# Supplementary material for: SHP-1 agonist SC-43 limits methicillin-resistant Staphylococcus aureus infection through inhibition of heme biosynthesis
Source: EMBO Mol Med. 2026 Apr 10;18(5):1990–2005. doi: 10.1038/s44321-026-00418-4 (PMC13179323; doi:10.1038/s44321-026-00418-4)
Supplement: Supplementary file 3 — Dataset EV1 [file 44321_2026_418_MOESM3_ESM.xlsx]

## Sheet: Legend
Dataset EV1. The list of proteins identified by the thermal proteome profiling assay. (The blanks in the table are due to the fact that the data characteristics of some identified proteins did not show the corresponding trend of the Logistic curve model, and thus failed to successfully fit the curve. As a result, some data could not obtain valid key parameters through the fitting process)

## Sheet: Dataset EV1
Protein_ID	BH-corrected P value	The steepest slope of the protein melting curve	The melting point difference between vehicle- and compound-treated conditions	Protein names
A0A059VP30		-0.192641		Protein A
A0A068A2L4	0.0919969	-0.287199	1.18712	Mannitol-specific phosphotransferase enzyme IIA component (EIIA) (EIII) (PTS system mannitol-specific EIIA component)
A0A090LUP2				MOSC domain protein (MOSC domain-containing protein)
A0A0C6DV56	0.129161	-0.119136	0.454484	Preprotein translocase subunit SecB
A0A0C6DXD9		-0.870707		Transcription termination factor NusB
A0A0C6E171				Phage protein
A0A0C6E488	0.0403085	-0.102818	-4.80643	HIRAN domain-containing protein (Restriction endonuclease)
A0A0C6E6G1	0.00105327	-0.410382		ABC transporter substrate-binding protein (Ferrichrome ABC superfamily ATP binding cassette transporter, binding protein) (FhuD protein)
A0A0C6EXP0	0.95743	-0.083383	-1.02605	Helix-turn-helix domain-containing protein (Phage repressor protein) (Putative phage repressor protein)
A0A0D1G1N0				Glutaredoxin (Glutaredoxin family protein) (Glutaredoxin-like protein NrdH) (Putative glutaredoxin)
A0A0D1HJ33				Gluconeogenesis factor
A0A0D1HKA6				Chaperone protein DnaK (HSP70) (Heat shock 70 kDa protein) (Heat shock protein 70)
A0A0D1HLW7	0.0232389	-0.442727	-1.32381	Pyrimidine-nucleoside phosphorylase (EC 2.4.2.2)
A0A0D1I4C0		-0.307999		Pseudouridine-5'-phosphate glycosidase (PsiMP glycosidase) (EC 4.2.1.70)
A0A0D1I542	0.689845	-0.180931	1.40833	Mannose-6-phosphate isomerase (EC 5.3.1.8)
A0A0D1J368	0.0059712	-0.732413		ATP synthase subunit b (ATP synthase F(0) sector subunit b) (ATPase subunit I) (F-type ATPase subunit b) (F-ATPase subunit b)
A0A0D1J865				PTS glucose transporter subunit IIA (PTS system glucose-specific transporter subunit IIA (EC 2.7.1.-, EC 2.7.1.69)) (PTS system, glucose-specific IIA component)
A0A0D1JQ96				Inorganic phosphate transporter (Low-affinity inorganic phosphate transporter)
A0A0D1K0S1				CamS family sex pheromone protein
A0A0D6GEH3		-0.883286		triacylglycerol lipase (EC 3.1.1.3)
A0A0D6GFJ3	0.0268436	-0.106086	0.977171	Cytosolic protein
A0A0D6GRX1				DUF4176 domain-containing protein (EsaC protein analog (Listeria type 3)) (Type II secretion protein)
A0A0D6H0U4				3-hydroxyacyl-CoA dehydrogenase (Cytosolic protein) (L-carnitine dehydrogenase (EC 1.1.1.108)) (Thioesterase) (Thioesterase superfamily protein)
A0A0D6HCF9				Acyl-coenzyme A:6-aminopenicillanic acid acyl-transferase (Choloylglycine hydrolase) (Peptidase C45)
A0A0D6HEP1	0.458024	-0.373627	0.614002	Uroporphyrinogen decarboxylase (UPD) (URO-D) (EC 4.1.1.37)
A0A0D6HV97				Acetyltransferase (Acetyltransferase (GNAT family)) (Acetyltransferase (GNAT) family protein) (Acetyltransferase, GNAT family) (GNAT family N-acetyltransferase) (Putative N-acetyltransferase)
A0A0D6WCP3	0.957624	-0.481388	1.72416	Acetolactate synthase (Acetolactate synthase AlsS (EC 2.2.1.6)) (Acetolactate synthase large subunit) (Acetolactate synthase, catabolic)
A0A0E0VKU8		-0.192382		Beta sliding clamp
A0A0E0VKV3				Acid phosphatase (EC 3.1.3.2)
A0A0E0VKW7	0.00844954	-0.862675	-2.57226	Replicative DNA helicase (EC 3.6.4.12)
A0A0E0VL43	0.0491063	-0.426417		Putative membrane spanning protein
A0A0E0VLA7	0.187209	-0.279036	1.00497	Mechanosensitive ion channel
A0A0E0VLF6	0.258588	-0.292954	1.2125	Pyridoxal 5'-phosphate synthase subunit PdxS (PLP synthase subunit PdxS) (EC 4.3.3.6) (Pdx1)
A0A0E0VLL2	0.0129995	-0.0666266	-3.30326	Putative phosphatase
A0A0E0VLW0				Uncharacterized protein
A0A0E0VLY8				Galactowaldenase (UDP-galactose 4-epimerase)
A0A0E0VM10	0.0067379	-0.622985		Lipoprotein
A0A0E0VM62	0.0208205	-0.313489	1.52762	Cysteine synthase (EC 2.5.1.47)
A0A0E0VM66		-0.929229		Triosephosphate isomerase (TIM) (TPI) (EC 5.3.1.1) (Triose-phosphate isomerase)
A0A0E0VM94				Organic hydroperoxide resistance protein
A0A0E0VM97				6-carboxy-5,6,7,8-tetrahydropterin synthase (EC 4.1.2.50) (Queuosine biosynthesis protein QueD)
A0A0E0VME0				FMN dependent NADH:quinone oxidoreductase (EC 1.6.5.-) (Azo-dye reductase) (FMN-dependent NADH-azo compound oxidoreductase) (FMN-dependent NADH-azoreductase) (EC 1.7.1.17)
A0A0E0VMF2	0.799358	-0.184648	-1.07639	mevalonate kinase (EC 2.7.1.36)
A0A0E0VMF5	0.189603	-0.0823513	1.13894	3-beta hydroxysteroid dehydrogenase/isomerase domain-containing protein
A0A0E0VMF7	0.74512	-0.440578	-2.08884	Argininosuccinate synthase (EC 6.3.4.5) (Citrulline--aspartate ligase)
A0A0E0VMT3	0.201792	-0.37149	-1.329	Ribose-phosphate pyrophosphokinase (RPPK) (EC 2.7.6.1) (5-phospho-D-ribosyl alpha-1-diphosphate synthase) (Phosphoribosyl diphosphate synthase) (Phosphoribosyl pyrophosphate synthase) (P-Rib-PP synthase) (PRPP synthase) (PRPPase)
A0A0E0VMU2		-0.750124		Uncharacterized protein
A0A0E0VMX9	0.000256348	-0.896944		Membrane lipoprotein
A0A0E0VN04				UDP-N-acetylenolpyruvoylglucosamine reductase (EC 1.3.1.98) (UDP-N-acetylmuramate dehydrogenase)
A0A0E0VN59	0.00425497	-0.820711	24.5167	Division specific D,D-transpeptidase (EC 2.4.1.129)
A0A0E0VNA7	0.0210927	-0.481023		ShaG
A0A0E0VNF8				RelA/SpoT domain-containing protein
A0A0E0VNM6	0.0489134	-0.814971	26.6224	FtsK
A0A0E0VNP0				Hydrogen peroxide-inducible genes activator
A0A0E0VNP8	0.166634	-0.858529	-0.304966	Ribonuclease J (RNase J) (EC 3.1.-.-)
A0A0E0VNP9	0.674033	-0.276544	0.173885	Glycerol-3-phosphate dehydrogenase (EC 1.1.5.3)
A0A0E0VNQ4	0.749419	-0.295585	-0.559296	ABC transporter domain-containing protein
A0A0E0VNT8		-0.26802		Phosphopantetheine adenylyltransferase (EC 2.7.7.3) (Dephospho-CoA pyrophosphorylase) (Pantetheine-phosphate adenylyltransferase) (PPAT)
A0A0E0VNV5	0.0834751	-0.347513	2.16157	ribonucleoside-diphosphate reductase (EC 1.17.4.1)
A0A0E0VNZ8	0.137683	-0.0460052	-2.94774	Aspartate-semialdehyde dehydrogenase (ASA dehydrogenase) (ASADH) (EC 1.2.1.11) (Aspartate-beta-semialdehyde dehydrogenase)
A0A0E0VP17	0.000303466	-0.818777		Cell division protein FtsL
A0A0E0VP20	0.273755	-0.0486334	0.160142	UDP-N-acetylglucosamine--N-acetylmuramyl-(pentapeptide) pyrophosphoryl-undecaprenol N-acetylglucosamine transferase (EC 2.4.1.227) (Undecaprenyl-PP-MurNAc-pentapeptide-UDPGlcNAc GlcNAc transferase)
A0A0E0VP90				UPF0637 protein ST398NM01_1103
A0A0E0VPF4				Large ribosomal subunit protein bL33
A0A0E0VPI3	0.0175765	-0.130752	2.45392	Hydrolase (HAD superfamily)
A0A0E0VPX0				Cysteine desulfurase (EC 2.8.1.7, EC 4.4.1.16)
A0A0E0VPX2	0.831135	-0.309361		Ferredoxin
A0A0E0VPZ2		-0.809604		Large-conductance mechanosensitive channel
A0A0E0VQ53				Methionine aminopeptidase (MAP) (MetAP) (EC 3.4.11.18) (Peptidase M)
A0A0E0VQK9				acylphosphatase (EC 3.6.1.7)
A0A0E0VQL0		-0.0869636		Dihydroxy-acid dehydratase (DAD) (EC 4.2.1.9)
A0A0E0VQY0	0.72179	-0.320478	-0.846931	2-oxoisovalerate dehydrogenase subunit alpha (EC 1.2.4.4) (Branched-chain alpha-keto acid dehydrogenase E1 component alpha chain)
A0A0E0VQY7	0.562716	-0.917622	-0.925886	Translation initiation factor IF-3
A0A0E0VRB5	0.0116589	-0.315441	1.40082	Molybdenum cofactor biosynthesis protein B
A0A0E0VSC5	0.00026706	-0.60484		Peptidase C51 domain-containing protein
A0A0E0VSF5	0.476672	-0.707647	1.30097	Imidazolonepropionase (EC 3.5.2.7) (Imidazolone-5-propionate hydrolase)
A0A0E0VSI2	0.980134	-0.789653	0.321566	Anti-sigma factor antagonist
A0A0E0VSI9		-0.0716102		Two-component response regulator
A0A0E0VSM0	0.0919969	-0.860928	0.413359	ATP synthase subunit beta (EC 7.1.2.2) (ATP synthase F1 sector subunit beta) (F-ATPase subunit beta)
A0A0E0VT86		-0.878395		Putative cytosolic protein
A0A0E0VTG0				Activator of Hsp90 ATPase homologue 1-like C-terminal domain-containing protein
A0A0E0VTK0		-0.860926		DoxX family protein
A0A0E0VTP7				Acetyltransferase (EC 2.3.1.-)
A0A0E0VTX0		-0.943556		Transposase
A0A0E0VU75	0.215266	-0.254052	8.61381	Aminotransferase (EC 2.6.1.-)
A0A0E1VGF6	0.00504818	-0.529018		Staphylococcal protein
A0A0E1VGN7	0.0589595	-0.265689	1.63555	Universal stress protein
A0A0E1VGQ2	0.15581	-0.149593	1.96564	Hydrolase, NUDIX family
A0A0E1VGW8				DNA primase (EC 2.7.7.101)
A0A0E1VHV7				Proline--tRNA ligase (EC 6.1.1.15) (Prolyl-tRNA synthetase) (ProRS)
A0A0E1VHW6	0.239255	-0.0584784	1.51389	Glutathione peroxidase
A0A0E1VHX8		-0.25498		Putative metallophosphoesterase
A0A0E1VI67	0.00105327	-0.995323	3.01121	Dihydroorotase (DHOase) (EC 3.5.2.3)
A0A0E1VI94	0.222112	-0.108826	-4.00591	Ribosomal RNA small subunit methyltransferase H (EC 2.1.1.199) (16S rRNA m(4)C1402 methyltransferase) (rRNA (cytosine-N(4)-)-methyltransferase RsmH)
A0A0E1VIA0		-0.071985		UDP-N-acetylmuramoylalanine--D-glutamate ligase (EC 6.3.2.9) (D-glutamic acid-adding enzyme) (UDP-N-acetylmuramoyl-L-alanyl-D-glutamate synthetase)
A0A0E1VIQ9	0.17588	-0.164228	0.895266	Acyltransferase
A0A0E1VIR3				Pyruvate kinase (EC 2.7.1.40)
A0A0E1VIS3				FtsK/SpoIIIE family protein
A0A0E1VIS8	0.398507	-0.886043	1.75419	Peptidase propeptide and YPEB domain protein
A0A0E1VIW3				tRNA (guanine-N(7)-)-methyltransferase (EC 2.1.1.33) (tRNA (guanine(46)-N(7))-methyltransferase) (tRNA(m7G46)-methyltransferase)
A0A0E1VIX5	0.928011	-0.07961	-0.168424	Primosomal protein DnaI
A0A0E1VJ74	0.121976	-0.380257	-0.463587	Thioesterase domain-containing protein
A0A0E1VJ75				D-aminoacyl-tRNA deacylase (DTD) (EC 3.1.1.96) (Gly-tRNA(Ala) deacylase) (EC 3.1.1.-)
A0A0E1VJ98	0.000414108	-0.836318		Na(+)/H(+) antiporter subunit F1
A0A0E1VJD8	0.985797	-0.304294	0.677107	ATP-dependent Clp protease proteolytic subunit (EC 3.4.21.92) (Endopeptidase Clp)
A0A0E1VJF0	0.00585138	-0.680385		Periplasmic binding protein
A0A0E1VJQ9		-0.49912		Uncharacterized protein
A0A0E1VJS5	0.00101092	-0.31469	1.96445	Oligoendopeptidase F (EC 3.4.24.-)
A0A0E1VJX9				Putative competence-damage inducible protein
A0A0E1VJY8	0.239255	-0.759461		DM13 domain-containing protein
A0A0E1VK25				GTPase HflX (GTP-binding protein HflX)
A0A0E1VKC4		-0.118339		Cardiolipin synthase (CL synthase) (EC 2.7.8.-)
A0A0E1VKH6	0.157052	-0.0657433	-0.686626	NAD dependent epimerase/dehydratase family protein
A0A0E1VKI0		-0.871422		Ferritin-like protein
A0A0E1VKP8		-0.861023		Initiation-control protein YabA
A0A0E1VKQ3				Methionine--tRNA ligase (EC 6.1.1.10) (Methionyl-tRNA synthetase) (MetRS)
A0A0E1VKQ6	0.0116885	-0.272036	1.56837	3-oxoacyl-[acyl-carrier-protein] synthase 2 (EC 2.3.1.179)
A0A0E1VLJ6	0.0116496	-0.250756	-3.29201	Glycosyltransferase, group 2 family protein (EC 2.4.-.-)
A0A0E1VLK0		-0.232238		Lipid kinase, YegS/Rv2252/BmrU family (EC 2.7.1.-)
A0A0E1VLR1				Oxidoreductase, aldo/keto reductase family protein
A0A0E1VM78		-0.0570935		triacylglycerol lipase (EC 3.1.1.3)
A0A0E1VM87	0.0155849	-0.303795	1.87834	Cof-like hydrolase
A0A0E1VMI0	0.000787441	-0.885172	2.59472	Fructose-bisphosphate aldolase (EC 4.1.2.13) (Fructose-1,6-bisphosphate aldolase)
A0A0E1VN87	0.0159054	-0.802404		Tandem lipoprotein
A0A0E1VN95	0.0154737	-0.824177		ABC-2 type transporter transmembrane domain-containing protein
A0A0E1VNC5				Uncharacterized protein
A0A0E1VNF9		-0.121216		Transcriptional regulator, MarR family
A0A0E1VNI3				Energy-coupling factor transporter ATP-binding protein EcfA2 (EC 3.6.3.-)
A0A0E1VNJ7	0.00173889	-0.900938		Alkaline shock response membrane anchor protein AmaP
A0A0E1VNK9	0.0996818	-0.727775		Small ribosomal subunit protein uS19
A0A0E1VNP3	0.0508149	-0.711894		Large ribosomal subunit protein uL18
A0A0E1VNS0	0.992527	-0.925108	0.13888	UbiC transcription regulator-associated domain protein
A0A0E1VNS5				Type I restriction enzyme endonuclease subunit (R protein) (EC 3.1.21.3) (Type-1 restriction enzyme R protein)
A0A0E1VNW4		-0.459676		Isoprenylcysteine carboxyl methyltransferase family protein
A0A0E1VPA8	0.00497869	-0.775335		DUF1129 family protein
A0A0E1VPE8		-0.892941		Bacillithiol transferase BstA
A0A0E1VPK2				Hydrolase, alpha/beta domain protein
A0A0E1VPN2	0.0428197	-0.0866734	4.79104	Fructose-bisphosphate aldolase class 1 (EC 4.1.2.13) (Fructose-bisphosphate aldolase class I) (FBP aldolase)
A0A0E1VPT1				MMPL family protein
A0A0E1VPY8	0.0076709	-0.872653		Transporter, gluconate:H+ symporter family
A0A0E1VQ25	0.000225222	-0.253562		Uncharacterized protein
A0A0E1VQM9	0.498964	-0.078768	-2.7546	Galactose-6-phosphate isomerase subunit LacA (EC 5.3.1.26)
A0A0E1VR62	0.234163	-0.131598	-2.84694	Pseudouridine synthase (EC 5.4.99.-)
A0A0E1VR77		-0.0586553		Alpha-amylase (EC 3.2.1.1)
A0A0E1VRG4				Branched-chain amino acid transport system carrier protein
A0A0E1VRH8	0.99999	-0.946813	0.0604718	23S rRNA (Uracil-5-)-methyltransferase RumA (EC 2.1.1.-)
A0A0E1VRK3	0.000645217	-0.80277		NETI motif-containing protein
A0A0E1VRW5		-0.0828342		UbiC transcription regulator-associated domain protein
A0A0E1VRZ1				Aluminum resistance protein
A0A0E1VSP0	0.182144	-0.0484077	-2.93363	Raf-like protein
A0A0E1VTC9				DUF72 domain-containing protein
A0A0E1VTG8				Oxidoreductase, FAD/FMN-binding protein
A0A0E1VTT1	0.365067	-0.874733	-0.219411	Phosphomethylpyrimidine kinase (EC 2.7.4.7)
A0A0E1VU81		-0.104792		Carboxyltransferase domain-containing protein
A0A0E1VUT0				DUF393 domain-containing protein
A0A0E1VVI2	0.820398	-0.0813866	-1.44632	Putative alpha,alpha-phosphotrehalase
A0A0E1VW31	0.112583	-0.43345	2.2305	Ribitol-5-phosphate cytidylyltransferase (EC 2.7.7.40)
A0A0E1VWL4				L-lactate permease
A0A0E1VX01		-0.7508		N-acetylmuramoyl-L-alanine amidase
A0A0E1VY14	0.0225058	-0.917389	2.14491	CorA-like protein
A0A0E1VYF1	0.581898	-0.565648	-0.405654	Large ribosomal subunit protein uL23
A0A0E1VZ65	0.0218312	-0.745351		YtxH domain-containing protein
A0A0E1X3Z6	0.676468	-0.823389	0.251141	Hydrolase ydeN
A0A0E1X472	3.82473e-05	-0.259231	1.29675	KAP family P-loop domain protein
A0A0E1X516	0.892339	-1.0332	0.102896	Exodeoxyribonuclease 7 large subunit (EC 3.1.11.6) (Exodeoxyribonuclease VII large subunit) (Exonuclease VII large subunit)
A0A0E1X530		-0.85862		Ribonuclease Z (RNase Z) (EC 3.1.26.11) (tRNA 3 endonuclease) (tRNase Z)
A0A0E1X6C5				Phosphate acyltransferase (EC 2.3.1.274) (Acyl-ACP phosphotransacylase) (Acyl-[acyl-carrier-protein]--phosphate acyltransferase) (Phosphate-acyl-ACP acyltransferase)
A0A0E1X6N9	0.0389288	-0.238557	0.890296	Dihydrolipoyl dehydrogenase (EC 1.8.1.4)
A0A0E1X6X1				DNA repair protein RecN (Recombination protein N)
A0A0E1X704	0.501005	-0.0922798	1.06363	Putative phosphoesterase HMPREF0769_12768 (EC 3.1.-.-)
A0A0E1X787	0.24048	-1.13106	-3.90207	Asparagine--tRNA ligase (EC 6.1.1.22) (Asparaginyl-tRNA synthetase) (AsnRS)
A0A0E1X7A5				Probable cysteine desulfurase (EC 2.8.1.7)
A0A0E1X7L0				UvrABC system protein A (UvrA protein) (Excinuclease ABC subunit A)
A0A0E1X7M9	0.0118226	-0.0707312	2.99676	Bacillithiol system protein YtxJ
A0A0E1X7Z3	0.964277	-0.955445	0.403919	Alkaline shock protein 23
A0A0E1X831	0.00814213	-0.418319	1.60426	DUF1806 family protein
A0A0E1X9R1	0.347802	-0.150695	0.765354	DNA-binding helix-turn-helix protein
A0A0E1XAS7				ATP-dependent DNA helicase (EC 5.6.2.4)
A0A0E1XB04	0.0841325	-0.947588	2.51766	HTH marR-type domain-containing protein
A0A0E1XBI7		-0.0302863		Beta-lactamase
A0A0E1XBT4		-0.222719		Ribose-5-phosphate isomerase A (EC 5.3.1.6) (Phosphoriboisomerase A) (PRI)
A0A0E1XBY5	0.992527	-0.21847	0.219089	Small ribosomal subunit protein bS18
A0A0E1XDD5	0.761643	-0.251677	-1.58624	Putative pyruvate oxidase
A0A0E1XDH6		-0.99584		Phosphoglucomutase/phosphomannomutase, alpha/beta/alpha domain II
A0A0E1XE19		-0.559929		CAAX amino terminal protease family protein
A0A0E1XE85				Molybdenum cofactor biosynthesis protein B
A0A0E1XEA4				Acetyltransferase, GNAT family
A0A0E1XEJ6				Epoxyqueuosine reductase (EC 1.17.99.6) (Queuosine biosynthesis protein QueG)
A0A0E1XFD5	0.156757	-0.886981	0.016315	Ribosomal RNA small subunit methyltransferase E (EC 2.1.1.193)
A0A0E1XG25	0.368318	-0.706104		Cold shock protein CspA
A0A0E1XG67				Nuclease SbcCD subunit D
A0A0E1XGI7	0.0347621	-0.051388	4.64938	Ribonuclease Y (RNase Y) (EC 3.1.-.-)
A0A0E1XGQ9	0.0831816	-0.204776	0.341843	16S rRNA (cytosine(967)-C(5))-methyltransferase (EC 2.1.1.176) (16S rRNA m5C967 methyltransferase) (rRNA (cytosine-C(5)-)-methyltransferase RsmB)
A0A0E1XIX1				Protein SprT-like
A0A0E1XKX1				Ribonuclease P protein component (RNase P protein) (RNaseP protein) (EC 3.1.26.5) (Protein C5)
A0A0E8GJ70	0.000595874	-0.062925	-5.33649	Octanoyltransferase LipM (EC 2.3.1.181) (Octanoyl-[acyl-carrier-protein]:[GcvH] N-octanoyltransferase)
A0A0E8H824				UDP-N-acetylglucosamine 2-epimerase (UDP-N-acetylglucosamine 2-epimerase (Non-hydrolyzing) (EC 5.1.3.14))
A0A0E8HLR7	0.455138	-0.155255	0.407788	Integrase (Transposase)
A0A0H2WW28	0.00830675	-0.10289	-4.73807	TPR domain protein
A0A0H2WW42		-0.821026		Transcriptional regulator, putative
A0A0H2WW72	0.799358	-0.599222	1.29411	Alkaline shock protein 23
A0A0H2WWI0	0.714712	-0.176579	-3.6726	HesA/MoeB/ThiF family protein
A0A0H2WWI9	0.00229363	-0.78907		Phage protein
A0A0H2WWM1	0.488546	-0.118013	-2.34408	Gcp-like domain-containing protein
A0A0H2WWP4	0.126689	-0.611927		Alpha/beta hydrolase
A0A0H2WWR3	0.99999	-0.956943	-0.059509	Glycosyl transferase, group 1 family protein
A0A0H2WXE7				YycI protein
A0A0H2WXL1	0.317998	-0.781978	0.868738	Aminotransferase, putative
A0A0H2WXV2	0.112482	-0.83811	2.09796	L-serine dehydratase (EC 4.3.1.17)
A0A0H2WY13		-0.905136		ATP-dependent zinc metalloprotease FtsH (EC 3.4.24.-)
A0A0H2WY78	0.00594773			Hemolysin, putative
A0A0H2WYE8	0.0709361	-0.0357461	20.1434	Protein DltD
A0A0H2WYN0	0.0226068	-0.0556477	-4.92715	50S ribosomal subunit assembly factor BipA (EC 3.6.5.-) (GTP-binding protein BipA)
A0A0H2WYR4	0.0835681	-0.153061	-2.61302	5'-nucleotidase family protein
A0A0H2WZ24	0.00585138	-0.901969	0.35189	Dihydroxyacetone kinase family protein
A0A0H2WZ47	1.48014e-06	-0.312696		Uncharacterized protein
A0A0H2WZ67		-0.438063		DoxX family protein
A0A0H2WZ89	0.993628	-0.0787332	-0.807862	Alcohol dehydrogenase, zinc-containing (EC 1.1.1.1)
A0A0H2WZ94	0.00766723	-0.623586		Molybdenum ABC transporter, molybdenum-binding protein ModA
A0A0H2WZU1	0.673379	-0.933953	0.269386	Rhodanese-like domain protein
A0A0H2X0M7		-0.894561		L-lactate permease
A0A0H2X149		-0.891758		FMN-dependent NADPH-azoreductase (NADPH-dependent flavo-azoreductase) (NADPH-flavin azoreductase)
A0A0H2XE31				Antitoxin
A0A0H2XEI4	0.10583	-0.0697523	-1.63279	Transcription termination/antitermination protein NusG
A0A0H2XER6	0.156203	-0.0751879	-3.2957	Putative cell-division initiation protein
A0A0H2XES5	0.00229363	-0.161536	2.8765	Transcriptional regulator, MarR family
A0A0H2XG99	0.0732828	-0.164141		Cell shape-determining protein MreC (Cell shape protein MreC)
A0A0H2XGG1	0.458024	-0.27897	0.404588	6-phosphogluconate dehydrogenase, decarboxylating (EC 1.1.1.44)
A0A0H2XGG7				Hydrolase, alpha/beta hydrolase fold family (EC 3.4.11.5)
A0A0H2XGI0		-0.158316		DNA repair protein RecN (Recombination protein N)
A0A0H2XGN1	0.019885	-0.865468	-2.1067	Peptidase C39-like domain-containing protein
A0A0H2XGT1				Luciferase-like domain-containing protein
A0A0H2XGV4	0.0167657	-0.741131		Serine protease HtrA-like
A0A0H2XH76	0.445799	-0.129618	0.709494	Uncharacterized protein
A0A0H2XHD7	0.00104799	-0.46827		Uncharacterized protein
A0A0H2XHE5	0.99999	-0.263006	0.15448	Phosphatidate cytidylyltransferase (EC 2.7.7.41)
A0A0H2XHF9		-0.87566		Putative cell wall enzyme EbsB
A0A0H2XHK4	0.0671817	-0.25643	-1.17619	TIGR04141 family sporadically distributed protein
A0A0H2XHN8				DNA polymerase III subunit delta' (EC 2.7.7.7)
A0A0H2XHQ7	0.0456875	-0.789079	15.3663	Sodium-dependent dicarboxylate transporter SdcS (Na(+)/dicarboxylate symporter)
A0A0H2XHV3	0.336956	-0.15809	7.85534	Cell division protein ZapA
A0A0H2XHW0	0.157122	-0.124331	-0.487268	Glyceraldehyde-3-phosphate dehydrogenase (EC 1.2.1.-)
A0A0H2XIH7	0.832794	-0.0921387	-2.35542	Phenylalanyl-tRNA synthetase (Beta subunit)
A0A0H2XIK0				Peptide deformylase (PDF) (EC 3.5.1.88) (Polypeptide deformylase)
A0A0H2XIU2				Monooxygenase family protein (EC 1.14.13.-)
A0A0H2XIW0		-0.361268		Putative surface protein
A0A0H2XJX6		-0.182455		Aminotransferase, class V (EC 1.12.-.-)
A0A0H2XKD0				N5-carboxyaminoimidazole ribonucleotide mutase (N5-CAIR mutase) (EC 5.4.99.18) (5-(carboxyamino)imidazole ribonucleotide mutase)
A0A0H3JK70	0.0216273	-0.22108	2.0112	SA0102 protein
A0A0H3JK84	0.0210927	-0.824036		MFS transporter
A0A0H3JKV0				Cytosolic protein
A0A0H3JKX8	0.986992	-0.388456	0.359067	Nucleotide pyrophosphohydrolase
A0A0H3JL06				SA0569 protein
A0A0H3JL53	0.147269	-0.0384788	-3.77493	tRNA (Adenine-N(1))-methyltransferase
A0A0H3JLB3	0.138994	-0.397128		Lipoprotein
A0A0H3JLE0	0.912695	-0.693705	1.00615	SA1565 protein
A0A0H3JLE7	0.26427	-0.925182	0.280649	Rhodanese domain-containing protein
A0A0H3JLK9	0.448656	-0.0138495		Lipoprotein
A0A0H3JLV1	0.286584	-0.275465	1.53005	Thioesterase domain-containing protein
A0A0H3JM26	0.957624	-0.242941	-0.480992	SUF system FeS cluster assembly SufBD N-terminal domain-containing protein
A0A0H3JM27	0.888454	-0.0831827	-0.723352	S1 motif domain-containing protein
A0A0H3JM34		-0.961267		DUF86 domain-containing protein
A0A0H3JM55				SA1931 protein
A0A0H3JM81				Uncharacterized protein
A0A0H3JM91	0.00855025	-0.948554		DUF2273 domain-containing protein
A0A0H3JMJ3	0.0067379	-0.989585	-3.06832	Enoyl reductase (ER) domain-containing protein
A0A0H3JMP6	0.99999	-0.318495	0.69991	Nicotinate phosphoribosyltransferase (EC 6.3.4.21)
A0A0H3JN25	0.00461063	-0.307734	2.1705	SA1606 protein
A0A0H3JND5				tRNA threonylcarbamoyladenosine biosynthesis protein TsaE (t(6)A37 threonylcarbamoyladenosine biosynthesis protein TsaE)
A0A0H3JNF3				Truncated-SA protein
A0A0H3JNN2	0.599794	-0.315606	1.0675	SA0330 protein
A0A0H3JNT1	0.137422	-0.315728	0.756627	Glycine betaine aldehyde dehydrogenase gbsA
A0A0H3JNW8				SA0522 protein
A0A0H3JNY7	0.872144			N-acetyltransferase domain-containing protein
A0A0H3JP06				SA0589 protein
A0A0H3JPB1		-0.647162		SA0758 protein
A0A0H3JPH8		-0.255321		Capsular polysaccharide synthesis enzyme Cap8O
A0A0H3JPM5	0.0208205	-0.159271		Probable 5'-nucleotidase
A0A0H3JPS2	0.0229035	-0.295263	10.361	Similar to aminoacylase
A0A0H3JPW1	0.99999	-0.112949	-0.986625	Ribosome-binding ATPase YchF
A0A0H3JPX3				Proton/sodium-glutamate symport protein
A0A0H3JQ00				Similar to NADH-dependent dehydrogenase
A0A0H3JQ36	0.112027	-0.932544	0.00352704	Heptaprenyl diphosphate syntase component II
A0A0H3JQ54				VOC domain-containing protein
A0A0H3JQ80				Cyclase family protein
A0A0H3JQ81				CBS domain-containing protein
A0A0H3JQM0				Class I SAM-dependent methyltransferase
A0A0H3JQR7				Nitrogen fixation protein NifU
A0A0H3JR44				Ribonuclease R (RNase R) (EC 3.1.13.1)
A0A0H3JR52				PhnB-like domain-containing protein
A0A0H3JRB5				Uncharacterized protein
A0A0H3JRE5	0.642668	-0.844641	0.0493252	DUF1641 domain-containing protein
A0A0H3JRG5	0.129786	-0.145905	0.366427	SA2120 protein
A0A0H3JRJ0	0.892339	-0.0738555	-0.146381	Uncharacterized protein
A0A0H3JRK8	0.0332405	-0.933319	0.19913	Biotin carboxyl carrier protein of acetyl-CoA carboxylase
A0A0H3JRS7	0.212697	-0.349084	-1.7339	Glucokinase (EC 2.7.1.2) (Glucose kinase)
A0A0H3JRU1	0.147269	-0.0649292	0.329579	DNA methylase adenine-specific domain-containing protein
A0A0H3JS12	0.0116885	-0.0712428	-4.20473	Similar to phosphatase
A0A0H3JS56	3.65459e-05	-0.615394		Excalibur calcium-binding domain-containing protein
A0A0H3JSR0		-0.339389		Similar to iron-sulfur cofactor synthesis protein nifZ
A0A0H3JSV3	0.111689	-0.245171	0.845467	Similar to NADH-dependent dehydrogenase
A0A0H3JSX5	0.0342973	-0.32511	0.0660622	PTS enzyme
A0A0H3JSX7	0.62557	-0.115925	-2.00297	site-specific DNA-methyltransferase (adenine-specific) (EC 2.1.1.72)
A0A0H3JSY6	0.562716	-0.828025	-0.910605	Probable ABC transporter natA
A0A0H3JSY9		-0.873296		Thioesterase
A0A0H3JT27				Similar to Zn-binding lipoprotein adcA
A0A0H3JT29	0.133231	-0.16555	1.76478	SA0515 protein
A0A0H3JTW4				Sulfite reductase flavoprotein
A0A0H3JTW7		-0.284159		Purine nucleoside phosphorylase DeoD-type (PNP) (EC 2.4.2.1)
A0A0H3JTY3	0.0731765	-0.0772239	3.50503	Mannitol-specific phosphotransferase enzyme IIA component (EIIA) (EIII) (PTS system mannitol-specific EIIA component)
A0A0H3JU84				DUF1433 domain-containing protein
A0A0H3JU99	0.00779562	-0.490474	2.49776	Nitrogen fixation protein NifU
A0A0H3JUA9		-0.832425		Glucarate transporter
A0A0H3JUF8	0.315207	-0.891525	0.107844	Uncharacterized protein
A0A0H3JUI7	0.173251	-0.0719586	-3.28492	Disulfide oxidoreductase
A0A0H3JUK8	0.0393482	-0.335903	1.06776	Metallo-beta-lactamase domain-containing protein
A0A0H3JUU2				SA1699 protein
A0A0H3JUW0	0.0465295	-0.846671	26.6023	Iron-hydroxamate transport ATP-binding protein
A0A0H3JV57	0.417465	-0.0924751	-0.409473	Methyltransferase small domain-containing protein
A0A0H3JV75	0.330974	-0.0738649	0.0509568	Hypothetical ABC transporter ATP-binding protein
A0A0H3JV94	0.455138	-0.947463	1.35417	Copper-sensing transcriptional repressor CsoR
A0A0H3JVB8	0.454561	-0.247129	0.731873	DhaL domain-containing protein
A0A0H3JVK0	0.00294151	-0.292348	1.94143	Xaa-Pro dipeptidase
A0A0H3JVL3	0.94211	-1.02242	-0.109524	DEAD-box ATP-dependent RNA helicase CshB (EC 3.6.4.13)
A0A0H3JVP9		-0.0457831		MW0411 protein
A0A0H3JW02	0.287813	-0.892772	1.39275	MW1020 protein
A0A0H3JW17				Cytosolic protein
A0A0H3JW54				3-hydroxy-3-methylglutaryl coenzyme A reductase (HMG-CoA reductase) (EC 1.1.1.88)
A0A0H3JW58	0.872542	-0.311685	1.02562	Ribosome biogenesis GTPase A
A0A0H3JWM1	7.34067e-06	-0.301377		Uncharacterized protein
A0A0H3JWT9				MW1563 protein
A0A0H3JX50	0.303045	-0.962409	-0.0510671	Ribulose-5-phosphate reductase (Ribulose-5-P reductase) (EC 1.1.1.405) (Ribitol-5-phosphate dehydrogenase)
A0A0H3JX97				Nitroreductase domain-containing protein
A0A0H3JXB3	0.0257922	-0.859607		YtxH domain-containing protein
A0A0H3JXD5	0.0445094	-0.820461		Cytosolic protein
A0A0H3JXD8		-0.291926		Gluconokinase
A0A0H3JXL7				Na+-translocating membrane potential-generating system MpsC domain-containing protein
A0A0H3JXM9		-0.274189		MW2231 protein
A0A0H3JXP8		-0.718408		Similar to phage infection protein
A0A0H3JXQ5		-0.357014		DUF805 domain-containing protein
A0A0H3JY43	0.00470123	-0.232787	3.49814	MW2302 protein
A0A0H3JY44		-0.25664		Cytokinin riboside 5'-monophosphate phosphoribohydrolase (EC 3.2.2.n1)
A0A0H3JYI4				Protein G-related albumin-binding (GA) module domain-containing protein
A0A0H3JYJ4				Lytic regulatory protein
A0A0H3JYN5		-0.761409		PhnB-like domain-containing protein
A0A0H3JYQ3				Uncharacterized protein
A0A0H3JYS2	0.99999	-0.0928387	0.316204	MW2271 protein
A0A0H3JYT9	0.264032	-0.4028	0.516385	Cystathionine gamma-synthase
A0A0H3JZ42	0.01928	-0.0532816	1.05819	ATP-binding cassette transporter A
A0A0H3JZG6	0.0176377	-0.0853418	2.36541	MW0820 protein
A0A0H3K0H6	0.970168	-1.03337	0.058701	Mannose-6-phosphate isomerase (EC 5.3.1.8)
A0A0H3K0I6				MW1659 protein
A0A0H3K164	0.0589595	-0.307562	1.0595	Amidohydrolase-related domain-containing protein
A0A0H3K171				PhnB-like domain-containing protein
A0A0H3K1P8	0.443279	-0.168833	0.238828	VOC domain-containing protein
A0A0H3K3A5	0.456854	-0.299707	-0.755639	Dihydrolipoyl dehydrogenase (EC 1.8.1.4)
A0A0H3K3S3	0.000892454	-0.0984295	3.70964	Aminopeptidase ampS
A0A0H3K3U7		-0.0810212		Truncated cell surface protein map-w
A0A0H3K426	0.142454	-0.31289	9.23385	Purine nucleoside phosphorylase DeoD-type (PNP) (EC 2.4.2.1)
A0A0H3K4K1		-0.255669		DUF1413 domain-containing protein
A0A0H3K4T8				MW2538 protein
A0A0H3K4U8				Low-complexity protein
A0A0H3K677				Aldehyde dehydrogenase (Aldehyde dehydrogenase homolog)
A0A0H3K6R6				CHY-type domain-containing protein
A0A0H3K7L0	0.294879	-0.620065		Thioredoxin
A0A0H3K8E6	0.0445094	-0.284718	6.86334	Catalase (EC 1.11.1.6)
A0A0H3K8P0				Dihydrolipoamide acetyltransferase component of pyruvate dehydrogenase complex (EC 2.3.1.-)
A0A0H3K8S2	0.785816	-0.817028	-0.479107	ABC transporter ATP-binding protein (Zinc ABC transporter ATP-binding protein)
A0A0H3K8U6		-0.746013		Acetyl-CoA carboxylase biotin carboxyl carrier protein subunit (Acetyl-CoA carboxylase, biotin carboxyl carrier protein)
A0A0H3K984		-0.974707		Methionine aminopeptidase (MAP) (MetAP) (EC 3.4.11.18) (Peptidase M)
A0A0H3K9A7				Cysteine hydrolase (Isochorismatase family protein)
A0A0H3K9I2	6.95291e-05	-0.668587		Phage major tail protein (Phage tail protein)
A0A0H3K9T3				ATP-grasp domain-containing protein
A0A0H3KA78	0.0850165	-0.728212		DUF4889 domain-containing protein
A0A0H3KAG0	0.061325	-0.941263	0.534926	Acetyltransferase, GNAT family protein
A0A0H3KAQ6				DoxX family protein
A0A0H3KB01	0.38503	0.297661		Cold shock protein CspA
A0A0H3KCZ9	0.0731765	-0.731018	-1.08417	PhoH family protein (Phosphate starvation-induced protein, PhoH homolog)
A0A0H3KDD3	0.000595874	-0.309623	22.6706	Polysaccharide biosynthesis protein
A0A0H3KDE2				proline dehydrogenase (EC 1.5.5.2)
A0A0H3KDX1	0.12644	-0.960285	-0.276246	MurR/RpiR family transcriptional regulator
A0A0H3KEA8		-0.795779		BCCT family transporter (Osmoprotectant transporter)
A0A0H3KED7	0.19698	-0.491226	-0.36775	Large ribosomal subunit protein uL29
A0A0H3KGQ6	0.212697	-0.804371	17.5416	Penicillin-binding protein 2 (Penicillin-binding protein 3)
A0A0H3KH60	0.734662	-0.222061	0.300964	HTH-type transcriptional regulator rot (Repressor of toxins)
A0A0H3KI87		-0.238928		DNA repair/chromosome segregation ATPase
A0A0M3KKX1	0.00585138	-0.153563	2.32379	Dihydrofolate reductase (EC 1.5.1.3)
A0A0U1MF37		-0.0644492		LXG domain-containing protein
A0A0U1MF82				Elongation factor Tu (EF-Tu)
A0A0U1MFD9	0.74512	-0.171261	0.330454	DUF2179 domain-containing protein (Efflux transporter) (Membrane protein) (YitT family protein)
A0A0U1MFS8	0.00766723	-0.670884		ABC transporter, quaternary amine uptake transporter family, substrate-binding protein
A0A0U1MFW8				Uncharacterized transporter YclF
A0A0U1MGC5	0.11441	-0.856308	14.1242	Putative proline/betaine transporter
A0A0U1MGF1	0.0709361	-0.360427	2.0687	3-dehydroquinate dehydratase (3-dehydroquinase) (EC 4.2.1.10) (Type I DHQase) (Type I dehydroquinase) (DHQ1)
A0A0U1MGW6	0.00133622	-0.277188	1.77504	Tagatose-6-phosphate kinase (EC 2.7.1.144)
A0A0U1MHW6				Phosphoribosylformylglycinamidine synthase subunit PurL (FGAM synthase) (EC 6.3.5.3) (Formylglycinamide ribonucleotide amidotransferase subunit II) (FGAR amidotransferase II) (FGAR-AT II) (Glutamine amidotransferase PurL) (Phosphoribosylformylglycinamidine synthase subunit II)
A0A0U1MI49		-0.185137		UPF0637 protein BN1321_230028
A0A0U1MIC9	0.99999	-0.8744	1.55466	Bifunctional protein FolD [Includes: Methylenetetrahydrofolate dehydrogenase (EC 1.5.1.5); Methenyltetrahydrofolate cyclohydrolase (EC 3.5.4.9)]
A0A0U1MIN5				Pyridoxal phosphate homeostasis protein (PLP homeostasis protein)
A0A0U1MIQ6		-0.151407		Rqc2 homolog RqcH (RqcH)
A0A0U1MIZ1	0.315207	-0.378474	0.397329	Ribulose-phosphate 3-epimerase (EC 5.1.3.1)
A0A0U1MJB9		-0.885062		Membrane protein
A0A0U1MKM6		-0.167467		Diaminopimelate decarboxylase (DAP decarboxylase) (DAPDC) (EC 4.1.1.20)
A0A0U1MKV3	0.0502097	-0.322516	0.760019	50S ribosomal protein L7 (Ribosomal protein L7Ae) (Ribosomal protein L7Ae family protein) (YlxQ family RNA-binding protein)
A0A0U1ML07				DNA-binding protein (Helix-turn-helix domain-containing protein) (Helix-turn-helix family protein)
A0A0U1MLB2		-0.134392		Glycerol-3-phosphate dehydrogenase [NAD(P)+] (EC 1.1.1.94) (NAD(P)H-dependent glycerol-3-phosphate dehydrogenase)
A0A0U1MLZ6		-0.263935		HTH-type transcriptional regulator MalR (LacI family transcriptional regulator) (Maltose operon transcriptional repressor MalR, LacI family)
A0A0U1MM09	0.329389	-0.0815603	-0.33134	Peptide methionine sulfoxide reductase MsrA (Protein-methionine-S-oxide reductase) (EC 1.8.4.11) (Peptide-methionine (S)-S-oxide reductase) (Peptide Met(O) reductase)
A0A0U1MM14				Protein GrpE (HSP-70 cofactor)
A0A0U1MML4	0.967565	-0.215186	0.0322856	Response regulator transcription factor (Transcriptional regulator srrA) (Two-component response regulator)
A0A0U1MMR0	0.0180734	-0.830632	2.33324	Amino acid permease (D-serine/D-alanine/glycine transporter) (Gamma-aminobutyrate permease) (Putative amino acid permease)
A0A0U1MMR6	0.00273301	-0.882751		Cell cycle protein GpsB (Guiding PBP1-shuttling protein)
A0A0U1MMU7	0.013627	-0.176528	-3.79448	Acetate kinase (EC 2.7.2.1) (Acetokinase)
A0A0U1MMX1	0.00368023	-0.168151	3.11366	GAF domain protein (EC 1.8.4.14) (GAF domain-containing protein)
A0A0U1MN04				Protein acetyltransferase (EC 2.3.1.-)
A0A0U1MN27				Probable tRNA sulfurtransferase (EC 2.8.1.4) (Sulfur carrier protein ThiS sulfurtransferase) (Thiamine biosynthesis protein ThiI) (tRNA 4-thiouridine synthase)
A0A0U1MN29		-0.181668		UPF0354 protein BN1321_260375
A0A0U1MNK2		-0.695564		Staphylococcal protein
A0A0U1MNN5				Delta-aminolevulinic acid dehydratase (EC 4.2.1.24)
A0A0U1MPM4	0.01928	-0.464741	-1.56069	Response regulator transcription factor (Two-component response regulator (YhcY)) (Two-component response regulator-like protein)
A0A0U1MPY3		-0.956564		Nicotinamidase (EC 3.5.1.19)
A0A0U1MQG8	0.0295775	-0.0380146	0.307917	Putative exported protein
A0A0U1MQK4				LacI family transcriptional regulator (Sucrose operon repressor) (Sucrose operon repressor ScrR, LacI family)
A0A0U1MQS8	0.212697	-0.254592	0.973964	Adenylosuccinate lyase (ASL) (EC 4.3.2.2) (Adenylosuccinase)
A0A0U1MQY0	0.577347	-0.179637	0.113454	Peptide chain release factor 1 (RF-1)
A0A0U1MQZ0				Probable succinyl-diaminopimelate desuccinylase (EC 3.5.1.18)
A0A0U1MRA0	0.892339	-0.159159	0.59859	DUF961 domain-containing protein (Transposon-related protein)
A0A0U1MRA5		-0.0416927		Putative ABC transporter (ATP-binding protein) (SAV1866 family putative multidrug efflux ABC transporter)
A0A0U1MRH9	0.310002	-0.372821	15.9666	Hypoxanthine/guanine permease (NCS2 family permease) (Xanthine/uracil/thiamine/ascorbate permease family protein)
A0A0U1MRQ8		-0.860384		FAD binding domain protein (NAD(P)-binding protein) (Salicylate hydroxylase (EC 1.14.13.1, EC 1.14.13.24))
A0A0U1MSA5	0.00537579	-0.845067		ABC transporter substrate-binding protein (Ferric hydroxamate receptor 1)
A0A0U1MSI8	0.00336307	-0.677626		DsbA family protein (Lipoprotein) (Protein-disulfide isomerase, DsbA-like protein)
A0A0U1MSU9	0.00149314	-0.193807		ATP synthase subunit a (ATP synthase F0 sector subunit a) (F-ATPase subunit 6)
A0A0U1MSV9	0.644235	-0.897916	-0.682053	Nitrate reductase (Beta subunit) (EC 1.7.5.1, EC 1.7.99.4)
A0A0U1MT80	0.95743	-0.28836	0.378492	FCD domain-containing protein (Transcriptional regulator (GntR family))
A0A0U1MTI9		-0.786148		Membrane protein YdfJ
A0A0U1MTP4				Inosine-uridine preferring nucleoside hydrolase (EC 3.2.2.1) (Purine nucleosidase)
A0A0U1MTY7				Amidase domain-containing protein (N-acetylmuramoyl-L-alanine amidase domain-containing protein SAOUHSC_02979) (N-acetylmuramoyl-L-alanine amidase, family 4)
A0A0U1MUD9	0.00461063	-0.902435	-7.54588	Epoxyqueuosine reductase QueH (EC 1.17.99.6) (Queuosine biosynthesis protein QueH)
A0A0U1MUK5	0.0485435	-0.310081	17.8475	Ornithine carbamoyltransferase (OTCase) (EC 2.1.3.3)
A0A0U1MV27	0.923458	-0.809773	0.104707	Adenylosuccinate synthetase (AMPSase) (AdSS) (EC 6.3.4.4) (IMP--aspartate ligase)
A0A0U1MV81	0.99999	-0.323587	-1.18576	Capsular polysaccharide synthesis enzyme Cap8P (UDP-N-acetylglucosamine 2-epimerase (Non-hydrolyzing) (EC 5.1.3.14)) (UDP-N-acetylmannosamine 2-epimerase)
A0A0U1MVB9	0.0119192	-0.30321	0.942775	D-lactate dehydrogenase (EC 1.1.1.28) (D-specific 2-hydroxyacid dehydrogenase)
A0A0U1MVR1		-0.130077		Alpha-acetolactate decarboxylase (EC 4.1.1.5)
A0A0U1MVX0	0.000746351	-0.388171	1.15263	Ribitol-5-phosphate cytidylyltransferase (EC 2.7.7.40)
A0A0U1MWF6	0.832794	-0.868631	-0.172348	Maltose/maltodextrin transport ATP-binding protein MalK Multiple sugar ABC transporter,ATP-binding protein (EC 3.6.3.19, EC 3.6.3.20) (Multiple sugar-binding transporter ATP-binding protein) (sn-glycerol-3-phosphate ABC transporter ATP-binding protein UgpC)
A0A0U1MWG6		-0.350579		Putative Histidine kinase (EC 2.7.13.3)
A0A0U1MX71				DUF4467 domain-containing protein
A0A0U1MXX0				Phosphotransferase system (PTS) glucose-specific enzyme IICBA component (EC 2.7.1.69)
A0A0Y9CGM9	0.0839276	-0.325171	0.841301	Malate dehydrogenase (NAD-dependent malic enzyme) (NAD-dependent malic enzyme 4) (NADP-dependent malic enzyme (EC 1.1.1.40))
A0A0Z0JWT0				Membrane associated protein
A0A0Z0LNT2		-0.154068		Putative hemin import ATP-binding protein HrtA
A0A0Z0PK55	0.0629967	-0.282973	1.38341	Formimidoylglutamase (EC 3.5.3.8) (Formiminoglutamase) (Formiminoglutamate hydrolase)
A0A0Z0RZ53				Succinate--CoA ligase [ADP-forming] subunit alpha (EC 6.2.1.5) (Succinyl-CoA synthetase subunit alpha) (SCS-alpha)
A0A0Z0SL74	0.0443915	-0.406659	0.168592	Single-stranded DNA-binding protein (SSB)
A0A0Z2VA63	0.000174053	-0.120545	-19.0374	MiaB family protein, possibly involved in tRNA or rRNA modification (EC 2.-.-.-)
A0A113WKR1		-0.0969347		UDP-N-acetylenolpyruvoylglucosamine reductase (EC 1.3.1.98) (UDP-N-acetylmuramate dehydrogenase)
A0A115DC26	0.105118	-0.860378	14.4265	Cation:dicarboxylase symporter family transporter (Glutamate:protein symporter) (Proton/glutamate symport protein Sodium/glutamate symport protein) (Proton/sodium-glutamate symport protein)
A0A131HQT0				LLM class flavin-dependent oxidoreductase (Luciferase) (Luciferase family protein) (Luciferase-like monooxygenase (EC 1.14.-.-, EC 1.14.13.107))
A0A131J2V4	0.492792	-0.10683	0.447031	2',3'-cyclic-nucleotide 2'-phosphodiesterase (EC 3.1.4.16) (Bifunctional metallophosphatase/5'-nucleotidase) (Putative 5'-nucleotidase)
A0A133PU90	0.00368371	-0.0711332	-5.26054	D-alanine--D-alanine ligase (EC 6.3.2.4) (D-Ala-D-Ala ligase) (D-alanylalanine synthetase)
A0A133PUG7				Branched-chain amino acid transport system carrier protein
A0A133PUH1	0.594026	-0.317164	0.924121	DUF4467 domain-containing protein
A0A133PWG4	0.221241	-0.873726	0.296515	Uncharacterized protein
A0A133PWQ4	0.000414108	-0.688789		Virulence factor esxA (WXG100 family type VII secretion target)
A0A133PWQ5		-0.851531		Type VII secretion system protein EssC
A0A133PXV2	0.0521475	-0.930244	0.279493	UPF0735 ACT domain-containing protein HMPREF3211_01795
A0A133PYE4	0.99999	-0.958154	0.0573834	Molybdenum cofactor biosynthesis protein A
A0A133PYH4	0.487582	-0.162166	-2.2839	HTH-type transcriptional regulator SarR (Staphylococcal accessory regulator-like protein SarR)
A0A133PYM8	0.0712739	-0.392446	0.51448	Alpha-acetolactate decarboxylase (EC 4.1.1.5)
A0A133PZE3		-0.231837		Csa1 family protein
A0A133PZQ1				Putative TrmH family tRNA/rRNA methyltransferase
A0A133PZR9	0.00766723	-0.262358	9.77199	Protein/nucleic acid deglycase HchA (EC 3.1.2.-) (EC 3.5.1.124) (Maillard deglycase)
A0A133Q179				2-hydroxyacid dehydrogenase (4-phosphoerythronate dehydrogenase) (D-3-phosphoglycerate dehydrogenase) (Hydroxyacid dehydrogenase)
A0A133Q1S1	0.992527	-0.323635	1.0276	Ferritin (EC 1.16.3.2)
A0A133Q5E6	0.0298995	-0.323003	17.3226	Transport permease protein
A0A133Q5S2				DUF402 domain-containing protein
A0A133Q651				Transcriptional regulator TetR C-terminal Firmicutes type domain-containing protein
A0A133Q695		-0.798212		DUF2871 domain-containing protein
A0A133QCK7	0.220709	-0.802382	-0.336482	Aconitate hydratase (Aconitase) (EC 4.2.1.3)
A0A133QCV5	0.00669776	-0.0727093	-7.7983	Aminoacyltransferase FemA (EC 2.3.2.17) (Factor essential for expression of methicillin resistance A) (N-acetylmuramoyl-L-alanyl-D-glutamyl-L-lysyl-(N6-glycyl)-D-alanyl-D-alanine-diphosphoundecaprenyl-N-acetylglucosamine:glycine glycyltransferase)
A0A133QD13	0.658842	-0.977687	0.235353	Crystallin (Heat shock protein Hsp20) (Hsp20/alpha crystallin family protein)
A0A133QD19	0.488546	-0.34942	1.05824	ABC transporter, ATP-binding protein
A0A166K1K5				UDP-N-acetylglucosamine--peptide N-acetylglucosaminyltransferase stabilizing protein GtfB (Glycosyltransferase stabilizing protein GtfB)
A0A170Q849		-0.0543169		dITP/XTP pyrophosphatase (EC 3.6.1.66) (Non-canonical purine NTP pyrophosphatase) (Non-standard purine NTP pyrophosphatase) (Nucleoside-triphosphate diphosphatase) (Nucleoside-triphosphate pyrophosphatase) (NTPase)
A0A1B1HX29				shikimate dehydrogenase (NADP(+)) (EC 1.1.1.25)
A0A1D3VZ74	0.481109	-0.348802	-2.75568	DNA topoisomerase 4 subunit A (EC 5.6.2.2) (Topoisomerase IV subunit A)
A0A1D5ABI2				50S ribosomal protein L6
A0A1D5ACH6	0.189603	-0.117729	-4.59722	Small ribosomal subunit protein uS5 (30S ribosomal protein S5)
A0A1I9S2W8		-0.890033		Virulence associated cell-wall-anchored protein 5'nucleotidase
A0A1K7W0F8				tRNA pseudouridine synthase A (EC 5.4.99.12) (tRNA pseudouridine(38-40) synthase) (tRNA pseudouridylate synthase I) (tRNA-uridine isomerase I)
A0A1L6C0L7	0.789679	-0.26577	-0.784205	DNA-directed RNA polymerase subunit beta (EC 2.7.7.6)
A0A1S6C6R7				isochorismate synthase (EC 5.4.4.2)
A0A1S6DKH1		-0.716817		Methionine--tRNA ligase (EC 6.1.1.10) (Methionyl-tRNA synthetase) (MetRS)
A0A222UAP6				DNA topoisomerase (ATP-hydrolyzing) (EC 5.6.2.2)
A0A222UB96				DNA topoisomerase (ATP-hydrolyzing) (EC 5.6.2.2)
A0A222UBD6	0.00766723	-0.147252	-9.55696	Protein RecA (Recombinase A)
A0A224AV83				Diacylglycerol kinase family lipid kinase (Lipid kinase) (Transcription regulator) (Transcription regulator (Contains diacylglycerol kinase catalytic domain) (EC 2.7.1.-))
A0A224AXW4		-0.322275		Pyruvate kinase (EC 2.7.1.40)
A0A224B1W6				FmtA methicillin resistance protein (FmtA protein involved in methicillin resistance affects cell wall cross-linking and amidation)
A0A224B206		-0.0552158		Iron-sulfur cluster biosynthesis protein
A0A224B2A2	0.147833	-0.358708	14.4765	Glycine betaine ABC transport system, ATP-binding protein OpuAA (EC 3.6.3.32) (Glycine/betaine ABC transporter ATP-binding protein)
A0A224B4Q6	0.0749591	-0.327596	-3.73872	Urease subunit alpha (EC 3.5.1.5) (Urea amidohydrolase subunit alpha)
A0A229LSU3				Exported protein
A0A290QCW4		-0.872573		Heme oxygenase (staphylobilin-producing) (EC 1.14.99.48) (Heme-degrading monooxygenase) (Iron-regulated surface determinant) (Iron-responsive surface determinant)
A0A290QJ19	0.336956	-0.151671	-1.43525	Phosphoribosylformylglycinamidine synthase subunit PurS (FGAM synthase) (EC 6.3.5.3) (Formylglycinamide ribonucleotide amidotransferase subunit III) (FGAR amidotransferase III) (FGAR-AT III) (Phosphoribosylformylglycinamidine synthase subunit III)
A0A290QK14	0.0077651	-0.739225		Lactose phosphotransferase system repressor
A0A290QND3	0.225297	-0.359548	-1.18954	Pyruvate carboxylase (EC 6.4.1.1)
A0A290QPL8		-0.058463		histidine kinase (EC 2.7.13.3)
A0A290QQQ1	0.00218336	-0.712514		High-affinity heme uptake system protein IsdE (Iron-regulated surface determinant protein E) (Staphylococcal iron-regulated protein F)
A0A290QQV5	0.0481274	-0.28008	-1.94983	Carbamoyl-phosphate synthase large chain (EC 6.3.5.5) (Carbamoyl-phosphate synthetase ammonia chain)
A0A290QS21	0.908713	-1.0148	-0.743995	Orotidine 5'-phosphate decarboxylase (EC 4.1.1.23) (OMP decarboxylase) (OMPDCase) (OMPdecase)
A0A290QSG1		-0.834657		N-acetylmuramoyl-L-alanine amidase
A0A290QU28				Putative hemin transport system permease protein HrtB
A0A2C6MNP9		-0.228789		Molybdopterin molybdenumtransferase (EC 2.10.1.1)
A0A2C6MUA4				Multidrug transporter
A0A2C6MX11		-0.691135		Iron citrate ABC transporter substrate-binding protein
A0A2C9THQ3				L-glutamate gamma-semialdehyde dehydrogenase
A0A2C9TIA7	0.00026706	-0.114185	-6.39174	Restriction endonuclease subunit S
A0A2C9TLL7	0.359127	-0.263138	-2.03782	ATP-dependent protease ATPase subunit HslU (Unfoldase HslU)
A0A2C9TND0	0.481268	-0.155223	-3.17274	Chaperone protein ClpB
A0A2C9TPF8	0.0139326	-0.15659	-5.37396	Glycerophosphodiester phosphodiesterase
A0A2C9TPL9				Probable transglycosylase IsaA (Immunodominant staphylococcal antigen A)
A0A2C9TTJ8	0.487582	-0.0909069	-4.83516	Transcription termination factor Rho (EC 3.6.4.-) (ATP-dependent helicase Rho)
A0A2C9TUS2	3.65459e-05	-0.961902	-11.0603	Probable dual-specificity RNA methyltransferase RlmN (EC 2.1.1.192) (23S rRNA (adenine(2503)-C(2))-methyltransferase) (23S rRNA m2A2503 methyltransferase) (Ribosomal RNA large subunit methyltransferase N) (tRNA (adenine(37)-C(2))-methyltransferase) (tRNA m2A37 methyltransferase)
A0A2C9TUY4	0.157122	-0.0418495	-2.43481	Radical SAM core domain-containing protein
A0A2C9TVV1	0.0164235	-0.527748		D-ribose pyranase (EC 5.4.99.62)
A0A2C9TYZ2				Probable endonuclease 4 (EC 3.1.21.2) (Endodeoxyribonuclease IV) (Endonuclease IV)
A0A2D1GVD6		-0.100464		Conserved virulence factor B
A0A2I7Y6R5	0.00746993	-0.771475		Quinol oxidase subunit 1 (EC 1.10.3.-)
A0A2I7Y6S7	0.202753	-0.489985	1.57632	1,4-dihydroxy-2-naphthoate octaprenyltransferase (DHNA-octaprenyltransferase) (EC 2.5.1.74)
A0A2I7Y814	0.0218312	-0.878414	0.336591	3-hexulose-6-phosphate synthase (EC 4.1.2.43)
A0A2I7Y816	0.730094	-0.615172	-0.0201674	DNA-directed RNA polymerase subunit beta' (RNAP subunit beta') (EC 2.7.7.6) (RNA polymerase subunit beta') (Transcriptase subunit beta')
A0A2I7Y8W0	0.427584	-0.742564		Co-chaperonin GroES (10 kDa chaperonin) (Chaperonin-10) (Cpn10)
A0A2I7Y9Q1	0.0465295	-0.0695631	-0.827772	Iron-sulfur cluster carrier protein
A0A2K0DXU7				Histidinol dehydrogenase (Phage protein)
A0A2L1K4E9				Serine-aspartate repeat-containing protein D
A0A2L2E298	0.0589595	-0.55438		DUF5067 domain-containing protein (Lipoprotein) (Putative lipoprotein)
A0A2R4NHP6	0.00235037	-0.721251		SEl27
A0A2R9QH49	0.000746351	-0.309058		DUF1128 domain-containing protein (DUF1128 family protein)
A0A2S6D1S1		-0.865605		Uncharacterized protein
A0A2S6D1V7	0.358648	-0.907352	11.3302	2-dehydropantoate 2-reductase (EC 1.1.1.169) (Ketopantoate reductase)
A0A2S6D292		-0.0774994		NAD dependent epimerase/dehydratase family protein (EC 1.7.-.-) (NmrA/HSCARG family protein)
A0A2S6D294		-0.306275		Probable transglycosylase IsaA (Immunodominant staphylococcal antigen A)
A0A2S6D2J1				ABC transporter ATP-binding protein
A0A2S6D2P2				Domain of uncharacterized function DUF1828
A0A2S6D4J7	0.0208205	-1.01966	-2.24525	Glutamine--fructose-6-phosphate aminotransferase [isomerizing] (EC 2.6.1.16) (D-fructose-6-phosphate amidotransferase) (GFAT) (Glucosamine-6-phosphate synthase) (Hexosephosphate aminotransferase) (L-glutamine--D-fructose-6-phosphate amidotransferase)
A0A2S6D4K7				Branched-chain-amino-acid aminotransferase (EC 2.6.1.42)
A0A2S6D4L4	0.332173	-0.972701	0.288522	UPF0223 protein A6762_05300
A0A2S6D4L9	0.874922	-0.990277	0.112786	6-phospho-3-hexuloisomerase (EC 5.3.1.27)
A0A2S6D4Q2		-0.232678		Class I SAM-dependent methyltransferase (Methyltransferase domain protein (EC 2.1.1.172))
A0A2S6D4W2	0.336956	-0.046503	1.84958	PIN/TRAM domain-containing protein
A0A2S6D518	0.420467	-0.0783612	-2.12841	tRNA-specific 2-thiouridylase MnmA (EC 2.8.1.13)
A0A2S6D5H9	0.754847	-0.745373	-1.38992	ABC transporter ATP-binding protein (Phenol-soluble modulin export ABC transporter ATP-binding protein PmtC)
A0A2S6D5K2	0.503907	-0.773171		Endoribonuclease L-PSP (EC 3.5.4.-) (RidA family protein)
A0A2S6D5W3				Carboxylesterase (EC 3.1.1.1)
A0A2S6D5X3		-0.0547264		Cytosolic protein (Lipase family protein)
A0A2S6D6I7	0.00948991	-0.0777123	-2.56738	lipoate--protein ligase (EC 6.3.1.20)
A0A2S6D789				DNA translocase FtsK (SpoIIIE family cell division protein)
A0A2S6D877	0.549569	-0.0754204	1.08936	Magnesium transporter MgtE
A0A2S6D8P8	0.526949	-0.318368	0.871755	2-oxoacid ferredoxin oxidoreductase subunit alpha (EC 1.2.7.-, EC 1.2.7.1) (2-oxoacid:acceptor oxidoreductase subunit alpha)
A0A2S6DC12	0.137683	-0.0783346	-0.972686	Nitrite reductase [NAD(P)H] large subunit (EC 1.18.1.1, EC 1.7.1.4) (Nitrite reductase large subunit)
A0A2S6DC98				Gluconokinase
A0A2S6DCL8	0.0382251	-1.00524	-5.76428	ADP-ribose pyrophosphatase (EC 3.6.1.13) (NUDIX hydrolase)
A0A2S6DE37	0.0671817	-0.302354		DUF4064 domain-containing protein (Membrane protein)
A0A2S6DF29		-0.0743979		Branched-chain-amino-acid aminotransferase (EC 2.6.1.42)
A0A2S6DFC3	0.573199	-0.980249	0.0636183	UDP-N-acetylglucosamine 1-carboxyvinyltransferase (EC 2.5.1.7) (Enoylpyruvate transferase) (UDP-N-acetylglucosamine enolpyruvyl transferase) (EPT)
A0A2S6DFE3	0.00766723	-0.0752358	-4.47111	Probable transcriptional regulatory protein C7P97_12080
A0A2S6DH26		-0.276036		Delta-aminolevulinic acid dehydratase (EC 4.2.1.24)
A0A2S6DH91		-0.0987589		ABC transporter ATP-binding protein
A0A2S6DHA9	0.0662654	-0.137121	1.06533	PTS glucose transporter subunit IIBC (PTS system, N-acetylglucosamine-specific IIA component) (PTS system, N-acetylglucosamine-specific IIB component / PTS system, N-acetylglucosamine-specific IIC component (EC 2.7.1.69))
A0A2S6DHQ2	0.997121	-0.209638	-0.228416	Class I SAM-dependent RNA methyltransferase (N6-adenine-specific DNA methylase (EC 2.1.1.173))
A0A2S6DHZ5				Primosomal protein N' (EC 3.6.4.-) (ATP-dependent helicase PriA)
A0A2S6DKY2				DUF4352 domain-containing protein (Telomeric repeat-binding factor 2)
A0A2S6DLA3	0.147945	-0.903898	0.223907	Amino acid ABC transporter ATP-binding protein (Glutamine transport ATP-binding protein glnQ (EC 3.6.3.-))
A0A2S6DM91	0.000726073	-0.313653	3.76718	NADPH-dependent oxidoreductase (EC 1.6.-.-)
A0A2S6DMX4	0.041143	-0.881237	15.0539	Membrane spanning protein
A0A2S6DNT3		-0.983939		Alcohol dehydrogenase (EC 1.1.1.1)
A0A2S6DNU2	0.0658456	-0.416972		ABC transporter substrate-binding protein
A0A2S6DP85		-0.0954648		DNA topoisomerase 4 subunit B (EC 5.6.2.2) (Topoisomerase IV subunit B)
A0A2S6DPS3	0.773819	-0.18464	-1.35471	Diaminopimelate decarboxylase (DAP decarboxylase) (DAPDC) (EC 4.1.1.20)
A0A2S6DRI5	0.241845	-0.134909	13.8346	Alpha/beta hydrolase
A0A2S6DS00	0.00729843	-0.0470291	19.7131	Epimerase (TIGR01777 family protein)
A0A2S6DSD0				Phosphate acetyltransferase (EC 2.3.1.8) (Phosphotransacetylase)
A0A2S6DTA3	0.000726073	-0.072633	3.99793	Purine nucleoside phosphorylase
A0A2S6DU31	0.184622	-0.535157	-0.146458	MurR/RpiR family transcriptional regulator (RpiR family transcriptional regulator) (Transcriptional regulator, RpiR family)
A0A2S6DUT0				1-pyrroline-5-carboxylate dehydrogenase (P5C dehydrogenase) (EC 1.2.1.88) (L-glutamate gamma-semialdehyde dehydrogenase)
A0A2U0IGQ6	0.888454	-0.260207		Tandem-type lipoprotein
A0A2U0II63		-0.0905561		3-oxoadipate enol-lactonase (EC 3.1.1.24, EC 3.8.1.3) (Alpha/beta hydrolase) (Hydrolase)
A0A2U0IIK0		-0.748633		ABC transporter substrate-binding protein
A0A2U0IJM4				DUF5081 family protein
A0A2U0IN42		-0.962994		Cardiolipin synthase (CL synthase) (EC 2.7.8.-)
A0A2U0ITG8	0.00195247	-0.871143		MSCRAMM family adhesin clumping factor ClfB
A0A2W2JFP2	0.000753002	-0.730636		DNA-binding protein
A0A2W2NUY4				site-specific DNA-methyltransferase (adenine-specific) (EC 2.1.1.72)
A0A2W2UID6	0.104105	-0.0972269	-4.22528	DUF697 domain-containing protein (Radical activating enzyme protein)
A0A2W3GS25	0.801832	-0.788988	-0.457642	Uncharacterized protein
A0A2W3SB48				TetR family transcriptional regulator (TetR/AcrR family transcriptional regulator) (Transcriptional regulator, TetR family)
A0A2X2IHQ3				Transketolase (EC 2.2.1.1)
A0A2X2IPG3	0.00585138	-0.277237	2.52874	Peptidase T (EC 3.4.11.4) (Aminotripeptidase) (Tripeptidase) (Tripeptide aminopeptidase)
A0A2X2JR40		-0.333189		MOSC domain-containing protein
A0A2X2JS99	0.801983	-0.279949	-3.22834	Nitroreductase family protein
A0A2X2JTX6	0.0342973	-0.313964	2.13821	Acetolactate synthase, catabolic (EC 2.2.1.6)
A0A2X2JUD2	0.522775	-0.176263	-1.53362	Ribosomal RNA small subunit methyltransferase G (EC 2.1.1.-) (16S rRNA 7-methylguanosine methyltransferase) (16S rRNA m7G methyltransferase)
A0A2X2JUV3	0.00830675	-0.318067		Cupin superfamily protein
A0A2X2JV03	0.256038	-0.288296	1.44132	Probable nicotinate-nucleotide adenylyltransferase (EC 2.7.7.18) (Deamido-NAD(+) diphosphorylase) (Deamido-NAD(+) pyrophosphorylase) (Nicotinate mononucleotide adenylyltransferase) (NaMN adenylyltransferase)
A0A2X2JV38	0.00425497	-0.52681	19.555	Pyrimidine nucleoside transport protein
A0A2X2JWR9				SCP family extracellular protein
A0A2X2JXV0		-0.780682		DNA-binding protein
A0A2X2JYH2		-0.0779109		DNA 3'-5' helicase (EC 5.6.2.4)
A0A2X2JYN9		-0.848208		NAD kinase (EC 2.7.1.23)
A0A2X2JZ38		-0.259481		Integral membrane protein
A0A2X2JZ55		-1.02674		tryptophan--tRNA ligase (EC 6.1.1.2)
A0A2X2K323				Phosphopantetheine adenylyltransferase (EC 2.7.7.3) (Dephospho-CoA pyrophosphorylase) (Pantetheine-phosphate adenylyltransferase) (PPAT)
A0A2X2K372	0.0727075	-0.201683	1.41744	tRNA-dihydrouridine synthase (EC 1.3.1.-)
A0A2X2K389	0.18487	-0.386019	10.9422	Ribose operon repressor, putative
A0A2X2K5D8		-0.0381462		ATP-dependent DNA helicase UvrD/PcrA (EC 3.6.4.12)
A0A2X2K7K7				Pyridine nucleotide-disulfide oxidoreductase family protein
A0A2X2KAW1		-0.629186		Chitinase B
A0A2X2KCP7	0.0279761	-0.0892357	-0.975175	Segregation and condensation protein B
A0A2X2KHX5	0.00346041	-0.813313		Cytochrome d ubiquinol oxidase subunit I (EC 1.10.3.-)
A0A2X2KIX1	0.329649	-0.338286	-0.166655	7-cyano-7-deazaguanine synthase (EC 6.3.4.20) (7-cyano-7-carbaguanine synthase) (PreQ(0) synthase) (Queuosine biosynthesis protein QueC)
A0A2X2M0B2	0.802874	-0.846378	-0.287144	Aspartate carbamoyltransferase (EC 2.1.3.2) (Aspartate transcarbamylase) (ATCase)
A0A2X2M134				Capsular polysaccharide synthesis enzyme (EC 1.1.1.22)
A0A2X2M3Q1	0.0151761	-0.664294		Cell-division initiation protein
A0A2X2M8G9				Alpha-D-1,4-glucosidase (EC 3.2.1.10, EC 3.2.1.20)
A0A2X2M8T1				histidine kinase (EC 2.7.13.3)
A0A2X2MCE1				Two component transcriptional regulator VraR, LuxR family
A0A2X2MF53	0.7929	-0.816819	-0.588641	Amino acid permease
A0A2X3P5B1	0.23805	-0.965978	1.37669	Guanylate kinase (EC 2.7.4.8) (GMP kinase)
A0A2X3SLC8				Dihydrolipoyllysine-residue succinyltransferase component of 2-oxoglutarate dehydrogenase complex (EC 2.3.1.61) (2-oxoglutarate dehydrogenase complex component E2)
A0A2Y1TV13				DNA starvation/stationary phase protection protein (DNA-protecting protein, ferritin) (Non-specific DNA-binding protein Dps) (Non-specific DNA-binding protein Dps / Iron-binding ferritin-like antioxidant protein / Ferroxidase (EC 1.16.3.1))
A0A2Y2JGN9		-0.444474		Probable cysteine desulfurase (EC 2.8.1.7)
A0A2Y2N3Y8				Isochorismatase (EC 3.-.-.-) (Isochorismatase family protein)
A0A2Z4GSR9				Glyceraldehyde-3-phosphate dehydrogenase (EC 1.2.1.12)
A0A2Z4N9P9		-0.878625		Tandem-type lipoprotein
A0A380DIE6				Aldehyde-alcohol dehydrogenase
A0A380DIH5		-0.308654		Chlorite dismutase
A0A380DIM9	0.0105532	-0.0689111	-4.82899	L-threonine 3-dehydrogenase (EC 1.1.1.103)
A0A380DJ03		-0.491599		Cytosolic protein
A0A380DJ37				Hypoxanthine-guanine phosphoribosyltransferase (Pur operon repressor)
A0A380DJF8	0.00746993	-0.445656	2.48381	Phosphohydrolase
A0A380DJM4	0.00268063	-0.863764		protein-tyrosine-phosphatase (EC 3.1.3.48)
A0A380DJQ0				Inosine-5-monophosphate dehydrogenase (EC 1.1.1.205)
A0A380DJU3	0.00173889	-0.764818		Serine-aspartate repeat-containing protein E
A0A380DJZ9	0.395521	-0.292081		50S ribosomal protein L11
A0A380DL24	0.179805	-0.252816	23.8473	3-ketoacyl-CoA thiolase Acetyl-CoA acetyltransferase (EC 2.3.1.9)
A0A380DM85				Capsular polysaccharide synthesis enzyme Cap5I (EC 2.3.1.-)
A0A380DMA1				YacP-like NYN domain protein
A0A380DMN4		-0.828641		Thermonuclease (EC 3.1.31.1) (Micrococcal nuclease) (Staphylococcal nuclease)
A0A380DN15		-0.132984		Adenylosuccinate synthetase (AMPSase) (AdSS) (EC 6.3.4.4) (IMP--aspartate ligase)
A0A380DNB7				Hypothetical esterase/lipase
A0A380DNV6	0.00585138	-0.420598		Membrane protein
A0A380DP84		-0.195429		Putative long chain fatty acid-CoA ligase VraA (Acyl-CoA synthetase)
A0A380DPA3				Cell envelope-related function transcriptional attenuator common domain-containing protein
A0A380DPI9				GntR family transcriptional regulator
A0A380DPK1	0.16466	-0.188377	1.14	Small ribosomal subunit biogenesis GTPase RsgA (EC 3.6.1.-)
A0A380DPK5		-0.574438		Capsular polysaccharide synthesis enzyme Cap5A truncated
A0A380DPP4		-0.0587684		Iron(III) dicitrate-binding protein
A0A380DPT5	0.0142625	-0.754429		Na(+)/H(+) antiporter subunit A1 (Mnh complex subunit A1)
A0A380DQ41	0.00149314	-0.0478975	3.03557	Lantibiotic transport ATP-binding protein
A0A380DQ76				Fibronectin binding protein FnbB
A0A380DQK3		-0.428204		Aluminum resistance protein, putative
A0A380DR78		-0.0738566		Recombination inhibitory protein MutS2
A0A380DRL0	0.0459737	-0.885737	2.07527	Teicoplanin-resistance associated HTH-type transcriptional regulator TcaR
A0A380DRQ7	0.0135664	-0.298381	1.88582	Sodium export permease protein
A0A380DRU4	0.0332405	-0.90844	-0.736917	Cyclic pyranopterin monophosphate synthase (EC 4.6.1.17) (Molybdenum cofactor biosynthesis protein C)
A0A380DRY7		-0.17284		Urease accessory protein UreE
A0A380DSD9				Hydrolase (EC 3.1.3.-)
A0A380DSS7	0.74512	-0.0744717	-1.60223	EVE domain protein
A0A380DSV8				Protein of uncharacterized function (DUF2750)
A0A380DTN2				Multidrug resistance protein (Function not yet clear)
A0A380DTZ6	0.777972	-0.109537	-1.57016	Phosphoglycolate phosphatase (EC 3.1.3.-)
A0A380DU29				Purine nucleoside phosphorylase (EC 2.4.2.1)
A0A380DUX6				His repressor
A0A380DVF6	0.0443915	-0.290853	1.41933	hydroxyethylthiazole kinase (EC 2.7.1.50)
A0A380DVL4	0.0355467	-0.337584	1.91164	ATP synthase epsilon chain (ATP synthase F1 sector epsilon subunit) (F-ATPase epsilon subunit)
A0A380DVR3				Endoribonuclease YbeY (EC 3.1.-.-)
A0A380DVX8	0.139171	-0.204809	0.731163	Uncharacterized protein conserved in bacteria
A0A380DVY2				Alkaline shock protein 23
A0A380DW19		-0.834118		Coproporphyrinogen III oxidase (EC 1.3.3.15)
A0A380DWB8				Cytosolic protein containing multiple CBS domains
A0A380DWK0	0.0138818	-0.673612	18.3211	L-lactate permease
A0A380DX03	0.265508	-0.837905		OxaI/YidC membrane insertion protein
A0A380DX12	0.200566	-0.0825711	-2.12522	Galactose-6-phosphate isomerase, LacB subunit (EC 5.3.1.26)
A0A380DX97	0.373585	-0.859371	0.136254	Membrane-bound metal-dependent hydrolase
A0A380DXS1	0.0209181	-0.761634		Methionine transporter MetT
A0A380DY61		-0.928769		DNA-binding protein
A0A380DYB2	0.157052	-0.335064	0.707003	Transketolase (EC 2.2.1.1)
A0A380DYS3				Uracil permease
A0A380DYS7	0.00746993	-0.0979926	1.79071	Respiratory nitrate reductase subunit delta (EC 1.7.99.4)
A0A380DZC8		-0.837374		Heme transporter IsdDEF, membrane component IsdD
A0A380DZY7		-0.627892		Uncharacterized protein
A0A380E026		-0.0472292		tRNA modification GTPase MnmE (EC 3.6.-.-)
A0A380E042		-0.413522		Cell division protein (Putative)
A0A380E0T3	0.38419	-0.139514	12.3883	Fatty acid biosynthesis transcriptional regulator, putative
A0A380E133		-0.120254		UPF0122 protein NCTC5664_02271
A0A380E1P4	0.0217022	-0.896182	-0.067681	Arsenate reductase (EC 1.20.4.1)
A0A380E1T4				Central glycolytic genes regulator
A0A380E239	0.256038	-1.00465	0.317524	Oligoendopeptidase F (EC 3.4.24.-)
A0A380E2B8	0.237821	-0.825598		Preprotein translocase subunit YajC
A0A380E2C2		-0.808585		LytH protein involved in methicillin resistance / N-acetylmuramoyl-L-alanine amidase domain protein (EC 3.5.1.28)
A0A380E2G2				Putative DUF86-containing protein
A0A380E2P5				Alanine dehydrogenase (EC 1.4.1.1)
A0A380E2Y3				Diguanylate cyclase domain protein (EC 2.7.7.65)
A0A380E2Y8				GAF domain protein
A0A380E369				Lipoprotein
A0A380E3A1				EcsB
A0A380E3B0	0.00368371	-0.866836	18.4793	Undecaprenyl-diphosphatase (EC 3.6.1.27) (Bacitracin resistance protein) (Undecaprenyl pyrophosphate phosphatase)
A0A380E3D5	0.134554	-0.745294	20.0112	Extracellular glutamine-binding protein
A0A380E4I1	0.937322	-0.295105	0.387323	Queuine tRNA-ribosyltransferase (EC 2.4.2.29) (Guanine insertion enzyme) (tRNA-guanine transglycosylase)
A0A380E4S6	0.0731968	-0.914067	1.8068	Peroxide stress regulator PerR, FUR family
A0A380E4T1		-0.801156		Protein translocase subunit SecD
A0A380E4T9	0.0116589	-0.0828394		Cytosolic protein
A0A380EAV4	0.081192	-0.139891	1.47564	Na/Pi cotransporter II-related protein
A0A380ED41	0.354432	-0.768677	3.18264	CDP-glycerol:poly(Glycerophosphate) glycerophosphotransferase (EC 2.7.8.12)
A0A380EEQ8	0.735032	-0.0730694	-1.25919	Cys-tRNA(Pro)/Cys-tRNA(Cys) deacylase (EC 4.2.-.-)
A0A380EEX3	0.264032	-0.614626	2.11523	Alkyl hydroperoxide reductase C (EC 1.11.1.26) (Peroxiredoxin) (Thioredoxin peroxidase)
A0A380EFH8				NAD-specific glutamate dehydrogenase
A0A380EGF9		-0.391557		2-amino-3-ketobutyrate coenzyme A ligase (EC 2.3.1.-, EC 2.3.1.47)
A0A380EGV4		-0.37311		Acetyltransferase GNAT family
A0A380EGW9	0.607959	-0.846107	-0.46627	ATP-dependent protease HslV (EC 3.4.25.-, EC 3.4.25.2)
A0A380EH63	0.769813	-0.0816719	5.82624	Putative lipoprotein
A0A380EH88	0.0116589	-0.0592947	3.08252	Chromosome partition protein Smc
A0A380EH98		-0.0666642		Putative 2-succinyl-6-hydroxy-2,4-cyclohexadiene-1-carboxylate synthase (SHCHC synthase) (EC 4.2.99.20)
A0A380EHK8		-0.823014		Protein-export membrane protein SecG
A0A380EHY4				NAD kinase (EC 2.7.1.23)
A0A380EI25	0.42765	-0.963816	0.612301	DegV family protein
A0A380EJG8		0.35054		Large ribosomal subunit protein bL33
A0A380EJH8	0.000317292	-0.613643		UPF0291 protein NCTC10702_02106
A0A380EJM6	0.0264032	-0.0496207	-2.19917	Two-component sensor histidine kinase (EC 2.7.13.3)
A0A380EKG5	0.332937	-0.0907626	-2.03836	Bacillithiol system oxidoreductase, YphP/YqiW family
A0A380EKL2	0.689845	-0.277535	1.05437	Serine hydroxymethyltransferase (SHMT) (Serine methylase) (EC 2.1.2.1)
A0A380EKN1		-0.183764		Dihydrolipoamide acetyltransferase component of pyruvate dehydrogenase complex (EC 2.3.1.-)
A0A380EKR3	0.373585	-0.322439	0.712771	Acyl-CoA hydrolase (EC 3.1.2.-, EC 3.1.2.20)
A0A380EKU1				S-adenosylmethionine--tRNA ribosyltransferase-isomerase (EC 5.-.-.-)
A0A380EKW8	0.208222	-0.917931	0.0178985	GTPase Era
A0A380ELM8	0.0649908	-0.338025	0.823004	Aminopyrimidine aminohydrolase (EC 3.5.99.2)
A0A380ELV9		-0.483927		Transporter yvqF
A0A380EMB4				Glyoxalase
A0A380EMH6		-0.833671		Amino acid permease
A0A380EMW0	0.829445	-0.0779464	-0.421075	Chromosome (Plasmid) partitioning protein ParB
A0A380ENP7	0.0820028	-0.788628		Small ribosomal subunit protein uS11 (30S ribosomal protein S11)
A0A380EPI7				UTP--glucose-1-phosphate uridylyltransferase (EC 2.7.7.9) (UDP-glucose pyrophosphorylase)
A0A380EPY2	0.258588	-0.0884917	2.08224	Copper-exporting P-type ATPase (EC 7.2.2.8) (Copper-exporting P-type ATPase A) (Cu(+)-exporting ATPase)
A0A380EQ52	0.0671817	-0.15838	17.648	N-carbamoylsarcosine amidase (EC 3.5.1.59)
A0A384ZN40				Elongation factor Tu
A0A385MK58				Penicillin binding protein PBP4
A0A389U3N8	0.115697	-0.65855		Smooth muscle caldesmon
A0A389V673				Uncharacterized protein
A0A389V947	0.0101998	-0.737895		Regulatory protein YycI (YycH family protein)
A0A389VA84		-0.0383549		Fructosamine kinase (Fructosamine kinase family protein)
A0A389XS11	6.85058e-05	-0.759732		Immunoglobulin-binding protein Sbi
A0A389XWR4	0.00154462	-0.334518	2.30988	3-carboxy-cis,cis-muconate lactonizing enzyme (6-phosphogluconolactonase (EC 3.1.1.31)) (Lactonase family protein)
A0A390B464	0.270745	-0.161591	0.600561	TagH (EC 3.6.3.40) (Teichoic acid export ATP-binding protein, TagH) (Teichoic acids export ABC transporter ATP-binding subunit TagH) (Teichoic acids export ATP-binding protein TagH)
A0A390LDD6		-0.732226		Lytic regulatory protein (Transcriptional regulator)
A0A390NZS7	0.000746351	-0.708458		Protein GrpE (HSP-70 cofactor)
A0A390QIR9				Phosphate acyltransferase (EC 2.3.1.274) (Acyl-ACP phosphotransacylase) (Acyl-[acyl-carrier-protein]--phosphate acyltransferase) (Phosphate-acyl-ACP acyltransferase)
A0A390QLJ2	0.00108507	-0.252708	13.6165	MBL fold metallo-hydrolase (Metallo-beta-lactamase superfamily protein)
A0A390QYZ6				RNA polymerase sigma factor
A0A390R8V5		-0.084897		Aldo/keto reductase (Oxidoreductase of aldo/keto reductase family, subgroup 1 (EC 1.1.1.274)) (Oxidoreductase, aldo/keto reductase family)
A0A390TJ18	0.98929	-0.261649	-0.327554	GTP-binding protein YqeH, possibly involved in replication initiation (GTPase family protein) (Ribosome biogenesis GTPase YqeH)
A0A390U0D4	0.00830675	-0.283767	-0.388626	Thiol peroxidase (Tpx) (EC 1.11.1.24) (Peroxiredoxin tpx) (Prx) (Thioredoxin peroxidase) (Thioredoxin-dependent peroxiredoxin)
A0A390YIZ1				Endoglucanase M (EC 3.2.1.4, EC 3.4.11.-) (M20/M25/M40 family metallo-hydrolase) (M42 family glutamyl aminopeptidase) (M42 family metallopeptidase) (M42 family peptidase)
A0A390ZCI1	0.0629967	-0.837766	11.3758	DUF1672 domain-containing protein (DUF1672 family protein) (Lipoprotein)
A0A390ZF93	0.00133622	-0.726931		Membrane protein
A0A390ZTU3	0.000777364	-0.552202		Membrane protein
A0A390ZXL9		-0.380591		proline dehydrogenase (EC 1.5.5.2)
A0A391A4T1	0.892339	-0.0654734	-0.491997	Oxidoreductase (SDR family oxidoreductase) (Short-chain dehydrogenase (EC 1.-.-.-))
A0A391AB27	0.13833	-0.557228		Lipoprotein
A0A391AEA5	0.308221	-0.066713	-0.661097	Staphylococcal protein
A0A391DD68		-0.133572		Uncharacterized protein
A0A391DQW3		-0.290058		Probable succinyl-diaminopimelate desuccinylase (EC 3.5.1.18)
A0A391DR72		-0.857341		Doubtful CDS. No database matches
A0A391DUK5	0.134055	-0.902732	14.2597	Lactose phosphotransferase system repressor
A0A391DVQ3	0.452309	-0.900774	9.42234	FAD-containing oxidoreductase (Pyridine nucleotide-disulfide oxidoreductase family protein (EC 1.-.-.-, EC 1.16.1.1)) (Pyridine nucleotide-disulfide reductase)
A0A391E2C4		-0.248913		LLM class flavin-dependent oxidoreductase (Luciferase-like monooxygenase (EC 1.14.-.-, EC 1.14.14.3))
A0A391EMX5	0.0581756	-1.0114	0.604381	Activator of Hsp90 ATPase 1 family protein (Glutathione S-transferase) (Glutathione S-transferase-related transmembrane protein (EC 2.5.1.18))
A0A391F4M1				Class I SAM-dependent methyltransferase (Methyltransferase) (Ubiquinone/menaquinone biosynthesis methyltransferase UbiE/ COQ5 (EC 2.1.1.-))
A0A391LLP5	0.00461207	-0.9097		DUF2188 domain-containing protein (Uncharacterized protein conserved in bacteria)
A0A3A1VUF4		-0.0752305		Phosphoribosylformylglycinamidine synthase subunit PurL (FGAM synthase) (EC 6.3.5.3) (Formylglycinamide ribonucleotide amidotransferase subunit II) (FGAR amidotransferase II) (FGAR-AT II) (Glutamine amidotransferase PurL) (Phosphoribosylformylglycinamidine synthase subunit II)
A0A3A2IYD2		-0.220993		Phosphoribosylformylglycinamidine synthase subunit PurQ (FGAM synthase) (EC 6.3.5.3) (Formylglycinamide ribonucleotide amidotransferase subunit I) (FGAR amidotransferase I) (FGAR-AT I) (Glutaminase PurQ) (EC 3.5.1.2) (Phosphoribosylformylglycinamidine synthase subunit I)
A0A3A3AAT5	0.129314	-0.0666298	1.05618	Aldose 1-epimerase (EC 5.1.3.3) (Galactose mutarotase)
A0A3A3AMT4	0.2674	-0.289112	1.63633	nitric oxide dioxygenase (EC 1.14.12.17)
A0A3A3AVI9	0.0254812	-0.515403	15.5168	ABC superfamily ATP binding cassette transporter, membrane protein (ABC transporter ATP-binding protein) (Iron export ABC transporter permease subunit FetB)
A0A3A5LUT5	0.993628	-0.396293	0.426321	Formate--tetrahydrofolate ligase (EC 6.3.4.3) (Formyltetrahydrofolate synthetase) (FHS) (FTHFS)
A0A3M9EA00	0.0262992	-0.343215	-1.64267	Putative long chain fatty acid-CoA ligase VraA (Acyl-CoA synthetase)
A0A454GWX8				Glycerol-3-phosphate cytidylyltransferase
A0A454GX13	0.0141269	-0.759506		Choline transporter
A0A454GY00	0.352359	-0.269602	0.143918	Aminopeptidase (Deblocking aminopeptidase (EC 3.4.11.-))
A0A454GZC6		-0.80169		MFS transporter
A0A454H0Y6	0.0409119	-0.777019		Threonine/serine exporter-like N-terminal domain-containing protein
A0A454H1W1	0.00368023	-0.251805	0.369201	L-lactate dehydrogenase (L-LDH) (EC 1.1.1.27)
A0A481NSD5		-0.0817714		Response regulator (Response regulator protein VraR)
A0A499S7K4		-0.824175		Enterotoxin SER
A0A4Y1PGT7		-0.337868		Superoxide dismutase (EC 1.15.1.1)
A0A517IV62		-0.642775		Tandem-type lipoprotein
A0A517KVD4		0.297872		Phage protein
A0A5A8VQ05	0.189603	-0.155535	1.22302	Flavin reductase (Flavin reductase family protein)
A0A5F0HKR9		-0.291833		Alcohol dehydrogenase (EC 1.1.1.1)
A0A5F0HPU8		-0.668652		Iron chelate uptake ABC transporter family permease subunit (Metal ABC transporter permease)
A0A5N5IPD5		-0.734755		Fibronectin-binding protein FnbA (LPXTG cell wall anchor domain-containing protein)
A0A5N5IQ84		-0.821207		Tandem-type lipoprotein
A0A5S9C3B2		-0.690446		Uncharacterized protein
A0A5S9C3X6				5'-nucleotidase YjjG (Haloacid dehalogenase-like hydrolase (EC 3.-.-.-)) (Noncanonical pyrimidine nucleotidase) (Noncanonical pyrimidine nucleotidase, YjjG family protein)
A0A5S9C496				CCA-adding enzyme (EC 2.7.7.72) (CCA tRNA nucleotidyltransferase) (tRNA CCA-pyrophosphorylase) (tRNA adenylyl-/cytidylyl- transferase) (tRNA nucleotidyltransferase) (tRNA-NT)
A0A5S9C4D5		-1.00561		Chaperone protein DnaK (HSP70) (Heat shock 70 kDa protein) (Heat shock protein 70)
A0A5S9C4L5		-1.01878		Glucosamine-6-phosphate isomerase
A0A5S9C4Q8	3.65459e-05	-0.685954		Phage major capsid protein
A0A5S9C4T9	0.993856	-0.405185	0.522534	Probable DNA-directed RNA polymerase subunit delta (RNAP delta factor)
A0A5S9ET15		-0.833055		Capsular polysaccharide biosynthesis protein Cap8F
A0A5S9ETZ7				DNA mismatch repair protein MutS
A0A5S9EU82				Sodium-dependent dicarboxylate transporter SdcS (Na(+)/dicarboxylate symporter)
A0A5S9EU87	0.043392	-0.501156		Regulatory protein MsrR
A0A5S9EUM2	0.314858	-0.937968	7.45752	6,7-dimethyl-8-ribityllumazine synthase (DMRL synthase) (LS) (Lumazine synthase) (EC 2.5.1.78)
A0A5S9EUP6	0.0200689	-0.0770701		Putative lipoprotein
A0A5S9EUP9		-0.125492		Alkyl hydroperoxide reductase subunit F
A0A5S9EUW6				Glyoxal reductase
A0A5S9I2M0	0.00026706	-0.423454		Putative lipoprotein
A0A5S9I2S1	0.126255	-0.309706	1.16689	Putative pyridoxal phosphate-dependent acyltransferase
A0A5S9I2U4				Choloylglycine hydrolase
A0A5S9I2W8				Cysteine synthase
A0A5S9I306	0.0117853	-0.0966293	-6.20998	UvrABC system protein B (Protein UvrB) (Excinuclease ABC subunit B)
A0A5S9I385	0.0188091	-0.107982	-3.46208	Enoyl-[acyl-carrier-protein] reductase [NADPH] (ENR) (EC 1.3.1.39)
A0A5S9I389		-0.353115		Metal-dependent hydrolase
A0A5S9I3G8				UDP-N-acetylmuramoylalanine--D-glutamate ligase (EC 6.3.2.9) (D-glutamic acid-adding enzyme) (UDP-N-acetylmuramoyl-L-alanyl-D-glutamate synthetase)
A0A5S9I3L0				ATP-dependent helicase/nuclease subunit A (EC 3.1.-.-) (EC 5.6.2.4) (ATP-dependent helicase/nuclease AddA) (DNA 3'-5' helicase AddA)
A0A5S9I3R0				Adenylate cyclase
A0A5S9I3W4	0.778459	-0.308457	0.339882	Glucose-6-phosphate 1-dehydrogenase (G6PD) (EC 1.1.1.49)
A0A5S9I3W7	0.00802342	-0.190368		Penicillin-binding protein
A0A5S9I3Y3	0.551807	-0.906051	1.32465	Thiamine-binding protein domain-containing protein
A0A5S9I433				Response regulator ArlR
A0A5S9I4A9		-0.957278		Putative TrmH family tRNA/rRNA methyltransferase
A0A5S9I4B8	0.445308	-0.277143	0.113231	Succinate--CoA ligase [ADP-forming] subunit beta (EC 6.2.1.5) (Succinyl-CoA synthetase subunit beta) (SCS-beta)
A0A5S9I4G4				Multifunctional fusion protein [Includes: Protein translocase subunit SecD; Protein-export membrane protein SecF]
A0A5S9I4Z0				DNA-directed RNA polymerase subunit epsilon (RNAP epsilon subunit) (EC 2.7.7.6) (RNA polymerase epsilon subunit) (Transcriptase subunit epsilon)
A0A5S9I544				L-lactate dehydrogenase (L-LDH) (EC 1.1.1.27)
A0A5S9I5E0	0.769474	-0.939462	-0.0119865	2,3,4,5-tetrahydropyridine-2,6-dicarboxylate N-acetyltransferase (EC 2.3.1.89) (Tetrahydrodipicolinate N-acetyltransferase) (THP acetyltransferase) (Tetrahydropicolinate acetylase)
A0A641A426				Dipeptidase PepV (Mn(2+)-dependent dipeptidase Sapep) (Xaa-His dipeptidase (EC 3.4.13.-))
A0A641A545		-0.0796043		Arginase (EC 3.5.3.1)
A0A641A636		-0.156062		Putative long chain fatty acid-CoA ligase VraA (Acyl-CoA synthetase)
A0A641A6G6				DUF445 domain-containing protein (DUF445 family protein) (Membrane protein)
A0A641A6K4	0.00813975	-0.212185	2.017	ATP-dependent 6-phosphofructokinase (ATP-PFK) (Phosphofructokinase) (EC 2.7.1.11) (Phosphohexokinase)
A0A641A6N6		-0.377807		CHY-type domain-containing protein
A0A641A6Y4		-0.794063		Tandem-type lipoprotein
A0A641A745	0.436668	-0.954375	0.0699123	NAD-dependent protein deacetylase (EC 2.3.1.286) (Regulatory protein SIR2 homolog)
A0A641A7A6	0.0783287	-0.233414	-0.187139	Acyl-CoA dehydrogenase (EC 1.3.8.1) (Acyl-CoA dehydrogenase, N-terminal domain protein) (Acyl-CoA/acyl-ACP dehydrogenase)
A0A641A7B3	0.013627	-0.940614	1.98051	Uracil-DNA glycosylase (UDG) (EC 3.2.2.27)
A0A641A7S5	0.993628	-0.983873	-0.102676	D-ornithine--citrate ligase SfnaD (Siderophore biosynthesis protein (EC 6.3.2.-)) (Staphyloferrin A synthetase SfaD)
A0A641A839				LPXTG cell wall anchor domain-containing protein
A0A641A8C6	0.0229035	-0.972138	1.48945	YokE-like PH domain-containing protein
A0A641A8M1				DUF3427 domain-containing protein
A0A641A913				Ribokinase (RK) (EC 2.7.1.15)
A0A641A945		-0.410464		ABC transporter permease (Oligopeptide transport system permease) (Oligopeptide transport system permease protein oppC)
A0A641A970		-0.311479		Alpha/beta hydrolase (Alpha/beta hydrolase fold domain-containing protein) (Esterase/lipase-protein)
A0A641A9C1		0.247018		5'-nucleotidase, lipoprotein e(P4) family (Acid phosphatase (EC 3.1.3.2))
A0A641A9E6	0.012174	-0.0576785	5.54734	Signal transduction protein TRAP (Target of RNAIII-activating protein)
A0A641A9U4				Immunoglobulin G-binding protein A (Staphylococcal protein A)
A0A641AAA6		-0.762687		Putative exported protein
A0A641AAB5	0.0864173	-0.274473	0.227473	2-oxoglutarate dehydrogenase E1 component (EC 1.2.4.2) (Alpha-ketoglutarate dehydrogenase)
A0A641AAD7				Pseudouridine-5'-phosphate glycosidase (PsiMP glycosidase) (EC 4.2.1.70)
A0A641AB48		-0.814284		DUF2294 domain-containing protein
A0A641AB67	0.0791988	-0.350618	0.420648	PTS enzyme II (PTS system trehalose-specific EIIBC component (EC 2.7.1.201)) (PTS system trehalose-specific transporter subunit IIBC (EC 2.7.1.69)) (PTS trehalose transporter subunit IIBC) (Sugar-specific PTS transport system, IIBC component)
A0A658BF18		-0.1728		Thioredoxin-dependent thiol peroxidase (EC 1.11.1.15)
A0A658BG95	0.000179007	-0.780486		MSCRAMM family adhesin SdrD
A0A658BGV2		-0.866411		XRE family transcriptional regulator
A0A658WLL2		-0.57897		triacylglycerol lipase (EC 3.1.1.3)
A0A659I534				ABC transporter ATP-binding protein (Multidrug ABC transporter ATP-binding protein)
A0A660A2T8	0.997263	-0.077861	-4.95037	Maltodextrin-binding protein
A0A6A8FAT2		-0.996426		Chaperone protein DnaK (HSP70) (Heat shock 70 kDa protein) (Heat shock protein 70)
A0A6A8FCZ9	0.74512	-0.0892024	1.8517	Pyridoxal 5'-phosphate synthase subunit PdxT (EC 4.3.3.6) (Pdx2) (Pyridoxal 5'-phosphate synthase glutaminase subunit) (EC 3.5.1.2)
A0A6A8FEC2	0.508362	-0.100479	1.09003	Insulinase family protein
A0A6A8FEF9		-0.0619831		GAF domain-containing protein
A0A6A8FFE7	0.267489	-0.870544	0.736807	MSCRAMM family adhesin clumping factor ClfB
A0A6A8FGU2				Ribonuclease M5 (EC 3.1.26.8) (RNase M5) (Ribosomal RNA terminal maturase M5)
A0A6A8FUZ1	0.498958	-0.20966	-0.437368	Signal recognition particle protein (Fifty-four homolog)
A0A6A8FWL4				Thioredoxin family protein
A0A6A8FX48	0.32567	-0.280951	0.87912	HPr kinase/phosphorylase (HPrK/P) (EC 2.7.11.-) (EC 2.7.4.-) (HPr(Ser) kinase/phosphorylase)
A0A6A8FXK8				Extracellular solute-binding protein
A0A6A8FYB7		-0.818542		Cell-wall-anchored protein SasF
A0A6A8FZP8		-0.0367654		ABC transporter permease subunit
A0A6A8FZQ9	0.305361	-0.257396	0.0938379	2-succinyl-5-enolpyruvyl-6-hydroxy-3-cyclohexene-1-carboxylate synthase (SEPHCHC synthase) (EC 2.2.1.9) (Menaquinone biosynthesis protein MenD)
A0A6A8FZT6				DUF1292 domain-containing protein
A0A6A8FZW1	0.95743	-0.800623	2.18895	DUF1027 domain-containing protein
A0A6A8G0S0				Asparaginase
A0A6A8G0T5				AI-2E family transporter
A0A6A8G104	0.014026	-0.374453		Glycerol-3-phosphate acyltransferase (Acyl-PO4 G3P acyltransferase) (Acyl-phosphate--glycerol-3-phosphate acyltransferase) (G3P acyltransferase) (GPAT) (EC 2.3.1.275) (Lysophosphatidic acid synthase) (LPA synthase)
A0A6A8G111		-0.386046		Heptaprenyl pyrophosphate synthase subunit A
A0A6A8G1Z0				LPXTG-anchored surface protein SasG
A0A6A9GR70				DUF3533 domain-containing protein
A0A6A9GS58	0.0421677	-0.317224	2.01833	Urocanate hydratase (Urocanase) (EC 4.2.1.49) (Imidazolonepropionate hydrolase)
A0A6A9GSU4		-0.814696		Putative hemin transport system permease protein HrtB
A0A6A9GT68	0.0996818	-0.166786	-0.826309	Homoserine dehydrogenase (EC 1.1.1.3)
A0A6A9GU30	0.336956	-0.396358	-1.29355	Aspartate--tRNA ligase (EC 6.1.1.12) (Aspartyl-tRNA synthetase) (AspRS)
A0A6A9GUD3	0.0337811	-0.761486		Cystatin-like fold lipoprotein
A0A6A9GV29	0.908713	-0.289481	-0.296546	succinate dehydrogenase (EC 1.3.5.1)
A0A6A9GVI3		-0.562117		Teichoic acid D-Ala esterase FmtA
A0A6A9GVP8				tRNA (guanine-N(1)-)-methyltransferase (EC 2.1.1.228) (M1G-methyltransferase) (tRNA [GM37] methyltransferase)
A0A6A9GWF2	0.0350545	-0.307377	12.3459	SCP-like extracellular protein
A0A6A9GWL9	0.269778	-0.669888	0.167946	Probable inorganic carbon transporter subunit DabA
A0A6A9GWP6		-0.173309		Thioredoxin family protein
A0A6A9GX73	0.0604154	-0.184344		Lipoprotein
A0A6A9GXM1	0.273755	-1.01161	0.213446	Transaldolase (EC 2.2.1.2)
A0A6A9GXU2		-0.120117		HAD hydrolase-like protein
A0A6A9GYC1		-0.20785		Mini-ribonuclease 3 (Mini-3) (Mini-RNase 3) (EC 3.1.26.-) (Mini-RNase III) (Mini-III)
A0A6A9H0X9	0.0143978	-0.870236		Purine permease
A0A6A9H1F0		-0.294255		Chaperonin GroEL (EC 5.6.1.7) (60 kDa chaperonin) (Chaperonin-60) (Cpn60)
A0A6A9H2I2		-0.750451		Bifunctional purine biosynthesis protein PurH [Includes: Phosphoribosylaminoimidazolecarboxamide formyltransferase (EC 2.1.2.3) (AICAR transformylase); IMP cyclohydrolase (EC 3.5.4.10) (ATIC) (IMP synthase) (Inosinicase)]
A0A6B0APH1		-0.788634		Phosphate-binding protein
A0A6B0B8E9		-0.88997		Transglycosylase
A0A6B0B9T7				Response regulator
A0A6B0BBA7		-0.292235		Phosphate acyltransferase (EC 2.3.1.274) (Acyl-ACP phosphotransacylase) (Acyl-[acyl-carrier-protein]--phosphate acyltransferase) (Phosphate-acyl-ACP acyltransferase)
A0A6B0BDC8				Carbohydrate kinase
A0A6B0BFQ1		-0.0629018		Peptide chain release factor 3
A0A6B0BH40		-0.435387		D-aminoacyl-tRNA deacylase (DTD) (EC 3.1.1.96) (Gly-tRNA(Ala) deacylase) (EC 3.1.1.-)
A0A6B0BIS2	0.00473327	-0.299691	1.81374	SDR family NAD(P)-dependent oxidoreductase
A0A6B0BLL9	0.00103661	-0.0562434	-7.13796	RluA family pseudouridine synthase
A0A6B0BM21				Probable succinyl-diaminopimelate desuccinylase (EC 3.5.1.18)
A0A6B0BMN6		-0.790673		PTS lactose transporter subunit IIB
A0A6B0BMW7				GNAT family N-acetyltransferase
A0A6B0BMY7		-0.0678253		DNA polymerase I (EC 2.7.7.7)
A0A6B0BNK5				Globin family profile domain-containing protein
A0A6B0BP84				Probable quinol oxidase subunit 2 (Quinol oxidase polypeptide II)
A0A6B0BT51				Bifunctional folylpolyglutamate synthase/dihydrofolate synthase
A0A6B0BUI7	0.069926	-0.312362	2.03695	Peptidase M20 domain-containing protein 2
A0A6B0BVJ7				Threonylcarbamoyl-AMP synthase (TC-AMP synthase) (EC 2.7.7.87) (L-threonylcarbamoyladenylate synthase)
A0A6B0BVW4				GbsR/MarR family transcriptional regulator
A0A6B0BZB2		-0.152773		DEAD/DEAH box helicase
A0A6B0C479		-0.983546		PTS glucose transporter subunit IICBA
A0A6B0C4J1				Cation:dicarboxylase symporter family transporter
A0A6B0C4L8	0.0315662	-0.609607	0.0711391	Putative tRNA (cytidine(34)-2'-O)-methyltransferase (EC 2.1.1.207) (tRNA (cytidine/uridine-2'-O-)-methyltransferase)
A0A6B0C9L5	0.0891023	-0.097321	-0.804458	VOC family protein
A0A6B0CCB0				tRNA pseudouridine(55) synthase (EC 5.4.99.25)
A0A6B0CEU0				Glyceraldehyde-3-phosphate dehydrogenase (EC 1.2.1.-)
A0A6B0CFC2				Tandem-type lipoprotein
A0A6B0CFZ0				Ring-cleaving dioxygenase
A0A6B0CHF6	0.0143629	-0.0574696	-0.721009	Dephospho-CoA kinase (EC 2.7.1.24) (Dephosphocoenzyme A kinase)
A0A6B0CJV0				Elongation factor Tu (EF-Tu)
A0A6B0CLL1		-0.908495		GntR family transcriptional regulator
A0A6B0CM93		-0.118234		3-phosphoshikimate 1-carboxyvinyltransferase (EC 2.5.1.19)
A0A6B0CN88				4-hydroxy-tetrahydrodipicolinate synthase (HTPA synthase) (EC 4.3.3.7)
A0A6B0CPL1	0.572483	-0.781543	0.0516869	Probable acetyl-CoA acyltransferase (EC 2.3.1.9) (Acetoacetyl-CoA thiolase)
A0A6B0CRJ6	0.0972765	-0.795724	19.2352	PepSY domain-containing protein
A0A6B0CSY2	0.00830675	-0.975258	2.26863	HD domain-containing protein
A0A6B0CT95		-0.605342		Cell division protein DivIB
A0A6B0CU09	0.0600673	-0.698046		Lipoprotein
A0A6B0CU44				YibE/F family protein
A0A6B0CUI2	0.0558717	-0.123447	-4.63616	Nucleotide pyrophosphohydrolase
A0A6B0CVB5	0.0067379	-0.811257	2.5869	Signal recognition particle receptor FtsY (SRP receptor)
A0A6B0CW75	0.915919	-0.82277	0.274814	Heptaprenylglyceryl phosphate synthase (HepGP synthase) (EC 2.5.1.n9) (Glycerol-1-phosphate heptaprenyltransferase)
A0A6B0CX10		-0.104446		Glycosyltransferase
A0A6B0CXK2	0.393456	-0.0646678	3.71753	Cyclic-di-AMP phosphodiesterase (EC 3.1.4.-)
A0A6B0CYE2	0.00133622	-0.0596751	-6.77728	AAA domain-containing protein
A0A6B0D093		-0.703435		Calcium-binding protein
A0A6B0D0C7				Small ribosomal subunit protein uS2
A0A6B0D132		-0.783072		MMPL family transporter
A0A6B0D3B7				1-(5-phosphoribosyl)-5-[(5-phosphoribosylamino)methylideneamino] imidazole-4-carboxamide isomerase (EC 5.3.1.16) (Phosphoribosylformimino-5-aminoimidazole carboxamide ribotide isomerase)
A0A6B0D5L3	0.284537	-0.519237		DUF4889 domain-containing protein
A0A6B0D5V1				Fibronectin-binding protein FnbB
A0A6B1RCW8				16S rRNA (Cytosine(1402)-N(4))-methyltransferase (EC 2.1.1.199)
A0A6B1REY2	0.000800001	-0.0361966		Putative hemin transport system permease protein HrtB
A0A6B1RH22	0.146067	-0.152742	-0.558809	Helix-turn-helix domain-containing protein
A0A6B1RHZ2	0.0375293	-0.35636	12.5633	Holo-[acyl-carrier-protein] synthase (Holo-ACP synthase) (EC 2.7.8.7) (4'-phosphopantetheinyl transferase AcpS)
A0A6B1RIY8				Phenol-soluble modulin export ABC transporter ATP-binding protein PmtC
A0A6B1RJB9	0.0293832	-0.943282	0.324166	Sulfur carrier protein FdhD
A0A6B1RJD5	0.976251	-0.733113	-0.0353633	Alpha/beta fold hydrolase
A0A6B1RJF8	0.00830675	-0.794949		Molybdate ABC transporter substrate-binding protein
A0A6B1RKN2	0.00295888	-0.877371		Phage infection protein
A0A6B1RKP4				MarR family transcriptional regulator
A0A6B1RL88				tRNA modification GTPase MnmE (EC 3.6.-.-)
A0A6B1RM33				GNAT family N-acetyltransferase
A0A6B1RM65				Autolysin/adhesin Aaa
A0A6B1RMI3		-0.190313		Lysine--tRNA ligase (EC 6.1.1.6) (Lysyl-tRNA synthetase) (LysRS)
A0A6B1RMZ9				Multidrug efflux transporter transcriptional repressor MepR
A0A6B1RNG0	0.24981	-0.867572	0.0946691	BrxA/BrxB family bacilliredoxin
A0A6B1RNQ0		-0.240776		DUF2750 domain-containing protein
A0A6B1RP03	0.188125	-0.459955	2.64991	Peptidase
A0A6B1RP17				Phosphate-binding protein
A0A6B1RP65				YwdI family protein
A0A6B1RP77	0.980134	-0.300782	0.653272	Glucosamine-6-phosphate isomerase
A0A6B1RQB6		-0.144753		ATP-binding cassette domain-containing protein
A0A6B1RQI8	0.712171	-0.887539	0.19998	Isopentenyl-diphosphate delta-isomerase (IPP isomerase) (EC 5.3.3.2) (Isopentenyl diphosphate:dimethylallyl diphosphate isomerase) (Isopentenyl pyrophosphate isomerase) (Type 2 isopentenyl diphosphate isomerase) (IDI-2)
A0A6B1RS53				FAD-containing oxidoreductase
A0A6B1RSU6				L-serine deaminase
A0A6B1RSV5				Uncharacterized protein
A0A6B1RT47		-0.880956		ATP-binding cassette domain-containing protein
A0A6B1RTB5				DUF4352 domain-containing protein
A0A6B1RTE1	0.128582	-0.915949	0.727522	ATP-binding cassette domain-containing protein
A0A6B1RTL6				Staphylococcal protein
A0A6B1RTT8	0.150968	-0.213385	-2.13172	DNA polymerase III subunit gamma/tau (EC 2.7.7.7)
A0A6B1RTV2	0.327557	-0.0808047	-0.703734	YwpF protein
A0A6B1RU96				Acetyl-coenzyme A carboxylase carboxyl transferase subunit beta (ACCase subunit beta) (Acetyl-CoA carboxylase carboxyltransferase subunit beta) (EC 2.1.3.15)
A0A6B1RV17	0.640414	-0.277496	5.91799	MarR family transcriptional regulator
A0A6B1RW29				Zn(II)-responsive metalloregulatory transcriptional repressor CzrA
A0A6B2IMU0				Fructose-bisphosphate aldolase class 1 (EC 4.1.2.13) (Fructose-bisphosphate aldolase class I) (FBP aldolase)
A0A6B2IQS1	0.908713	-0.325726	0.524564	3-deoxy-7-phosphoheptulonate synthase (EC 2.5.1.54)
A0A6B2IUY1		-0.072844		Phosphoenolpyruvate-protein phosphotransferase (EC 2.7.3.9) (Phosphotransferase system, enzyme I)
A0A6B2IUZ7	0.487582	-0.188236	-2.761	3-oxoacyl-[acyl-carrier-protein] reductase (EC 1.1.1.100)
A0A6B2IVF2		-0.0687082		S-adenosylmethionine:tRNA ribosyltransferase-isomerase (EC 2.4.99.17) (Queuosine biosynthesis protein QueA)
A0A6B2IW29	0.203008	-0.361834	0.176363	PTS transporter subunit EIIC
A0A6B2IWU7				Persulfide dioxygenase-sulfurtransferase CstB
A0A6B2IZC6	0.0557623	-0.329645	1.86789	Coenzyme A disulfide reductase (CoA-disulfide reductase) (CoADR) (EC 1.8.1.14)
A0A6B2J072		-0.123959		Hydroxyacid dehydrogenase
A0A6B2J218	0.0116885	-0.463377	2.38669	Amidohydrolase
A0A6B3IEP5				ABC transporter ATP-binding protein
A0A6B3IGH6	0.231576	-0.0606874	1.80071	Sensor protein SrrB (EC 2.7.13.3) (Staphylococcal respiratory response protein B)
A0A6B3IKJ2	0.832794	-0.480648	-0.701097	lysostaphin (EC 3.4.24.75)
A0A6B3IKQ8	0.000746351	-0.876189		LPXTG-anchored heme-scavenging protein IsdA
A0A6B3IM34		-0.0968565		Biofilm operon icaADBC HTH-type negative transcriptional regulator IcaR (Intercellular adhesion protein R)
A0A6B3IMQ0				Branched-chain-amino-acid aminotransferase (EC 2.6.1.42)
A0A6B3IMQ5		-0.201006		Type I restriction enzyme endonuclease subunit (R protein) (EC 3.1.21.3) (Type-1 restriction enzyme R protein)
A0A6B3IRU7	0.873966	-0.738604	0.496196	PTS system lactose-specific EIIA component (EIIA-Lac) (EIII-Lac) (Lactose-specific phosphotransferase enzyme IIA component)
A0A6B3ISW5				Alanine racemase (EC 5.1.1.1)
A0A6B3IXD0				Diadenylate cyclase (DAC) (EC 2.7.7.85) (Cyclic-di-AMP synthase) (c-di-AMP synthase)
A0A6B5DHP2		-0.463676		Phage protein
A0A6B5DII2				Tryptophan--tRNA ligase (EC 6.1.1.2) (Tryptophanyl-tRNA synthetase) (TrpRS)
A0A6B5DJP9				GTP cyclohydrolase 1 type 2 homolog
A0A6B5DMS9	0.013627	-0.191984		Enolase (EC 4.2.1.11) (2-phospho-D-glycerate hydro-lyase) (2-phosphoglycerate dehydratase)
A0A6B5E7E7	0.109712	-0.051943	-3.14518	YfhH family protein
A0A6B5EAD8				Phage protein
A0A6B5EB36				ATP-dependent zinc metalloprotease FtsH (EC 3.4.24.-)
A0A6B5EE91				Coproheme decarboxylase (Coproheme III oxidative decarboxylase) (Hydrogen peroxide-dependent heme synthase)
A0A6B5EEQ0	0.146601	-0.0608673	-0.070912	Cytidylate kinase (CK) (EC 2.7.4.25) (Cytidine monophosphate kinase) (CMP kinase)
A0A6B5EFL0	0.836716	-0.0800893	-0.144028	Methionyl-tRNA formyltransferase (EC 2.1.2.9)
A0A6B5EHH0				Conserved virulence factor B
A0A6B5EHP5				Oxidoreductase
A0A6B5F266				Histidine ammonia-lyase (Histidase) (EC 4.3.1.3)
A0A6B5F433		-0.0607975		Ribokinase (RK) (EC 2.7.1.15)
A0A6B5F7J4		-0.142117		N5-carboxyaminoimidazole ribonucleotide mutase (N5-CAIR mutase) (EC 5.4.99.18) (5-(carboxyamino)imidazole ribonucleotide mutase)
A0A6B5FA58	0.00766723	-0.71057		Phosphate/phosphite/phosphonate ABC transporter substrate-binding protein
A0A6B5FBM8	0.00782643	-0.326496	1.27657	Ribitol-5-phosphate cytidylyltransferase (EC 2.7.7.40)
A0A6B5FC98				Endonuclease III (EC 4.2.99.18) (DNA-(apurinic or apyrimidinic site) lyase)
A0A6B5FHP0	0.258588	-0.892443	14.85	Uncharacterized protein
A0A6B5FUD4				Acetyltransferase, GNAT family protein (GNAT family N-acetyltransferase)
A0A6B5FW35	0.941969	-0.0904331	-2.63973	Glycosyltransferase (Poly (Glycerol-phosphate) alpha-glucosyltransferase)
A0A6B5G2F2	0.511681	-0.12288	-4.85764	Helix-turn-helix domain-containing protein
A0A6B5GL29				Octanoyl-[GcvH]:protein N-octanoyltransferase (EC 2.3.1.204) (Octanoyl-[GcvH]:E2 amidotransferase)
A0A6B5HBJ2		-0.899609		FAA hydrolase family protein
A0A6B5HDT8				Phosphoribosylformylglycinamidine cyclo-ligase (EC 6.3.3.1) (AIR synthase) (AIRS) (Phosphoribosyl-aminoimidazole synthetase)
A0A6B5HTQ0		-0.210683		Dihydroxyacetone kinase family protein
A0A6B5HTR4	0.160882	-0.069765	-1.46178	phosphoglycerate mutase (2,3-diphosphoglycerate-dependent) (EC 5.4.2.11)
A0A6B5HXS0				Endonuclease MutS2 (EC 3.1.-.-)
A0A6B5IC86	0.000565484	-0.73487		DNA binding protein, UvrB UvrC family protein
A0A6B5IEY1	0.967565	-0.0684321	-1.09303	D-alanine--D-alanyl carrier protein ligase (DCL) (EC 6.2.1.54) (D-alanine--poly(phosphoribitol) ligase subunit 1) (D-alanine-activating enzyme) (DAE)
A0A6B5IGF2	0.000363509	-0.785753		Putative DNA-binding protein
A0A6B5IIF3	0.000753002	-0.791941		Glycinebetaine carnitine choline-bindingprotein
A0A6B5L3N7				Putative cytosolic protein
A0A6B5LQN1				ATP-dependent DNA helicase RecQ
A0A6B5PYD5	0.0634095	-0.847944	17.2717	PTS system mannitol-specific EIICB component (EC 2.7.1.197) (EIICB-Mtl)
A0A6B5Q3P9				DNA polymerase beta (EC 2.7.7.7)
A0A6B5R5N7				DNA/RNA helicase of DEAD/DEAH box family (EC 3.6.4.13) (DUF3427 domain-containing protein)
A0A6B5RX91	0.723373	-0.899979	-0.268592	Endoribonuclease MazF (Toxin MazF) (mRNA interferase MazF)
A0A6B5T5D4	0.00746993	-0.0829402	-6.29876	Peptide chain release factor 2 (RF-2)
A0A6B5T7W9		-0.467729		Membrane spanning protein
A0A6B5TS20	0.041815	-0.719794		Uncharacterized protein
A0A6B5TT87	0.312222	-0.0596692		Acetyltransferase
A0A6B5TTI0	0.203906	-0.361515	0.749873	TrkA family potassium uptake protein
A0A6B5TUA1		-0.240583		DNA-directed RNA polymerase subunit beta' (RNAP subunit beta') (EC 2.7.7.6) (RNA polymerase subunit beta') (Transcriptase subunit beta')
A0A6B5TWP7	0.000800001	-0.809547		Uncharacterized protein
A0A6B8R5R8	0.99999	-0.231727	-0.596941	Scaffold protein sufB
A0A6C1ZX69	0.00964515	-1.02085	2.79173	Signal transduction protein TRAP (Target of RNAIII-activating protein)
A0A6C2A1C1	0.099899	-0.0545266	-4.95297	GNAT family N-acetyltransferase
A0A6C2A1K1	0.902338	-0.312405	1.53427	Threonine synthase (EC 4.2.3.1)
A0A6D2H0L0	0.917794	-0.420703	-0.45459	Glycerol uptake operon antiterminator regulatory protein
A0A6F8P056		-0.095554		Conjugal transfer protein
A0A6G4IRJ6	0.0332405	-0.86426	2.25105	Glucose transporter
A0A6G4IRQ8	0.0131095	-0.135538	-10.3516	CDP-glycerol glycerophosphotransferase family protein
A0A6G4ISL1		-0.90523		LXG domain-containing protein
A0A6G4IU51	0.14322	-0.715229		YlxR family protein
A0A6G4IVR0	0.0521475	-0.845828	0.796805	ATP synthase subunit delta (ATP synthase F(1) sector subunit delta) (F-type ATPase subunit delta) (F-ATPase subunit delta)
A0A6G4IVS0				Ribosomal RNA large subunit methyltransferase H (EC 2.1.1.177) (23S rRNA (pseudouridine1915-N3)-methyltransferase) (23S rRNA m3Psi1915 methyltransferase) (rRNA (pseudouridine-N3-)-methyltransferase RlmH)
A0A6G4IVT1	0.0544515	-0.0356429	3.9821	Amino acid permease
A0A6G4IVX1	0.892339	-0.280752	-0.122267	Acetyl-CoA carboxylase biotin carboxylase subunit
A0A6G4IW65	0.000800001	-0.229776	2.8613	NAD(P)/FAD-dependent oxidoreductase
A0A6G4IXX8		-0.0702462		UPF0738 protein G0X96_00960
A0A6G4IZV8				Tyrosine recombinase XerD
A0A6G4J2S6	0.359127	-0.362949	0.347543	Monofunctional glycosyltransferase (MGT) (EC 2.4.1.129) (Peptidoglycan TGase)
A0A6G4J635				Bifunctional DNA-formamidopyrimidine glycosylase/DNA-(Apurinic or apyrimidinic site) lyase (EC 3.2.2.23, EC 4.2.99.18)
A0A6G4J710				2,3-diphosphoglycerate-dependent phosphoglycerate mutase (EC 5.4.2.11)
A0A6G4J790	0.0125141	-0.16679		Transcriptional regulatory protein WalR
A0A6G4JCX3	0.95743	-0.333632	-0.913461	Large ribosomal subunit protein uL10
A0A6G4JD17	0.125216	-0.341858		Glycerophosphodiester phosphodiesterase
A0A6G4JHR6				UDPGP type 1 family protein
A0A6G4JIE0	0.00375452	-0.852006	25.9758	Divalent metal cation transporter
A0A6G4JL80				Superoxide dismutase (EC 1.15.1.1)
A0A6G4N1I7				Beta sliding clamp (Beta-clamp processivity factor) (DNA polymerase III beta sliding clamp subunit) (DNA polymerase III subunit beta)
A0A6G4N2X8		-0.269951		UvrABC system protein A (UvrA protein) (Excinuclease ABC subunit A)
A0A6G4N381	0.101114	-0.335094	-1.30855	CTP synthase (glutamine hydrolyzing) (EC 6.3.4.2)
A0A6G4N538				Segregation/condensation protein A
A0A6G4N5A2		-0.902002		Helix-turn-helix domain-containing protein
A0A6G4N5W0	0.298579	-0.221521	10.1737	MutS family DNA mismatch repair protein
A0A6G4N5X5	0.310137	-0.778875		Uncharacterized protein
A0A6G4N6P2	0.327557	-0.310702	0.334877	Catabolite control protein A
A0A6G4N6U4				DAK2 domain-containing protein
A0A6G4N6U5				5-bromo-4-chloroindolyl phosphate hydrolase
A0A6G4N7K5				Regulatory protein RecX
A0A6G4N7M0				Cell-wall-anchored protein SasF
A0A6G4N7S2				Cardiolipin synthase (CL synthase) (EC 2.7.8.-)
A0A6G4N7S3				Alkaline shock protein 23
A0A6G4N7W8	0.561588	-0.06505	-1.93771	Transcription antitermination factor NusB
A0A6G4N8E5		-0.0578434		Phage protein
A0A6G4PYY5	0.832794	-0.136449	-4.40451	Small ribosomal subunit protein uS3
A0A6G4PZ35	0.99999	-1.04383	-0.578445	6-phospho-beta-galactosidase (EC 3.2.1.85) (Beta-D-phosphogalactoside galactohydrolase) (PGALase) (P-beta-Gal) (PBG)
A0A6G4Q0L8				Biofilm operon icaADBC HTH-type negative transcriptional regulator IcaR (Intercellular adhesion protein R)
A0A6G4Q1C0	0.967565	-0.448577	-1.17251	Universal stress protein
A0A6G4Q3L3				N-acetyltransferase
A0A6G4Q3Q2		-0.209222		Pseudouridine synthase (EC 5.4.99.-)
A0A6G4Q466		-0.389548		L-serine deaminase
A0A6G4Q501	0.13867	-0.474654	19.1837	Aquaporin family protein
A0A6G4Q5E7		-0.155121		Ribonuclease R (RNase R) (EC 3.1.13.1)
A0A6G4QEK8				Elongation factor 4 (EF-4) (EC 3.6.5.n1) (Ribosomal back-translocase LepA)
A0A6G4QIQ4	1.48014e-06	-0.165223		CsbD family protein
A0A6G4QMK0		-0.884781		ABC transporter ATP-binding protein
A0A6G4QR67		-0.729695		Fibronectin-binding protein FnbB
A0A6G4QS09	0.0203109	-0.292297	2.00062	YpdA family putative bacillithiol disulfide reductase
A0A6G4Z306	0.030771	-0.665032		Class A sortase SrtA
A0A6G4Z5Z1	0.352359	-0.965698	-1.25992	Isocitrate dehydrogenase [NADP] (EC 1.1.1.42)
A0A6G4Z6D4	0.000527758	-0.717034		MSCRAMM family adhesin SdrE
A0A6G4Z6D9		-0.436671		Nitroreductase family protein
A0A6G4Z8A8				Methionine ABC transporter ATP-binding protein
A0A6G4Z970		-0.083236		DNA ligase (EC 6.5.1.2) (Polydeoxyribonucleotide synthase [NAD(+)])
A0A6G4ZMB8		-0.785693		YSIRK-type signal peptide-containing protein
A0A6H0DTI3		-0.0526942		Protein A
A0A6H0DUP1				Protein A
A0A6H3Q3G5				Galactitol-specific phosphotransferase enzyme IIB component (EC 2.7.1.191)
A0A6H3Q8B5	0.191657	-0.248581	1.15345	Probable glycine dehydrogenase (decarboxylating) subunit 2 (EC 1.4.4.2) (Glycine cleavage system P-protein subunit 2) (Glycine decarboxylase subunit 2) (Glycine dehydrogenase (aminomethyl-transferring) subunit 2)
A0A6H3Q9H0	0.0604154	-0.0947263	1.04724	IMPACT family member YigZ
A0A6H3Q9Z3				Sulfate/thiosulfate import ATP-binding protein CysA (EC 3.6.3.25)
A0A6H4DHP1				Haloacid dehalogenase-like hydrolase (EC 3.6.1.1)
A0A6H5AVQ2		-0.0463843		Central glycolytic genes regulator
A0A6J9BAG4	0.0719385	-0.764418		Membrane protein (Membrane spanning protein)
A0A6J9USS2	0.99999	-0.234375	0.17744	RNA-binding protein (Ribosome assembly RNA-binding protein YhbY)
A0A6K0M0B4	0.896272	-0.85507	0.103463	Beta-ketoacyl-[acyl-carrier-protein] synthase III (Beta-ketoacyl-ACP synthase III) (KAS III) (EC 2.3.1.180) (3-oxoacyl-[acyl-carrier-protein] synthase 3) (3-oxoacyl-[acyl-carrier-protein] synthase III)
A0A6K1HJ83		-0.0654244		Cytosolic protein
A0A6K1RSH9				Serine protease HtrA-like
A0A6K2QUW7				Ribonuclease Z (RNase Z) (EC 3.1.26.11) (tRNA 3 endonuclease) (tRNase Z)
A0A6K4AJG6		-0.137567		Elongation factor 4 (EF-4) (EC 3.6.5.n1) (Ribosomal back-translocase LepA)
A0A6K8RRM3		-0.972317		Dihydrolipoyllysine-residue succinyltransferase component of 2-oxoglutarate dehydrogenase complex (EC 2.3.1.61) (2-oxoglutarate dehydrogenase complex component E2)
A0A6M1XLP9	0.225048	-0.580974	10.1883	Amino acid permease
A0A6M1XMW5	0.433032	-0.812052		AI-2E family transporter
A0A6M1XQ37	0.00811156	-0.818718		MSCRAMM family adhesin clumping factor ClfA
A0A6M1XS79	0.809007	-0.125647	-0.561272	TIGR01741 family protein
A0A6M1XTH0	0.00211799	-0.283342	1.25491	Bacillithiol biosynthesis deacetylase BshB2
A0A6M1XUL1	0.0063283	-0.166149		DNA translocase FtsK
A0A6N2Y921				Putative long chain fatty acid-CoA ligase VraA (Acyl-CoA synthetase)
A0A6N3D515				Putative sulfoacetate transporter SauU
A0A6N3DWB5		-0.334569		Pheromone autoinducer 2 transporter
A0A6N3ELR4	0.0057068	-0.29579		Cold shock protein CspA
A0A7D5PKM5	0.669712	-0.0834332	-4.63349	DNA topoisomerase 3 (EC 5.6.2.1) (DNA topoisomerase III)
A0A7D5PLH8	0.701337	-0.219032	0.582478	CPA1 family monovalent cation:proton (H+) antiporter-1
A0A7D5PLM1	0.476672	-0.178256	-2.24058	Aspartyl/glutamyl-tRNA(Asn/Gln) amidotransferase subunit B (Asp/Glu-ADT subunit B) (EC 6.3.5.-)
A0A7D5PSG3	0.239255	-1.00356	0.181667	Glutamate-1-semialdehyde 2,1-aminomutase (GSA) (EC 5.4.3.8) (Glutamate-1-semialdehyde aminotransferase) (GSA-AT)
A0A7H9C3A1				Oligoendopeptidase F (EC 3.4.24.-)
A0A7H9C506	0.00871825	-1.00539	-3.06905	Glycine--tRNA ligase (EC 6.1.1.14) (Glycyl-tRNA synthetase) (GlyRS)
A0A7H9C6G6				3'-5' exonuclease DinG (EC 3.1.-.-)
A0A7H9C722	0.0101299	-0.887283		Membrane protein
A0A7H9C836				Integral membrane protein
A0A7H9C8G0				Membrane protein
A0A7H9C8I7				Fibronectin-binding protein A
A0A7H9C9T2	0.267193	-0.30796	0.977473	Glutamate synthase
A0A7H9CDL6	0.221241	-0.835125	17.1367	Zinc metalloprotease (EC 3.4.24.-)
A0A7H9CDN6	0.121976	-0.812358		Transporter
A0A7H9CFS9	0.00026706	-0.127294	3.33429	DNA-3-methyladenine glycosylase
A0A7H9CGR8	0.658842	-0.759806	-0.0657021	Thymidylate synthase (TS) (TSase) (EC 2.1.1.45)
A0A7I0YLW8	0.113412	-0.913331	0.772111	RNA binding protein involved in ribosome maturation (RNA-binding protein) (S4 domain-containing protein YaaA) (S4 region, YaaA)
A0A7I8NI16	0.0122958	-0.826092	27.2299	Fibrinogen and keratin-10 binding surface anchored protein
A0A7I8NJC0		-0.996957		Sensor protein kinase WalK (EC 2.7.13.3)
A0A7I8NJL0	0.0831816	-0.4621	0.570303	ComE operon protein 2 (EC 3.5.4.-)
A0A7I8NLS5		-0.0640774		Cytosolic protein
A0A7I8NMQ6		-0.0854657		Integral membrane protein
A0A7I8NN19		-0.127923		Phenylalanine--tRNA ligase beta subunit (EC 6.1.1.20) (Phenylalanyl-tRNA synthetase beta subunit) (PheRS)
A0A7I8NNL9	0.0546277	-0.81949	-2.38185	Redox-sensing transcriptional repressor Rex
A0A7I8NP25		-0.956411		RNA polymerase sigma factor
A0A7K3N097		-0.198906		tRNA pseudouridine synthase B (EC 5.4.99.25) (tRNA pseudouridine(55) synthase) (Psi55 synthase) (tRNA pseudouridylate synthase) (tRNA-uridine isomerase)
A0A7K3N0Z9		-0.845976		Lipoprotein
A0A7R6NTM1	0.73088	-0.290535	-0.41033	Cytosol aminopeptidase
A0A7R6NVR9	0.0121458	-0.124325	10.765	Phosphopentomutase (EC 5.4.2.7) (Phosphodeoxyribomutase)
A0A7R6NVY4	0.00537579	-0.0448179	5.33434	Putative cytosolic protein
A0A7R6NZG8	0.0607388	-0.0623774	-2.99174	Putative GTPase
A0A7R6NZR0	0.0264032	-0.658585		Large ribosomal subunit protein bL27
A0A7R6P2T4	0.0589595	-0.797511	1.72298	Transcriptional regulator, TetR family protein
A0A7R6P2Z6				Arylamine N-acetyltransferase
A0A7R6P488				Lipid II isoglutaminyl synthase (glutamine-hydrolyzing) subunit GatD (EC 6.3.5.13) (Lipid II isoglutaminyl synthase glutaminase subunit) (EC 3.5.1.2)
A0A7R6P4K6				IolE protein-like protein
A0A7R6P4L1	0.0271912	-0.328447	1.59956	Glutaryl-CoA dehydrogenase
A0A7R6P550				4,4'-diapophytoene synthase (EC 2.5.1.96) (C30 carotenoid synthase) (Dehydrosqualene synthase)
A0A7R6P692	0.11369	-0.789526		Neutral zinc metallopeptidase family protein
A0A7R6P6U5	0.511034	-0.809179	6.67045	Adenosine 5'-monophosphoramidase
A0A7R6P844				FMN-dependent NADPH-azoreductase (NADPH-dependent flavo-azoreductase) (NADPH-flavin azoreductase)
A0A7R6PBA4	0.99999	-0.962566	-0.00870172	Glycerate kinase
A0A7R6SML3	0.99999	-0.212434	-0.574557	Translation initiation factor IF-2
A0A7R6SMX6	0.0777724	-0.279746	1.48809	Phosphoenolpyruvate carboxykinase (ATP) (PCK) (PEP carboxykinase) (PEPCK) (EC 4.1.1.49)
A0A7R6SN00		-0.835728		DUF2975 domain-containing protein
A0A7R6SN85		-0.395602		Rod shape-determining protein rodA
A0A7R6SNC9	0.243686	-0.840779	9.56842	Cobalt transport ATP-binding protein cbiO
A0A7R6SND4	0.993628	-0.175019	-0.258039	Putative cytosolic protein
A0A7R6SNI8	0.0342573	-0.414689	15.8778	DUF1700 domain-containing protein
A0A7R6SNL7	0.0143841	-0.060728	-2.93831	7,8-dihydro-8-oxoguanine-triphosphatase
A0A7R6SNP0				3-deoxy-7-phosphoheptulonate synthase
A0A7R6SNW2	0.478558	-0.220334	-0.103174	D-lactate dehydrogenase (EC 1.1.1.28) (D-specific 2-hydroxyacid dehydrogenase)
A0A7R6SP45	0.0140554	-0.720632		Aspartate 1-decarboxylase (EC 4.1.1.11) (Aspartate alpha-decarboxylase) [Cleaved into: Aspartate 1-decarboxylase beta chain; Aspartate 1-decarboxylase alpha chain]
A0A7U4CFM3				Dihydrofolate reductase (EC 1.5.1.3)
A0A7U4CGU9				Multidrug ABC transporter ATP-binding protein (Multidrug export ATP-binding/permease protein) (SAV1866 family putative multidrug efflux ABC transporter)
A0A7U4CHV1				Alkylhydroperoxidase (Alkylhydroperoxidase AhpD domain-containing protein) (Carboxymuconolactone decarboxylase family protein)
A0A7U4PDK2		-0.0271445		Copper chaperone CopZ
A0A7U4SWF0	0.160882	-0.815401	24.9616	Protein translocase subunit SecY
A0A7U7ETY8	0.99999	-0.901702	0.00519366	S4 domain containing protein
A0A7U7EUD6	0.0225058	-0.0597101	-3.66218	Kinase
A0A7U7EUK1		-0.80166		Sugar efflux transporter
A0A7U7EUL0	0.0537239	-0.741881		Exported protein
A0A7U7EUX3				TIGR00282 family metallophosphoesterase
A0A7U7EVQ7		-0.724376		Hypothetical phage protein
A0A7U7EVS6				Hypothetical phage protein
A0A7U7EW40				GAF domain-containing protein
A0A7U7EW86				DedA family protein
A0A7U7EWJ1	0.506599	-0.301897	-0.746408	Regulatory protein YycH domain-containing protein
A0A7U7EWK4		-0.396855		Tandem-type lipoprotein
A0A7U7EWL8	0.420739	-0.0829973	-2.0733	DNA gyrase subunit A (EC 5.6.2.2)
A0A7U7EWQ7		-0.319584		Uncharacterized protein
A0A7U7EWW8	0.00971366	-0.174195	2.50052	Iron-sulfur cluster repair protein ScdA
A0A7U7EX39	0.00871825	-0.851998		Uncharacterized lipoprotein SA0400
A0A7U7EX68	0.400076	-0.958401	-0.204567	Bifunctional protein GlmU [Includes: UDP-N-acetylglucosamine pyrophosphorylase (EC 2.7.7.23) (N-acetylglucosamine-1-phosphate uridyltransferase); Glucosamine-1-phosphate N-acetyltransferase (EC 2.3.1.157)]
A0A7U7EXA4	0.024369	-0.0835122	4.93353	FMN-dependent NADPH-azoreductase (NADPH-dependent flavo-azoreductase) (NADPH-flavin azoreductase)
A0A7U7EXB5		-0.902229		Tandem lipoprotein within Pathogenicity island 2
A0A7U7EXC0				LXG domain-containing protein
A0A7U7EXD5	0.530974	-0.254618	1.23688	Arginine--tRNA ligase (EC 6.1.1.19) (Arginyl-tRNA synthetase) (ArgRS)
A0A7U7EXL4	0.00315626	-1.00709	2.89215	Thioredoxin reductase (EC 1.8.1.9)
A0A7U7EXM6	0.735256	-0.300262	-1.06484	Large ribosomal subunit protein uL1
A0A7U7EXU4		-0.197038		NADH-dependent flavin oxidoreductase
A0A7U7EXW7	0.0268436	-0.235432	1.23335	Amidophosphoribosyltransferase (ATase) (EC 2.4.2.14) (Glutamine phosphoribosylpyrophosphate amidotransferase) (GPATase)
A0A7U7EXY9	0.047017	-0.0849167	-5.18974	Phosphoribosylamine--glycine ligase (EC 6.3.4.13) (GARS) (Glycinamide ribonucleotide synthetase) (Phosphoribosylglycinamide synthetase)
A0A7U7EXZ1	0.594	-0.310245	1.13068	Inositol-phosphate phosphatase (EC 3.1.3.25)
A0A7U7EY35	0.00218336	-0.80295		Threonine/serine exporter-like N-terminal domain-containing protein
A0A7U7EY39		-0.0734998		Peptide deformylase (PDF) (EC 3.5.1.88) (Polypeptide deformylase)
A0A7U7EY50		-0.28013		Enolase (EC 4.2.1.11) (2-phospho-D-glycerate hydro-lyase) (2-phosphoglycerate dehydratase)
A0A7U7EY76	0.000137401	-0.0808718	-9.48359	Transcription termination/antitermination protein NusA
A0A7U7EYE8				DNA topoisomerase 4 subunit B (EC 5.6.2.2) (Topoisomerase IV subunit B)
A0A7U7EYK8	0.0311475	-0.0606222	7.31561	non-specific serine/threonine protein kinase (EC 2.7.11.1)
A0A7U7EYM8		-0.924981		Superoxide dismutase (EC 1.15.1.1)
A0A7U7EYN6	0.00857443	-0.715626		Iron transporter
A0A7U7EYR4	0.134554	-0.152129	3.92364	Luciferase-like domain-containing protein
A0A7U7EYW1	0.0937075	-0.0625543	-2.32084	Similar to oxidoreductase
A0A7U7EZ18				Coproporphyrinogen III oxidase (EC 1.3.3.15)
A0A7U7EZ61	0.0217126	-0.585638		CamS family sex pheromone protein
A0A7U7EZA5	0.0777724	-0.230983	-3.58305	Alanine racemase (EC 5.1.1.1)
A0A7U7EZB4	0.970371	-1.01358	-0.385913	Elongation factor P (EF-P)
A0A7U7EZE9	0.0572323	-0.299451	1.19923	Uncharacterized protein
A0A7U7EZG5		-0.054919		Diadenylate cyclase (DAC) (EC 2.7.7.85) (Cyclic-di-AMP synthase) (c-di-AMP synthase)
A0A7U7EZN1	0.368338	-0.11958	1.39767	Lactose phosphotransferase system repressor
A0A7U7F013	0.568378	-0.227322	0.342122	PTS family glucose/glucoside (Glc) porter component IIABC (EC 2.7.1.69)
A0A7U7F032	0.165512	-0.141441	0.423133	Fructose-bisphosphate aldolase class 1 (EC 4.1.2.13) (Fructose-bisphosphate aldolase class I) (FBP aldolase)
A0A7U7F052				Phosphomannomutase
A0A7U7F060	0.012565	-0.787074		Oxygen-dependent choline dehydrogenase (CDH) (CHD) (EC 1.1.99.1) (Betaine aldehyde dehydrogenase) (BADH) (EC 1.2.1.8)
A0A7U7F072	0.83935	-0.252129	0.0717745	Fructose-1,6-bisphosphatase class 3 (FBPase class 3) (EC 3.1.3.11) (D-fructose-1,6-bisphosphate 1-phosphohydrolase class 3)
A0A7U7F0D1				Ribose-5-phosphate isomerase A (EC 5.3.1.6) (Phosphoriboisomerase A) (PRI)
A0A7U7F0M4	0.00585931	-0.449521		SA2202 protein
A0A7U7F1E1		-0.060747		HTH-type transcriptional regulator
A0A7U7ICA5	0.00132307	-0.87492	0.574171	Deoxyadenosine kinase protein
A0A7U7ICE5	0.514573	-0.639502	1.38498	DUF47 domain-containing protein
A0A7U7ICK9				ABC transporter extracellular binding protein
A0A7U7ID13	0.718198	-0.897945	1.35558	Scaffold protein Nfu/NifU N-terminal domain-containing protein
A0A7U7ID19	0.000263899	-0.50217		Exported protein
A0A7U7ID58	0.961628	-0.880072	-0.450119	succinate dehydrogenase (EC 1.3.5.1)
A0A7U7IDG3		-0.0736366		Fructokinase
A0A7U7IDH2	0.955832	-0.0840733	0.306289	Cysteine desulfurase
A0A7U7IDV1		-0.0750551		3-hydroxy-3-methylglutaryl coenzyme A reductase (HMG-CoA reductase) (EC 1.1.1.88)
A0A7U7IE15				Inositol monophosphatase family protein
A0A7U7IE66				Probable acetyl-CoA acyltransferase (EC 2.3.1.9) (Acetoacetyl-CoA thiolase)
A0A7U7IE79				ClpXP adapter protein SpxH
A0A7U7IE81	0.54086	-0.128007	-0.744567	N-acetyltransferase domain-containing protein
A0A7U7IEB6		-0.897746		DNA polymerase beta (EC 2.7.7.7)
A0A7U7IEC9	0.00325644	-0.331384	-4.30717	PSP1 C-terminal domain-containing protein
A0A7U7IEH1		-0.370802		4-hydroxy-tetrahydrodipicolinate synthase (HTPA synthase) (EC 4.3.3.7)
A0A7U7IEK3	0.95743	-0.271072	-0.887635	Glycerol kinase (EC 2.7.1.30) (ATP:glycerol 3-phosphotransferase) (Glycerokinase) (GK)
A0A7U7IEK9	0.0239405	-0.72546		Thermonuclease (EC 3.1.31.1) (Micrococcal nuclease) (Staphylococcal nuclease)
A0A7U7IEM5	0.0264032	-0.504609	14.4121	NfeD-like C-terminal domain-containing protein
A0A7U7IEP4	0.00852418	-0.41959	0.939564	Adenine phosphoribosyltransferase (APRT) (EC 2.4.2.7)
A0A7U7IEQ0	0.225778	-0.166716	0.882731	Trigger factor (TF) (EC 5.2.1.8) (PPIase)
A0A7U7IEQ7	0.0672515	-0.353552	13.2799	Peptidase T-like protein
A0A7U7IER5	0.832794	-0.16332	-1.28866	Dihydropteroate synthase (DHPS) (EC 2.5.1.15) (Dihydropteroate pyrophosphorylase)
A0A7U7IES6				Probable nicotinate-nucleotide adenylyltransferase (EC 2.7.7.18) (Deamido-NAD(+) diphosphorylase) (Deamido-NAD(+) pyrophosphorylase) (Nicotinate mononucleotide adenylyltransferase) (NaMN adenylyltransferase)
A0A7U7IES9	0.0260849	-0.10455	0.540252	tRNA 5-hydroxyuridine methyltransferase (EC 2.1.1.-) (ho5U methyltransferase)
A0A7U7IET0	0.041804	-0.100222	-3.25244	Cmp-binding-factor=1
A0A7U7IET6				Cell division protein DivIB
A0A7U7IEW4	0.538147	-0.899757	-0.0564413	Ribonuclease J (RNase J) (EC 3.1.-.-)
A0A7U7IF24	0.00922067	-0.503804		Similar to ferric hydroxamate receptor 1
A0A7U7IF73	0.0791988	-0.122316		Oligopeptide transporter putative substrate binding domain
A0A7U7IF84	0.0469226	-0.897725	-0.261254	nitrate reductase (quinone) (EC 1.7.5.1)
A0A7U7IFA0				DUF4352 domain-containing protein
A0A7U7IFF3		-0.0801412		L-lactate dehydrogenase (L-LDH) (EC 1.1.1.27)
A0A7U7IFG7	0.723605	-0.263062	0.451987	Probable glycine dehydrogenase (decarboxylating) subunit 1 (EC 1.4.4.2) (Glycine cleavage system P-protein subunit 1) (Glycine decarboxylase subunit 1) (Glycine dehydrogenase (aminomethyl-transferring) subunit 1)
A0A7U7IFJ6	0.99999	-0.462988	0.0437509	Alanine--tRNA ligase (EC 6.1.1.7) (Alanyl-tRNA synthetase) (AlaRS)
A0A7U7IG75	0.114599	-0.110638	2.36704	NAD(P)H-dependent quinone reductase
A0A7U7IGC0	0.350807	-0.0840431	-1.40033	Deoxyribose-phosphate aldolase (DERA) (EC 4.1.2.4) (2-deoxy-D-ribose 5-phosphate aldolase) (Phosphodeoxyriboaldolase) (Deoxyriboaldolase)
A0A7U7IGF9		-0.0880836		Probable uridylyltransferase MW2097 (EC 2.7.7.-)
A0A7U7IGQ5		-0.24405		DUF1722 domain-containing protein
A0A7U7IHA6	0.630667	-0.431932	-1.06852	UPF0312 protein SAV2687
A0A7X3F8K7		-0.067101		lysostaphin (EC 3.4.24.75)
A0A7Z1MX56				Deoxyribonuclease IV
A0A7Z1MXZ4		-0.0517809		Elongation factor G
A0A7Z1MYL5		-0.880888		Phosphocarrier protein HPr
A0A7Z1MZS5				Triosephosphate isomerase (EC 5.3.1.1)
A0A7Z1N2Y3		-0.9378		30S ribosomal protein S7
A0A7Z1N390	0.341459	-0.759475	-1.82647	RNA-binding protein S1
A0A7Z1N3D6	0.210873	-0.0616441	0.271405	Putative pre-16S rRNA nuclease (EC 3.1.-.-)
A0A7Z1N5Y8	0.0109777	-0.15002		50S ribosomal protein L25/general stress protein Ctc
A0A7Z1N6F0	0.0233321	-0.94432	10.9911	Phosphoenolpyruvate--protein phosphotransferase
A0A7Z1N740	0.179592	-1.05276	-2.92809	Acetate kinase
A0A7Z1N767	0.00814213	-0.0298877	22.7113	Succinate dehydrogenase flavoprotein subunit
A0A7Z1N9E5	0.000645217	-0.719365		Multidrug efflux protein
A0A7Z1S9K2		-0.145025		TerC family protein
A0A7Z1S9M7	0.888454	-0.0824449	0.301112	DUF1963 domain-containing protein
A0A7Z1S9R4				Trigger factor (TF) (EC 5.2.1.8) (PPIase)
A0A7Z1SAH3				Asp-tRNA(Asn)/Glu-tRNA(Gln) amidotransferase GatCAB subunit B
A0A7Z1SB72				Succinate--CoA ligase subunit alpha
A0A7Z1SBQ6				50S ribosomal protein L3
A0A7Z1SBX5				DNA-directed RNA polymerase (EC 2.7.7.6)
A0A7Z1SC28		-0.0392893		Hydrolase
A0A7Z1SCJ5				DNA helicase (EC 3.6.4.12)
A0A7Z1SDT3				Putative 5'(3')-deoxyribonucleotidase
A0A7Z1SEW7				Transcription termination/antitermination protein NusA
A0A7Z8D943		-0.380657		Putative cytosolic protein
A0A7Z8DA59		-0.311666		Isochorismatase family protein
A0A7Z8DBY8				Bifunctional purine biosynthesis protein PurH [Includes: Phosphoribosylaminoimidazolecarboxamide formyltransferase (EC 2.1.2.3) (AICAR transformylase); IMP cyclohydrolase (EC 3.5.4.10) (ATIC) (IMP synthase) (Inosinicase)]
A0A811EEJ2		-0.346896		Putative 5'(3')-deoxyribonucleotidase
A0A811I1W5	0.0174393	-0.995899	2.74968	Ornithine aminotransferase (OAT) (EC 2.6.1.13) (Ornithine--oxo-acid aminotransferase)
A0A811I2Z9		-0.195593		Formamidopyrimidine-DNA glycosylase (EC 3.2.2.23) (EC 4.2.99.18) (DNA-(apurinic or apyrimidinic site) lyase MutM)
A0A811I5G2	0.273755	-0.0710584	-1.02652	Adenylate cyclase
A0A811I778				Membrane anchored protein
A0A830YZA2	0.0185324	-0.964239	10.9948	Large ribosomal subunit protein bL12
A0A830Z0Z2	0.0010699	-0.60022	2.86228	Dipeptidase
A0A830Z132	0.000129672	-0.0725145	8.17812	Coproporphyrin III ferrochelatase (EC 4.99.1.9)
A0A831EAJ0		-0.748701		Siderophore-binding lipoprotein sirA
A0A831EB47				Arginine/ornithine APC transporter
A0A831EEE0	0.0011254	-0.766557		Transcriptional regulator
A0A844QML0	0.467433	-0.26694	1.53404	3-hydroxyacyl-CoA dehydrogenase
A0A844QQP3	0.394829	-0.38057	0.227776	2-oxoacid:ferredoxin oxidoreductase subunit beta
A0A844QRV9		-0.0620678		SDR family oxidoreductase
A0A844QTX3				Elongation factor G
A0A844QUI9	0.359127	-0.480411	0.183259	HTH-type transcriptional regulator SarV
A0A844QWN5	0.142185	-0.231968	-0.343643	L-threonine dehydratase catabolic TdcB (EC 4.3.1.19) (Threonine deaminase)
A0A844QX67	0.00104725	-0.0571439	-8.27294	GTPase Obg (EC 3.6.5.-) (GTP-binding protein Obg)
A0A844QZA6	0.000181438	-0.728448		HlyD family efflux transporter periplasmic adaptor subunit
A0A844R373	0.0282119	-0.581549		EMYY motif lipoprotein
A0A844RB39	0.00746993	-0.339763	10.3399	Lactonase drp35
A0A844RC09	0.99999	-0.249625	0.431025	Phosphoglucosamine mutase (EC 5.4.2.10)
A0A844RDJ5		-0.061349		DUF1398 domain-containing protein
A0A844RFP9		-0.813885		Staphyloferrin A biosynthesis protein SfaC
A0A850FX57		-0.453862		N5-carboxyaminoimidazole ribonucleotide mutase (N5-CAIR mutase) (EC 5.4.99.18) (5-(carboxyamino)imidazole ribonucleotide mutase)
A0A850FYF0	0.133231	-0.0907085	-2.39329	DNA polymerase III PolC-type (PolIII) (EC 2.7.7.7)
A0A850G082		-0.966057		33 kDa chaperonin (Heat shock protein 33 homolog) (HSP33)
A0A850G1E8				DNA polymerase I (EC 2.7.7.7)
A0A850G1V6				Probable cell wall amidase lytH (EC 3.5.1.-)
A0A850G2B7	0.45451	-0.277297	1.33945	Biotin carboxylase (EC 6.3.4.14) (Acetyl-coenzyme A carboxylase biotin carboxylase subunit A)
A0A853PA76	0.949514	-0.780559	-0.830201	Energy-coupling factor transporter transmembrane protein EcfT (ECF transporter T component EcfT)
A0A853PC73				S-formylglutathione hydrolase (EC 3.1.2.12)
A0A898CM24	0.0210927	-0.882757	7.92096	CocE/NonD family hydrolase
A0A898CMN5		-0.885664		E domain-containing protein
A0A898CMW5	0.00276565	-0.295857	1.32019	Alpha-keto acid decarboxylase family protein
A0A898CP40	0.957624	-0.281868	0.715216	HD domain-containing protein
A0A898CPU0				Biotin-dependent carboxyltransferase family protein
A0A898CPV2		-0.0958364		ATP-dependent helicase/deoxyribonuclease subunit B (EC 3.1.-.-) (EC 5.6.2.4) (ATP-dependent helicase/nuclease AddB) (DNA 3'-5' helicase AddB)
A0A898CQ93	0.273755	-0.843301	-1.23635	Glutamate dehydrogenase
A0A898CQY4	0.727167	-0.0882595		PepSY domain-containing protein
A0A8D3XJ43	0.993628	-0.912782	0.907376	Uncharacterized protein
A0A8D9SEJ4	0.0591732	-0.286547	1.214	Serine-protein kinase RsbW (EC 2.7.11.1) (Anti-sigma-B factor) (Sigma-B negative effector RsbW)
A0A8D9SF07	0.00847136	-0.0479189	26.1037	Putative pyruvate, phosphate dikinase regulatory protein (PPDK regulatory protein) (EC 2.7.11.32) (EC 2.7.4.27)
A0A8D9SFC1	0.018574	-0.0525635	-2.90648	Septation ring formation regulator EzrA
A0A8D9SGU7				Anthranilate synthase
A0A8D9SH97	0.352863	-0.275908	0.531494	Diacylglycerol kinase
A0A8D9SHR7	0.0252381	-0.57385		Lipoprotein
A0A8D9SHY2		-0.150524		Dehydrosqualene desaturase
A0A8D9SI61	0.0355467	-0.1175	19.7335	Sensor protein kinase WalK (EC 2.7.13.3)
A0A8D9SID2	0.0937075	-0.158733	-4.03783	Deoxyribose-phosphate aldolase (DERA) (EC 4.1.2.4) (2-deoxy-D-ribose 5-phosphate aldolase) (Phosphodeoxyriboaldolase) (Deoxyriboaldolase)
A0A8D9SIF3	0.955832	-0.997064	0.138552	Iron dependent repressor
A0A8D9SIJ7	0.562716	-0.246963	0.036262	GTPase Der (GTP-binding protein EngA)
A0A8D9SIP5				GCN5-related N-acetyltransferase
A0A8D9SJ76	0.134554	-0.0630771	-2.55308	Protein translocase subunit SecA (EC 7.4.2.8)
A0A8D9SJL0	0.734074			Small ribosomal subunit protein uS8
A0A8D9SJZ3	0.00101092	-0.06032	4.90835	Bifunctional ligase/repressor BirA (Biotin--[acetyl-CoA-carboxylase] ligase) (EC 6.3.4.15) (Biotin--protein ligase) (Biotin-[acetyl-CoA carboxylase] synthetase)
A0A8D9SK28				Peptide chain release factor 3 (RF-3)
A0A8D9SK52		-0.057972		Uncharacterized protein
A0A8D9SKE5		-0.180262		GCN5 N-acetyltransferase
A0A8D9SKG4	0.65677	-0.0608781	0.531725	HAD-superfamily hydrolase
A0A8D9SKH0	0.225199	-0.183304	3.15525	Type II pantothenate kinase (EC 2.7.1.33) (PanK-II) (Pantothenic acid kinase)
A0A8D9SKN6	0.365035	-0.450296	-0.957498	Ribosomal silencing factor RsfS
A0A8D9SLB1	0.477392	-0.303572	0.966826	Formate/nitrite transporter
A0A8D9SLB3				Threonylcarbamoyl-AMP synthase (TC-AMP synthase) (EC 2.7.7.87) (L-threonylcarbamoyladenylate synthase)
A0A8D9SLH7	3.65459e-05	-0.0587865	15.9104	Thioesterase-protein
A0A8D9SLJ5	0.398784	-0.074665	-1.10992	Methylenetetrahydrofolate--tRNA-(uracil-5-)-methyltransferase TrmFO (EC 2.1.1.74) (Folate-dependent tRNA (uracil-5-)-methyltransferase) (Folate-dependent tRNA(M-5-U54)-methyltransferase)
A0A8D9SLT6	0.0288434	-0.922983	2.87023	Beta-lactamase
A0A8D9SLX0		-0.803127		Amino acid permease
A0A8D9SM93	0.0168673	-0.0184425		Hemolytic protein
A0A8D9SMN6		-0.0848197		Uncharacterized protein
A0A8D9SMZ1	0.370682	-0.0703964	-0.110184	6-phosphogluconate dehydrogenase, decarboxylating (EC 1.1.1.44)
A0A8D9SP05				Chromosome partioning ParB family protein
A0A8D9VY05		-0.634792		Transglycosylase sceD
A0A8D9VY31		-0.865878		Phage terminase small subunit
A0A8D9VYT8				Peptide methionine sulfoxide reductase MsrA (Protein-methionine-S-oxide reductase) (EC 1.8.4.11) (Peptide-methionine (S)-S-oxide reductase) (Peptide Met(O) reductase)
A0A8D9VZ51				Penicillin-binding protein 4
A0A8D9W0Y2		-0.140719		UPF0297 protein SAAG_01531
A0A8D9W1L0	0.986992	-0.24432	-0.165635	diphosphomevalonate decarboxylase (EC 4.1.1.33)
A0A8D9W208		-0.0682706		Hsp90-like protein
A0A8D9W226	0.130319	-0.620285		Exported protein
A0A8D9W2K1	0.258588	-0.890249	-2.70663	Alanine dehydrogenase (EC 1.4.1.1)
A0A8D9W346	0.0320572	-0.0913584	-4.30464	Arginine repressor
A0A8D9W3C3		-0.356326		2,3-bisphosphoglycerate-dependent phosphoglycerate mutase (BPG-dependent PGAM) (PGAM) (Phosphoglyceromutase) (dPGM) (EC 5.4.2.11)
A0A8D9W3I4	0.00143294	-0.842419		Ribosome-recycling factor (RRF) (Ribosome-releasing factor)
A0A8D9W4M1	0.842578	-0.316	0.350308	Aldehyde dehydrogenase
A0A8D9W4R0		-0.872374		ADP-dependent (S)-NAD(P)H-hydrate dehydratase (EC 4.2.1.136) (ADP-dependent NAD(P)HX dehydratase)
A0A8D9W6I1	0.551807	-0.332699	1.6519	Glycerol-3-phosphate transporter
A0A8E1Z4K7				Maebl
A0A8E1Z5G7	0.782829	-0.0727633	-2.01706	DnaD domain-containing protein
A0A8E2CR44				RNA polymerase sigma factor SigA
A0A8E2CR69	8.0362e-06	-0.0330352		Acyl carrier protein (ACP)
A0A8E2CTW9	0.442804	-1.02611	-0.0391141	Malonyl CoA-acyl carrier protein transacylase (EC 2.3.1.39)
A0A8G2HWA7				Glycerophosphoryl diester phosphodiesterase (EC 3.1.4.46)
A0A8G2HX17		-0.869212		Alanine dehydrogenase (EC 1.4.1.1)
A0A8G2HXC8				dITP/XTP pyrophosphatase (EC 3.6.1.66) (Non-canonical purine NTP pyrophosphatase) (Non-standard purine NTP pyrophosphatase) (Nucleoside-triphosphate diphosphatase) (Nucleoside-triphosphate pyrophosphatase) (NTPase)
A0A8G2HXD3	0.239255	-0.259109	-0.522776	Ornithine carbamoyltransferase (OTCase) (EC 2.1.3.3)
A0A8G2HXM7	0.259152	-0.193707	2.0408	2,3-cyclic-nucleotide 2-phosphodiesterase (EC 3.1.4.16)
A0A8G2HY45				Transport ATP-binding protein CydC (EC 3.6.3.-)
A0A8G2HY63	0.205744	-0.12472	-3.23948	Transport ATP-binding protein CydD
A0A8G2HYP4	0.0533006	-0.723211		Transposon-related protein
A0A8G2HYT2	0.0927731	-0.895622	14.603	N-acetyldiaminopimelate deacetylase (EC 3.-.-.-, EC 3.5.1.47)
A0A8G2HYU9				Secretion accessory protein EsaA/YueB
A0A8G2HYV4	0.0478045	-0.81178	21.9491	Na(+)-linked D-alanine glycine permease
A0A8G2HZ11				Pyruvate formate-lyase-activating enzyme (EC 1.97.1.4)
A0A8G2HZA1				Acetyltransferase GNAT family
A0A8G2HZD8				Spermidine Putrescine transport ATP-binding protein potA (EC 3.6.3.31)
A0A8G2HZH8	0.0628082	-0.949518	1.82812	Probable malate:quinone oxidoreductase (EC 1.1.5.4) (MQO) (Malate dehydrogenase [quinone])
A0A8G2HZW2				Probable cell division protein WhiA
A0A8G2HZZ4	0.000225222	-0.136307	13.0356	Cystine transport system permease protein
A0A8G2I063				Cytosolic protein
A0A8G2I074				Serine-rich adhesin for platelets (Adhesin SraP) (Staphylococcus aureus surface protein A)
A0A8G2I087				Outer surface protein
A0A8G2I0E9	0.00813975	-0.139746	-4.6064	Thymidylate kinase (EC 2.7.4.9) (dTMP kinase)
A0A8G2I0H8		-0.0372553		tRNA-2-methylthio-N(6)-dimethylallyladenosine synthase (EC 2.8.4.3) ((Dimethylallyl)adenosine tRNA methylthiotransferase MiaB) (tRNA-i(6)A37 methylthiotransferase)
A0A8G2I0J0		-0.0391451		Membrane lipoprotein
A0A8G2I0L4	0.00235037	-0.320251		Lipoprotein
A0A8G2I146				Thiol peroxidase, Bcp-type (EC 1.11.1.15)
A0A8G2I174				Acid sugar phosphatase (EC 3.1.3.-)
A0A8G2I192				Nitric-oxide synthase (EC 1.-.-.-, EC 1.14.13.39)
A0A8G2I1W5		-0.739848		Ribonuclease BN (EC 3.1.-.-)
A0A8G2I235	0.0342973	-0.891013	0.193692	PTS system, sucrose-specific IIB component / PTS system, sucrose-specific IIC component (EC 2.7.1.-)
A0A8G2I239	0.803644	-0.997352	-1.01777	Inosine-5'-monophosphate dehydrogenase (IMP dehydrogenase) (IMPD) (IMPDH) (EC 1.1.1.205)
A0A8G2I2H4		-0.870074		NADH-dependent dehydrogenase (EC 1.-.-.-)
A0A8G2I342	0.019719	-0.211088	1.35444	Alpha-acetolactate decarboxylase (EC 4.1.1.5)
A0A8G2I372	0.236204	-0.299348	-0.302818	Acetyltransferase (EC 2.3.1.-)
A0A8G2I3M1		-0.717274		Zn-binding lipoprotein adcA-like protein
A0A8G2M737	0.0105058	-0.576736		Peptidoglycan endo-beta-N-acetylglucosaminidase (EC 3.2.1.-)
A0A8G2M7F5		-0.550321		Probable nicotinate-nucleotide adenylyltransferase (EC 2.7.7.18) (Deamido-NAD(+) diphosphorylase) (Deamido-NAD(+) pyrophosphorylase) (Nicotinate mononucleotide adenylyltransferase) (NaMN adenylyltransferase)
A0A8G2M930	0.327114	-0.789899	-0.444393	Citrate synthase
A0A8G2M9A4				Heptaprenyl diphosphate synthase (HEPPP synthase) subunit 1 family protein
A0A8G2M9E3		-0.076767		N-acetylglucosamine-1-phosphate uridyltransferase eukaryotic (EC 2.7.7.-, EC 2.7.7.23)
A0A8G2M9H6		-0.684516		Iron compound ABC uptake transporter ATP-binding protein
A0A8G2M9R9	0.00230494	-0.291794	1.26789	Deoxyribonuclease YcfH (EC 3.1.21.-)
A0A8G2M9X0				Transposon-related protein
A0A8G2MA52	0.334463	-0.903227	0.335296	phosphomevalonate kinase (EC 2.7.4.2)
A0A8G2MAC2		-0.321645		Staphylococcal enterotoxin, putative
A0A8G2MAF0		-0.973249		1-pyrroline-5-carboxylate dehydrogenase (P5C dehydrogenase) (EC 1.2.1.88) (L-glutamate gamma-semialdehyde dehydrogenase)
A0A8G2MAF9		-0.039765		histidine kinase (EC 2.7.13.3) (Autolysin sensor kinase)
A0A8G2MAY4				UDP-GlcNAc 2-epimerase (EC 5.1.3.14)
A0A8G2MB42	0.146067	-0.922401	0.168466	PTS system, arbutin-like IIBC component
A0A8S1I5D8		-0.778811		Probable quinol oxidase subunit 2 (Quinol oxidase polypeptide II)
A0A8S1I6B9		-0.130772		Ribosomal RNA small subunit methyltransferase A (EC 2.1.1.182) (16S rRNA (adenine(1518)-N(6)/adenine(1519)-N(6))-dimethyltransferase) (16S rRNA dimethyladenosine transferase) (16S rRNA dimethylase) (S-adenosylmethionine-6-N', N'-adenosyl(rRNA) dimethyltransferase)
A3F6G6				Clumping factor A
A3F6H0		-0.89198		Clumping factor A
A5IPI5	0.0691644	-0.0639899	-0.109193	Putative N-acetylmannosamine-6-phosphate 2-epimerase (EC 5.1.3.9) (ManNAc-6-P epimerase)
A5IPU6	0.967565	-0.836503	-0.506028	Small ribosomal subunit protein bS6 (30S ribosomal protein S6)
A5IQ91	0.613339	-0.928988	0.819677	Large ribosomal subunit protein uL11 (50S ribosomal protein L11)
A5IS63	0.99999	-0.290606	0.715171	Putative cysteine ligase BshC (EC 6.-.-.-)
A5ISL9	0.0149283	-0.346015	24.8207	GMP reductase (EC 1.7.1.7) (Guanosine 5'-monophosphate oxidoreductase) (Guanosine monophosphate reductase)
A5ITA3	0.99999	-0.132468	-1.99845	Small ribosomal subunit protein bS21 (30S ribosomal protein S21)
A5ITC3	0.567237	-0.0665402	-1.777	Shikimate dehydrogenase (NADP(+)) (SDH) (EC 1.1.1.25)
A5ITM3	0.114639	-0.111807	-1.99925	Acetyl-coenzyme A carboxylase carboxyl transferase subunit alpha (ACCase subunit alpha) (Acetyl-CoA carboxylase carboxyltransferase subunit alpha) (EC 2.1.3.15)
A5IU67	0.545285	-0.206418	-2.53709	Glutamyl-tRNA(Gln) amidotransferase subunit A (Glu-ADT subunit A) (EC 6.3.5.7)
A5IU87	0.832794	-0.190938	-1.2262	Probable manganese-dependent inorganic pyrophosphatase (EC 3.6.1.1) (Pyrophosphate phospho-hydrolase) (PPase)
A5IUU9	0.980134	-1.0776	-2.3511	Mannitol-1-phosphate 5-dehydrogenase (EC 1.1.1.17)
A5IVD7				Membrane-associated protein TcaA
A6QE71	0.526949	-0.988947	0.0517397	GMP synthase [glutamine-hydrolyzing] (EC 6.3.5.2) (GMP synthetase) (Glutamine amidotransferase)
A6QED3	0.163984	-0.846155	1.49368	Nucleoid-associated protein NWMN_0443
A6QEJ2	0.727167	-0.657914		Large ribosomal subunit protein bL12 (50S ribosomal protein L7/L12)
A6QFK8	0.99999	-0.981296	0.0834495	Adapter protein MecA
A6QGK1				tRNA dimethylallyltransferase (EC 2.5.1.75) (Dimethylallyl diphosphate:tRNA dimethylallyltransferase) (DMAPP:tRNA dimethylallyltransferase) (DMATase) (Isopentenyl-diphosphate:tRNA isopentenyltransferase) (IPP transferase) (IPPT) (IPTase)
A6QHL2	0.48632	-0.858676	-0.13406	Large ribosomal subunit protein bL20 (50S ribosomal protein L20)
A6QIG6				Staphylococcal complement inhibitor (SCIN)
A6QJ60	0.941969	-0.841361	-2.00318	Large ribosomal subunit protein uL13 (50S ribosomal protein L13)
A6TXF9	0.458024	-0.912199	0.10969	Serine--tRNA ligase (EC 6.1.1.11) (Seryl-tRNA synthetase) (SerRS) (Seryl-tRNA(Ser/Sec) synthetase)
A6TYV4	0.00950497	-0.364745	1.81437	Recombination protein RecR
A6TZK7	0.198385	-0.358037	1.59691	NADPH-dependent 7-cyano-7-deazaguanine reductase (EC 1.7.1.13) (7-cyano-7-carbaguanine reductase) (NADPH-dependent nitrile oxidoreductase) (PreQ(0) reductase)
A6U113	0.782829	-0.145585	1.80059	Isoleucine--tRNA ligase (EC 6.1.1.5) (Isoleucyl-tRNA synthetase) (IleRS)
A6U2E7	0.0485435	-0.107583	3.28747	Large ribosomal subunit protein bL35 (50S ribosomal protein L35)
A6U2I2	0.0334255	-0.929716	-0.772485	Probable tRNA sulfurtransferase (EC 2.8.1.4) (Sulfur carrier protein ThiS sulfurtransferase) (Thiamine biosynthesis protein ThiI) (tRNA 4-thiouridine synthase)
A6U3U8	0.714712	-0.809999	-0.993036	Large ribosomal subunit protein bL17 (50S ribosomal protein L17)
A6U3W6	0.872144	-0.330741	-5.51235	Small ribosomal subunit protein uS17 (30S ribosomal protein S17)
A6U574	0.00989802	-0.0499121	-4.67585	tRNA uridine(34) hydroxylase (EC 1.14.-.-) (tRNA hydroxylation protein O)
A7WY46	0.86488	-0.682219	-0.15088	5-methyltetrahydropteroyltriglutamate--homocysteine methyltransferase (EC 2.1.1.14) (Cobalamin-independent methionine synthase) (Methionine synthase, vitamin-B12 independent isozyme)
A7WYS1				33 kDa chaperonin (Heat shock protein 33 homolog) (HSP33)
A7WZ02	0.134554	-0.970569	0.247443	GTP cyclohydrolase FolE2 (EC 3.5.4.16)
A7WZ06	0.461878	-0.235819	1.12248	Glucosamine-6-phosphate deaminase (EC 3.5.99.6) (GlcN6P deaminase) (GNPDA) (Glucosamine-6-phosphate isomerase)
A7X0D9	0.999863	-0.965296	-2.38931	D-alanyl carrier protein (DCP) (D-alanine--poly(phosphoribitol) ligase subunit 2)
A7X0F8	0.0295775	-0.854847	12.1515	Na(+)/H(+) antiporter subunit E1 (Mnh complex subunit E1)
A7X0H6	0.0117853	-0.314203	7.97244	Glucose-6-phosphate isomerase (GPI) (EC 5.3.1.9) (Phosphoglucose isomerase) (PGI) (Phosphohexose isomerase) (PHI)
A7X0T9	0.00830675	-0.198148		Bifunctional autolysin [Includes: N-acetylmuramoyl-L-alanine amidase (EC 3.5.1.28); Mannosyl-glycoprotein endo-beta-N-acetylglucosaminidase (EC 3.2.1.96)]
A7X1J9		-0.291171		Ribonuclease 3 (EC 3.1.26.3) (Ribonuclease III) (RNase III)
A7X3B0	0.0188091	-0.105048	13.4697	Transcriptional repressor NrdR
A7X3I5		-0.193248		tRNA (guanine-N(7)-)-methyltransferase (EC 2.1.1.33) (tRNA (guanine(46)-N(7))-methyltransferase) (tRNA(m7G46)-methyltransferase)
A7X574	0.0225058	-0.294772	1.91472	Tagatose 1,6-diphosphate aldolase (EC 4.1.2.40) (D-tagatose-1,6-bisphosphate aldolase) (Tagatose-bisphosphate aldolase)
A7X5C4	0.99999	-0.666599	-0.0115271	DNA-directed RNA polymerase subunit alpha (RNAP subunit alpha) (EC 2.7.7.6) (RNA polymerase subunit alpha) (Transcriptase subunit alpha)
A7X5G3	0.270745	-0.824195	-2.36009	Large ribosomal subunit protein uL3 (50S ribosomal protein L3)
A8YY10		-0.497351		Foldase protein PrsA (EC 5.2.1.8)
A8YYT1		-0.261467		Histidine ammonia-lyase (Histidase) (EC 4.3.1.3)
A8Z2R5	0.00950497	0.319235		Aspartyl/glutamyl-tRNA(Asn/Gln) amidotransferase subunit C (Asp/Glu-ADT subunit C) (EC 6.3.5.-)
A8Z347	0.273755	-0.235432	-1.62828	Large ribosomal subunit protein uL14 (50S ribosomal protein L14)
A8Z3U3	0.127312	-0.187129	-3.613	Proline--tRNA ligase (EC 6.1.1.15) (Prolyl-tRNA synthetase) (ProRS)
A8Z446	0.99999	-0.284406	0.0377835	Chorismate synthase (CS) (EC 4.2.3.5) (5-enolpyruvylshikimate-3-phosphate phospholyase)
A8Z450	0.985797	-0.963137	0.106342	Demethylmenaquinone methyltransferase (EC 2.1.1.163)
A8Z4L2	0.055977	-0.300141	2.74869	S-adenosylmethionine synthase (AdoMet synthase) (EC 2.5.1.6) (MAT) (Methionine adenosyltransferase)
A9JX08	3.65459e-05	-0.0222632		Phenol-soluble modulin alpha 4 peptide
B0FFT4				Sau1hsdM1
B2Y855		-0.203648		23S rRNA (Pseudouridine(1915)-N(3))-methyltransferase RlmH
B3VKN3	0.359127	-0.163822	-0.444357	Large ribosomal subunit protein uL2
B5LV64	0.00950745	-0.165275	-4.61953	Cell division protein FtsZ
C4B4Q9		-0.045732		GP-PDE domain-containing protein
C4TFC1	0.239793	-0.798879		Cystatin-like fold lipoprotein (Putative lipoprotein)
D2J813		-0.719696		Enterotoxin type A (Enterotoxin type D)
D2J9L3	0.138994	-0.361404	1.09416	AAA domain-containing protein
D2JA15		-0.150572		6-phosphogluconate dehydrogenase, decarboxylating (EC 1.1.1.44)
D2JBR2				Uncharacterized protein
D2JD76		-0.823696		Uncharacterized protein
D2JD99	0.0177148	-0.933789	2.31768	Cadmium efflux system accessory protein (Cadmium resistance transcriptional regulatory protein CadC) (Metalloregulator ArsR/SmtB family transcription factor)
D2JLH1		-0.160239		Tn552 transposase
D4N302				FemB (EC 2.3.2.-)
D5MS96	0.99999	-1.00185	-0.0535017	Uncharacterized protein
D7RHB1	0.0101299	-0.86116		SpA IgG-binding domain protein
D9I4C9				Glyceraldehyde-3-phosphate dehydrogenase
D9IFN8		-0.285876		Phosphatidylglycerol lysyltransferase (EC 2.3.2.3) (Lysylphosphatidylglycerol synthase)
E4PYN5				Enterotoxin
F4NA89		-0.378341		D-alanyl-D-alanine carboxypeptidase / Penicillin binding protein PBP4 (EC 3.4.16.4) (Penicillin binding protein 4)
F6JWA4				Superoxide dismutase (EC 1.15.1.1)
F8WKF2				Dihydroneopterin aldolase (Rhodanese-like domain-containing protein (EC 2.8.1.1))
G0XY77				Clumping factor B
G0YZL6		-0.677708		Elastin-binding protein EbpS (FnbP)
G8IRY0				DNA topoisomerase (EC 5.6.2.1) (Omega-protein) (Relaxing enzyme) (Swivelase) (Untwisting enzyme)
H9BJA8	0.266395	-0.0831385	-1.0316	Carbamate kinase
J7FMM4	0.0138818	-0.954115		Triosephosphate isomerase (EC 5.3.1.1)
J7FRR4				Phosphate acetyltransferase
J7HDT6		-0.448306		EF-hand domain-containing protein
K7ZQ62				Uncharacterized protein
M4XYZ3				Triosephosphate isomerase (EC 5.3.1.1)
P0A038	0.0309812	-0.30894	-0.0611092	Glyceraldehyde-3-phosphate dehydrogenase (GAPDH) (EC 1.2.1.12) (NAD-dependent glyceraldehyde-3-phosphate dehydrogenase)
P0A040	0.104946	-0.255846	0.894611	Glutamine synthetase (GS) (EC 6.3.1.2) (Glutamate--ammonia ligase) (Glutamine synthetase I alpha) (GSI alpha)
P0A0D9	0.99999	-0.337117	-0.742505	Mannitol-specific phosphotransferase enzyme IIA component (EIIA) (EIII) (PTS system mannitol-specific EIIA component)
P0A0E2	0.00371025	-0.834422		Phosphocarrier protein HPr (Histidine-containing protein)
P0A0G8	0.256038	-0.161623	-0.439794	Small ribosomal subunit protein uS12 (30S ribosomal protein S12)
P0A0P4				Ribosomal protein L11 methyltransferase (L11 Mtase) (EC 2.1.1.-)
P0A0P7		-0.910478		Alkaline shock protein 23
P0C049	0.121976	-0.731012		Type VII secretion system accessory factor EsaA
P0C1S0	0.993856	-0.164075	0.339544	HTH-type transcriptional regulator MgrA (Regulator of autolytic activity)
P0C7Y6		-0.840497		Phenol-soluble modulin alpha 1 peptide
P60089				Pyruvate dehydrogenase E1 component subunit alpha (EC 1.2.4.1)
P60108	0.025662	-0.0807884	-0.343265	TelA-like protein SA1238
P60476	0.931457	-0.189644	0.111594	Isoprenyl transferase (EC 2.5.1.-)
P60855	0.0835681	-0.864933		Uncharacterized protein SA0370
P60856		-0.874822		PTS system glucose-specific EIIA component (EIIA-Glc) (EIII-Glc) (Glucose-specific phosphotransferase enzyme IIA component)
P60912	0.986992	-0.208687	0.0180812	Histidine--tRNA ligase (EC 6.1.1.21) (Histidyl-tRNA synthetase) (HisRS)
P61060	0.837138	-0.892928	-0.332506	Large ribosomal subunit protein uL4 (50S ribosomal protein L4)
P63526				2-succinylbenzoate--CoA ligase (EC 6.2.1.26) (o-succinylbenzoyl-CoA synthetase) (OSB-CoA synthetase)
P63584				3-phosphoshikimate 1-carboxyvinyltransferase (EC 2.5.1.19) (5-enolpyruvylshikimate-3-phosphate synthase) (EPSP synthase) (EPSPS)
P63939				1-pyrroline-5-carboxylate dehydrogenase (P5C dehydrogenase) (EC 1.2.1.88) (L-glutamate gamma-semialdehyde dehydrogenase)
P63949	0.0229035	-0.89943	0.329541	N-acetylneuraminate lyase (NAL) (Neu5Ac lyase) (EC 4.1.3.3) (N-acetylneuraminate pyruvate-lyase) (N-acetylneuraminic acid aldolase) (Sialate lyase) (Sialic acid aldolase) (Sialic acid lyase)
P64028		-0.942374		Elongation factor Tu (EF-Tu)
P64146	0.491687	-0.817529	-0.807246	Dihydroneopterin aldolase (DHNA) (EC 4.1.2.25) (7,8-dihydroneopterin 2'-epimerase) (7,8-dihydroneopterin aldolase) (7,8-dihydroneopterin epimerase) (EC 5.1.99.8) (Dihydroneopterin epimerase)
P64172	0.99999	-0.936495	-0.199862	Fumarate hydratase class II (Fumarase C) (EC 4.2.1.2) (Aerobic fumarase) (Iron-independent fumarase)
P64341	0.0175765	-0.86174	15.7595	Porphobilinogen deaminase (PBG) (EC 2.5.1.61) (Hydroxymethylbilane synthase) (HMBS) (Pre-uroporphyrinogen synthase)
P65230	0.114599	-0.480812	-0.211087	Thymidine kinase (EC 2.7.1.21)
P65289		-0.78367		Lipase 1 (EC 3.1.1.3) (Glycerol ester hydrolase 1)
P65400	0.0748364	-0.176682	0.707432	Molybdopterin synthase catalytic subunit (EC 2.8.1.12) (MPT synthase subunit 2) (Molybdenum cofactor biosynthesis protein E) (Molybdopterin-converting factor large subunit) (Molybdopterin-converting factor subunit 2)
P65421	0.529355	-0.954464	-0.261073	Probable malate:quinone oxidoreductase 1 (EC 1.1.5.4) (MQO 1) (Malate dehydrogenase [quinone] 1)
P65492				DNA mismatch repair protein MutL
P65635	0.820398	-0.969576	0.28372	Dihydrolipoyllysine-residue acetyltransferase component of pyruvate dehydrogenase complex (EC 2.3.1.12) (Dihydrolipoamide acetyltransferase component of pyruvate dehydrogenase complex) (E2)
P65819	0.0771994	-0.265853	0.120639	LexA repressor (EC 3.4.21.88)
P65944	0.24989	-0.0724291	-2.38518	Bifunctional protein PyrR [Includes: Pyrimidine operon regulatory protein; Uracil phosphoribosyltransferase (UPRTase) (EC 2.4.2.9)]
P65966	0.511034	-0.870743	0.198599	Ribosome-binding factor A
P66083	0.120928	-0.181283	-0.527253	Large ribosomal subunit protein bL19 (50S ribosomal protein L19)
P66196	0.476637	-0.854319	0.482865	Large ribosomal subunit protein bL31B (50S ribosomal protein L31 type B)
P66647	0.933075	-0.906812	-0.149331	Small ribosomal subunit protein uS9 (30S ribosomal protein S9)
P66775	0.652451	-0.180608	-2.51283	Diacetyl reductase [(S)-acetoin forming] (EC 1.1.1.304) (Acetoin(diacetyl) reductase) (AR) (Meso-2,3-butanediol dehydrogenase)
P66936	0.109909	-0.0850662	-4.08959	DNA gyrase subunit B (EC 5.6.2.2)
P66971		-0.0827086		tRNA (guanine-N(1)-)-methyltransferase (EC 2.1.1.228) (M1G-methyltransferase) (tRNA [GM37] methyltransferase)
P67272		-0.313413		GTP cyclohydrolase 1 type 2 homolog
P67337	0.621705	-0.0771856	0.628496	UPF0178 protein SA0636
P67395	0.99999	-0.952487	-0.0663269	Uracil phosphoribosyltransferase (EC 2.4.2.9) (UMP pyrophosphorylase) (UPRTase)
P67513	0.651391	-0.973134	0.0356441	Leucine--tRNA ligase (EC 6.1.1.4) (Leucyl-tRNA synthetase) (LeuRS)
P68820	0.561588	-1.04032	0.125319	Phosphoglycerate kinase (EC 2.7.2.3)
P68824				Triosephosphate isomerase (TIM) (TPI) (EC 5.3.1.1) (Triose-phosphate isomerase)
P68826		-0.123476		Peptide deformylase (PDF) (EC 3.5.1.88) (Polypeptide deformylase)
P99062	0.00281518	-0.859484		Adenylate kinase (AK) (EC 2.7.4.3) (ATP-AMP transphosphorylase) (ATP:AMP phosphotransferase) (Adenylate monophosphate kinase)
P99068	6.85058e-05	-0.278061	18.5042	Nucleoside diphosphate kinase (NDK) (NDP kinase) (EC 2.7.4.6) (Nucleoside-2-P kinase)
P99090	0.941969	-0.959327	0.110268	D-alanine aminotransferase (EC 2.6.1.21) (D-amino acid aminotransferase) (D-amino acid transaminase) (DAAT) (D-aspartate aminotransferase)
P99116	0.0205858	-1.00185	3.59858	D-lactate dehydrogenase (D-LDH) (EC 1.1.1.28) (D-specific 2-hydroxyacid dehydrogenase)
P99139				Molybdopterin molybdenumtransferase (MPT Mo-transferase) (EC 2.10.1.1)
P99150	0.246488	-0.0660366	-2.69596	NH(3)-dependent NAD(+) synthetase (EC 6.3.1.5)
P99161		-0.296701		Transketolase (TK) (EC 2.2.1.1)
Q1G116		-0.0462162		CcrB
Q2FEM9	0.874922	-0.100875	-2.06576	Lipid II:glycine glycyltransferase (EC 2.3.2.16) (Factor essential for expression of methicillin resistance X)
Q2FEQ0	0.0257922	-0.105553		Large ribosomal subunit protein uL24 (50S ribosomal protein L24)
Q2FER1	0.0186707	-0.856104		Translation initiation factor IF-1
Q2FG63	0.0202029	-0.0927387	2.81997	Probable GTP-binding protein EngB
Q2FGL1	0.000406677	0.296226		Exodeoxyribonuclease 7 small subunit (EC 3.1.11.6) (Exodeoxyribonuclease VII small subunit) (Exonuclease VII small subunit)
Q2FHI2	0.622817	-0.21689	-1.38387	Small ribosomal subunit protein uS2 (30S ribosomal protein S2)
Q2FHI8	0.757511	-0.320431	-1.1117	DNA topoisomerase 1 (EC 5.6.2.1) (DNA topoisomerase I) (Omega-protein) (Relaxing enzyme) (Swivelase) (Untwisting enzyme)
Q2FIR7	0.99999	-0.491539	-0.026017	Histidinol-phosphate aminotransferase (EC 2.6.1.9) (Imidazole acetol-phosphate transaminase)
Q2FK44	0.0190056	-0.0718055	-4.20075	Formate acetyltransferase (EC 2.3.1.54) (Pyruvate formate-lyase)
Q2FKC6				Superoxide dismutase [Mn/Fe] 2 (EC 1.15.1.1)
Q2FUW7				UDP-N-acetylglucosamine--peptide N-acetylglucosaminyltransferase GtfA subunit (EC 2.4.1.-) (Glycosyltransferase GtfA)
Q2FV43	0.427584	-0.0760568	0.218724	DUF2316 family protein
Q2FW11	0.789349	-0.945714	-0.12357	Large ribosomal subunit protein uL22 (50S ribosomal protein L22)
Q2FW46				Uncharacterized protein
Q2FWA2	0.794526	-0.0728027	-1.62456	Cof-type HAD-IIB family hydrolase
Q2FWF4	0.0218312	-0.142592	-5.68019	UDP-N-acetylglucosamine 1-carboxyvinyltransferase (EC 2.5.1.7) (Enoylpyruvate transferase) (UDP-N-acetylglucosamine enolpyruvyl transferase) (EPT)
Q2FWM1	0.400456	-0.0180238	-16.1314	Sucrose-6-phosphate hydrolase (EC 3.2.1.26) (Invertase)
Q2FX80	0.0249425	-0.734172		Conserved hypothetical phage protein
Q2FXI5	0.99999	-0.268765	-0.125504	Glutamyl aminopeptidase
Q2FXZ3	0.1008	-0.951782	-1.26724	Chaperone protein DnaJ
Q2FZ02				tRNA-2-methylthio-N(6)-dimethylallyladenosine synthase (EC 2.8.4.3) ((Dimethylallyl)adenosine tRNA methylthiotransferase MiaB) (tRNA-i(6)A37 methylthiotransferase)
Q2FZ36		-0.314392		Succinate--CoA ligase [ADP-forming] subunit alpha (EC 6.2.1.5) (Succinyl-CoA synthetase subunit alpha) (SCS-alpha)
Q2FZC4				Phosphoesterase (EC 3.1.4.-)
Q2FZR3	0.0234999	-0.553865		Oligopeptide ABC transporter, substrate-binding protein, putative
Q2G078	0.0298995	-0.0541333	-5.66194	Ribonucleoside-diphosphate reductase (EC 1.17.4.1)
Q2G0B9				Uncharacterized protein
Q2G0E5	0.118527	-0.0521178	-2.62461	Alpha/beta hydrolase fold-3 domain-containing protein
Q2G0P5	0.62557	-0.212317	-1.37988	ATP-dependent Clp protease ATP-binding subunit ClpC
Q2G1I7				DUF4242 domain-containing protein
Q2G1N4				Periplasmic binding protein, putative
Q2G1T3		-0.382475		Organic hydroperoxide resistance protein-like
Q2G1U1				Rqc2 homolog RqcH (RqcH)
Q2G243				DNA repair protein RadA
Q2G277	0.00416056	-0.262291	1.50528	HD domain-containing protein
Q2G2A5	0.13867	-0.227279	1.62014	Pyruvate dehydrogenase complex, E1 component, pyruvate dehydrogenase beta subunit, putative (EC 1.2.4.1)
Q2G2M6	0.00168722	-0.960029	2.76134	Cysteine--tRNA ligase (EC 6.1.1.16) (Cysteinyl-tRNA synthetase) (CysRS)
Q2G2M8	0.0284059	-0.222525	0.780048	UPF0374 protein SAOUHSC_02004
Q2G2T3	0.0116885	-0.731885		Large ribosomal subunit protein bL9 (50S ribosomal protein L9)
Q2G2W2	0.0164055	-0.851419		Uncharacterized protein
Q2UW15		-0.89318		Immunoglobulin G binding protein A
Q2UW44				Immunoglobulin G binding protein A
Q2UWQ7		-0.695187		Fibronectin binding protein B
Q2VFS5		-0.227762		Delta-hemolysin (Delta-toxin)
Q2VG65				Putative fructokinase
Q2YSB4	0.62557	-0.166347	-2.53527	Elongation factor G (EF-G)
Q2YSB5	0.737251	-0.896847	-1.99857	Small ribosomal subunit protein uS7 (30S ribosomal protein S7)
Q2YSG7	0.362322	-0.820038	12.0725	Phosphatidylglycerol--prolipoprotein diacylglyceryl transferase (EC 2.5.1.145)
Q2YSH7	0.98929	-0.956965	-0.0117627	Ribosome hibernation promotion factor (HPF)
Q2YSL2	0.0104744	-0.984595	0.734104	Lipoteichoic acid synthase [Cleaved into: Glycerol phosphate lipoteichoic acid synthase (LTA synthase) (EC 2.7.8.-) (Polyglycerol phosphate synthase); Processed glycerol phosphate lipoteichoic acid synthase]
Q2YSV9	0.707747	-0.380863	1.10949	Transcriptional regulator SarA (Staphylococcal accessory regulator A)
Q2YT29	0.0761721	-0.515675	0.551486	5'-methylthioadenosine/S-adenosylhomocysteine nucleosidase (MTA/SAH nucleosidase) (MTAN) (EC 3.2.2.9) (5'-deoxyadenosine nucleosidase) (DOA nucleosidase) (dAdo nucleosidase) (5'-methylthioadenosine nucleosidase) (MTA nucleosidase) (S-adenosylhomocysteine nucleosidase) (AdoHcy nucleosidase) (SAH nucleosidase) (SRH nucleosidase)
Q2YT47				Chaperone protein DnaK (HSP70) (Heat shock 70 kDa protein) (Heat shock protein 70)
Q2YT67	0.000115691	-0.0640917	-9.63658	Uridine kinase (EC 2.7.1.48) (Cytidine monophosphokinase) (Uridine monophosphokinase)
Q2YTB5	0.139923	-0.0796421	-1.92758	ATP-dependent Clp protease ATP-binding subunit ClpX
Q2YU83	0.0332405	-0.651627		Uncharacterized leukocidin-like protein 2
Q2YUD8				Chaperonin GroEL (EC 5.6.1.7) (60 kDa chaperonin) (Chaperonin-60) (Cpn60)
Q2YUG0	0.396443	-0.0467256	0.329483	tRNA N6-adenosine threonylcarbamoyltransferase (EC 2.3.1.234) (N6-L-threonylcarbamoyladenine synthase) (t(6)A synthase) (t(6)A37 threonylcarbamoyladenosine biosynthesis protein TsaD) (tRNA threonylcarbamoyladenosine biosynthesis protein TsaD)
Q2YUH3				DEAD-box ATP-dependent RNA helicase CshA (EC 3.6.4.13)
Q2YUJ9	0.0545639	-0.892668	5.41357	ATP synthase subunit alpha (EC 7.1.2.2) (ATP synthase F1 sector subunit alpha) (F-ATPase subunit alpha)
Q2YUK0	0.0976102	-0.888399	8.00609	ATP synthase gamma chain (ATP synthase F1 sector gamma subunit) (F-ATPase gamma subunit)
Q2YUL9	0.306598	-0.840025	-1.45927	S-ribosylhomocysteine lyase (EC 4.4.1.21) (AI-2 synthesis protein) (Autoinducer-2 production protein LuxS)
Q2YV11				Putative aldehyde dehydrogenase AldA (EC 1.2.1.3)
Q2YVL8	0.481268	-0.659819	-0.178168	Xanthine phosphoribosyltransferase (XPRTase) (EC 2.4.2.22)
Q2YVR0				Uncharacterized lipoprotein SAB0390/SAB0391
Q2YVV2				Ribosomal RNA small subunit methyltransferase A (EC 2.1.1.182) (16S rRNA (adenine(1518)-N(6)/adenine(1519)-N(6))-dimethyltransferase) (16S rRNA dimethyladenosine transferase) (16S rRNA dimethylase) (S-adenosylmethionine-6-N', N'-adenosyl(rRNA) dimethyltransferase)
Q2YWN8	1.73113e-06	-0.279763		UPF0337 protein SAB0772
Q2YWR1		-0.322141		Acid sugar phosphatase (EC 3.1.3.-)
Q2YWR5	0.0552773	-0.879265	2.50805	Lipoyl synthase (EC 2.8.1.8) (Lip-syn) (LS) (Lipoate synthase) (Lipoic acid synthase) (Sulfur insertion protein LipA)
Q2YX52		-0.333737		Phosphoribosylformylglycinamidine cyclo-ligase (EC 6.3.3.1) (AIR synthase) (AIRS) (Phosphoribosyl-aminoimidazole synthetase)
Q2YX59	0.0709361	-1.00489	0.564819	DNA-directed RNA polymerase subunit epsilon (RNAP epsilon subunit) (EC 2.7.7.6) (RNA polymerase epsilon subunit) (Transcriptase subunit epsilon)
Q2YXC5	0.0503623	-0.913884	-3.3987	Glutamate racemase (EC 5.1.1.3)
Q2YXH8	0.152341	-0.709457		Small ribosomal subunit protein bS16 (30S ribosomal protein S16)
Q2YXI3				Ribonuclease 3 (EC 3.1.26.3) (Ribonuclease III) (RNase III)
Q2YXK2	0.964277	-0.274647	-0.585401	Ribosome maturation factor RimM
Q2YXL1		-1.04225		Elongation factor Ts (EF-Ts)
Q2YXP2	0.777972	-0.0680938	-1.49129	Polyribonucleotide nucleotidyltransferase (EC 2.7.7.8) (Polynucleotide phosphorylase) (PNPase)
Q2YXS9				GMP reductase (EC 1.7.1.7) (Guanosine 5'-monophosphate oxidoreductase) (Guanosine monophosphate reductase)
Q2YY05				2-oxoglutarate dehydrogenase E1 component (EC 1.2.4.2) (Alpha-ketoglutarate dehydrogenase)
Q2YY44	0.0369796	-0.26416	-2.265	Peptide methionine sulfoxide reductase MsrB (EC 1.8.4.12) (Peptide-methionine (R)-S-oxide reductase)
Q2YYJ5		-0.919442		Tagatose-6-phosphate kinase (EC 2.7.1.144) (Phosphotagatokinase)
Q2YYV2		-0.186312		Urease accessory protein UreG
Q2YZB9	0.992527	-0.266692	0.21346	tRNA uridine 5-carboxymethylaminomethyl modification enzyme MnmG (Glucose-inhibited division protein A)
Q33C63	0.0401434	-0.732479		Tautomerase (EC 5.3.2.-)
Q599H5				RsbU protein
Q5HCV3	0.503907	-0.335788	0.546101	3-methyl-2-oxobutanoate hydroxymethyltransferase (EC 2.1.2.11) (Ketopantoate hydroxymethyltransferase) (KPHMT)
Q5HDG7		-0.298257		Probable nitrate transporter NarT
Q5HDV7	0.396936	-0.172743	-2.93672	Small ribosomal subunit protein uS10 (30S ribosomal protein S10)
Q5HEL8				DNA ligase (EC 6.5.1.2) (Polydeoxyribonucleotide synthase [NAD(+)])
Q5HEY4				Putative membrane protein insertion efficiency factor
Q5HF31				UPF0354 protein SACOL1793
Q5HG24	0.239255	-0.471807	1.10291	4-hydroxy-tetrahydrodipicolinate reductase (HTPA reductase) (EC 1.17.1.8)
Q5HGH4	0.00814213	-0.340697	0.751564	Elongation factor Ts (EF-Ts)
Q5HGM7	0.0159054	-0.31765	1.82973	Orotate phosphoribosyltransferase (OPRT) (OPRTase) (EC 2.4.2.10)
Q5HHD1	0.892339	-0.100872	-0.0741603	Putative peptidyl-prolyl cis-trans isomerase (PPIase) (EC 5.2.1.8) (Rotamase)
Q5HIH3	0.0022155	-0.0736961	0.422282	Peptidyl-tRNA hydrolase (PTH) (EC 3.1.1.29)
Q5HIH8	0.00201751	-0.306557	1.88207	Putative septation protein SpoVG
Q5TKS4	0.555762	-0.84327	0.910188	3-hydroxyacyl-[acyl-carrier-protein] dehydratase (EC 4.2.1.59)
Q6G6T5	0.17681	-0.282613	1.01535	HTH-type transcriptional regulator SarZ (Staphylococcal accessory regulator Z)
Q6G6W4		-0.723886		Membrane-associated protein TcaA
Q6G778	0.511034	-0.912023	-0.0791122	Large ribosomal subunit protein uL16 (50S ribosomal protein L16)
Q6G786	0.928597	-0.883876	-1.23562	Large ribosomal subunit protein uL6 (50S ribosomal protein L6)
Q6G790	0.258588	-0.864093	-0.221053	Large ribosomal subunit protein uL15 (50S ribosomal protein L15)
Q6G890	0.0474304	-0.618992		UPF0342 protein SAS1766
Q6G8M6		-0.14724		Acetyl-coenzyme A carboxylase carboxyl transferase subunit beta (ACCase subunit beta) (Acetyl-CoA carboxylase carboxyltransferase subunit beta) (EC 2.1.3.15)
Q6G8S7	0.0741531	-0.262393	0.41318	Holliday junction branch migration complex subunit RuvA
Q6G8Z7		-0.897792		Endoribonuclease YbeY (EC 3.1.-.-)
Q6G929	0.103048	-0.226592	-2.5147	Aminomethyltransferase (EC 2.1.2.10) (Glycine cleavage system T protein)
Q6G990	0.00537579	-0.702296		DNA-binding protein HU
Q6G9R3		-0.850248		Glycerol kinase (EC 2.7.1.30) (ATP:glycerol 3-phosphotransferase) (Glycerokinase) (GK)
Q6G9R7		-0.0794474		DNA mismatch repair protein MutL
Q6G9V5	0.862993	-0.944572	-0.111452	Uridylate kinase (UK) (EC 2.7.4.22) (Uridine monophosphate kinase) (UMP kinase) (UMPK)
Q6GA19	0.970371	-0.695109	0.0141972	Isoleucine--tRNA ligase (EC 6.1.1.5) (Isoleucyl-tRNA synthetase) (IleRS)
Q6GAE5				Phosphoribosylformylglycinamidine synthase subunit PurQ (FGAM synthase) (EC 6.3.5.3) (Formylglycinamide ribonucleotide amidotransferase subunit I) (FGAR amidotransferase I) (FGAR-AT I) (Glutaminase PurQ) (EC 3.5.1.2) (Phosphoribosylformylglycinamidine synthase subunit I)
Q6GAQ9	0.00274518	-0.094509	-5.59321	UDP-N-acetylmuramoyl-L-alanyl-D-glutamate--L-lysine ligase (EC 6.3.2.7) (L-lysine-adding enzyme) (UDP-MurNAc-L-Ala-D-Glu:L-Lys ligase) (UDP-MurNAc-tripeptide synthetase) (UDP-N-acetylmuramyl-tripeptide synthetase)
Q6GAV8	0.0570764	-0.854776	0.131374	Uncharacterized protein SAS0838
Q6GAW6				Argininosuccinate lyase (ASAL) (EC 4.3.2.1) (Arginosuccinase)
Q6GBC4	0.162134	-0.0738689	-1.87234	Response regulator SaeR (Staphylococcus exoprotein expression protein R)
Q6GBP8		-0.31334		Phosphate acetyltransferase (EC 2.3.1.8) (Phosphotransacetylase)
Q6GCI6	0.104105	-0.311306	12.1248	Type VII secretion system protein EssB
Q6GE42	0.105118	-0.0426716	-3.13746	Oxygen regulatory protein NreC (Nitrogen regulation protein C)
Q6GEK1	3.5126e-05	-0.599522		Large ribosomal subunit protein uL30 (50S ribosomal protein L30)
Q6GEP3	0.99999	-0.867143	0.0607799	Zinc-type alcohol dehydrogenase-like protein SAR2277
Q6GEY7				Cardiolipin synthase 2 (CL synthase 2) (EC 2.7.8.-)
Q6GG00	0.000726073	-0.45226		UPF0173 metal-dependent hydrolase SAR1785
Q6GGV2				CCA-adding enzyme (EC 2.7.7.72) (CCA tRNA nucleotidyltransferase) (tRNA CCA-pyrophosphorylase) (tRNA adenylyl-/cytidylyl- transferase) (tRNA nucleotidyltransferase) (tRNA-NT)
Q6GH63	0.028327	-0.760441		UPF0154 protein SAR1353
Q6GHQ9	0.99999	-0.0979121	-1.95424	Uncharacterized N-acetyltransferase SAR1152 (EC 2.3.1.-)
Q6GHU7	0.756215	-0.232597	-1.52075	Phenylalanine--tRNA ligase alpha subunit (EC 6.1.1.20) (Phenylalanyl-tRNA synthetase alpha subunit) (PheRS)
Q6GHZ2		-1.00928		Pyruvate dehydrogenase E1 component subunit alpha (EC 1.2.4.1)
Q6GID9	0.00195247	-0.433957		Na(+)/H(+) antiporter subunit D1 (Mnh complex subunit D1)
Q6GIL5	0.000746351	-0.233817	2.22004	2,3-bisphosphoglycerate-independent phosphoglycerate mutase (BPG-independent PGAM) (Phosphoglyceromutase) (iPGM) (EC 5.4.2.12)
Q6GJG1	0.0138818	-0.488392	2.07498	Hypoxanthine-guanine phosphoribosyltransferase (HGPRT) (HGPRTase) (EC 2.4.2.8)
Q6GK35	0.000414108	-0.380514		Glycyl-glycine endopeptidase LytM (EC 3.4.24.75) (Autolysin LytM)
Q6GKE0				Heme oxygenase (staphylobilin-producing) 2 (EC 1.14.99.48) (Heme-degrading monooxygenase 2) (Iron-regulated surface determinant 2) (Iron-responsive surface determinant 2)
Q6GKU4		-0.0584328		Chromosomal replication initiator protein DnaA
Q6T1R1		-0.868087		Surface protein SasD
Q70AB7	0.0206232	-0.141167	20.6071	Protein A
Q7A0D7	0.903332	-0.82373	-1.54128	Endoribonuclease MazF (EC 3.1.-.-) (Toxin MazF) (mRNA interferase MazF)
Q7A3J9		-0.82433		UTP--glucose-1-phosphate uridylyltransferase (EC 2.7.7.9) (Alpha-D-glucosyl-1-phosphate uridylyltransferase) (UDP-glucose pyrophosphorylase) (UDPGP) (Uridine diphosphoglucose pyrophosphorylase)
Q7A417				Putative 2-hydroxyacid dehydrogenase SA2098 (EC 1.1.1.-)
Q7A5C0	0.00830675	-0.0417344		Small ribosomal subunit protein bS20 (30S ribosomal protein S20)
Q7A5G8	0.99999	-1.01018	-0.886251	Pyrroline-5-carboxylate reductase (P5C reductase) (P5CR) (EC 1.5.1.2) (PCA reductase)
Q7A5I6				Elastin-binding protein EbpS
Q7A5J0	0.514418	-0.277208	-1.82574	Small ribosomal subunit protein bS1 (30S ribosomal protein S1)
Q7A697	0.753332	-0.901853	0.273943	Bifunctional protein FolD [Includes: Methylenetetrahydrofolate dehydrogenase (EC 1.5.1.5); Methenyltetrahydrofolate cyclohydrolase (EC 3.5.4.9)]
Q7A6C9	0.0174853	-0.754106		Serine protease HtrA-like (EC 3.4.21.-)
Q7A742				Alcohol dehydrogenase (ADH) (EC 1.1.1.1)
Q7A7S2		-0.628861		ESAT-6 secretion machinery protein EssA
Q7A825	0.312771	-0.241526	1.92247	Putative aldehyde dehydrogenase AldA (EC 1.2.1.3)
Q8G961		-0.572724		Uncharacterized protein ORF9
Q8KHY3	0.295763	-0.874666	5.28861	Penicillin-binding protein (Penicillin-binding protein 2)
Q8KRL6				Triosephosphate isomerase (EC 5.3.1.1)
Q8NUR2		-0.176838		1-pyrroline-5-carboxylate dehydrogenase (P5C dehydrogenase) (EC 1.2.1.88) (L-glutamate gamma-semialdehyde dehydrogenase)
Q8NW55	0.0122958	-1.02612	2.08835	Uncharacterized peptidase MW1651 (EC 3.4.-.-)
Q8NW95	0.590855	-0.936432	-0.102316	5-oxoprolinase subunit A (5-OPase subunit A) (EC 3.5.2.9) (5-oxoprolinase (ATP-hydrolyzing) subunit A)
Q8NX33	0.99999	-0.153975	0.370235	Cell division protein FtsA
Q8NX59	0.26078	-0.172478	-3.47031	Ribonuclease HIII (RNase HIII) (EC 3.1.26.4)
Q8NXH7	0.113717	-0.935175	0.126353	Glycine cleavage system H protein (Octanoyl/lipoyl carrier protein)
Q8NXZ0				Lysine--tRNA ligase (EC 6.1.1.6) (Lysyl-tRNA synthetase) (LysRS)
Q8VQS9	0.0130062	-0.789948		MntC (SitC)
Q8VVU3	0.0332405	-0.834216		Replication-associated protein
Q931G2	0.427584	-0.295496	1.1116	Putative formate dehydrogenase SAV2309 (EC 1.17.1.9)
Q931H9				Accessory gene regulator A
Q931Q1	0.976251	-1.01818	0.118446	Valine--tRNA ligase (EC 6.1.1.9) (Valyl-tRNA synthetase) (ValRS)
Q932K6	0.24048	-0.60376		Uncharacterized protein SAV0210
Q93EP0	0.874922	-0.915018	-0.133325	Large ribosomal subunit protein bL21 (50S ribosomal protein L21)
Q99R57		-0.0924114		Uncharacterized hydrolase SAV2581 (EC 3.-.-.-)
Q99R73	0.00149314	-0.386298	-3.30529	4,4'-diaponeurosporene oxygenase (EC 1.14.99.-) (4,4'-diaponeurosporene oxidase) (Carotenoid oxidase) (Diapocarotenal synthase)
Q99RQ9	0.172368	-0.799367		Uncharacterized lipoprotein SAV2368
Q99SN8	0.000787441	-0.0553561		Uncharacterized leukocidin-like protein 1
Q99T15	0.270065	-0.161017	2.72262	Glutamate-1-semialdehyde 2,1-aminomutase 2 (GSA 2) (EC 5.4.3.8) (Glutamate-1-semialdehyde aminotransferase 2) (GSA-AT 2)
Q99TL8	0.244796	-0.167711	-0.870982	GTP pyrophosphokinase (EC 2.7.6.5) ((p)ppGpp synthase) (ATP:GTP 3'-pyrophosphotransferase) (ppGpp synthase I)
Q99TT5		-0.107431		RNA polymerase sigma factor SigA
Q99V14				Phosphoenolpyruvate-protein phosphotransferase (EC 2.7.3.9) (Phosphotransferase system, enzyme I)
Q99V32	0.0450561	-0.0605476	0.813095	N5-carboxyaminoimidazole ribonucleotide synthase (N5-CAIR synthase) (EC 6.3.4.18) (5-(carboxyamino)imidazole ribonucleotide synthetase)
Q99V48	0.418762	-0.296175	1.00097	1,4-dihydroxy-2-naphthoyl-CoA synthase (DHNA-CoA synthase) (EC 4.1.3.36)
Q99WB7				Initiation-control protein YabA
Q99X11	0.0011254	-0.167337	-5.56885	FMN-dependent NADH:quinone oxidoreductase (EC 1.6.5.-) (Azo-dye reductase) (FMN-dependent NADH-azo compound oxidoreductase) (FMN-dependent NADH-azoreductase) (EC 1.7.1.17)
Q99XB4	0.247122	-0.742589	-1.29669	Uncharacterized lipoprotein SAV0098
Q9AGR3	0.00136599	-0.140808	-2.91489	Phenylalanine--tRNA ligase beta subunit (EC 6.1.1.20) (Phenylalanyl-tRNA synthetase beta subunit) (PheRS)
Q9FD87	0.738314	-1.00874	0.272331	HMG-CoA synthase
Q9L4Q1	0.00880358	-0.879813	22.7326	BCCT family transporter
Q9R303	0.99999	-0.982537	0.0703259	Ferric uptake regulation protein (Ferric uptake regulation protein fur) (Ferric uptake regulator homolog) (Fur family transcriptional regulator) (Iron uptake regulatory protein) (Transcriptional regulator for iron transport and metabolism) (Transcriptional regulator, Fur family protein) (Transcriptional repressor)
Q9X4A4	0.799358	-0.142866	0.729835	2-ketogluconate reductase (D-glycerate dehydrogenase) (Glyoxylate reductase) (Glyoxylate reductase / Glyoxylate reductase / Hydroxypyruvate reductase (EC 1.1.1.79)) (Glyoxylate/hydroxypyruvate reductase B) (Putative glyoxylate/hydroxypyruvate reductase B)
Q9ZAI7				Arginase (EC 3.5.3.1)
Q9ZHA2	0.041143	-0.448722		Cell division protein SepF
T1Y524	0.025662	-0.0748614	8.33879	CDP-ribitol ribitolphosphotransferase (EC 2.7.8.14)
T1Y567				Membrane lipoprotein
T1Y5A2	0.734183	-0.223141	0.122198	Staphylococcal accessory regulator-like protein (SarH1/SarS)
T1Y5H5	0.0108657	-0.900867	0.711671	Transcriptional regulator
T1Y5T7	0.133231	-0.887372	0.83355	Large ribosomal subunit protein bL25 (General stress protein CTC)
T1Y672		-0.475999		Putative aldo/keto reductase family protein
T1Y6C6				triacylglycerol lipase (EC 3.1.1.3)
T1Y6I7				Alkyl hydroperoxide reductase subunit F
T1Y6K7	0.000387846	-0.357605	2.24405	DegV family protein
T1Y6P3	0.749419	-0.0479704		Cold shock protein CspA
T1Y6P7				Dipeptide-binding protein
T1Y6U6	0.34888	-0.969762	0.319432	Virulence factor esxB
T1Y6Z2		-0.988147		Aldehyde-alcohol dehydrogenase
T1Y708	0.16214	-0.19301	0.297929	4-amino-4-deoxychorismate lyase (EC 4.1.3.38)
T1Y7A2	0.0145498	-0.855675		Putative membrane spanning protein
T1Y7F1	0.39213	-0.914405	0.190728	S1-type RNA-binding domain protein
T1Y7H1	0.0210313	-0.427088	-3.45084	Hydrolase (HAD superfamily)
T1Y7H9	0.199103	-0.389201	1.2011	Glutamate--tRNA ligase (EC 6.1.1.17) (Glutamyl-tRNA synthetase) (GluRS)
T1Y7K1		-0.282501		GTP pyrophosphokinase (EC 2.7.6.5)
T1Y7K8				Deoxyadenosine kinase (EC 2.7.1.74, EC 2.7.1.76)
T1Y7S0	0.0447927	-0.1126	1.05106	Large ribosomal subunit protein bL28
T1Y7W7	0.352359	-0.163839	-0.0385674	Small ribosomal subunit protein uS15
T1Y820	0.00673725	-0.365718		N-acetylglucosamine-6-phosphate deacetylase (EC 3.5.1.25)
T1Y882				ATP-binding protein (Contains P-loop)
T1Y884	0.0121066	0.721199		DNA-directed RNA polymerase subunit omega (RNAP omega subunit) (EC 2.7.7.6) (RNA polymerase omega subunit) (Transcriptase subunit omega)
T1Y8A8		-0.0558417		Acetyltransferase (EC 2.3.1.-)
T1Y8E0	0.000595874	-0.189764	3.05549	Zinc protease (EC 3.4.-.-)
T1Y8E4	0.00830675	-0.245953	2.06969	Putative cytosolic protein
T1Y8F8	0.0364467	-0.109503	0.968797	DUF1934 family protein
T1Y8I6	0.0122419	-0.7049		Signal peptidase I (EC 3.4.21.89)
T1Y8N3		-0.0744152		UDP-N-acetylmuramoylpentapeptide-triglycine glycyltransferase (EC 2.3.2.-)
T1Y8S9	0.00402935	-0.69632		Probable CtpA-like serine protease
T1Y8U8	0.203008	-0.0744126	-3.08719	Phosphoribosylaminoimidazole-succinocarboxamide synthase (EC 6.3.2.6) (SAICAR synthetase)
T1Y8Z5	0.310137	-0.0711318	0.773431	Uncharacterized protein
T1Y912				Heme uptake ABC transporter, membrane component IsdD
T1Y933	0.141751	-0.0421284	-0.72827	NERD domain-containing protein
T1Y945				ATP-dependent helicase/deoxyribonuclease subunit B (EC 3.1.-.-) (EC 5.6.2.4) (ATP-dependent helicase/nuclease AddB) (DNA 3'-5' helicase AddB)
T1Y974		-0.849433		5-formyltetrahydrofolate cyclo-ligase (EC 6.3.3.2)
T1Y982	0.476672	-0.164946	1.21977	Global transcriptional regulator Spx
T1Y987	0.95743	-0.188684	-2.46697	Small ribosomal subunit protein uS4
T1Y9A1	0.487354	-0.266349	-1.583	Carbamoyl-phosphate synthase small chain (EC 6.3.5.5) (Carbamoyl-phosphate synthetase glutamine chain)
T1Y9A2	0.549668	-0.208951	-2.93001	UDP-N-acetylmuramate--L-alanine ligase (EC 6.3.2.8) (UDP-N-acetylmuramoyl-L-alanine synthetase)
T1Y9F1	0.000115691	-0.733104		Transcription elongation factor GreA (Transcript cleavage factor GreA)
T1Y9G4	0.967565	-0.900271	0.120594	Ribosome maturation factor RimP
T1Y9J6				Foldase protein PrsA (EC 5.2.1.8)
T1Y9K5		-0.0361682		Spermidine/putrescine-binding protein
T1Y9N7	0.980134	-1.01311	-0.589621	Threonine--tRNA ligase (EC 6.1.1.3) (Threonyl-tRNA synthetase) (ThrRS)
T1Y9X1		-0.0843864		Pyridoxal phosphate homeostasis protein (PLP homeostasis protein)
T1YA53				Replication initiation and membrane attachment protein
T1YA69	0.921134	-0.239103	-0.0925367	2-oxoisovalerate dehydrogenase beta subunit (EC 1.2.4.4)
T1YA91	0.147833	-0.108014	-1.79347	Tyrosine--tRNA ligase (EC 6.1.1.1) (Tyrosyl-tRNA synthetase) (TyrRS)
T1YA98	0.00782579	-0.868442		General stress protein
T1YAC7				Beta-lactamase regulator protein
T1YAR7	0.579838	-0.123489	0.732729	Alkaline phosphatase synthesis two-component response regulator phoP
T1YAU6	0.00535886	-0.0837562	-7.67357	UDP-N-acetylmuramoyl-tripeptide--D-alanyl-D-alanine ligase (EC 6.3.2.10) (D-alanyl-D-alanine-adding enzyme)
T1YAW1	0.0116589	-0.821221	15.4519	Putative adhesin domain-containing protein
T1YAY7		-0.982266		Probable endonuclease 4 (EC 3.1.21.2) (Endodeoxyribonuclease IV) (Endonuclease IV)
T1YB18	0.0107663	-0.440863		RecT protein
T1YB66	0.037612	-0.361013	0.757337	Transcriptional regulator IscR
T1YB72		-0.0550011		Putative membrane associated protein
T1YB76	0.442129	-0.849028	0.00412107	Transcriptional regulator, pbsX family protein
T1YB95	0.487582	-0.193467	0.828576	Small ribosomal subunit protein uS11
T1YBR4	0.489378	-0.333708	-0.466299	Large ribosomal subunit protein uL5
T1YBR6	0.0232389	-0.0869838	0.874257	Phosphoesterase
T1YBT0				TIGR04197 family type VII secretion effector
T1YBZ5	0.769813	-0.806542	-0.448459	UPF0316 protein SAKOR_01874
T1YC55		-0.808243		Phage protein
T1YCB2	0.144123	-0.309949	0.106571	PTS system lactose-specific EIICB component (EC 2.7.1.207) (EIICB-Lac)
T1YCD7	0.8366	-0.152727	0.725816	Small ribosomal subunit protein uS13
T1YCP4	0.999338	-0.147796	-0.687098	Aldehyde dehydrogenase
T1YCS8	0.00551491	-0.779574		Putative membrane associated protein
T1YCT9				Iron(III) dicitrate-binding protein
T1YCV7	0.632385	-0.0509468	-1.91674	Morphine 6-dehydrogenase (EC 1.1.1.218)
T1YD10	0.258588	-0.14403	-2.24193	60 kDa chaperonin groel
T1YD15	0.16458	-0.0471163	0.548351	ABC transporter domain-containing protein
T1YD54	0.874922	-0.813327	-0.613338	Membrane lipoprotein
T1YD69				Fibronectin-binding protein fnbB
T1YDQ5				Fibronectin-binding protein fnbA
T1YDW6				Copper chaperone CopZ
U3U9Y8	0.00746993	-0.840567	0.344593	Partitioning protein
V9SHK8	0.00340498	-0.25783		Beta-lactamase (EC 3.5.2.6)
W8TNZ7	0.969988	-0.753818	-0.586985	Serine acetyltransferase (EC 2.3.1.30)
W8TRT2	0.00294854	-0.1985		tRNA-specific adenosine deaminase (EC 3.5.4.33)
W8TUC9	0.801983	-0.0929685	-2.50302	Small ribosomal subunit protein uS5
W8U2Z7				NAD dependent epimerase/dehydratase family protein (NAD(P)H azoreductase (EC 1.7.-.-)) (NAD(P)H-binding protein) (NmrA family protein) (NmrA negative transcriptional regulator family protein) (NmrA-like family protein) (NmrA/HSCARG family protein) (Putative NmrA family protein)
W8U6A7	0.431436	-0.386877	9.77029	Uncharacterized protein
W8U8K6	0.0552773	-0.794784	13.9061	CAAX amino terminal protease family protein (CPBP family intramembrane metalloprotease SdpC) (Lysostaphin resistance protein A) (Lysostaphin resistance protein A, lyrA) (Metal-dependent membrane protease)
W8USI1				Enolase (EC 4.2.1.11) (2-phospho-D-glycerate hydro-lyase) (2-phosphoglycerate dehydratase)
W8UYB0	0.99999	-0.166427	-0.421064	Global transcriptional regulator CodY
X5DTY4		-0.602561		Phospho-N-acetylmuramoyl-pentapeptide-transferase (EC 2.7.8.13) (UDP-MurNAc-pentapeptide phosphotransferase)
X5DW67	0.481268	-0.995563	0.330904	thiamine diphosphokinase (EC 2.7.6.2)
X5DYK0	0.0262992	-0.490757		Membrane peptidase, contains TPR repeat domain (EC 3.4.21.105) (Membrane protein) (Peptidase, S54 family) (Peptidase, rhomboid family protein) (Rhomboid family intramembrane serine protease) (Rhomboid family serine protease) (Rhomboid protease GluP-like protein)
X5E5Y5	0.0488092	-0.889462	20.3135	Dihydroorotate dehydrogenase (quinone) (EC 1.3.1.14) (EC 1.3.5.2) (DHOdehase) (Dihydroorotate dehydrogenase B (NAD(+)), catalytic subunit) (Dihydroorotate oxidase) (Dihydroorotate oxidase B) (Orotate reductase (NADH))
X5IX30	8.0362e-06	-0.863651		Mobile-element associated protein, putative
