# Supplementary material for: SHP-1 agonist SC-43 limits methicillin-resistant Staphylococcus aureus infection through inhibition of heme biosynthesis
Source: EMBO Mol Med. 2026 Apr 10;18(5):1990–2005. doi: 10.1038/s44321-026-00418-4 (PMC13179323; doi:10.1038/s44321-026-00418-4)
Supplement: Supplementary file 4 — Dataset EV2 [file 44321_2026_418_MOESM4_ESM.xlsx]

## Sheet: Dataset EV2. ESI-positive
CPD_ID	CPD_Name	QC1	QC2	QC3	DMSO_1	DMSO_2	DMSO_3	SC_43_1	SC_43_2	SC_43_3	VIP(SC_43_vs_DMSO)	FC(SC_43_vs_DMSO)	pValue(SC_43_vs_DMSO)	FDR(SC_43_vs_DMSO)	Sig(SC_43_vs_DMSO)
CPD_0001	(+)-5-Exo-hydroxycamphor	0.8042361752346525	0.9133348159147108	0.9285993869687518	0.660362409344921	0.7072121291549859	1.056969605460295	1.416568925087906	1.0027045408560151	0.913269413251022	0.27171	1.3745028678882432	0.17977077837457758	0.3016617427022243	0
CPD_0003	(-)-Isopiperitenone	5.828345845390443	5.367860544659359	5.10246811816588	7.92281685284195	7.32987435432081	8.561874803135703	8.165098090127362	7.47971803483364	7.045277569716551	0.040664	0.9527821621802959	0.48043724725205145	0.6210397160549075	0
CPD_0004	(-)-trans-Carveol	9.735867749301152	8.272806305513885	11.5887750606382	11.787369562550214	14.056609528469735	15.90351718129622	13.069419847132362	13.368617617735795	9.810256128962076	0.12093	0.8682746710697331	0.3391565866468996	0.47949724319044434	0
CPD_0005	(1-Cyclohex-3-enylmethyl-piperidin-4-yl)-(3-methyl-piperidin-1-yl)-methanone	0.2452192583548253	0.2583271183788698	0.2586290463436382	0.2767129841430052	0.3518754010797818	0.2650599570675676	0.3277149075834203	0.2264450471403915	0.1933240909967734	0.16513	0.836440924631314	0.3368398806952954	0.47731918577789556	0
CPD_0009	(1R,2R)-2-(Trifluoromethyl)cyclopropanamine	0.1178696247136051	0.1036171291399284	0.1232224548726944	0.0829867122001897	0.0805596204587551	0.0887965748489839	0.6100150514687356	0.2547421747507407	0.3607153272620644	1.2789	4.856378035681609	0.0040415896068987794	0.015681877654528387	1
CPD_0010	(1R,2S,5S)-N-(4-Amino-1-cyclopropyl-3,4-dioxo-2-butanyl)-6,6-dimethyl-3-{3-methyl-N-[(1-methylcyclohexyl)carbamoyl]-L-valyl}-3-azabicyclo[3.1.0]hexane-2-carboxamide	0.0852003262201485	0.0490785882134673	0.0687619473929067	0.0514480117478042	0.1080890429556583	0.0564756292595174	0.1309752840905585	0.1833347854474002	0.2004585110670612	0.76759	2.3830479357093703	0.02709124946054153	0.06581971271569802	0
CPD_0011	(1R,4aS,5R,8aS)-5-(5-hydroxy-3-methylpentyl)-1,4a-dimethyl-6-methylidene-decahydronaphthalene-1-carboxylic acid	1.757793619563106	1.7210220210628238	1.6882845986473076	4.431729295427583	5.693510695768821	6.040299943041219	1.8849387602389045	3.4647642281953903	1.4367992952973798	0.78391	0.41981290518841746	0.02845244833313099	0.06848632377642097	0
CPD_0012	(1R,9S)-11-(4-fluorobenzoyl)-5-(4-methoxyphenyl)-7,11-diazatricyclo[7.3.1.02,7]trideca-2,4-dien-6-one	0.1394628033310229	0.1110635637812722	0.1005778629689901	0.1255438765521886	0.0935242699239892	0.0938565935382523	0.1080471107257312	0.2003586585449508	0.1777524389808419	0.35163	1.553594670172468	0.12169285654434425	0.22274138921063008	0
CPD_0013	(1R,9S)-11-benzoyl-5-(4-methoxyphenyl)-7,11-diazatricyclo[7.3.1.02,7]trideca-2,4-dien-6-one	0.7758697600494046	0.8869624957101275	0.7528333251233996	0.7126367404516888	0.124183576295147	0.1370941469847355	1.4454018937924318	0.564664304885696	2.5834461745223978	1.4504	4.716546005077692	0.07514393362302739	0.15077820286512839	0
CPD_0014	(1R,9S)-5-(1-Benzothiophen-2-yl)-11-[(1-methyl-1H-indol-3-yl)methyl]-7,11-diazatricyclo[7.3.1.02,7]trideca-2,4-dien-6-one	0.6724019892850295	0.7543997846202121	0.7451078829078085	0.8970714584221335	1.2660005901685738	1.31055448574787	0.2377823700394234	0.26602483041994	0.25910132382117	1.2679	0.219628827894649	0.0002800236038434086	0.002439533393626892	-1
CPD_0015	(1S)-2-[(5R)-2-(6-Amino-5-cyclopropyl-4-pyrimidinyl)-2,7-diazaspiro[4.5]dec-7-yl]-1-{(2R)-1-[(2,6-dimethylphenyl)sulfonyl]-2-pyrrolidinyl}ethanol	0.1461908960272753	0.1545582287440911	0.1505062680504076	0.0910378184350229	0.1147530428809686	0.1121500769842872	0.427100642385794	0.4595431815250758	0.285650301260664	1.0878	3.6871443213278905	0.0014518890367711047	0.007798355961696326	1
CPD_0016	(1S,3S)-3-Acetyl-3,5,12-trihydroxy-10-methoxy-6,11-dioxo-1,2,3,4,6,11-hexahydro-1-tetracenyl 2,3,6-trideoxy-3-(dibenzylnitroryl)hexopyranoside	0.5247735967249857	0.6703370431741016	0.7105487522398193	0.6917266226424742	1.348099369667843	1.307581108375074	0.4165629502097935	0.4088923938932974	0.4269912452875946	0.79282	0.3741542488615273	0.01251252512367952	0.03629812712765521	0
CPD_0018	(1Z)-2-Hydroxy-N-[(2S,3S,4R)-1,3,4-trihydroxy-2-octadecanyl]dodecanimidic acid	0.3778009902975786	0.625746414623588	0.6944399433477991	1.34045684121621	0.1738816523249129	0.1688460532541386	0.8332491439248788	0.9397349765477744	0.5977815838494758	0.69628	1.408500160505872	0.30309480993726495	0.44215732431174803	0
CPD_0019	(1alpha,3alpha,6alpha,14alpha,16beta)-20-Ethyl-3-hydroxy-1,6,16-trimethoxy-4-(methoxymethyl)-8-(stearoyloxy)aconitan-14-yl 3,4-dimethoxybenzoate	0.1220103320226705	0.1332976813873039	0.2018257257247337	0.1226974610797958	0.0957978203894454	0.1727054947994739	0.2690838332530278	0.4162631509943056	0.1939264533571719	0.66654	2.24762702669213	0.047517213142566475	0.10362796483219285	0
CPD_0023	(2-iodophenyl)methanone	4.144176842187014	3.3460528446727515	3.568403034683308	7.9146315868274515	8.895627166479443	9.050385570115754	0.0845326127550476	0.1210410290968265	0.1054880380424929	3.7369	0.012028380886574838	2.506704245858086e-06	0.00016896763098387809	-1
CPD_0025	(22E)-3-[(Trimethylsilyl)oxy]ergosta-5,7,22-triene	4.116546052501017	3.432558724397962	2.46342099270033	4.857764869542151	7.461875261066784	9.160249998351429	2.6225576950823792	6.449656967408658	2.1929453934213465	0.61637	0.5244514747644858	0.12876714095674474	0.23360410527551034	0
CPD_0026	(2E)-1-(4-Bromophenyl)-2-[(4-bromophenyl)sulfonyl]-3-(2,4-dichlorophenyl)-2-propen-1-one	1.3107882036297238	1.2970419619596398	1.2835995855706657	0.0711403940851397	0.317221493569881	0.286640102424037	3.460394660748495	2.6326496121849234	2.928583395062617	2.341	13.365334918404322	0.004752066549672715	0.017500125317657007	1
CPD_0027	(2E)-3-(4-Bromophenyl)-2-cyanoacrylamide	4.714296628980642	4.848826834364062	4.559947330482772	7.567781638910843	9.208448687381615	9.833813438204288	0.7334121319514607	0.8543202017754854	0.7122013514245041	2.0632	0.08643103729953397	1.4577041363126477e-05	0.0004169711831778039	-1
CPD_0028	(2E)-3-(4-{[(1-{[(13-Cyclohexyl-6-oxo-6,7-dihydro-5H-indolo[1,2-d][1,4]benzodiazepin-10-yl)carbonyl]amino}cyclopentyl)carbonyl]amino}phenyl)acrylic acid	0.2641066220282236	0.2561476029567676	0.221887077664455	0.0947151180736504	0.0486446566072389	0.0894633879096516	0.4384563805958357	0.2056425558090921	0.5681488337165869	1.3561	5.206731824416707	0.01244089206922627	0.03617564360555157	1
CPD_0033	(2R)-({[5-(4-Ethoxyphenyl)-2-thienyl]sulfonyl}amino)[1-(methylsulfonyl)-4-piperidinyl]acetic acid	0.3936046149125024	0.4142941497121111	0.4323975834461661	0.2650924467771239	0.318245683824881	0.3923667755177845	0.5389944246090129	0.4765512025149679	0.555174179482994	0.4107	1.6098307969501329	0.01650637694881755	0.04539457992926038	0
CPD_0034	(2R)-2,3-Bis(tetradecyloxy)propyl 2-(methylamino)ethyl hydrogen phosphate	0.5829294294443663	0.6195355504926341	0.6089023987768969	0.7285621519734023	2.218294780545653	0.1722336239536346	0.2629162544347188	1.04860267314544	0.1178256525097981	0.60409	0.4582568393610126	0.5043187958441504	0.6423442133391868	0
CPD_0035	(2R)-2-(benzylcarbamoylamino)-N-[2-[[(1S)-1-formyl-4-guanidino-butyl]amino]-2-oxo-ethyl]-5-guanidino-pentanamide	0.1576035032913589	0.1929227384724591	0.1751694878145321	0.3432713443776992	0.1149604107353091	0.0659831505134023	0.0345567283992134	0.2943426038268926	0.3835275575517791	0.11368	1.3590359261657594	0.8885928458019803	0.9341617096892614	0
CPD_0036	(2R)-5-oxohexan-2-yl 3,6-dideoxy-2-O-beta-D-glucopyranosyl-alpha-L-arabino-hexopyranoside	0.2539517440359317	0.2473734027512276	0.285370762172588	0.1463790796712167	0.2461960888786122	0.160017483006739	0.4584326233150357	0.2954104686158011	0.4174110807777284	0.6419	2.1195616145262224	0.021910635830650782	0.0559130333437769	0
CPD_0037	(2R)-N-(3-{2-[(3-Methoxy-1-methyl-1H-pyrazol-4-yl)amino]-4-pyrimidinyl}-1H-indol-7-yl)-2-(4-methyl-1-piperazinyl)propanamide	0.2042966115733372	0.1454506571643411	0.1578034130816486	0.0305080031613943	0.0371381593723156	0.0620615390838417	0.4461881885467907	0.2235535675860268	0.4125307823808594	1.7919	8.343934284679573	0.002213316933238693	0.010196179130650159	1
CPD_0040	(2R,3R,4S,5S)-2-(Hydroxymethyl)-1-octyl-5-(octyloxy)-3,4-piperidinediol	0.8877447483427724	0.6285116244009898	0.9125832494491696	0.2031475831385885	0.5199797392879583	0.2967274192521715	0.3965391774286736	0.4025231039892986	0.2933089785825523	0.11283	1.0711047518418568	0.6705410449983716	0.7795514984385606	0
CPD_0042	(2R,5R,6R)-3-[(1E,3E)-hepta-1,3-dien-1-yl]-5,6-dihydroxy-2-(hydroxymethyl)cyclohexan-1-one	0.3736313084433038	0.3809258140502707	0.3829077087351212	0.283977258819799	0.2576716142102248	0.3477198900738075	0.1881934127201184	0.1697915793072509	0.2091594362023085	0.37593	0.6376932176596642	0.014026859318081073	0.03984535094974531	0
CPD_0043	(2R,5S,8R,11S,15R,22S)-8-Isobutyl-2,5,15-trimethyl-3,6,9,13,16,20,25-heptaoxo-1,4,7,10,14,17,21-heptaazacyclopentacosane-11,22-dicarboxylic acid	0.7498669559693409	0.8068896826904856	0.8290401833466358	0.9438464891481704	0.5440337854510751	0.8542953684111336	0.8676723305307104	1.0402579436561528	1.1199418311656604	0.23476	1.2927604786551465	0.20833719475554816	0.3367342306824235	0
CPD_0044	(2S)-2-(3-Carboxypropanoylamino)pentanedioic acid	1.028151219612727	1.103499058314422	1.1394367832637204	0.6971677608759578	1.137214236330508	0.758945229713812	1.3832729937211483	1.0843409914418147	2.282732564159509	0.48896	1.8317574812815955	0.09494219134858296	0.18082335181995604	0
CPD_0046	(2S)-2-amino-N-[(2S)-3-(biphenyl-4-yl)-1-{[(2S)-5-carbamimidamido-1-oxo-1-{[(2S)-2-phenylpropyl]amino}pentan-2-yl]amino}-1-oxopropan-2-yl]-5-carbamimidamidopentanamide (non-preferred name)	0.8884735030606931	0.9736167459045626	0.9643955566971716	3.6364575210335177	0.9851448587995694	0.5792038624428563	0.1684987382044803	0.3835934419908867	0.4645220972082182	1.1911	0.19547243831923664	0.0879008569117416	0.17107287025544649	0
CPD_0047	(2S)-N-[(4-Chloro-3-nitrophenyl)sulfonyl]-2-[(5Z)-4-oxo-2-thioxo-5-{[4'-(trifluoromethyl)-4-biphenylyl]methylene}-1,3-thiazolidin-3-yl]-3-phenylpropanamide	2.654447463796882	2.046900304001326	1.9383859212927668	3.529347613190481	2.400883024052288	2.781571880563715	3.966524333485762	2.570024875901133	3.4128198309947546	0.1095	1.142056310395655	0.48692313072490456	0.6271365976875735	0
CPD_0050	(2S,3S)-1-{(4R)-5,5-Dimethyl-4-[(2-methyl-2-propanyl)carbamoyl]-1,3-thiazolidin-3-yl}-3-{[(2,6-dimethylphenoxy)acetyl]amino}-1-oxo-4-phenyl-2-butanyl 4-oxo-4-[(4-pyridinylmethyl)amino]butanoate	13.09648954418273	13.824257740480157	13.09854129767449	9.029345368848686	12.93038473402862	9.473747239662664	22.33216223927786	16.68270110884815	17.432818777561167	0.49779	1.7957822963892913	0.015090229807101464	0.04227787441767002	0
CPD_0051	(2S,3S,4R)-2-Aminoheptadecane-1,3,4-triol	0.5384033077886218	0.4952611989733406	0.4715759535450737	0.3009573183542017	0.328863952094506	0.2259113238988405	0.3983263010063243	0.3808414515514606	0.4267630417748776	0.29896	1.4092378884458903	0.039871402216011334	0.08982019180530025	0
CPD_0052	(2S,3S,4R)-2-aminohexadecane-1,3,4-triol	68.1123541646974	69.36853661650245	64.39980329462611	21.454756444073904	22.55724707860645	24.080804423203872	35.63425353928366	37.525262345049306	41.53138960753307	0.43907	1.684332148308746	0.0007478494799763607	0.005196920115089964	0
CPD_0053	(2S,3S,4R)-2-aminoicosane-1,3,4-triol	2.792323084494864	2.6233889550896525	2.66140862460642	1.8285544030773624	1.9440965645835384	2.6742875353249813	3.895149629450536	5.26216039738497	4.526269477032458	0.64064	2.1224926370137474	0.006571132121462092	0.021785694095413404	0
CPD_0055	(2S,3S,4R,5R)-2-{[(2S)-6-Amino-1-methoxy-1-oxo-2-hexanyl]carbamoyl}-5-[2-(isobutyrylamino)-6-oxo-1,6-dihydro-9H-purin-9-yl]tetrahydrofuran-3,4-diyl dihexadecanoate	0.4785835490422296	0.5682682768613436	0.6355441430429198	0.4939541610736212	0.5081771728267074	0.5032184443357496	0.1066828371633312	0.0866980817641146	0.0841453760893152	1.4312	0.18436000657731366	2.2727875470067173e-05	0.0005376016697727428	-1
CPD_0057	(2S,3S,4R,5R)-N-Cyclopropyl-3,4-dihydroxy-5-[6-({2-[1-(3-pyridinylmethyl)-1H-indol-3-yl]ethyl}amino)-9H-purin-9-yl]tetrahydro-2-furancarboxamide	0.7980647695432034	0.759302441690147	0.7460940370892344	1.3006579165152956	0.3723863802426035	0.2469972429198063	0.1622543594834299	1.4799667580081362	1.3633518444107575	0.2831	1.5653687171824588	0.7221383271963104	0.8209151039292624	0
CPD_0058	(2S,3S,4R,5R)-N-Ethyl-3,4-dihydroxy-5-[6-({8-[(7-nitro-2,1,3-benzoxadiazol-4-yl)amino]octyl}amino)-9H-purin-9-yl]tetrahydro-2-furancarboxamide	1.9885814294342643	2.0830742581731587	1.9834452287627564	1.2363954080722974	1.655431358906794	1.6390787702040246	3.408917165282801	2.360982430099366	3.4618030593031697	0.59528	2.0374961647125236	0.0109837189544997	0.03311268214224174	0
CPD_0059	(2S,4S)-Pinnatanine	0.109583904933283	0.1152069047297273	0.1298980117483074	0.1764549468565134	0.2353204708715992	0.1403041606889203	0.0273796473818828	0.031823870031622	0.0520863575853318	1.3653	0.20158303141357975	0.0027288764951541164	0.011614249443043472	-1
CPD_0060	(2S,4S,5S,7S)-5-Amino-N-[2,2-dimethyl-3-(1H-1,2,3-triazol-1-yl)propyl]-4-hydroxy-2-isopropyl-7-[4-methoxy-3-(3-methoxypropoxy)benzyl]-8-methylnonanamide	4.754588242603177	5.284878657503374	5.045884296283413	9.037768764393183	4.522470116616888	4.493945800588395	5.7402767491182685	5.495874362587949	6.810336374510375	0.044078	0.9995736614243389	0.8389130816289317	0.9049460204054178	0
CPD_0061	(2Z)-2-[(E)-6-(hydroxymethyl)-2,4,8,10-tetramethyldodec-2-enylidene]-4-methylpentanedioic acid	20.539732003425023	21.099950540632506	20.797400245411744	30.52198478159128	26.479256722151465	23.065118432382395	20.85079639391278	21.583263235272334	23.312720529973337	0.16165	0.8211536057291666	0.09329049113977486	0.1790129549171967	0
CPD_0063	(2beta,3alpha,5alpha)-3-Hydroxy-2-(4-morpholinyl)pregnane-11,20-dione	0.8381818896579416	0.8255385241204032	0.9010526079424904	1.333611935007329	1.2180922664334457	0.9752379351426096	0.4292559883697861	0.4355795404813248	0.629923956633249	0.73088	0.42381174048190134	0.005165789028736106	0.018578714927910554	0
CPD_0064	(3-Bromo-2-thienyl)(trimethyl)stannane	11.969317944881542	12.792720673081895	11.751474117089453	12.259577850108752	12.735418240030262	12.665450869203728	4.291047560464173	5.575419970172116	3.9432474105507582	0.85563	0.3666901499096828	0.0006411438200738685	0.0046940886826836795	0
CPD_0065	(3E)-5-Bromo-3-{2-[5-(4-methoxyphenyl)-3-(2-naphthyl)-4,5-dihydro-1H-pyrazol-1-yl]-4-oxo-1,3-thiazol-5(4H)-ylidene}-1,3-dihydro-2H-indol-2-one	0.1029323846706534	0.1764127822015323	0.1424931236735305	0.2239496757808047	0.2734690293699967	0.2801379165545644	0.7235210612176569	0.7938221871931677	0.6022946760403741	0.84471	2.7260238872409457	0.0007466795751248022	0.005196920115089964	0
CPD_0066	(3E,5E)-3,5-Bis(3,5-dibromo-4-hydroxybenzylidene)tetrahydro-4H-pyran-4-one	0.6836749271144232	0.7677123236868696	0.7563733975966794	1.0439052813694862	0.8774050979811384	0.6955671385122385	0.0859464421155567	0.2170068336546698	0.0693610489310558	1.7433	0.1422742647142851	0.0050019876252021525	0.01809542582058426	-1
CPD_0068	(3E,7E)-4,8,12-Trimethyl-1,3,7,11-tridecatetraene	2.3892763229735308	2.28554079615214	2.2721445139886893	2.829484411720774	2.848283468616186	2.972507787520749	3.0481578514220318	2.8635845450084725	2.7616018499148307	0.0017451	1.002666802697785	0.9526143944431085	0.9689856883256286	0
CPD_0070	(3R)-3-Methoxy-7,8-didehydro-beta,chi-carotene	0.4034758977151831	0.3061665469884738	0.3728795662266366	0.2188818683269937	0.2043387373705828	0.2657863598608526	0.5626957798096489	0.5508003199169863	0.5863010088802637	0.76684	2.467024563720108	0.0003561375142439971	0.0029597915035143004	0
CPD_0073	(3R,5S,3'R,5'S)-1,1'-(6-Anilino-1,3,5-triazine-2,4-diyl)di(3,5-piperidinediamine)	1.0567815782842191	0.848993479144511	0.6734927256316668	0.7220949787329469	0.5302973251791365	0.6771680120485428	1.100419545636809	1.0208673685463934	1.0913033884806986	0.43685	1.6649338588125564	0.005931399477999597	0.020378830608769563	0
CPD_0074	(3R,5S,8S,9S,10S,11S,13S,14S)-3,11-Dihydroxy-10,13-dimethyltetradecahydro-1H-cyclopenta[a]phenanthren-17(2H)-one	0.3340342063643972	0.2929524483318179	0.3943935785188157	0.3828373855448056	0.3908672188366692	0.1415057659988841	0.3526410673090973	0.3262778907631727	0.655986020695167	0.35742	1.4585771992647485	0.35089226913535754	0.4926911998133445	0
CPD_0075	(3S)-1-[(2E)-4-(Dimethylamino)-2-butenoyl]-3-pyrrolidinyl 4-[(3-isopropyl-5-methylpyrazolo[1,5-a]pyrimidin-7-yl)amino]-1-piperidinecarboxylate	0.8264647859255976	0.7621378340054046	0.8879400916636162	0.880710156535373	1.0459594643091834	0.7223313465046463	1.0243925576652202	0.4504602345405898	0.7106172718483532	0.199	0.8250167104473033	0.41658899944541755	0.5545502914695494	0
CPD_0076	(3S)-3,7-Diamino-N-methyl-N-{2-[(4-methyl-1,3-thiazol-2-yl)amino]-4-oxo-1,4,5,6-tetrahydro-5-pyrimidinyl}heptanamide	3.3460938087633165	3.427540618784088	3.0323389226867707	3.837594306269567	3.225830946316719	4.995578422740094	7.629738211522992	4.162979027707949	4.756150191791153	0.25116	1.372324602975477	0.253669116527391	0.39246919915558603	0
CPD_0077	(3S)-4-{[(2S)-1-cyclohexyl-3-hydroxypropan-2-yl]amino}-3-{[(2S)-2-({(2S)-2-[(2-ethylbutanoyl)amino]-3,3-dimethylbutanoyl}amino)-4-oxo-4-(pyrrolidin-1-yl)butanoyl]amino}-4-oxobutanoic acid (non-preferred name)	0.0928551020665572	0.0744202445508975	0.0682264169291494	0.0453593201891304	0.1135510721596893	0.0785178211403459	0.1979089558644353	0.3560553017390348	0.230708948944718	1.0388	3.304886117015721	0.018219266564304094	0.048505839554316095	1
CPD_0080	(3S,8aS)-3-(2-methylsulfanylethyl)-2,3,6,7,8,8a-hexahydropyrrolo[1,2-a]pyrazine-1,4-dione	0.3146259673856759	0.2704182141266003	0.2566476245394129	0.6896916458471151	0.2064453965558786	0.2705433001794068	0.0306303874760236	0.3243291372469851	0.3643333756868885	0.66503	0.6165295446889686	0.42369051736234925	0.5615725607281138	0
CPD_0082	(3a,5b,7a,12a)-24-[(carboxymethyl)amino]-1,12-dihydroxy-24-oxocholan-3-yl-b-D-Glucopyranosiduronic acid	0.3787028770194958	0.3622554333854139	0.3949679086240465	0.5046896896566593	0.2291273057303384	0.275482512204607	0.2154038766679085	0.7269716973648311	0.6722942422130375	0.33615	1.5997925334360956	0.43504621775234176	0.5729195372969811	0
CPD_0083	(3aR,6aR)-2-Cyclopentyl-N-[2-(4-hydroxy-1-methyl-4-piperidinyl)ethyl]hexahydropyrrolo[3,4-c]pyrrole-3a(1H)-carboxamide	0.4432079086664275	0.4277464492455783	0.3215093856635911	0.3827495424936498	0.9021575173350856	0.2120517197805996	0.4669172363916615	0.6452421971853496	0.2766519077800135	0.036427	0.9277552329927655	0.9336666331037481	0.9589502635831018	0
CPD_0084	(3aR,6aS,3a'S,6a'R)-5,5'-(Methylenedi-4,1-phenylene)bis[3-(2,4-dichlorophenyl)-3aH-pyrrolo[3,4-d][1,2]oxazole-4,6(5H,6aH)-dione]	5.996985995350405	3.8783065381152215	5.152212100654621	3.956713297661715	5.828225441628851	6.863175462258323	6.227724892210016	4.134122241909752	8.635078097580926	0.095562	1.1410857110731063	0.6947575866594318	0.8008920633468614	0
CPD_0085	(3alpha,5beta,7alpha,8xi,12alpha)-N-(2,4-Dimethoxyphenyl)-3,7,12-trihydroxycholan-24-amide	0.3940583297411519	0.7278841306994399	0.6079999074894369	0.7318619492949654	0.9566223433697147	1.0254481926172436	1.110864807758484	1.4020670266697297	0.923690200045214	0.19547	1.2662886984516974	0.21782371974224501	0.347500875853387	0
CPD_0089	(3beta)-N-(6-Aminohexyl)-3-hydroxyolean-12-en-28-amide	0.449930812107612	0.4930994247323741	0.4481218252936777	0.5151630595521574	0.5550846210502843	0.5378507923305255	0.635031259999882	0.7385009299423148	0.5450143081667476	0.14283	1.1930528698343699	0.13416289251919733	0.2409056318227923	0
CPD_0091	(3beta,12beta,20R)-Dammarane-3,12,20,25-tetrol	1.1112102543289686	0.991161660059493	1.00123084798945	1.419834622576089	2.1453921476640114	2.892176584536849	0.9927030056023533	2.2618925747921583	0.6267240662301068	0.51581	0.6010650773043875	0.22664954784590394	0.3578677071251115	0
CPD_0092	(3beta,5beta,7alpha,12alpha,17xi,20xi)-7,12-Dihydroxy-3-{[(3alpha,5beta,7alpha,12alpha,17xi,20xi)-3,7,12-trihydroxy-24-oxocholan-24-yl]amino}cholan-24-oic acid	0.0659769187054387	0.0864501663403811	0.0813542375274726	0.1256258344353578	0.0422443367519209	0.1382953120318483	0.1466884678555867	0.2219818181418052	0.184926912712528	0.59186	1.8081633268688964	0.15332224158036145	0.26674166498422147	0
CPD_0093	(4,5-Dibromo-2-thienyl)[4-(methylsulfonyl)-1,4-diazepan-1-yl]methanone	0.9380468051313512	1.0473308599978308	0.982279496031526	0.2727220032359416	0.3188496575164053	0.2990193575922628	2.0135749631396718	1.9323560868998204	1.7953610758040763	1.5729	6.446609058010963	4.99664591624267e-06	0.00021949551703494583	1
CPD_0095	(4-{[4-(Dimethylamino)phenyl][4-(trimethylammonio)phenyl]methylene}-2,5-cyclohexadien-1-ylidene)(dimethyl)ammonium	0.0680511078316706	0.0620110466872222	0.0499211216877981	0.0573152367250817	0.1146400269561802	0.1264373452451892	0.0687624831586581	0.0586109811254972	0.0336806248161306	0.50944	0.5397388684650131	0.1410728760583667	0.24930982406866528	0
CPD_0096	(4E)-2-Oxohexenoicacid	0.7558190749474183	0.7715644960137692	0.8054679002152187	0.4468664839900196	0.5733043796114403	0.975367572552404	0.6575212835495827	0.4583042406382376	0.7743931832839914	0.019235	0.9472224003437176	0.9384598738283825	0.9625858240840319	0
CPD_0097	(4E,12Z,23E,27Z,42E)-20-Hydroxy-4,12,23,27,42-hexatetracontapentaene-1,18,21,45-tetrayne-3,44-dione	0.3350179701879835	0.2121341782532383	0.2366298072618098	0.4964263780707692	0.3142838365654957	0.2461805080947026	0.4894229184664392	0.2248401376544074	0.1898896587569749	0.17118	0.8554836327274434	0.5998920817970658	0.7248204917587336	0
CPD_0098	(4E,6E,d14:2) sphingosine	0.1094147521271084	0.1356221084397213	0.1063486365446298	0.1797685655256936	0.227364285256284	0.1653147679289682	0.2086503340796836	0.2824629827779291	0.0932394279019805	0.058125	1.0207968828230185	0.851121620118037	0.9113962368558096	0
CPD_0099	(4R)-albaflavenol	3.7861360503982655	3.5943511182447336	3.9767702095205246	4.259255141427003	4.717267903292303	4.890232264617951	5.318047424325747	4.420967209820352	3.975581780186361	0.01404	0.9890270729085164	0.8688095465478616	0.9244253825725517	0
CPD_0100	(4R,5S,6S,7R)-4,7-Dibenzyl-5,6-dihydroxy-1-(1H-indazol-5-ylmethyl)-3-[3-(2-thienylacetyl)benzyl]-1,3-diazepan-2-one	0.1765277488616633	0.1501900142352255	0.1726927426111518	0.2030462423422281	0.2944127336915983	0.5080057060391959	0.0523208257390702	0.0346777276237752	0.0349043217380487	1.7359	0.12124033521452009	0.0023379395865134466	0.010429259832199719	-1
CPD_0101	(4aR,6S,7R,7aS)-4-Carbamoyl-6-hydroxy-2-methyl-7-{[(L-valylsulfamoyl)acetyl]amino}-2,4a,5,6,7,7a-hexahydro-1H-cyclopenta[c]pyridine-7-carboxylic acid	0.9398461875006504	1.110554357595542	0.9777250671125844	0.9869303342271948	1.4780553010053534	1.7226393690753214	0.5542236359703757	0.7485649377625664	0.6598740074428102	0.62342	0.4686815507971065	0.0169748906386772	0.045989241157649685	0
CPD_0105	(5E)-5-[(3Ar,4S,5S,6aR)-5-hydroxy-4-[(E,3R)-3-hydroxyoct-1-enyl]-3,3a,4,5,6,6a-hexahydro-1H-pentalen-2-ylidene]pentanoic acid	1.225274376262988	1.0558927980103974	0.9513003459236096	1.5303308370739763	1.1889570508345646	1.148015611125533	1.3716395330361446	1.16223379508573	1.1234299410506197	0.043267	0.9456985390688805	0.6640380054097796	0.7749210120057201	0
CPD_0109	(5Z)-4-(3-bromo-4-hydroxyphenyl)-3-(3,5-dibromo-4-hydroxybenzoyl)-5-[(thiophen-2-yl)methylidene]furan-2(5H)-one	0.4678801162860047	0.4855123156852748	0.5304656990744874	0.0790708858678415	0.0878185911186848	0.0981211233692054	0.4723885496719914	0.6232692507220478	0.0262893989903943	0.68338	4.233593667115239	0.4691833038789399	0.608750489210017	0
CPD_0110	(5Z)-5-[(5-bromo-2-thienyl)methylene]-2-thioxo-1,3-thiazolidin-4-one	0.7781938393505943	0.7688338240565835	0.8040009719400534	1.9026392518570896	2.509462935532274	2.408154877607576	0.0560081416709593	0.0503731656182984	0.0482749198590186	3.1899	0.02267601142807448	2.575491859430344e-06	0.00016896763098387809	-1
CPD_0112	(6E)-4,5-Diacetoxy-6-{[4-(2-methoxybenzyl)-6-(4-methoxyphenyl)-3-pyridazinyl]hydrazono}-1,2,3-hexanetriyl triacetate	0.3121392382974818	0.3020556399244339	0.327116388835568	0.2785699890544627	0.2411879624186294	0.4489973690578728	0.4541584847698825	0.304839078775254	0.5481439854069897	0.25942	1.3492999947971334	0.29483506826794675	0.433059237059709	0
CPD_0113	(6E)-7-(4-{6-[(2S,4S,5R)-5-[(2Z)-5-Carboxy-2-penten-1-yl]-4-(2-hydroxyphenyl)-1,3-dioxan-2-yl]-6-methylheptyl}phenyl)-7-(3-pyridinyl)-6-heptenoic acid	0.9915106882661342	1.0131530145414385	0.9883797716207292	1.6587645588925537	0.5771889107063704	0.5121954330176545	0.2420353015598431	1.8463449692415344	2.0034187300511594	0.16928	1.4889291468001016	0.8110242561008961	0.8912923824875072	0
CPD_0114	(6R)-5-Acetamido-2,6-anhydro-3,4,5-trideoxy-4-{N'-[3-(tetrahydro-3-furanyl)propanoyl]carbamimidamido}-6-[(1R,2R)-1,2,3-trihydroxypropyl]-L-threo-hex-2-enonic acid	0.8618280592149311	0.8578927455545298	0.9821247050945924	0.7043649705889843	0.9310486959271664	1.05327432246462	1.3894780627208714	0.7402821523556632	1.745066098320701	0.26855	1.4411587842388907	0.3231535262358681	0.46137511480124066	0
CPD_0117	(9Z)-3-Hydroxyoctadecenoylcarnitine	0.2015907992143752	0.1873251501209302	0.1706204898329203	0.2810819961336644	0.1769365304291756	0.1095528136810728	0.1145158111761294	0.1109065608397861	0.2075542340904968	0.20417	0.762858473298425	0.5157492734763527	0.6515970273141131	0
CPD_0118	(9Z,11E,13S,15Z)-13-Hydroxyoctadeca-9,11,15-trienoic acid	1.5825364294574689	1.58577823329155	1.6565855384288104	1.9343048167384893	1.778637898332622	1.6301000465942337	2.4100533339891284	1.9875553375682495	2.0405437620977853	0.15622	1.2049599302941922	0.07643733023626728	0.15312364200424877	0
CPD_0119	(9Z,12R)-12-Hydroxy-N-(4-morpholinyl)-9-octadecenamide	1.9058554437621285	1.9760544426814453	1.8867858362205625	2.5104193971356543	2.084363603833863	2.4378918673728296	2.1964431772187045	2.4244649621489387	2.342580694126637	0.0062833	0.990162201986685	0.9137487505299698	0.9449327424436688	0
CPD_0120	(Disulfanediyldi-2,1-phenylene)bis({4-[(2E)-3-phenyl-2-propen-1-yl]-1-piperazinyl}methanone)	0.4397283517066664	0.4453163801323945	0.4695474913940379	0.6628092248366345	0.2333801345897262	0.2113536046880924	0.3368237973792404	0.7383115581675299	0.8095490018133046	0.51116	1.7016805834408353	0.257652880622783	0.3966371003329451	0
CPD_0122	(E)-3-(4-methoxyphenyl)-1-[2,4,6-trimethoxy-3-(3-methylbut-2-enyl)phenyl]prop-2-en-1-one	0.9341305929136476	0.9155561926128424	0.8730950503096312	0.6847221500023568	0.7093990167302452	1.0107000056570346	0.8539886085362985	0.7800741339522179	1.0049662984803491	0.087228	1.09739097079992	0.5144553573644158	0.6515970273141131	0
CPD_0123	(R)-2,3-Dihydroxy-3-methylvalerate	0.7584897877683727	0.7040330854989233	0.7892018907779941	0.8053654773712597	0.5365881177141169	0.5208740866553552	1.10586623113497	1.623182650890672	1.027897683146676	0.5916	2.0167976898762925	0.02459359077924379	0.06135926299892467	0
CPD_0124	(R)-2-Methylimino-1-phenylpropan-1-ol	0.4736024763695042	0.4207046504011973	0.5000571840384561	0.5479526981342865	0.5750461036776677	0.1678789885053401	0.6860633060891865	0.5665252312825385	0.3468758914074361	0.26309	1.239051783814498	0.5272353153437134	0.6594726060154344	0
CPD_0125	(R)-3-bromo-2-hydroxy-2-methyl-N-(4-nitro-3-(trifluoromethyl)phenyl)propanamide	1.7314812496995982	1.5514724272158456	1.403967236591001	1.4018255651307188	2.074735454252243	1.5273061919256317	0.0510889542813528	0.029987770256562	0.0316270120663758	3.2131	0.02252332682801483	5.1373721378829695e-05	0.0008171425953078887	-1
CPD_0129	(S)-1-Boc-2-cyanopyrrolidine	0.9924775682473076	1.2042298524328212	1.0484026571214002	1.2487543417444544	1.5096725041121393	1.6377683029946934	0.8684669613119521	0.8897436781282165	0.8383339107107005	0.43913	0.5906345060294556	0.0031803327077369555	0.0130829740151052	0
CPD_0130	(S)-malyl alpha-D-glucosaminide	11.762346656383734	11.567799633181703	12.059743100271618	16.166849814765676	16.174187489056816	13.062855810257387	9.936479177317803	8.026639158740386	13.052673725399302	0.33413	0.68310864849251	0.06592008877997041	0.1355928999265698	0
CPD_0131	(S)-tert-Butyl (1-amino-4-methyl-1-oxopentan-2-yl)carbamate	1.62085961842535	1.7165530006861835	1.8240342003046837	0.4858621413760949	0.4807749875325038	0.3739352233904936	3.470266136100272	2.2237491526758766	4.992292816376987	1.7123	7.971451959922962	0.0012328894712640233	0.007020620600253467	1
CPD_0133	(Z)-2-Chloro-3-(dichloromethyl)-2-butenedioic acid	0.459364106461823	0.469896877444494	0.4648576406233278	0.1404520021465914	0.1036406835441473	0.1608380604155601	1.5751322564525785	1.0494280967096126	1.4747546589551856	1.9539	10.12349655227529	0.0002144042468871997	0.0021274124370059214	1
CPD_0134	(Z)-N-(2-Hydroxyethyl)docos-13-enamide	0.4364479212340826	0.3432374413588139	0.4180988762106523	1.0167193470812652	0.8055609019469084	2.071082438991904	0.8839280219455512	0.974560880477816	0.2384886000318826	0.59364	0.538603174296521	0.2590314091034034	0.39690578327655496	0
CPD_0135	(Z)-N-hexadec-9-enoyl-L-phenylalanine	1.881304492475265	2.019623318314905	1.4970466080754492	3.0193252346564314	2.380073452472729	1.9406999903806317	1.349694486008122	1.286676449735958	1.4411917705280524	0.48306	0.5555187859757071	0.012234349067930169	0.03582916512750978	0
CPD_0136	(r)-3-Aminoazepan-2-one	0.0905203290669384	0.0852600117370038	0.098551564718402	0.1620266524317359	0.1673142594567096	0.1362441106602853	0.0599621588525699	0.0779558567920537	0.0395908897200006	0.84184	0.3812599133728472	0.008562396286386395	0.026930895896513516	0
CPD_0137	1'-{2-[(2,4-Dimethoxyphenyl)amino]-2-oxoethyl}-1,4'-bipiperidine-4'-carboxamide	1.6482648309607837	1.8662934835174956	2.8386260005302546	1.704208983583776	1.0242589073959898	1.4250103101751368	1.4473310966831308	1.4209531595388507	1.418725703670539	0.04487	1.032149382341886	0.7395894765060408	0.8330540806798811	0
CPD_0138	1'-{[3-(3-Ethoxypropyl)-4-oxo-2-thioxo-1,2,3,4-tetrahydro-7-quinazolinyl]carbonyl}-1,4'-bipiperidine-4'-carboxamide	0.14554634420801	0.1254117300654977	0.103977253942014	0.0732231660678622	0.0434308267644837	0.0562374428872405	0.1740085568958761	0.1756409289806457	0.3689133091451853	1.1653	4.156150314970766	0.008998438373394592	0.02794969494766502	1
CPD_0139	1,1'-(1,4-Piperazinediyldi-3,1-propanediyl)bis(2,4-dioxo-1,2,3,4-tetrahydro-5-pyrimidinecarbonitrile)	0.1012804353763036	0.1001813493375501	0.1233049776873741	0.0426701168251983	0.0488359083710519	0.0481810799475583	0.2860893272944947	0.129185291327987	0.7058039654669672	1.5635	8.0256411852425	0.019709121387344986	0.051360634123801555	1
CPD_0140	1,1'-[1,4-Phenylenebis(methylene)]bis[1,5,9,13-tetraazacyclohexadecane]	128.21420395712585	123.72087047557572	124.28574776241456	150.1183491867381	163.3745211617722	170.11654100243788	180.4400765482438	159.9409822788309	139.76937274253885	0.0094924	0.9928475755430978	0.8980519453264192	0.9393111145975538	0
CPD_0141	1,1'-[1,4-Phenylenebis(methylene)]bis[4,8,11-triethyl-1,4,8,11-tetraazacyclotetradecane]	2.0827314528291243	2.94042712536683	1.8910629076555048	10.190156546091297	8.628818187076028	17.502672527266594	3.600566595507296	6.3654626516005335	1.0922106088530183	1.1582	0.30445314819206637	0.07082257171756991	0.14327592633653122	0
CPD_0142	1,1'-[Carbonylbis(4,1-phenylenemethylene)]diquinolinium	0.0819427179501142	0.0702439149391394	0.104230436228826	0.0406822809358127	0.0420414996678524	0.039911093483416	0.1725742026881797	0.0696083004126071	0.3723485097464074	1.1761	5.011062452029961	0.04523043367893647	0.09988049088885433	1
CPD_0144	1,1,1-Trifluoro-2,4-pentanedione	0.9976781479148116	0.969787946163307	0.833416625841735	0.7022531686787131	0.7367351469999749	0.6446701678899072	1.835549737636195	1.560822296197925	1.1998701484731211	0.656	2.2058519755288537	0.0039132734709301465	0.01528040117220343	0
CPD_0145	1,1,2-Trimethyl-6-{[2-(trimethylammonio)ethoxy]carbonyl}piperidinium	0.4744500288327045	0.500658059829453	0.5491178625775782	0.4013650760663393	0.5877179617705014	0.3805162263644182	0.9316052636733104	0.7406805136981058	0.6133377708320316	0.43609	1.6688265012586787	0.04730459112120521	0.10353140049658792	0
CPD_0147	1,1-Bis[3-(dimethylamino)propyl]-3-[4-(4-morpholinylsulfonyl)phenyl]thiourea	0.7476100476953333	0.7135103517598355	0.7215908617087496	0.4011210355145764	0.4642205460817303	0.4007274573237516	0.9539624948728151	0.5424793920512545	0.6796877705596037	0.43602	1.7188080512101347	0.03918337921289991	0.08859477285269649	0
CPD_0151	1,2,3,4-Tetrahydro-2-naphthylamine	0.5548107431287403	0.5722393996991193	0.5997548926473393	0.8306877885512588	0.814721358554207	0.9917600288011822	0.379252241171731	0.3792142008645973	0.3694004613382605	0.71326	0.4276809063593096	0.0001802441088585685	0.0018948739649234125	0
CPD_0152	1,2,3,4-Tetrahydro-b-carboline-1,3-dicarboxylic acid	0.5037797220142726	0.4182151096162211	0.4537735169018206	0.3562657073958192	0.4989800197181526	0.649447342164194	0.8071571427277808	0.4663155427990293	0.7140221463087473	0.2376	1.3208639505390973	0.3065585152199987	0.4434645352431563	0
CPD_0153	1,2,4-Nonadecanetriol	20.98709659381903	15.163903510876532	16.929071126236835	7.128634465986005	8.039903704559443	9.146986682038412	5.169793395428374	5.958449701778646	6.476167374724903	0.2717	0.7239987859057547	0.029846925693585363	0.07100912689189554	0
CPD_0156	1,2-Dihydro-1,1,6-trimethylnaphthalene	0.5361904336408135	0.5941371544734189	0.4746439792666242	0.4572767783344448	0.571267645500269	0.5985459151188619	0.6122694823077762	0.5689857560454195	0.5013542845663351	0.031127	1.034121758722789	0.7346711371701404	0.8282726844356304	0
CPD_0158	1,2-Epoxy-4-vinylcyclohexane	6.568824909391823	6.989346592511752	7.265261351351941	9.436612846467185	10.084136311917293	11.404754644388245	9.985834952534796	11.481286425192629	8.074611631680396	0.044707	0.9552547049131392	0.6725688137094847	0.7811705768297131	0
CPD_0159	1,2-Ethanediylbis(arsonous diiodide)	0.8756713112642138	0.901770064621266	0.8213039018383724	0.0977436068501292	0.0748561432768857	0.1314678628061395	0.1160335321067184	0.0625507272318875	0.1804292887582782	0.086758	1.1807030174430608	0.7820782760536333	0.8697615547431908	0
CPD_0160	1,2-di(1-phenylethylidene)hydrazine	0.2285698556712897	0.2460631140733701	0.2298900560382805	0.3235135794398757	0.3518441808918241	0.3265767416083613	0.1103834654010006	0.1729538871083931	0.1376815947986021	0.74497	0.4202060578738134	0.0026209756759302243	0.011272028256622994	0
CPD_0163	1,3,5-Heptatriene	18.662223625522294	16.651671187840243	17.558099584911044	20.426922708106765	21.144143503904992	24.83870078001484	25.755432356058417	21.197314145674984	18.767198035143377	0.012933	0.9896126355144022	0.8960233963962094	0.9393111145975538	0
CPD_0164	1,3-Dibromo-5,5-diphenylimidazolidine-2,4-dione	0.0746012571255864	0.1003997760918345	0.11015919649586	0.0308399782029978	0.0370829696885905	0.0200017837673681	0.3780452906414521	0.3056265835083966	0.6102481043875211	2.2591	14.71622323007187	0.0006176230906429593	0.004604099402974787	1
CPD_0165	1,3-Dicyclohexylurea	0.9222212405014792	0.8936073169780463	0.9153131619526916	1.001535868520556	1.1928009669467257	0.8563479270654797	1.086780247700211	1.019792617808879	0.8766670730988093	0.014502	0.9778919065145006	0.8883905822221901	0.9341617096892614	0
CPD_0167	1,3-Dipropylxanthine	43.29750275225884	40.36773139594887	39.73273385515412	10.448859268347102	2.954533756224349	5.15922557774167	110.9079018341285	90.762723664847	91.3940150884411	2.4357	15.78789323134061	0.0014753071047709267	0.007855531337091947	1
CPD_0168	1,3-Dipyridin-3-ylpropane-1,3-dione	0.8362803677442245	0.8428563029178427	0.968909866767536	1.649891787207146	1.2742066415471802	0.9024518541624968	0.3120599213933633	0.7583439466026961	0.9197736275930284	0.60888	0.5200970452352338	0.12729604928475857	0.2316185512133921	0
CPD_0169	1,3-Propanediamine, N-methyl-N,N'-bis(3-trichloromethyl-1,2,4-thiadiazol-5-yl)-N'-[3-(3,4-dichlorophenyl)-1,2,4-thiadiazol-5-yl]-	0.9789369669602824	1.1087639410071546	1.0471508148247946	0.1834214011653574	0.2584862563647871	0.189844733726646	0.230794731190832	0.4528411191574344	0.2386641377655955	0.28664	1.4599073954893373	0.23766102913762854	0.37073056052140935	0
CPD_0170	1,3Z,6Z,9Z-Heneicosatetraene	0.4835720522799172	0.3180703953875388	0.3757613398177999	1.0260402120104546	1.024010104477595	1.756250513874387	0.6556006227601529	0.8216064011885857	0.3412787576796374	0.64857	0.4777567151609557	0.0734097144009628	0.1477806034585667	0
CPD_0171	1,4-Bis(furan-2-ylcarbonyl)piperazine	0.5425665375606603	0.5215894886978171	0.5599023690501481	0.3906214206484106	0.4086882329729944	0.4308776088457993	0.978344906279628	0.8194589555122992	0.8819167617224816	0.65525	2.178303015542601	0.00018855209919775562	0.001965415949264741	0
CPD_0173	1,4-Dibromo-2,5-dimethoxybenzene	1.614293027741941	1.7108540400340266	1.7564746146154997	1.7807014763432711	1.971441770710394	2.2869102310411646	0.3790082946350897	0.4518631263132552	0.3470297264918831	1.3796	0.1950473119194544	0.00010412750972890226	0.0013625195421973382	-1
CPD_0176	1,4-Diisopropylbenzene	3.9159385966344287	3.785683768117301	4.212395796419513	5.271711720706777	5.430186423434511	5.402208056611207	6.790371892891493	4.85898965673664	4.999211662071947	0.018132	1.0338092039483782	0.8513103248514013	0.9113962368558096	0
CPD_0177	1,5-Anhydro-d-mannitol	0.6473529404655319	0.8090855255687257	0.7128001404579207	0.4897077205322345	0.4740563374195762	0.6538757988459531	0.4451198296519965	0.3736767028639253	0.5586017240345302	0.13804	0.8514863495494679	0.3503830386907133	0.49253844295951693	0
CPD_0178	1,6-Dibromo-2-naphthol	3.30423316314716	2.633864126110969	3.0694351407352074	4.908067916152213	2.45123497392716	1.354954965012907	6.498697857480443	3.95355504981061	1.9113501040953729	0.31012	1.418778651834546	0.5143433510777062	0.6515970273141131	0
CPD_0179	1,9-Pyrazoloanthrone	0.1088582460902462	0.0976218009550742	0.1177055479576964	0.2668048115112384	0.1686326198932274	0.1353526166709199	0.0345893066193777	0.0558954286533848	0.0855959403921423	1.0139	0.3084858894415226	0.021786476961418638	0.055711781003211905	-1
CPD_0183	1-(2-Acetamido-2-deoxy-beta-D-glucopyranosyl)-4-{[(4-sulfamoylbenzoyl)amino]methyl}-1H-1,2,3-triazole	1.7253916100870454	1.5849738473518444	1.6282230046737642	3.0960518382793927	3.245982720148895	4.40703161612132	0.5066700729390458	0.726335145129672	0.3599706165933846	1.6344	0.14819667204522058	0.0011041329893569343	0.0066080207238632	-1
CPD_0184	1-(2-Azidoethyl)-2-methyl-5-nitroimidazole	0.4648421371831162	0.4123976781876142	0.3661925224649742	0.2697735273250148	0.3093908226125416	0.2200290774073144	0.8117461597025923	0.6374184145484324	0.5572774991666146	0.77438	2.510583802076005	0.0034406190897334015	0.013784890815544246	0
CPD_0185	1-(2-Ethoxyethyl)-3-ethyl-N-(5-methyl-2-pyridinyl)-5-(1-piperazinyl)-1H-pyrazolo[4,3-d]pyrimidin-7-amine	0.2770837061137453	0.3209192054349268	0.3042616060421775	0.7689644735526088	0.2220835227504223	0.0822138199035964	0.0502074671036311	0.5630945484236413	0.5114783732649436	0.0082943	1.0480018685167407	0.9927789943642759	0.9927789943642759	0
CPD_0186	1-(2-Furyl)-N-({(2R,4S,5R)-5-[1-methyl-3-(2-naphthyl)-1H-pyrazol-5-yl]-1-azabicyclo[2.2.2]oct-2-yl}methyl)methanamine	0.9830214702202176	0.7593850844217731	0.8101239236135158	1.114269373032475	1.1297368998861874	1.1166637967717117	1.2669268231860031	1.167040001790593	1.104082976450729	0.042055	1.0527810609368426	0.28265042055815304	0.42038696165239203	0
CPD_0187	1-(2-Hydroxy-2-methylpropyl)-1-isopropyl-3-(2-methoxycycloheptyl)urea	0.6714639154770929	0.6506070900413781	0.6931182948078938	0.1451905682648432	0.0945295953624186	0.1178506196544311	1.580405564370672	1.475663713493612	1.5267609201269343	2.1644	12.816567830098363	3.377722705432431e-05	0.0006391690657972138	1
CPD_0188	1-(2-Hydroxy-4-methoxyphenyl)-3-(4-methoxyphenyl)-2-propen-1-one	0.1971953581762515	0.1986952914123095	0.1904801091300476	0.2068231694076398	0.178800454549712	0.2424196420437002	0.2642008404533207	0.2183374559069794	0.1926912932988714	0.06047	1.0751322818228266	0.6028314026462248	0.727483737371643	0
CPD_0192	1-(3,7,11,15-Tetramethylhexadecanoyl)pyrrolidine	138.85856805764226	100.8951246215162	106.13335784343911	275.54364435638894	258.5343045449351	639.2603967118639	191.39735919601708	239.4289160200456	130.9735641957262	0.56987	0.47880463594513456	0.1184670152304338	0.21780931051335362	0
CPD_0193	1-(3-Nitrophenylsulfonyl)piperidine	0.7679443445977168	0.6869126868696988	0.6731732769949889	0.8959803891212323	0.8915652864035708	1.3626527608070371	0.6677573259442352	0.5493431432547077	0.7608716683117538	0.38272	0.6278881084754426	0.05541406468753679	0.11671112939327098	0
CPD_0194	1-(4-Amino-1,2,5-oxadiazol-3-yl)-5-{[cyclohexyl(methyl)amino]methyl}-N'-[(E)-(4-methylphenyl)methylene]-1H-1,2,3-triazole-4-carbohydrazide	0.1382805678197748	0.1333923478952039	0.1261136446584864	0.3015785150522148	0.2582787788851501	0.2665488867823334	0.0360837739692763	0.030842304325313	0.0333000059279343	1.7796	0.12127944654920055	5.541279570145484e-06	0.00022719246237596483	-1
CPD_0199	1-(4-Chloro-2-methylphenyl)-3-{1-[(4-fluorophenyl)sulfonyl]-4-piperidinyl}urea	1.2009366066149003	1.2425637414497288	1.2018575373199043	1.17083748451342	1.5491009423108766	1.3621212564478469	1.557123180105798	1.225318691039223	1.5716113726109031	0.054472	1.066631451176077	0.6038857298118026	0.7275019076087337	0
CPD_0200	1-(4-Chlorobenzoyl)-1H-benzotriazole	0.4989202281144907	0.4728038368074414	0.406845516561568	0.3751225418881274	0.3620428156724375	0.7500934131918039	0.581090121922747	0.4656972477977508	0.5258613243631776	0.093999	1.0574143014050676	0.6735939997287046	0.7816232261002892	0
CPD_0202	1-(4-Methoxyphenyl)-N-({(2R,4S,5R)-5-[1-methyl-3-(2-thienyl)-1H-pyrazol-5-yl]-1-azabicyclo[2.2.2]oct-2-yl}methyl)methanamine	0.3809257550957368	0.2507321834045813	0.2610849199642144	0.0919825874528809	0.1221638207120537	0.1107192193684597	0.8121233546669132	0.455271491230791	0.8861850061073163	1.5673	6.629140387539598	0.0011724011776205764	0.006802138907892967	1
CPD_0208	1-(Bicyclo[2.2.2]oct-1-yl)-N-{[1-(methylsulfonyl)cyclopropyl]methyl}methanesulfonamide	63.61863433869468	71.09911817671168	69.74362133520764	94.26298461768212	90.9857127860456	110.53318344155066	36.01626756920605	30.522407794586343	45.73942680346781	0.82583	0.37959763406194635	0.0017535386623195683	0.008803479814910486	0
CPD_0209	1-(Decylamino)-1-deoxyhexitol	0.6735743112826836	0.6902397048622747	0.7174298688684855	0.2265520724655632	0.2758728897550304	0.3116217018509754	0.3178701976653711	0.379375110297531	0.413709103630023	0.26451	1.3647306237167416	0.060598493957697466	0.1256933348532342	0
CPD_0210	1-(Dimethylamino)-3-[4-({4-[6-(4-morpholinyl)pyrazolo[1,5-b]pyridazin-3-yl]-2-pyrimidinyl}amino)phenoxy]-2-propanol	0.2867446500673637	0.3187249121705627	0.2309226150951605	0.3869745624295361	0.1955373083622768	0.1867954622830899	0.1400853391609446	0.4752328863303481	0.5331247923644457	0.25891	1.4928273376329841	0.5637066162342579	0.6890878850890713	0
CPD_0212	1-(acetyloxy)-3-hydroxy-6,8a-dimethyl-7-oxo-3-(propan-2-yl)-1,2,3,3a,4,7,8,8a-octahydroazulen-4-yl 4-hydroxybenzoate	0.3904651833367321	0.3479475831739517	0.3028730352988408	0.061185750272577	0.1227284451360368	0.143019812344949	0.1357215452249933	0.1303601006359259	0.1618477356249846	0.27578	1.3089166967557242	0.2920171017542926	0.4302615182501949	0
CPD_0213	1-(p-Tolyl)pyrrolidine-2,5-dione	1.488430949479489	1.493639044272243	1.2636975462851725	4.215472102985889	1.2145767611641105	2.1504640284938765	0.1271492527068523	0.4367686467151822	0.503335600241802	1.6805	0.14078908838734364	0.024444679391946913	0.06113178720422738	-1
CPD_0216	1-({5-Bromo-4-[(4-bromo-1-naphthyl)methyl]-4H-1,2,4-triazol-3-yl}sulfanyl)-N-(2,6-dibromo-3-pyridinyl)methanesulfonamide	0.8694823552390208	1.205602135393821	1.181077378013096	0.9335889901023964	0.9646374975239552	0.8954305432092832	0.7387574967744743	0.5518121193643962	0.6196734828628404	0.32641	0.683778673586973	0.011497245201103281	0.034158482119219895	0
CPD_0218	1-Amino-2-methylanthraquinone	0.1054601576673056	0.1074252231641119	0.1001890522635183	0.1590926673620221	0.1572057077230354	0.1786976925134951	0.1028081891702208	0.0818788420452091	0.0952219612792023	0.48324	0.5654772044000187	0.0018635028814833936	0.009131906550695514	0
CPD_0220	1-Aminocyclopropanecarboxylic acid	35.362308825725954	34.17183571497968	33.14851821072688	51.05976379193905	48.08735110471314	61.6663912515817	17.132076427485636	18.288596893499115	23.31054418642905	0.85252	0.36521321445026395	0.0010875042361643175	0.006589311381685273	0
CPD_0225	1-Carbapen-2-em-3-carboxylicacid	56.8682531942874	53.006383504357046	55.4252385849854	59.71773689010804	83.15438991985137	83.91474840684859	43.12924765395801	44.046143848897486	42.16367051450984	0.46375	0.5703110547897331	0.008152311209454682	0.025843666978425925	0
CPD_0226	1-Chloro-2-iodoethane	15.163684754687475	15.155232214379163	14.514951424005297	26.476889232666604	25.39098621853292	28.500155851220505	3.46611962080242	4.209290782087103	3.0600319706347894	1.7046	0.1335785162277709	3.366363670685373e-05	0.0006391690657972138	-1
CPD_0227	1-Chloro-4-ethynylbenzene	44.94482054543065	43.72069788353503	45.6441716074306	42.49614245584821	47.95358893879468	55.58657461364232	56.69126757892301	49.0620170570436	50.97124033983139	0.063098	1.0731887792814099	0.44741722174324433	0.5854501944087133	0
CPD_0228	1-Cycloheptyl-3-cyclohexylurea	10.91453713992801	10.340631348303948	9.986487286407115	12.144046823846455	13.134467134355198	9.22856278579888	14.004036078793211	12.226483025669738	9.638400072764355	0.032149	1.039465598414202	0.815421249396692	0.8912923824875072	0
CPD_0229	1-Cyclohexyl-3-(2,2,5-trimethylhex-4-enyl)urea	1.2862707871734658	1.3110995562084349	1.288203403517675	1.585486800566125	1.6352531807614257	1.1029235811617522	1.7286601768471168	1.4118909972321614	1.107706723484502	0.015772	0.9825597750991272	0.9224435339415917	0.9510524281208363	0
CPD_0230	1-Cyclohexyl-3-dodecylurea	38.095546741354696	41.1656742399289	38.00597827576812	49.764271566604265	49.8075993612088	45.900623215603744	54.53870252628941	45.49805583808615	41.6304239976287	0.027146	0.9738417093635515	0.7210361173815836	0.8209151039292624	0
CPD_0231	1-Cyclohexyl-4-(1,2-diphenylethyl)piperazine	0.2047969514330302	0.1717549791703691	0.2018138976983396	0.1770481373972862	0.1874572632444669	0.12142560720603	0.3390423986235854	0.3449361413034497	0.0896814952024245	0.26897	1.592119092288523	0.5318808504659165	0.660901495448784	0
CPD_0232	1-Cyclohexylmethyl-1h-indole-3-carboxylic acid	0.4371839876242819	0.5238218599433551	0.4634800391940625	2.1633887262216978	0.1511871059847427	0.611582795051675	0.0552110699740896	0.0387214801901492	0.0424508604249324	2.1648	0.04660834491975778	0.029719121780763105	0.0708420926169353	-1
CPD_0233	1-Decanamine, N,N-dimethyl-, N-oxide	0.5083305380138027	0.4711701137987299	0.4648202768996881	0.2115674609211107	0.2899847531030282	0.2564401116774349	0.4102307145437094	0.3068724794817445	0.3580874565471732	0.29602	1.4184716838359344	0.04768136681677709	0.10378622722772382	0
CPD_0236	1-Dodecyl-2-pyrrolidinone	0.9013986484079962	0.842220908323137	0.7482565321238124	1.0681627026731917	0.7963765331090699	0.636875818798648	1.1462432801514597	0.8830335575566924	0.6557890073874743	0.057115	1.0734187595850566	0.7737386605290657	0.8636103016794473	0
CPD_0237	1-Dodecyl-3-(2,2,3,3-tetramethylbutyl)urea	11.521694072484994	7.73065624775522	8.740254928848412	26.71176415658557	23.122262155746395	23.77540500799104	14.363576318872369	16.731531562894823	7.707413456506026	0.58221	0.5271406210084404	0.04584619979151725	0.10087804247507375	0
CPD_0241	1-Methyl-4-stearoylpiperazine	12.193532704692592	7.872110894370284	8.858033831754566	28.665739535993826	24.588182166966963	30.00681823416528	13.884572688150431	17.080861816623482	5.996855348943315	0.75911	0.4439341985385804	0.05068090587325505	0.1086935828415233	0
CPD_0243	1-Naphthyl isocyanate	0.2537002345659886	0.2400524192314307	0.2711649550345706	0.1683392231778573	0.180121597466568	0.2422536783181198	0.3526439313954345	0.4309189339556932	0.2953520486981953	0.50898	1.8264574780950702	0.018112172901876555	0.04832532032387887	0
CPD_0244	1-O,4-O-Bis[(2S)-2-ethylhexyl] 2-O-[(2R)-2-ethylhexyl] benzene-1,2,4-tricarboxylate	0.9722261607200732	0.5908856926987034	0.92926161621322	1.1177497897791504	1.12308082280541	0.57931830402019	1.301454587003125	0.8771191637411426	0.5649506044936969	0.033784	0.9728296045234957	0.9082262140435562	0.9424173096348334	0
CPD_0247	1-O-(2R-hydroxy-pentadecyl)-sn-glycerol	5.278827864504683	5.271967987784588	5.304256861464733	7.862583954011651	7.68324475861289	5.411949806784759	7.187520616391282	6.272887734814795	6.680438947956228	0.023059	0.9610201424979071	0.8402192313069833	0.9049460204054178	0
CPD_0248	1-O-(alpha-D-galactopyranosyl)-N-(25-phenylpentacosanoyl)phytosphingosine	0.413068130317345	0.3841447165608738	0.4527242258899334	0.0582852160425	0.0565805628184605	0.0623657379801005	0.1487018856998884	0.3914433384200268	0.2566566605652933	1.2051	4.495825002726634	0.007120497720014728	0.023355232521648308	1
CPD_0249	1-O-Hexadecyl-2-desoxy-2-amino-sn-glycerol	109.23992894454962	107.3758560264801	103.25505202312384	18.70184336268741	24.1189670793348	21.65906897161101	16.85954882711469	17.3907703847518	20.26641809747125	0.13982	0.8454844798889477	0.14970736046424604	0.2608216053413918	0
CPD_0250	1-Octadecylbarbituric acid	0.4932120798707369	0.504772593355599	0.3601829683069458	0.5758794747862166	0.5452535481715122	0.3435635155085902	0.5223526786447905	0.3744395793174176	0.3624447822436964	0.11807	0.8597255521095511	0.52494186566687	0.6581701408601933	0
CPD_0253	1-Phenyl-1-pentanone	1.9829402549208044	1.7652439972387743	1.8580315685333575	3.455452874991965	2.2417117140016707	2.8537231449092504	2.894407779123227	3.4608800848468952	2.622618318647297	0.048553	1.0499384931720568	0.719329839688974	0.8199960174397016	0
CPD_0254	1-Phenyloctadecan-1-one	1.2533001786065905	1.070505400750999	1.0505046609096138	2.7658619453520727	2.500360898071701	5.572643330360076	1.8409859268211823	2.7708874767591536	0.957612968370492	0.58084	0.5138440020065789	0.1595549194188246	0.27333224357263824	0
CPD_0256	1-Propanaminium, N-(carboxymethyl)-N,N-dimethyl-3-[(1-oxotetradecyl)amino]-, inner salt	2.0447089489421937	2.1304747463794147	2.103589524304428	2.3496888934364217	2.10227493490011	2.062527407667563	2.559971665294869	2.5232443128080173	2.9199016044938038	0.17319	1.2285099929777017	0.029211776380905715	0.06990366721500783	0
CPD_0257	1-Propanol, 2-[2-(benzoyloxy)propoxy]-, benzoate	22.83685622289456	21.46854124039317	23.102348689781174	23.490209171670028	25.284790005601064	27.103557438745923	29.058467922223013	22.009367829966063	25.4256723675258	0.0028362	1.0081044175208789	0.9720656127375584	0.9800333636616368	0
CPD_0258	1-Stearoylglycerol	286.1649334853277	171.03748404879968	187.83589089844432	131.89114186835477	124.3892679905162	117.80415138039577	64.03268137378659	74.32157963302683	79.69427766211648	0.45793	0.5828856928673536	0.0016844941781749936	0.008669154138724862	0
CPD_0259	1-Tert-butoxycarbonyl-4-(cyclopropylamino)piperidine	1.1541750523068712	1.1838986707708523	1.1872915622619793	1.3150872305949082	1.4183669311608276	1.2264710875817206	1.525086490989735	1.322716705717857	1.1739710331459867	0.0097245	1.0156187242490171	0.9004227580332894	0.9393111145975538	0
CPD_0260	1-Tetradecanamine, N,N-dimethyl-, N-oxide	1.2708908391111038	1.2012292330568772	1.3491498388731422	1.3757918923740171	1.1298146971152667	1.3600925188260478	0.8556104529312029	1.1264488383802174	0.8882855787355695	0.25421	0.7425163701625717	0.04825692215070049	0.10468432847506455	0
CPD_0261	1-[(2-Hydroxyethyl)amino]dodecan-2-ol	6.331889947822677	6.512671595450613	6.2901944261612055	6.281098762942341	5.559408702993858	5.274260494631712	7.692812231676293	6.410105642810349	6.376825705855808	0.15044	1.1966124009117376	0.0911488408948918	0.17711386145452906	0
CPD_0262	1-[(2S)-2-(Dimethylamino)-3-(4-hydroxyphenyl)propyl]-3-[(2S)-1-(3-thienyl)-2-propanyl]urea	0.1192655749303485	0.120285268622046	0.1046698563442467	0.1262705674016908	0.1496094737804164	0.1204605880121289	0.1700506118963584	0.1477138030401822	0.0645127903236157	0.095483	0.9645168249274094	0.7330593888358699	0.8275945277461515	0
CPD_0265	1-[1-(4-amino-1,2,5-oxadiazol-3-yl)-5-methyl-1,2,3-triazol-4-yl]ethanone	0.6547989973640762	0.5077372956217038	0.5259551619520858	0.3823591872222921	0.4377447129810942	0.4109326739791368	1.3342448604639647	0.9696249733709686	0.8789096297035833	0.78888	2.5854467123790044	0.0020918471071554555	0.009953164328566423	0
CPD_0267	1-[2-(3,5-Dimethyl-1-piperidinyl)-2-methylpropyl]-3-isopropylurea	0.4036013223254112	0.3795086246089729	0.405741096684812	0.4871906063276275	0.5068780053233213	0.3417905476304077	0.5577652370810608	0.4783425845397738	0.3607866280233252	0.036959	1.0456899141939768	0.8184966240389301	0.8933015506369867	0
CPD_0269	1-[3,4-Dihydroxy-5-(hydroxymethyl)oxolan-2-yl]-4-hydroxyhydropyridin-2-one	3.18567497040551	2.928054838764841	3.434429830614576	4.754613800384599	4.714584813245772	5.179884239667898	2.338000107035932	2.172127041743103	1.691937346950842	0.73218	0.42337561728879636	0.001061783923987111	0.006465317952990824	0
CPD_0272	1-[4-(4-Methoxyphenyl)-1-piperazinyl]-3-[4-methyl-2-(2-methyl-2-propanyl)phenoxy]-2-propanol	0.473490056680849	0.3927985857009369	0.479018318092033	0.8241612010764011	0.7955008773200305	0.7382687370541002	0.1989421159947116	0.1848897273515675	0.1787893775451918	1.2088	0.23860802751499324	5.922508069006887e-06	0.0002349898362864023	-1
CPD_0274	1-[8-(2-Octylcyclopropyl)octanoyl]pyrrolidine	0.2821432760274467	0.2290262318480689	0.2128680177381678	0.462172270650529	0.4157508024824993	0.8040715038295893	0.2344776034099444	0.5550037032413817	0.1043766832048205	0.68373	0.531427391086061	0.19685006030866592	0.32289309287332196	0
CPD_0275	1-dimethylarsinoyl-(3Z,6Z,9Z,12Z,15Z,18Z)-docosahexaene	0.2006797422929286	0.1774876237838162	0.1578773720713758	0.173654982982196	0.1110506191749368	0.1692765100025995	0.2428767780638254	0.1491776223604607	0.523559321473511	0.49486	2.0168497774988126	0.20996572503944044	0.3371512295019735	0
CPD_0277	1-hydroxy-2-phenyl-1,5,6,7-tetrahydro-4H-benzimidazol-4-one	0.2528629204849793	0.2866612534397642	0.2356473608492157	0.2004174284460896	0.2025662905891429	0.1814796246205209	0.4097985591870428	0.4031024745954258	0.442983376243563	0.6456	2.1487821668517553	7.332501174453687e-05	0.0010201840024761791	0
CPD_0283	1-{[(2E,6E)-3,7,11-Trimethyl-2,6,10-dodecatrien-1-yl]sulfanyl}acetone	5.767458982010237	5.460277184444546	6.022014158870936	7.994547016010036	6.97886284961659	7.533172499844951	7.250909154627065	6.587011017826976	5.400819023604467	0.13728	0.8548050025388828	0.16268801601609964	0.2775398886266332	0
CPD_0284	1-{[1-(Adamantan-1-ylmethyl)-4-piperidinyl]methyl}-4-piperidinol	0.4842236564968912	0.5088868487244186	0.4912340025002088	0.7841969498042324	0.7819665128630865	0.5932003437442865	0.5827513037006263	0.5089246408877418	0.4850132298505609	0.2609	0.7301637499699714	0.04534924385567018	0.09996338699368157	0
CPD_0285	1-{[3-(4-fluorophenyl)-1H-pyrazol-4-yl]methyl}-4-(2-methoxyphenyl)piperidine	0.7806834603198245	0.692218124587735	0.6252239616302416	0.8560780318888778	0.9578937754876078	0.9274375591926208	0.714468969089131	0.6513168095541706	0.5982127491808408	0.28263	0.7164192811824016	0.005419914407637622	0.019260613159985125	0
CPD_0286	10-Formyldihydrofolate	0.188516569274744	0.2050616586760151	0.2531459694692146	0.0849892221806301	0.1674125955449691	0.0511334869484787	0.4586044452970212	0.2981816166707812	0.4182822314180575	1.2274	3.8712738692706385	0.01671345727684981	0.04548131073125059	1
CPD_0288	10-Oxodecanoate	1.325250028683425	1.3445121137548883	1.3303129852076832	0.6796774442801439	1.0022194269142688	1.361382282181655	1.9783816714385805	2.038339552849388	1.958153540537103	0.60231	1.963301578232425	0.023888931623082307	0.059966093666104565	0
CPD_0289	11,12-Dihydroxy arachidic acid	3.2305281068991385	2.130418358978379	2.0217549825370287	1.4193494479737356	1.3672606048777634	1.957313456243197	0.3823676652869279	0.4789812873916057	0.4819342598108949	1.0579	0.2831586997375034	0.0007903048856602431	0.0053410714800115324	-1
CPD_0293	11-Ethyl 16-methyl (1E,8S,11R)-1-(4-hydroxy-3-methoxyphenyl)-8-isopropyl-3,6,9,14,22-pentaoxo-4,7,10,15,21-pentaazanonatriacont-1-ene-11,16-dicarboxylate (non-preferred name)	3.4713479588851324	4.093871677178651	2.4553749650972088	4.150487548944498	2.95524674673372	5.453748698483419	8.801818113242739	2.138820620375016	4.178483234546556	0.04557	1.2038013009924484	0.9093126326861836	0.9424173096348334	0
CPD_0294	11-Hydroxy-9-tridecenoic acid	17.395237083404478	11.535603654895365	11.84061711450098	11.157858630205284	22.097561004751373	25.052612765847524	18.516864200397237	31.422873471065135	16.94978472330413	0.13157	1.1471750913317385	0.6482072724412479	0.7619039069848939	0
CPD_0295	11-Hydroxyandrosterone	0.1547261270927052	0.1219601209572361	0.153140223271277	0.1427366630771426	0.1119417833321649	0.0583563608686545	0.2118956225076027	0.1683761435111885	0.3723222360058592	0.74704	2.4041863221823068	0.0677724574462604	0.138242326134163	0
CPD_0299	12-Aminododecanoic acid	2.4836937051227226	2.419830463649279	2.561269159834848	2.2994165748733906	3.3691346945565805	2.547887343576792	3.139060357778099	3.2386893204898564	2.703664008061897	0.093116	1.1052737218718849	0.4338828940104734	0.5725804408515782	0
CPD_0300	12-Azidododecanoic acid	2.542247403624327	2.6904216305248885	2.438675735578138	0.4832452634131962	0.5359869913962727	0.6377960513032523	5.961560426316856	5.744009437697961	4.686601241902944	1.9344	9.892511217489526	3.154146864781527e-05	0.0006368992796822269	1
CPD_0302	12-beta-acetoxy-3beta,15alpha,16alpha,24alpha-tetrahydroxy25,26,27-trinor-16,24-cyclo-cycloart-7-en-23-one-3-O-beta-D-xylopyranoside	0.4422400373524229	0.4452284118355071	0.4925755498814265	0.6542966706130919	0.302862539490908	0.308324554786234	0.3362706971276219	0.8347200585826837	1.011363782723511	0.43196	1.724521956726257	0.29370267223455265	0.43212235268959304	0
CPD_0304	13-Docosenamide	2935.58768394878	2690.7273742673992	2493.014711511795	4871.251709126723	4783.3942281058025	8796.913060976402	4374.425442792013	4506.458891158617	2738.524733572544	0.37519	0.6297250583894324	0.15863672220054387	0.2725183914897611	0
CPD_0305	13-Tetradecen-2,4-diyn-1-ol	0.2662714409264867	0.2543780071261164	0.2424046360501164	0.3171699729801739	0.2190364881821704	0.2460649820224358	0.499558343306245	0.296712807096007	0.2168515763612984	0.17756	1.2951038103077488	0.47428055792953094	0.6140685118456032	0
CPD_0306	14-Ethyl-13-hydroxy-3,5,7,9,13-pentamethyl-2,4,10-trioxooxacyclotetradecan-6-yl 3,4,6-trideoxy-3-(dimethylamino)hexopyranoside	0.1219042578285365	0.0965323360372137	0.1330899677584557	0.086684810605963	0.077024164451596	0.062619792003754	0.4540342786843593	0.3229445300371747	0.3025958711423185	1.3117	4.769940179859653	0.0005933376065943119	0.004450032049457339	1
CPD_0307	14-Hydroxy-12-tetradecenoic acid	1.9272737702379723	2.492960491823609	1.852322682908736	1.4978935942074925	1.952803297542759	1.3835599535027368	2.7116489466750613	2.950113161113623	2.9603619205923324	0.49682	1.7835469451416377	0.005508223134363381	0.019415816913506818	0
CPD_0309	15-dimethylarsinoyl pentadecanoic acid	0.6822949099248906	0.7727641734093922	0.910508329465598	1.362382541940745	1.7755861167371607	1.893549359611831	0.1975574849766225	0.2891643721097321	0.1604330560971126	1.7475	0.1286202117991106	0.00048821100992108956	0.0038008667031279846	-1
CPD_0310	16-dimethylarsinoyl-9Z-hexadecenoic acid	0.5881891226507964	0.6271411380952518	0.6644428895608848	0.1454035715170477	0.1587910710181858	0.0858320800487655	1.2688955793996035	0.9310454902212404	1.7649898120694822	1.9568	10.165792885733389	0.0009587970347485703	0.006047796680721751	1
CPD_0311	17-dimethylarsinoyl-9Z-heptadecenoic acid	0.4386298123462475	0.4486342207221768	0.4533777079196916	0.2819805638863678	0.1044764391644298	0.1640774961376428	0.8586417529039526	0.5365979886341833	1.1241810966422925	1.3145	4.576317818219174	0.012283326638379366	0.0358871538365953	1
CPD_0312	17alpha-Estradiol	0.2588037164523071	0.2725880939775051	0.2299861589819781	0.2930403043286946	0.3253544351348814	0.2773564840559468	0.3992752840835626	0.2662832511021213	0.2243195381829341	0.029034	0.9934433244446729	0.8554956526118672	0.9150083936631276	0
CPD_0315	18:1(2S-OH) Ceramide	8.555250070173495	8.16168048105212	8.840460359566006	8.264603970914672	8.909017538258238	12.051696330697103	9.296024533283957	12.583135499134402	10.19217882912819	0.083045	1.0973820383158985	0.5371655258208711	0.6640337655876094	0
CPD_0317	1H-Benzimidazol-2-yl(phenyl)methanol	1.0804107493089972	1.1057304855162031	1.0008440076385514	2.3143873926253837	2.177698177548895	0.4911848888364787	0.7267118426164181	0.7375314835441074	0.3339378131469495	0.73873	0.3608435773450749	0.19955465570304529	0.32639923738662996	0
CPD_0318	1H-Indole-4-carboxaldehyde	20.111067821798528	19.351446734925496	20.12917269019956	21.72935490222533	17.966616653354592	22.420994391519887	25.210606915368864	23.30589474071394	25.052532859151885	0.14616	1.1843629738433732	0.07829584839928945	0.1565916967985789	0
CPD_0319	1H-Indolium	3.1454437102259454	2.95015462789853	2.95419254772499	2.9114785674259105	2.914658479917532	3.631936885724568	3.357895182976802	3.0514199312928363	3.388934949523289	0.033536	1.0359667447233172	0.6485474720432389	0.7619039069848939	0
CPD_0320	1H-[1,2,4]Triazolo[4,3-b][1,2,4]triazole-3,6-diamine	8.25076641949306	11.487389731498505	7.3170045770322	11.85761736746085	10.99199598479542	11.336132850626786	3.014631521081017	1.5820431444320824	3.056211766384091	1.2988	0.2238619097702125	0.0021333103949594335	0.009953164328566423	-1
CPD_0321	1H-inden-1-ylidene	6.76405651378941	6.844189908764109	7.01408504389928	7.400438890163263	5.817869336968217	7.449320690636686	8.674339392751135	7.498732597088647	8.156907706581503	0.14155	1.1772022709148102	0.14101289246677115	0.24930982406866528	0
CPD_0322	1alpha-Acetoxy-2alpha-hydroxy-6beta,9beta,15-tribenzoyloxy-beta-dihydroagarofuran	0.1924612176763491	0.2120414473485175	0.2444289038405623	0.3321933337940948	0.1587495814257105	0.1116350465182236	0.0777884053487358	0.3173038765449144	0.3710231071337934	0.12425	1.2713962967011274	0.8156615194454082	0.8912923824875072	0
CPD_0324	2(3h)-Benzoxazolone, 6-[(2-hydroxyethyl)sulfonyl]-	2.1569053611904647	2.0991043543049464	2.0944343081932613	2.202776310977405	2.347317470554104	3.1326423280799114	1.7664376514297613	2.078561526072817	2.114416513821088	0.20682	0.7756892344471121	0.11611892005285392	0.21445386135887434	0
CPD_0326	2,2'-(1,5-Pentanediyl)bis(5-bromo-1,2-benzoselenazol-3(2H)-one)	0.6798964109981772	0.8528668216597822	0.7010116140902765	0.6251312577166297	0.6996462740479478	0.9013551000599584	0.1947443588151332	0.2248444032912725	0.22262482223645	1.0404	0.288488464326808	0.00046913324417392424	0.0036989351944482487	-1
CPD_0329	2,2,2-Trichloroethyl methanesulfonate	1.0556012544023443	1.0605646142570058	1.0503408211497702	1.4927344573092167	1.7332390388882415	2.0300072956722697	0.1484768998420157	0.1866043818167247	0.1894157415479044	1.9428	0.09979051369783709	4.159976761130502e-05	0.0007065081877726101	-1
CPD_0330	2,2,6,6-Tetramethyl-4-piperidinol	13.911030064399498	14.321605529506892	14.565022859354254	14.71670121702061	14.364508419464498	10.547875011789309	18.096327626561216	14.49899289813361	13.032457076608836	0.12024	1.1513709692330845	0.3794205128859756	0.5185413676108334	0
CPD_0331	2,2,6,6-Tetramethyl-4-piperidinone	8.469143325994832	6.739449422062108	8.897339259321914	11.048019349214783	11.05801402634962	14.200800735140891	10.64608670638962	11.883414300173794	8.615095659477854	0.13072	0.8578163706335962	0.28629171221715755	0.4247278633680878	0
CPD_0332	2,2-Bis(hydroxymethyl)-1,3-propanediyl bis{3-[4-hydroxy-3,5-bis(2-methyl-2-propanyl)phenyl]propanoate}	5.000870386656187	4.66896445266358	4.704313651091313	6.850103928471443	6.429002007956318	5.960310888434134	8.003949249425075	7.05603068203154	6.969064536159943	0.11392	1.144995436615823	0.08679964910188745	0.16919741425566015	0
CPD_0333	2,2-Dimethyl-4-{[(3beta)-28-({8-[(1-{[(2-methyl-2-propanyl)oxy]carbonyl}-L-prolyl)amino]octyl}amino)-28-oxolup-20(29)-en-3-yl]oxy}-4-oxobutanoic acid	0.1792444360837572	0.1458816170873858	0.1504544406497069	0.3646293706255378	0.4255462028041183	0.4616754183878423	0.0954665112413817	0.0832737314746055	0.0812147553775587	1.3243	0.2076565020858677	5.1822726304594795e-05	0.0008171425953078887	-1
CPD_0337	2,2-dibromo-1-methyl-N-(5-methyl-1,3-thiazol-2-yl)cyclopropanecarboxamide	0.4093707766730527	0.340932252620381	0.3150468171645305	0.0554990654280982	0.0571633350937478	0.0548378852749457	4.290628601395916	2.656723503897908	3.5546581263714487	3.4753	62.698461568036485	7.937906449780645e-06	0.00028716543921265277	1
CPD_0341	2,3,6-Trifluorophenol	0.1344996431765542	0.1865785943733645	0.1657797632661657	0.1246501014573319	0.0895732432977683	0.13568610518532	0.4804945421730855	0.3984994240898878	0.3975269469636866	1.1015	3.648146437439789	0.0007642952271036058	0.005242913911468273	1
CPD_0342	2,3-Dibromobenzo[b]thiophene	2.5056193669122724	2.549522987630113	2.4304235914633194	16.02645974057776	13.500061009894823	15.54930176494394	0.1311128994658344	0.1148356783372002	0.116456765085106	4.0683	0.008039905267711825	2.3068899441578845e-07	5.674949262628395e-05	-1
CPD_0343	2,3-Dihydroxypropyl 12-methyltridecanoate	4.315851385105874	3.501262542121045	3.1644636879469146	1.6567874007054817	1.624843911783744	2.1355079987212173	1.5108822662864243	1.3577789393586588	1.8622731384813247	0.11492	0.8733270592351252	0.34688289506576486	0.488735350436301	0
CPD_0345	2,3-Dihydroxypropyl dodecanoate	1.105125778498296	0.7643834739400047	0.6489324434477897	0.5540756451445743	0.5205728068254161	0.629666397963949	0.6098590767600567	0.6075924377463953	0.7000854747599614	0.10026	1.1251072472558334	0.17825098429370054	0.30034069956335846	0
CPD_0347	2,3-Dipalmitoyl-S-glycerylcysteine	0.4704251263805069	0.5065346200480098	0.5345703471152218	0.6030932386437018	0.8538212180217254	0.369982945716408	0.7323499475425058	0.6859338565686737	0.4973204670088386	0.076215	1.048556021056536	0.7551131421650629	0.8443537862391157	0
CPD_0348	2,4,12-Octadecatrienoic acid isobutylamide	10.435369647181004	9.99516130798199	9.977443249332214	13.42609968994327	16.018526105064087	10.385148922567456	12.597905244063451	12.78169890843741	9.071209557362844	0.11942	0.8649512570469636	0.44794031070932017	0.5855117770164334	0
CPD_0349	2,4,5,6-Tetraaminopyrimidine	2.103399810385777	2.346611703209905	2.3152385554174084	1.3523888386877323	1.6102862654032224	1.913039736802281	5.049447958864392	3.8389588827376016	3.92531683460532	0.8169	2.6280707741020857	0.0019031300198923315	0.009289087001855429	0
CPD_0350	2,4,5,6-Tetrachloronicotinamide	36.70888085559755	38.69938963258333	35.65076421612896	45.6701042326002	46.11098837345276	47.02175764436198	12.880349071361383	15.342429776369247	11.189016748961544	1.0691	0.28394082344554983	0.00015897979647133424	0.0017485743923400417	-1
CPD_0351	2,4,5-Trichloro-N-(5-methyl-1,2-oxazol-3-yl)benzenesulfonamide	0.1042205587572893	0.1130604889674994	0.1114028727870171	0.0416341907637772	0.0508540799880897	0.0464989822210553	0.4055647915142059	0.2281139572318012	0.4947760387248162	1.7272	8.11912433214772	0.0010240633654395928	0.006297989697453496	1
CPD_0352	2,4,5-Triphenyl-2-imidazoline	0.254073059064848	0.2182372016130353	0.2233174567509938	0.0452395407286953	0.0380913582496239	0.1056917600588999	0.3993319988121817	0.6034576457890662	0.4150903588980538	1.774	7.5011112991491515	0.0035419176293222353	0.01405341510989145	1
CPD_0355	2,4,6-Trimethylstyrene	6.07137824811889	5.570901441504313	4.347996868338677	5.718511710265156	5.917903620360407	7.899829790263047	7.606980663369004	6.700893386733028	5.202641783187077	0.0022661	0.9986829972985959	0.9867088075937	0.9899280859219014	0
CPD_0358	2,4-Dihydroxybenzophenone	1.078368649590949	1.2728745956887195	1.0723658641801848	0.2994179983783558	0.5236631257224323	0.4252950199741964	2.908841820312975	2.123549851075957	1.7251055236067956	1.4268	5.413029740329478	0.0016174109594822134	0.008394158144148196	1
CPD_0359	2,4-Dimethylbenzaldehyde	23.505080130438447	22.736078516189767	22.81855990980599	15.712632896608056	16.23296371660995	24.664648057810982	17.911166782449055	14.2323631255803	21.833616054003446	0.034444	0.9534872402637092	0.8409376433523518	0.9049460204054178	0
CPD_0360	2,4-Heptadienal	6.7312673823197935	6.468634694096109	6.456557930751051	8.27961007466098	11.061389390562098	15.360824858347051	10.510820760122751	10.017503689502572	7.809214841833767	0.15102	0.8166008515065794	0.4231944524080237	0.5615201472080573	0
CPD_0361	2,4-Imidazolidinedione, 5-(4-bromobutyl)-	9.865840527682192	11.535804478048023	10.692021838833496	8.93184161728286	11.652935783625196	11.150438841322998	6.423655981784524	8.645839155300015	7.493293488181068	0.28841	0.7109700609268448	0.04519727878226248	0.09988049088885433	0
CPD_0364	2,5,5-trimethyl-1,3-thiazolidine-4-carboxylic Acid	0.6839240935673807	0.6736947173786827	0.6807697645450154	1.1780336268207885	1.1238529058621054	1.426045293850562	0.2424002821371045	0.3277645912790182	0.3045662645563123	1.2252	0.23464247166392885	0.0002374764464780918	0.0022182560499922634	-1
CPD_0366	2,5-Dichloro-4-oxohex-2-enedioate	36.52203605683192	37.20351716339901	35.71186920890829	9.86480712528971	11.429912591213638	10.712714354158305	185.34304437233988	139.03578128625995	150.67913629030235	2.2709	14.84211326969022	9.483964794620354e-06	0.00031195709430237106	1
CPD_0367	2,5-Dimethoxy-4-ethylamphetamine	1.1541750523068712	1.1838986707708523	1.1872915622619793	1.3150872305949082	1.4183669311608276	1.2264710875817206	1.525086490989735	1.322716705717857	1.1739710331459867	0.0097245	1.0156187242490171	0.9004227580332894	0.9393111145975538	0
CPD_0368	2,5-Dimethoxy-4-methylamphetamine	0.0635612813860633	0.0763191491581142	0.0947853921254645	0.0577781655470516	0.1578804920247289	0.093611548324589	0.1549259024692512	0.1039620087542876	0.0732960610548715	0.091077	1.0740897957358324	0.78034262197824	0.8694034647040174	0
CPD_0369	2,5-Dimethyl-1H-pyrrole	0.3064999719364127	0.3478852768413955	0.330603423296244	0.4046973510212827	0.4921920883111597	0.4901938478418685	0.2565401945624954	0.2530141810830145	0.2977617520524345	0.4555	0.5820242628274788	0.002880355443684906	0.012091594524684076	0
CPD_0370	2,5-Dimethylstyrene	3.319646870016593	3.257553466330536	3.573523124954617	5.171284330066544	5.217787715910407	5.559031570735543	6.24338667311686	6.939220749854567	4.407906181871258	0.067911	1.1029846574616595	0.5934652084778169	0.7198838327689495	0
CPD_0373	2,5-Undecadienal	12.47178533853426	13.040024177936086	11.291540603154218	15.895773524885186	17.591079389189243	20.294974892232418	17.757476432071506	16.079927473826476	12.127993146790628	0.1389	0.8546640924557491	0.28780660961599835	0.4254833291198053	0
CPD_0374	2,6,8,12-Tetramethyl-2,4-tridecadien-1-ol	3.4170855040929475	3.227148195578702	2.9914104011023914	3.946250746093485	5.275268770653686	2.874685822907398	4.372487985821343	3.901986220871544	2.4244293004315978	0.10386	0.8844842830214398	0.6503801522489672	0.762600178518808	0
CPD_0375	2,6-Bis(((benzyloxy)carbonyl)amino)hexanoic acid	0.2358653930327642	0.2519032000491043	0.2195105013068304	0.5115246450963254	0.6755494908147732	0.4886569451939874	0.0222797737057571	0.0303210068203414	0.0251541189610748	2.5883	0.04640058322239667	2.2324101923527237e-05	0.0005376016697727428	-1
CPD_0376	2,6-DI-Tert-butylphenol	7.097530331451575	6.42374328556896	5.93828834070905	7.557216761216168	8.06836349660235	9.309105218164682	9.667815139397796	8.702146731316631	7.098257343207385	0.014278	1.021397251569606	0.8847591381248943	0.9325224849131277	0
CPD_0377	2,6-Difluorobenzoyl chloride	0.9617676421583404	0.7319913127009016	0.7980010665001274	0.3511489857839932	0.8985701686224232	1.414624427012427	0.9540899518268838	0.961209934181204	0.4138848289191494	0.045583	0.8742058386054233	0.9185877097700224	0.9478715461553083	0
CPD_0378	2,6-Dimethyl-4-nonylphenol	1.6412547056797622	1.722153552324164	1.7290763384534862	2.4643749498259653	2.5027466985601303	1.707469544107117	2.1866828484242435	1.9279124596863333	1.556766106534511	0.13299	0.8496941986534787	0.37904022778515445	0.5185413676108334	0
CPD_0379	2,6-Ditert-butyl-4-(mesitylmethyl)phenol	2.180238604490848	2.012422736843317	1.585410240107228	2.384104260570916	2.1508589168054555	2.242205471957374	2.50814515572451	2.157460487496039	2.542106246427775	0.050426	1.0635284825554554	0.3790674705225381	0.5185413676108334	0
CPD_0381	2-(1,3-benzodioxol-5-yl)-4,5,6,7-tetramethyl-1H-benzimidazole	0.105195937989094	0.0893472731010512	0.1219742920766972	0.3346435818491659	0.073212170430947	0.1357290022817445	0.0213120790221452	0.0864836602157544	0.0607973820993081	0.95339	0.31015056975447713	0.13739495278827757	0.24474637630417592	0
CPD_0383	2-(1-Adamantyl)imidazo[1,2-a]pyridine	0.3989463653711896	0.4036759100955418	0.3730356068097675	0.4878449629427569	0.4224868731876873	0.3946860035259286	0.6352267479812646	0.5091934835145827	0.4615343077192199	0.17073	1.2305996825590786	0.14845289466374015	0.25900292260482327	0
CPD_0384	2-(1H-Benzo[d]imidazol-2-yl)quinoline	0.1356124561247123	0.1715722687126717	0.1391029529654618	0.2465623638639882	0.2727140945396063	0.2424353222188607	0.0623295465334229	0.1290025718035171	0.121982436321917	0.79038	0.41132953779817194	0.016673944808229174	0.04547799548317532	0
CPD_0385	2-(2,5-Dimethylbenzyl)-1,6,8-trimethyl-1,2,3,6-tetrahydrodipyrazolo[3,4-b:3,4-d]pyridin-3-one	4.261483477500518	4.286988176048285	3.981177599389357	4.689131205857514	4.4714325063059945	4.763496240250419	6.554281011652641	4.502239219025981	4.225453318915166	0.062395	1.0975228203426723	0.6211431055051437	0.7395992446963473	0
CPD_0387	2-(2-Benzothiazolylthio)ethanol	0.4527610138444468	0.4569775689950599	0.4760412067840313	0.516577721073763	0.5154489985830509	0.5104158113280023	0.5592076497488564	0.4687936348970092	0.4550945148082198	0.036642	0.9615241862574686	0.5370483873117798	0.6640337655876094	0
CPD_0389	2-(2-Hydroxyphenyl)benzo[h]chromen-4-one	0.5199234905746802	0.68033526081618	0.502670377951257	0.3461875952064956	0.9153644554451004	0.9440493017755656	0.5879625516541641	0.4780258989116545	0.5188711521501387	0.20205	0.718561221850854	0.5139636920790748	0.6515970273141131	0
CPD_0390	2-(2-Hydroxyphenyl)benzothiazole	0.596239854294908	0.6144505133192665	0.6111570652224236	0.9344455302076686	0.8857316822608798	0.8358301908944881	0.3294497033716124	0.4343785440180399	0.5000049307949702	0.63802	0.4758394786792977	0.003957103003639163	0.015402647767329653	0
CPD_0391	2-(2-Tetradecyloxyethoxy)ethanol	0.690464945728987	0.7040525061950411	0.7385397961045478	1.0639845099889838	1.0043421197320717	1.1153545896059742	0.8675145559133327	0.9410330365707518	0.7188322690734417	0.19925	0.7938545625154539	0.05043593362305352	0.10864483074668271	0
CPD_0392	2-(2-Thienyl)-N,N-diundecylacetamide	0.7096085417131227	0.5253571727290524	0.6496827336962603	0.1472752230446609	0.2592177057723724	0.2066118744306663	0.233661046897247	0.15808260433997	0.1724534973630883	0.060094	0.9202295359809222	0.7427814905683194	0.8351199574031379	0
CPD_0393	2-(2-methyl-5-nitro-1H-imidazol-1-yl)ethyl 4-nitrophenylcarbamate	0.2407224367344514	0.2532634570099132	0.1993381649980574	0.4097311697942987	0.2157884663922923	0.2782671475743721	0.139167921499773	0.1780153199705263	0.2285303544988553	0.41314	0.6038078955948608	0.10561295310582614	0.19712281080450098	0
CPD_0394	2-(3,4-dimethoxyphenyl)-N-[(4-fluorophenyl)methyl]quinoline-4-carboxamide	1.3305849064893698	1.3090874051860704	1.2778755320679611	2.143243161976955	2.0172969132424736	1.5776684583380045	0.7108204391195092	0.8154315075686076	0.9183961740095136	0.71723	0.42602984997864096	0.002055876622401492	0.00987784470919467	0
CPD_0395	2-(3-Bromo-5-hydroxy-4-methoxyphenyl)-3-(2,3-dibromo-4,5-dihydroxyphenyl)propanoic acid	0.3748073825977146	0.4570187209344282	0.4922046702015162	0.1912477013834604	0.2561359130695217	0.2127078298901552	0.2211219782671846	0.1332819164870864	0.2441011632322501	0.10417	0.9067002202734177	0.5810936026291927	0.7069315936790059	0
CPD_0397	2-(4-Methylphenyl)-1,3-thiazolidine-4-carboxylic acid	0.5071959928228927	0.5313369221064492	0.4724939509798394	1.3037549908291712	0.887478848740999	0.642172861566255	0.1443505497199569	0.092710038930159	0.1861186242339357	1.6024	0.14935350181614324	0.00276351689494344	0.011721123382001486	-1
CPD_0401	2-(5-methyl-2-pyridyl)-2H-isoindole-1-carbonitrile	0.887821618389629	0.7953238775596251	0.671779525285285	1.1247999447442014	0.8200242203016203	0.9690319833705828	0.8565828943859916	1.053807171281132	0.9516873943653154	0.011147	0.9822301837336391	0.9094710134443473	0.9424173096348334	0
CPD_0402	2-(6-Amino-1,3-dimethyl-2,4-dioxo-1,2,3,4-tetrahydro-5-pyrimidinyl)-2-oxoethyl 2-(2,4-dichlorophenoxy)propanoate	0.2646747161943446	0.2592441124925148	0.2111602042007677	0.0521938794774412	0.0548823142424065	0.052360987440701	0.6379146961594797	0.6061120835392095	0.6308215421298226	2.0793	11.759166263361074	4.136756069214679e-08	2.5441049825670275e-05	1
CPD_0403	2-(6-Hydroxy-2-methoxy-3,4-methylenedioxyphenyl)benzofuran	2.287657043826421	2.1131740901806477	2.162229885470172	3.639948049029259	3.7037467815397407	3.6231490670412434	1.0389540193473168	1.5398737277413128	1.361628811405104	0.87458	0.3593063414855744	0.0008787670425919893	0.005718113492761264	0
CPD_0404	2-(Benzylthio)nicotinic acid	0.3050849328980647	0.2480466339580596	0.2850641790800903	0.2507244971229204	0.3504468301023711	0.3033538394312218	0.2781140630719078	0.3668399389259119	0.1519808093461805	0.15235	0.8810532207630994	0.5508912612788325	0.6789541596923486	0
CPD_0405	2-(Dibutylamino)ethanol	0.4369438218873266	0.4475936985783709	0.4441288739345901	0.1932235991022561	0.2537760011723434	0.2356397651150389	0.3384434307576843	0.2309889250427958	0.3012748166024622	0.20026	1.275500969543352	0.16353563371584456	0.27821414864521277	0
CPD_0406	2-(Diethylamino)ethyl acrylate	3.339398280644793	3.2864748308753	3.945893532145781	2.3062911061127838	2.7261921837166434	4.981375921662125	6.081515428872523	4.731410985001327	3.873473874544844	0.35696	1.4666074265918476	0.18925383049455868	0.3141460344241662	0
CPD_0407	2-(Diethylamino)ethyl methacrylate	1.2215683180823975	1.2711489030525391	1.3394178812330095	1.239519777807126	1.5358654677652264	1.3526701401395778	1.5621736172320575	1.189915998999128	1.2419096547212358	0.030733	0.9675256017098254	0.7460105717644367	0.837984477872381	0
CPD_0408	2-(Dodecanoylamino)-6-[(N-dodecanoyl-D-gamma-glutamyl)amino]heptanedioic acid	0.4117601604099498	0.6108719355261869	0.6879615186968675	0.3637353437834866	0.3942936064048844	1.1747509493667068	0.4896989047792014	0.666769703909414	0.5234082081841507	0.004011	0.8691506038837998	0.9908459944616961	0.9916522157753346	0
CPD_0409	2-(Hydroxymethyl)-2-(octylamino)propane-1,3-diol	12.79140401211642	11.97252677314848	11.58632976764554	3.7987672006337023	3.851781163350119	5.378326538228277	6.046890020091401	5.8225696342817725	5.330079075363926	0.24439	1.3201092848636446	0.07267765600297793	0.1467873840454234	0
CPD_0410	2-(Tetradecyloxy)-1,3-propanediamine	8.795994196933286	7.189064975970044	8.266318267430131	10.765941362804012	11.989093964620258	12.843846849136613	11.823136026552325	11.0347505704628	7.774452234538565	0.13816	0.8604859748018358	0.3057373248813759	0.4434645352431563	0
CPD_0411	2-(azepan-1-yl)-N-(1-isopropyl-4-piperidyl)-6-methoxy-7-(3-pyrrolidin-1-ylpropoxy)quinazolin-4-amine	0.2372332355394461	0.2336054834900723	0.2521657257708311	0.1149848461685807	0.1458884472481625	0.2382754512257693	0.5825692077862668	0.5902359767241347	0.4979830416042024	1.0566	3.3472752241643184	0.004807668071571682	0.017652035009054236	1
CPD_0412	2-(furan-2-yl)-4,5-diphenyl-1H-imidazole	0.968643354754213	1.1342497882944005	1.006807648042931	1.2533487809583728	1.5296862865499017	1.505394995485715	0.4916322698291943	0.6189114450836762	0.6178173864347064	0.76807	0.4030288650996241	0.0007963551753838946	0.0053525511788097835	0
CPD_0413	2-(hexa-3E,5-dien-1-yn-1-yl)-5-(prop-1-yn-1-yl)thiophene	0.3509011275302091	0.3841425815884942	0.3927987486417574	0.1571908868406431	0.1207327141893284	0.1196418931924732	0.8450206019817204	0.6676546054772401	0.6847071252479151	1.4445	5.527095194728854	0.00012504362404253057	0.0015078789958069862	1
CPD_0416	2-Amino-14,16-dimethyloctadecan-3-ol	0.9589211137255992	0.9153386398633172	0.7951331913577366	0.7355345666226635	0.6894856215412486	1.0333485164932064	1.0004768249043707	1.5533264508647464	0.9734231526403412	0.29811	1.434783326735124	0.14677629896245703	0.25644154506224737	0
CPD_0417	2-Amino-2-octadecylpropane-1,3-diol	1.0759484649096462	1.460714601949021	1.3944220548100466	0.2006934904733534	0.3108056727731057	0.2729296945090659	0.1870121803952957	0.3320992200280493	0.2715072875684767	0.0026896	1.0078908752209952	0.9887430614123922	0.9903533921313049	0
CPD_0418	2-Amino-3-(3-hydroxy-5-tert-butylisoxazol-4-yl)propionic acid	0.325478923166524	0.5259899468515552	0.4261787523760056	0.3511077174998119	0.2935131493166072	0.2726786901296533	0.5036479902598561	1.0328329042198467	1.4550091061316377	0.92614	3.2611920260495766	0.026904624161915542	0.06571787571977895	0
CPD_0419	2-Amino-4-(4-methylphenyl)thiophene-3-carbonitrile	0.6758167957631639	0.6555635328108924	0.6247432742659734	1.5356454543659923	1.081861725339598	1.1070538917242465	0.1575060162578287	0.3368989920935127	0.3522000892453924	1.2905	0.22730332013907004	0.005788151084548296	0.019998387174141586	-1
CPD_0420	2-Amino-6,7-dimethoxyquinoline-3-carboxamide	0.068863259420544	0.0697663882444135	0.0570655516225095	0.0499145904413595	0.0520068462262872	0.035542200917581	0.1550042884774067	0.0894487181732982	0.1181737227088724	0.809	2.6379829293746724	0.008582854627181544	0.026930895896513516	0
CPD_0421	2-Amino-6-{[(4R)-4-(dodecanoylamino)-5-oxo-5-(undecyloxy)pentanoyl]amino}heptanedioic acid	0.2711069172636014	0.3296429552047616	0.2614661217250294	0.0344419716259825	0.0342833217158434	0.0356104704932406	0.0414168570088266	0.0600741407789588	0.0542443353205458	0.32795	1.4926361525901792	0.02526239856641773	0.06252062421869982	0
CPD_0422	2-Aminoacetophenone	1.04587735709373	0.994913971870342	1.0133482130929674	1.1516440910837809	1.024229518307088	1.1305246693851658	1.5046107223222835	1.4703736657467406	0.9584164993895126	0.13042	1.1896331161031837	0.3640985158988125	0.5031923309612801	0
CPD_0424	2-Aminoheptanedioic acid	11.901971932288273	12.35379159541265	12.121838440294802	20.15429615151557	22.440790550704527	25.78644190693383	1.152173908319654	1.4432184673102677	1.0051045126719234	2.4889	0.05265306233326675	2.056664543226674e-05	0.0005169389143983479	-1
CPD_0425	2-Aminomuconic acid	91.9537351098444	80.11715895923534	103.86475367127407	106.14739607882755	80.6314776097467	139.57528517349655	91.00425618383424	62.75880217341148	94.16278406690392	0.22443	0.7596834165944616	0.26391086776966294	0.4027423912613963	0
CPD_0426	2-Aminonaphthalene	15.863529889221004	15.47807832823383	15.770794035274568	17.160035136592146	13.345465529399892	17.323667648268557	19.566437943734357	18.64630723596556	19.999113743908485	0.17135	1.217078635805008	0.08196718196448669	0.16261231260696554	0
CPD_0427	2-Aminooctadecane-1,3,4-triol	18.660978546044912	19.050645918407287	18.75188339572405	14.168294522727471	13.48990945355525	14.280133234290911	24.188430448091275	24.31150418029626	30.836356934845345	0.53253	1.8917366982120203	0.001536656825551408	0.008077298698411247	0
CPD_0428	2-Arachidonyl Glycerol ether	0.2424515755340119	0.3521629726635029	0.2272347735571386	0.4088775364221064	0.820481036396965	0.9419527682093908	0.2284248460257934	0.416349878735444	0.2108013128254331	0.77547	0.3940365535885881	0.0520811567181888	0.1106387267070332	0
CPD_0429	2-Bromo-4-fluorophenyl bromoacetate	0.9159743296372066	0.7984558203730101	0.9120726912232808	2.1488501991937774	2.232930765458748	2.654113674050468	0.100240098422014	0.0828164914676054	0.0839855768840032	2.7595	0.03795425890897786	3.332653190264752e-06	0.00017079847600106856	-1
CPD_0430	2-Bromo-6-chloro-4-(trifluoromethyl)aniline	2.099341945198071	1.9221088306641336	1.915041058535527	0.9399013087398842	1.2070885911830234	1.1182994756832028	0.4918517001394549	0.2869449398267439	0.3707796430289425	0.89656	0.3520595422822991	0.003510550719788976	0.013974036845761944	0
CPD_0432	2-Butoxynaphthalene	0.3121976123810333	0.334220384527397	0.3202224923686001	0.2505897099296698	0.3020032759887008	0.3027234368460805	0.343588741184668	0.2668339514172837	0.2878224828839997	0.039747	1.0501904927567638	0.6546191605243621	0.7661099595099575	0
CPD_0435	2-Chloro-N-(5-thioxo-4,5-dihydro-1,3,4-thiadiazol-2-yl)acetamide	3.6873408727037815	3.275132486722755	3.1679832506061474	11.079654626502183	12.33866135743568	11.03124388806754	0.0904250702491249	0.0549205080143859	0.0492466479424152	4.3966	0.005648612839435915	1.0640741587228703e-05	0.0003355926192895206	-1
CPD_0436	2-Chloro-N-[(1-hydroxycycloheptyl)methyl]-5-{4-[(2R)-2-hydroxy-3-methoxypropyl]-3,5-dioxo-4,5-dihydro-1,2,4-triazin-2(3H)-yl}benzamide	0.3270434358735201	0.3531149163592624	0.2330996595067666	0.29972410286765	0.3973251323963671	0.4705760220320389	0.0988839562927527	0.0845275457837986	0.20955946100053	0.97455	0.3365557233552049	0.020261819735691515	0.05246744899979066	0
CPD_0439	2-Cyclohexylidenecyclohexanone	5.902336147543991	5.474853472171943	5.650890407934985	6.924047240161976	7.3299316844687326	7.650395565242956	7.797093540379666	6.914894676271387	6.031292030768351	0.049868	0.9469925862073334	0.49901056918670006	0.6405322204897256	0
CPD_0441	2-Cyclopenten-1-one	2.6816209879230546	2.1133955966953986	2.585919032368952	3.488193422181636	3.441403175502832	3.870792273771842	3.361635757927536	3.527787228480621	3.402629391851113	0.039672	0.9529335008908344	0.30361128071749466	0.44215732431174803	0
CPD_0443	2-Ethyl-1H-perimidine	0.9491299336599422	1.033864449489379	1.0034561697546975	0.4910827794977487	0.2980846469829973	0.3679073752698583	1.2395933645876602	2.5451298102006725	2.11404574690148	1.3552	5.098001367556558	0.0034711724976989036	0.013862149909641724	1
CPD_0444	2-Ethyl-2,3-dihydro-1,3,2-benzoxazaborole	2.696036207314028	2.277311179585023	3.826874649344072	3.4838007690803496	1.3785078861228022	3.788922322998882	1.1156817349408923	0.8749527522586105	0.564473818160516	0.98345	0.29534621278728607	0.03748503188550239	0.08594045146945635	0
CPD_0446	2-Ethylhexyl cyanoacetate	0.2923318908836215	0.3118164459078112	0.2686321221477129	0.3097117717752733	0.4557292143106476	0.4021639640133704	0.3586477661866684	0.2753100723051321	0.2855433284124374	0.19678	0.7875105075788219	0.17266830824614332	0.2913333595922583	0
CPD_0447	2-Ethylhexyl nitrate	0.3959311204110332	0.3985026512702929	0.4266948315655345	0.3568284208100378	0.4448825172200777	0.2841767641045666	0.8074470466709605	0.5826937525242019	0.2760453653781349	0.29736	1.534400068531802	0.3622232408569624	0.5017281376734952	0
CPD_0448	2-Heptadecyl-2-imidazoline	0.1693280813573613	0.1607575424716047	0.1671708076411534	0.1757538373620779	0.2132651044177721	0.1169124728724445	0.1414769829706306	0.4066764120925897	0.184820021615377	0.24929	1.4487604356063546	0.46142293461465056	0.600582232355577	0
CPD_0449	2-Hydroxy-1,4-benzoquinone	1.3340183903558065	1.3602110883041876	1.4269992605987256	1.0518615358224277	1.1860219431944738	1.3782181768155923	1.3093742082102784	2.0822591646648085	2.1452935377153586	0.34429	1.5311867412963371	0.08351987505374393	0.16515988153714634	0
CPD_0450	2-Hydroxy-10-undecenoic acid	1.930293342598127	1.4856970517581771	1.3230927959324643	1.5552002736505954	3.811418882514047	4.124066100185301	1.0612660696589085	1.8020585179483732	0.6085795174751263	0.8562	0.36582227850823074	0.08365963840937322	0.16517071467661168	0
CPD_0451	2-Hydroxy-24-keto-octacosanolide	0.6406846733002407	0.7897937861886318	0.8384691244658593	0.6273872970800863	1.355488709431692	2.153583266602761	0.8158687671864455	0.9108969364037064	0.7152732475127305	0.34786	0.5903693932091234	0.3234082719182765	0.46137511480124066	0
CPD_0452	2-Hydroxycinnamic acid	15.223164040149506	13.384827203424804	15.016013306703924	15.400442086283656	16.91702044983665	18.525386963845648	15.806573788274235	10.863121652048246	22.22278982034645	0.066068	0.9616393601366042	0.7323034333367904	0.8275945277461515	0
CPD_0455	2-Isobutyl-N-{4-[(4-methyl-1-piperidinyl)methyl]phenyl}-1-oxo-3-(2-thienyl)-1,2,3,4-tetrahydro-4-isoquinolinecarboxamide	0.2014103171397089	0.2135850959140969	0.1309107327420426	0.1343468975851847	0.1208629006216459	0.1395211614627968	0.4859244848598087	0.2880192552943316	0.9266671468006163	1.1382	4.308278449651109	0.016675265010497615	0.04547799548317532	1
CPD_0457	2-Methoxy-4-nitroaniline	1.7723611379157047	1.7791126787152356	1.6840624809055151	2.4482572482908744	2.306449646924932	1.1959768566522972	2.427419703587307	2.115335633536822	1.6354578544462188	0.06128	1.0382358480453304	0.7915028761552837	0.875493289272481	0
CPD_0458	2-Methoxy-5-[(5,6,7-trimethoxy-4-oxo-3,4-dihydro-2H-chromen-3-yl)methyl]phenyl N-{[(2-methyl-2-propanyl)oxy]carbonyl}-L-phenylalaninate	0.1276603460082478	0.0937207516459275	0.0939574364490719	0.1187264439691665	0.2368273647107365	0.1775431372087023	0.3056247753449643	0.2197305663176868	0.2341097494362496	0.3226	1.4246284788463164	0.1634433059359225	0.27821414864521277	0
CPD_0459	2-Methoxyethyl [(13R,14S)-14-benzyl-11-(cyclohexylmethyl)-13-hydroxy-8-isopropyl-18-methyl-6,9,16-trioxo-2,5-dioxa-7,10,11,15-tetraazanonadecan-17-yl]carbamate	0.82350188328665	0.8476642879871515	0.8517974156955481	0.6290884506434941	0.587907110826442	0.7010650331641267	1.2987137380013285	1.5072035428905046	1.1117842102084787	0.59825	2.0425327031171037	0.002225242487407154	0.010212866639965668	0
CPD_0460	2-Methoxynaphthalene	0.1817769014192154	0.1907889529468715	0.2002138592131204	0.1723532508018919	0.1748004277596092	0.1881803586282491	0.1789986164044824	0.1521156261493071	0.2221189114424693	0.018177	1.0334354170724331	0.8580337912413328	0.9169257717001211	0
CPD_0462	2-Methyl-2-propanyl 3-methyl-2-(2-methyl-2-propanyl)-4-oxo-5-undecyl-1-imidazolidinecarboxylate	0.1747113984137168	0.1491927642998946	0.1748709955229976	0.1507202163808238	0.2201294721953698	0.2580354242936112	0.2886951262060463	0.2980986454413786	0.286129280773764	0.2971	1.3880485235812956	0.0924962620214508	0.17833496506042942	0
CPD_0463	2-Methyl-2-propanyl 4-(2-methyl-1-{[1-(2-methyl-2-propanyl)-4-piperidinyl]amino}-1-oxo-2-propanyl)-1-piperazinecarboxylate	1.9596686524464824	2.021572256556805	2.057774777022547	2.102858414119546	1.8371359422953784	1.6350955208439384	3.6112975687501496	3.688827869086299	3.468763569519932	0.5596	1.931608143445964	0.0008977110955285627	0.005781071452880274	0
CPD_0464	2-Methyl-2-propanyl 4-(4-{[1-(3-methoxy-3-oxopropyl)-2-oxo-3-pyrrolidinyl]amino}-4-oxobutanoyl)-1-piperazinecarboxylate	0.1691573387689208	0.183427304411534	0.1247633914914171	0.0957071248693527	0.0974758744180463	0.1657553226522191	0.3156195799240752	0.2028395602579648	0.3167060618121913	0.7237	2.326765215486592	0.021194722895587898	0.05453872209534125	0
CPD_0465	2-Methyl-2-propanyl [5-(5-{[2-(diethylamino)-2-oxoethyl]sulfanyl}-1,3,4-oxadiazol-2-yl)pentyl]carbamate	0.2465419522942051	0.1702110140461103	0.1814548053080032	0.5565745292500138	0.5718294507647883	0.4816517725538782	0.1322825800428204	0.1150987781765375	0.1139252806359043	1.2603	0.22440629045226174	3.158606183789906e-05	0.0006368992796822269	-1
CPD_0466	2-Methyl-5-(piperidinosulfonyl)-3-furoic acid	0.8756196790867594	0.8480248375749665	0.9010061258838916	0.6889324158605415	0.8128476597801296	0.9697814704625326	1.1123019460630388	1.0423695201501997	1.077159737810396	0.23418	1.3076070102802466	0.05072367199271088	0.1086935828415233	0
CPD_0467	2-Methyl-N-[(1'-methyl-1,4'-bipiperidin-4-yl)methyl]-5,6,7,8-tetrahydropyrido[3,4-d]pyrimidin-4-amine	0.6493802818016766	0.8563773493900296	0.7273814675097979	0.6402748444054075	0.5188846855277484	0.649259536662088	1.4065855582284803	1.2674909304920057	0.9413971995736828	0.57695	1.9992455040308288	0.00822848034763369	0.026018074106913723	0
CPD_0468	2-Methylbutyl beta-D-glucopyranoside	22.32489544174749	22.242631454887636	21.713230016481745	24.28586078295927	23.75418790928105	29.971071759756267	25.36063851060514	20.077365291768874	27.07408480427482	0.063699	0.929509641529485	0.5543216902475407	0.6818542493947086	0
CPD_0469	2-Methylhippuric acid	0.4212006893857836	0.4289209388804428	0.4397450094513869	0.7405363688246203	0.6947780906046124	0.806067073388967	0.2701027493939097	0.2034399036872699	0.216780326420086	0.99832	0.3079899470008073	0.00024937442948557006	0.0022553716784356704	0
CPD_0470	2-Octadecanoylaminooctadecane-1,3-diol	2.0689063206751075	2.3236318898865065	2.3185532050077446	1.9423673577897649	1.7493287701361635	3.06749648063668	2.2485067044127525	3.537246534193935	2.5677408259025123	0.18915	1.2358715823435649	0.3631571686507958	0.5024559251298975	0
CPD_0471	2-Octadecylfuran	106.67609741510717	99.0876833236512	92.80929792131332	173.83921459589962	176.6175029014656	300.38386005811924	158.6920360131504	169.1312871745623	100.75141404367903	0.34501	0.6584941873800969	0.1672565259592923	0.2833684943938423	0
CPD_0472	2-Oxo-N-{2-[(3,4,5-trimethoxybenzoyl)amino]ethyl}-3-piperidinecarboxamide	0.7097577048814822	0.5846516968807002	0.6320227806874978	0.7498663068408409	0.3770637179497391	0.5428760481517568	0.8935840252583008	0.5757414666400481	1.4936946940357363	0.45295	1.7744696428807434	0.1890325654298573	0.3141460344241662	0
CPD_0474	2-Propenoic acid, 2-methyl-, 1,2,2,6,6-pentamethyl-4-piperidinyl ester	3.066454137111629	3.156157634662745	3.169724581711043	3.7311272232490937	4.15981	2.6224556915086925	4.068628864554233	2.72878147621078	3.4296298128833804	0.01875	0.9727632928416406	0.9082176010656816	0.9424173096348334	0
CPD_0475	2-Pyridyl(2-quinolyl)methanone	2.8396637866546683	2.824006565955846	2.7258434939387275	4.556608949772024	4.165671357691448	3.6093010240418746	1.8686877439042828	2.047877426824254	2.107162294884499	0.60167	0.48847972564745706	0.0007531071352227107	0.005204054923168169	0
CPD_0476	2-Tert-butyl-1,3-thiazolidine-4-carboxylic acid	2.0797609095865464	2.070045499767575	2.091239716756077	8.39234851314344	2.5943844290333904	2.653330222442454	0.1398108723488076	0.1413451156377886	0.2936471991525858	2.5888	0.04214080097738503	0.0026002450686117102	0.011222110296113696	-1
CPD_0477	2-Tridecenal	0.318039375524016	0.3896276148091397	0.3503342393084436	0.3039822301613217	0.3489836873658625	0.2789439718966492	0.6000052223155816	0.2976304705004542	0.3598806506401875	0.2181	1.3493969296041064	0.3037584870271765	0.44215732431174803	0
CPD_0478	2-Tridecene-4,7-diynal	0.1610337100121496	0.1632715402556734	0.1423991799913127	0.1194382820401717	0.1369671048175727	0.127619005028672	0.1324281510974721	0.1373092054042178	0.143728339596767	0.063163	1.0766651932379037	0.17962794882553557	0.3016617427022243	0
CPD_0479	2-[(3R,4S)-3-{[5-(Cyclohexylmethyl)-1,2-oxazol-3-yl]methyl}-4-piperidinyl]-N-(2-methyl-2-propanyl)acetamide	4.893893729919396	3.420826039858309	3.2000345936022376	8.986749096936443	13.119317344532352	10.6588563716343	3.3274441693524794	4.985142688789722	1.8258204712929504	1.0477	0.30942869565926995	0.016330941304187958	0.0450382461976484	-1
CPD_0484	2-[1-(Aminoacetyl)-2-(2,2-dimethylpropanoyl)hydrazino]-N-dodecylacetamide (non-preferred name)	0.4129080176217052	0.4825701587140905	0.3806413617360106	0.5930330739074566	0.4794849858405923	0.4239163257144497	0.8739817684214647	0.6711106912740918	0.7855677398705153	0.37708	1.5574757050545467	0.0229570321454877	0.05798182656868557	0
CPD_0485	2-[1-(aminoacetyl)-2-(2,2-dimethylpropanoyl)-2-methylhydrazin-1-yl]-N-dodecylacetamide (non-preferred name)	1.321936701481103	1.3029367103736609	1.4422579845243824	1.4870290875464651	1.47779796834521	1.713949961501463	1.9815879400442145	2.4425005041882057	2.0980742783834923	0.27891	1.3939887920219478	0.013853302417932067	0.039443430495501024	0
CPD_0486	2-[1-Benzyl-5-oxo-3-(2-thienylmethyl)-2-thioxoimidazolidin-4-yl]-N-(4-propoxyphenyl)acetamide	7.968164607770525	8.422838881058084	8.338260273423222	7.762096000220476	7.861305776608525	8.809720029174851	10.778656606811012	10.291293294548051	10.180816428993456	0.20875	1.2790328873436627	0.00487316541903586	0.017839266266113415	0
CPD_0487	2-[2-(Octylamino)ethoxy]ethanol	5.833008847854764	5.811813851818534	5.360263635921729	4.476339389408488	4.520156930999005	3.31023128215552	5.603475974113853	4.664046211073239	4.815445755349412	0.17737	1.2255872095028175	0.14643647989858713	0.25621176426068587	0
CPD_0488	2-[2-Hydroxyethyl(tridecyl)amino]ethanol	3.660485546742255	3.3299487669415413	3.477057624125821	5.149907251281452	5.33079498087437	7.590456490731331	5.175345186420829	5.343251046464836	2.7070607162942832	0.28789	0.7318654631941023	0.250018709891645	0.387308580814513	0
CPD_0489	2-[2-Oxo-2-[(2-oxoazepan-3-yl)amino]ethoxy]acetic acid	3.75562292523732	4.705155760955976	4.2287383818473865	4.31359027948962	5.622634480814499	5.580972321634619	3.507738922025661	3.237474452557535	3.684346358100616	0.33016	0.6721291015130116	0.014581358419225457	0.04113548361386998	0
CPD_0490	2-[2-[4-(2,2-Diphenylacetyl)piperazin-1-yl]ethyl]benzo[de]isoquinoline-1,3-dione	0.3991771596656344	0.324808994824884	0.3912084534133909	0.2120291572260453	0.352044484855387	0.3880032311459284	0.4819036864879785	0.3513228909293689	0.6473990931771257	0.37427	1.5551534883684675	0.159858160516675	0.2734708448338112	0
CPD_0491	2-[4-(1,3-benzodioxol-5-ylmethyl)piperazin-1-yl]-7-(furan-2-yl)-7,8-dihydroquinazolin-5(6H)-one	0.4008883590490318	0.4877298803400569	0.3490685350137306	0.6127545405130436	0.5093382914753523	0.520789175405517	0.7667242348866816	0.6568546985620902	0.6430163214482933	0.19385	1.2579085080950423	0.046075922774883114	0.1012024732376897	0
CPD_0493	2-[6-(1,3-Dioxo-2,3,3a,4,7,7a-hexahydro-1H-isoindol-2-yl)-2-pyridyl]-2,3,3a,4,7,7a-hexahydro-1H-isoindole-1,3-dione	0.2414382498366906	0.2584459497081645	0.2694202276012226	0.5276011821654383	0.6810648290828452	0.489386742991834	0.0475602884383191	0.0446555578840257	0.038393788997465	2.1586	0.07691730129919191	2.719891545436362e-05	0.0005974047501583438	-1
CPD_0494	2-[Bis(3-methylbutyl)amino]-2-(hydroxymethyl)propane-1,3-diol	7.261988125914443	7.233698603236479	6.729271012314695	2.551589845366936	2.928930413375479	3.3862223165103718	3.750753343927239	3.8173989327910687	4.172330413238357	0.24154	1.3241032532876875	0.03138373813284563	0.07409212649405014	0
CPD_0495	2-amino-2,3,7-trideoxy-D-lyxo-hept-6-ulosonic acid	0.4299103417251612	0.4461625734140894	0.4700028378935344	0.7519827966883371	0.5076589602546608	0.8321993531571573	0.205479846584486	0.2173674967590521	0.2851495976144256	0.90455	0.3384563662792082	0.004111983572032007	0.015812049722528244	0
CPD_0498	2-iodopalmitaldehyde	1.2035390342509789	1.1898249233137088	1.3771733580351122	1.9333803368575275	1.6724762717919202	2.3904632395218512	0.8235447240013659	0.728996225835027	0.8137992857210503	0.77651	0.3946320902610136	0.0011445682392496263	0.006672127650602087	0
CPD_0499	2-phenylethanone	0.1064908799566164	0.1055868172404075	0.1091931993760156	0.1491121844033715	0.2035087903241178	0.1976716051925694	0.0304449650416559	0.0506553648748575	0.0264065501977188	1.4039	0.19536312870118974	0.0016717056021343841	0.008639486935400389	-1
CPD_0500	2-t-Butyl-N,N'-diheptyl-N,N'-dimethyl-malonamide	1.90203723364786	1.5906632657350157	1.6667335332073994	2.784048280342377	2.499823943088306	2.2943132626039	2.5591047654083043	2.2037904461620625	1.4082432407506975	0.19639	0.8143292960687637	0.28328631266502974	0.4208238702632688	0
CPD_0501	2-{(2R)-2-Hydroxy-2-[(10S,13S)-10-isopropyl-8,11-dioxo-2-oxa-9,12-diazabicyclo[13.2.2]nonadeca-1(17),15,18-trien-13-yl]ethyl}-2-(3-methylbutyl)-N-(2-methyl-2-propanyl)hydrazinecarboxamide	0.558545603471557	0.542305506625532	0.4944100573626869	0.6746174670946926	0.6957763953449445	0.6648486344258987	0.5619061208098892	0.4652860167603864	0.6320622038224771	0.17878	0.8152612496781881	0.07861149883965475	0.1569677655402197	0
CPD_0502	2-{(3R,4S)-3-[(5-Butyl-1,2-oxazol-3-yl)methyl]-4-piperidinyl}-N-(1,3-thiazol-2-yl)acetamide	0.1973863427803683	0.1899197435344197	0.1922949980719654	0.3310047534740955	0.30322144984705	0.3227022263876313	0.1272436020325372	0.110684172796865	0.1240220882599621	0.82116	0.3782413102717796	4.1505765838587266e-05	0.0007065081877726101	0
CPD_0506	2-{4-[1-(4-Methoxyphenyl)piperidin-4-yl]-1-methylpiperazin-2-yl}ethanol	1.981270319760553	2.083091539902749	1.921087023547135	1.9317368124679095	4.825282374495643	0.8375460015042331	2.103013429191188	2.711321885629544	1.030505899596737	0.079907	0.7696084067186306	0.8787591434436426	0.9295653415058451	0
CPD_0507	2-{4-[3-(Ethoxymethyl)-4-methoxybenzyl]-1-(3-methylbutyl)-2-piperazinyl}ethanol	1.777078806350194	1.9146981726707275	1.8910896932799093	3.468605005211121	3.2330412439432705	2.820854796560015	0.1961781913144789	0.2052198681120306	0.1898463693546072	2.342	0.06208919546899979	1.7684820707689995e-06	0.00013595205919036683	-1
CPD_0508	2-{4-nitro-1H-pyrazol-1-yl}-N-(5-methyl-3-isoxazolyl)acetamide	1.5648646383960407	1.8778322188261576	1.62360903061167	1.7025706432346994	2.2392465403016577	1.5290897648178043	1.5376932517985424	1.0271772305022515	1.60412501924579	0.23433	0.7620300511235643	0.2014281163637296	0.32858963279494346	0
CPD_0509	2-{[(2E)-7,13-Dihydroxy-2-octadecenoyl]amino}ethanesulfonic acid	0.2109018520777184	0.2697192942404791	0.2891234429758856	0.2805896762061851	0.3588150661512177	0.4361848470989253	0.2513993228110305	0.2551567122657394	0.0763471681959474	0.61685	0.5419383089858224	0.1563877258946963	0.2705441671596012	0
CPD_0510	2-{[(4-Bromophenyl)sulfanyl]methyl}-4-chloropyridine	2.1547142173745057	2.275386318434468	1.8287968990594847	2.1773046867494497	2.3214864169784057	2.1862834756278406	0.0963670099016315	0.1249276238589042	0.1141483619902557	2.5287	0.05017789880559885	2.8604197019413344e-06	0.0001695187684449011	-1
CPD_0511	2-{[2-(1H-indol-3-yl)ethyl]ethanimidoyl}phenol	0.7296319632947639	0.7476736731738659	0.8070814722587923	0.927802947900823	1.0168402861160128	0.6238555211539061	0.999523175095629	0.9530458030311691	0.6537821116163383	0.015895	1.0147371434368784	0.9299183265332617	0.9563541318026019	0
CPD_0514	21-dimethylarsinoyl-(7Z, 10Z,13Z,16Z,19Z)-heneicosapentaenoic acid	0.286182073358625	0.3200500047297366	0.3723460798975488	0.4647409069227686	0.2325495013737279	0.2595182424611265	0.282850062241035	0.1430074518104746	0.7632198461271249	0.026982	1.242753563355741	0.9549067520602772	0.9692609992759209	0
CPD_0515	22-dimethylarsinoyl-(5Z,8Z, 11Z,14Z,17Z,20Z)-docosahexaenoic acid	0.3854815296802891	0.2872123622057436	0.3000472036117989	0.2787124454402436	0.3109414594711161	0.30708531811256	0.355291645319701	0.2369101905012864	0.6839708816092852	0.21699	1.4231257924983525	0.4544435177143256	0.5927524144099899	0
CPD_0524	2S-Amino-tridecanoic acid	0.8464711162337625	0.7181164656036308	0.7071348453614675	0.6459964441097497	0.9026439339723372	0.7737478064038896	0.8749070233913993	0.8448027965461015	0.7965732291876271	0.07485	1.0834894295167397	0.42706899328660886	0.564226489519365	0
CPD_0527	3,13-Octadecadien-1-ol, (3Z,13Z)-	19.621837470161797	14.963017855518038	15.701579890226563	7.482519658597438	7.296733787303377	8.297914340564683	5.088476678514358	5.746283316045747	6.554673389925084	0.24192	0.7535341227914417	0.025961518890379575	0.06386533647033375	0
CPD_0529	3,3'-Dimethoxybenzidine	2.193242706651573	2.1392681190167377	2.209224077492682	2.8836514833723927	5.221150254324618	3.2984533289619846	1.0590404340705015	0.9627271369830802	0.6685596852433304	1.206	0.23592625443965828	0.0032985674849053104	0.013390224443675023	-1
CPD_0531	3,3,5-Trimethylcyclohexyl 1-piperidinylacetate	1.9258291766820523	1.872389136445095	1.9969831348407368	2.4295300431577163	2.7203905093460508	1.551008950269811	2.669869612247583	2.312287973215566	2.119596050144773	0.068647	1.0598161990315582	0.681662331655855	0.7902400263305388	0
CPD_0532	3,3-bis(4,6-dibromo-2-methylthio)indole	0.4023364954902833	0.4225162945810119	0.3792803583683465	0.7252922816571358	0.7272811706600071	0.7384359752017557	0.0805204715265899	0.0705241284836102	0.0715196878058329	1.9308	0.10158070751346104	7.060970489961852e-07	0.00011761385767059442	-1
CPD_0533	3,4,5-Trimethoxy-N-[2-oxo-2-({3-[4-({[(3,4,5-trimethoxybenzoyl)amino]acetyl}amino)phenoxy]phenyl}amino)ethyl]benzamide	0.4454673757332074	0.4596900395725166	0.3767824258493799	0.0273259983869927	0.0300563075655629	0.0422000689792673	1.0253771643709968	0.8734721934385304	1.260055236955881	2.922	31.72152297962455	3.3662112536772304e-05	0.0006391690657972138	1
CPD_0535	3,4,7,11-Tetramethyl-6E,10Z-tridecadienal	9.911395749316048	9.635146364023353	8.20845726719947	16.32376116590385	14.837975986563947	29.403652071122156	14.930886459654564	16.23309992026051	9.658117293374756	0.31289	0.6740170284811742	0.2381114982210678	0.37073056052140935	0
CPD_0536	3,4-Decadiene-6,8-diyn-1-ol	4.411482021972665	3.706413129759591	4.161153456421539	4.318780966017246	5.066116128347288	5.534114107765167	3.493648554943249	5.127821891351188	4.36759626985015	0.12279	0.870638579203586	0.33475639413749164	0.4749139155583792	0
CPD_0537	3,4-Diaminopyridine	40.49729333013616	46.0305424234745	41.83738070897068	55.160267432996925	47.29476575629975	66.65446815276063	27.35031950950943	29.941161375372133	29.15155451009491	0.5584	0.5111660474956307	0.002992771515992161	0.012394306278351374	0
CPD_0539	3,4-Dihydro-6-(isopropyl)-3-(4-(isopropyl)phenyl)quinazoline	1.1977705899157711	1.0290732358678318	1.0910015599000176	0.7444082370209139	0.8194041663476408	0.7839853988293736	0.9047504203616036	1.5489027342044168	0.5872435804851751	0.15265	1.295212361219698	0.5558753272965665	0.683043608965811	0
CPD_0540	3,4-Dimethylbenzyl alcohol	2.6727969192146324	2.843368386675144	2.062029098369741	3.259351464498122	3.7971418087121394	3.8085217996694265	4.146624707569605	3.604717606226537	3.2831092068283625	0.011336	1.0155946813334615	0.8822308619762509	0.9314540431165568	0
CPD_0542	3,5,7-Trimethyl-2E,4E,6E,8E-decatetraene	0.3358890943560788	0.341618361149424	0.3151187827981267	0.4463621048648046	0.4836968452652453	0.2459566182826189	0.4830503228182961	0.3216954590066287	0.3997036104292313	0.044067	1.0241781015534224	0.8406378214661852	0.9049460204054178	0
CPD_0543	3,5-Di-tert-butyl-4-hydroxybenzaldehyde	4.379239504080604	4.3145677207101	4.227145832298572	6.0216897149779545	5.662840401380799	4.423740433902911	5.279811399023347	4.204207322553812	3.297546785762415	0.20335	0.7934784474508314	0.21871970730618034	0.3475989518990881	0
CPD_0544	3,5-Dibromo-4-(4-iodo-benzyloxy)-benzaldehyde	4.1961367243670455	4.496793604918389	4.082213094527313	12.799474244348032	11.828251922106409	13.205717885513598	0.1404471080127166	0.2492740639654242	0.1197146724822175	3.6769	0.01346522520552443	4.193097374585409e-05	0.0007065081877726101	-1
CPD_0547	3,5-Dihydroxyphenylglycine	0.8679977440902362	0.862150279365017	0.8415242829068097	0.8260199349505041	1.3891988912614182	1.0824689074456926	0.3735606665277856	0.2783194651630073	0.45376208502339	0.91975	0.3352780208476153	0.00619249528759179	0.020810844818956016	0
CPD_0549	3,6,8-Dodecatrien-1-ol	12.417619043291346	13.476970598648457	12.599198546739975	16.417126882304213	17.893187645161532	24.57036643003486	20.353545174344926	19.834177860035823	13.263760667781678	0.083966	0.9077932325671146	0.6192416062569654	0.7387654468439063	0
CPD_0552	3,6,9,12,15,18,21,24,27-Nonaoxanonacosane-1,29-diol	0.3809144861752503	0.3385905169548749	0.3381718174298897	0.2618162657000003	0.3014724393122546	0.2849512200315411	0.4192469331176387	0.297887880398152	0.6533216019747885	0.36237	1.6156471477333731	0.13650000359921144	0.2443886527322126	0
CPD_0553	3,6,9,12,15,18-Hexaoxadotriacontan-1-ol	2.733449408470129	2.412469683045282	2.5789950526258747	4.24471151512187	3.983103926531682	3.654111860580853	2.96095700526684	3.053401537640132	2.6138963806131783	0.27024	0.726166277914998	0.007614178563399743	0.024516857677962522	0
CPD_0554	3,6,9,12-Tetraoxahexacosan-1-ol	25.45580821972492	13.967725832802133	23.58627176045588	17.23380571971292	23.760264092840703	25.90162104759383	36.42992913221732	25.539950952256184	25.530482806342825	0.22674	1.308011947641667	0.19203306102705794	0.31704787256816275	0
CPD_0555	3,6-Dihydro-1H-[1,2,5]oxadiazolo[3,4-b][1,2,3]triazolo[4,5-e]pyrazine	1.6354604656887892	1.0511372688942586	1.1107177867095712	7.283044770022163	3.225426738388517	2.793843612349989	0.6444592807388105	1.566511497055639	0.6525131719459205	1.294	0.21526207458966193	0.02154533281976593	0.055209915350650195	-1
CPD_0556	3,7-Dibutyl-9-ethyl-9-methyl-3,7-diazabicyclo[3.3.1]nonane	0.2934346037168372	0.2754894822759839	0.2639698906612311	0.3699367497245838	0.4843148366771323	0.1839125730863438	0.3525397554293795	0.8835539487300392	0.2978941257688739	0.29114	1.4775965977141163	0.48067464201973326	0.6210397160549075	0
CPD_0557	3,7-anhydro-2,4-dideoxy-5,6-bis-O-[(3R)-3-hydroxytetradecanoyl]-4-{[(3R)-3-hydroxytetradecanoyl]amino}octonic acid	0.2005624627965307	0.206951016283701	0.1756999641739576	1.189062950205343	1.148140249899959	1.2579231119405865	0.097269948371967	0.0848468374506265	0.0827489656832958	2.2018	0.07367355929009388	1.3462855276268821e-06	0.00013595205919036683	-1
CPD_0558	3,8-Dihydroxy-1-methylanthraquinone-2-carboxylic acid	0.5137690556633949	0.5623162972118475	0.5886940080375614	1.592896600753517	0.7116397248469972	0.792697196273504	0.108297563285548	0.377064857610064	0.3683051868785976	1.1502	0.2756226166820278	0.047758540334058276	0.10378622722772382	-1
CPD_0559	3-((5-Phenyloxazol-2-yl)amino)benzonitrile	0.2513641233015592	0.2501556101939651	0.2036962568270935	0.666610148932705	0.3977278665258393	0.4887680487208918	0.0971953198453899	0.1379829330042398	0.1121520578492416	1.2531	0.2236359246220437	0.0012093117085920713	0.006918387914270919	-1
CPD_0560	3-(1-pyrrolidinylcarbonyl)piperidine	1.7955205474538547	1.7833715352867594	1.6057196746272258	1.7324236011531238	2.2763580240211443	2.1091175770638797	2.4435454761802284	1.8734342308448144	1.7840751145157123	0.0051305	0.9972467050958881	0.9641451833367565	0.9752455390659626	0
CPD_0562	3-(2-(Phenylamino)oxazol-5-yl)benzonitrile	1.8177769774836967	2.000607398706745	1.772706008663984	0.3793962436645057	0.1397961665792989	0.3372632559664032	4.652151927262064	4.325700459416397	3.70882763678753	2.3442	14.81300261530663	0.0009916933368330771	0.006160519213660024	1
CPD_0563	3-(2-Furyl)-3-{[(4-methoxyphenyl)sulfonyl]amino}propanoic acid	0.0918177908561948	0.0836960045103493	0.1119509882445046	0.0388855177330579	0.0882034705404304	0.1453846501768785	0.1992100784691122	0.1175961588962396	0.0610995831268623	0.29653	1.3869445229324548	0.5319451060929237	0.660901495448784	0
CPD_0564	3-(2-{4-[4-(2-Methoxyethoxy)phenyl]-1-piperazinyl}ethyl)-8-(2-pyridinyl)-3H-[1,2,4]triazolo[5,1-i]purin-5-amine	0.2021443087429028	0.2400054278575691	0.2628858902544914	0.2921758347409572	0.4152118503038851	0.2524395777666129	0.1410945405736485	0.1789695129956708	0.1685665583154803	0.55492	0.5090818221328063	0.015993289979405037	0.04423569500309443	0
CPD_0565	3-(4,5-diphenyl-1H-imidazol-2-yl)pyridine	0.1837540866064758	0.1817188018770744	0.1837542301258488	0.2862557063725496	0.2465680139682242	0.2283237523669568	0.1221922910124834	0.1655502015941317	0.1348115518727042	0.49958	0.5551539742700741	0.0060227679465397746	0.020520788294304492	0
CPD_0568	3-(4-Morpholinyl)-N-[4-(1,4,8,11-tetraazacyclotetradecan-1-ylmethyl)benzyl]-1-propanamine	0.4292715456690049	0.3894413378728356	0.4072939363924368	0.1522561695916179	0.1421206534234576	0.2762862336727109	1.0929587929102282	1.3580659127897468	0.9491547780209364	1.5361	5.958296132670759	0.0015037479130932954	0.007972456608210143	1
CPD_0571	3-(Acetyloxy)-2-hydroxypropyl icosanoate	0.5526885192215322	0.4918020335104032	0.4627271038676063	1.1644628724003194	1.563945029399062	1.971048071640712	0.5559741429892269	0.6705905702053203	0.5597643238780524	0.80002	0.3801140062101639	0.004463880396357948	0.016688671390639138	0
CPD_0572	3-(Dimethylamino)propyl acrylate	0.7506321293633229	0.7411014739161096	0.8152079275095476	1.701505306728731	1.214273818125748	1.4415003705842244	0.3584445156930964	0.2879289418466553	0.2043334522496256	1.3921	0.19523808621409672	0.0009744227614731118	0.006101763609620326	-1
CPD_0573	3-(Dimethylaminomethyl)indole	0.7841010453942284	0.8794136417750441	0.8709318595814295	1.376360892584968	1.1581898523958647	1.6655693095651676	0.5524703111488615	0.5425575803661296	0.5075348793145661	0.80411	0.3815516580520176	0.0009111975958243945	0.005807114211730596	0
CPD_0574	3-(Dimethylphosphorothioyl)-1,3-oxazol-2(3H)-one	11.152587520370906	10.065293275158984	9.264108212333324	6.130593457771954	7.5787694994935615	7.056202103925943	2.338519844839724	1.2730481577270798	2.2454732577994827	1.0947	0.2820554722737812	0.0032426971685349188	0.013250888761787209	-1
CPD_0576	3-(Hydroxyamino)phenol	5.763200088173023	5.621796157671392	7.215988426880005	7.204428964371298	8.782435970687231	9.999668873613704	3.77112836571845	2.80381474599363	6.793004482532577	0.61184	0.5144182634231697	0.05889171616136684	0.12277425572623935	0
CPD_0577	3-(Pyrazol-1-yl)-L-alanine	12.554651217862896	15.775003540320272	12.770580603027318	14.1118	17.58169642554222	19.937258708077348	8.857041988115029	11.531888275625864	9.524459406169074	0.45732	0.5793717408079165	0.013327885067470105	0.03830209960978558	0
CPD_0578	3-(Pyrrolidin-1-ylsulfonyl)benzoic acid	0.8756196790867594	0.8480248375749665	0.9010061258838916	0.6889324158605415	0.8128476597801296	0.9697814704625326	1.1123019460630388	1.0423695201501997	1.077159737810396	0.23418	1.3076070102802466	0.05072367199271088	0.1086935828415233	0
CPD_0580	3-(Tetradecylamino)-4-(trimethylammonio)butanoate	0.6290589229256259	0.4947648390370639	0.6267379225762227	0.5912190384859005	0.8338596498308174	0.6583544571165668	0.7008709075150371	0.6728009670179397	0.6173387522920508	0.030597	0.9556393163798704	0.7543848796012766	0.8443537862391157	0
CPD_0581	3-(Tetradecyloxy)propylamine	16.043086041612813	14.376043168643257	14.807467528044814	2.3589368130188397	3.0410526279719043	3.1988352263183786	1.9516647573239216	2.8920892144249275	3.066157378285572	0.079334	0.9198828509791808	0.6102076691756663	0.7329642901231147	0
CPD_0582	3-(propan-2-yl)-octahydropyrrolo[1,2-a]pyrazine-1,4-dione	2.751449911040108	2.501885801864222	2.5930472767289503	5.055267788001546	2.8416841601157605	2.760891290939986	1.1577933861596403	3.260444533257604	2.8497735109914064	0.36691	0.6819401700124387	0.3162934787528678	0.4549240423462319	0
CPD_0583	3-({5-[(3S)-1-(1-Methyl-4-piperidinyl)-3-pyrrolidinyl]-1,3,4-oxadiazol-2-yl}methyl)-1H-indole	0.2322227928041656	0.2270564266896359	0.3289293211983725	1.0353436825815892	0.84190721519293	1.438230186129561	0.7836584039788114	1.027294898779873	0.2382988972101996	0.52787	0.6180859272331686	0.2582164323453185	0.39690578327655496	0
CPD_0585	3-Acetyl-2-(2,6-dimethyl-5-heptenyl)oxazolidine	0.3512442041412064	0.3054416442567131	0.3099064413952792	0.5029441607366322	0.3504762528077746	0.2990013349593473	0.4606473130507866	0.3683980009848588	0.3200531540514945	0.0084542	0.9971162637108082	0.9598004894922367	0.9732519390564313	0
CPD_0588	3-Amino-4-[(1-benzyl-2-methoxy-2-oxoethyl)amino]-4-oxobutanoic acid	0.2846410276895927	0.3618866486722124	0.3073270906346851	0.2708935508697352	0.2740461825245419	0.3836867737039948	0.4414383377769718	0.2429163313472241	0.5934606254786152	0.22606	1.3760271592889024	0.40249710624762114	0.539862970822983	0
CPD_0589	3-Amino-5-tert-butylisoxazole	0.7621307100314159	0.8176913665852197	0.8723430335026077	0.98570265915511	1.09109560015365	1.2844901088515468	0.6295048348077658	0.6378628260926252	0.747842058866621	0.42917	0.5995349101422001	0.005849644928565409	0.020154238829511072	0
CPD_0590	3-Benzhydryl-1,5-dimethyl-3,7-diaza-bicyclo[3.3.1]nonane	0.1992498244244343	0.1925788779870022	0.2296191114219389	0.1437479056376393	0.1333786112002264	0.1716230701192644	0.3786765012525599	0.3938671589207138	0.2991547234734677	0.73314	2.3881880112997695	0.0015824030874367063	0.008282365095945314	0
CPD_0593	3-C-Carboxy-2-deoxy-4-S-methyl-4-thio-D-erythro-pentaric acid	0.2116136392612129	0.2346962446899392	0.2113779487147523	0.1470420741934023	0.3196397047671933	0.3507302780157166	0.207498700219177	0.2111405903661404	0.2433910933150271	0.1225	0.8099102261217681	0.6316480153673768	0.7477642530335644	0
CPD_0596	3-Chloro-4-(dichloromethyl)-5-hydroxy-2(5H)-furanone	1.5776755364375956	1.5989776596735716	1.6228424353189683	0.2224201767875823	0.3638778153702034	0.3364203915517842	14.881964371628838	9.710307482517122	11.878739093420064	3.1078	39.52561430600633	4.744681801129513e-05	0.0007710533690016088	1
CPD_0599	3-Cyclohexyl-1-propyne	4.510135532438125	4.358665110624696	4.568685255326921	4.375323679146108	5.379545977787866	5.59386373532814	5.536316236130233	4.718532966393442	4.693205148690493	0.020054	0.9738949768161362	0.8119057614266545	0.8912923824875072	0
CPD_0601	3-Ethyl-2,4-dimethyl-1H-pyrrole	0.3766640175520561	0.3415049684806807	0.3912393125813503	0.5775322965886223	0.5055926425964509	0.3044861246107714	0.4826146600664157	0.4818167700717387	0.5263593815139671	0.089888	1.074357830193445	0.6176639535061821	0.7383155129374188	0
CPD_0602	3-Ethylrhodanine	3.096015686085088	2.9698157160316656	3.141168384823141	4.023665465439537	4.170032953703907	5.19627411902565	2.5768308439608183	2.5548544617271256	2.4257744499742744	0.47731	0.5644118936106199	0.002330555100558413	0.010429259832199719	0
CPD_0605	3-Formyl-6-nitrochromone	0.982210267620773	0.7766254640138908	0.853275395568838	0.6562233096415135	0.8136899878360531	0.6346957568589455	3.797736868409224	3.8201243495011687	5.566322525287961	1.5392	6.264433632475618	0.00025218263695981176	0.002259102370129201	1
CPD_0606	3-Hydroxy-1,5-diphenyl-1-pentanone	0.844287076355892	0.7847872297678018	0.8138970430037699	1.2784030354398332	1.246143998353048	1.2451552466731255	0.4382230877570301	0.5859321473925285	0.6710935321059835	0.6871	0.44970362143452264	0.002950378679940669	0.012343421007915044	0
CPD_0607	3-Hydroxy-4-methylanthranilate	4.170216305858925	5.15469044260107	4.7223930447808415	8.352823655270596	5.942410552810848	8.14402775589768	3.591642961341274	2.233161750692442	3.2329002322365694	0.77237	0.40365431620747005	0.00718876310488836	0.02346554314199403	0
CPD_0608	3-Isobutylhexahydropyrrolo[1,2-a]pyrazine-1,4-dione	0.7913453132046321	0.7628079441146107	0.7510328086745398	0.932009836355278	0.8278513710516266	0.5714766884526847	1.2991233990142053	1.1096345323464816	1.0293711028364945	0.34126	1.4747450553191928	0.06753205798055492	0.13818215982044846	0
CPD_0609	3-Isobutyryl-1-[2-oxo-3-(4-phenoxyphenoxy)propyl]-1H-indole-5-carboxylic acid	1.5450262639187191	1.475499087640618	1.4641205800946335	1.3423882614134268	2.031599471845991	1.5421090015383014	0.9287358116779812	1.4213657345765405	0.8824764452555359	0.36101	0.657549711873818	0.09212174952257705	0.17815998728422922	0
CPD_0610	3-Isopropenyl-N-isopropylidenebenzamide	0.2315683008460188	0.2004665748405508	0.2267200008639216	0.1849645314677139	0.5167700973882899	0.7212863685597285	0.024926277484303	0.0213098279044139	0.0206263579643537	2.4598	0.04698628022671185	0.002136288929058159	0.009953164328566423	-1
CPD_0611	3-Isopropyl-2-methyl-6-(1-piperidinyl)-4-hexyn-3-ol	3.7861360503982655	3.5943511182447336	3.9767702095205246	4.259255141427003	4.717267903292303	4.890232264617951	5.318047424325747	4.420967209820352	3.975581780186361	0.01404	0.9890270729085164	0.8688095465478616	0.9244253825725517	0
CPD_0612	3-Methoxy-1,2-propanediyl bis(octylcarbamate)	0.3191344689954543	0.3187940153777854	0.2614374618814108	0.2346375238712922	1.2925511573665962	0.131323999710608	0.2023489221449039	0.8525699910665397	0.2766415583292156	0.050868	0.802864208900197	0.9444704861754172	0.9656680781344664	0
CPD_0614	3-Methyl sulfolene	236.4932667578415	314.06969469874326	229.4582575783814	286.2885551011417	312.8211421437692	338.53395158265823	209.81375179033628	205.5300086275596	184.453432875869	0.37627	0.6396856567457713	0.0020723991315737943	0.009918486116092478	0
CPD_0615	3-Methyl-1,2-dihydroquinolin-2-one	1.7087067543031016	1.5763239047605604	1.720724550048665	1.868584595774652	1.4758508351271244	1.9287591361124696	1.848630465904595	1.8052655722283943	1.922196656037823	0.052679	1.0574411058244095	0.5097959006657486	0.6484477330081395	0
CPD_0616	3-Methyl-5-(5-methyl-6-phenyl-1,2,3,6-tetrahydro-2-pyridinyl)-2-phenylpyridine	0.3524410068503818	0.3586924263750113	0.3053258840176591	0.2162051585691764	0.217592962155092	0.2682149239749856	0.6215610590607479	0.6612763451266084	0.443392817064296	0.75089	2.45897171610419	0.003390452502259843	0.013672972386162646	0
CPD_0617	3-Methyl-7-(3-phenylpropyl)-8-{[2-(1-piperidinyl)ethyl]sulfanyl}-3,7-dihydro-1H-purine-2,6-dione	0.1297164163403248	0.1116182890301069	0.1234725923398995	0.1371774442336488	0.2665335955793897	0.1757479166065118	0.1645741504991255	0.1337467291190111	0.0707112687725338	0.39873	0.6368564059668743	0.2132932801107996	0.3410318680654915	0
CPD_0618	3-Methylcrotonylglycine	2.9464839611441613	3.1962722178580467	2.891521693297776	4.525798135950619	4.558395234625491	6.155021090770842	1.2845212161321218	1.5530680149017937	1.641268070091747	1.0287	0.29390342346621123	0.000630160781898661	0.004641303962487144	-1
CPD_0619	3-Methylcyclopentadecanone	5.044812917175266	4.764742078215198	4.819334657065449	0.9668947643927412	1.406258614731676	1.2681304066658712	0.8401553004619963	0.9171560384549876	1.4626122578018783	0.11958	0.8842825185129108	0.5275780848123476	0.6594726060154344	0
CPD_0620	3-NH2-Tyr-OH	0.6336316486373423	0.5835797399402888	0.5702885237543402	0.7169269627824545	0.8024323595685098	0.8266884445334582	0.4657706338254694	0.5543832317020068	0.6329293462347708	0.30037	0.7046247033399322	0.022704293899313124	0.05748052709206828	0
CPD_0621	3-O-({1-[(4-{[(3S,4R,5S)-3-(3-Chloro-2-fluorophenyl)-4-(4-chloro-2-fluorophenyl)-4-cyano-5-(2,2-dimethylpropyl)-D-prolyl]amino}-3-methoxybenzoyl)oxy]ethoxy}carbonyl)-alpha-D-glucofuranose	1.6817811881461031	1.3911253429991506	1.6360654948327924	0.9379053799052688	1.6783223023072524	1.5338704297988053	2.063290564190485	1.767300874754636	1.6587089255806786	0.25824	1.3226917090558699	0.18629662467166241	0.31007421968355176	0
CPD_0622	3-O-Benzyl Estriol	0.3384179487707957	0.259503393990893	0.2218007593323044	0.5161136534002945	0.5601785747881988	0.405912665904682	0.3085290143700264	0.3958259578817907	0.1603911769769905	0.50346	0.5834187652968628	0.10539718401202096	0.1970190521805255	0
CPD_0624	3-Oxalomalic acid	7.611284365909418	7.075442273546137	7.401596096446638	7.318082133244157	6.237280581794905	6.212774837256224	6.366139633922045	7.400766492178184	6.700021475373347	0.030142	1.035349311351648	0.6354248086630949	0.7515120333226988	0
CPD_0625	3-Vinylaniline	32.40401932648824	32.66105933464253	32.76736857023093	67.49020277247064	68.3385598248763	59.19841595998546	3.5238283620904047	4.863799024475859	5.215094899521166	2.2566	0.06974782892676991	3.21339852825752e-05	0.0006374968047994757	-1
CPD_0626	3-Vinyltoluene	98.68003541250673	100.007156950893	95.77733491651396	65.03635139157454	65.73054745585702	102.03433296674356	77.80677887809996	65.96214810628918	93.64197957901746	0.027269	1.0198009036005058	0.8659326600839574	0.922961154162277	0
CPD_0629	3-[(4-hydroxyphenyl)methyl]-octahydropyrrolo[1,2-a]pyrazine-1,4-dione	10.620284440127447	9.592530770964617	10.472480643757995	21.753660971894835	12.62625266253458	14.138478138548267	2.4516763268473043	6.913141425521573	8.624148512704979	0.92229	0.3707659221114747	0.06050312328579503	0.1256933348532342	0
CPD_0630	3-[(E)-3,4-dihydroxy-3,5-dimethylhept-1-enyl]-7,8-dihydroxy-7-methyl-8,8a-dihydro-1H-isochromen-6-one	5.151721698111226	5.579495502700882	5.354882713986273	8.450714834748121	9.622951023971549	7.269626321010841	7.3484437098929245	4.884793238666975	4.230238151762489	0.38223	0.6496186440011856	0.06969394491941962	0.14169182190229113	0
CPD_0631	3-[(Nonylcarbamoyl)amino]-4-(trimethylammonio)butanoate	3.8372448570268913	3.613631612684148	3.3562939251257218	6.784877415827663	6.354514488003048	10.834613207704187	3.8640301603220055	5.820529268908281	2.295999002409566	0.61932	0.499731203689262	0.08170444702568354	0.16235293997025968	0
CPD_0633	3-[1-(2-Carboxyethyl)benzimidazol-2-yl]propanoic acid	0.5757700088274865	0.5778831179821092	0.5381399905132366	0.3564579248269214	0.3202942947883194	0.3616761375138564	1.239669222601899	1.0587024259970288	1.0298763807432263	0.98097	3.205081993854283	7.395803439622983e-05	0.0010201840024761791	0
CPD_0635	3-[2-(1,3,5-trimethyl-1H-pyrazol-4-yl)hydrazono]pentane-2,4-dione	0.7626402407609394	0.7222431138003779	0.7935719707670947	0.956504662270473	0.8375476718275624	0.8545040470791222	0.1293885259782898	0.0947494788317913	1.096283864225235	1.1053	0.498543991141488	0.16431527990290482	0.2791544119897416	0
CPD_0636	3-[2-(Benzyloxy)-3,6-dimethoxyphenyl]-1H-pyrazole	0.2841407735350101	0.3354223797884083	0.3102688932538983	0.4920696428830688	0.3719049219812891	0.3369832592903138	0.1033940660796855	0.2427460584686434	0.450930721270057	0.47677	0.6636959515038979	0.2699465143580435	0.41042547918466443	0
CPD_0637	3-[5-[[2-Isopropyl-5-methylcyclohexyl]oxy]pentyl]thiazolidine	0.4340396223417921	0.4957755809468065	0.6112174419756689	0.7481914354407178	0.6653534736707374	0.8017796358773545	0.5474726205650666	0.4723313556841884	0.4850612332295066	0.32551	0.6792978540696678	0.005536489064634691	0.019456804427144772	0
CPD_0638	3-amino-2-phenyl-2H-pyrazolo[4,3-c]pyridine-4,6-diol	9.003143091991832	9.235349442134352	9.153514343157736	11.19168804095124	10.051951350159284	9.413672527666703	12.264344923382458	10.07404489107766	8.9372917287675	0.011752	1.0201703797804806	0.9009897073617663	0.9393111145975538	0
CPD_0640	3-chloro-N-{4-chloro-2-[(5-chloropyridin-2-yl)carbamoyl]-6-methoxyphenyl}-4-{[methyl(1,3-oxazol-2-yl)amino]methyl}thiophene-2-carboxamide	2.165532016455173	2.0572830893653413	1.5733524287689211	0.2254297380633468	0.2356119776489829	0.2043010691178128	3.057664412077567	2.800922397472503	2.7345880288254243	2.1589	12.915409972574174	1.1960128240603382e-06	0.00013595205919036683	1
CPD_0642	3-cyclohexyl-N-[1-(tetrahydrofuran-2-yl)ethyl]propanamide	1.5034389262449006	1.47374922026859	1.5952697752038871	1.73422662282366	1.8789975346100145	1.3401094687264756	2.016123339573012	1.6381123702550462	1.462648671872103	0.028379	1.0330183201624552	0.8202415701250588	0.8944123504023247	0
CPD_0645	3-{[(4R,5S,6S,7R)-3-(3-aminobenzyl)-4,7-dibenzyl-5,6-dihydroxy-2-oxo-1,3-diazepan-1-yl]methyl}-N-(5-methylpyridin-2-yl)benzamide	0.2492195671951438	0.2900510619728941	0.2502680348807624	0.1939952953760006	0.2439251852168122	0.3443282075963991	0.2592272233754573	0.1709366910852688	0.2608829185977165	0.096517	0.8834106640154451	0.6269243462421646	0.7450405274182247	0
CPD_0646	3-{[({(3R,5S)-1-(3,3-Dimethylbutanoyl)-5-[(2-pyridinylamino)methyl]-3-pyrrolidinyl}oxy)acetyl]amino}-N-(mesitylsulfonyl)-L-alanine	0.2288002554838264	0.2343556188672114	0.2292693880812248	0.1654822355252038	0.2226459340435398	0.2174594889611799	0.4364818652742817	0.2596957725429958	0.433554826631512	0.51006	1.865514345505716	0.03708426454099498	0.08525915025312865	0
CPD_0647	3-{[2-({[2,3-dihydroxy-2-(1-hydroxyethyl)butanoyl]oxy}methyl)phenyl]carbamoyl}propanoic acid	0.6459774676723186	0.6702320248015334	0.6754661949836599	0.7303291486684931	0.8514765710503148	1.004964037345719	0.4506170148834004	0.53574346533748	0.5073404491138923	0.45829	0.5774386859346262	0.006720771237806409	0.02222190489919861	0
CPD_0648	3-{[5-(N-hydroxy-3-{[5-(N-hydroxyacetamido)pentyl]carbamoyl}propanamido)pentyl]carbamoyl}propanoic acid	0.2674910535200556	0.2420131613543162	0.187898555252562	0.0509031572320384	0.0853848469940698	0.0520938853520656	0.3479789742220951	0.1685578646467217	0.868993653444273	1.5232	7.354902827525408	0.023058978001333198	0.05811996504434393	1
CPD_0649	3E,6Z-Heneicosadien-11-one	19.387987335095826	13.49174747015461	14.884670715772902	39.41297574302192	36.74040412628959	73.7511728384141	26.557495778437847	37.75081981937798	13.708566461105413	0.57657	0.5204437133476101	0.13881108198406406	0.24637464767734316	0
CPD_0650	3Z,6Z,9Z-Octadecatriene	3.2352440395173057	2.718640374064526	2.635459183745913	1.2643906247943493	1.1380922846830004	1.5182523584741603	0.902899608328239	0.8718780378731978	1.0249507144622976	0.28012	0.7140824792607141	0.027130564509641374	0.06581971271569802	0
CPD_0654	4(1H)-Quinazolinone, 2,3-dihydro-2-(1-naphthyl)-	0.1451538906400884	0.1119490714405284	0.1380308445879453	0.2484728989346965	0.2596936173528083	0.2046709568132884	0.0456275355344296	0.0480507095901963	0.0533898336802002	1.329	0.20631361895873712	5.3494523766029605e-05	0.0008171425953078887	-1
CPD_0658	4,4,4-Trifluorobutanenitrile	0.3947497035730096	0.4679530237296321	0.5040381118343334	0.2241520333767024	0.3254570244247496	0.3165020322605204	0.9296197850064402	0.7401432419291022	0.8455500611258497	0.90739	2.9041460349865913	0.001419516644495566	0.007725687932431621	0
CPD_0661	4,6-Bis(ethylamino)-1,3,5-triazine-2-carbohydrazide	0.4477741274855189	0.4760601588198901	0.5618608141710072	0.2349706119343248	0.3186303938260931	0.5479352506786401	0.6990654759509835	0.714105428674432	0.6068020662697852	0.56223	1.8337780160093664	0.05782210002017702	0.1211604480831648	0
CPD_0663	4,6-Dimethyl-3H-1,2,3-triazolo[4,5-d]pyrimidine-5,7(4H,6H)-dione	1.3625617970143606	0.974363607936532	1.292493870583177	1.1985578488053457	1.386507560091938	2.624410284610154	0.8985887689091733	0.9421885065650392	1.0603224914605962	0.4445	0.5568890110285849	0.09854540048389604	0.18647821937721867	0
CPD_0664	4,7,10-Trioxa-1,13-tridecanediamine	3.5288747109342515	3.741698081162209	3.1807829780930987	2.7856973187844645	3.3346852478395825	3.687607432377416	7.346223249213051	7.803122661831617	5.762335588441686	0.63728	2.1321067315133218	0.003645298701825269	0.014370889112965001	0
CPD_0665	4,8,12-Trimethyl-1,3E,7E,11-tridecatetraene	1.4598965508007078	1.2054874441359882	1.3357861762980028	1.778498353313779	1.583590628676133	1.633599775221163	1.983057997364188	1.923141259500106	1.6652693527121998	0.090644	1.1152553492317356	0.16872631503344024	0.2854654298364945	0
CPD_0667	4-(2,3-Dihydro-1,4-benzodioxin-6-yl)butanoic acid	0.6458607600857433	0.5489214626645221	0.5489771762818183	0.5981589586174623	0.5577219758624535	0.3740926186930762	0.6454849391136463	0.4546281845873891	0.3565387156180312	0.049576	0.9520764828242525	0.807636222306712	0.8901366966283653	0
CPD_0668	4-(2,3-Dihydro-1H-indol-1-yl)-6-phenylthieno[2,3-d]pyrimidine	1.2107843140124863	1.4471516693711175	1.2108650124994798	2.0677731985464822	2.2277346956558746	1.999017387866933	1.1822675899452373	1.1727300472134068	1.0553750439374157	0.51727	0.5417998225872434	0.00022711477073672452	0.0021655129302803966	0
CPD_0670	4-(2,6,6-Trimethyl-1-cyclohexen-1-yl)-2-butanone	18.347429432721786	18.44702635655869	16.149199224509598	20.96231350498992	25.03606244660452	27.947297104891103	24.236110234937943	19.16786669034872	16.733171072303406	0.17854	0.8132612161316399	0.19688603223983048	0.32289309287332196	0
CPD_0671	4-(2-Aminoethyl)benzenesulfonamide	0.7021376893042858	0.5776206051209606	0.5190550479140726	1.3422969921717762	1.1708891599254565	1.6385547932119566	0.0985279316917845	0.0998137314240509	0.0528972669749931	2.3923	0.06051411525921162	0.00025346026591693474	0.002259102370129201	-1
CPD_0673	4-(2-Ethylbutanoyl)-N-[3-(4-morpholinyl)propyl]-1H-pyrrole-2-carboxamide	1.0023218520851884	0.8834012319039664	0.8994129231552558	0.9142110575014114	2.0111619065916795	2.140918795340045	0.4397810839077331	0.4344948818249992	0.4182320395129745	1.0959	0.2551191416955277	0.009058413870462488	0.028065110984052545	-1
CPD_0674	4-(2-Methyl-2-propanyl)cyclohexyl 5-oxo-5-[(2-phenylethyl)amino]pentanoate	11.66293619980438	10.718924935046331	11.375229823714571	22.361214583901194	22.46918395312088	18.340925724971253	2.3901077159822703	2.77071652709681	3.248657765231835	1.7041	0.1331218255522693	5.366714443247079e-05	0.0008171425953078887	-1
CPD_0676	4-(3,4-Dimethoxy-2,6-dinitrophenyl)morpholine	0.3762434360283108	0.4031841773396588	0.4013154176053756	0.6250697476760917	0.7605336847536113	0.7882938585498472	0.0933501373849326	0.0752323181279639	0.3388154786313117	1.4227	0.2334047409919613	0.023839133061797215	0.05996346352967397	-1
CPD_0677	4-(3-Amino-2-hydroxypropoxy)phenylacetamide	5.238798741555706	5.54462723568571	5.271548931219873	6.101080871228921	7.157110420022062	8.313089452521007	4.934198250490565	4.46842723109156	4.806307178778965	0.34624	0.658696756541146	0.012055501506730711	0.035428936046825725	0
CPD_0678	4-(4-Aminophenoxy)aniline	0.9685343018447976	0.9671533653845216	0.8931691093096031	0.5765672695941346	0.8304123910145094	0.9950359626542812	1.5552560961153543	1.6203496394263863	0.9988858548951076	0.46811	1.7379119228068012	0.06763061805846339	0.13818215982044846	0
CPD_0679	4-(4-Cyclohexyl-1-piperazinyl)-N-(5-isopropyl-1,3,4-thiadiazol-2-yl)-4-oxobutanamide	0.1256924012677006	0.1199815136795984	0.1123943506330642	0.1091211314971018	0.1302862333716798	0.1621149510089174	0.2199841340927384	0.2470948133252348	0.1014321917939181	0.24528	1.4158892712330735	0.39018719921747164	0.5289903280863232	0
CPD_0680	4-(4-Methoxyphenyl)-2-(4-pyridinyl)pyrimidine	0.9622512256640277	1.0204280284384817	0.8922591184402384	0.2127817921625919	0.0643824978600428	0.0974774800513095	2.277404154127484	2.2167871384106497	1.684201617408038	2.4631	16.491468393197913	0.0013032884242235858	0.007319839094954386	1
CPD_0682	4-(6-Bromo-2-chloroquinolin-3-yl)-3-chloro-1-(2,6-dichlorophenyl)azetidin-2-one	0.1725868556781181	0.1902116655721067	0.2089784738985903	0.0552230490435621	0.0568790417104467	0.0545651571720049	3.661729648535645	2.288294955990629	3.281055119677845	3.3704	55.38628518244895	9.637698848365935e-06	0.00031195709430237106	1
CPD_0685	4-(dibenzylamino)butanenitrile	0.1262462867161201	0.092821769168928	0.1121652571862742	0.0737964261042859	0.0346468656236108	0.0515424525016243	0.1481493484686413	0.32448913418586	0.1960729939345136	1.2008	4.179819144571148	0.010869109477606193	0.03292858290013699	1
CPD_0686	4-(dimethylamino)-N-[(3R,9R,10S)-9-[[[4-(dimethylamino)-1-oxobutyl]-methylamino]methyl]-12-[(2R)-1-hydroxypropan-2-yl]-3,10-dimethyl-13-oxo-2,8-dioxa-12-azabicyclo[12.4.0]octadeca-1(14),15,17-trien-16-yl]butanamide	3.201362562306641	3.3254860873799976	3.30688116730082	5.411917043739884	2.923128289500576	2.641516375213476	3.8472754439238432	3.3544653803739157	4.863064305291949	0.11437	1.099142468292018	0.6150051299899091	0.7367294131240797	0
CPD_0687	4-Acetylbenzenesulfonamide	0.4264577175182683	0.4450467035366822	0.4278816209884606	0.4293894370574315	0.5567891171180064	0.5281670379940018	0.6318482444697867	0.4638656709332872	0.4395304642992446	0.0056208	1.0138005404056674	0.9638348558041296	0.9752455390659626	0
CPD_0688	4-Amino-1-(5-O-{[(2R)-2,3-bis(palmitoyloxy)propoxy](hydroxy)phosphoryl}-beta-D-arabinofuranosyl)-2(1H)-pyrimidinone	0.8297796173625486	0.4973073829051019	0.7298057137042762	0.708859504207144	0.9360210527633928	1.650672211812474	1.113268246193133	1.646446565014599	0.4829945362514992	0.059841	0.9839652328361006	0.8794549111490795	0.9295653415058451	0
CPD_0690	4-Amino-2,3'-bithiophene-5-carboxamide	5.498140213649998	5.551949760687918	5.588050536354856	7.181651667427879	7.447318502785821	8.883366951754043	5.16095250992771	4.554065375879039	4.412690126809652	0.42798	0.6008636206316038	0.0033526111237984005	0.01356484106010537	0
CPD_0691	4-Amino-2,5-anhydro-4-deoxy-1-O-[(1-dodecyl-1H-1,2,3-triazol-4-yl)methyl]-L-arabinitol	2.1034130378878406	1.969807013454789	1.9888929547029537	0.939931468586322	0.4638915360391437	0.5616776079325801	4.344096235622417	4.415834335160566	3.8495570088577606	1.6054	6.41540760612119	0.0009038901916025909	0.005790546539954098	1
CPD_0692	4-Amino-5-methoxy-2-methylbenzenesulfonic acid	1.321673081427071	1.2687768858797728	1.3425107308868889	1.8003796854133376	2.388612915191693	2.847536020758624	0.7929420603730599	0.7405099476635048	0.8100541350550458	0.91344	0.3330486194536998	0.00135820792981559	0.007468038346188707	0
CPD_0693	4-Amino-6-methylpteridin-2(3H)-one	2.1683756545422903	1.9245879606881544	2.016897007218265	2.639711385213909	1.7587146507548446	3.548391785299534	2.16635979610066	1.391788153907256	1.279321086463179	0.40826	0.608730330211477	0.13723797865475465	0.24474637630417592	0
CPD_0694	4-Amino-N-[(2S)-6-{[benzyl(3-pyridinylmethyl)carbamoyl]amino}-1-hydroxy-2-hexanyl]-N-isobutylbenzenesulfonamide	0.16958370944323	0.1868428947125774	0.1875431150609842	0.3791342775132404	0.1922582763021506	0.1826637222281459	0.09767877433697	0.1235554070164854	0.1692302339272884	0.5272	0.5178186664388953	0.09272017053023048	0.17835805604583765	0
CPD_0696	4-Bromo-1-(((4-chlorophenyl)sulfonyl)methyl)-2-fluorobenzene	5.43725198263172	5.700516454038858	5.538062371473812	0.9677855750068388	1.1646412206437482	1.021408750631852	39.86527892035715	29.77188801438799	32.59834951796391	2.9309	32.4162483910166	4.484497487636884e-06	0.0002042937744367914	1
CPD_0697	4-Bromobenzyl bromide	1.2329861722368791	1.32032958153347	1.1845152230700056	0.87939707608522	1.006130387346715	0.8863037993201969	0.9991375271671152	0.7952393717562362	0.9013240620262922	0.025523	0.9725342942676464	0.7216017442046809	0.8209151039292624	0
CPD_0699	4-Chloro-L-phenylalanine	89.18923170213486	87.39983867872333	91.44881497457364	89.15987328633605	98.06855510388364	109.49024923602629	112.39554153085072	99.50533802362855	104.81821625457044	0.056953	1.0674053225863884	0.38356208053656055	0.5230392007316735	0
CPD_0701	4-Fluorobutyrfentanyl	0.197550937232448	0.2129347976271567	0.2036107405846849	0.2671018877021989	0.4348141878138775	0.2808087503820565	0.2583016667404296	0.2322105828906291	0.0696111514806746	0.57804	0.5699697273851048	0.20091931500125104	0.32819489701399573	0
CPD_0703	4-Hydroxybenzaldehyde	21.50793723507276	20.806579507234087	21.553083190333293	23.47904973173536	24.352196560998205	29.37821177812498	26.903045604402266	20.5522158493384	19.748632422193293	0.12111	0.8704101227372683	0.2953956909699966	0.433059237059709	0
CPD_0705	4-Methoxybenzenesulfonamide	1.7157343775672154	1.7574876323232906	1.739274489627323	3.034805990494428	2.7088263245231285	3.4929404049397315	0.7069484036586755	0.6490781810166347	0.6689153071334139	1.2763	0.21923087201310837	4.095131700454423e-05	0.0007065081877726101	-1
CPD_0706	4-Methyl-4-{[3-(1-methylpiperidinium-1-yl)propanoyl]amino}tetrahydrothiophene-3-sulfonate 1,1-dioxide	0.3005756578574715	0.2917762419523362	0.2766475275592797	0.5789741099278609	0.6284305564301053	0.4345759392745963	0.0609466328298409	0.1839749348715202	0.1153382881921029	1.3515	0.21940567060149668	0.009147356446016329	0.028269468413568054	-1
CPD_0707	4-Methylene-L-glutamine	8.583153472882477	9.261174133700274	9.41153052094141	9.735411520943552	7.111657138646655	11.815994078163389	6.757753500791314	8.327989084698869	8.037653935220224	0.16662	0.8067315322257377	0.28822456913904027	0.4255896999291951	0
CPD_0709	4-Nitroaniline	3.455049047304335	4.829359470018156	4.680688130404366	5.604853600346355	4.874355977247625	6.437262933331774	3.900497834108796	2.292903762924719	5.112537624455486	0.37882	0.6683390532031364	0.14546281814136588	0.2550157214320338	0
CPD_0716	4-Pyridineacetic acid	5.857355234773048	6.095901750661898	6.1825894959354	11.575426313385003	5.906050121314613	6.603398532046478	6.772698086633259	4.391291093886729	9.250131290502148	0.13928	0.8475908842876638	0.6114172943664314	0.7337007532397177	0
CPD_0717	4-Trimethylammoniobutanoic acid	4.060423146922394	3.584130032336279	4.106851195867488	2.897955670369201	2.198569946671789	2.065144738117583	9.179318593199255	9.842737668575833	9.843526864065684	1.1849	4.030565733181059	0.0001920585840259544	0.0019851433474951594	1
CPD_0718	4-[(2,4,5-Trichlorophenyl)sulfanyl]anthra[1,2-c][1,2,5]thiadiazole-6,11-dione	0.0514702291089777	0.0658343711116435	0.0464132700072643	0.0415940971719982	0.0485992993913186	0.0324652105559335	0.245256565711781	0.1515896121914051	0.4723049378317865	1.5718	7.085936618291879	0.005972301908600655	0.020462204310804474	1
CPD_0719	4-[(2E)-2-(3,4-Dimethoxybenzylidene)hydrazino]-6-(4-methyl-1-piperazinyl)-N-(4-nitrophenyl)-1,3,5-triazin-2-amine	0.211083713256464	0.1905147711227399	0.2230556086435978	0.1140265155916886	0.1647489479033436	0.1368681333432275	0.3911117982698504	0.1695252538470743	0.4852705020822374	0.71057	2.516356710785944	0.0672672218163956	0.137897804723611	0
CPD_0722	4-[(butylcarbamoyl)amino]-1-ethyl-1H-pyrazole-5-carboxamide	43.29750275225884	40.36773139594887	39.73273385515412	10.448859268347102	2.954533756224349	5.15922557774167	110.9079018341285	90.762723664847	91.3940150884411	2.4357	15.78789323134061	0.0014753071047709267	0.007855531337091947	1
CPD_0723	4-[1-(3-{5-(Methylsulfonyl)-3-[3-{[2-(1-piperidinyl)ethyl]sulfanyl}-4-(trifluoromethyl)phenyl]-4,5,6,7-tetrahydro-1H-pyrazolo[4,3-c]pyridin-1-yl}propyl)-4-piperidinyl]-2H-1,4-benzoxazin-3(4H)-one	0.4185128777448364	0.3746556133720623	0.3764389212337166	0.1686832328281514	0.1042250699617735	0.1626528675756982	0.7161974825683511	0.3052950612433498	0.95885958723354	1.2077	4.546668219719572	0.019085188849986282	0.05015979120829728	1
CPD_0724	4-[1-(Isopropylamino)-1-oxo-2-propanyl]-N-(2-methoxyethyl)-1-piperazinecarboxamide	0.2815253200120267	0.2279875181254239	0.2474298697680381	0.0535978156758964	0.026392791567731	0.0439441434589242	0.589915882496979	0.4546310792429468	0.6214972007153117	2.2199	13.442913734936301	0.0003450041497323898	0.0028867694161281597	1
CPD_0725	4-[2-(4-Morpholinylmethyl)-2-nitrobutyl]morpholine	1.1002747197264326	1.150166531771667	1.0931536622100837	0.7816209452217352	0.6045155672433765	0.1964064177590856	0.6525387728751313	2.12445502937608	2.6061302752844053	1.0297	3.4015659068237687	0.11385598050849034	0.21090791570096856	0
CPD_0727	4-[4-(1-Pyrrolidinyl)phenyl]-1,3-thiazol-2-ylamine	0.1454416940598431	0.1234055138020758	0.1256416666040737	0.0550731236553389	0.0620374358529294	0.0299855157661583	0.3115058983522095	0.3333265261071172	0.2364095108188209	1.5407	5.9909275868447045	0.0018238606172976434	0.009009431964964261	1
CPD_0728	4-[4-(Dimethylamino)styryl]pyridine	0.3211904009694781	0.4867993823877193	0.2834140758542088	0.2720438965237111	0.2719516796735025	0.256424306199937	0.4077316310676032	0.4524287094775719	0.5044520573721506	0.44721	1.7048706909059956	0.0011961546613952036	0.006889718462313119	0
CPD_0730	4-amino-2-(trifluoromethyl)-2-butenoic acid	53.237048954763885	39.87549655401704	51.345008719974295	25.24976041564032	31.48654383949392	32.640835156179136	71.64297313305327	56.38136140984872	45.77213290579657	0.55218	1.944529312455254	0.012669457746205903	0.03666690124196061	0
CPD_0731	4-amino-5-(tetrahydrofuran-2-yl)-4H-1,2,4-triazole-3-thiol	0.8733821636866276	0.9528960648257526	0.9107245958997596	0.9139450394493228	1.1514468703824374	0.7374630727665442	1.2556968590193205	1.0633516365841318	0.912296252311772	0.12678	1.1528761808859982	0.3962372483050317	0.5333583922913316	0
CPD_0739	4-{1-[1-(2-Methoxyethyl)-1H-tetrazol-5-yl]-2-methylpropyl}morpholine	1.2800531459416122	1.325085463873976	1.3004995456606696	0.2919316867282805	0.2994736258499064	0.2881927022781066	3.2268770091038257	2.6290450666102814	2.8671338657335497	1.9326	9.917093711123039	2.8942228758885556e-06	0.0001695187684449011	1
CPD_0740	4-{4-[(R)-(4'-Chloro-2-biphenylyl)(cyano)methyl]-1-piperidinyl}-N-[(4-{[(2R)-4-(4-morpholinyl)-1-(phenylsulfanyl)-2-butanyl]amino}-3-[(trifluoromethyl)sulfonyl]phenyl)sulfonyl]benzamide	0.0983613268551731	0.114555139825967	0.0715173905347327	0.0370851401768502	0.0432821620009346	0.0646950453581105	0.1937105466996073	0.1307446216409408	0.2616364752913169	1.1687	4.040274086194821	0.006011848961000445	0.020520788294304492	1
CPD_0741	4-{4-[2-(2'-fluoro[1,1'-biphenyl]-4-yl)-1-methyl-2-oxoethyl]piperazino}benzonitrile	0.412896230958041	0.4147189236786625	0.3943250006881884	0.5997268727048812	0.7389722468856541	0.860166889401307	0.4172505667961684	0.3703849283733512	0.2004052474633904	0.70592	0.44934104151526566	0.02868519142377525	0.06877735955408101	0
CPD_0743	4-{dimethyl[(2E,6E)-3,7,11-trimethyldodeca-2,6,10-trien-1-yl]ammonio}butane-1-sulfonate	0.6576231709585236	0.4201698409771016	0.5405101718935604	1.2374116119135976	1.0837698027936729	0.8218028712520195	0.1848264822279727	0.1961367232539699	0.253744201309468	1.3459	0.20194418713031767	0.0005014389093758881	0.0038790557140398886	-1
CPD_0744	4b,12-Difluoro-6b-glycoloyl-5-hydroxy-4a,6a,8,8-tetramethyl-4a,4b,5,6,6a,6b,9a,10,10a,10b,11,12-dodecahydro-2H-naphtho[2',1':4,5]indeno[1,2-d][1,3]dioxol-2-one	0.0659387382269938	0.0821948722642166	0.0527317884628883	0.1126901260719452	0.1309096761250694	0.1782594807461112	0.0783085835758685	0.0586690848468754	0.0312390462723097	0.8178	0.3987507718722696	0.03294287678242438	0.07718045417596568	0
CPD_0745	5'-Methylthioadenosine	12.323185109823282	12.678693690226874	12.523443869243614	13.26527425441803	16.42499412467441	17.105037712787674	13.400217732895593	11.220080239081575	12.507805745606634	0.19235	0.7934151268224366	0.07290147763592263	0.14699806146259808	0
CPD_0746	5'-O-(L-Tyrosylsulfamoyl)adenosine	0.9287560825104728	0.8747930577907606	0.9642564238238802	0.3505327575292087	0.4384746203657163	0.3948284481419944	3.154077967334758	2.314481002082976	1.800140730225038	1.5123	6.139955845039689	0.0005075086848342333	0.003901473014663168	1
CPD_0747	5,10-Dioxo-5,10-dihydrochromeno[5,4,3-cde]chromene-2,3,7,8-tetrayl tetrakis(hydrogen sulfate)	0.9068045456204472	0.8452376438301504	0.701900662813799	0.0740261073602854	0.0762459538386995	0.0742459974978478	5.750085802160848	4.890649312318934	5.081030939707902	3.5825	70.0245055807151	1.1295506911716225e-07	3.9116528523149565e-05	1
CPD_0750	5,6-Chrysenedione	2.4381011264871493	2.4678125572976666	3.041062601277063	3.153358384521434	3.4237254107231188	3.409005537260079	2.546497950014428	2.019843202498824	2.2253193086062613	0.32845	0.6801121274784433	0.005751801124697044	0.019991807411807564	0
CPD_0751	5,6-undecadien-8,10-diyn-1-ol	1.1318228043348846	0.7287230140265697	1.009776031196958	1.5210784956676509	0.5052003290618325	0.1614456668787664	0.9106478994571304	0.937514411903996	0.3342608325055454	0.23425	0.9975767754294871	0.7233336264843919	0.821514645037675	0
CPD_0753	5,7-Dihydrobenzo[d][1,3]benzodiazepin-6-one	7.767767916420382	7.803308278438874	7.100664816265933	20.602654277806597	14.0379047723348	2.0553662805394057	4.096620661239212	6.304616256466599	1.9767078415884167	0.6903	0.33731114960998826	0.3584351831544246	0.4987276869682604	0
CPD_0754	5,7-Dihydroxyflavone	0.246145891514312	0.2585924389233737	0.2577100711507033	0.4433576946522943	0.4287638415161234	0.415339582456957	0.1685483609512263	0.2084838135993361	0.2204133207849187	0.65291	0.46404935006765485	0.0007672556943612107	0.005242913911468273	0
CPD_0755	5,8-Tetradecadienal	0.8172197871075512	0.8985410592081479	1.026763271623378	1.1007001921326462	1.229884122652412	1.0790303445928164	1.0824986688387672	1.258935618244016	0.7612577239229892	0.096223	0.9099831860682741	0.5013244300442782	0.6409865373747008	0
CPD_0756	5-(2,4-Dimethyl-1,3-thiazol-5-yl)-4-methyl-4H-1,2,4-triazole-3-thiol	21.93343767583507	23.941060219230906	21.648227371246573	40.06866017194648	42.49447169736217	54.18999747485717	10.566859938760446	13.153972312625584	9.40576343335907	1.197	0.2422364727126323	0.00046243219101126267	0.0036696231931861493	-1
CPD_0757	5-(2,4-dichlorophenyl)-4-phenyl-4H-1,2,4-triazole-3-thiol	8.186316933177729	6.181715888610779	4.808090144414497	5.415469137045453	6.074714916291703	7.220052574331107	13.253906756264154	4.832835597584434	11.783512009561385	0.32513	1.59646587896374	0.3068197719446553	0.4434645352431563	0
CPD_0758	5-(2-(2-Carboxyethyl)-3-(6-(4-methoxyphenyl)-5E-hexenyl)oxyphenoxy)valeric acid	0.4567833674293676	0.4948909672937228	0.476042416012547	0.6281275393271019	0.7088468501779067	0.6601429191490994	0.8742090124583134	0.6228924701279086	0.8134818026947245	0.11535	1.1569592208071586	0.2776478652482732	0.4165823005310219	0
CPD_0759	5-(2-Thienylthio)thiophene-2-sulfonamide	0.2713435244249487	0.338612980212803	0.2567859811044076	0.7936906248032849	0.8266835785438013	0.9384454292966394	0.0796205440010083	0.0696625237230076	0.0672689491730963	2.0834	0.08462965272521947	4.309082725774015e-06	0.0002038527597193092	-1
CPD_0761	5-(4-Methylphenyl)-1-{2-[3-(1-naphthyl)-5-phenyl-4,5-dihydro-1H-pyrazol-1-yl]-2-oxoethyl}-3a,6a-dihydropyrrolo[3,4-d][1,2,3]triazole-4,6(1H,5H)-dione	0.2240390529172147	0.1659635299055001	0.2371166185391047	0.1274927909703496	0.1671705241092907	0.2736260116828637	0.2826394495238941	0.1510727773324343	0.1655507281435521	0.054098	1.0545032728554495	0.8395511585102828	0.9049460204054178	0
CPD_0762	5-(Nitroimino)hexahydroimidazo[4,5-d]imidazol-2(1H)-one	0.3902202014679371	0.4665753329077748	0.5858963965397884	0.2833974452777372	0.3271856407484418	0.3082470762269028	0.97740558584937	0.7756781988775215	0.7586377198277421	0.84416	2.7336080243552208	0.00039043773833300643	0.0031803868751629004	0
CPD_0763	5-(Trifluoromethyl)thieno[3,2-b]pyridine-6-carboxylic acid	0.3654378131026848	0.3043384389535797	0.3734296381595843	0.4354923464445958	0.2379547841098644	0.2182591889904961	0.5136165048163344	0.5666165775050411	0.4700048650692831	0.50608	1.7385073015763257	0.0552758606499627	0.11671112939327098	0
CPD_0764	5-(isopropylsulfonyl)-2-tetrahydro-1H-pyrrol-1-ylpyrimidin-4-amine	16.0038915480153	15.309119144203612	15.088947376558556	22.738829188600896	22.7843341537376	21.75494725755751	13.373171235941792	12.576740679052012	12.765997698302554	0.46628	0.5754607147566985	2.059350146790167e-05	0.0005169389143983479	0
CPD_0767	5-Amino-3-nitro-1H-1,2,4-triazole-1-carboxamide	0.8653969634621768	0.840678557511552	0.833416625841735	0.6542301171296401	0.5865479216352336	0.6446701678899072	1.835549737636195	1.560822296197925	1.1998701484731211	0.74003	2.4377451292931736	0.002408686677714103	0.010581016477101237	0
CPD_0770	5-Chloro-1-benzothiophene-3-carbonitrile	10.67912061897988	10.771832449532472	9.867067586156123	14.556796771568065	17.42731765686248	16.786212045299422	0.534942739978511	0.3924095652110488	0.5489106175726701	2.9576	0.03026969531478154	8.43941626912767e-06	0.0002883467225285287	-1
CPD_0771	5-Chloro-N-[2-(3-furyl)-2-hydroxyethyl]-2-thiophenesulfonamide	3.373186594122066	3.961292503465205	5.076151728364021	4.198538664377471	4.8346815298277726	3.9042768711546905	0.5989556253870914	4.624083724185711	6.36488795568543	0.42269	0.8956854055089862	0.5370348596597617	0.6640337655876094	0
CPD_0772	5-Cyclohexadecenone	25.48259036945143	25.50860080884817	23.92316138563636	30.32312007913558	35.34614472446352	34.81299445557744	35.163180432112284	29.40833026132181	26.290308925156783	0.089035	0.9042573314780731	0.34087955655978475	0.48087188732869907	0
CPD_0773	5-Deoxy-5-(7,8-dimethyl-2,4-dioxo-3,4-dihydrobenzo[g]pteridin-10(2H)-yl)-1,2,3-tri-O-dodecanoyl-D-ribitol	0.5710908931863645	0.4398850780973807	0.5606874883976211	0.5142126475812403	0.3578787955031328	0.3748046121343041	0.3778173033842394	0.5155150080950662	1.0789693012042598	0.3133	1.5817690692249955	0.3251750508855275	0.46292281549675796	0
CPD_0775	5-Ethyl-3-methyl-2E,4E,6E-nonatriene	3.495956740570671	3.2657916700484577	3.6447946101838906	4.157735312752795	3.8735558234196574	4.645609764481989	5.599669076045679	4.0989777786881465	3.313803741991236	0.0046332	1.02646937912509	0.9744647013296761	0.9814987843506349	0
CPD_0776	5-Fluoropentyl-3-pyridinoylindole	0.1562467085906687	0.1640896708600915	0.117718595451376	0.0593598308498716	0.0653044773749398	0.0649052459653469	0.6538470900897396	0.5523665546143257	0.4125014713980231	1.7952	8.538898152803302	0.00010334759967662174	0.0013625195421973382	1
CPD_0778	5-Hydroxy-L-tryptophan	9.208468405846087	9.114353948168857	9.397202817164626	13.380015116558017	11.763332546044785	18.025762468951548	5.774711907111912	5.640576024735005	4.958225514899955	0.80596	0.37928772209688655	0.0021038066175605914	0.009953164328566423	0
CPD_0780	5-Hydroxykynurenamine	0.5334164139640544	0.5002092128025332	0.4916234798234921	0.9285339604019848	0.350950584824383	0.4236192058357981	0.1967870668803879	0.570762589196588	0.6731858328657839	0.16928	0.8459469882819668	0.7015317039772233	0.8057530407160903	0
CPD_0781	5-Methoxydimethyltryptamine	0.2315683008460188	0.2004665748405508	0.2267200008639216	0.1849645314677139	0.5167700973882899	0.7212863685597285	0.028260176202469	0.0241600251703156	0.023385140876126	2.3539	0.05327071236937218	0.0025185275818067504	0.01099183714671842	-1
CPD_0782	5-Methoxytryptophan	2.3804155819399955	2.2444167931761303	2.3161854509579523	2.8851565641501784	3.4823383048216603	3.823466239007141	1.5619380015457949	1.7804086604142866	1.9803234350161532	0.54623	0.5222932401153869	0.003834878810324259	0.015021977505410313	0
CPD_0783	5-Methyl-3-(3,4,5-trimethoxyphenyl)-1,2,4-oxadiazole	0.5980570700249557	0.5939658831942023	0.5893432261593694	0.9605127471746496	1.0643939655204149	1.2094213451875515	0.3425437398415412	0.3207485666028656	0.2681979217608705	1.0508	0.28800115867500664	0.00022903907583950994	0.0021670620252507477	-1
CPD_0784	5-Methyldeoxycytidinediphosphate	1.6122153994571973	1.1524776804128924	1.279228980767658	1.6853073445222289	1.6507002599841958	1.5089627667623988	1.0202028443651117	0.845839229680454	1.2376274040093536	0.38492	0.6405961729838434	0.016570866982307246	0.04539457992926038	0
CPD_0785	5-O-Ethyl 3-O-methyl (4S)-2,6-dimethyl-4-(3-nitrophenyl)-3,4-dihydropyridine-3,5-dicarboxylate	0.7600874410003221	0.7989244598676046	0.850692561680579	0.4884162694995024	0.6973777103890747	0.7818550722028033	1.0234438212523769	0.6277302997836626	0.9972698086640436	0.24687	1.3459940566561388	0.24109982648877895	0.37443533659242184	0
CPD_0786	5-Oxo-2,3-dihydro-1H,5H-pyrido[3,2,1-ij]quinolin-7-yl benzoate	0.7679443445977168	0.6869126868696988	0.6731732769949889	0.8959803891212323	0.8915652864035708	1.3626527608070371	0.6677573259442352	0.5493431432547077	0.7608716683117538	0.38272	0.6278881084754426	0.05541406468753679	0.11671112939327098	0
CPD_0787	5-Phenyl-1-pentyne	0.3171276574086475	0.3379863677014556	0.3838361474345342	0.3326135786419765	0.3308161755002308	0.3263389437425006	0.3726118153714422	0.5200414263181107	0.3796570047376094	0.20169	1.2854621985381942	0.09184618462108625	0.17790678280934819	0
CPD_0790	5-[(4R,5S,6S,7R)-4,7-Dibenzyl-5,6-dihydroxy-3-(1H-indazol-5-ylmethyl)-2-oxo-[1,3]diazepan-1-ylmethyl]-2-fluoro-benzamide	0.177674464273668	0.1869440740903584	0.2016411065692497	0.0366475511624701	0.0802216672361934	0.0716985685633299	0.3325819854708121	0.1554873599749316	0.5486784472064282	1.3786	5.4980111362347	0.02068646833152535	0.05334246550896473	1
CPD_0797	5-guanidino-4-nitroimidazole	0.674112103328041	0.5954750412684212	0.4880244156702178	0.4052280996061601	0.4045168484340609	0.3985707962194578	1.2680029020663266	0.8874611774883314	0.8469659437457694	0.7537	2.484805844469056	0.0021872193797269593	0.010113833973925413	0
CPD_0800	5-oxo-6E,8Z-tetradecadienoic acid	9.06550621306805	9.06357433052666	8.06049635214973	22.013339710538823	24.218890839832152	3.575724067308236	3.503812495481092	4.205254764479603	2.369194911089725	1.1249	0.2023424219767733	0.10754245420757617	0.200116820991405	0
CPD_0801	5-{[(2-chloro-1,3-thiazol-4-yl)methyl]sulfanyl}-3-isopropyl-8,9-dimethoxyimidazo[1,2-c]quinazolin-2(3H)-one	0.6453871344062833	0.6257520188737847	0.609873868206338	0.0479946854981711	0.0504668255712736	0.0481483489970563	1.3650097347848489	1.4210360713420949	1.662036214319667	2.876	30.33958301596494	6.639822050151254e-07	0.00011761385767059442	1
CPD_0802	5a-Androstan-3b-ol	0.1716754296316633	0.1201007225110789	0.1669648346656402	0.5990409340370492	0.521208848395825	0.8310128351202619	0.4497345899399819	0.6562499696437107	0.1972379916557115	0.42027	0.6678868028915719	0.26100527994916967	0.3988030985558742	0
CPD_0804	6,6'-(1,3-Propanediyldiimino)bis(1,3-dibromo-5,6-dihydro-4H-cyclopenta[c]thiophen-4-one)	0.5726020025418207	0.6814865112401411	0.5070756738824508	2.3040737836893235	2.1103172468505607	2.531478102827566	0.1206152367849364	0.1056412648216165	0.1071325579189713	2.5609	0.047998177495735914	1.4440153633482737e-06	0.00013595205919036683	-1
CPD_0808	6,8-Diethyl-4-methyl-3E,5E,7E,9E-dodecatetraene	1.0087294490415308	1.215234846190668	0.9773646444406032	0.7147584798882264	1.431385286043487	1.152801733666499	1.224692071798782	1.1552754394243905	0.957285679321001	0.038905	1.0116121017915047	0.8429510245022869	0.906319720400186	0
CPD_0809	6-(Decanoylamino)hexanoic acid	1.2356454771764385	1.382770739794373	1.2859935366713524	5.233244288369945	0.5779088361526803	1.5376612920994872	0.2110840473555166	0.3396259038343103	0.1561558005726857	1.6955	0.09618772657582282	0.04107855859550561	0.09169986764513957	-1
CPD_0811	6-Acetamido-3-aminohexanoate	1.232130713419557	1.2188528481891976	1.0413979545167846	0.912871896500024	0.9382514757334132	0.5115222677409905	1.1554014393814336	1.6628280446653887	3.767429155282752	0.78869	2.7874085423156623	0.08042512545898022	0.16006942445719363	0
CPD_0812	6-Bromo-1,2,3-benzodithiazol-1-ium	4.678573442617283	4.93030739106757	4.802415968257127	1.5120879835433507	2.153678760558999	1.89175870995454	10.470955340413797	7.34831139588825	9.04121031853885	1.3292	4.833172115340156	0.0004146858578073095	0.0033337490529607235	1
CPD_0813	6-Bromo-1-(4-bromobenzyl)-3-(4,5-dichloro-2-nitrophenyl)-1H-2,1-benzothiazin-4(3H)-one 2,2-dioxide	0.9878958157466928	1.0200495342221976	1.0453838144997831	0.1288921974923728	0.1468079465453675	0.0838342518384389	1.2691601273659112	1.440703698910437	1.06783440576198	2.0009	10.50719562681101	0.00023805674682843804	0.0022182560499922634	1
CPD_0815	6-Chloro-N,N'-bis(3-dodecylphenyl)-1,3,5-triazine-2,4-diamine	0.0683509311869588	0.0689652173968935	0.0913574306115368	0.0586430619328227	0.0412650136669806	0.0892785145593342	0.0998923086387971	0.231486614976501	0.1924211803898635	0.85068	2.7686957281938342	0.04088784264884434	0.09144008446923371	0
CPD_0816	6-Chloro-N2,N3-diethylquinoxaline-2,3-diamine	0.3058617130943497	0.2259377114572874	0.2481139200580169	0.1847842708237696	0.2447505439829013	0.2119177265011438	0.5954575814202148	0.328802168552417	0.235817548278511	0.44212	1.8085161778078525	0.13749572847657363	0.24474637630417592	0
CPD_0817	6-Decylubiquinol	0.2655067959050105	0.2526138605090303	0.2868983543641658	0.3639489298423728	0.2673936310871648	0.0809717447213105	0.3122491993899579	0.3129460730371504	0.6130077875732958	0.5704	1.7382818935091395	0.25583644755619245	0.39482914742047265	0
CPD_0818	6-Deoxocastasterone	6.940996497005829	10.203464440864678	6.946127648508574	7.853470177997421	5.102687183090359	0.832708327591856	0.418279657059889	6.882846856993424	14.931686732610345	0.07122	1.6123743423591632	0.9507802113160104	0.9681812379607488	0
CPD_0820	6-Dimethylaminopurine	8.722125663154811	8.548809284573347	9.111287911199543	11.165354637687416	18.921314562102435	19.223717468704827	4.050777459964099	3.366169640322444	4.042347407115302	1.2091	0.2323910900241105	0.00161453375562278	0.008394158144148196	-1
CPD_0821	6-Ethyl-4-methyl-3E,5E,7E-decatriene	3.9204513527077287	3.695069172803976	3.601554540814874	4.127565316655687	4.744146924149213	5.192432802738003	5.115575810883572	4.912050162120482	3.945654151984851	0.0070881	0.9935392504647328	0.9398907111584734	0.9625858240840319	0
CPD_0824	6-Hydroxymelatonin	0.29274683844043	0.3115496505333056	0.2895199351615195	0.4558280957569739	0.4426042437654121	0.4188242432883431	0.0360958725623485	0.1793307268037913	0.267555849585579	1.0932	0.36665783663889	0.10185327043685738	0.1918522551873424	0
CPD_0826	6-Imino-5-ethyl-5-(1-methylbutyl) barbituric acid	9.928987594994656	9.607017852697057	9.837994985391829	5.151517945252774	5.082483273528007	6.100827709137606	19.376481672150884	17.325194870783676	15.078502922180732	0.97186	3.169924808738958	0.00024773516873160585	0.0022553716784356704	0
CPD_0828	6-[(4-Methoxyphenyl)methyl]-3-methyl-5,6,7,8-tetrahydroquinoline	0.4693185383448985	0.4807558262979465	0.4678212206884748	0.788946237972101	0.8279434000368365	0.6336121532074872	0.4357373667117229	0.3022701970991165	0.477925133610458	0.52959	0.5402940367197265	0.018025911356285586	0.04819971949615494	0
CPD_0829	6-[(5-{1-[Bis(4-methoxyphenyl)(phenyl)methyl]-2-oxohexahydro-1H-thieno[3,4-d]imidazol-4-yl}pentanoyl)amino]hexyl 2-cyanoethyl diisopropylphosphoramidoite	25.978390389247902	25.339057386511627	25.14763541651098	11.441489418994667	11.873316597929064	26.381584584756137	13.254357973955782	11.431669117263992	24.51353481168884	0.010049	0.9900027206653019	0.975115052419899	0.9814987843506349	0
CPD_0830	6-[1]-ladderane hexanol	0.6010126625876718	0.3913497282510771	0.5653039465688392	0.9420395358229592	0.6963205145316659	1.405014794268169	0.7877565508517258	0.9503328520033124	0.2754211055960552	0.42107	0.661604505277645	0.3158820485174063	0.4549240423462319	0
CPD_0837	6-hydroxymethyl-7,8-dihydropterin	0.6023763648902222	0.7043296257422342	0.7441507619778901	0.8257782855611525	0.5975979534885895	0.9722299376824384	0.7023633161902694	0.6393062703584507	0.932507906259825	0.03828	0.949311917333059	0.815931075350352	0.8912923824875072	0
CPD_0840	6-{[4-(Isobutylamino)-6-(4-morpholinyl)-1,3,5-triazin-2-yl]oxy}-2-phenyl-3(2H)-pyridazinone	0.2124966506137666	0.2058314928090373	0.1876861592718284	0.0942734493661853	0.083553434177469	0.1242478889864706	0.4308204539995415	0.2418855857923654	0.5929916820462521	1.1657	4.190014648482223	0.008606773840462096	0.026937231103736328	1
CPD_0841	6Z,9Z-Nonadecadien-3-one	0.8216043064404764	0.6535704978275106	0.5242625229135551	1.3500429080568586	0.5889392194755515	2.1923685531521158	1.175204945018879	0.8989246091275047	0.6532242463911041	0.26058	0.660160323181665	0.5025193997797024	0.6418472084413644	0
CPD_0844	7,16-Didecanoyl-1,4,10,13-tetraoxa-7,16-diazacyclooctadecane	1.4665529759050442	1.4210110192176473	1.464378611424806	0.8660749017152907	1.3111601088743194	2.299375067697923	2.521282763569472	3.249774626161745	1.7943165912529953	0.48599	1.6899783203540129	0.15690473483995543	0.2710573368723949	0
CPD_0847	7-(3,4-Dimethoxyphenyl)-2-(3-hydroxypropyl)-N-(4-methoxyphenyl)-5-methyl-1,7-dihydro[1,2,4]triazolo[1,5-a]pyrimidine-6-carboxamide	0.0942433235099438	0.1171951760448072	0.1115192417489677	0.0731768956537853	0.2015027921759315	0.1760697052296364	0.0433265237339601	0.0604444663136288	0.1538735742326981	0.52388	0.5715915944591438	0.2777215336873479	0.4165823005310219	0
CPD_0851	7-Methylguanine	3.995215311338709	3.8304661784696186	4.012164770075781	4.810918429431141	8.363458734639856	8.4687512381665	1.4856596236648918	1.094370825385931	1.408568784470867	1.4068	0.18428940398049584	0.0013357473378846228	0.0074342498895840995	-1
CPD_0852	7-Pyrrol-1-ylchromeno[2,3-b]pyridin-5-one	0.2907694402985442	0.3064186624176505	0.3146265909941382	0.597734956531151	0.2548113338061808	0.2414897678255048	0.1167738895930964	0.2378647675544639	0.38025542119199	0.35087	0.671727474479793	0.4092132490929271	0.5459135535621479	0
CPD_0853	7-[Carbamoyl(nonyl)amino]heptanoic acid	0.3330560712011577	0.3565975631405287	0.3871109073431382	0.1144296452448654	0.1144762493901155	0.1386679118199215	0.1676584498949641	0.1629493575661764	0.2147214375407211	0.32966	1.4835911466634064	0.022711818021744053	0.05748052709206828	0
CPD_0858	8,8'-[2-(Hexanoyloxy)-1,3-propanediyl]bis(5-azoniaspiro[4.5]decane)	0.638832818823076	0.5928438178719427	0.6453317768435641	0.8307990439650448	1.9957737090626777	0.286703637505578	0.5605196776451459	1.1278847375080052	0.2465781952318833	0.31354	0.6215261247825073	0.6295171653324529	0.747264034022357	0
CPD_0863	8-Methylthiooctanaldoxime	0.6297985450845731	0.7023288084488275	0.5864421366513214	0.6097253664699476	0.750922816218589	0.0732824033982217	1.1604913279110352	0.9326219375207724	0.8100421323033861	0.9176	2.024613622098679	0.22095278716886815	0.35022155698158225	0
CPD_0864	8-[(4-{(2R,4R,6S)-4-{[(4,5-Diphenyl-1,3-oxazol-2-yl)sulfanyl]methyl}-6-[4-(hydroxymethyl)phenyl]-1,3-dioxan-2-yl}phenyl)amino]-8-oxooctanoic acid	0.2929258982570696	0.369680947029023	0.2742948301483149	0.2533444165662882	0.2592103173077014	0.3448153691693308	0.4417670780033126	0.333687438721618	0.4106295526525733	0.27651	1.3833979808339254	0.0652424160916719	0.13464458354489336	0
CPD_0865	8-fluoro-4H-thieno[3,2-c]thiochromene-2-carboxylic acid	0.1628085797502816	0.1108191664010737	0.1084979143922016	0.1794913808094658	0.2277385817111649	0.2197373227103912	0.0309304274170881	0.0305393183822098	0.0639150298353658	1.4067	0.19998615332610617	0.0028300818228756894	0.011962201519371472	-1
CPD_0868	9,10-Dihydro-10- (3,4-dihydroxyphenyl) -pyrano [ 2,3-h ] catechin-8-one	0.869129494074353	0.7985377286981326	0.7924880949836269	1.035833580993845	1.2332332849616872	1.6247456120187378	0.4738388430973088	0.4317285927244306	0.2849808014292316	1.0046	0.3057538707848473	0.004290237516080446	0.016306367366280397	-1
CPD_0869	9,10-Dihydro-9,9-dimethyl-2-(1-methylethyl)acridine	0.0580150517213601	0.0479519770817846	0.0671629028477105	0.2051199092502764	0.1558412169095006	0.0545559543527423	0.0957353738273326	0.0662569869788956	0.0391986003222682	0.54777	0.4841942017890997	0.24719022669917548	0.3834098093820754	0
CPD_0870	9,10-Epoxy-3Z,6Z-tricosadiene	12.879222540038525	11.537719336086266	10.22644587934011	27.70071387591495	26.225000918425955	55.87118376999452	14.75783071039632	25.78196184520805	11.049282017243824	0.63762	0.46985912395894863	0.0956308116923296	0.1815214481196997	0
CPD_0871	9,12,15-Octadecatrien-1-ol	165.16423962015426	163.69857534915536	149.91670121455618	187.39432564942453	232.49295423546383	284.8656505896513	228.00946963126557	210.4960601541654	157.77570193756122	0.13894	0.8460854945597618	0.37392427455261407	0.5144595723710462	0
CPD_0874	9-(6-amino-9H-purin-9-yl)heptacosan-11-one	0.1504269437234696	0.1422421963809324	0.2264554091119557	0.3753315837426109	0.553084138828915	0.6875943405563084	0.2817632863866503	0.3935651590544142	0.1616405883133618	0.58346	0.5179231570714656	0.09250220138906827	0.17833496506042942	0
CPD_0878	9-Octadecenoic acid, 12-hydroxy-, 2,3-dihydroxypropyl ester, (9Z,12R)-	0.2897105193489778	0.1869174842166384	0.2840686013904909	0.2329909834560424	0.2309372350876326	0.2402298922368258	0.3604990744917111	0.2363196466316987	0.2526925325718119	0.14345	1.2064211725880836	0.2658739486550159	0.40523538642586066	0
CPD_0881	AM2201 Benzimidazole analog	0.5452095512282642	0.5404332472154416	0.6463356677208418	0.1961014712596328	0.1467943212867467	0.0730602757139628	0.8841840434913536	0.7593035648619879	1.9330032616955932	1.8068	8.59824184079567	0.006517846997819535	0.02166743731707575	1
CPD_0883	Abediterol	0.8628367421993517	0.9088904973990278	0.9891534158926067	0.7545337568158531	0.7525721702268123	0.6707742714307744	1.37445011990134	0.9806276614918624	1.8389839033390631	0.52669	1.9257540831089077	0.0282884509255678	0.0682250875263694	0
CPD_0885	Acetophenone	11.47824861702281	11.236516963455118	12.260133686399394	14.865672653460434	13.620867586027869	12.07381919403879	12.850512012990045	11.07589634256032	12.837139326615764	0.081888	0.9063910723576445	0.28090733082526287	0.4183002626090476	0
CPD_0887	Adenine	2506.990181257468	2495.512455142536	2615.6793162273502	3182.933381710355	4275.69499998446	4937.916649107786	1308.324264299042	1027.416645710338	1600.061391894585	0.96789	0.31749187310854676	0.0032337290749179745	0.013250888761787209	0
CPD_0888	Adenosine	627.8467455971586	626.8653854890565	599.4713481911757	961.300085996918	817.3449813380118	766.79	492.92556170901673	301.4715141962426	525.3083100815808	0.57467	0.5184595716263284	0.02226254573193742	0.05669343944157976	0
CPD_0889	Adenylsuccinic acid	0.459624348414565	0.6927081628761265	0.84052142222882	1.256139450631426	1.1249127555392906	1.780465355039883	0.1115279590748999	0.0936534664009903	0.154380440130074	2.0676	0.08640162160011801	0.0002621437749434931	0.0023196895192841476	-1
CPD_0890	Aflatoxin B1	3.5288518964069127	3.607453214215676	3.735222671171621	5.205162902657175	5.406132703360278	5.175489386391054	2.950227929517405	3.4432021473169008	3.4333982878243887	0.40193	0.6224717932995341	0.0008379137901339222	0.005541042805724324	0
CPD_0891	Aflatoxin G	0.4910283983152544	0.5940595895973074	0.5032772311335186	0.8472317088449021	0.993716112792386	0.8719914693180583	0.2474198648759663	0.3976264113511142	0.3364448056476749	0.87152	0.3617814394693399	0.0021791595276843775	0.010113833973925413	0
CPD_0892	Aflatoxin G2	4.956318240074151	5.14238014722758	5.316905283321938	7.427406448175568	8.77135456931706	7.417235099340939	2.7694739836556983	4.095407246073787	4.155969521143867	0.65449	0.46666889240457027	0.005754650794027478	0.019991807411807564	0
CPD_0893	Agroclavine	0.2371077718674263	0.2471744699243066	0.2168689231875484	0.3244963949329187	0.3026269273362029	0.2931202027511171	0.3620700549318512	0.2761477577371628	0.2525278658682361	0.036856	0.9679456082211065	0.717333829694635	0.8184792305421159	0
CPD_0894	Alanylalanylalanyl-N-ethylalaninamide	0.2047025343388062	0.2566092916542821	0.216467233905639	0.0985503178212277	0.0867126730606547	0.1115231119663831	0.2492379249894811	0.1708592637990883	0.7578696164049492	0.99052	3.9690766982973065	0.060556772883899136	0.1256933348532342	0
CPD_0895	Alanylleucine	8.334128481176787	8.752702622942635	7.481091194434943	16.037575067493936	13.79272315052426	15.328453440060189	2.604301746870822	2.643818431578397	1.6668800615478545	1.5996	0.15312647019905073	0.0002747574036162362	0.0024139400460569324	-1
CPD_0897	Alliin	25.54945757349545	21.437287153429704	23.303359034806583	48.91434382408488	29.027514554159293	54.635210742716325	0.262992857390745	0.440934423396645	0.739947676242966	3.8567	0.010890834792199208	0.0002135351601742769	0.0021274124370059214	-1
CPD_0903	Alverine	0.573190275735071	0.5548336507902628	0.4837918297632677	0.929864695260612	0.8874138414484961	1.1443111114446638	0.2937551333800597	0.3051264818423491	0.2703861824063567	1.03	0.2935139235682631	0.00014230788480162153	0.0016830644067884085	-1
CPD_0905	Amantadine	0.5375523505063893	0.5813749922813967	0.5127858084750009	0.5688176001463152	0.701258517143732	0.4647687345651196	0.6852859664337324	0.5737008371326403	0.4998957440444653	0.016414	1.0138558187090716	0.9029262716550326	0.9393111145975538	0
CPD_0906	AminoDHQ	1.0738145845658542	0.975642759356246	1.0888297166418357	0.3823532036643206	0.2053711837427022	0.2017641168783457	1.586172386514946	2.7973579231974948	2.1345215941588216	1.7978	8.256044094994506	0.0013261179237347058	0.007414204755425855	1
CPD_0909	Amperozide	0.2864360882008841	0.3091133611201417	0.3146903149637977	0.3991102780830202	0.1216386415103745	0.133518337493355	0.1045113473801037	0.4748620196521367	0.5310492168391016	0.39444	1.6972002982629935	0.5107076370255659	0.6489363569643037	0
CPD_0912	Andrachcinidine	1.358506423306478	1.0819098485582812	1.5086287979903226	1.837749788338672	1.7096593869890917	2.906119403793661	2.48196696302163	2.947331794792179	1.4656269355704945	0.045157	1.0683962438302192	0.8513774602823783	0.9113962368558096	0
CPD_0913	Anisole	17.235282688352097	18.71911701601048	17.03805581370169	19.24391204024868	21.86454043022428	22.93802419500549	21.894107167135488	20.116607578135795	16.618412106964044	0.077778	0.9154153343744651	0.3953837022222214	0.5333583922913316	0
CPD_0916	Arachidoyl Ethanolamide	3.788360095440166	3.5631311954365685	3.689633418886934	3.2147714527420272	2.9862045776569905	4.850967275497919	4.543218072399971	5.857952189404863	4.816092252680084	0.28471	1.376885683657598	0.11712891384342837	0.21569610879169065	0
CPD_0917	Aspartame	0.2505154795122852	0.2485705851022697	0.2513443834330392	0.3031450658838382	0.4051955744041423	0.3699882602177486	0.2251333177064871	0.1592651786985724	0.2397861366901072	0.46823	0.5788443885742358	0.02237768726083377	0.056868915972780036	0
CPD_0918	Aspartyl-Tryptophan	0.2421791661072632	0.2396890365037865	0.2091096580486493	0.1086349301486502	0.0834442804516098	0.1435195349483563	0.4289600673185509	0.3487690972321052	0.3730275021037533	1.057	3.428965936011539	0.0017276348290539906	0.008803479814910486	1
CPD_0919	Aspartylphenylalanine	49.7483175829786	48.10763870927582	51.3206838255608	66.07350077933236	73.05049209719888	83.0532417715127	38.22414908594457	32.93838862233999	38.65151531353754	0.59299	0.49426329927897905	0.0011104466252483214	0.0066080207238632	0
CPD_0920	Aspergillic acid	2.542247403624327	2.6904216305248885	2.438675735578138	0.4832452634131962	0.5359869913962727	0.6377960513032523	5.961560426316856	5.744009437697961	4.686601241902944	1.9344	9.892511217489526	3.154146864781527e-05	0.0006368992796822269	1
CPD_0926	Azacyclotridecan-2-one	12.401365323284551	13.476970598648457	12.599198546739975	16.417126882304213	17.893187645161532	24.57036643003486	20.353545174344926	19.834177860035823	13.263760667781678	0.083966	0.9077932325671146	0.6192416062569654	0.7387654468439063	0
CPD_0927	Azobenzene	5.629842643971696	6.370561976743614	6.019537829261531	12.280525654229908	5.46477543919386	6.047889642680111	5.076770465548464	7.202634310154548	5.126372048804763	0.21724	0.731544458141807	0.40894282787691943	0.5459135535621479	0
CPD_0928	BLAHbicyclo[4.2.0]octa-1(6),2,4-triene	2.942835758358232	2.74467312557382	2.484654932399293	1.8788535792085428	1.9835292658816632	3.255311763040854	2.140655695085016	1.742162071193852	2.8149297968572142	0.040677	0.9409995696478405	0.8396556902055634	0.9049460204054178	0
CPD_0929	BROMO SULFONAZO III	0.5611012705215519	0.6538428991971451	0.6784768883465611	0.0645217526729041	0.0653034276604148	0.0647134106916346	1.6323715920627182	1.8664602643402857	1.190429988060462	2.6703	24.104532780655187	1.8686319525141613e-05	0.000489024957785621	1
CPD_0930	BURIMAMIDE	0.4426391965745307	0.3765606946732321	0.3666933797904741	0.4710449740476398	0.5161061742747127	0.2255385130903749	0.561775934693148	0.5221727989102786	0.2964075888066007	0.12966	1.1382601553656984	0.6664570994386684	0.7770068552697271	0
CPD_0931	BUTHIONINE SULFOXIMINE	0.4268611873209835	0.394556710784596	0.3646805666439445	0.3544379564352474	0.4730738819869255	0.0678222665308231	0.8889542887288641	0.6367814773382233	0.3778209167386394	0.82513	2.1260853041062933	0.20928681652935757	0.33694081718731655	0
CPD_0932	Barbital	4.121958311976667	4.247715337342225	4.242976180368875	5.694985493851744	6.6610305272363055	6.046004417018808	1.7734568651460922	3.11543784649808	3.5764662510605443	0.68941	0.46002345183655313	0.02037565763994253	0.05265138423766663	0
CPD_0933	Beclamide	0.232374717775095	0.1797488647572723	0.2234331894932692	0.1302853799193497	0.1037874563014009	0.0963314162441552	0.703683465094696	0.4105184653341307	0.2469402921613863	1.1257	4.11962682815285	0.013403552437184428	0.038429765728990324	1
CPD_0935	Benzaldehyde	12.158153732635054	12.766534751016328	12.973666267281958	20.97110981168713	21.214253592882297	22.44197748145452	4.398729159798343	4.685720777523772	4.9807712832528885	1.2872	0.217635771915485	3.2801438041790643e-06	0.00017079847600106856	-1
CPD_0936	Benzenamine, 4-(octyloxy)-	10.91453713992801	10.340631348303948	9.986487286407115	12.144046823846455	13.134467134355198	9.22856278579888	14.004036078793211	12.226483025669738	9.638400072764355	0.032149	1.039465598414202	0.815421249396692	0.8912923824875072	0
CPD_0937	Benzoxazole	0.7901049005055611	0.6444749712825372	0.7785724929923201	1.0082469532665397	1.5776961064885275	1.456328852125943	0.322362476971487	0.2027472180798072	0.2856943437112388	1.3557	0.20058127123497677	0.001198698984500006	0.006889718462313119	-1
CPD_0938	Benzoyl chloride	0.8191607691221484	0.8019611517024294	0.8056790397617842	0.810300747997899	1.0086634604489877	1.044755181850962	1.0629037467165308	0.9881928289523264	0.9697141217970598	0.049581	1.0548556914131624	0.5240008911998799	0.6581701408601933	0
CPD_0939	Benzyl (2R)-2-[(1S)-1-({[1-(4-biphenylylmethyl)-2,3-dimethyl-1H-indol-5-yl]carbonyl}amino)ethyl]-1-pyrrolidinecarboxylate	0.4254639066683953	0.3945312669354782	0.3601985410433715	0.1908917736505793	0.07088826793351	0.1734680859876491	0.1436920331323515	0.6885665391755421	0.7531161554443799	0.97234	3.6424619138446936	0.13824847559135	0.24573067193260187	0
CPD_0940	Berbamunine	2.7015191247744244	1.6855232188344418	1.7831070715792747	1.3877317944562642	2.1306584389602907	1.1375757716007333	2.6275765498712063	0.9655355698009492	1.64362849342629	0.060431	1.1247377252014539	0.8449520325578261	0.9076777292979268	0
CPD_0942	Beta-Tyrosine	1.0146000228942444	0.9486345559276438	1.090372656956987	1.4804046296105418	1.4281595140617536	1.9060850480521856	0.5114132256168005	0.3604431171554367	0.3412426701513771	1.1698	0.2519600005351821	0.0008832858240850732	0.005718113492761264	-1
CPD_0943	Betaine	7185.225087474425	7203.1148174280925	7222.805874283241	10841.388041502698	11990.382929576272	15922.024567108856	2986.525236019117	3520.074123195098	3974.561708220114	1.0975	0.2704550850278971	0.0007830686218133077	0.005321405551548997	-1
CPD_0944	Bethanidine	0.3148191104908331	0.3117114589564528	0.3347329521856373	0.0609219024123495	0.0656222850907955	0.0656846425570543	0.4232096383431212	0.962895589105222	0.7817822324765918	1.9969	11.2776395676238	0.0006730031458419123	0.004869375702267953	1
CPD_0945	Bicyclo[3.3.1]nonane-2,6-dione	2.083249799302273	1.9030475812781724	1.714564505047378	1.9895852701778904	1.645856539627661	2.672870355054016	2.5168213017482164	2.692594727941888	1.9564359253002268	0.11678	1.1359380715031329	0.4643724518902731	0.6037823634514121	0
CPD_0946	Bicyclo[4.1.0]hepta-1,3,5-triene	23.46341131859068	23.787580748720444	22.002141719222067	14.702774630241056	15.24496593327336	22.249797620611183	17.810755553847045	15.525811598670684	22.29403215097553	0.059619	1.0657705562139275	0.6978428292473096	0.8031333855986061	0
CPD_0947	Biflavonoid-flavone base + 3MeO and flavone base + 3MeO	0.2312265050536851	0.2615994595824356	0.2549397955010667	0.2843794003823902	0.191419446083997	0.1844222342891174	0.4653112752523353	0.3858640029841624	0.3893421961580027	0.54573	1.878942539936699	0.012919863632410942	0.03730383161470765	0
CPD_0948	Biliverdin	0.3217269777754622	0.2890803677335473	0.2516174024157861	0.2712942342493265	0.6652132264313475	0.5799981817803377	0.1183104284311828	0.1319984249939624	0.1185264066409606	1.1347	0.2432139055332188	0.008763810414413806	0.027359103577992337	-1
CPD_0949	Biocytin	3.394237913302658	3.457153539181603	3.339071194900604	5.154601069961978	5.313205324199948	6.463094106434995	2.0562115265988967	1.6921500308847135	1.663751932997036	0.96181	0.31965892719585914	0.00031457249211889375	0.0026684425193533746	0
CPD_0950	Biotin	11.74848195297015	11.616181702871945	11.788877781550877	17.787878084819283	18.9083608737893	22.0522852763263	5.015005294735998	5.403381416742713	5.067719751776206	1.1218	0.2635999229755304	4.044815738517032e-05	0.0007065081877726101	-1
CPD_0952	Bis(1-octyloxy-2,2,6,6-tetramethyl-4-piperidyl) sebacate	2.054308380144295	1.5984451403653124	1.5263472880287787	0.7482104581018081	0.6054099265239636	1.7969983074490274	1.6540409413838997	4.074530932247475	3.1346049954417303	0.9157	2.8131544103918125	0.06396507259325707	0.13223031813395997	0
CPD_0954	Bis(2-ethylhexyl) sebacate	18.62040961473104	15.570660656494267	15.875943048794452	17.165668598884693	18.6264010663796	17.9324383765004	21.0332703044238	18.31599847277872	17.989662263196184	0.05331	1.067276986432788	0.31251496728670913	0.4511659738998266	0
CPD_0955	Bis(2-ethylhexyl)amine	16.771067831583427	17.74316212780225	16.481409030661652	2.92022519713893	3.6922957112757886	4.279689701668849	3.1756169265434715	4.631708999059728	3.841232754868574	0.056926	1.0694393541828884	0.6871636387059965	0.793862551723548	0
CPD_0956	Bis(3-iodo-4,5-dimethyl-2-thienyl)methanol	8.453882536774376	8.477915751608881	8.20391168318814	4.302021799519822	4.71250590464682	4.295913311753202	5.186083111954075	6.5971218245861225	4.366707477949838	0.15176	1.213326620445864	0.2190155997738157	0.3475989518990881	0
CPD_0957	Bis(4-ethylbenzylidene)sorbitol	421.453956284804	402.747011126946	397.49807540013256	280.2141496147263	284.86300878228093	436.7590250698598	333.1042102425767	275.2561566194736	388.2110107433136	0.0058386	0.9947448435698498	0.9705276795315052	0.9792855174928231	0
CPD_0958	Bis(4-nitrophenyl)phosphate	2.032009524934854	1.4244643569182298	1.598553271049285	1.222147738764764	1.1966827161107174	1.348112656296616	0.3703156384107826	1.4356164929898014	2.0480921159483465	0.16697	1.0231171890859105	0.7240218602640001	0.821537719672251	0
CPD_0959	Bis(7-methyloctyl) Cyclohexane-1,2-dicarboxylate	1.191324722261332	1.1572305012936004	1.2558785172243905	1.3660834688612349	1.4850459837429566	2.153345637168703	2.288384654640996	2.8582627762828454	1.8133658036093672	0.28088	1.3907578936213785	0.15773780227809525	0.2717331887983994	0
CPD_0960	Bis(alpha-methylbenzyl)amine	0.2305754363856593	0.181664230198771	0.1672483225235623	0.2880895302547187	0.2431815466547503	0.2823963106240165	0.313271837746133	0.1328250893058649	0.2231608665329618	0.21271	0.8225201155151585	0.3790337945526719	0.5185413676108334	0
CPD_0962	Bis(ethylenedithio)tetrathiafulvalene	1.9080373058899784	1.881900403091756	1.9427354480502468	0.8695379273043659	1.096954526991209	1.2538027119471993	1.390218132637554	1.5832019530118582	1.178470398901628	0.21771	1.2892887981430563	0.13241203621688907	0.2388076313002545	0
CPD_0964	Bisucaberin	1.0468211112661752	0.9429610392887112	0.9789891950616362	0.7322678115557094	0.4616839685180877	0.5868260312237581	1.487592698776247	1.2270597629205116	1.8547840683552967	0.79781	2.56597791204651	0.006138040882459419	0.020684356946370098	0
CPD_0966	Bourgeanic acid	1.5545347215368954	1.5137369003826062	1.2411211083798883	0.4286348127318869	0.4032616265968264	0.5676455441188911	0.4360948377435538	0.4455149995048088	0.4757558156452716	0.016786	0.9698641905331957	0.8634060923449677	0.9218658798474915	0
CPD_0971	Bufogargarizin D	0.5196743026158582	0.5490470498689932	0.5833104301002052	0.5458147981899246	0.595052655910036	0.7066600482124045	0.6682394323345527	0.5594422452559931	0.4279081410548875	0.10151	0.8961110546789143	0.4678133977120627	0.6076140223715282	0
CPD_0972	Buminafos	0.5804579411409314	0.3378194151198199	0.4143532646155629	1.835075515192056	1.6832297168335677	1.7625277646827548	0.3699601322653025	0.5738252266720856	0.1623083036713083	1.4237	0.20945439162687798	0.01042769241960036	0.031985191212240506	-1
CPD_0976	C14E8	1.114877277928035	1.1412317942958956	1.288108295743909	1.9925736128191307	2.174536447891979	1.1721281446138534	1.7304576888938503	1.3874615544495563	1.4381036708786004	0.10851	0.8533095432374913	0.5641556912883697	0.6890878850890713	0
CPD_0979	CID 5311005	0.2112375090755816	0.2345129578409213	0.1843649472365117	0.2474175387587651	0.1178300409874949	0.0518311027197476	0.0487785925864312	0.4476050647773033	0.410234554957394	0.50045	2.173734238730887	0.5254659173371624	0.6581701408601933	0
CPD_0980	CJ-013610	0.4815673660031604	0.3627943196102487	0.4063116009685903	0.1992445513155707	0.2028551092913008	0.2183883441064392	0.8696464343672633	0.5694977590299019	1.0011141451048924	1.1328	3.9328050179302827	0.0014470365065627278	0.007798355961696326	1
CPD_0983	Capsiamide	5.430839695809392	5.25392445567255	5.216771546648374	9.840498388520716	9.990814652244618	18.537297704227324	9.16009173271248	10.053535314949476	4.669849586894238	0.40608	0.6224743656550853	0.20603587994667757	0.3343326284095164	0
CPD_0984	Carbidopa	6.246456773832112	6.27928944043652	6.229706452281165	6.77325244444522	5.342318235970663	6.656605620550619	11.45770087769738	8.851143548113637	9.783050448855684	0.39808	1.6030051280264928	0.011651915926155814	0.034534594190775064	0
CPD_0985	Carbofuran	0.3052911376324039	0.3421422076311067	0.359165725295427	0.5119663876915093	0.6745166212070289	0.644010918688842	0.1976604114497744	0.0716074000410011	0.1856466276744145	1.2481	0.24852004822806179	0.012068881466357706	0.035428936046825725	-1
CPD_0986	Carboquone	0.188261268818138	0.1607801832898956	0.1542913886839217	0.2105620395742426	0.1932171951614974	0.2576770383799936	0.1216064478395178	0.0815400997672072	0.1353250133529417	0.5781	0.5117066308333961	0.017706280052028654	0.04765585221880798	0
CPD_0987	Casopitant	0.4386302117553444	0.4799486518492982	0.4415372951186229	0.2740785074780482	0.6558715008507612	0.6621712075151457	0.6223094810835272	0.3837124578652848	0.3110425734835898	0.13263	0.8272388429509429	0.6826924166513586	0.7903014579314105	0
CPD_0988	Cer 12:0	1.2391304253010291	1.2942221217061902	1.139998292911612	1.0720231080790452	1.3326669513276577	1.9297841666023323	1.3056449337535232	1.3348805363050391	1.227396436923936	0.071344	0.892362419361733	0.651328026089002	0.7629842591328309	0
CPD_0989	Cer 12:1	0.288827496629688	0.2995600403013971	0.3534608821296818	0.7882370369060318	0.6238243560772335	0.3656560527282724	0.2538363969590136	0.3384814831877116	0.2107563442707346	0.64552	0.4517445819945962	0.04508213320189441	0.09988049088885433	0
CPD_0990	Cer 14:0	2.579838526167695	2.574051994513739	2.5445460792198014	2.065581386982992	2.817532614154779	3.579950937071009	2.642815947570224	3.176423788454153	2.5743847314746646	0.010289	0.9917948791345991	0.9469890741885001	0.967262535978311	0
CPD_0991	Cer 16:0	13.760001950146169	15.267864196578545	13.682691955203564	11.247331206799824	12.849831553324094	18.428987119446347	16.007629567159736	20.69380586415844	13.67221867092275	0.14929	1.1845336162547981	0.4058245903551202	0.542569832757389	0
CPD_0992	Cer 17:0	20.92394890335962	20.610801074203867	21.04912249214626	14.053741600001906	11.390658419645376	13.409058882182968	10.133731823085418	17.67025860785581	11.133606659406734	0.020779	1.0021655263365432	0.8995599652849765	0.9393111145975538	0
CPD_0993	Cer 17:1	5.908768883518674	5.904333582016473	5.847390553009197	7.246514670250069	8.68210331837439	5.537307093932215	7.439290738125636	7.406275291167634	4.26714044393143	0.11058	0.8903742279784524	0.5931932787054288	0.7198838327689495	0
CPD_0994	Cer 18:0	2.725536968892725	2.829327648416584	2.487445287527964	0.9044460703393457	1.2596419118534865	2.0283843218391056	1.6963617388914405	2.4749058001163924	1.909456021137356	0.34979	1.4503908718245562	0.18545740546239506	0.30909567577065844	0
CPD_0995	Cer 18:1	1.8101916964895228	1.4437204495450575	1.5608522889241363	1.1577591147112103	1.563601148742718	2.150809517266141	2.561444622635717	4.258477810975675	3.0139013278478517	0.59993	2.0183663960917797	0.03810984943763689	0.08696681782614726	0
CPD_0996	Cer 18:2	106.35830795454196	98.67241250267908	100.15423382243657	130.49220420061667	124.3477629320898	123.09348703624248	128.26451387738672	104.6615268967086	139.06447874399487	0.019003	0.9842751823494248	0.8072802936325947	0.8901366966283653	0
CPD_0997	Cer 19:0	23.73183211776252	23.097757541195385	23.91229227060252	12.609074501640162	10.352349018763888	12.657279556966245	7.883492949243913	9.86881136355428	13.059806502459828	0.13672	0.86505425950879	0.36945687761677526	0.5094528693594547	0
CPD_0998	Cer 20:0	0.8624823728815746	0.7223195342834308	0.905278353329537	0.411275772942112	0.3780310278198656	0.7532511952465106	0.3858322967783587	0.8004928517655766	0.7358695352162634	0.18645	1.2461085344823701	0.5236783155476504	0.6581701408601933	0
CPD_1000	Cer 22:0	1.0971861794358264	1.1910356590675146	1.0537102463307353	1.0377642958000457	1.179542578961874	1.413851911438784	1.360659915114743	2.0702773622135555	1.505076706434039	0.25196	1.3593495284536727	0.12640438945267599	0.23033688744709843	0
CPD_1002	Cer 8:0	3.50293966507083	3.7256001593332257	3.68208817898348	5.23797436073475	4.528883123697353	3.846446266320944	3.904299111162091	3.594869347577148	4.071945384638312	0.13157	0.8499857239090453	0.18104924206524026	0.3029803642724429	0
CPD_1003	Cer 8:1	0.4859195524739679	0.4789797289178359	0.5520512995044039	0.3556033638685211	0.6893835404190128	0.6815354860925451	0.4893831968660536	0.5639430364881737	0.5846785039812273	0.0097864	0.9487306660267879	0.9614247571357348	0.974095923621873	0
CPD_1004	Cer(d18:0/13:0)	0.5579239270621161	0.4707706039453598	0.4725406153746599	0.3510517719875791	0.3697964590329956	0.3558549314127567	0.3639613801071675	0.4130863690595701	0.213380265813202	0.10254	0.9198710002314738	0.5816380266692309	0.7069315936790059	0
CPD_1005	Cer(d18:0/16:0(2OH))	0.3937640683277095	0.4927483155090117	0.4860788715079711	0.3724630016432915	0.3472561741740768	0.6128631406600517	0.5260351395636196	0.7845733041338938	0.5033957084507058	0.27096	1.3612698665725966	0.23141941327621582	0.3639972868666822	0
CPD_1006	Cer(d18:0/18:0(2OH))	0.2972263039864543	0.4155510417333274	0.3831073035433732	0.3865802828565498	0.1955553481876518	0.4064798539105936	0.3419631234459657	0.5280889221184983	0.3386137671035034	0.1935	1.2225843425092962	0.45533943033566904	0.5932918424924501	0
CPD_1008	Cer(d18:2/18:1)	2.8764168151787923	3.7665361723435433	3.582826223521225	3.2244295233107843	3.917382981784148	3.841954669811224	2.8423042025933687	0.5873919042005417	3.0294817787176247	0.63588	0.5880658049879612	0.2353083958408087	0.36869977947031174	0
CPD_1009	Ceratodictyol	134.2224253889632	111.06321045069514	105.18609189723682	35.186237180822445	44.35458311927892	51.07551051602753	34.684432563508	38.28637635587691	49.9799244308712	0.051509	0.941312105324228	0.7119265404655682	0.8138193724652871	0
CPD_1010	Ceriporic acid C	23.456873040461527	23.60109204418694	24.16609410116366	29.74835904115999	28.723782153552037	25.075745467196857	25.867567605533058	25.05179734528662	27.476738503310823	0.052059	0.938337360601041	0.35265602414297104	0.49403976047363823	0
CPD_1011	Cetrimonium	2.624770719302639	2.405513184541087	2.1336986719777524	0.6557472408922492	0.4856858635851537	1.0986027698468648	0.427594348281712	0.4519007950164921	0.4787672201426656	0.37409	0.606357415526037	0.13908722847914906	0.24650906488379445	0
CPD_1013	Chavicol	16.15505483539927	16.95772525157008	16.323093701723938	29.38216549325541	27.69260679993991	25.576091271494743	6.0830762577846285	5.808222203848513	5.957910039272249	1.2918	0.2159591289319679	3.4947933584319663e-06	0.00017194383323485275	-1
CPD_1019	Choline	73.48294591458098	72.92927602770354	75.31790340369403	75.01636587067975	81.21045133719251	94.0679134772344	94.98605583544088	104.9465297631183	80.19776575264517	0.093618	1.1192019527715649	0.34091080142327285	0.48087188732869907	0
CPD_1020	Choline sulfate	15.296009059385238	13.538281241151322	16.426651129749143	21.93421304664668	22.088949930191017	27.0732578097869	4.680769128891306	5.716576969563719	6.881584963393257	1.1996	0.24303517491697668	0.00040810766956010365	0.0033024502207824177	-1
CPD_1023	Cipropride	0.5262990625580192	0.5858550511807115	0.5112281214242168	0.7055811730972458	0.9493138101938284	1.0200128630452847	0.3392469716592004	0.2771097997478571	0.2543011014339371	0.94281	0.3254907917794163	0.001390135879011139	0.00759940947192756	0
CPD_1024	Citalopram	1.3774496904510514	1.4779433716170478	1.335948027713809	0.5106513713608917	0.269458144565468	0.502683511045286	3.2212509398156883	3.834328033758611	2.073593995862785	1.6631	7.1166375069786465	0.002113043914173481	0.009953164328566423	1
CPD_1026	Clinolamide	1.2533001786065905	1.070505400750999	1.0505046609096138	2.7658619453520727	2.500360898071701	5.572643330360076	1.8409859268211823	2.7708874767591536	0.957612968370492	0.58084	0.5138440020065789	0.1595549194188246	0.27333224357263824	0
CPD_1029	Cocamidopropyl betaine	36.83331763712256	34.842784626779384	42.67459364169383	41.66182760272466	30.412324690447868	32.70801978486042	43.127123535961736	51.95343235063496	52.66158964331933	0.29424	1.409993156277483	0.038575336176488714	0.08770362938462314	0
CPD_1033	Coproporphyrin III	14.246209050161644	14.87608085612178	15.419888236063894	24.16276721375861	36.07031902508812	33.593488983753375	3.505658293341962	2.7389572938239954	2.500527502022255	1.9983	0.09320539589599942	0.00011950844478675189	0.0015078789958069862	-1
CPD_1034	Coproporphyrinogen III	0.0726284409909321	0.0815175072492236	0.0530180337271167	0.1954397649836522	0.0869016931086873	0.2605879238049879	0.0331817224212319	0.029527018585617	0.0275011251812114	1.4346	0.1661539588681162	0.006972656905381202	0.02299294368262434	-1
CPD_1035	Coumarin	3.81203852644688	3.3241536425184024	3.9976065548602246	4.275034396443572	0.5735737507458747	3.010901865832553	4.6428779655302215	4.230686146707964	4.4574090932618295	0.69546	1.6961583080131768	0.2544215240367526	0.3931387871422183	0
CPD_1036	Crotono-betaine	7.381027925111654	8.120319869707348	7.270704999777543	9.06619786444976	9.79581257093267	10.156873069903671	11.556302256908264	9.495744828889045	7.85777134147002	0.012677	0.9962415825543768	0.9034187386739074	0.9393111145975538	0
CPD_1037	Crotonoside	27.115751420125907	26.479264574139236	27.283788055225376	36.211424729490695	34.08419172881225	34.52748817162016	28.09726682440441	15.94085016565466	28.40415321227624	0.33995	0.6910906756491519	0.1033552483604124	0.19379109067577327	0
CPD_1040	Cuminaldehyde	11.604377488336546	11.193712653607085	9.932528225599084	5.182181845597983	5.046401933379302	6.880270101095026	4.336564662197575	4.699310028533947	6.646833250922552	0.079842	0.9166428126387032	0.595559346062855	0.7214337279951578	0
CPD_1043	Cyclo(L-Phe-L-Pro)	2.9783914812892114	3.0999592640166385	2.9299709671289347	7.693501104415894	2.0285136677747	2.888085424157501	0.7871402678460125	3.7117733656001137	3.636628700777884	0.40636	0.6451608002750111	0.4999275867236883	0.6405322204897256	0
CPD_1044	Cyclo(L-arginylglycyl-L-alpha-aspartyl-D-tyrosyl-L-lysyl)	0.3885372816550304	0.3588077718991588	0.2104618523143457	0.6720399216167765	0.6831617363288977	0.4080416608921737	0.1265085294316087	0.1905342787861503	0.1992591197777244	1.0303	0.2928137724836397	0.005365868310761779	0.019130487020976777	-1
CPD_1045	Cyclo(Pro-Phe-D-Trp-Lys-Thr-Phe)	0.3520433768773262	0.2976407109128822	0.2443719675809945	0.3216575951399235	0.523802695771494	0.6370050192374925	0.2944730369832249	0.2823309777732997	0.2018013682725184	0.52188	0.5252098499025477	0.058543746733349805	0.1223905908057286	0
CPD_1046	Cyclohexanecarboxamide, N-tetrahydrofurfuryl-	0.6337853364241062	0.6381380913942168	0.5463244873541988	0.540203581287744	0.5835793774717785	0.7136221899989933	1.055033626094566	0.7522735641198467	0.863610043499673	0.31329	1.4536354355590826	0.044621799553671945	0.0990700603808962	0
CPD_1048	Cyclohexylmethyl hexadecyl sulfite	0.2306409760815505	0.2959323324463931	0.4121514839442103	0.2742104813448414	0.0836869203026011	0.1822171935666347	0.1671846294344746	0.1615766721848234	0.1773515735209835	0.038254	0.9370472111380013	0.9029377202439152	0.9393111145975538	0
CPD_1050	Cyproheptadine	0.45468616159283	0.4178593925972379	0.4079231595854715	0.3633844217891499	0.5283554085542901	0.6108782836458999	0.6291913932642673	0.6805644627671247	0.5270323179254012	0.18405	1.2223918751253813	0.2739826263021419	0.4140032313902144	0
CPD_1051	Cytidine	0.4518636162397221	0.2669751410403025	0.3768982901213361	0.6710208395302217	0.4803781969429354	0.3367076195657327	0.6059292969911344	0.7438338498396458	0.470715685743247	0.18848	1.223352388880419	0.40292211968739705	0.539862970822983	0
CPD_1052	Cytidine 5'-monophosphate (hydrate)	11.058264532032467	10.492545910385784	10.541318228950155	12.7525127905156	13.678245751514602	16.045601334810982	8.061145592895013	6.758819065400624	9.347764385140652	0.47916	0.5689689303299489	0.008011855260207604	0.02553000510377034	0
CPD_1053	Cytidine diphosphate ribitol	9.983573638227506	9.60240727293619	11.37739723811248	11.67589535822714	12.05561126277454	13.36745227449508	8.330118161824682	6.630987916641279	9.45059315876416	0.36056	0.6580157493366565	0.01853216339990251	0.04923231313581013	0
CPD_1054	Cytosine	8.660111832128132	10.393356799780303	9.979637476700937	13.562167038805669	13.785300953128154	14.02072964825262	4.638768308491151	4.135139069246414	5.604286009063841	0.89816	0.3475663482335027	0.0002816371885325355	0.002439533393626892	0
CPD_1055	D-1-Aminopropan-2-olO-phosphate	4.831048766102091	4.177700775631075	5.281204709632837	18.057464318127263	16.146057071657086	15.97980973254792	0.9952350202309044	1.1216843671589658	0.6489413429029491	2.4659	0.05511512823950368	6.816025415467731e-05	0.0009863189718853304	-1
CPD_1056	D-Aspartic acid	24.174126783893804	30.10425419146023	26.887558136984467	45.20974107084876	57.21558280248228	68.93778702598556	1.2723472891111005	0.9508085390311428	3.1699438973145315	3.0222	0.03147176598950435	0.0007253908833969277	0.005187388294059425	-1
CPD_1057	D-Pyroglutamic acid	2.8819989179960106	2.8729302367730805	3.299050934422889	2.636043269817117	1.9215944835658163	1.8895737862408344	3.522682248333832	6.227057806127962	5.99695735297734	0.73694	2.4424043341314103	0.014944355477299234	0.04196702565542936	0
CPD_1059	D-Serine	9.368694102301363	6.447533412172364	10.93412316054055	11.77965332720174	5.710582950559137	11.079524484789005	10.683394938190496	13.136688572318285	10.786305483328508	0.19926	1.2112943220441805	0.3832662136259919	0.5230392007316735	0
CPD_1061	D-erythro-N-[2-(1,3-dihydroxy-4E-octadecene)]-N'-hexane-urea-sphingosine	78.62734605229724	77.7918329241271	82.83597086389523	80.42687922965463	93.05346865696892	127.5523323264971	129.3509971258129	161.13155443286286	127.78137190841268	0.28853	1.3894302876716647	0.0928041917636879	0.17835805604583765	0
CPD_1063	DG(10:0/a-15:0/0:0)	25.818499229983697	16.49179622483361	16.67428117264789	18.642414988016785	34.17127290041161	38.96488043449173	28.63479776542428	45.1885752659792	24.90431660288353	0.073402	1.0757161659671637	0.7788706703253427	0.8685502488668827	0
CPD_1064	DG(12:0/12:0/0:0)	2.833106921689639	2.6107659193005897	2.9244973851360885	4.412423807054045	5.002402333550425	6.940839270027238	2.672212624924074	6.457635596241749	2.420252639676809	0.3655	0.7061834887704841	0.2714687399101925	0.4122303087525145	0
CPD_1067	DG(13:0/18:1(9Z)/0:0)[iso2]	0.1921345251408254	0.269354414790505	0.2417451048714323	0.1938202642728759	0.2291632313657721	0.6699025115587918	0.2333518267202344	0.5804517640568959	0.198041828835641	0.029152	0.9258471724855494	0.9494934030104991	0.9681812379607488	0
CPD_1071	DIBOA sulfate	3.44197846690782	2.838377961655973	2.487596484603891	3.2032163909325613	3.651566898527576	3.456182680177847	0.4913378037022046	0.4827487384982057	2.310438218278608	1.2095	0.31854675596357707	0.051109716478618714	0.10914054039705037	0
CPD_1074	Dabrafenib	0.1499401086141463	0.1569622490821235	0.1540813771914801	0.0902376358215259	0.2619364121840571	0.1191123306954318	0.486168045286677	0.2719647482583541	0.1870929768229783	0.61113	2.005629301176266	0.16207101351676742	0.276871314757811	0
CPD_1076	Daminozide	44.00079032499445	41.18790003982596	42.415428262265614	72.05238919106796	57.56023062930097	88.64091319348829	15.528569743855092	25.942369016360267	12.858355650453618	1.1986	0.2489274453450407	0.004330453803044433	0.01638910208536816	-1
CPD_1077	Dapabutan	5.77103458916751	5.707095278780868	4.999947637252601	4.533010897410209	6.481033734550165	7.168603382206751	7.360696423719892	7.391996719932591	6.365756173841426	0.1399	1.1614617024450637	0.3237127837995697	0.46137511480124066	0
CPD_1079	Decanamide	35.56296132660788	37.18014443909992	36.08152076825005	47.121615280194575	72.22782666086938	19.34659877854741	57.7205121449062	43.44754610881116	24.14927919323293	0.023524	0.9035394002363228	0.955076691969444	0.9692609992759209	0
CPD_1084	Dehydromatricaric acid	0.6567804802057364	0.5585994690758925	0.4430664683960409	0.5682765380548827	0.7464451333424501	0.5928917250495062	0.7838015731831195	0.7557954795365467	0.5331247218672436	0.064043	1.0865523268224082	0.6377491600158596	0.7535364714884797	0
CPD_1085	Deoxyadenosine	115.749580324278	118.18652757050025	113.19321589029892	146.3626300126625	197.56612118457707	197.59539703097784	69.61919794052477	41.36257546758718	107.4111170876052	0.82009	0.4032929855672451	0.0295755066373748	0.07063664692033204	0
CPD_1088	Desmethylmianserin	0.2381569209645854	0.2044429822857292	0.2489988941336488	0.396919996519575	0.3376959005883441	0.3646780734918298	0.1257638086912435	0.1640394452619109	0.1929493468484852	0.70526	0.43914786555070534	0.0032899499594090335	0.013390224443675023	0
CPD_1090	Dethiobiotin	0.6641992843819646	0.9427588860733788	0.8418663612839321	1.149715955844352	1.0781009353765458	1.3592501985877563	0.2497771718327643	0.3975151158715831	0.5300328094002252	0.97472	0.32821384926128466	0.007345721544334611	0.02390274470775548	0
CPD_1091	Di-tert-butyl {iminobis[(2S)-4-methylpentane-1,2-diyl]}biscarbamate	0.2573632104364121	0.2707966844505494	0.2868261516132314	0.123149591732179	0.1487359760302156	0.2417648025054684	0.5685348798967227	0.7447550156548725	0.4675357758851876	1.0686	3.4669996840615567	0.006369890910251136	0.021232969700837122	1
CPD_1095	Diethanolamine	3.5755480580732133	3.671265034951194	4.115284340565056	5.00922947675874	4.462425920354836	4.297040027559213	5.124285488398336	4.263423572598274	5.031894379444554	0.037952	1.0472744872111837	0.5785607740171392	0.704636945551035	0
CPD_1096	Diethyl 1-(methylsulfonyl)-2,2-aziridinedicarboxylate	1.7162352716499862	1.533438367182976	1.668405779313466	0.4123383944602986	0.5089145697708961	0.5816605039221264	3.612733561836175	3.0320328541025665	2.72104915043172	1.5461	6.231772996138325	0.00014605673647333686	0.001687546344137067	1
CPD_1098	Diethyl [4-(3-ethylphenoxy)butyl]malonate	1.8424749714005688	2.155452063937907	2.18654827779618	3.3674914684410675	3.1227232334658988	3.3965004007700696	3.606342100931706	4.150158250852193	2.562731986639593	0.020049	1.0437473145786655	0.8782692328957231	0.9295653415058451	0
CPD_1099	Diethyl ethoxymethylenemalonate	0.2402979124881846	0.1988851685522364	0.2087880267371702	0.2183299960632863	0.2425646728937804	0.0720137219960578	0.5591182013677145	0.341052337479969	0.2146877215497281	0.66744	2.092026095523567	0.1723455789453128	0.2911882721191411	0
CPD_1101	Diethyl oxalpropionate	0.4781727776287574	0.5681930231010476	0.4168492284828058	0.557752232324789	0.5558864424360039	0.5642589417214245	0.6129473372190417	0.6806952424201538	0.5560334767643316	0.079366	1.1023771881155955	0.18357726741281855	0.3067935311382701	0
CPD_1102	Diethyl phthalimidomalonate	0.2199028239517527	0.2626389249808787	0.2826352357354358	0.0736589129221087	0.0645319738312866	0.1123655301827503	0.3072389029630405	0.4151639264915035	0.479258706870221	1.333	4.795971905325454	0.001744982388663254	0.008803479814910486	1
CPD_1103	Diethylene glycol monododecyl ether	2.6117561661909354	2.1653052064510803	2.458332637308989	3.629678336591761	4.09779256567077	1.247901961422857	3.5833007255433325	3.2086759463032517	2.192733313312526	0.086117	1.001040304577373	0.8138632668252533	0.8912923824875072	0
CPD_1104	Diethylhexyl adipate	4.660264763424881	5.347099775620773	5.001260336931033	6.313600643255003	6.345985799278764	6.855357395325603	8.110463279537974	5.69114188214677	6.687137328281111	0.032815	1.0499001514017834	0.7317691266668602	0.8275945277461515	0
CPD_1109	Dihexadecylamine	4.271441001667299	4.701922309206568	5.036287591463891	4.874307259948122	5.528971276871333	5.940414675055359	4.461504239817477	6.960841557935381	4.859310704577839	0.016613	0.996204241676597	0.9006028850158696	0.9393111145975538	0
CPD_1110	Dihexyl azelaate	1.3393222351672425	1.158801740441316	0.9571945650565092	0.8740794847660864	1.041293448548038	1.294463562332353	0.7264888163990249	0.5307134473995025	0.7953371810601052	0.37852	0.6394529589412125	0.054945621895405035	0.11632205668046161	0
CPD_1111	Dihomo-gamma-linolenic acid	1.4461397426679077	1.238736202392226	1.2727574250115774	1.7036458862942967	1.5745417354864868	1.6515575643539937	1.3936817220775914	1.269315122215323	1.4848671331043983	0.14699	0.8413952082276879	0.0268627071159897	0.06571787571977895	0
CPD_1112	Dihomo-gamma-linolenoylethanolamide	1.2231924386378743	1.018083617738344	1.332933949065732	1.66749731355649	1.310654298077839	1.1094918584854032	4.151969343834892	3.3820607145707324	3.928249281647272	0.87864	2.804128937330523	0.0014434421933827446	0.007798355961696326	0
CPD_1115	Dihydrothymine	2.6732048121875747	3.023597035459335	2.4912187565354134	3.4863585837690745	2.9381733719853864	2.725094102941661	5.697712574408417	5.0689870890679	3.1092529628425987	0.32858	1.5165595333954363	0.12237235368747298	0.22332046741185724	0
CPD_1116	Diisopropylethylamine	7.12735388223381	7.4849785659003665	7.241899412149586	7.833590938705259	9.13043033176824	4.201586992963511	10.897467723489926	9.681770280265402	7.558238776691967	0.27444	1.3293960858688854	0.28012026416618613	0.4181406855878749	0
CPD_1124	Diosmetin	4.587276297094301	4.460707106207009	4.321387854801998	5.768585967573006	7.03008467936372	6.548425897777036	2.4014180393406863	3.189378742438313	3.27277784136376	0.66375	0.4581346148068181	0.0023734432282500354	0.010503279928041643	0
CPD_1125	Diphenyl ditelluride	0.6536888972567083	0.7983733781823117	0.7732614327149493	0.2060890469714647	0.2093317470662526	0.2742121407321511	1.0992475721407045	0.915824488579126	0.8978352570739817	1.2193	4.223851807144121	0.00021447084730791402	0.0021274124370059214	1
CPD_1128	Diprotin A	1.223596094936925	1.2631344313072044	1.1585087453043348	0.8151429728866532	0.5238948463394051	0.2980217662305169	1.7884818466058692	1.5796934804650404	3.252917427888207	1.2035	4.0445032140430595	0.01769551779101228	0.04765585221880798	1
CPD_1131	Divinyl sulfide	16.863046431208023	11.54294855307154	10.18662544539621	12.214031856694625	15.058496805279033	18.57122375238155	13.881153761873282	15.402868703570416	8.712605883692696	0.17049	0.8288289319274481	0.3962225166454255	0.5333583922913316	0
CPD_1132	Docosanamide	132.19671131572863	87.12983567102305	85.77720182623246	270.9705756315508	224.8816290837192	883.0975775430858	201.492566308608	237.11665858511896	140.22598697087315	0.58589	0.41976525854090263	0.20206385670722846	0.3291901241720411	0
CPD_1134	Docosatrienoic acid	1.036584173589966	1.0992433400450363	1.1554898342058149	1.177083200545344	1.412351387721706	1.209595822110749	1.781354094937369	2.1317638904030964	1.096818538119445	0.20476	1.3187408318117917	0.30487182898515375	0.4432533683826704	0
CPD_1135	Dodecanamide	229.40356286429076	202.4058023549855	215.59243287317904	266.19662524843005	336.5137979615288	260.1022826731097	256.6447033337846	193.63502698371516	167.04369043016052	0.29022	0.7154778975071354	0.08417539900993286	0.1659226615099638	0
CPD_1138	Dodecyl 5-(dodecylamino)-5-oxo-2-pentanyl carbonate	0.2044577654321104	0.2167906493482825	0.1569597587459525	0.3006825699871409	0.2878933285150656	0.5457578981157057	0.4542593524995872	0.8155764853015746	0.3880532110094227	0.31296	1.4615530752532322	0.29208810385277456	0.4302615182501949	0
CPD_1139	Dodecyl isocyanate	18.347429432721786	18.44702635655869	16.149199224509598	20.96231350498992	25.03606244660452	27.947297104891103	24.236110234937943	19.16786669034872	16.733171072303406	0.17854	0.8132612161316399	0.19688603223983048	0.32289309287332196	0
CPD_1140	Dodecyltrimethylammonium	1.851440094483627	1.9427494889154775	1.699272779730286	0.2214457066632595	0.286363015194907	0.3599952738509002	0.1617424433995216	0.3245621594355356	0.3118078629582534	0.093547	0.9196920845486402	0.6980077961015528	0.8031333855986061	0
CPD_1141	Dotriacontyl trifluoroacetate	1.6595913995904998	1.5009410107158512	1.9022908787173372	1.4403270836837676	2.315776246978162	0.343170835194549	1.2137906424343707	1.6728599690184762	0.7219664291788651	0.069577	0.8803063407391656	0.9012226864313322	0.9393111145975538	0
CPD_1144	Droxicam	0.0826808160437832	0.0735709208449089	0.0858792810092814	0.0709172781523981	0.133297858611068	0.0503127849395196	0.1263414208948735	0.1057912234636101	0.0503849284707786	0.097802	1.109966918124363	0.7867913383166482	0.8710651180283324	0
CPD_1146	ELK	0.3457747182614972	0.3629535371640366	0.2547444821666644	0.4977120864556708	0.3252654675246624	0.3237725968139953	0.7826957914006258	0.4152664509767082	1.2078334059991895	0.56623	2.097924858967825	0.12057924859183733	0.2210320056154395	0
CPD_1147	Ebert-Merz a-Acid	0.8449236023160438	0.79737307068554	0.9991559923614488	0.7058797178222683	0.6795963119781638	0.6151041125750888	1.0388122130597788	0.7368524461914774	1.401131644666945	0.36291	1.5879375370316444	0.08645771581769107	0.16879839754882542	0
CPD_1149	Einecs 214-518-1	1.3014614705402667	1.234005474850734	1.3519947829644363	1.7521010023872163	1.9201306901852595	1.457031526707934	1.7409750643205648	1.5019845868360098	1.1846631283055706	0.12905	0.8632083381525704	0.3311165414523623	0.470836238134573	0
CPD_1150	Emopamil	0.1672054651450557	0.1717937373029687	0.1989045355992186	0.2327082806402583	0.2570775908276311	0.2143070676701371	0.2648986029270494	0.2160396787832637	0.0905707065696774	0.25467	0.8116953835379325	0.41623248250808614	0.5545502914695494	0
CPD_1151	Epilumaflavanone B	0.1117454823670198	0.1522180793947124	0.1739433727230408	0.1266994143135259	0.1259450188702165	0.1088606665363881	0.2800515109452656	0.2916174344979547	0.5044924979337088	0.89038	2.9768914579906895	0.005769993196090801	0.019991807411807564	0
CPD_1154	Ethyl 1-(4-amino-1,2,5-oxadiazol-3-yl)-5-(4-morpholinylmethyl)-1H-1,2,3-triazole-4-carboxylate	30.697752432459502	25.51980279154153	27.88955387885152	22.41917671502302	17.867416923600324	57.85453120018987	25.33356400481374	17.77410278195286	23.499626519775013	0.22046	0.6786889126850472	0.5249390825067266	0.6581701408601933	0
CPD_1157	Ethyl 2-thioxocyclopentanecarboxylate	2.0797609095865464	2.070045499767575	2.091239716756077	8.39234851314344	2.5943844290333904	2.653330222442454	0.1398108723488076	0.1413451156377886	0.2936471991525858	2.5888	0.04214080097738503	0.0026002450686117102	0.011222110296113696	-1
CPD_1158	Ethyl 2-{[({4-allyl-5-[(2-amino-1,3-thiazol-4-yl)methyl]-4H-1,2,4-triazol-3-yl}sulfanyl)acetyl]amino}-4-methyl-1,3-thiazole-5-carboxylate	0.0884693677346216	0.1350639479501393	0.0919078688167431	0.0526856301724636	0.058744241981918	0.0525078143818407	0.4508125999623211	0.3468159073094217	0.3445064645895759	1.632	6.966884771848736	3.567944543066612e-05	0.0006550107146226765	1
CPD_1159	Ethyl 3-(4-bromophenyl)-3-oxopropanoate	0.8596973652043384	0.5852683522804663	0.6770066937368556	1.0753373832631028	0.7507833539255697	1.2406577487492758	0.1749058750246513	0.1290702224074465	0.1712089466546118	1.5628	0.15494599504514858	0.0004882414138977411	0.0038008667031279846	-1
CPD_1160	Ethyl 3-amino-4-(methylamino)benzoate	2.065580066375491	1.993881739417504	1.9596263399010527	0.4948373072358194	0.2807741713404886	0.304942118362938	5.26693487820199	4.18792054232424	4.952826169361965	2.2089	13.33361124399484	0.0001592197820667355	0.0017485743923400417	1
CPD_1161	Ethyl 4-(dimethylamino)butanoate	0.5285065036173063	0.496180570752532	0.5490945944968793	0.4221355966274902	0.5047526262572997	0.4755631138482267	0.7445078897973828	0.5595860080020212	0.7693298068074336	0.32383	1.4784282707711187	0.028063357292232586	0.06794868005796473	0
CPD_1163	Ethyl 4-[(6-methyl-3-pyridazinyl)oxy]benzoate	6.734885867312285	6.339380798244942	6.345931738510709	6.5534144501637295	6.722993313141094	8.606049351071787	8.279804852212727	6.778759589371949	6.933197362909778	0.0072973	1.004995083026852	0.9397166322697077	0.9625858240840319	0
CPD_1165	Ethyl 4-{2-hydroxy-3-[(2-isopropyl-5-methylcyclohexyl)oxy]propyl}-1-piperazinecarboxylate	0.6481200753486689	0.655198302816602	0.7583871035084444	0.9139952886094708	1.2082284022180154	0.9671870929822012	0.3832659219974881	0.3401679263636044	0.5073053473372797	0.78228	0.39837343811582543	0.0031411944672549634	0.012965332868200017	0
CPD_1166	Ethyl 4-{[(1-propylpiperidin-4-yl)carbamothioyl]amino}benzoate	0.0709121492644653	0.0752541384953606	0.0917286337974242	0.0894117908831043	0.0755478700948355	0.0861603796524411	0.2678506453478366	0.2292568787223263	0.0670776373455395	0.5503	2.246675175742411	0.21308984949363477	0.3410318680654915	0
CPD_1167	Ethyl 4-{[1-(1,4-dioxa-8-azaspiro[4.5]dec-8-ylsulfonyl)piperidin-4-yl]carbonyl}piperazine-1-carboxylate	1.689925786227886	1.619390456559242	1.786585582404108	2.523768220472641	0.8490090936297046	0.8148095619935208	0.8003099245019969	3.1133974187064086	3.216099546371021	0.42853	1.7026051280938737	0.4372152289788568	0.5751601407957153	0
CPD_1168	Ethyl 8-([(1-oxido-2-pyridinyl)sulfanyl]methyl)-4H-1,3-benzodioxine-6-carboxylate	2.404651969391547	1.9994299409607728	2.0186192147465007	2.4156468673394422	2.5289142671243057	0.8346991473494247	2.251473182672541	1.1582227405361691	0.7975879296708377	0.25218	0.7279969490419911	0.5612992334473202	0.6876474672711194	0
CPD_1169	Ethyl N-(2-aminohexadecyl)glycinate	0.275413015100265	0.2927988763193901	0.2725619173762619	0.0776663232544992	0.2034073682532047	0.2975975701915611	0.409712268878679	0.8210168123987526	0.4149984297266614	0.95356	2.8439765717264467	0.07029841624023515	0.14244983850986695	0
CPD_1171	Ethyl N-acetyl-L-phenylalaninate	0.3481600708064643	0.3642647557260583	0.3365334387913727	0.6603673479556419	0.6015496587952202	0.6655794350644623	0.0350331040629282	0.0221762462493336	0.0230836773018804	2.6992	0.041656641160137176	2.8388248949517064e-05	0.000612588529963263	-1
CPD_1174	Ethyl [4-(3-chlorophenyl)-3-methyl-5-oxo-4,5-dihydro-1H-1,2,4-triazol-1-yl]acetate	0.2376558325714849	0.2213248914583991	0.3170739277669301	0.0584049279843993	0.1428757369992678	0.1759852399106201	0.3653454040568313	0.4937990583756876	0.4963822795801658	1.1559	3.5930274229061685	0.017845524853220277	0.04792575451847367	1
CPD_1175	Ethyl acetamidocyanoacetate	56.8682531942874	53.006383504357046	55.4252385849854	59.71773689010804	83.15438991985137	83.91474840684859	43.12924765395801	44.046143848897486	42.16367051450984	0.46375	0.5703110547897331	0.008152311209454682	0.025843666978425925	0
CPD_1177	Ethyl palmitoleate	2.788351964068072	2.3137200983562254	2.509243763433872	2.777242576951564	2.8528270364922195	2.525141632022304	3.338803525298954	2.8770452065523244	2.7984632301447574	0.083064	1.1053437723035768	0.21083560158526404	0.3381066361797585	0
CPD_1180	Ethylbenzene	10.924088753448622	11.048883408435628	10.868486108437477	7.196809482017869	7.354261706322354	11.69775562873195	8.532460884989362	7.702973762543188	10.731470643443537	0.036656	1.027356593073976	0.8270451316697789	0.8994390026116958	0
CPD_1182	Exo-1,7,7-trimethylbicyclo[2.2.1]hept-2-yl acrylate	0.356708254684107	0.4304224690650529	0.4415252380056496	0.5323530337472363	0.4955987769015585	0.7610389144068684	0.5950047390440261	0.6539044915174388	0.4795565615249413	0.020631	0.966168112488468	0.8868423183315862	0.9339178523526122	0
CPD_1187	FPK	0.3457747182614972	0.3629535371640366	0.2940061270808867	0.6904304335916629	0.4512110191550467	0.4744156273694944	0.7995006788517414	0.4152664509767082	1.1545672834867928	0.26801	1.4661204993730008	0.38734363247309317	0.5270228015294138	0
CPD_1191	Fluanisone	0.3463413713530662	0.3790378742828468	0.3893088654921023	0.2391130340847638	0.2027575547299324	0.2428411572235957	0.7768237492094878	0.7802879906941982	0.4036456305239339	0.85321	2.8636245570087917	0.011108155536711921	0.0332690423152832	0
CPD_1193	Fmoc-Trp(Boc)-OH	1.786135048672835	1.0186964165667765	1.7435710288269337	1.6438785044235007	2.1300753383904576	2.125446744699226	2.445161480701809	1.499321203226171	1.2500507048812064	0.13636	0.8805188445422849	0.49963808923083786	0.6405322204897256	0
CPD_1195	Furosemide	1.4907694508634637	1.0932711301547775	1.2056883423136773	0.952943155219402	0.8299847507821471	0.7472304101732475	1.5541219031840847	1.1591148829403235	1.991229471242026	0.50709	1.8593564787198182	0.024790009891979017	0.06159941851946301	0
CPD_1197	Gabapentin	8.222113133379477	8.039010867114113	8.573834487962282	4.722190269269664	6.091604157984267	8.802724942714088	13.947008391275508	10.92206468634402	13.011932840322942	0.57864	1.9310768237476694	0.024452714881690953	0.06113178720422738	0
CPD_1199	Gambogic acid	0.2671203663976631	0.2810266070692658	0.4182967991510629	0.52203794700126	0.6421847666439643	0.5931319777136268	0.0740542538909778	0.0771210540008266	0.1069600017626109	1.6269	0.1468885654806632	0.00012425342719002918	0.0015078789958069862	-1
CPD_1200	Geosmin	0.2893164398584066	0.2856729947195763	0.2218808983380078	0.1453264185981414	0.2064121387795456	0.1788552608743056	0.4422221548659173	0.5605714432242856	0.4277268190340365	0.83908	2.696074413073634	0.0016979518382497453	0.008702003171029944	0
CPD_1202	Ginkgetin	0.1205526186210863	0.1297086426452903	0.1318334115829175	0.0992147182385634	0.221495135564924	0.1139046617722812	0.1737868996872849	0.1688795556424689	0.0990005677508877	0.041926	1.0162270408652365	0.8796862256201656	0.9295653415058451	0
CPD_1204	GlcCer(d15:2(4E,6E)/18:0)	3.0576749424409813	3.348429435018246	3.501196011501312	3.337651583024712	3.114666453005473	4.369208135326165	5.591304909064471	3.615682537109015	3.825418229166678	0.14966	1.2043038540936881	0.35927729339560727	0.4993345433633864	0
CPD_1206	GlcCer(d18:1/24:1(15Z))	0.2484079166263294	0.278171835773863	0.3335446552736422	1.258251123089172	1.286393115458851	1.4928568195478806	0.1004929362725418	0.087658192191555	0.0854908085612467	2.2704	0.06777507500007784	3.3267168778034535e-06	0.00017079847600106856	-1
CPD_1207	Glu-Val-Phe	0.3296403586328491	0.3325606328666473	0.3401664696641422	0.0624699033578285	0.0439945134081445	0.0781568751953395	0.7091999138268884	0.361587379564894	1.140909733466884	2.0294	11.979642236076048	0.00297350366709551	0.012394306278351374	1
CPD_1208	Glutaconic acid	6.56770777324387	8.277199760944836	8.679252017649352	5.563572628094519	7.56299244015218	8.523180254685222	7.079039683299245	5.389351927745539	11.703114042226744	0.061619	1.1164799073949614	0.7928716722606158	0.8762193682664488	0
CPD_1209	Glutamyl-S-(C4H7O2)-cysteinylglycine	1.7077157022853915	1.747512547261414	1.062181701659108	1.2339538231002618	1.537621416844233	1.7981950295985285	1.3073741268201486	1.3993271977019253	1.7008681750540149	0.025897	0.9645057058889844	0.8309155456288879	0.9020530636571334	0
CPD_1210	Glutamylcysteine	0.4289793297218635	0.3609572071547715	0.4313598040135126	0.7337788808735304	0.3253215583632993	4.279405899651512	0.2578729168437014	0.8828618123385704	0.3166462757780786	0.74554	0.27299415088150414	0.3574329640602758	0.4987276869682604	0
CPD_1211	Glutamylglutamic acid	3.1387961212733457	3.626787305145184	3.834466614260253	4.0889261851793055	3.7144248352078577	2.4890074426314626	3.751582302211088	3.843534580054558	4.077989613687824	0.12423	1.134152734564774	0.39313812123641095	0.531969074940358	0
CPD_1212	Glutamylleucine	1.6158557012872696	1.6153955592428737	1.534321337577169	1.0267816857366274	0.6495130742277744	0.6535302224786934	2.652159812035832	2.0539851199097323	4.334532677613502	1.1227	3.88041062212272	0.007524230320297348	0.02441900605268005	1
CPD_1214	Glutaryl-7-aminocephalosporanic acid	0.8197990218141866	1.083042707230444	1.02875228007316	1.0502351295947547	1.4302562567816697	1.1715763631496203	0.9391064372017912	0.8793829152433628	0.9470168714673038	0.22807	0.7572439542698399	0.04436216567900819	0.09867172474716109	0
CPD_1217	Glycyl-Phenylalanine	0.3399892956545915	0.3470428048255932	0.3549825181631909	0.2597359946979716	0.2052046302312131	0.1735121429331495	0.5252753658156393	0.4143936938093592	1.0627379729527708	0.90534	3.136343255715255	0.02475613666286726	0.06159941851946301	0
CPD_1220	Griseoxanthone C	1.1840306257502875	1.2226530286029391	1.0023538931363825	3.919164893763159	2.934830105316616	3.3591929007568164	0.5733826656381285	0.6039796513482376	0.721873890810355	1.4175	0.1859591957401575	0.0001027283733836088	0.0013625195421973382	-1
CPD_1221	Grossamide	0.0824515102192487	0.0889066164122373	0.1020000992414269	0.0638727178589533	0.0606820306667281	0.0689235461362391	0.0914129582516298	0.1418266048477502	0.1696859492972778	0.59291	2.0825359924777116	0.019952313515036645	0.05188445163529613	0
CPD_1223	H-Ala-ala-pro-ala-OH	0.2295209040662845	0.1815283636233124	0.2522165945803223	0.0948314784591461	0.106628252190934	0.160854593425826	0.4678257484993558	0.2516653784944291	0.5964784451732233	1.0588	3.6321212955723716	0.014314344490780057	0.040475043042895335	1
CPD_1225	Haloxyfop-methyl	6.535693747178217	6.069172469762655	7.407759221373242	10.333609308626109	11.169944634164017	8.460730248098933	2.361714798380497	1.2805899036488106	2.7095020252622346	1.3444	0.21197925793344574	0.002872820505073473	0.012091594524684076	-1
CPD_1226	Harmine	0.1225881017294828	0.1138768915145128	0.1167620090826257	0.0799657653154471	0.0354174000451423	0.0814824292170572	0.159824271946536	0.1408799500060567	0.1772978983757018	0.80163	2.4280632751182107	0.028236552971557617	0.0682250875263694	0
CPD_1229	Herculin	0.637226851634841	0.6617102733935	0.5519664709274563	0.7783070348837261	0.7566159638595386	0.7114247331862601	1.481886633581693	0.6436042861813457	0.892475403084499	0.19935	1.343499174215215	0.3877688092553817	0.5270228015294138	0
CPD_1230	HexCer 12:0	0.4586290064860311	0.4951597280345063	0.5672150729779653	0.7372255486943257	0.2665194193494407	0.4318006379338182	0.6131948082231814	0.6977531972384642	0.9334409095724842	0.43563	1.563439646701949	0.18085665492195327	0.3029803642724429	0
CPD_1231	HexCer 14:0	6.756122125084907	6.898676073876076	7.266570698186687	6.036917023423672	5.046493814067112	4.169849230629762	10.936897638713791	10.547138475649566	11.077408862773416	0.64916	2.1347203700532513	0.0020398906075523603	0.009839472342311386	0
CPD_1232	HexCer 16:0	45.01752752563446	43.555595805067455	45.644592886540806	44.310083595044944	40.689483768108765	42.948928850920765	69.86842712584225	66.80326813281324	66.0246050572275	0.38841	1.5842022869635428	0.00010920878828656443	0.0014139664167628868	0
CPD_1233	HexCer 18:0	8.4091713722416	8.130029098455642	8.863390378495083	7.54744804663548	7.897027323876691	8.4666717440348	13.858482569856545	15.91890152633873	13.924650110323949	0.50793	1.8276845521949867	0.00043622329087500536	0.0034841210894562113	0
CPD_1234	HexCer 18:1	81.16188397682478	78.31827915756216	79.5195125510485	80.69321491532561	74.92634478714571	75.19658344312909	131.2879242138107	121.34203860393517	133.34149699831536	0.43353	1.672203055453482	0.00017090205674553585	0.001834791330369489	0
CPD_1235	HexCer 18:2	55.16581040136967	54.6207772375871	57.526246049992494	55.68032472979869	47.26668261334581	46.90960170290003	88.82029366778401	84.5300632087179	82.95217336445502	0.45509	1.7103184962780396	0.0008210523130675488	0.005488556223223288	0
CPD_1236	HexCer 18:3	1.7357650931993425	1.4963227303812503	1.722863516257644	1.7115364320896496	1.2780386526551009	1.40707518266903	2.504317061247101	2.450335593319763	2.998005521430929	0.50279	1.8087993568512208	0.005107353650933878	0.018422419327415455	0
CPD_1237	HexCer 20:0	0.5521745759533165	0.4408037129059841	0.528740600194563	0.500855997041093	0.5593237855746229	0.7870220772583338	0.6921470120455305	1.0026061004055633	0.8408470218817882	0.27369	1.3726708430803387	0.13414827200455182	0.2409056318227923	0
CPD_1238	Hexadecanophenone	8.761338916433658	7.098114709072608	7.695164774307558	17.01710733175464	14.831473319328348	27.289747289072597	11.514898225819476	15.432078517071709	6.370593322714802	0.50778	0.5633837009954247	0.13231175311257856	0.2388076313002545	0
CPD_1239	Hexadecyl 3,5-di-tert-butyl-4-hydroxybenzoate	1.7266397649697924	1.4597690862464705	1.5864965921705596	1.3979258418955252	1.8869458468787232	1.6944663079958966	0.4265216904242036	0.4324452093209381	1.624761972112811	0.75993	0.4988070449262587	0.11714227696979623	0.21569610879169065	0
CPD_1240	Hexamethylene bisacetamide	13.5153554883146	13.150642450069602	12.057617419486112	14.882553267357425	17.614905773903313	14.054420432518192	15.422793481992269	13.384315647910938	13.936750574374098	0.069575	0.9181983667996358	0.35986714580642193	0.4995898299569966	0
CPD_1242	Hexanophenone	0.2078179336851204	0.2573554670377105	0.2442487751883842	0.4295107034963919	0.540951521591311	0.3917068743138613	0.1951160007272649	0.2760154203990805	0.3193481037407831	0.46854	0.5803093941966578	0.03364558705082835	0.07852765099149692	0
CPD_1243	Hexylhibo	0.4867618502501977	0.5338217124753271	0.5302868954968233	0.9181290489922964	1.025191201047786	0.9119906900083716	0.1788606343824154	0.222852496751076	0.1555981378031535	1.3864	0.19518409050300747	0.0001221790779498596	0.0015078789958069862	-1
CPD_1244	Hildgardtene	0.0984056168471275	0.115658721359924	0.1130037673295635	0.147505990746136	0.1224847062694755	0.1010671647500486	0.0807201376446072	0.1152429939378432	0.1927815074950086	0.0050764	1.047665820170572	0.9836064229963406	0.9887994031928374	0
CPD_1246	Hydrolyzed fumonisin B1	0.4263547912894898	0.3709273549184572	0.4088796896676415	0.4041528859660874	0.4770051657940848	0.4093550890570828	0.5233585448247096	0.4274693441075819	0.6093968312613691	0.15374	1.2089956086813676	0.1902991609144838	0.31545548237845694	0
CPD_1249	ISOX-DUAL	0.3203932853296939	0.2180484418461705	0.2349811406934469	0.4131494042621065	0.3877857590735982	0.3514052272258425	0.1793801011058867	0.1137624635965618	0.1488938584742921	0.82095	0.38359882791345334	0.002270269770965764	0.010332163891839764	0
CPD_1251	Ile-Val-Val	0.1192788308672154	0.1270522572646774	0.1438958358743296	0.059149662722282	0.03943802988288	0.0748829744176546	0.2712085978568273	0.2002279862670635	0.4031850851001776	1.3585	5.041899499406603	0.004295335794044592	0.016306367366280397	1
CPD_1253	Imidazoleacetic acid riboside	0.1083626715631565	0.0960756155501265	0.0601776740313539	0.0486643161505458	0.0493999092316129	0.0336235377072916	0.107516311420812	0.0899102465439199	0.148500743436331	0.80902	2.626875066334661	0.007708693315984628	0.024756378012169955	0
CPD_1254	Indole	18.01110854415285	17.342874077397862	18.198610128482613	19.86841196638286	15.522651100226714	20.034790231696945	22.964086412154288	20.05255782560629	22.360821423045607	0.14361	1.179548203054976	0.14248467862627673	0.2507294679573086	0
CPD_1255	Indoleacetic acid	5.632287202176301	5.455985886580278	4.99510655211494	0.9585092464634026	0.9967653772706534	1.2694373285919938	10.53561084515461	10.514041904489702	11.3363173217781	1.9523	10.043058279379574	1.4374274928229757e-05	0.0004169711831778039	1
CPD_1256	Indoleacrylic acid	196.48749560059457	193.16082773154363	187.1965754056428	215.87836215035415	174.17219977980008	214.6760923535888	239.5234438145272	222.02782515125264	235.49369898314103	0.12352	1.1526612280295838	0.12004603591067138	0.2203830211494415	0
CPD_1260	Isocaproic acid	18.65060379801537	16.979569065912006	15.966476554473546	18.645160709569293	18.167020517626906	20.679613963304103	21.19877534566566	11.204635485456452	16.61103556549736	0.16142	0.8525468066218675	0.3707105524477388	0.5106091595864711	0
CPD_1261	Isocordoin	0.2265826987287186	0.1901763261022007	0.2011876730157716	0.09118509466077	0.1078319160460036	0.102304418717339	0.4682687421700787	0.3756794022915845	0.323270634455818	1.1346	3.8736666726567606	0.0003430236489031833	0.0028867694161281597	1
CPD_1262	Isoleucyl-Glutamate	2.740930549430534	3.325117812759872	2.723079060262672	2.162627274123452	1.3814540411298504	0.9661345787218394	5.903736448442818	4.898452137168684	9.155574996800697	1.2708	4.425012915473132	0.007192284361407926	0.02346554314199403	1
CPD_1263	Isoquinoline	3.902891092716574	3.753622817823703	3.279725246377665	0.5275683258756814	0.4534392102543367	0.6345534436029592	7.260635499425573	7.190781721156701	7.5253175287165135	2.21	13.60316015612802	1.171449184726105e-05	0.0003514347554178315	1
CPD_1265	Isovaleric acid	65.06808471350047	59.68659995706411	41.3736941719154	70.7624883286876	81.47939120601929	66.79635787853974	70.98752212152672	68.27744243233099	38.5724696235013	0.20323	0.8119013204157753	0.3067518269675036	0.4434645352431563	0
CPD_1267	JWH 018 benzimidazole analog	0.4579015171225806	0.4313423050758123	0.479542820441109	0.5615139753606583	0.697255915797344	0.6019104267064636	0.3935677680525519	0.4678478096629933	0.3875939180751341	0.33592	0.6712649581977567	0.01055037308133466	0.03228099226378515	0
CPD_1270	L-1,2,3,4-Tetrahydro-beta-carboline-3-carboxylic acid	1.3262239539652154	1.531757432057592	1.384428231367026	1.1465000085120032	1.0293691736624226	1.466007797988855	2.2193759238043995	1.8315480925178964	2.2352981122730275	0.4664	1.7260940341574869	0.010961245294004178	0.03311268214224174	0
CPD_1271	L-Alanyl-L-valyl-L-prolyl-L-isoleucine	0.7267898511899511	0.8311892066211338	0.7785628388578587	0.6095519537782494	0.3901972740552592	0.4656814405693192	0.8259398453073719	0.6190186682024758	1.6655466444713471	0.57358	2.1225877314082235	0.10174446664552911	0.1918522551873424	0
CPD_1273	L-Carnitine	23.66532941252847	21.690464113230878	24.763841614521056	19.416083579198094	15.266947409617602	19.10209667350029	37.548091946970246	47.75971055307233	45.584470752002574	0.75077	2.4336146243593193	0.001140188844361995	0.006672127650602087	0
CPD_1274	L-Glutamine	115.94617865023991	101.36320057973248	117.71612572020678	165.57892911800576	141.3198111454824	139.42314674594192	91.20210851533211	82.17851417511116	112.54489895657056	0.38038	0.6406262609321078	0.013846269621930822	0.039443430495501024	0
CPD_1275	L-Histidine	3.516472252825573	2.336445104646452	3.2155190002446075	3.8214956059579857	3.2048390344108397	3.6120205693611216	1.2118715998312866	2.320156876120285	3.290419810009691	0.44003	0.6413066824203598	0.15412696930577413	0.26776295514986187	0
CPD_1277	L-Leucine	963.6844802755846	1072.5792463919531	1061.367946977206	1557.9027941103327	2226.316193890804	2911.395879838582	53.30746041350351	114.4599647144907	95.02120379682742	2.7461	0.03924787104871342	0.000372465877549372	0.003074718318025017	-1
CPD_1278	L-Lysine	9.375075786498854	8.721104327332272	8.595198537525446	15.23916840458951	12.74923777087842	18.214191747585343	3.939064308725062	4.94422685284987	3.1434538835716483	1.1409	0.2603045193514045	0.0012475541137425697	0.007071389676974012	-1
CPD_1279	L-Methionine	58.626757721319095	56.47845401390907	53.30322929326065	69.51237984449207	85.54372586978015	88.20974934394407	43.69676739327421	52.0604570978031	41.29266086183684	0.48365	0.5633749352950357	0.004976461526291461	0.01809542582058426	0
CPD_1280	L-Methionyl-L-asparaginyl-L-alpha-glutamyl-L-asparaginyl-L-isoleucine	0.377068064894382	0.3987481113456506	0.3818374228839936	0.4281120980577232	0.115943200197159	0.1663602941899997	0.1406888631892725	0.5193138655431073	0.6950445355351177	0.51079	1.907400792829065	0.3887836855487264	0.5278189108442974	0
CPD_1282	L-Proline	948.7974758444072	931.0545937632222	981.2863859547208	1700.3268668180222	1750.623394242186	1913.1766535937504	169.74277125226075	273.0354974688477	182.71342289347612	1.831	0.11660643037841609	0.00013939837331130537	0.0016646601861447145	-1
CPD_1283	L-Theanine	2.7753869203930006	2.7576232295878063	2.9370386100445125	3.581004625114013	0.6443123440788653	0.4450085152021341	4.250236545813204	2.048536640027575	7.082162910363486	1.1516	2.865097120300088	0.13736989182738676	0.24474637630417592	0
CPD_1286	L-Valyl-L-valyl-L-prolyl-L-proline	0.3364006663451739	0.3083887936195026	0.2979935405475413	0.2334034140767111	0.1516577832487629	0.2536532751288535	0.4985135829760225	0.4499287762644617	0.645570447601196	0.7819	2.4956578809252887	0.008511747117127917	0.02684474090786497	0
CPD_1288	LDGCC 18:1	0.4371635270135537	0.5626617425175604	0.617509980716285	0.8030577292580405	0.5563782164645831	0.4243796327206893	0.3473509097032153	0.3778964010339333	0.534544581300632	0.27956	0.7062343816602199	0.21821542232863655	0.3475989518990881	0
CPD_1290	LDGTS 16:1	1.5705535278394214	1.8275023316647223	1.6169162097307297	2.479756139044856	1.9801550631686649	1.6505542512477267	1.6407756206084965	1.7121579444594086	1.6506719116564368	0.15701	0.8188583201775687	0.19128855796539784	0.316243180507311	0
CPD_1291	LMFA08020348	0.2998259220135305	0.2285656494019914	0.3134264292369088	0.3963524738140944	0.3915340846963263	0.2598564797387106	0.420839478226213	0.3855030722453195	0.2355108574245125	0.015171	0.9943787454193651	0.9408669480370713	0.962783981768384	0
CPD_1292	LMFA09000016	1.729913513321134	1.820042901271232	1.798613582208787	2.258888458935572	2.357979978048334	1.5361109553212984	2.66085074506528	2.04125253245242	1.687842988187426	0.031982	1.0385125413708143	0.8513615631997213	0.9113962368558096	0
CPD_1293	LMFA12000378	0.7692181076665031	0.7562925317037841	0.7984226406904451	0.7687403835964404	1.650476873403481	0.6850308722029799	0.825937095241197	0.8080124952806985	0.8088330915098806	0.13395	0.786916051926244	0.5959159899537239	0.7214337279951578	0
CPD_1299	LMST01010327	10.454968396121137	10.796138772129584	10.678778072491296	17.87600547161277	12.553507359148403	10.770002443657267	10.07157801949642	10.39282453228347	12.97447898735546	0.16209	0.8116328873388028	0.32128563692463424	0.46018792605566006	0
CPD_1300	LMST01060018	2.797384746088476	4.271198327188516	4.190995826939582	3.6470898449569593	3.9460091884065034	5.920045518028652	3.884702614105041	5.204695362449798	4.956341495060778	0.04564	1.0394131002001776	0.7729397589860153	0.8635021830633959	0
CPD_1301	LPC O-10:0	1.0106242093973683	1.1778725575602	1.0783590164109746	2.064587623226444	1.487979475771134	1.177417233310856	0.7516610341633565	0.3395310427491708	0.5347522523792515	0.92161	0.34375258247383006	0.017932004754598656	0.048053084636506205	0
CPD_1303	Lapao	0.1771893067933498	0.1874606730123119	0.1767922625786834	0.0634805729489204	0.1036641727064093	0.2210892890489183	0.3690744658067973	0.5557367260117191	0.2829735570936591	1.0366	3.1109708087088537	0.0408308640623601	0.09144008446923371	1
CPD_1304	Lapatinib	0.1826971978829694	0.1872383110234217	0.2032473277396601	0.1720497012970345	0.2296041038138339	0.115460000289546	0.2265947725104264	0.235096423046809	0.1498106511927444	0.15733	1.1825285659826434	0.4908482770074419	0.6308708262478093	0
CPD_1305	Lauramine oxide	13.997807320461463	13.81249294072172	12.788684204737422	7.642357408434734	9.820417275597356	9.352074047204756	14.147210130684382	16.400972847664242	13.218132043245705	0.4147	1.6321671421778554	0.007879983988228586	0.025175013780574445	0
CPD_1306	Laurixamine	8.115500155029848	7.571128678817158	7.634208416161278	1.35672611075588	1.93481458266207	1.8644096595032795	1.3782185847444015	1.718646289168396	1.567462527024236	0.077683	0.9046494015006069	0.5165098387246019	0.6515970273141131	0
CPD_1307	Lauroyl diethanolamide	28.631932947595885	27.9821444944641	26.230615120289773	50.08798481826502	30.849267028025483	31.42325478466946	20.458761076222785	24.25458590042666	29.396361809348647	0.33817	0.6595707958972286	0.1025434853241319	0.19256257549417138	0
CPD_1308	Lead chloride	0.4992214373823719	0.5424083146954249	0.5469243798728972	0.1181176439378783	0.1185323076551416	0.1210324922217764	2.2394773743419325	1.8012864996008289	2.06973695526463	2.391	17.083591702284767	1.5648721574375276e-06	0.00013595205919036683	1
CPD_1309	Lenperone	0.0478192241192562	0.0766458534707345	0.0810378663266676	0.0390829256950479	0.043415247784196	0.0448863071934273	0.1703765020052871	0.1629003031407844	0.2001733845280989	1.2063	4.187717270245272	4.504992035881502e-05	0.0007488027302884118	1
CPD_1310	Leu-Leu-Gly	1.5584094355061138	1.6425306718845385	1.667361500621344	1.760619140199609	0.9650639848159392	1.2802109577335457	2.0906123146289537	1.5255359327503697	3.113681025799324	0.42701	1.679981830313451	0.13384654662496678	0.2409056318227923	0
CPD_1311	Leu-Thr-Ser	1.1760366870744818	1.2926172943058472	1.0370946919239548	1.8332565045796727	1.007173709226277	1.410147388994769	0.110254481977755	0.2005474727481769	0.1692303251106093	1.8406	0.11293342333527719	0.0009275762211293163	0.0058810244947889645	-1
CPD_1312	Leucyl-Serine	3.032305082986497	3.18999562279731	3.448096468521885	3.859361217803109	4.501430194956964	4.849242208378527	1.536942663699567	2.196051233389294	2.7336591259373253	0.62193	0.4895258565185099	0.015123792474613665	0.04227787441767002	0
CPD_1313	Leucyl-Valine	3.6686404822126586	3.670149801619985	5.084822815263811	4.555071335256108	4.286211123963179	5.767859613302723	5.283857615035699	4.947474750634906	4.781294458367657	0.02933	1.0276186479338276	0.7333967766205733	0.8275945277461515	0
CPD_1314	Leucyl-leucine	1.56973819664838	1.605161711925565	1.599057836958525	0.6230886004245758	0.4300995119670783	0.2962741153774902	2.9100215825247555	2.055205470979836	4.680776253444324	1.6494	7.148035053115308	0.003669536272345927	0.01442022241209422	1
CPD_1316	Leucylproline	11.28722237847128	11.75928415936677	11.922483105588714	13.08890899122653	7.422403172707566	6.416606688669186	15.524271053515232	12.066539613892369	20.78981936128383	0.51522	1.7966717106329286	0.0851558638377286	0.16705217307879772	0
CPD_1319	Levoglucosan	0.604776486978844	0.7758337712586185	0.7482761200149954	0.5685396952311297	0.750533480106487	0.6548848884187767	0.8415068068422038	1.0142811093168351	0.8663024541527423	0.27363	1.3790011147104668	0.030572724145332908	0.07259546466941984	0
CPD_1321	Linoleamide	1583.0275131245548	1587.2034931206342	1562.9557652305923	1953.7947392188369	2051.4881467899863	2108.197052699752	2347.394704562954	1902.971232422892	1672.3890635731875	0.034644	0.968802557616664	0.7058608139922502	0.8083880830637502	0
CPD_1322	Linoleamidopropyl dimethylamine	5.167390421504926	3.4463704601851832	3.550410377338077	7.399458377494393	7.289052275671336	11.07789519052569	5.276626573506428	6.366162277561982	2.748245785071151	0.52516	0.5585192876119751	0.09765075445682705	0.18506999689044265	0
CPD_1323	Lipoyl-AMP	0.559162780873312	0.631517312867275	0.5984640581594708	0.115314475881628	0.9271769678897822	0.5539424902133276	1.3278760897562072	0.9973938995944368	0.5037919500888235	0.68103	1.7721133829685396	0.3067630352200494	0.4434645352431563	0
CPD_1325	Lupinine	9.735867749301152	8.51661754293553	11.5887750606382	11.896703061945356	14.056609528469735	15.90351718129622	13.069419847132362	13.368617617735795	8.812239328927767	0.1537	0.8421630827287263	0.3165975449173776	0.4549240423462319	0
CPD_1328	LysoPI(18:0/0:0)	0.1441084549801821	0.1403282167377839	0.1485876999034671	0.1469906085834088	0.0570500865554493	0.0966099166643787	0.1366145203287948	0.2383589732657302	0.2747515228203636	0.67542	2.1610633436532183	0.08229111387582606	0.16299206129994534	0
CPD_1329	LysoPS(18:1(9Z)/0:0)	0.5687110869703121	0.4411997577977399	0.3871817522680142	1.3155520599462804	0.7731085430328749	0.823549877576047	0.4313487611327056	0.326656151366728	0.3779199753684754	0.77489	0.3900559027077427	0.007810319644904001	0.02501743011258313	0
CPD_1331	MG(0:0/22:2(13Z,16Z)/0:0)	0.5526885192215322	0.4690857461309918	0.4627271038676063	1.1644628724003194	1.563945029399062	1.971048071640712	0.5559741429892269	0.6705905702053203	0.5597643238780524	0.80002	0.3801140062101639	0.004463880396357948	0.016688671390639138	0
CPD_1336	Malachite green	0.3389037449510918	0.3824233235085668	0.4211421272685224	0.5879751532887663	0.5916801373045923	0.5318861708702257	0.5279992693356627	0.3568446539992966	0.2763691581038158	0.35656	0.6784603864903109	0.0917957938690363	0.17790678280934819	0
CPD_1338	Marasin	3.294546108945466	3.249101839666264	3.497036396719664	1.9338289345192023	2.156369759791388	3.3876787766616743	2.5497368527949167	2.282862244581951	3.078844128918369	0.0669	1.0579797886507225	0.7015947208186445	0.8057530407160903	0
CPD_1343	MeOSuc-AAPV-AMC	0.1756279282704999	0.2289193852789085	0.201502862380641	0.1220187056619603	0.2349960242762421	0.243726457942443	0.2719100605102784	0.2742592944901245	0.1657520792351947	0.16036	1.1850717889798517	0.5340616792294841	0.6628616200325586	0
CPD_1345	Medrylamine	0.2106508187924479	0.2477422337865763	0.1664446626683661	0.6959704897794919	0.4792994582628206	0.1760067463087157	0.2185157356891237	0.2971175621686798	0.1079223186411724	0.59779	0.46145664992649654	0.23574933677048018	0.36892071784693464	0
CPD_1346	Melophlin P	4.514004155593069	5.127132178968948	4.662426189528672	5.925115311683831	5.165458470818205	6.999101275792709	6.698573486218037	5.362050937272603	5.53250552388066	0.021117	0.9725509104324259	0.8341572929743506	0.9039766258664769	0
CPD_1347	Mequitazine	0.1062940362798776	0.117533319890147	0.0951319676732689	0.1312781516200571	0.1634554200883241	0.1440806574330896	0.1008048595092772	0.0946492532371911	0.0998063351944062	0.33116	0.6728597851499579	0.004113703992852877	0.015812049722528244	0
CPD_1349	Methaqualone	3.163318186872449	3.4622343752840083	3.3588503037175266	6.217429549640496	6.207430530858131	5.544754445615986	1.5592586775890585	2.4229200244003537	1.999539175054029	0.94033	0.3328795878370357	0.0011120815364550265	0.0066080207238632	0
CPD_1350	Metharbital	1.8535593036988127	1.956709660103005	2.0309982059764224	2.513271685760026	3.263298745280508	3.223773678683361	0.5660802726132598	0.5072499275019736	0.7015381122484402	1.3715	0.1972000504343074	0.00021935829965871815	0.0021494610219812364	-1
CPD_1351	Methohexital	1.553450885612408	1.5130781762641865	1.4688967054886912	2.271944064983704	2.1650743760540543	2.12045636355715	1.056775035474162	1.2572646206553646	1.7944319905100783	0.41503	0.6265325859522549	0.035175179029670184	0.08147922826081794	0
CPD_1352	Methyl (2E)-3-(3-{(cyclohexylcarbonyl)[(8-methoxy-2,2-dimethyl-2H-chromen-7-yl)methyl]amino}phenyl)acrylate	0.6098457034712299	0.5274846383212083	0.5551212757196715	0.6913633498250991	0.683674301424779	0.5744876272831076	1.2786373775173927	0.7481551281518374	0.594021931888825	0.20766	1.3443346779941285	0.3537569049799885	0.49445567400612034	0
CPD_1354	Methyl 1-ethoxy-4-hydroxy-5-oxo-2,5-dihydro-1H-pyrrole-3-carboxylate	0.8679977440902362	0.862150279365017	0.8415242829068097	0.8260199349505041	1.3891988912614182	1.0824689074456926	0.3735606665277856	0.2916695006236871	0.45376208502339	0.90657	0.3393263227303022	0.005509040733995024	0.019415816913506818	0
CPD_1355	Methyl 11-(1-{4-[(3-acetamidopropyl)(acetyl)amino]butyl}-2-piperidinyl)undecanoate	0.7236459216183416	0.7299917255219615	0.710812200093889	0.4517318394172063	0.5481276912146257	1.1247468420661213	1.1111378468855797	1.609981879557993	1.3939727592343478	0.61645	1.9368728902249914	0.07014448494277135	0.1423724694382983	0
CPD_1356	Methyl 2-[(2-methoxy-2-oxoethyl)amino]acetate	629.8969189838043	423.105851868981	646.2164040906579	412.6706600735951	616.2082551213738	597.1850687633349	159.9049565362199	126.06166470815091	162.0877430552586	1.0796	0.2755453467513235	0.0011017417824617604	0.0066080207238632	-1
CPD_1357	Methyl 2-acetamido-4-methylsulfanylbutanoate	3.7358867953396953	3.591096881593201	3.623874264063644	5.939977807777743	7.66126593104712	5.72312373115212	1.0272521801222003	1.3852186263367752	1.050739489296103	1.4511	0.17921467810709163	0.00020502126907890534	0.002098089108080674	-1
CPD_1359	Methyl 4-[(trimethylsilyl)oxy]-2-butynoate	0.0759346541364763	0.0725581710852855	0.0764241845899143	0.152656429274408	0.135442967417819	0.1431156047834567	0.0302215873504703	0.0365851051028443	0.0314632432948402	1.2495	0.22789080948450322	2.576545545123726e-05	0.0005864588884986679	-1
CPD_1360	Methyl 5-hydroperoxy-6,8,9,11-bisepidioxy-12,14-eicosadienoate	0.1768825279812485	0.181458959565635	0.1748225507183931	0.1013254921989459	0.037551039288865	0.0916538170301757	0.2290680636980608	0.113346383410798	0.6276123096280055	1.0811	4.207805015577723	0.09496901241926145	0.18082335181995604	0
CPD_1362	Methyl 8-hydroxy-9-methoxy-1,2-bis[4-(trifluoromethoxy)phenyl]pyrrolo[2,1-a]isoquinoline-3-carboxylate	2.142620848715781	1.4397391436544074	1.625678571422264	2.928659889090456	2.4724917918216005	2.7965073350398577	1.0593917951681238	0.9408910249184752	0.8995613353414149	0.8766	0.3537405190658913	0.00012154561431851869	0.0015078789958069862	0
CPD_1364	Methyl N-[(2S,3R)-3-methyl-2-({[1-(4-pyridinylmethyl)-1H-imidazol-5-yl]acetyl}amino)pentyl]-N-(1-naphthylmethyl)glycyl-L-methioninate	0.7498669559693409	0.8068896826904856	0.8290401833466358	0.9438464891481704	0.5440337854510751	0.8542953684111336	0.8676723305307104	1.0402579436561528	1.1199418311656604	0.23476	1.2927604786551465	0.20833719475554816	0.3367342306824235	0
CPD_1365	Methyl N-acetylneuraminate	0.8699966932128027	0.8709179292982697	0.8777425097585216	1.0447098561966466	1.443225554826954	1.096243432057253	0.7610257286354075	0.548902931119158	0.5602987491149497	0.54969	0.521800805916795	0.01111672877364341	0.0332690423152832	0
CPD_1366	Methyl caffeate	2.4884121116598594	2.262800481399684	1.9146782306679864	2.677079722295325	2.526431175875336	2.1910733925981565	2.545854714062169	2.095977293831317	1.7120774213340448	0.13603	0.8592652648722344	0.2797228075113008	0.4181406855878749	0
CPD_1367	Methyl dihydrojasmonate	0.7850290478248269	0.7217959105401724	0.9043662015095713	0.8262717231380978	0.7130464356075852	1.3522521483509986	1.0107221557148556	1.2343148841785532	0.6299394180320173	0.0038474	0.9942613018502334	0.9876916540358698	0.9901065480555173	0
CPD_1368	Methyl hexadecanoic acid	6.421007023743243	5.226915246043576	5.442144323415006	1.1123035419272511	1.6143989394217448	1.625284340652031	1.0490796471273185	1.2543054874581474	1.6401767402001477	0.084864	0.9061520717042014	0.6069696193329823	0.7305015966531979	0
CPD_1370	Methyl {3-butyl-4-[(butylcarbamoyl)(hydroxy)amino]-5,5-dimethyl-2-oxo-1-imidazolidinyl}acetate	0.91837769365576	1.0170661584917216	0.9466578136521792	0.7520116633694933	0.9631929496894648	0.9157741963539522	1.2845202979232668	0.8766450962682408	1.6102034704382235	0.28278	1.4334470696369055	0.15715645808312373	0.27111142137761873	0
CPD_1374	Methyprylon	2.7679915485318336	2.639235310852954	2.7187295050186107	3.0917179333697047	3.548462699720161	2.8570882672000515	3.303800961527722	2.9410770490988374	2.786531384260764	0.041168	0.9509480556680486	0.5786043211435328	0.704636945551035	0
CPD_1375	Monooctyl phthalate	28.27601503058176	28.151721932119976	25.35533472141822	29.85056339049217	33.87787659857837	27.821906520674307	37.88674259585506	26.891516839843607	24.99413695590514	0.028047	0.9805795369878608	0.8246488188691511	0.8976265904504919	0
CPD_1377	Myrtecaine	1.6412547056797622	1.722153552324164	1.7290763384534862	2.4643749498259653	2.5027466985601303	1.707469544107117	2.1866828484242435	1.9279124596863333	1.556766106534511	0.13299	0.8496941986534787	0.37904022778515445	0.5185413676108334	0
CPD_1379	N'-(Methoxyacetyl)-N-tetradecyldecanehydrazide	0.5145331921040728	0.6051691325270943	0.5913085651231825	0.437374493750938	0.6286850666694024	0.848700902796173	0.8493730170115518	1.0517118333009974	0.9272595931572244	0.35623	1.4771270338006535	0.10409298187953038	0.1948772720119062	0
CPD_1381	N(5)-(L-1-carboxyethyl)-L-ornithine	0.4306085062295587	0.4462730450683623	0.3201118417669849	0.5545053175879247	0.6557070792868974	0.8903313100163913	0.2137089509952221	0.1681777923540472	0.1375181909067864	1.176	0.24727166235677642	0.0017756137086880957	0.008878068543440478	-1
CPD_1382	N,N'-(1,4-Piperazinediyldi-3,1-propanediyl)bis(3-chlorobenzamide)	0.1632465924168064	0.1656502512838302	0.1777016431354141	0.11771478209626	0.0797074008931975	0.1063408900374213	0.2591992171943136	0.1450035843804951	0.3569005980777315	0.73074	2.5055823674301356	0.03977943118857206	0.0897774318567773	0
CPD_1385	N,N'-1,2-Ethanediylbis(2-ethylbutanamide)	12.230227761845631	11.922749782337211	12.115783277764168	14.139478378910882	16.2468297130162	9.957594183922131	16.193504906902284	11.193814002474824	13.076171690183422	0.0099996	1.0029642230167433	0.950864175167955	0.9681812379607488	0
CPD_1386	N,N'-1,2-Propanediylbis(2-ethylhexanamide)	6.41209095507841	6.456241230903617	6.422294265264721	6.761946602086786	8.129144940962227	5.717309842506902	8.733129943778698	7.073627887462694	6.573909756982575	0.072086	1.0859972673043043	0.554353048288381	0.6818542493947086	0
CPD_1387	N,N'-Bis(2-hydrazino-2-oxoethyl)-2,6-pyridinedicarboxamide	5.625407049054028	5.183997770180503	5.350422125078732	6.973999675875524	8.240479284371753	11.379242328246468	3.5746591681915	2.516542530798412	3.429532585566037	0.85878	0.3580068460999953	0.00495662242189385	0.01809093643599239	0
CPD_1388	N,N'-Bis(2-methoxybenzyl)-4,11,18,25-tetraazaoctacosane-1,28-diamine	21.24202670249853	19.30401337614134	19.53769338530099	11.658756338447098	13.896765858331664	30.04667062093358	24.82780984166179	45.95743489330936	25.529323366800583	0.5031	1.7322080878632233	0.1667266154942171	0.2828603269763959	0
CPD_1390	N,N'-Bis[3-(1-methyl-4-piperidinyl)-1H-indol-5-yl]pentadecanediamide	1.843402965555732	1.594708575795124	1.5721744230554358	5.710219642366019	5.761688819008483	3.960712362184719	0.0905976578297578	0.0606508733220749	0.0575342981939429	3.6358	0.013528669675279697	2.2004714706834616e-05	0.0005376016697727428	-1
CPD_1392	N,N'-Dioctadecylhexanediamide	0.841679428277429	0.6583992486026203	0.6230309566110175	2.792673225607021	2.57164476320271	10.52677661175195	1.566074576967459	2.273050078229376	0.5650530712262574	1.0198	0.27714753685170457	0.12199536607462864	0.22296329906655757	0
CPD_1398	N,N,1-Triisopropyl-4,4-dimethyl-3-((4-methylphenyl)thio)-1,2-azaphosphetidin-2-amine 2-oxide	0.1427417912750993	0.1598213870074356	0.1751583245524123	0.0483452987612273	0.048847951510035	0.049199586862743	0.3402281523319506	0.1226401905491958	0.5549216804001633	1.4889	6.952457806044456	0.016556468213213424	0.04539457992926038	1
CPD_1399	N,N,N',N'-Tetraisobutyl-2,6-pyridinedicarboxamide	0.3269219620238641	0.4373080548047854	0.4643428349244137	0.7726563301093429	1.184939043182738	0.5329537048741457	0.5743502528935269	0.8617992315029638	0.2674791030664624	0.36681	0.6840373483895859	0.3522806204976869	0.49403976047363823	0
CPD_1401	N,N,p,p-Tetramethylphosphinic amide	2.942835758358232	2.74467312557382	2.484654932399293	1.8788535792085428	1.9835292658816632	3.255311763040854	2.140655695085016	1.742162071193852	2.8149297968572142	0.040677	0.9409995696478405	0.8396556902055634	0.9049460204054178	0
CPD_1404	N,N-Bis[(7-methoxy-1-benzofuran-2-yl)methyl]-N'-(7,8,9,10-tetrahydro-6H-cyclohepta[b]quinolin-11-yl)-1,6-hexanediamine	0.5361589886665288	0.5882448067333049	0.5740550359206407	0.8943961175266542	0.3831694297723751	0.3344484907725081	0.2143814692479787	0.858061066018518	1.0506959523191783	0.14694	1.317071959327103	0.7813330277763204	0.8697191168912888	0
CPD_1405	N,N-Dibutyl-4-chloro-1-{2-(3,4-dihydro-2(1H)-isoquinolinylcarbonyl)-4-[({7-[3-(1-pyrrolidinyl)propoxy]-2-naphthyl}sulfonyl)carbamoyl]phenyl}-5-methyl-1H-pyrazole-3-carboxamide	0.575080312699581	0.5882756685965123	0.4518468604086011	0.2026775053264532	0.2909686153829606	0.8691005317423366	0.2310403577966338	0.11330596294296	0.2273630992752195	0.60546	0.41952729730521593	0.22198546438602015	0.35140556138327517	0
CPD_1406	N,N-Dibutyl-4-chloro-5-methyl-1-{2-[(1-methyl-3,4-dihydro-2(1H)-isoquinolinyl)carbonyl]-4-[(2-naphthylsulfonyl)carbamoyl]phenyl}-1H-pyrazole-3-carboxamide	0.3576004267299673	0.3027314349689671	0.3461242493770374	0.2097732667404259	0.5250650036195758	0.512067299426697	0.3506265096296867	0.199670084969869	0.315800319402808	0.26336	0.6945970368474033	0.42012809893663694	0.5580535223456409	0
CPD_1409	N,N-Diethyl-2,4-dimethylbenzamide	0.3189630048575328	0.3029676025825961	0.3102962382694274	0.3317475703138302	0.4378560718748094	0.3061275441713764	0.490149525589965	0.343918928549036	0.3416348724345897	0.072719	1.0929341284153467	0.6210709808401929	0.7395992446963473	0
CPD_1410	N,N-Diethyl-N'-oleoylethylene-diamine	5.544800771888704	4.854594698723842	4.360610684943288	11.881957580564425	7.269997420312052	7.399896241820894	7.597040250034158	7.081111133899882	3.477891096561013	0.3455	0.6837957291391711	0.23989361238684181	0.3730330508670233	0
CPD_1411	N,N-Dimethyl-4-nitroaniline	0.4204267867837991	0.430741198596464	0.5038736228500896	0.907414900841254	0.678736607289322	0.8425757459132422	0.1894535413331335	0.1291604534905116	0.2873538365481246	1.2096	0.24950015707314865	0.0043678529794819905	0.016429538730161616	-1
CPD_1412	N,N-Dimethyldecylamine	0.5426885960202152	0.6237221960162465	0.5773222549278082	0.6248825369569513	0.6792165886541862	0.442780050548124	0.8396449259896029	0.8234440793205008	0.5918339835755215	0.21882	1.2908293943049707	0.20877928537299345	0.3367712299622932	0
CPD_1413	N,N-Dimethyldodecanamide	77.45979264861596	74.43268352498755	76.7524746999938	95.54881656135844	104.3006997399766	124.09445581025106	106.1016944649904	81.81106860482684	62.02884659259119	0.23384	0.7715581433208865	0.1843217291575807	0.30761971080573164	0
CPD_1414	N,N-Dimethylstearamide	79.99705931887598	71.41817569699252	70.59078666963947	187.8512509563921	170.8890531082995	416.6766215315743	132.81729918024922	163.55103702690585	71.00549258394244	0.60745	0.47377587032756746	0.12938633121875287	0.23438171929170257	0
CPD_1415	N,N-Dinonyl-2-(2-thienyl)acetamide	1.0893356577113724	1.0938609253205982	0.9253236496839856	0.8763659081166894	0.7864593191533873	0.9004591563804095	1.6959836133648158	1.517596884444105	2.084385804770148	0.60654	2.0668663751752745	0.0021163749966481324	0.009953164328566423	0
CPD_1417	N,N-dimethyl-1,2-diphenylethanamine	2.0136968596165468	2.0348787803025434	2.135495960575782	2.151664596995132	2.438294183462137	2.3766244622695565	1.8587953873576608	2.223902137009463	2.363553114337808	0.068577	0.9253102150806674	0.37539173023262873	0.5159014840068529	0
CPD_1418	N,beta,beta-trimethyl-L-phenylalanyl-N-[(3R,5R)-5-carboxy-2-methylhexan-3-yl]-N,3-dimethyl-L-valinamide	0.139142262651358	0.1360647351737676	0.1582301108831139	0.1104644229871455	0.0740398592605326	0.0967335215964144	0.269600440829613	0.216340489362714	0.2944205141099313	0.86544	2.7747387927081846	0.0023402241574692053	0.010429259832199719	0
CPD_1420	N-(1,3-dimethyl-2,6-dioxo-1,2,3,6-tetrahydropyrimidin-4-yl)-3,4,5-triethoxybenzamide	1.0747786405287938	1.009898424403711	1.04802210866084	0.7955306458528782	0.4685905487008995	0.631558099855955	1.6987476739782186	1.1825059291537996	2.327172367941003	0.8404	2.7475248510823636	0.016003970956404084	0.04423569500309443	0
CPD_1421	N-(1,3-dimethyl-2-oxo-6-pyrrolidin-1-ylbenzimidazol-5-yl)-2-methoxybenzamide	0.1554955951105594	0.1301339523734201	0.2114776048223148	0.3455619111338827	0.2951612288726787	0.1899183410949299	0.2416754819034481	0.2039128861862789	0.1240799175513122	0.32426	0.685817285317388	0.2255423579820809	0.35657724976601474	0
CPD_1422	N-(1,5-Dimethyl-3-oxo-2-phenyl-2,3-dihydro-1H-pyrazol-4-yl)-P,P-bis(2-methyl-2-propanyl)phosphinic amide	1.8164711018026751	2.1666068712655493	1.8379471359036372	1.6381315678710784	1.868161809502884	1.417711063244574	2.776743925881201	2.3027197894874054	1.9670295919501195	0.2993	1.431049340490353	0.04978017375417154	0.10760916294838488	0
CPD_1424	N-(10-hydroxy-10-methylundecyl)acetamide	0.3372041080149632	0.3132383099527984	0.3525245957316094	0.330811034580218	0.389636505162388	0.3450691776184449	0.4243858968930493	0.3942366303214188	0.3537968952836718	0.080373	1.100329448984952	0.2568710425385234	0.39592905052930294	0
CPD_1425	N-(11-Aminoundecanoyl)-L-seryl-N-(2-cyclohexylethyl)-L-lysinamide	1.1977796216859744	0.8225996203961898	1.0151635394896663	1.0261443165797235	1.1849746312336693	0.6064394628004535	0.5973124774991293	0.91784917350486	1.5046949594476495	0.031544	1.0717991148207355	0.9166793929982467	0.9466966023407586	0
CPD_1426	N-(11-Aminoundecanoyl)-L-seryl-N-(3-cyclohexylpropyl)-L-lysinamide	1.224181793439297	1.0712905594757458	1.579927442850962	1.1653915634298375	0.8899790014529818	0.7380527670294529	1.443539897028072	0.1791985901157224	1.7375503229275184	0.14973	1.2029285972101427	0.8223105345452327	0.8958741873256301	0
CPD_1427	N-(11-Aminoundecanoyl)-L-seryl-N-(3-cyclooctylpropyl)-L-lysinamide	0.2086180567272245	0.2410191911911942	0.265145025973427	0.5683839796313193	0.4548521069050049	0.4492464006859707	0.3093428958380807	0.3164099876227723	0.2774423602686027	0.40867	0.6133826728447221	0.0049972858139691635	0.01809542582058426	0
CPD_1430	N-(2,3-dihydro-1,4-benzodioxin-2-ylmethyl)-1,5-dimethyl-1H-pyrazole-3-carboxamide	0.3233539550504983	0.3476891616129258	0.2913083986263705	0.3350474437634282	0.3432866607089019	0.3971454572848241	0.3566006624870157	0.352211075120763	0.3830686817565996	0.014601	1.0152498087275854	0.7845399203680105	0.8701389558635283	0
CPD_1434	N-(2-Aminohexadecyl)glycine	0.6622150077223292	0.619399655001662	0.676448895638548	0.2437608865846615	0.474713301305903	0.7486072603542876	1.1231727127118614	1.7321984241513264	0.9672490119036194	0.86568	2.6055950426883334	0.050044928843927576	0.10799168855794898	0
CPD_1435	N-(2-Furylmethyl)-3-{[5-(2-pyridinyl)-1,2-oxazol-3-yl]methyl}-3-oxetanamine	0.6493552342851425	0.7853057471495434	0.6547538640377427	0.3649336092441009	0.0821285928492397	0.213344415499479	1.2896947708295414	1.1733514616718803	1.840249719418485	1.7088	6.516130876467303	0.011415142927298783	0.034079188836353164	1
CPD_1436	N-(2-Hydroxyethyl)pentadecanamide	0.923918842936345	0.9015582155606804	1.0225463061449405	0.1108227259990451	0.2545394034245565	0.2277016477880277	0.093925487770328	0.2031144912430082	0.2559684008753292	0.077079	0.932460219520926	0.8304060872919464	0.9020530636571334	0
CPD_1437	N-(2-Hydroxyethyl)tridecanamide	22.67019211457512	22.77316804145468	23.060743145756888	24.80228208100248	27.467439077323355	23.53890184565101	23.606529015713583	24.49135898454201	31.208222249991685	0.033164	1.0461357442950383	0.7104856203235584	0.8129277330213738	0
CPD_1438	N-(2-Methoxyethyl)-3-{5-[(2S)-1-methyl-2-pyrrolidinyl]-1,2,4-oxadiazol-3-yl}-2-pyridinamine	0.6702550171526553	0.6969567944676441	0.6660888968580058	0.1862912834797412	0.1829464207754877	0.1779462396159678	1.8858357565878157	1.4196339373689713	1.3976964953852478	1.8067	8.595219655146035	2.6223771436932305e-05	0.0005864588884986679	1
CPD_1439	N-(2-Methoxyethyl)-N-(3-pentanyl)-2-(1H-tetrazol-1-yl)acetamide	0.2993198405346026	0.336973649289344	0.3689098203910942	0.1187545837545565	0.0578724056675295	0.058420929997343	0.8520636820206425	0.6690419396198005	0.7986131056561174	1.9779	9.86913108197806	0.0007068076784940683	0.005084055231273122	1
CPD_1442	N-(2-Thienylmethyl)-N-undecyl-1-undecanamine	0.5663755618889282	0.5623945651657201	0.4885697016665558	0.7354568055006117	0.7064498585416533	0.6687085069844318	0.8010093169029578	0.7540083595829717	0.603994032549981	0.013708	1.0229300626061886	0.8657061987677189	0.922961154162277	0
CPD_1444	N-(2-oxo-6-pyrrol-1-ylchromen-3-yl)acetamide	0.5793877101559387	0.511019965316615	0.4982006867461628	2.031010158468634	0.3160942813379581	0.7439057792862039	0.0598968075610371	0.1038603983681928	0.1154874471946257	1.8277	0.09034090259520824	0.01961982097356651	0.051295976060823936	-1
CPD_1445	N-(2-phenylethyl)decanamide	3.382847397316349	3.25512856414193	3.6292529129875226	4.915194672153476	4.193843679785772	4.909458053343671	4.825581257160924	3.7621	4.008061178837289	0.09277	0.8985089602381653	0.2953862357812665	0.433059237059709	0
CPD_1446	N-(2-{3-[(2,5-Dimethylbenzyl)sulfanyl]-1H-indol-1-yl}ethyl)-4-methoxybenzamide	0.32763932372845	0.2074623415514574	0.2719299002020366	0.2708606139003051	0.1070012200027969	0.1345949369318821	0.2418212377670046	0.6451157126171281	0.5891998557083228	0.88853	2.8805099085475545	0.06603263988293928	0.1355928999265698	0
CPD_1448	N-(3,3-dimethylbutanoyl)-L-valyl-N-[(4S)-5-hydroxy-2-methylundecan-4-yl]-L-valinamide	0.7437207851485892	0.68036903615985	0.6611994351778441	0.2850029984409737	0.5357476553773306	0.8930034103477176	1.1494688662390176	1.4507142193396982	1.3303339998238946	0.78438	2.29351291856183	0.05099525818844135	0.10908550882049192	0
CPD_1449	N-(3-Aminopropyl)oleamide	2.008737258203104	1.6942255192168556	1.9361527960292384	3.390448179007018	3.199459699993072	4.028957655881521	2.079012600576693	2.25604228495041	1.2787777328453045	0.5585	0.5286659483474658	0.02535378819536675	0.06262080216927932	0
CPD_1450	N-(3-carboxypropanoyl)-L-alpha-aspartyl-L-alpha-glutamyl-2-methyl-L-phenylalanyl-3-methyl-L-valyl-N-[(3R)-1-amino-1,2-dioxoheptan-3-yl]-L-leucinamide	0.3356535894007342	0.407139003322782	0.3460823900114992	0.2733240777219358	0.3198997967521816	0.5569193797462746	0.342344771454184	0.3351622697716254	0.3665358735768633	0.041213	0.9077503267280926	0.8333240528560782	0.9038700044206139	0
CPD_1452	N-(4-(((4-(4-methoxyphenyl)tetrahydro-2H-pyran-4-yl)methyl)carbamoyl)phenyl)furan-2-carboxamide	2.8947606660190464	2.50739055741851	2.8444264645310104	4.6487564731265705	1.252380667817556	1.885206869944984	1.3808685875209534	5.7389565884229485	7.394929724846746	0.47106	1.864129671189962	0.43894309503590845	0.5768162466818028	0
CPD_1453	N-(4-bromophenyl)-2,6-difluorobenzamide	0.9420879482215682	0.9934162548675192	1.0060690454350754	0.5266971484406665	0.5769509767860992	0.6639942872165283	2.9402020222117247	2.5513509370317933	1.650076028192375	1.1576	4.040200063747337	0.0018143251156098777	0.008998467307258668	1
CPD_1456	N-(4-tert-butyl-2,6-dimethylphenyl)-2-(diethylamino)acetamide	0.7336912994680095	0.6717401263372872	0.8031573093768964	0.6721041234227293	0.9515695524380668	0.7532869815684962	0.976408669238398	0.7760943096230148	0.789004705866059	0.060729	1.0692258101891088	0.5990573199496068	0.7245236022989344	0
CPD_1460	N-(4-{[(5-ethyl-1,3,4-thiadiazol-2-yl)amino]sulfonyl}phenyl)-2-nitrobenzenesulfonamide	1.705175503788951	1.38936	1.72472149394729	0.1277369462797284	0.1399381510173567	0.1296490524501071	1.2356660484392448	0.7830098083435608	0.8850612698191064	1.6626	7.30823215364455	0.00014459458762759774	0.001687546344137067	1
CPD_1462	N-(5-ethyl-1,3,4-thiadiazol-2-yl)-4,5-dimethoxy-2-nitrobenzamide	0.6376922523024174	0.7214196309823352	0.4632692529841014	0.5002630964101145	0.547994768869284	0.5500283904561671	1.520004896865091	1.951501415515478	2.797318220560644	1.1271	3.9222163804794565	0.0017489446616790359	0.008803479814910486	1
CPD_1463	N-(5-methyl-3-isoxazolyl)-2,3-dihydro-1,4-benzodioxine-6-carboxamide	0.3140960757152246	0.3743193481054949	0.3474838623779394	0.041833769398033	0.0459067660546625	0.0703610553546228	0.9132205315932524	0.8619794054244899	0.922522457320164	2.4154	17.06322106287771	5.9444362036101336e-05	0.0008809224735470439	1
CPD_1468	N-(9-oxodecyl)acetamide	2.6069638399222708	2.444094400583113	2.4911576900404	1.814897167626655	3.032878966072185	2.0461684109920584	3.342832739141517	3.746768978042055	3.155149752942583	0.35299	1.4860507513098216	0.06228011176207535	0.12896386779015603	0
CPD_1469	N-(Benzylsulfonyl)-3-cyclohexyl-D-alanyl-N-(4,5,6,7-tetrahydro-1H-indazol-5-ylmethyl)-L-prolinamide	0.3575163435937638	0.4160514082868802	0.3546040624521587	0.4313184597335221	0.1306651236161769	0.1633368148383268	0.6732497854721873	0.3350045217119136	0.6448819089662858	0.77615	2.2791806493795064	0.09944455025938555	0.18789062491404643	0
CPD_1470	N-(Isobutoxycarbonyl)-L-valyl-N-{1-[(2-{[(1S)-2-amino-2-oxo-1-phenylethyl]amino}-2-oxoethyl)amino]-1,2-dioxo-3-hexanyl}-L-prolinamide	0.2023123968055622	0.2190029369091132	0.2626787239666576	0.2199679516102559	0.0898955611264652	0.0823039505979719	0.2481599444671449	0.3878233713319933	0.4246195071369011	0.90642	2.7044640927563997	0.038976832994515355	0.08845296048570828	0
CPD_1473	N-(Tosyl)benzylideneamine	1.1594098360712186	1.129119740921125	1.0819302970380598	1.0743142524243958	1.346621225641958	1.2016254732954572	1.1146963958091414	1.479232706463449	0.5283092404684053	0.1943	0.861887041974344	0.5038828168507838	0.6423442133391868	0
CPD_1474	N-(p-Chlorobenzylidene)methylamine	44.94482054543065	43.72069788353503	45.6441716074306	42.49614245584821	47.95358893879468	55.58657461364232	56.69126757892301	49.0620170570436	50.97124033983139	0.063098	1.0731887792814099	0.44741722174324433	0.5854501944087133	0
CPD_1475	N-(tert-Butyl)-N'-(2-hydroxyethyl)urea	14.256296304198068	11.77456656968462	11.97806555235469	20.23392280276557	22.163970580709695	12.214898116832252	12.279473953463295	10.665516949626786	6.188516901132229	0.53735	0.5334557528350893	0.08470428934232394	0.1666980414256935	0
CPD_1476	N-(tert-butoxycarbonyl)-L-phenylalanyl-N-{(2S,3R)-1-cyclohexyl-3-hydroxy-4-[(1-methyl-1H-imidazol-2-yl)sulfanyl]butan-2-yl}-L-histidinamide	1.0166944509773472	1.0442862670145725	1.0922176608918184	1.5843529232388014	0.6132535232427457	0.6100886645547148	0.4085690245995228	1.8417418391116576	1.9360590551202124	0.25287	1.491034372776427	0.644152454849672	0.7581890138421976	0
CPD_1477	N-(tert-butoxycarbonyl)-L-tryptophyl-L-leucyl-L-alpha-aspartyl-L-alaninamide	0.224501792987909	0.2511928346157039	0.2615937886716364	0.4111467464666879	0.2101992294120351	0.3244921292229061	0.1957176594230221	0.2591479228545542	0.2677742600984615	0.20389	0.7640206484368602	0.3340319009353692	0.4744333004047392	0
CPD_1478	N-({(5S)-3-[4-(4-Morpholinyl)phenyl]-2-oxo-1,3-oxazolidin-5-yl}methyl)acetamide	0.9530684219895386	0.8400385236596324	0.9739307129298088	0.7501412318627829	0.3660874864005415	0.684205771200078	1.9076511379088488	1.0633940888338396	2.4629033047915256	0.92253	3.0181317694895613	0.031106971424207194	0.07357995163802855	0
CPD_1479	N-Acetyl-1-aspartylglutamic acid	0.4645719760012286	0.4756048397553862	0.5058618010545495	0.3785725311558836	0.4589244613259182	0.3273561328266608	0.8792245201872749	0.9357317225582708	0.5660160770133724	0.59129	2.0440107581188975	0.019642605467193555	0.051295976060823936	0
CPD_1481	N-Acetyl-L-seryl-N-[(2S)-6-amino-1-oxo-1-(1-pyrrolidinyl)-2-hexanyl]-L-alpha-asparagine	1.6597381157410351	1.5266706246716846	1.5325202392187038	1.6846774887273848	0.5115347557429434	0.5897550799082899	1.4090957551036667	3.272160360210137	3.149056614285614	0.94271	2.810626191154589	0.07431834525086425	0.14936530172967816	0
CPD_1483	N-Acetyl-S-(2-carbamoylethyl)-L-cysteine	1.321673081427071	1.2687768858797728	1.3425107308868889	1.8003796854133376	2.388612915191693	2.847536020758624	0.7929420603730599	0.7405099476635048	0.8100541350550458	0.91344	0.3330486194536998	0.00135820792981559	0.007468038346188707	0
CPD_1484	N-Acetylleucine	3.479571796368933	3.429548662800791	4.744781898875939	7.964620313563525	9.211116338509925	7.666218138751319	0.2843517376529763	0.3863971745679809	0.4564012707728735	2.6223	0.04537284575568654	3.156154448810573e-05	0.0006368992796822269	-1
CPD_1485	N-Arachidonoyl Alanine	7.453811733482526	7.532004824851679	8.324715173980788	12.365793904557972	10.328871597491682	9.401054108887273	5.433407196230675	4.95824685577696	5.787170131342533	0.57407	0.5040804312683824	0.0017884043831171302	0.008905819397708787	0
CPD_1486	N-Arachidonoyl-L-Serine	1.5801940457736097	1.4577199210342309	1.4113139599788085	2.6802288407130472	2.7108491386348668	2.512583801588072	0.8492037476773857	0.8206693207225346	1.0824211247208262	0.89604	0.3482302595183682	0.0002988605594358522	0.002552767278514571	0
CPD_1487	N-Benzoyl-N-[2-(4-methoxyphenyl)-1-oxo-1,2-dihydro[1,2,4]triazolo[4,3-a]quinoxalin-4-yl]benzamide	0.8279407844511273	0.8412113425757912	0.809066567785409	1.1893809649149525	1.299637264445777	1.1704578681137896	0.462309174894708	0.7139290977462033	0.8377432550905145	0.52824	0.5503469551615098	0.025638286934627556	0.06319657901721822	0
CPD_1488	N-Boc-4-piperidinemethanol	1.3168703891722406	1.331816991686018	1.3306807640903422	1.5303391672754063	1.782527870613881	1.446541074242202	1.5455632253008105	1.3316595983956137	1.4496686037347666	0.078612	0.909123850169975	0.2866049809719617	0.4247278633680878	0
CPD_1491	N-Ethyl trans-2-cis-6-nonadienamide	0.9618201998106424	1.0967723808112295	1.0368640823366095	0.8125074966412831	0.6534752876264313	1.0402020010495352	1.6627496798273305	1.3695411473066226	1.3432040522188358	0.48134	1.7458787975200756	0.01928415753323433	0.050574656217224366	0
CPD_1495	N-Lauroyl Lysine	2.3303309271306	2.148816376918941	2.160060573149029	1.0371381659934371	0.4846204713050291	0.6356926507310652	4.516649521661155	4.2325918556590185	4.42608891187863	1.5689	6.106895836907748	0.0011388298607004803	0.006672127650602087	1
CPD_1496	N-Lauroyl Tryptophan	6.1354968856843	5.931340786455584	5.8724330754894325	11.384290508803485	10.76876384946829	10.559066058181475	1.766200020577865	1.930251936509614	2.39832493302746	1.4242	0.18631555559600607	5.560227781561973e-05	0.000834034167234296	-1
CPD_1497	N-Methyl-N,N',N'-tris[3-(trichloromethyl)-1,2,4-thiadiazol-5-yl]-1,3-propanediamine	1.016520433980595	0.7295200167124035	0.5653994362505228	0.9932018626610426	0.9680684622253072	0.991766856753528	0.1050028559295616	0.2426470091647691	0.0932653688239169	1.6858	0.14930906954358056	0.0026730156985211003	0.01145578156509043	-1
CPD_1498	N-Methylcaprolactam	6.231389780341415	6.153535442511127	5.67774773470286	7.414128585408689	8.462368609367259	9.300862760459689	10.081535746148312	7.81883364776407	6.930840086777049	0.018532	0.9862515182226552	0.8725929419952745	0.9261192057645563	0
CPD_1499	N-Methyldioctylamine	1.3640748348008398	1.322993584667363	1.267197139592832	0.2537691933025746	0.2612127838093375	0.3041891485439137	0.2804153625750306	0.3384863935057245	0.3110716288351627	0.10724	1.13526143169583	0.17955325459832572	0.3016617427022243	0
CPD_1500	N-Myristoyl Glutamine	0.4937403809601939	0.4657289447957278	0.5268121134590178	1.1260137267709929	0.9977805730857312	0.6794356982950054	0.0799398015472795	0.1104695861637166	0.0946959961222656	1.9169	0.1017060262701391	0.00022018869005661446	0.0021494610219812364	-1
CPD_1501	N-Myristoyl Lysine	2.0454128168835704	1.9949697425765431	1.8827158906735868	1.811746899155494	1.3904336564269086	1.3888314328411302	3.540152487873155	3.5010635181175487	3.2826972424653644	0.68996	2.2487227814887722	0.00086637181059741	0.005668283654440502	0
CPD_1502	N-Nitrosodicyclohexylamine	0.5728789981525816	0.5971300156449066	0.5627438376405924	0.6540915942820018	0.7567443402435423	0.5883381497367384	0.809341578281955	0.6397920675503824	0.6466131386641197	0.039239	1.0483062985832028	0.6830003656756825	0.7903014579314105	0
CPD_1503	N-Nitrosopiperidine	0.3691524652640052	0.3636726906929503	0.3242999732928658	0.3846024462948326	0.631512154834522	0.8528602405060681	0.1235047067950673	0.0861013497027504	0.0957583454310989	1.4947	0.16338604197674023	0.0022764361095029073	0.010332163891839764	-1
CPD_1504	N-Octadecylurea	64.48542325318031	62.60879706927077	62.38908858553697	82.34436850587802	89.79676482493517	105.56712327871033	83.04645312114454	73.53288597774338	62.954789576740566	0.19917	0.7905207117565404	0.09471542887153858	0.18082335181995604	0
CPD_1505	N-Oleoyl Leucine	0.7398524361609438	0.788408507812921	0.7305568715635051	1.2962299804612252	0.9912526178382416	1.015621230999858	0.6745720304673641	0.6806003034346523	0.6889387110482852	0.39854	0.618845531532659	0.005323536806747548	0.01903473916366129	0
CPD_1506	N-Oleoyl phenylalanine	0.6865145919384985	0.5631829021418617	0.6559748242643121	1.129391416072811	0.8119865486318643	0.8671675866925519	0.6445256570502457	0.6931695376589048	0.6879626341127562	0.26733	0.7212479882386665	0.03753476183881764	0.08594045146945635	0
CPD_1507	N-Pentyl-N'-(4,5,6,7-tetrabromo-1H-benzimidazol-2-yl)-1,2-cyclohexanediamine	0.0375326798975727	0.0458988170421614	0.0540088617910722	0.04519233851112	0.0455033027824773	0.0320955619158614	0.2826411259397166	0.1827375264018509	0.3392396680432368	1.5696	6.55273585854743	0.001011058231737666	0.0062492543971725085	1
CPD_1508	N-Succinyl-L,L-2,6-diaminopimelate	2.330637796748978	1.5787537729505987	1.6147228067730977	3.284946666412091	3.1755030640667514	4.01037889570184	0.7331551010363787	0.7319605066037103	1.112079345144188	1.1951	0.24613094577256286	0.0008365960096475688	0.005541042805724324	-1
CPD_1509	N-Tetradecylacrylamide	9.911395749316048	9.635146364023353	8.20845726719947	16.32376116590385	14.837975986563947	29.403652071122156	14.930886459654564	16.23309992026051	9.658117293374756	0.31289	0.6740170284811742	0.2381114982210678	0.37073056052140935	0
CPD_1510	N-VINYL-2-PYRROLIDONE	8.518911522044291	8.646178096366741	8.62047307988792	15.23916840458951	12.74923777087842	18.214191747585343	3.939064308725062	5.014267303861453	3.1434538835716483	1.1369	0.26182046118498337	0.0013600329996311142	0.007468038346188707	-1
CPD_1511	N-[(1S)-1-(5-Amino-1,3,4-thiadiazol-2-yl)ethyl]-1-(9H-purin-6-yl)-4-piperidinamine	0.1065928538221144	0.0665248495233653	0.0972643045260009	0.0838722465484175	0.0291457553001485	0.0308159570476742	0.1047583767230669	0.152378423514787	0.1323647607369431	0.93754	2.707994440004102	0.036799305027715126	0.08476244416496181	0
CPD_1519	N-[(3beta)-3-Acetoxy-28-oxours-12-en-28-yl]isoleucine	0.7123318926065705	0.6993035426647833	0.6761919959952746	0.1391048524164458	0.1288740258281619	0.2134322055547923	0.1433256494744973	0.3569285502986879	0.1747670712701227	0.23867	1.4021722676509536	0.424521433553728	0.5620682058892201	0
CPD_1520	N-[(6-Amino-1-benzyl-2,4-dioxo-1,2,3,4-tetrahydro-5-pyrimidinyl)(3-methylbutyl)carbamothioyl]cyclohexanecarboxamide	0.4119247187148904	0.274760980106377	0.2397052077931376	0.2224231727043571	0.0791040745783871	0.0979828060647152	0.436695858792488	0.2085212760124721	0.4948669940016109	0.91771	2.8537057309419547	0.058608177223231014	0.1223905908057286	0
CPD_1521	N-[1-(2,4-dichlorobenzyl)-1H-pyrazol-4-yl]-5-methylisoxazole-3-carboxamide	1.656283802692033	1.5932132807810553	1.6281202764264753	0.5862884778856757	1.3533078555058708	3.6545438520023295	1.465525449608868	1.6008824564240218	1.6241976899248098	0.076828	0.8384855295912539	0.8718868659299805	0.9261192057645563	0
CPD_1522	N-[1-(4-Benzyl-1-piperazinyl)-1-(2-thienyl)-2-propanyl]methanesulfonamide	0.072950133447451	0.0967792410950535	0.0834645035078763	0.046726859310434	0.0751992862630093	0.0574140318688269	0.1323812310600737	0.0413877628332112	0.3311845958097525	0.61771	2.8156188808588785	0.30122393383044	0.440553434734175	0
CPD_1524	N-[2-(3,4-Dimethoxyphenyl)ethyl]-3-[4-oxo-2-{[2-oxo-2-(1-pyrrolidinyl)ethyl]sulfanyl}-3(4H)-quinazolinyl]propanamide	1.786135048672835	1.0186964165667765	1.7435710288269337	1.681842866924656	2.1300753383904576	2.153383392622448	2.56017584695746	1.499321203226171	1.2500507048812064	0.13352	0.8900719717005684	0.5288079598600861	0.6596691588518315	0
CPD_1525	N-[2-(3,5-Dimethyl-1-piperidinyl)-2-methylpropyl]-2-(1-hydroxycyclohexyl)acetamide	1.1206595729521345	1.1417063977652522	1.2005616118656828	1.7354014232373534	1.8075177947944272	1.1949908525485493	1.6597993054588644	1.5498148340746554	1.4443731873543897	0.0024815	0.9822869698997597	0.9839759914699455	0.9887994031928374	0
CPD_1526	N-[2-(4-Morpholinyl)ethyl]-4-pentylcyclohexanecarboxamide	0.2703123033444713	0.3268763073723199	0.2766119006355143	0.3558137964687351	0.380327627576744	0.2652771510479195	0.4113515657989161	0.3424855126992304	0.3184161538105682	0.06266	1.0707343152774151	0.6098184946761198	0.7329642901231147	0
CPD_1527	N-[2-methyl-2-(4-morpholinyl)propyl]-4-{5-[(4-methyl-1-piperidinyl)methyl]-1H-tetrazol-1-yl}butanamide	0.1865216506080129	0.1506671738233884	0.2051211437979756	0.3041484432983347	0.1583787155872597	0.3632651682414036	0.2119509141839291	0.286816655280433	0.1556866111833984	0.17283	0.7925166644798729	0.5422253687275314	0.6696156661996622	0
CPD_1528	N-[3-(1,4'-Bipiperidin-1'-yl)propyl]-1-(4,6-dimethyl-1,3-benzothiazol-2-yl)piperidine-4-carboxamide	0.0708918365385049	0.0737090266678302	0.0946964415890628	0.0601633676055234	0.0360845072562447	0.036144359043524	0.191025101135061	0.1440381313743972	0.3135496390791218	1.3217	4.8991761257882445	0.005268022962690562	0.018891161061543413	1
CPD_1529	N-[3-(2,2-dimethyltetrahydro-2H-pyran-4-yl)-4-methylpentyl]-N-(4-methoxybenzyl)amine	0.4502451195511446	0.4953146274986218	0.3833643924489481	0.1234411024865866	0.1209635137579678	0.1265383539731526	0.2258218799718567	0.1089792590998298	0.2833168709521646	0.36717	1.666342429029122	0.2058996452306527	0.3343326284095164	0
CPD_1530	N-[3-(4-Morpholinyl)propyl]-N'-(tetrahydro-2-furanylmethyl)ethanediamide	1.0786480791634143	1.0352919307292014	1.2023048878642713	0.2444490908097541	0.1808144365252076	0.2031054925885884	1.6171893365577057	1.2323931714191845	3.643839905185871	1.8829	10.333772365086963	0.0027043198063268826	0.011549699172854394	1
CPD_1531	N-[3-(Diethylamino)propyl]-2-(2,5-diethyl-8-oxothieno[2',3':4,5]pyrrolo[1,2-d][1,2,4]triazin-7(8H)-yl)acetamide	0.5142064399049561	0.5417930063488197	0.5358557367256314	0.2910229417203046	0.4707938223499789	0.3340936649427867	0.7563316417776595	0.7515973671737084	0.8504463421940158	0.66287	2.151978198865426	0.006129246136716965	0.020684356946370098	0
CPD_1532	N-[3-(Dimethylamino)propyl]octadecanamid	81.54893857572841	62.57452554952585	59.21503923225223	115.8547565795266	93.85129617005632	149.53699754976253	113.85500425192107	104.86667496206148	60.99904767520447	0.22585	0.7786392155842817	0.3229094359172923	0.46137511480124066	0
CPD_1533	N-[3-(dimethylamino)propyl]dodecanamide	2.9687552674891373	2.8096112379391984	2.8963292757265435	2.120466629456548	2.177950410785032	1.5408697396871451	4.647120221892861	5.750909673226747	4.612636209033498	0.80202	2.5706334814294443	0.0020041999235831855	0.009705377582705977	0
CPD_1534	N-[3-({4-[(3-Aminopropyl)amino]butyl}amino)propyl]-L-tyrosinamide	0.9190609944136464	0.8132557711015336	0.8810745243839077	0.8298625394345586	0.8168692369316655	0.879918206430172	0.8469490248980707	0.896537379913855	1.2239870741357113	0.12471	1.1744695542131858	0.27384181929009516	0.4140032313902144	0
CPD_1537	N-[4-(Aminomethyl)phenyl]-6-(N'-hydroxycarbamimidoyl)-4-(2-pyrimidinylamino)-2-naphthamide	0.0813533425850427	0.1007975623301418	0.0949633286425151	0.0427413283857734	0.0469947778711611	0.042527624815475	0.2012865016536319	0.1071222111846402	0.3009240271375908	1.2177	4.606952601709653	0.00881405746519728	0.027446305524538365	1
CPD_1539	N-[5-Acetoxy-6-ethyl-2-(methylsulfanyl)-7-oxo-7H-pyrano[2,3-d]pyrimidin-4-yl]-2,3,4-tri-O-acetylpentopyranosylamine	0.3095052328322338	0.2973948709005672	0.3370234929512963	0.4187066725760356	0.5181298661068501	0.2877225562515588	0.2045270139712457	0.1988693465403266	0.2498420546052078	0.51046	0.5334478489596702	0.031465326024858006	0.07414243488615967	0
CPD_1540	N-a-Acetyl-L-arginine	67.87991461587859	76.66812372069073	66.13717071533272	78.3055481439217	64.3309202711108	100.85970444072892	68.72919379705934	70.91376430448173	69.43236066136495	0.11428	0.8586390344901023	0.3578127764714558	0.4987276869682604	0
CPD_1541	N-acetylsphingosine	0.3342699180184535	0.3235342072853626	0.3728683579142467	0.0800018398041284	0.1347446086586098	0.2207371487074547	0.7456840257324768	1.1260975216219191	0.6583966134743424	1.5321	5.810042392572389	0.0056074043919670654	0.019594055119657644	1
CPD_1544	N-benzylformamide	22.07263739671789	19.14413825998181	22.79570054723856	22.622449840893527	22.19532851118177	31.06772113985759	24.81409220688497	22.8021141913367	59.798495726871565	0.21773	1.4154838914450594	0.4740850190975819	0.6140685118456032	0
CPD_1545	N-cis-11,14-eicosadienoyl ethanolamine	0.2540553108776598	0.3029486135413896	0.2562526599079011	0.1073631171351034	0.1699859246702236	0.3436962127328968	0.5071989817228763	0.7224838458749169	0.6426843241438902	1.0195	3.014864276088666	0.026928300294933812	0.06571787571977895	1
CPD_1546	N-cis-11-eicosaenoylethanolamine	10.458165135162218	11.191622476568	10.48895319975357	18.855727677045188	17.885307563610443	24.654278846046516	17.31829519665348	20.46637465446188	9.018145947040152	0.26883	0.7623190221335266	0.30184481749043074	0.44093720369742256	0
CPD_1547	N-cyclopentyl-2-imino-1-[3-(4-morpholinyl)propyl]-5-oxo-3-dipyrido[1,2-d:3',4'-f]pyrimidinecarboxamide	0.1732955583361444	0.2651794606803994	0.1633910659986439	0.2030030664653239	0.2075139203841969	0.2841317335189546	0.2702477051033162	0.2543303185943615	0.1273401962028234	0.088025	0.9384861740689483	0.7135071466913946	0.8148688861935147	0
CPD_1548	N-ethyl arachidonoyl amine	0.3917947630432968	0.324516473583654	0.3097896094725784	1.3177955930160017	0.9953357309272424	1.6587295600257796	0.7570184612348654	1.206298279354343	0.627645869400214	0.37511	0.652329647407064	0.14248772203427537	0.2507294679573086	0
CPD_1549	N-hexanoyl histidine	0.1496109324734864	0.1183990459414802	0.1317919846918673	0.0414862733256124	0.0560040908184321	0.1128270879821286	0.390133676057566	0.2853284044652351	0.2243443401078952	1.2814	4.278325034533449	0.010757004340698123	0.032669420590268373	1
CPD_1550	N-methyl-2-phenoxy-N-[2-(2-pyridinyl)ethyl]nicotinamide	0.1489377453252682	0.1488498095583636	0.1683460319315486	0.4775265901730056	0.096079483513509	0.1599520067225954	0.0272524633367687	0.0279856209131254	0.0745103611683997	1.3669	0.1768754906849806	0.04847338578371908	0.10496877555277195	-1
CPD_1551	N-oleoyl threonine	0.5471648524572634	0.3360823999019409	0.4340027484107436	0.4226620675319786	0.516982054486529	0.3968393280290937	0.5330097817185766	0.4675925065671395	0.4364921687346203	0.063777	1.0752803986979051	0.48750073887790046	0.6272237539956251	0
CPD_1552	N-physeteroyl lysine	0.309862780469626	0.3191874914366838	0.3107976584321138	0.1701575860935035	0.1198509808335531	0.1382638684676034	0.5865581070058241	0.5809121836776125	0.6127715120151147	1.2105	4.156797532528634	0.00015433811634643968	0.0017286141760132535	1
CPD_1554	N-tert-Butyl-2-[(5-chloro-2-methoxy-phenyl)-(4-methyl-3-nitro-benzenesulfonyl)-amino]-acetamide	0.6134632189490635	0.5133763984802546	0.746103727820355	0.6300522416913514	0.2654335999720099	0.3096282976227072	0.0743305110365421	0.0644472806689799	0.1008896292058443	1.3144	0.19887528749214547	0.006332188657236962	0.021164652305438757	-1
CPD_1555	N-tert-Octylacrylamide	12.47178533853426	13.040024177936086	11.291540603154218	15.895773524885186	17.591079389189243	20.294974892232418	17.757476432071506	16.079927473826476	12.127993146790628	0.1389	0.8546640924557491	0.28780660961599835	0.4254833291198053	0
CPD_1557	N-{1-[(3-Ethoxypropyl)carbamothioyl]-4-piperidinyl}cyclohexanecarboxamide	0.1419189333355619	0.1260458048567375	0.1153733259545411	0.170885430564631	0.1621256552146612	0.1319690213582563	0.2805170412221698	0.1959602032005598	0.1055552336801338	0.12988	1.2517362983244547	0.630617940906672	0.747264034022357	0
CPD_1558	N-{1-[3-(4-cyanophenyl)-4-oxo-3,4-dihydroquinazolin-2-yl]ethyl}-N-[2-(dimethylamino)ethyl]decanamide	17.30964840843362	17.128186785228113	17.019052050833853	27.59579758202609	26.37420258039854	29.673533330242627	30.923405613543142	34.27159674984593	24.082649382742726	0.046967	1.0673586829513662	0.6401259628298004	0.7548944719852871	0
CPD_1561	N-{3-[2-(Dimethylamino)ethoxy]-4-methoxyphenyl}-2'-methyl-4'-(5-methyl-1,2,4-oxadiazol-3-yl)biphenyl-4-carboxamide	0.1117454823670198	0.1522180793947124	0.1739433727230408	0.0895640774099884	0.0890307937144922	0.0769538297978312	0.2847658209121355	0.2916174344979547	0.4616275383560228	1.1627	4.061890316874176	0.0011194233977045926	0.006619667207580043	1
CPD_1563	N-{6-[(Cyclohexylcarbamoyl)amino]hexanoyl}-L-phenylalanyl-L-arginine	0.8259859692621777	0.8864489862655106	0.8957636298055218	1.3617013422283115	1.2187501124453095	1.4552182773749949	1.4597195527278863	1.778488104757852	1.056190020018252	0.035702	1.064110287172592	0.8050017553543186	0.8888259955887001	0
CPD_1564	N-{7-[4-(Aminomethyl)phenyl]heptanoyl}-L-seryl-N-(2-cyclohexylethyl)-L-lysinamide	0.6756529881182056	0.5201382040484441	0.647517281568638	1.1420848747668448	0.8185700432229002	0.5980964782039864	0.7299398225084458	0.5423743241253329	0.5470324324584593	0.26673	0.7110290518252792	0.20791535373858466	0.3367342306824235	0
CPD_1565	N-{N-[(4-Chlorophenyl)sulfonyl]-S-(trichloromethyl)sulfinimidoyl}butanamide	0.2913919546822595	0.253460718135324	0.2451507965192559	0.900416004562186	1.1701296456793506	1.3392757697811084	0.0397418901365567	0.0369874644444138	0.0331662744142774	2.8889	0.032229145007399845	1.1554948035719172e-05	0.0003514347554178315	-1
CPD_1566	N-{[(2-Methyl-2-propanyl)oxy]carbonyl}isoleucylisoleucylprolinamide	0.8736696466277811	0.8563940863911764	0.9054566094951984	0.5588852258497898	0.6344726997650999	0.6377835410001297	1.3152811380793397	1.2355890596540793	1.6111473669440943	0.68871	2.272908806096377	0.0008544677164840109	0.005620295675269163	0
CPD_1567	N-{[(2-Methyl-2-propanyl)oxy]carbonyl}leucylleucinamide	0.3019448480076329	0.3101937983205342	0.3293010287585891	0.0480503041517959	0.1294284432912086	0.0563174691049922	1.2269102563743457	0.3919282883803896	0.6973052248660517	1.9303	9.906677720532313	0.007085519715672378	0.023302645054216645	1
CPD_1568	N-{[(2-Methyl-2-propanyl)oxy]carbonyl}leucylvalylprolinamide	0.442494680476921	0.4522171426567308	0.4140657425569949	0.6119896629771591	0.2017036255218305	0.1826062657271807	0.1386457320390372	0.6212064785079288	0.7756472503272656	0.30552	1.541202597512813	0.6151391116084796	0.7367294131240797	0
CPD_1569	N-{[(2R,4S,5R)-5-(1-Methyl-3-phenyl-1H-pyrazol-5-yl)-1-azabicyclo[2.2.2]oct-2-yl]methyl}methanesulfonamide	3.478292810369835	3.231558394144181	3.726011989069401	4.034368920102661	4.76476829570572	4.893712775050139	4.444090013841769	3.1809412164222985	1.5767303529931005	0.40493	0.6720121515535739	0.1979137469675407	0.32414634989357527	0
CPD_1570	N-{[(2R,4S,5R)-5-(3-Cyclopentyl-1-methyl-1H-pyrazol-5-yl)-1-azabicyclo[2.2.2]oct-2-yl]methyl}methanesulfonamide	0.183104749902593	0.1488940167231129	0.1744336349112797	0.2839474339740757	0.3184183099891168	0.3057615676691946	0.1780489645309447	0.1714622397371359	0.0781917479963114	0.68879	0.47097245814089944	0.03915249133900811	0.08859477285269649	0
CPD_1571	N-{[(3R,4S,7S,10S,11R)-3-Ethyl-11,15-dihydroxy-7-isopropyl-3-methyl-10-(methylamino)-6,9-dioxo-2-oxa-5,8-diazabicyclo[10.3.1]hexadeca-1(16),12,14-trien-4-yl]carbonyl}glycine	0.404855926817625	0.443519932045825	0.4342896316357155	0.1135701798432135	0.1734909037688532	0.1584703312062036	0.9662100736001674	0.6540535595617986	0.8887717987961659	1.4601	5.631556717457405	0.0005880595972675806	0.004437504936436344	1
CPD_1572	N-{[(3S)-2-(L-Tyrosyl)-1,2,3,4-tetrahydro-3-isoquinolinyl]carbonyl}-L-phenylalanyl-L-alpha-asparagine	0.1777885271916577	0.1795898394944786	0.1945907097190153	0.2582141987822934	0.0925939217275688	0.0919464353865712	0.0670975265362005	0.3646612962214497	0.3577468575450029	0.38855	1.7831678291918687	0.5223182599354248	0.6575757008398899	0
CPD_1573	N-{[(3s)-3-Amino-1-(5-Ethyl-7h-Pyrrolo[2,3-D]pyrimidin-4-Yl)pyrrolidin-3-Yl]methyl}-2,4-Difluorobenzamide	1.9382929345466224	1.8642359541279336	1.648922782267776	2.760408448265589	2.4934870694167057	2.1747699549882467	0.8124269349920679	1.007503497514182	1.6081523523421417	0.68367	0.4614668405058796	0.01904597201575756	0.05015979120829728	0
CPD_1574	N-{[(4R,7S,10S,13S,16S,19R)-19-(L-alanylamino)-10-(4-aminobutyl)-16-(cyclohexylmethyl)-7-(4-hydroxybenzyl)-13-(1H-indol-3-ylmethyl)-6,9,12,15,18-pentaoxo-1,2-dithia-5,8,11,14,17-pentaazacycloicosan-4-yl]carbonyl}-L-valine	0.3540729914468314	0.3498083612992618	0.4077929683178034	0.4134511835116162	0.657150249538276	0.6314223130038072	0.2926039587975885	0.2529570902667595	0.2888516361108307	0.58561	0.49024738174766497	0.011096472782970932	0.0332690423152832	0
CPD_1575	N-{[1-(2-Chlorobenzyl)-3-(1-pyrrolidinylmethyl)-1H-indol-6-yl]carbamoyl}-O-methyl-L-tyrosyl-N-(3-phenylpropyl)-L-argininamide	0.3499313646332073	0.3084234319426528	0.3183142653198906	0.3703315745816294	1.035514844737052	0.8660083560559266	0.1832160480985856	0.109000083840573	0.121303085490578	1.3837	0.18201833229483214	0.009830682964522325	0.03022935011590615	-1
CPD_1576	N-{[2-(1H-Benzimidazol-2-ylmethyl)-1-isopropyl-1H-benzimidazol-6-yl]carbonyl}-3-phosphonoalanine	1.7934351650286833	1.6999427885433758	1.6532215638641738	2.33995618534893	2.619139375232744	2.488927129105331	1.2142885627164517	1.5923695163910778	1.5766699860171405	0.45279	0.5885223834232001	0.004751313523712261	0.017500125317657007	0
CPD_1578	N-{[4-(4-phenyl-1,3-thiazol-2-yl)oxan-4-yl]methyl}-3-[5-(trifluoromethyl)-1,2,4-oxadiazol-3-yl]benzamide	2.116327819888614	1.919769370812868	2.0630609740007517	1.2713949491476366	1.4470115478452477	2.1512499848952613	1.3014349327894306	1.2907397704594017	1.7674454981703691	0.080833	0.8952623696628424	0.6388949742746077	0.7541658525506406	0
CPD_1579	N1-(1H-1,2,3-benzotriazol-5-yl)-3,4,5-trimethoxybenzamide	0.2792736336293963	0.2796637459403278	0.2598210000425156	0.8281556283081918	0.3152838093339983	0.5091263992119913	0.0376107454784735	0.0609199777877761	0.0643179333671811	1.9135	0.09854291611366528	0.0022631288778507406	0.010332163891839764	-1
CPD_1581	N1-[4-hydroxy-6-(methoxymethyl)pyrimidin-2-yl]acetamide	318.1648688546685	351.2701782499912	305.89667974397094	418.1476814937581	368.59078013480223	481.7397386574208	217.15722048410123	273.4449218342571	232.02440372803764	0.47366	0.5696799092672451	0.005562725515464537	0.01949331163538855	0
CPD_1583	N1-{4-[2-cyano-2-(4-nitrophenyl)vinyl]phenyl}acetamide	0.392572275331007	0.4486873986055056	0.4405633956529785	0.1721253351450624	0.1648746064325066	0.2095984893741853	0.8006595567274569	0.6829831677185848	0.8490502965129861	1.2254	4.267654074486218	0.00012268219849506692	0.0015078789958069862	1
CPD_1584	N4,5-Diphenyl-1,3-oxazole-4-carboxamide	30.283905981410875	29.47194546795873	30.472233312384155	51.59162954064534	43.589933367767365	41.824921376102864	17.04943825725092	20.338464237504805	20.583501802896087	0.72512	0.42312890955777716	0.0006285391686297716	0.004641303962487144	0
CPD_1587	N6-(1-Oxooctyl)-L-lysine	0.1117727822313943	0.1187934450843744	0.1042553315406468	0.0372314905258319	0.0483763001640635	0.0461835891228215	0.2353305073809261	0.1634298577656243	0.2738344026814869	1.3614	5.103480734353286	0.0007372289647969353	0.005196920115089964	1
CPD_1588	N6-Acetyl-L-lysine	315.6008756328736	299.3298887132172	319.41755332672096	529.2798623720751	460.24619064437593	570.0143852348409	138.082705426398	158.79833189231022	89.19436234453505	1.1987	0.2475571586307492	0.001535912740495304	0.008077298698411247	-1
CPD_1589	NAE 12:0	0.3980362454635857	0.4228877356520428	0.4625691136836676	0.7455958763286316	0.478242079000793	0.3125035528846458	0.3278744595435344	0.3045147491275056	0.3593837178588337	0.31866	0.6455419717734284	0.21349149464262476	0.3410318680654915	0
CPD_1590	NAE 13:1	1.060766002129763	1.1029394851883954	1.1509362333963085	1.6525503092277356	1.6848045605673505	1.1211416350653527	1.307027095742381	1.0923354845031803	1.2701221709375892	0.15273	0.8230318779397616	0.2766814073795463	0.4165823005310219	0
CPD_1591	NAE 14:0	1.5211512279975343	1.531270091502311	1.3332757949570568	2.382735699226461	1.7850472197085827	1.752717071224448	0.7234199349115018	1.314461596173269	1.5985648991931642	0.44715	0.6142127246553671	0.10951351981303957	0.2032271133432282	0
CPD_1592	NAE 14:1	0.2096263673104304	0.2338530316706951	0.2230490710786061	0.1133719946161222	0.1047854594479704	0.1748037830146894	0.3474755589631955	0.4494608384411173	0.2870353208919462	0.86391	2.758469833702557	0.0075677299469683375	0.024495546933608038	0
CPD_1593	NAE 15:1	0.1771893067933498	0.1874606730123119	0.1767922625786834	0.0634805729489204	0.1036641727064093	0.2210892890489183	0.3690744658067973	0.5557367260117191	0.2829735570936591	1.0366	3.1109708087088537	0.0408308640623601	0.09144008446923371	1
CPD_1594	NAE 16:2	75.85407528208312	75.14575042130919	75.59345163512693	77.79406208552729	107.53650832259132	80.51772059778078	89.60810565405568	77.04169991610532	71.56269569178995	0.087177	0.8960467654714576	0.44521031329906613	0.5838045686117819	0
CPD_1595	NAE 16:3	22.247964199334422	23.4165287779178	21.384295242499604	21.53593587332012	38.29095864870534	17.681534943806998	27.43432958548758	24.719206099130112	20.52964152771161	0.012995	0.9377454518591394	0.9532298234748053	0.9689856883256286	0
CPD_1600	NP-001501	0.1985267008340614	0.2096692344807544	0.2157143549449243	0.6875011982143056	0.0948358094563306	0.2207650190814779	0.0629424627812769	0.1320575168633286	0.1559130519975561	0.67703	0.3498278562733669	0.2768945195979604	0.4165823005310219	0
CPD_1601	NP-001596	1.6449108358885265	1.5824873192835514	1.5019884833905497	1.8084945950342235	1.693000474606167	0.644063689875341	1.8049187997522085	0.8137334272024365	0.716192458177967	0.17673	0.8044379246772939	0.6599455024030348	0.7708765127784738	0
CPD_1602	NP-005516	0.2622167805578222	0.2645624887674518	0.2287699712857349	0.1031995809488517	0.0981327383228128	0.1044380289764078	0.3304564664640951	0.2118184532463914	0.912467454392535	1.1532	4.757630628470178	0.03419427790062577	0.07965712465486685	1
CPD_1605	NP-007909	1.513619095084262	1.398320279517817	1.4045084623790254	4.085814115329205	3.125358814319533	0.4149522495727438	0.4998429107779242	0.7974032927615224	0.3924103735889979	0.99064	0.22156161057153456	0.19307819646065197	0.3183460879981259	0
CPD_1606	NP-008095	10.729004113863192	10.76235092359668	9.479940461312935	23.9617723759336	25.36934219185924	9.569840771934125	5.872753275483418	5.323382399963064	4.151804013159108	1.0693	0.26057199921601026	0.018871389967730707	0.04981075034401024	-1
CPD_1607	NP-008521	0.5577508421699506	0.4830090752530565	0.4719781379360069	0.3772146215341088	1.0923619465541374	1.598014223724138	0.0335410032289435	0.0394756339616269	0.0268901327576839	2.763	0.03256848019459196	0.0018329910105070943	0.009018315771694905	-1
CPD_1608	NP-009265	0.4428099359134606	0.422700420035854	0.5375176533376703	0.1901906115699067	0.179523473081321	0.3349587571647966	0.2320997204575676	0.1673003008892803	0.2649439716004057	0.02977	0.942769400953727	0.8908382732251026	0.9357225243952828	0
CPD_1611	NP-012815	3.6277889212990138	3.7382858921845177	3.5333169628217647	2.688225282884256	2.868521350527416	4.284978229558892	3.127870319366601	2.5481446764513143	3.773466468047488	0.026457	0.9601448521914108	0.8734132347047848	0.9261192057645563	0
CPD_1613	NP-016430	0.1641844540200261	0.1661808645349857	0.1410710427160617	0.0900127493459555	0.0602187520884849	0.0659307745094788	0.2651690029020587	0.15869923443825	0.4633685067795893	1.1247	4.104493905079354	0.016003762015478668	0.04423569500309443	1
CPD_1614	NP-016455	9.815803299797087	9.8163563305896	9.822990446494886	13.32532365974225	14.103881416945171	17.24036718441991	6.510701589313081	6.350004853498173	7.3797021846880195	0.66443	0.45311400138751906	0.0009772743342237433	0.006101763609620326	0
CPD_1615	NP-016582	4.471018197033842	5.715452111362639	5.523338638148452	6.293570891752736	5.613368756837835	7.390272701227371	7.25871172785272	5.671397339958856	5.356340091429615	0.047504	0.9476212847610456	0.6701560669034539	0.7795514984385606	0
CPD_1616	NP-017152	2.6281542343451614	2.6629865095351564	2.8633004277899694	2.561801346779072	4.531678998290739	2.266322452048544	2.827902844458727	3.8383969979362313	3.103136694565394	0.069471	1.0437652105200457	0.7404101730472498	0.8332154737860176	0
CPD_1617	NP-018436	0.3232951369013492	0.3539855262026275	0.3458276700909122	0.5171314667442296	0.4798462603077554	0.2681720645842011	0.5348677703805963	0.4789096061927624	0.2315194315181195	0.032394	0.9843078000123348	0.9142032223641999	0.9449327424436688	0
CPD_1620	NP-020156	2.918723817353768	2.9018970519302014	2.8680096027378066	6.961827594549735	4.949291890286368	5.838715968620924	0.1637697402868891	0.112771264368088	0.5191444301395842	2.7985	0.04482776400271308	0.0021255391269866934	0.009953164328566423	-1
CPD_1621	NP-020293	15.357282410072017	10.452264927495593	16.857599568459676	21.627481466606024	25.91152207208413	29.933816429483656	6.437198685042055	4.547895124431037	2.9584044383825194	1.4809	0.17997922695448113	0.0019693908235896332	0.009574508747095846	-1
CPD_1622	NP-020418	1.3660316892432185	1.3458263867621485	1.2352309901249343	1.4623216574725373	1.591261839223424	1.169317552760086	1.9108344969051585	1.5694341698934071	1.3395616464042337	0.10957	1.1413552571457108	0.39946875691818606	0.5364045535036778	0
CPD_1623	NP-020916	0.3454685120623794	0.3808592647123129	0.4175971404833509	0.6910576342904979	0.1798903352528444	0.1036016458139624	0.4232631349573739	0.357485295392683	0.5630175640114555	0.53128	1.378858472863734	0.3378543961357691	0.4782058771541956	0
CPD_1624	NP-021018	4.233152862982205	4.167810271356489	4.817297871468845	6.013578548921497	5.723463669242023	4.292149781629221	4.722100944384879	4.800344875086231	5.451093126759365	0.050231	0.9341418423601192	0.6305425186990032	0.747264034022357	0
CPD_1627	NRG-3	0.27330502409606	0.3093236178487395	0.2687306504433673	0.057632089287485	0.053758634999555	0.0642375303711806	0.5429805894527262	0.6492578970281422	0.5566484783321207	1.9386	9.957890706232838	7.211805984351266e-06	0.0002772037925235018	1
CPD_1629	Nalpha-Acetyl-N-[(2R)-1-({(2S)-1-[(3S)-3-carbamoyl-3,4-dihydro-2(1H)-isoquinolinyl]-5-[(diaminomethylene)amino]-1-oxo-2-pentanyl}amino)-1-oxo-3-phenyl-2-propanyl]-L-histidinamide	1.2399909243683371	1.3478883576317098	1.3424040080863642	1.8234853470077816	0.6481675121653542	0.3496138682663107	0.3520292396380163	2.5492152311726866	2.670194331118118	0.49428	1.9748004496495808	0.5160801562260531	0.6515970273141131	0
CPD_1631	Naltrindole	0.3077582244682162	0.3153325425677351	0.312409326270289	0.3229588203672604	0.3450128964528883	0.3503545604897759	0.4218681857336748	0.381330449864654	0.362947278636659	0.11321	1.1451594054074228	0.05758551034827868	0.12087061045799109	0
CPD_1632	Naproanilide	0.9919695174185776	1.0254941153692598	1.0068730692515124	3.769392036589782	0.8269465842377999	1.4950605894910285	0.0317021177593202	0.0680275761797996	0.1124936167480314	2.7736	0.03483982962857738	0.004623010019664183	0.017179161100262675	-1
CPD_1633	Naratriptan	1.4213873492390796	1.4032562575958627	1.4484398559709906	0.8218089839903012	0.7927537359074516	1.063055275617392	2.4529257687453505	2.953978639008566	1.7991441797703078	0.82538	2.6912160732389534	0.004678738657965738	0.01733388117258391	0
CPD_1634	Nateglinide	0.4046008642622203	0.4277788947268842	0.4403312192957463	1.7186439840387473	0.2192379834743179	0.6057740019417399	0.0374930694766574	0.0854934988881654	0.0849482111592244	1.8929	0.08174642405301961	0.02656886157444476	0.0652289415899542	-1
CPD_1636	Neboglamine	0.1943991458691523	0.1950315560100236	0.2026866836507508	0.3564960282739904	0.5269415751273879	0.543673395050194	0.0443344445835964	0.0373638240288215	0.0397384517963637	2.066	0.08509269464010961	7.142952239316591e-05	0.0010201840024761791	-1
CPD_1637	Nefopam	0.2530198987724672	0.2610105892756004	0.2119333993642392	0.7055076216518593	0.5063453287587376	0.5587124014106913	0.3253231033039082	0.1795087237669391	0.2819049632280271	0.70166	0.4443421359678136	0.015230389311771286	0.04247931712806958	0
CPD_1638	Nexinhib20	1.190527439078744	0.9923616484404488	0.988551748547762	0.5443063329192048	0.374930227582169	0.4507868960830155	2.3290112073385982	2.207322035977988	2.006892470424193	1.3273	4.775995390658289	0.00017154553088820425	0.001834791330369489	1
CPD_1639	Niacinamide	20.224968708125115	20.071247878601465	21.326057736476923	23.02212517619121	34.07937473660307	28.176329860452576	6.572655745066924	23.43079411304418	22.560343340546773	0.52037	0.6163828669001619	0.22708027006509185	0.3580881181795679	0
CPD_1640	Nicotinic acid	29.014429320357948	31.20790838174248	32.229304864613084	7.381291510149098	14.44912922330172	20.671335396336836	60.99927099568434	55.280487890840256	60.82785148245311	1.2747	4.167065704959203	0.007610797261657314	0.024516857677962522	1
CPD_1642	Nivacortol	0.1676085203274213	0.158285758374337	0.1865741245226518	0.1189601768136555	0.083282533386519	0.0925976028868315	0.2094116408766468	0.1249341223202648	0.5308934776467912	0.76415	2.9346029102484867	0.10649721151682749	0.19847207600863304	0
CPD_1647	O-Methyl dichlorothiophosphate	0.580118287247467	0.5834452708963688	0.5990967764575984	0.2118686049217083	0.3813276436512232	0.425683007578074	0.8316925241941971	0.5384989596474413	0.6013007670868377	0.57874	1.9349616149573339	0.053355868644024675	0.11315123867612129	0
CPD_1648	O-Succinyl-L-homoserine	9.424353407308438	10.118841759042263	10.565646436443474	16.027793975844176	16.43383693073335	20.060176595095225	2.701379258804119	1.5442468591758067	2.791139532175869	1.7203	0.13397797952653634	0.0005713341619965301	0.004337907526269951	-1
CPD_1649	O-[(3R,11Z,14Z)-3-hydroxyicosadienoyl]carnitine	0.2277308005572174	0.2184275054636625	0.2000869725146596	0.2810396256538804	0.7463469283244749	0.0910798104673241	0.2209857894807341	0.2663796984356124	0.0835007021536795	0.38176	0.5104008562232908	0.5565143989415668	0.6831464178624025	0
CPD_1650	O-{[1,4-bis(3,4,5-trimethoxybenzoyl)piperazin-2-yl]methyl} diethylcarbamothioate	0.1276603460082478	0.0937207516459275	0.0735496696204256	0.1187264439691665	0.185387927660118	0.1389803679046937	0.3069956162777041	0.2410498726449925	0.2076699083952574	0.45392	1.7055390865456277	0.03598332193657132	0.0830384352382415	0
CPD_1652	OKOOA-PI	0.6064164077186326	0.609722310417267	0.6267793775555118	1.0843744107800206	0.3720454261236978	0.4882758461831182	0.2367887909852711	0.9093958438064272	1.1206837731889938	0.057082	1.1656674243151852	0.9132531642357964	0.9449327424436688	0
CPD_1653	Ochropposinine	3.24734061143917	3.3951661507641986	3.5027514553680765	9.03748588713479	4.982651120406931	6.108734694458913	0.2399894988650476	0.5484541513724225	0.5922466569260062	2.2971	0.06859253353113916	0.0012869632320249985	0.007261306309131872	-1
CPD_1654	Octadecanamide	6.982101024895703	4.464383400551663	4.475085477710337	4.515167609290006	4.4307261214124125	5.757101753247748	3.8060698742100927	5.857513261597444	3.082382253323656	0.14522	0.8668958242587181	0.4521963600164919	0.590447476454655	0
CPD_1655	Octadecanamide, N-cyano-	3.784044046542269	3.0395921417735847	2.818873357188325	3.935961775197686	3.20551224071241	3.882573462038444	4.289583624967684	3.0783469877555727	3.6201136474391618	0.0068721	0.996734119854061	0.9476027283364754	0.967262535978311	0
CPD_1656	Octadecyl 2,2,2-trifluoroacetate	0.2625684349175725	0.240309692533451	0.1891772423651266	0.5763773285478696	0.3665260452456674	0.4481079310074338	0.0704506213107962	0.1491325993262614	0.0739993559254638	1.3504	0.2110569307016005	0.004357359455415677	0.016429538730161616	-1
CPD_1658	Octadecyl isocyanate	135.05642489504874	129.83995739498508	131.68228432052385	152.93235613087688	144.53217375664127	186.6205131760429	186.88213897046413	186.18461757363855	213.43473706300344	0.16534	1.2115670624636456	0.09393122219028487	0.17996168737391025	0
CPD_1659	Octadecylacrylamide	47.37826510086352	45.41671948052049	48.16666190093592	45.70069418369945	51.63093673341476	79.4730061049979	73.7822783453405	92.3259665026112	72.64582847088884	0.27288	1.3503835495501213	0.15503437860935293	0.26895950026728366	0
CPD_1660	Octadecylamine	39.5496460603728	38.74724542501279	38.11805253016763	8.59990931885249	9.37782262574114	11.488062983333956	8.338307601785205	17.129275836560204	10.187656285570222	0.12694	1.2100552457901523	0.5504106273900052	0.6789541596923486	0
CPD_1661	Octaethylene glycol monomethyl ether	3.980697669047704	3.9597493411452898	3.9771001145317566	5.078716616133224	1.985292019833532	1.692753541942566	1.5415667038206124	6.957587797823024	8.31761275212026	0.46507	1.920432108592322	0.4343232124508313	0.5725804408515782	0
CPD_1663	Octapinol	1.3797763861054844	1.3188488387807955	1.2428831698043794	1.885649147333359	2.1137867840044287	2.229430779397543	2.0311692875352194	1.8300435379439093	1.0787629150085298	0.22377	0.79307777319648	0.2594408534588213	0.39690578327655496	0
CPD_1664	Octinoxate	1.5467157585096756	1.3799129203843916	1.6311043961346792	3.4493433907236923	1.036587942657738	0.4044467301883212	1.6732580972417392	1.7071195124225325	0.6192236302159861	0.056638	0.817851132957343	0.9286971877326594	0.9558975237750386	0
CPD_1665	Ohobanin	0.1683824238090912	0.1752131136492297	0.1669207237698889	0.1244272791671881	0.1906793593712584	0.0335355196712747	0.3830358432910817	0.2125868109707912	0.1260265692706989	0.71907	2.0698851430883836	0.23715245929526754	0.37064488555677133	0
CPD_1666	Oleamide	16.553792827008067	15.456617822957528	15.840931764018451	18.32289729670297	19.66224336908084	14.739320111905853	1.3102772798662852	17.669787276562044	16.67356637870411	0.73718	0.6762256153830455	0.36809114736660464	0.508139294344471	0
CPD_1668	Oleoylethanolamide	4.792053534324452	4.754349450643804	5.349916872805826	4.585999602062348	5.585613794444994	5.764739122010541	5.620171765457133	4.522196224706724	6.370160838372844	0.025878	1.0361548421666318	0.8154182292589216	0.8912923824875072	0
CPD_1669	Ophthalmic acid	3.269435838872744	3.0721906481868086	3.600378487628304	5.378252099039739	5.361421576878278	6.495913281926736	0.9010604808592152	1.0626768441021768	0.867145056850836	1.5238	0.16424635776756974	3.4783173696541825e-05	0.0006482318734355522	-1
CPD_1670	Orlistat Tetradecyl Ester	0.5705791610629719	0.4223441956452123	0.544834187625652	0.123215661212911	1.4231963221224488	0.156385850511914	0.4342186791512779	1.0600859037348414	0.125325077800092	0.20912	0.9511579287288887	0.8155297751062695	0.8912923824875072	0
CPD_1671	Oxadixyl	1.951407680197524	2.370608593711764	2.149932896830025	3.6922389767942354	3.43058255985768	2.4732187171275903	1.372943365413866	2.0834588511722107	1.9928855802424028	0.47916	0.5678683761963397	0.034747749929067165	0.08079344501465523	0
CPD_1675	Oxydi-1,2-propanediyl dinonanoate	1.3216469953729937	1.3763392722430283	1.111655544725963	0.2762540570724486	0.2561690449957908	0.5753321511744928	0.247091383513393	0.321356835325189	0.3964043039676748	0.072373	0.8709979212302029	0.7835547529775043	0.869830637330623	0
CPD_1687	PA(O-16:0/15:1(9Z))	1.3025546271698794	1.5439768322000822	1.259534425554564	1.5228506925098664	1.266308171651785	0.1808336137661995	0.4792263862249428	0.1852666351897042	1.5608394504502912	0.25951	0.7492720902167206	0.7546472497213629	0.8443537862391157	0
CPD_1690	PA(O-20:0/14:0)	0.5813587474033601	0.6117886634622535	0.4653797532158445	1.1622416912815334	1.015154195315731	0.9208495203995052	0.1153347276238286	0.1516053878921748	0.1574478994975995	1.6811	0.1369768882914204	7.464760993728139e-05	0.0010201840024761791	-1
CPD_1702	PG(12:0/15:0)	0.7963889080148687	0.8183545554040204	0.912565642037993	0.582524639637804	0.8010434401908442	1.739046411558364	0.6500714349533312	0.8259982062130311	0.9156379925756364	0.14091	0.7659311260928795	0.6492163682890215	0.7619619589651684	0
CPD_1709	PG(21:0/22:1(11Z))	0.4123346766271328	0.2910622023536454	0.3254905835772487	0.3871234113520617	0.4984384544595144	0.457446061224027	0.098850352423274	0.1183276810361492	0.1378136425462921	1.1257	0.264325823295237	0.00038891085264289933	0.0031803868751629004	-1
CPD_1714	PI(15:0/0:0)	1.195592987951111	1.224828007728451	1.2223283032832808	0.708570730939482	1.2202391424363308	1.0262169909573449	2.3295960394109057	0.7695059582899814	1.933305026565352	0.38315	1.7029987392016046	0.29592494042374357	0.43331866276333875	0
CPD_1716	PI(17:0/0:0)	0.165392870106816	0.1557441759779938	0.1563022116632943	0.1296322784052865	0.0332156671030021	0.0337354575234905	0.1588221290995654	0.2451670831409143	0.3154351388230115	1.2478	3.6596393183161617	0.04012684304210438	0.09023037832136817	1
CPD_1719	PI(20:1(11Z)/0:0)	0.4542403316838598	0.47953067350025	0.438425748649501	0.3974021733090862	0.1372153191387505	0.1589674637081224	0.0602455538687049	1.096865899012864	1.1671272717207517	0.61465	3.3510512360070472	0.5194548427076415	0.6546408366090155	0
CPD_1722	PLH	1.365514808999472	1.2769930940332397	1.3322393999122992	1.0538376858194412	0.6255638274799371	0.1959610624937827	1.0687782228174831	2.1565783000783125	3.1331710380601434	1.1315	3.390559054036087	0.0849563141344023	0.16692694310753167	0
CPD_1732	PS(P-16:0/12:0)	0.2126373436576205	0.2336731343576321	0.2175426261675509	0.2459781461126843	0.2528560250843036	0.2529574891504697	0.2126701057651374	0.2393894201788686	0.2110222777858653	0.10728	0.882002074116402	0.03844542771490308	0.08757014090616812	0
CPD_1734	Palmitic amide	1512.025109337765	1563.0287035774609	1553.7499184164476	2447.6813328731955	2502.750626914734	3855.519731492228	2575.545222906027	2558.1585838611704	1283.8159546543477	0.28876	0.7287707208042387	0.2800663167957118	0.4181406855878749	0
CPD_1735	Palmitic monoisopropanolamide, (R)-	1.4281176375228746	1.536956998462406	1.4745362089580067	0.5406154155801074	0.3631195339391687	0.413823935603857	0.1967464298687675	0.5128567654769955	0.3376882963967375	0.24433	0.7948726266186011	0.39050668122144827	0.5289903280863232	0
CPD_1736	Palmitoylethanolamide	14.733867651392918	14.29958921507065	13.480814268630189	16.634259922691946	17.12293626373791	15.589453237447614	17.13547779037395	17.319693945818813	17.660326495127578	0.046635	1.0561101683654153	0.13039447257353348	0.23586059009624438	0
CPD_1737	Palmitoylglycine	1.5274512144643917	1.40976255588096	1.3486416737581826	1.8872743099039329	2.132541590612832	1.5167177864100374	1.990446349447477	1.503982348993964	1.3118401714567294	0.12404	0.8681007181888956	0.4050018120018064	0.5420590084463786	0
CPD_1738	Pantetheine 4'-phosphate	1.8213022931938243	1.9234269528080383	2.078264019571273	1.4170527403830029	2.4537261800722896	3.1893481034530526	2.426730263203767	2.045463521476527	1.12382581100949	0.19322	0.7926230755819942	0.5306391814293661	0.660901495448784	0
CPD_1739	Panthenol	0.4187458902729563	0.3792461192472455	0.3512788853531801	0.1473862508894008	0.2169726280556554	0.1514867043274693	1.8316478891095875	0.210350951153337	0.2064386941003482	0.78695	4.35874146696998	0.2733163055120775	0.4140032313902144	0
CPD_1741	Pendecamaine	208.2736247663862	211.32791693013505	219.5505117192852	241.85768162604435	226.40626238105529	280.8842247648399	297.71651524839683	310.42035959502067	315.3790506341587	0.17976	1.232754699235898	0.03210929154383764	0.07537104694450439	0
CPD_1742	Pentacarboxylporphyrin I	0.632578334270654	0.3760919701239597	0.5629616888351736	0.6104033838928569	0.890045106320192	0.8772597037638722	0.7259416722788653	0.6092428945989345	0.5183364734919033	0.20581	0.7795410072038865	0.19541759224593225	0.32177193903948687	0
CPD_1743	Pentaethylene glycol mono(p-nonylphenyl) ether	16.098924442725327	16.128925284891498	16.77219029935507	25.635924387437445	20.21507952118281	17.88118253902647	16.019921104184284	15.6878690343348	18.62800922865273	0.19201	0.7898018595128621	0.12784661240020367	0.2322767108600451	0
CPD_1744	Pentaethylene glycol monododecyl ether	3.1740044105341063	2.986512758207797	2.682343424232831	4.609976670926409	3.479336734122444	3.0628472381095624	3.536847258617685	3.14976078634404	4.100316089264525	0.020467	0.9672497087677598	0.8734079115959021	0.9261192057645563	0
CPD_1746	Pentylbenzene	5.726640033125097	6.327830286675752	5.885078686177173	7.235105319764278	9.938241176043018	12.285701069405368	8.924131212212812	8.558193194368592	6.594358308280276	0.15801	0.8172933174965622	0.3583482840259653	0.4987276869682604	0
CPD_1747	Peonidin	1.2165570758710684	1.2415405692035428	1.2669376770579417	1.0950663324286896	1.2843182683898264	1.3675064545559408	1.6556140704056677	1.8196362732246285	1.4236303521401177	0.22553	1.3074521312125071	0.05161431785647247	0.11002705539594651	0
CPD_1748	Perflubron	2.9491640933005487	2.940932138082382	2.7228712759413045	0.3161338995916575	0.44158786837916	0.3537976955857198	27.37160455182322	20.638662248886945	23.388039581934446	3.5143	64.2348683253741	5.268008172055831e-06	0.00022343620867685076	1
CPD_1751	Phe-gly-gly	0.0424225680919126	0.0627095217541079	0.0557405628314861	0.0813898482583818	0.1024716498367404	0.1138497042621405	0.0265575596058497	0.053152709967782	0.034753020134572	0.83322	0.3844776038049257	0.01178314866521369	0.03483959821685779	0
CPD_1752	Phenanthrindene	1.4939019383666832	1.3969859425050564	1.6168929955805966	1.6843697570654623	1.4786039842493208	1.490257054185582	1.491041023241316	1.2028901520179642	1.1804155361262965	0.15786	0.8326143450980418	0.09513865749188016	0.18086638132150326	0
CPD_1753	Phenicarbazide	4.3843821688539935	4.338656831422021	3.926960231991246	5.479679917168443	5.905363942611804	7.356207643237448	3.156395685750544	3.9121703493483633	3.439719689825547	0.48468	0.5607035220263932	0.006041611475777929	0.020528127390074178	0
CPD_1754	Phenol	9.03449814115057	9.123844847459532	9.106194014535165	15.01164984586184	14.476592392930089	14.53343850808487	3.822979298324912	4.434997029159013	3.3791152900313874	1.1276	0.26434909844601806	7.315897171330787e-05	0.0010201840024761791	-1
CPD_1755	Phenol, dioctyl-	205.54164599738493	199.2339161088378	195.2747059408718	263.05446399714145	313.72739527892065	227.9030735975484	277.04861114056666	289.2143748320796	193.42976426639112	0.054423	0.9440872063132814	0.7030864900426559	0.8067130436123756	0
CPD_1756	Phenolate	18.2277	17.442270843566302	18.051456699546463	31.200035730230187	29.905133635041256	28.5092905962866	6.992798147481765	6.529541090226652	6.5837947848850105	1.2606	0.22436260879347333	1.5730972989284027e-06	0.00013595205919036683	-1
CPD_1757	Phenolicsteroid	0.8847624945795535	0.6880915359236829	0.5785182157514233	1.023702050140881	0.7415191590786148	0.9385021083305524	0.9791376679097576	0.692632722605325	0.6660248434512269	0.12814	0.86465771804072	0.38480295140624665	0.524150199589904	0
CPD_1758	Phenylacetylene	671.8563436637104	668.990050611724	678.2575379501588	1238.9616292197045	1136.06234479377	1109.249372350582	239.69520685268787	242.52128594962716	242.7037185489812	1.3235	0.2080549197174131	1.294782783164546e-06	0.00013595205919036683	-1
CPD_1759	Phenylethynide	4.109324355821358	3.9583376406287214	4.279172591974963	6.8593357336187175	7.3465782134752144	6.230508248937443	1.5290225638380153	1.684943643891155	1.4958702583871646	1.2374	0.2304628677631721	1.6810830717413552e-05	0.0004594960396093038	-1
CPD_1760	Phenylpropiolaldehyde	10.056319014051892	9.700737695408089	9.049796808594856	16.660573685207726	15.208784774173209	15.911500892822255	3.214380159213353	3.2443653921735893	3.482625244377871	1.3244	0.20806178311873358	1.7500763966350273e-06	0.00013595205919036683	-1
CPD_1761	Phenylpropionylglycine	17.868738380932715	17.874458797196326	17.932548198003868	29.64462047518864	37.72619030519046	30.71602946496768	5.55534920463206	7.7958898138341794	5.6446792993090975	1.3907	0.19366429044161715	0.0002474143633565999	0.0022553716784356704	-1
CPD_1762	Philanthotoxin 74	0.5158711016824201	0.403135529690168	0.4230774672634101	0.4395341160950071	0.3796036669820844	0.2869275570519564	0.8909583312859435	1.1369464601279822	0.9344265744430827	0.8392	2.67826073052012	0.00240440959563419	0.010581016477101237	0
CPD_1764	Phosphoglycolohydroxamic Acid	10.67912061897988	10.771832449532472	9.867067586156123	14.556796771568065	17.42731765686248	16.786212045299422	0.534942739978511	0.3924095652110488	0.5489106175726701	2.9576	0.03026969531478154	8.43941626912767e-06	0.0002883467225285287	-1
CPD_1766	Physalolactone	0.1441415095771674	0.1257208969364496	0.1012920972350679	0.2477369372405838	0.4426268914992369	0.3756826780064587	0.0690668727540654	0.1092208427561406	0.1043431010052186	1.1129	0.26512053154046045	0.004293736848533703	0.016306367366280397	-1
CPD_1768	Pilocarpine	9.928987594994656	9.607017852697057	9.837994985391829	5.151517945252774	5.082483273528007	6.100827709137606	19.376481672150884	17.325194870783676	15.078502922180732	0.97186	3.169924808738958	0.00024773516873160585	0.0022553716784356704	0
CPD_1769	Pinolenic acid	12.504929422752866	9.51172130349878	9.917228865693865	11.06806129386758	13.392324091176524	12.463956646701863	12.874266254457572	11.098673820012191	10.269812163045644	0.064769	0.9273760980784695	0.4250159201050653	0.5621178298163767	0
CPD_1770	Pipecolic acid	15.136409284126502	22.177945027043663	23.234627132019952	22.44548857164295	27.33801582299164	28.34948233022527	17.768876384099617	24.16923278329876	16.86482646130465	0.2464	0.7526006376253562	0.09420411511563483	0.18020382829273848	0
CPD_1771	Piperazine-1-carboxamide, N-(1,3-benzodioxol-5-yl)-4-benzyl-	0.0979847584203941	0.1067630911160468	0.0995398302684314	0.1734749928486615	0.1044620530235802	0.1321124106291685	0.0536736632906328	0.0874126647870905	0.1316907647618135	0.3809	0.6652297387902979	0.2042686709787281	0.33234188532253384	0
CPD_1772	Piperazine-1-sulfonamide	0.8716997846037179	0.9159713328340582	0.8013447291205579	0.0850492739696987	0.0877246374024372	0.0843285923003481	1.547535082308432	1.539143984341539	1.5181775419966743	2.4343	17.91058641152966	2.6924494740277852e-09	3.3117128530541757e-06	1
CPD_1773	Pipericine	161.11896428388096	131.35564670544306	135.7434753245534	356.5377411417928	346.0219113386254	541.9114873191448	226.06988554509877	296.31485928700187	113.85181354577432	0.61047	0.5112505529701142	0.08613528932552483	0.1684362573456209	0
CPD_1775	Piptamine(antibiotic)	0.7772400046532111	0.7572063275507406	0.8400165101402736	1.90026349075536	1.1204504460035425	1.4092948086809065	0.8366737205823142	0.9545763194835476	0.807626336465285	0.4323	0.5866526514662967	0.03355614368794581	0.07846778847181245	0
CPD_1779	Precocene II	0.9339202108159752	0.7881095021148389	0.6715381998754231	1.7442970199082763	0.6364200319068573	0.2383403027118602	0.956145797825908	1.0320407234579694	0.4320944310470098	0.13419	0.9241038376450499	0.815531704252365	0.8912923824875072	0
CPD_1781	Pregnenolone carbonitrile	0.4057355921295281	0.4824910098044576	0.4870603549703137	0.6097162465962163	0.6395926869965517	0.5358291141319523	0.3200128963945204	0.3379543507675051	0.4076837445143138	0.43753	0.5969571894087315	0.004572935431602364	0.017044577517790628	0
CPD_1783	Pro-Pro-Ile	4.3877469655485175	4.426515228905311	4.471606867602639	1.3842752694191374	0.4223425312410286	0.7181188567148455	7.95265734999754	5.4145649319501	14.272304933089242	2.0497	10.947489170523598	0.005433685176028324	0.019260613159985125	1
CPD_1785	Procyanidin A1	3.2278072610401427	2.148405172880508	1.857419341627379	5.277502267604082	3.580538421171897	3.696280353864628	1.7872635872539104	1.1286956177469143	1.2418768777299087	0.93585	0.33118764994209493	0.004069126611679814	0.015739074630082298	0
CPD_1786	Proflavine	0.1150469116593659	0.1206746862959622	0.1187184976570734	0.4346472396048718	0.1463724560782979	0.1971358198250395	0.0321575516567901	0.0312023450992346	0.0285832216177337	1.7099	0.11815519718280329	0.003432192665488826	0.013784890815544246	-1
CPD_1787	Proline betaine	4.798576251617625	4.287642023966648	3.4022804528818766	7.469511249832756	8.070601717821134	5.308214832516579	4.197098385901852	4.0264579842740345	1.993122702262036	0.6331	0.4900478911481037	0.0518365976096188	0.11030971463638603	0
CPD_1788	Prolylhydroxyproline	1.2345141300184643	1.0678200669962403	1.2949450060702998	1.2533134528816063	1.1592591156885566	1.6896821230371346	1.534132266138721	1.136129560351079	1.9198165584216649	0.087094	1.1189159937587962	0.6165860718069784	0.7377440353332524	0
CPD_1792	Psi-bufarenogin L-lactate	0.4567833674293676	0.4948909672937228	0.476042416012547	0.6281275393271019	0.7088468501779067	0.6601429191490994	0.8742090124583134	0.6228924701279086	0.8134818026947245	0.11535	1.1569592208071586	0.2776478652482732	0.4165823005310219	0
CPD_1793	Pterin	7.977380308246185	7.948328370061202	7.584445012109929	7.962711451946554	12.262700868643076	10.191976603376965	9.415416081300505	6.325618510749231	6.686430412843702	0.25756	0.7373238071471118	0.15852009778806636	0.2725183914897611	0
CPD_1798	Pyocyanin	3.636277074836657	3.622512044915617	3.8124824861752735	0.090501795794389	0.0933486771816627	0.1039850215667082	7.742269585260721	6.136970450363246	6.592481707915849	3.5951	71.12299258317707	7.649681799713458e-07	0.00011761385767059442	1
CPD_1799	Pyroglutamic acid	197.9647538256499	188.8807172909039	200.32158210781907	293.67289142773353	275.65506152203994	323.8159138301187	123.7279114824308	111.59305007039931	130.63254084444554	0.75265	0.4097363437277701	0.0001711579195058905	0.001834791330369489	0
CPD_1800	Pyrrhoxanthin	0.1659981924559079	0.1513140517632354	0.1686926876860672	0.1207603232608999	0.0641337354669354	0.0403385399425099	0.2442603437313236	0.1072843294578971	0.5180265176539507	1.0606	3.860769693093549	0.08607330265953247	0.1684362573456209	0
CPD_1801	Pyrrole-2-carbonitrile	40.49729333013616	46.0305424234745	41.83738070897068	55.160267432996925	47.29476575629975	66.65446815276063	27.35031950950943	29.941161375372133	29.15155451009491	0.5584	0.5111660474956307	0.002992771515992161	0.012394306278351374	0
CPD_1803	Pyrrolidine-2,5-dione, 3-(2-morpholin-4-ylethylamino)-1-[4-(2-oxopyrrolidin-1-yl)benzyl]-	0.2006797422929286	0.1790474840407711	0.1578773669807348	0.173654982982196	0.1110506191749368	0.1692765100025995	0.2428767780638254	0.1491776223604607	0.523559321473511	0.49486	2.0168497774988126	0.20996572503944044	0.3371512295019735	0
CPD_1804	Pyrrolo[2,1,5-cd]indolizine	1.2558412197814257	1.263229511050506	1.151319898468392	0.906634446588256	1.1190428472514609	1.2002528993062886	1.9982115642513072	2.2755518007795903	1.3710927521744136	0.45924	1.7498382727557753	0.03507566224906423	0.08140200861575284	0
CPD_1807	Ranitidine S-oxide	0.2498663252510306	0.2548218838148369	0.2178418458103228	0.870038421953567	0.4605072576009146	0.5563906094304731	0.0319255981745557	0.0279074980492537	0.0377811372819623	2.4742	0.05173160009460712	0.0001468028120509481	0.001687546344137067	-1
CPD_1808	Rapastinel	1.0248147154822411	0.8483986841939681	0.7945577095748603	0.6830589394325743	0.3388301602397095	0.5189501927534491	1.089121721914296	1.317651365682827	1.715491974663334	0.84934	2.675337449222756	0.014299542836163796	0.040475043042895335	0
CPD_1815	S-Acetylphosphopantetheine	2.3627434604542987	2.488919596050793	2.7770404744706667	2.471447738988416	2.2761256239791456	2.7404333914272385	2.249039705302201	2.7746763665723893	4.651256056807582	0.17794	1.29206242008313	0.39676660889964915	0.5333583922913316	0
CPD_1818	SH373-1	0.6383353500134964	0.6928766230281221	0.6664420177812375	0.151638816480053	0.1637283204563387	0.136063537222115	1.238011832858049	0.5964632937418303	2.2763556471107504	1.7463	9.10622828493757	0.006104305055245772	0.02068400886488237	1
CPD_1824	SM(d18:1/26:0)	0.3429287369187334	0.2268366542328803	0.2972131912182064	0.2212513714263428	0.2928129656211357	0.3114230278802233	0.0768919317581941	0.0680306855538301	0.0660276156641612	1.1438	0.25554628930590717	0.0002967351019541209	0.0025523368909340467	-1
CPD_1826	SPB 16:1	4.003565295945725	4.406080272147077	4.4025568117749945	4.0969318605961	5.544624206436593	4.29761884906858	6.026654487091866	5.162431592824594	4.223398269006223	0.083551	1.1056955983183465	0.516456093385174	0.6515970273141131	0
CPD_1831	Salidroside	0.5096531789829818	0.4757921965754065	0.4527472557778338	0.3005492151458847	0.2136107046029957	0.3695783373935937	0.83472001500992	0.7365760597748365	0.7828245450320874	0.84641	2.663821104032298	0.0036046310229078263	0.014256257743333202	0
CPD_1832	Salsolinol	2.2683159082673443	2.327082411305057	2.35522423003398	2.606097543781784	5.1228205797675965	0.4099919169281416	3.479602196574734	2.7439667880787577	1.4023970247159738	0.25156	0.9369763237881958	0.7290024974808417	0.8256658120639367	0
CPD_1833	Sarmentosin	53.490575904481744	39.65903590975888	49.10906446623344	31.68210364785111	34.81915608633141	77.44304064629326	40.972784779175456	46.17963332697504	22.91283993339466	0.19075	0.7646378338608683	0.5605822714149908	0.6874538323434085	0
CPD_1834	Sdz nkt 343	0.1918233669220062	0.2512723451528056	0.176585501751845	0.2559765900408904	0.1965540669864396	0.1226162448600242	0.1318087205115124	0.12679536718778	0.1452041407308566	0.26237	0.7020958073581647	0.22862774206292968	0.3600667384601837	0
CPD_1836	Secobarbital	0.4867618502501977	0.5338217124753271	0.5302868954968233	0.9181290489922964	1.025191201047786	0.9119906900083716	0.1788606343824154	0.222852496751076	0.1555981378031535	1.3864	0.19518409050300747	0.0001221790779498596	0.0015078789958069862	-1
CPD_1837	Semagacestat	0.1741201111924556	0.1646703767974683	0.1941394821070392	0.0777584553867724	0.0703071576691274	0.0788761687746699	0.3117571706678808	0.1875547456339198	0.7710967625241855	1.3076	5.5979496969599385	0.02021873771820531	0.05246634471179859	1
CPD_1839	Silane, trimethyl(2,4,6-tribromophenoxy)-	1.66253756252828	1.6733873538413242	1.529849367711556	1.5974277413259763	1.887650276972172	1.8018461792840093	0.1386878794488996	0.1883453490962488	0.1913767577101153	1.966	0.09805511993009952	3.622038309152355e-05	0.0006551628118025584	-1
CPD_1840	Silibinin	1.799714913454079	1.9242950741312963	1.7320508418452307	4.315638155847664	2.7235982117529187	3.1624103514591235	0.551123085138742	0.478476555852068	0.567070663551038	1.5511	0.1565110367484882	0.00022515959559099078	0.002163642988882177	-1
CPD_1841	Simazine	1.0126141493671326	1.005086028129658	0.9433006702655408	0.6605716317124483	1.2927123510442071	1.139629393140874	1.51782185152351	1.122798256049734	1.175446883652146	0.20302	1.2338098509202537	0.34766337201670977	0.48927453956585015	0
CPD_1842	Sinaticin	0.4403496280577031	0.4323171501826355	0.4800801390060049	0.5396141246099515	0.4920001505430498	0.7000481915666139	0.4486158399231764	0.306519973907677	0.3706826775001839	0.3638	0.6501373754804182	0.04739887216574924	0.10355348625909692	0
CPD_1844	Sophoradin	0.406075449850021	0.5140678383623224	0.3667600601508253	0.4558167787712484	0.3722770895951707	0.609671438438519	0.3627543769637679	0.1280540960785718	0.6083671427896091	0.36492	0.7645028090673454	0.418535583499264	0.556539208328751	0
CPD_1845	Sorafenib Related Compound 4	4.826565904874247	4.401621111035808	4.0962846726947015	0.3408969485227667	0.3396335554374204	0.2459610121202912	7.732783210830208	7.731966016344536	8.256937012744432	2.7448	25.603781392703684	7.88794748656638e-06	0.00028716543921265277	1
CPD_1846	Spinochalcone A	0.2763183900710047	0.2716467617034064	0.3454247247481358	0.3187191731083749	0.2320527509483453	0.1799209714925881	0.945481657289076	0.5997751929172278	0.4808933980921733	0.84928	2.77291631086038	0.017687572979531392	0.04765585221880798	0
CPD_1847	Spirendolol	3.611854076013045	3.1934167314901165	3.361059068768858	10.016045571636177	5.89234463165528	6.58490457274939	0.0927989270706646	0.2539535975543061	0.2862310776975502	3.0825	0.02814099084304693	0.0007375087017278269	0.005196920115089964	-1
CPD_1850	Spisulosine	2.7280552816988344	2.6775274506970925	2.6504437223028496	2.557426998579614	2.312878196289742	2.7848958198032223	1.639846310722419	2.199672147614491	1.7764185052031904	0.26552	0.7336106462490196	0.03759021373216871	0.08594045146945635	0
CPD_1854	Stearoylethanolamide	2.521224579382118	2.218448241279061	2.384326475522006	0.8718569500613635	0.8183195260615667	1.1192468595937322	0.7864108794725859	1.0372393233304231	1.135172910743194	0.041633	1.0531780938565565	0.7524445199859124	0.8443537862391157	0
CPD_1855	Stearyl beta-D-glucopyranoside	2.273634514576916	1.8905607223753205	1.8780564377496185	0.605339593330005	0.5249303496653899	0.7386137185995224	0.4124967800823761	0.6439079296022123	0.6517001329272035	0.085618	0.9139706647946637	0.603279196844777	0.727483737371643	0
CPD_1856	Stearyldiethanolamine	19.65775919933259	19.65704679488837	19.939822062126595	14.807766660260064	16.222995171462323	25.85422105656964	23.958633842796218	38.903157966328855	27.62694586053525	0.39992	1.5907315617437683	0.10249280420805577	0.19256257549417138	0
CPD_1863	Styrene	7.8377203972004255	7.406115732398275	7.865404469585265	11.134991086848991	11.302536974430836	12.05843797669513	12.489825354132186	10.845723258129464	9.09050687657758	0.058764	0.9399955766753405	0.5044752114517516	0.6423442133391868	0
CPD_1864	Succedaneaflavanone hexaacetate	1.5257091232149325	1.1934615828993913	1.4846561734232353	0.8182781068222681	1.5445097015626712	1.514123539005171	2.648227989801975	1.730910022525901	1.6776575924220178	0.39115	1.5622734341932414	0.14348080381533254	0.2521162695612272	0
CPD_1865	Succinic anhydride	18.55092118681995	17.89133056617288	27.004390496513057	23.31600758193223	21.53366706887812	21.727911331672804	11.54100870251143	24.70237703973691	36.61595958613096	0.012392	1.0943524649203848	0.9675934884409605	0.9779293268548739	0
CPD_1866	Sulcotrione	0.3900038930654365	0.436400489994329	0.4020899871512099	0.2781775385324804	0.3301786507927102	0.4607406657733867	0.4555475602348841	0.3542576811343406	0.6483514600331611	0.25456	1.3639144989047178	0.2589034093105449	0.39690578327655496	0
CPD_1868	Sulfanilic acid	2.00452174234736	2.06526391723655	2.1259828673984176	5.561081657040261	2.3439624587549703	2.1476726452382358	0.7519455202266575	1.1476539996378314	1.0923028108769908	0.95361	0.2976212701365216	0.027069498632438665	0.06581971271569802	0
CPD_1869	Sulforaphane	0.457480468340151	0.4179243016205917	0.435387312901737	0.4970480220230167	0.48464816127641	0.0616718506805308	0.7532779824284724	0.6095458770710375	0.4890843773519039	0.7637	1.7749328870918697	0.26707184419859936	0.406557386589452	0
CPD_1870	Sylpin	0.0867675102262911	0.1444844062877983	0.106171828358372	0.2600763468689023	0.3427891857910156	0.2013172300331054	0.040903485507161	0.0938962670364449	0.0814934609654331	1.1386	0.26896027065380346	0.010726070103510385	0.0326561045230638	-1
CPD_1872	TAA	1.4034600273946276	1.3810084699327168	1.310376944435342	1.3473431646001008	1.938630316983169	1.5281727714186195	1.7887508702827803	1.3169392253063508	1.4275948688726476	0.048191	0.9416591699172046	0.705389567084109	0.8083880830637502	0
CPD_1873	TRIADIMEFON	0.2804017226499395	0.2030426993773599	0.1996036592204095	0.2222246971909942	0.2162840488977419	0.1920702429171004	0.4249933070773047	0.3297311905965374	0.2729052247344491	0.39969	1.6296605822982468	0.025215518656141418	0.06252062421869982	0
CPD_1874	TRIETHYL PHOSPHATE	1.292874201698909	1.3076703298174166	1.4258437750479611	1.4718643368628077	2.69425077146278	0.1829272403923179	2.087269404378375	1.3782472135828934	1.346326847182414	0.47105	1.106414488367125	0.5366369858748461	0.6640337655876094	0
CPD_1875	TRIPHENYL PHOSPHATE	0.9076244346469936	0.8273789870831447	0.8166308392207966	0.9098226404476888	0.8914793562744597	0.9749541492970394	1.2202598476583146	0.9122471484616868	0.900323179094335	0.066636	1.0924172755323907	0.4853854706505332	0.6258114558701843	0
CPD_1876	Taselisib	0.6258268148059413	0.701989794230841	0.6845721763961148	1.363224458443012	0.4305549779091779	0.5362080365186025	0.171206324921902	0.9620516633021472	1.042037017414444	0.17051	0.9336080262089559	0.7832405990827137	0.869830637330623	0
CPD_1878	Taurolidine	1.6656232547663692	1.7319912961539672	1.813998299216245	1.4567459320996925	1.3617996643507702	1.2887625763651696	2.2875691500557997	2.326001953646722	1.9436807349148264	0.393	1.5964840140354595	0.002292846124274907	0.010368385047272558	0
CPD_1879	Tert-butyl 2-(aminomethyl)morpholine-4-carboxylate	0.5615594090433276	0.6263676168329234	0.594812410643664	0.165466314089404	0.1587477804889169	0.0984472265086502	1.050148923924994	0.8381503711390734	1.5589651540564982	1.7643	8.1560915965888	0.0010543256076514904	0.00645184327070315	1
CPD_1882	Tetraethyl {2-[(2-methyl-3-{[(18-oxoabieta-8,11,13-trien-18-yl)carbamothioyl]amino}phenyl)amino]-1,1-ethanediyl}bis(phosphonate)	0.7038316444058458	0.6789473400674424	0.6775143701053702	0.6640195278546634	0.8199752886501926	0.8677297923537455	0.8623150698843802	0.8419457575637677	0.8066566635547614	0.060395	1.0676919744534081	0.4406813433517426	0.5784824464489257	0
CPD_1883	Tetraethylene glycol monododecyl ether	4.372683064921782	4.338191337820937	4.887813867718863	6.625387985782211	5.991369966183102	4.300839499506255	5.235307524081216	4.921503792568209	5.499805419271511	0.052386	0.9254633691830191	0.6681610933723244	0.7782558189848098	0
CPD_1884	Tetraphenylmethane	0.560820688886753	0.4597977652848395	0.581111039697651	1.315181813143488	0.9147855482047466	0.9172391230558902	0.1021224217986266	0.0632906590217106	0.0737988665666012	2.1784	0.0760077066987327	0.00015459151167598203	0.0017286141760132535	-1
CPD_1885	Tetraxetan	0.2209546930648745	0.265831319100699	0.2879657690332063	0.2102174111171503	0.1075874432887674	0.1166744284840935	0.38239956915363	0.3192145956331849	0.6901221449657404	0.97393	3.2032282425417153	0.021321518758709215	0.05475045526766667	0
CPD_1887	Thiazolidine, 2-hexyl-	0.4176485001319077	0.3632162209731476	0.3605310988005852	0.587854697395303	0.6606163142327611	0.1207228310792304	0.5585568251061757	0.4202727815464411	0.1631119286705271	0.056932	0.8340247375530065	0.9237668154809783	0.9516190812743747	0
CPD_1889	Thifluzamide	8.453882536774376	8.477915751608881	8.20391168318814	4.302021799519822	4.71250590464682	4.295913311753202	5.186083111954075	6.5971218245861225	4.366707477949838	0.15176	1.213326620445864	0.2190155997738157	0.3475989518990881	0
CPD_1890	Thiomorpholine	16.863046431208023	11.54294855307154	10.18662544539621	12.214031856694625	15.058496805279033	18.57122375238155	13.881907120708892	15.402868703570416	8.712605883692696	0.17048	0.8288453651118174	0.39627117820120206	0.5333583922913316	0
CPD_1891	Thiourea, N,N'-bis(2-methylphenyl)-	5.535252493390932	5.489407778886914	5.434619567290941	8.879497422884112	8.772843453268406	8.643656239349886	2.908560827102692	3.29147565215828	3.604387506695256	0.8355	0.3728485344324966	9.355307236573847e-05	0.0012645085605478936	0
CPD_1893	Thymine	11.603731036303904	10.29780523400507	9.291712727460038	9.16017	10.262826751447069	11.140219198554364	12.981745076987226	9.424869558635956	18.958594831376235	0.22362	1.3534311803118457	0.275077185376518	0.4151471632062787	0
CPD_1895	Toluene	3.51030059053202	3.4957767212716404	3.4272822304886508	6.2873475796543685	5.873963967443973	5.840161597897748	1.1265183044670135	1.3759958995113488	1.2762000166539127	1.3193	0.2099113883733817	1.5593534854898575e-05	0.00043591017889830103	-1
CPD_1897	Tolycaine	0.2336479026999668	0.1969039193090964	0.2411112891697341	0.0724148928227967	0.0546946770489267	0.0731890377387926	0.4208088522190598	0.3293904609022902	0.445394776349885	1.5076	5.96905841600301	0.000177002187883606	0.0018768335439382359	1
CPD_1901	Tridecanamide	7.703762583197198	7.422895497787833	7.388171288202093	12.016908757121232	11.066101537244576	4.820551078570245	9.410851612863876	9.254258461014182	7.096541608217095	0.010274	0.9232388417301327	0.970131857780037	0.9792855174928231	0
CPD_1902	Tridecylamine	0.3854748842898046	0.3708920696307508	0.3990762902050427	0.0512817225324714	0.0453540442631497	0.0921151350874261	0.0668268545218232	0.0908995217838505	0.0519563511772023	0.10894	1.1108965593859703	0.6596500038745162	0.7708765127784738	0
CPD_1903	Tridemorph	8.686073566400024	7.30600323712432	8.298259979864076	2.6653950253275056	2.989494684017131	3.26407850405095	1.9680112167475825	3.758149614893076	2.816191598396219	0.062456	0.9577736152492323	0.7249442829306882	0.8218262377923932	0
CPD_1904	Tridodecylamine	14.460311700392785	14.394365804815743	14.258258641731516	12.604573339000222	16.69686121402535	13.624558340146606	12.887264289313093	22.95647716109548	18.36755311011662	0.17977	1.2629013543248304	0.3199857893616951	0.45925615042577006	0
CPD_1910	Triisobutylphosphine sulphide	218.41681931876155	225.872488212896	212.02528644021768	409.3479263085164	544.038055120603	552.309877132554	133.41792845043722	136.2408009434435	145.6363654568251	1.0795	0.27581605706707557	0.00022310537158592417	0.002160784307485722	-1
CPD_1913	Trimethylphosphoranylidenecyanamide	1.1640638190304045	1.3518454040240409	1.2458212596212483	1.3891643202846882	1.3824576459652589	1.5579026095117974	1.448811476769619	1.382009094666217	1.2409961256698	0.052223	0.9404766333701274	0.36189579402946803	0.5017281376734952	0
CPD_1914	Trimipramine	0.8093344581028318	0.9875127456495956	0.7648006052059938	1.1394899047851064	1.0280064903218538	0.9618406010589446	0.9608523883163518	1.0747893888548792	0.7908822637312237	0.090469	0.9032341497146331	0.3535813532092212	0.49445567400612034	0
CPD_1915	Triphenylamine	0.0922298381494016	0.0556015319600603	0.0821320997977224	0.0996035756970586	0.0653483515571937	0.0840257025720174	0.0613976661440616	0.0824834818964974	0.0642754065354127	0.14592	0.8360452090463634	0.32138327518846505	0.46018792605566006	0
CPD_1919	Tris(2-butoxyethyl) phosphate	0.5066464287689866	0.5877312952139518	0.5685247089160318	0.5789986071354231	0.4995116296679362	0.476799941136625	0.8066774475558499	0.5855446099933086	0.6966324739149102	0.24457	1.3430469118582933	0.057203224052525634	0.12027344544377185	0
CPD_1920	Tris(2-chloroethyl) phosphate	0.8462228343029072	0.8338133914406015	0.7918373539597218	0.8663695240368435	0.94788104366795	0.918490515423065	1.1604028076021102	0.9361213456772456	0.8015011921675359	0.040349	1.0604829573279044	0.6873687947850233	0.793862551723548	0
CPD_1924	Tryptophol	1.1734910447482474	1.1679970268715116	1.199514408689309	1.8883487157267893	2.237096053196084	1.856035800095491	0.3663759081472856	0.4788240318509567	0.3482702054637522	1.3652	0.1995275470163164	0.00014974754527332455	0.001705458154501752	-1
CPD_1925	Tsitsikammamine B	63.61863433869468	71.09911817671168	69.74362133520764	94.26298461768212	90.9857127860456	110.53318344155066	36.01626756920605	30.522407794586343	45.73942680346781	0.82583	0.37959763406194635	0.0017535386623195683	0.008803479814910486	0
CPD_1927	UNII:120GN9C472	1.3669050868062953	1.3344167424261322	1.045197787209864	1.8574194141036255	2.051279253776104	2.319456719942445	2.3741217373940717	1.96878048335744	1.2550762771241724	0.11522	0.8988180527450123	0.5317228018598993	0.660901495448784	0
CPD_1928	UNII:212JQJ15PS	10.019644238692864	9.3863078396372	10.382779968654514	14.383259029941389	13.866554112546831	13.034785895304942	13.893802363195569	12.464824223938676	12.178639248840057	0.058809	0.9334537995802292	0.233699402447325	0.3671140038444569	0
CPD_1931	UNII:X3FZE77O60	6.07137824811889	5.570901441504313	4.347996868338677	5.718511710265156	5.917903620360407	7.899829790263047	7.606980663369004	6.700893386733028	5.202641783187077	0.0022661	0.9986829972985959	0.9867088075937	0.9899280859219014	0
CPD_1933	Ulipristal	0.2041798371635763	0.2081242468380213	0.186701537242919	0.0758148673806982	0.0513183231862445	0.060401363385832	0.5112312285219336	0.5705509931091058	0.5162041924092516	1.8173	8.521023887910806	5.381182944710487e-05	0.0008171425953078887	1
CPD_1934	Urdamycinone B	3.9837432920721776	4.008901630617025	3.936215615136578	6.052940275026978	6.285247203219626	6.248054794725342	2.664953800705943	2.5416404332710285	2.272449163519731	0.76972	0.40239674527285724	4.764232198709128e-05	0.0007710533690016088	0
CPD_1935	Uridine 5'-diphosphate	5.1237038483035	4.557866933473625	4.227592537713983	2.9326170673640743	3.4841567314560904	2.817596684994336	8.912699979089869	4.187714197988471	6.523629207957353	0.6004	2.125108952411173	0.03576673147223186	0.08269375885497217	0
CPD_1937	Urolithin B	0.3471993803484625	0.3742171120932476	0.2825462487266409	0.1063027499478371	0.0858987978659055	0.1362146633052272	1.0967255807018073	0.7387196296519151	0.4636085250813004	1.6058	7.000427072712873	0.0025203008565523244	0.01099183714671842	1
CPD_1939	Valdipromide	9.538703517347823	9.37246023959257	9.44263078173782	10.818912397316428	15.215173938589942	7.569690035823137	12.698791439166136	9.020060206846342	6.371764514957253	0.15042	0.8359362903212884	0.5632563281991328	0.6890878850890713	0
CPD_1940	Valpromide	1.1752568358423667	1.112487539958814	1.1033599577884603	1.0580113788605954	1.609990487697974	0.2001018373180817	1.755244749961129	1.5273552271175332	1.3936393413971828	0.67332	1.630428952814796	0.2805607647035818	0.4182905946489765	0
CPD_1941	Valtorcitabine	1.1242233268379502	1.1458950617656056	1.236238472917802	0.7396522292528989	0.9881384992866936	1.1339340926871233	1.5528151531826184	1.5186036451662082	1.7360232730884724	0.44917	1.6799106733737335	0.01590513129922881	0.04423569500309443	0
CPD_1942	Valylproline	2.316340817769952	2.367308691446351	2.520787811301974	2.8141333854452317	0.5602103574301062	0.7545449475114888	4.0208597952845375	2.881926517920663	5.78232877883962	1.1336	3.072283135551513	0.06598244695032535	0.1355928999265698	0
CPD_1943	Versicotide A	0.2103156607056251	0.2174769585586952	0.3043397534316357	0.2741175999633328	0.2264501132137762	0.279307792653322	0.2834734105832885	0.3290655641613055	0.3034982817766806	0.13789	1.1745942136570313	0.10954437085086204	0.2032271133432282	0
CPD_1944	Verteporfin (Visudyne)	0.2820555135336389	0.2886888423288638	0.2654395988646885	0.104524186639881	0.1707538141596866	0.1429090246717776	0.4932722317232334	0.2664234180233565	0.5757758137791696	0.95331	3.1934789512432356	0.01485895732584165	0.04182269453268931	0
CPD_1945	Xanthine	1.4575844180677615	1.634509637320921	1.5874912249124933	0.8072031856406845	1.3491690484799628	1.247581114798909	2.583914143850061	2.127844765816828	3.264564092613376	0.72581	2.3432527372362544	0.0130825560965234	0.03768511475110956	0
CPD_1946	Xanthoangelol F	0.2804744595782886	0.2429554620903546	0.3114925417447475	0.3630644053561054	0.4702145345443669	0.2623954294991278	0.5149897393828805	0.3546418416757021	0.2271285435858025	0.021611	1.0009909470141025	0.9340019640427284	0.9589502635831018	0
CPD_1947	Xestoaminol B	0.8172197871075512	0.8985410592081479	1.026763271623378	1.1007001921326462	1.229884122652412	1.0790303539605537	1.0824986688387672	1.258935618244016	0.7612577239229892	0.096223	0.909983183568143	0.501324418610933	0.6409865373747008	0
CPD_1949	Ypvep	2.7465850411705928	2.7225447436425854	2.733435545540448	4.289715860481095	1.8143856520443409	1.8453900741095632	1.2481438777258609	4.359571612825133	4.401702419088598	0.1438	1.2591268008218062	0.753058356678721	0.8443537862391157	0
CPD_1951	Zaragozic acid A	0.2526325188960551	0.2754904374368138	0.2633366941028061	0.0273920349395974	0.0300822423591227	0.0288359350372006	0.4878774873211939	0.5935575921427753	0.6134294736808483	2.5082	19.63689472282119	2.61006909649893e-06	0.00016896763098387809	1
CPD_1952	Zipeprol	0.3266475986784017	0.272773137651785	0.3568411034533524	0.867780387247072	0.7737628294052681	0.7243974185192952	0.1924801086826678	0.2421899354522669	0.1499724717192491	1.193	0.24710785518579648	0.0006720875967266887	0.004869375702267953	-1
CPD_1957	[(Carboxylatomethyl)(carboxymethyl)amino]acetate	2.048524662382288	1.9731613211138357	2.048971753451382	2.4525063542907515	2.5210501583407305	3.2894728877714314	1.732561037756203	1.7960538695745687	1.7553946993556664	0.36969	0.6394760747709289	0.009649826731279718	0.02974758616409537	0
CPD_1958	[1,2,4]Triazolo[4,3-b][1,2,4,5]tetrazin-6-amine	0.7708870832835134	0.9212370244728776	0.9471163158518202	0.6322274272503775	0.6913489820982271	0.653476121370866	2.192197690696768	1.795044372212747	1.5201234973827171	0.85538	2.785644526242326	0.0007433237018589897	0.005196920115089964	0
CPD_1959	[1,4-Bis(3,4,5-trimethoxybenzoyl)-2-piperazinyl]methyl (4-methyl-2-pentanyl)carbamate	0.6854108899971655	0.4870521407749102	0.4845543259132303	0.8911301908028425	0.7550335271944962	0.5463972021553711	0.3546570228628774	0.3636361419246893	0.2663910562392875	0.66656	0.4491023314226872	0.010681134483844995	0.03259998862314974	0
CPD_1960	[1-({(3S)-4-[(4-{[(2-methylphenyl)carbamoyl]amino}phenyl)acetyl]morpholin-3-yl}carbonyl)piperidin-4-yl]acetic acid	1.2246859211621128	1.3548862502577603	1.3180540371864673	2.0173762657706846	0.9547977455662509	1.6174758738682715	1.2064731787126737	0.9620313593277788	1.4893378584540418	0.16566	0.7969763463408384	0.48465367012192456	0.6255236246064714	0
CPD_1961	[2,2'-Bipyridine]-5-carboxylic acid	0.3010926776268891	0.2841817845873128	0.3120187047682491	0.3314481160809688	0.2422146810841379	0.1964407646373273	0.3683772708522331	0.3386859354445415	0.2571074993523904	0.19966	1.2520013586127496	0.2739472396127562	0.4140032313902144	0
CPD_1964	[3-({3-[(Cyclopropylmethyl)amino]-3-oxetanyl}methyl)-1,2-oxazol-5-yl]methanol	0.5885087878175125	0.6059510929722898	0.6255150666418531	0.9394493517085104	0.75311452230699	1.0292759895189556	0.4171624979908459	0.3815400053590048	0.4687577419579065	0.64069	0.4656630473704253	0.0023272594615129064	0.010429259832199719	0
CPD_1965	[3-Oxo-1-(3-phenylpropyl)-2-piperazinyl]-acetic acid	0.3669283245359577	0.4123589355031119	0.4491384369048587	0.5187714637511012	0.6124438033900949	0.5684178401375466	0.1767488297429437	0.3562518118404143	0.5031977547962585	0.48943	0.6096600448308861	0.13602586155379376	0.24389476634280804	0
CPD_1968	acetamide, 2-[(5-mercapto-1,3,4-thiadiazol-2-yl)thio]-N,N-dimethyl-	0.3081027761648706	0.3055329971211886	0.2039777946155943	0.6226769311513278	0.4711395487826907	0.5226293016367172	0.0422543191625562	0.0522640217366417	0.0468864261737182	2.0529	0.08747881845780808	1.8256779595965745e-05	0.00048817041093560576	-1
CPD_1969	afidopyropen	0.2766523490563683	0.4517511277633782	0.4676486782971348	0.607510291703618	0.9042557909163288	0.316360986161698	0.234569324854483	0.3923482158801229	0.2994092103042946	0.51789	0.50670807672918	0.14554555808559977	0.2550157214320338	0
CPD_1970	alpha-Ionene	0.7720854070987356	0.8633057322950133	0.9248399628534962	0.5031363365953264	0.8304980155726306	0.5978702864385316	1.1465555726209469	1.250286753248528	1.2101591017379656	0.54496	1.867456777225119	0.012340061495517762	0.03596747781868921	0
CPD_1972	alpha-N-(3-(3-hydroxy)-octadecanoyloxy-octadecanoyl)-L-ornithine	32.33336744887025	31.818898730074626	28.884097544671302	18.56222939584936	16.63793379556851	42.52155655387551	37.02757052446909	73.65934027550236	42.9820349573441	0.61559	1.977168624946971	0.11439379357992929	0.21158551293731281	0
CPD_1973	alpha-N-(3-(3-hydroxy-11,12-methylene-octadecanoyloxy)-hexadecanoyl)-L-ornithine	0.6816017389638322	0.5956598850603096	0.6450093850401586	0.1910226817586716	0.318276707216547	0.8202342250574989	0.9648423841902084	1.5713605336010434	0.8634787615032011	0.91892	2.5570483088295894	0.07908388386974854	0.15765506833029289	0
CPD_1974	alpha-Naphthoflavone	0.4893360883457408	0.6602681248045028	0.4297662290246743	0.4837952900928672	1.3544856704700996	0.7249440076540636	0.2298026163250461	0.384346751453232	0.3085949287696235	0.80374	0.3599934878871592	0.046475115304739044	0.10189731163071127	0
CPD_1975	asn-leu-phe-asp	0.5699955212182487	0.5196568584003962	0.587717716052121	0.7417020391053447	0.2987398526468652	0.300000054362405	0.2028646523050243	0.9743869293723948	1.063615798258897	0.32381	1.6717377327915326	0.5678472889999999	0.6929088943154761	0
CPD_1976	asn-trp-asp-ser	64.22650273033544	92.15006428403176	101.15914855880231	92.30530925477984	102.56019321037316	53.51154306232219	42.23155769654242	47.52471702737354	5.438161288090595	1.0792	0.3832658360592194	0.1554867949848605	0.26936444764982875	0
CPD_1977	b-Dihydrotetrabenazine	17.307106362177503	17.45968808339733	17.147419118942214	64.53359592947837	16.487408517124464	30.72174644918196	0.5135149820349483	1.4725038046346	1.2938904484230829	2.9293	0.02935232226519633	0.0025290161890417174	0.01099183714671842	-1
CPD_1978	batzellaside B	0.9743768591480716	0.9096011755827778	0.8729613298560305	1.018657414212833	0.9796549089511212	0.3486372636481282	0.8895814297232537	0.5329007959680023	0.3696363415039054	0.19287	0.76359482848093	0.6260032952095913	0.7446654285375215	0
CPD_1982	beta-Alanyl-beta-alanyl-beta-alanyl-N-[(3beta,5beta,7alpha,12alpha)-7,12,24-trihydroxycholan-3-yl]-beta-alaninamide	2.045218921714796	1.7951699511393848	1.953013052920783	2.679739116539731	1.5449102068588565	1.27831313999631	2.177673137001962	2.0363535776882813	2.7199487877269317	0.23166	1.260044121423909	0.3139094003644838	0.452647787160979	0
CPD_1983	beta-Damascenone	0.6511354068636653	0.5941371544734189	0.4746439792666242	0.4572767783344448	0.571267645500269	0.5985459151188619	0.6122694823077762	0.5689857560454195	0.5185429223258572	0.040607	1.0446857927828628	0.6423361442872945	0.7567753424074446	0
CPD_1984	beta-Ionone	7.328775131651683	7.002227416607023	7.146097037504189	8.541090102744718	9.5920595018376	10.17888912953003	10.597078755304242	9.109842735849838	8.290150233840526	0.011569	0.9888751561808846	0.8838861665095874	0.9324013591824978	0
CPD_1992	di-2-Pyridyl ketone	0.9126839012769534	0.7452521925447143	0.739400268921836	0.9746091637939244	0.865299980508322	0.9079101554002206	0.8320578521934644	0.7776181006356623	0.7905845162877654	0.11343	0.8735146701156047	0.02850858079730752	0.06848741089978173	0
CPD_1998	ethynylstibane	0.3359017333027279	0.3132395137284914	0.289717898888451	0.0713484759889437	0.0851349124105637	0.096296360321356	1.6847228188212984	1.0613143121243171	1.271893849634896	2.3244	15.894987636123432	6.695834219909844e-05	0.0009804614393439414	1
CPD_1999	febrifugin	0.6849566809889545	0.5803058619850566	0.8018913193322107	0.998464131479444	0.6866808237850915	0.7440039650251984	0.5195843104659588	0.525699227711021	0.500224064493786	0.37044	0.6362341928737854	0.01868889204876365	0.04943513380640708	0
CPD_2000	fosfocreatinine	0.3588395649094461	0.3525224683339399	0.329098347821139	0.3591149702273977	0.2968999299963369	0.3557588979732864	0.2257261915274452	0.1332757574424319	0.2180754599732089	0.49344	0.5703620809032975	0.03197868438981022	0.0752079957924791	0
CPD_2001	gamma-Glutamyl-gamma-aminobutyraldehyde	2.901792401810668	2.6152067981435207	2.686924185380428	2.7536011398295224	2.9308177144559977	4.593675758321756	2.90189406608976	2.6628545268906976	1.7165739633609811	0.28902	0.7084311665520233	0.2089076816757965	0.3367712299622932	0
CPD_2002	gamma-Glutamylglutamic acid	0.1575302832813229	0.1367732382622967	0.1169390312455261	0.1003903446189819	0.1036465525320363	0.0974534624640972	0.1285058215780841	0.0998568777750147	0.250084176520125	0.32398	1.586939219164461	0.23425691813630037	0.36752042003526714	0
CPD_2003	gamma-Tocotrienol	0.4462011496472762	0.2613972230161274	0.2994159784169664	0.4134296553282446	0.4321408255852806	0.3835207255116008	0.3930190145604617	0.3664709106873787	0.509642205302034	0.019362	1.0325776670725757	0.8394766007923522	0.9049460204054178	0
CPD_2004	imidodicarbonimidic diamide, N,N''''-4,12-diazapentadecane-1,15-diylbis[N'-(3,3-diphenylpropyl)-	0.5161149841067197	0.3491855375906649	0.3291007911072437	0.2924826554640623	0.3428560511451513	0.3885355632911058	0.1639926983874955	0.1588258680628147	0.2958260533175431	0.45576	0.6042193245349179	0.06856120784692808	0.13961967823132707	0
CPD_2005	iso-Roridine E	0.380955580394038	0.5570641392351114	0.3626319696791741	0.8132189843804448	0.6035530477948372	0.4370719405527482	0.3069343470420176	0.2192645203866828	0.2244705418660035	0.74613	0.40492588391354956	0.013464434472214354	0.03851454511819454	0
CPD_2006	isobatzelline C	0.8017636837857892	0.8436620977881204	0.8449022881385628	0.5073594796043726	0.5706973674567578	0.5562773128436982	1.8461409691852837	1.7211215131361726	1.319441541954323	0.91652	2.990027464493764	0.000556329889425439	0.004250222136604286	0
CPD_2007	l-Prolyl-l-leucylglycine	1.139123391267474	0.7061894366760536	0.8297285475070394	0.732599726546508	0.734105626807785	0.7862009103170252	1.999496763663709	1.6484692608939824	3.828075824172696	0.95496	3.318398980589405	0.011477703610322606	0.034158482119219895	0
CPD_2008	l-d-(a-Aminoadipoyl)-l-cysteinyl-d-valine	0.7582583414897766	0.8018652136790188	0.8828962821725361	0.5011106179771586	0.3006624019260804	0.2757295054427189	1.2087464272979198	0.783005761616099	1.9266952824498973	1.0635	3.6366016591059087	0.016950273310937642	0.045989241157649685	1
CPD_2009	methyl 2-(1,3,5-trihydroxy-4a-methyl-8-oxo-decahydronaphthalen-2-yl)prop-2-enoate	2.831410918432488	3.018981708533925	2.775414283303363	1.6666565573534902	2.119602444083619	3.1604966757947066	2.016211043384521	1.8416356279557071	2.755898046491695	0.02451	0.9520623763275071	0.9026373516370464	0.9393111145975538	0
CPD_2010	methyl 2-(acetylamino)-4-amino-4-oxobutanoate	66.36298414657446	76.54011056735993	100.38184598716111	58.133361341429975	24.257247683934008	23.266418315248785	13.595640233176868	13.297238307426248	78.61368197839423	0.23526	0.9985758938576763	0.6943766888420178	0.8008920633468614	0
CPD_2011	methyl 2-cyano-3-{1-[3-(1H-imidazol-1-yl)propyl]-1H-pyrrol-2-yl}acrylate	2.993699717648352	2.80887732387766	2.8229299716317007	2.5805182177456647	2.4112698137456663	3.287851091463084	4.078227439669209	3.500945679929792	4.277461379607253	0.30755	1.4320231018686556	0.0310885962706043	0.07357995163802855	0
CPD_2012	methyl N-(2-fluorophenyl)-(2-fluoroanilino)methanimidothioate hydroiodide	3.3648902002548366	3.072404159795764	3.2358292941474707	8.358391417815298	3.651842583055061	4.408104864143735	0.7255493837523724	1.5492239349624042	1.7176609856517282	1.1935	0.2431691986132653	0.01866048365804799	0.04943513380640708	-1
CPD_2013	methyl N-cyano-4-[2,6-dinitro-4-(trifluoromethyl)phenyl]tetrahydro-1(2H)-pyrazinecarbimidothioate	1.4037184911865317	1.3229032738338615	1.3478143209987967	0.054597093202707	0.0644067091737563	0.0575691406705318	4.092518613861507	3.9501267882643583	3.89503015298462	3.5567	67.60761501230263	1.2720822283951079e-07	3.9116528523149565e-05	1
CPD_2014	methyl N-{[1-(2,2-dimethylpropyl)-3-oxo-2-piperazinyl]acetyl}-N-methylglycinate	0.4912462385833319	0.4820963226709439	0.5222921443208847	0.8446448262536932	0.5923744491269436	1.0228383333869504	0.247136785944273	0.1957742342683993	0.3003687576989044	1.0015	0.3021637412110074	0.0042082276188968185	0.01612498433409061	-1
CPD_2016	n-Hexadecyl-N-methyl-1-hexadecanamine	0.5559346083436109	0.5273729311000052	0.5548417976102009	0.3995552554946994	0.5788546180179232	0.5847937569687106	0.5578729964474741	0.7362134377994699	0.5826597081471	0.16046	1.2005768831384858	0.27915706144515395	0.4181406855878749	0
CPD_2017	p-Cymene	7.558537561438324	8.759786459354492	6.143951702400999	1.3955001298549827	10.570786049145273	14.28628822344254	11.280381864859317	10.307470699040788	8.298983077803605	0.42784	1.1384344705989196	0.5286788166575586	0.6596691588518315	0
CPD_2018	p-Fluorofentanyl	0.5953766126854009	0.5238758996327122	0.570026911748506	0.5885511364779935	0.5609820409237618	0.5498812311871127	1.0500007950337278	1.014900364979281	0.5471931491838038	0.32813	1.5370555268892896	0.1415490949285388	0.24979252046212727	0
CPD_2020	phenylacetyl-Arg-Val-Arg-4-amidinobenzylamide	0.9192407090944236	1.2131866401031537	0.9452172940325624	1.629857978296493	1.4094546968256731	1.5231049600324853	1.5350340558102815	1.2624354658793182	1.3671472028717846	0.078212	0.9128091853038387	0.25935673135300824	0.39690578327655496	0
CPD_2022	picarbutrazox	0.810978094223035	0.7704103518617332	0.8118374652220985	0.279383891760035	0.1846549131301967	0.1721882529488715	1.5659831533330764	0.9049994564311028	2.019834446400113	1.6241	7.058513153176809	0.0023739120487768915	0.010503279928041643	1
CPD_2023	pro-phe-arg-leu	4.061484885415335	4.123818661741077	4.617294981357705	5.71934488652618	4.862087694438441	4.727631302820713	4.461948110386366	3.891710024317841	3.9167783656656985	0.18533	0.8015144879868323	0.04155078961989581	0.09258599860955045	0
CPD_2026	quipazine	0.9406998387236146	0.9217335740239508	0.9627496483940512	0.4244236375008449	0.389784343366907	0.4063874755079368	1.6808980793872792	2.108527714639579	1.449112354266214	1.2193	4.291788996042842	0.0002063973838030582	0.002098089108080674	1
CPD_2027	s-Benzyl-n-[(benzyloxy)carbonyl]cysteinyltyrosine	0.1903857186577159	0.1905468244698537	0.1974060860518474	0.1983184444256415	0.2146091274954536	0.3145789387232667	0.1939744885844069	0.1010968451531244	0.1978047106556805	0.34838	0.6774867814676535	0.19087539357600417	0.31598483727925314	0
CPD_2029	tert-Butyl 3-oxohexahydroimidazo[1,5-a]pyrazine-7(1H)-carboxylate	5.238798741555706	5.54462723568571	5.271548931219873	6.101080871228921	7.157110420022062	8.313089452521007	4.934198250490565	4.46842723109156	4.806307178778965	0.34624	0.658696756541146	0.012055501506730711	0.035428936046825725	0
CPD_2030	tert-butyl N-cyclohexylcarbamate	1.2954303117562842	1.0937090159870522	1.1469336102122427	0.84513720435729	1.1302046848390488	1.068509778360803	1.6122701558457355	1.604845612913144	1.6061471244393617	0.39485	1.584591964387402	0.006266637819892394	0.02100262811571565	0
CPD_2031	tert-butyl [1-(ethylamino)hexadecan-2-yl]carbamate	9.153937787799205	8.661042322488303	8.85287831802336	11.0318231613195	12.84034981124757	9.80421540523153	11.861242183753832	11.74444621830659	8.98170074065505	0.029342	0.9676628258687899	0.7863014124171114	0.8710651180283324	0
CPD_2033	tin(ii) hydride	43.48097992317734	44.18396871296596	42.35998846548752	96.37134197368653	92.16895540037014	102.98320128653536	8.928753432539356	10.697186927764967	7.532026321529537	2.0101	0.09315875669238138	2.3451292749347594e-05	0.0005442469826735384	-1
CPD_2038	val-leu-pro-val-pro-gln	2.659438730818421	2.595100941039705	2.7902546184684165	3.35550116854288	1.2986348941441908	0.7043983612051417	0.8765912080960385	5.439553580097639	5.682284604761266	0.61243	2.239125186815501	0.396494645251736	0.5333583922913316	0

## Sheet: Dataset EV2. ESI-negative
CPD_ID	CPD_Name	QC1	QC2	QC3	DMSO_1	DMSO_2	DMSO_3	SC_43_1	SC_43_2	SC_43_3	VIP(SC_43_vs_DMSO)	FC(SC_43_vs_DMSO)	pValue(SC_43_vs_DMSO)	FDR(SC_43_vs_DMSO)	Sig(SC_43_vs_DMSO)
CPD_0007	(+-)9(10)-DiHOME	0.4117695177907744	0.4798289533884752	0.5114634971988058	1.226915089189197	0.852458092766538	0.7016739624867331	0.2420433810611134	0.2042921080667278	0.1858216260931459	1.029	0.22730902512180146	0.0012851568783881749	0.005561478275208441	-1
CPD_0009	(+/-)12(13)-DiHOME	0.4195295293199941	0.3256477109343792	0.4480571365354774	0.6502825635901952	0.4422794281884335	0.3971660354519357	0.1515394287430263	0.2376030543290168	0.1812074070931046	0.67244	0.3828550445046269	0.008639495799376866	0.020923778889115847	0
CPD_0010	(-)-Epiafzelechin 3-gallate	1.297530251526132	1.124083443270286	1.341458327293657	0.6437287191863249	0.2360005821645645	1.1917682928150857	3.220250512290531	1.6968111128041563	2.23370239926239	0.98914	3.451977952808636	0.05043483685952776	0.08571710211871494	0
CPD_0011	(1,1-Difluoro-2-oxo-1,4-butanediyl)bis(phosphonic acid)	0.5897231767797477	0.6669524183262395	0.5038276708096139	0.1081059140103115	0.1371546743560256	0.0966735436303895	4.022288996152247	2.9255296818582166	2.56401499819621	2.3384	27.81773676895681	3.951359451930911e-05	0.0006448320927082121	1
CPD_0013	(1H-[1,3]Oxazolo[3,4-c][1,3]oxazol-7a(7H)-ylmethoxy)methanol	45.72372342945928	45.571133023237145	45.41063878728582	82.7565381826882	71.6791347947804	88.60916255905316	4.568226733188151	5.382073570511409	3.618595166412384	2.0399	0.055828775131792414	2.4853680867327986e-05	0.0005475166431940998	-1
CPD_0014	(1R,2S,3R,4S,5S,6S)-5-(Nonylamino)-6-(nonyloxy)-1,2,3,4-cyclohexanetetrol	0.3654614332800822	0.2388627293638896	0.3858723796003545	0.3198049991604444	0.3851091694416785	0.2700220404429116	0.5171136299840324	0.4947530648172621	0.2811783659575828	0.18124	1.3262868367823115	0.30981451563228063	0.3854032899117456	0
CPD_0015	(1R,3aR,3bS,4aR,6S,7S,7aR,8R,8aR,9aR)-1,4a,8-tris(acetyloxy)-2,2,3b,6,8a-pentamethyl-4,9-dioxo-tetradecahydro-1H-cyclopenta[a]s-indacen-7-yl butanoate	0.0787913599388962	0.091870799658519	0.0928933294722669	0.163732005150591	0.2066827071055441	0.1062544809368299	0.130800597136444	0.083199641424259	0.0934523225587124	0.29666	0.6450019542063264	0.15098124688382966	0.2127463024272145	0
CPD_0023	(2E)-2-[2,4-bis(4-methylpiperidin-1-yl)-5-nitrobenzylidene][1,3]thiazolo[3,2-a]benzimidazol-3(2H)-one	0.3830087421593903	0.2831337192702515	0.2904705058090155	0.2731497286483862	0.1822779647095597	0.3138903202534466	0.3568528595391105	0.2388596061812438	0.4950981212382781	0.23334	1.4178929488964704	0.28185704773155945	0.3563445546361477	0
CPD_0024	(2E)-3-(3,4-Dichlorophenyl)-N-(5-{3-[({[3-(trifluoromethyl)phenyl]sulfonyl}amino)methyl]piperidin-1-yl}pentyl)acrylamide	1.0326590052011326	0.9949229059027422	1.0594518487359508	1.1169851088332363	0.9899851766667516	1.076123457078043	0.6697566102074026	0.3384062893934959	1.0493960758531284	0.37821	0.6464022557461919	0.1801851879857665	0.24759489483859756	0
CPD_0028	(2R,3S)-2-acetamido-3-methylpentanoic acid	18.616825853056618	18.147697508217448	21.29433586341641	35.21259433850941	31.468711635041743	31.84905079464817	1.910952640534444	3.310101969604009	2.3671450280225854	1.8241	0.07701382484601059	9.37030878528243e-05	0.0010524622186367948	-1
CPD_0030	(2R,5R)-5-Isopropyl-2-methyl-11-{3-[(1S,9aR)-octahydro-2H-quinolizin-1-yl]propanoyl}-1,4,7,11-tetraazacyclopentadecane-3,6,15-trione	4.244052085977403	3.32798424465999	4.140555606769054	2.780357216441105	2.7001362851756183	2.915187171364451	7.091266268837991	7.225003552375496	6.26792164410194	0.63096	2.4517596925236917	5.652442649939099e-05	0.0007964805552186912	0
CPD_0031	(2S)-(-)-1,1-Bis(4-methoxyphenyl)-3-methyl-1,2-butanediamine	1.421347907263604	1.0873678342460706	1.2455585242046814	1.260499037100835	0.7342257938263024	1.2282026687529186	1.7304342268448427	1.9166382154370751	1.513906187271453	0.34895	1.601332524565231	0.05860486551534018	0.09684172873003975	0
CPD_0033	(2S)-2-[(R)-1-carboxyethylamino]pentanoic acid	2.4918332642121794	2.0384559989875144	2.388319387892707	3.540959757757695	3.472785783967168	4.58077807474051	0.2478662398386284	0.355478237524766	0.1927290934069445	1.9043	0.06865944622682345	0.00016960436712857582	0.0016029681039591006	-1
CPD_0034	(2S)-2-amino-3-hydroxypentanedioic acid	5.860646727936084	5.720685246040326	5.7204946032866895	4.761948701481447	6.330271915429399	5.5209546763967445	9.681568808036744	6.291059424772532	5.860551073701597	0.17924	1.3142086880468957	0.22427019997684308	0.2960977938365475	0
CPD_0035	(2S)-2-amino-4-phosphonobutanoic acid	5.786922352553174	5.727224637821427	3.802711353406859	8.111785760609905	9.955361203611666	4.896044689548313	3.609167233695405	6.015511577336629	3.386706888212293	0.39515	0.566619218069725	0.1143049758740374	0.17035837750457497	0
CPD_0037	(2S)-4-methylsulfanyl-2-(tetradecanoylamino)butanoic acid	0.2363906926007937	0.2154670130646959	0.1819068320911698	0.2717338043882688	0.3095576846150178	0.3453241137612686	0.0564821762645454	0.0559916597667503	0.0356435056446217	1.3041	0.15984766631816877	0.0003777112874656653	0.00271099567242658	-1
CPD_0039	(2S,3R)-4-Oxo-1-[(4-{[4-(3-phenylpropyl)phenyl]acetyl}-1-piperazinyl)carbonyl]-3-(4-piperidinylmethyl)-2-azetidinecarboxylic acid	0.1420665665320532	0.1229583225059931	0.1250975537446565	0.1920797134895111	0.2236289660176011	0.1700702614822607	0.1070443204941076	0.1050979178265615	0.0844844506070059	0.47906	0.5063799125770491	0.003456763914797555	0.01046481263268791	0
CPD_0040	(2S,3R,4R,5S)-2-(Hydroxymethyl)-1-[5-(nonyloxy)pentyl]-3,4,5-piperidinetriol	5.526696426069094	4.207030678048457	5.502313934897474	5.079533297474156	4.864720058271659	4.848429907665026	6.020371312601297	6.363222434885383	7.017254465307178	0.18984	1.3115165022684656	0.0046728356585093575	0.013121187084582434	0
CPD_0041	(2S,3R,6S)-2,6-Diamino-3-chloroheptanedioic acid	0.8254455012907349	1.0342896228057827	1.1016050215845687	0.736417853609779	0.6464058281164955	0.5161880374403565	2.0260434797941667	2.238600908002079	1.295791391369341	0.74573	2.9280681751694235	0.005859898651580536	0.015606259295446444	0
CPD_0042	(2S,3S,4R)-N-Ethyl-3,4-dihydroxy-5-{6-[({4-[(4-methoxyphenyl)sulfamoyl]phenyl}carbamoyl)amino]-9H-purin-9-yl}tetrahydro-2-furancarboxamide	1.3812573007416196	1.3660415145126787	1.5241312709441464	0.8857758320112971	1.3577250698566148	1.3688571695821532	1.6572296297904894	1.775174399195804	1.515044551601762	0.23396	1.3695897479515537	0.09262530858691315	0.14299723935230615	0
CPD_0049	(3R,4R,6E)-2-amino-2-(hydroxymethyl)icos-6-ene-1,3,4,14-tetrol	0.3483155575795348	0.3867894016865603	0.4211834478616055	0.6646626187042218	0.4456015474494206	0.3761066976693059	0.6804634173460401	0.7057084991438779	0.7246017791303699	0.26756	1.4200854894258184	0.08898443514899071	0.13847979365555782	0
CPD_0050	(3R,4S,5R,6R)-6-[(3-Carbamoyl-4-hydroxy-8-methyl-2-oxo-2H-chromen-7-yl)oxy]-5-hydroxy-3-methoxy-2,2-dimethyltetrahydro-2H-pyran-4-yl (2-propyn-1-yloxy)carbamate	0.2353113078389844	0.1949716757516123	0.2233408770835059	0.5131764873517527	0.8140246178968013	0.9967259695468472	0.0978082924593968	0.0754652903432294	0.0781988086718462	1.5459	0.10821010443996487	0.0004971989277195207	0.003174220545434571	-1
CPD_0051	(3R,6S,12S,15R)-12-(3-Carbamimidamidopropyl)-6-(carboxymethyl)-15-(2,2-dimethylpropyl)-5,8,11,14,17-pentaoxo-1-thia-4,7,10,13,16-pentaazacyclooctadecane-3-carboxylic acid	0.2004578731174262	0.2211305253658481	0.2176474678506136	0.1099294508597768	0.2501167399764729	0.2794605518159226	0.4106816186771586	0.2489905752218706	0.1882895235075209	0.21578	1.32596	0.4570560805772591	0.5271108072133569	0
CPD_0053	(3S)-4-[(2S)-2-{2-[(1-Carbamimidoyl-4-piperidinyl)oxy]ethyl}-1-piperidinyl]-3-[4-cyclohepten-1-yl(methyl)amino]-4-oxobutanoic acid	1.2454117722457	1	1.1868681429219317	0.7556898776827181	0.6919128937563901	0.5524462299027387	2.0960642746311064	2.074572403107309	1.89822462309152	0.78753	3.0343563066496344	0.00034325419440573546	0.002614973055332737	0
CPD_0054	(3beta)-N-[3-({4-[(3-Aminopropyl)amino]butyl}amino)propyl]-3-hydroxychol-5-en-24-amide	1.6521018536099537	1.3603453202489968	1.907606625112274	1.2583972267181494	0.9774113480839042	1.648240869112927	0.2152317496805098	0.5622732347278223	0.5878645183648308	0.78687	0.35153247209873834	0.036411729271320505	0.06494210493284466	0
CPD_0055	(4,4',5,5'-Tetrachloro-1'H-1,3'-bipyrrole-2,2'-diyl)bis[(4-ethynyl-2-hydroxyphenyl)methanone]	0.7160849825151007	1.2374481301810203	1.242110989528213	1.91288361258596	2.457876869305694	1.82992326465562	0.5669410416337034	0.7321937298437549	0.3116417264808795	0.98596	0.2597740126409876	0.006533544224965524	0.016878322581160937	0
CPD_0059	(5E)-1-Cyclohexyl-5-(1-{[3-(diethylamino)propyl]amino}propylidene)-2,4,6(1H,3H,5H)-pyrimidinetrione	0.5478905270075379	0.5498045956798713	0.556404885523856	0.5512478094331911	0.4726020748539806	0.3555558168279686	0.9950434470670112	0.8831260025822028	0.8458989800260959	0.4892	1.9748130861523308	0.007204781408799155	0.018307231448588014	0
CPD_0060	(5S,11S)-11-(4-Aminobutyl)-5-isobutyl-2,3,4,5,10,11,13,14,15,16-decahydrospiro[1,4,7,10,13-benzoxatetraazacyclooctadecine-8,1'-cyclopentane]-6,9,12(7H)-trione	5.808339925108898	4.688891764558598	5.780436943383818	4.285295042540715	4.089932053703213	3.8317982690114736	9.152939946367626	10.187531451774287	9.671455732766283	0.61013	2.376658216299299	4.230255405646416e-05	0.0006690710080359127	0
CPD_0063	(6aR,9R,9aR)-9-acetyl-3-[(1E,3E,5S)-3,5-dimethylhepta-1,3-dienyl]-6a-methyl-9,9a-dihydrofuro[2,3-h]isochromene-6,8-dione	0.274899557477144	0.2450316662523162	0.2368054913316558	0.2273742607474321	0.3734923945130917	0.2947317565446543	0.3933250290536351	0.2707321436938467	0.1307924615042009	0.1377	0.8875067483087368	0.6099855897262594	0.677276263664543	0
CPD_0065	(7R)-7-{[(2Z)-2-(2-amino-1,3-thiazol-4-yl)-2-{[(2-carboxypropan-2-yl)oxy]imino}acetyl]amino}-3-({[(3-bromo-4,5-dihydroxyphenyl)sulfonyl]amino}methyl)-8-oxo-5-thia-1-azabicyclo[4.2.0]oct-2-ene-2-carboxylic acid	1.3125900348823605	1.2077562653716611	1.0896598343319306	0.6714934706911565	1.1531259482292495	0.5976676732630095	1.0239306158931498	0.7061916434823493	0.7720843201905103	0.044071	1.0329934001797267	0.8003035764092281	0.8484750639085523	0
CPD_0066	(9-Hydroxy-3-phenylcyclobuta[c][1]benzoxepine-1,2-diyl)bis(phenylmethanone)	0.6389590603154658	0.7248357656394838	0.5670154547411014	1.3551449100344433	0.9521407767102296	0.8577113105178853	0.1636278603503612	0.1114993531168554	0.2303965183985054	1.3092	0.15972328956487325	0.0017824775215316507	0.006771667054838379	-1
CPD_0067	(9Z)-1-(4-Morpholinyl)-9-octadecen-1-one	0.2783598528024173	0.2541966736202436	0.2681946852200131	0.5821721319298409	0.4744558089992239	0.3422716180490975	0.561283365153141	0.5035182277444104	0.2218689997466301	0.096453	0.9197733921540735	0.7006885277537194	0.7605512731220343	0
CPD_0068	(9Z,12Z)-N-hydroxyoctadeca-9,12-dienamide	5.4282420115127845	4.58520866450388	4.933785867133454	4.406288228704233	4.966750271119177	3.954582789856142	7.60619067190063	6.857559444011537	5.518488399777877	0.28229	1.4993101980744001	0.025410165936988856	0.04908503565361001	0
CPD_0073	(R)-3-Hydroxy-tetradecanoic acid	0.885341814183945	0.8678949316032349	0.95471190445521	1.8396300377143724	1.573854848840261	1.4153593560160058	0.3170297440757618	0.3277110308499455	0.3206508531850574	1.1304	0.19992188184492724	3.0984922298588366e-05	0.0005584491809629299	-1
CPD_0075	(R)-5-Diphosphomevalonic acid	0.7186878121969855	0.7274953153718694	0.8137489497222411	0.0856361361595969	0.0920528525187717	0.0934768565071771	4.446001097021111	4.486056130291946	3.306198576710749	2.6783	45.13199586640329	3.326587414398972e-06	0.0002843193318400508	1
CPD_0076	(R)-Lipoic acid	1.36778028735579	1.4017050138580065	1.408231272653815	2.071691508273256	1.925542907076707	1.8988715544019477	0.7123164948676046	0.6895857271240554	1.3361498137568866	0.57456	0.46438311146292965	0.01981455782600075	0.04051789529063478	0
CPD_0079	(S)-4-(4-(5-(Aminomethyl)-2-oxooxazolidin-3-YL)phenyl)morpholin-3-one	0.8947220675809333	0.9432301760263766	0.8039640664667589	0.5255700028306743	0.5319068939961976	0.5188141671436175	2.1940586351675013	1.6747514424833516	1.463138829586956	0.84865	3.3825915968890063	0.0005423561247710622	0.0032468394144998173	0
CPD_0081	(S)-Succinyldihydrolipoamide	2.4614844669535247	2.393892904315766	2.643501691686688	2.2571716459954456	2.8001346180800315	2.9440591861774426	2.7916289152669065	2.964687652678221	1.974898253199645	0.030457	0.9662369340848433	0.7883242752950747	0.8392188370242897	0
CPD_0084	(S)-malyl N-acetyl-alpha-D-glucosaminide	36.22663711999373	35.84651090596218	32.78166310985369	59.42131100600689	36.384245920428654	47.34818135264466	17.4360792256165	14.207016531266724	17.588220338370864	0.74155	0.34390520769549837	0.002638330027123139	0.008627450510634738	0
CPD_0086	(Z)-9-Pentadecenoic acid	4.547613242689562	4.657942171974977	5.3843377679081375	6.370217650724787	3.954322657405396	4.1306948597737	6.274459136494881	5.23004109528742	5.387866207788226	0.12454	1.1685985211142051	0.33742939523154986	0.40988680455243126	0
CPD_0087	({[(2R,5R)-5-(2,6-Diamino-9H-purin-9-yl)-2,5-dihydro-2-furanyl]oxy}methyl)phosphonic acid	4.191080560737248	3.981176031131489	3.9238016729937018	3.8860294935975777	7.542229644468167	12.343633036661648	0.8972684310265504	1.550034747346034	0.6937784162830483	1.3922	0.13213426897481095	0.008550123588556087	0.020885432827760352	-1
CPD_0088	({[1-(5-Amino-7-oxo-1,2,4,7-tetrahydro-3H-[1,2,3]triazolo[4,5-d]pyrimidin-3-yl)-2-propanyl]oxy}methyl)phosphonic acid	0.1352025504520409	0.2117293517798414	0.1331070761745618	0.163092769733245	0.1424120072415376	0.1671689332902021	0.176477442268477	0.1038711555583741	0.1016440549219726	0.17247	0.8081529487533282	0.26107090540875993	0.33665549366354236	0
CPD_0089	1'-(Cyclopentylacetyl)-N-(tetrahydro-2-furanylmethyl)-1,4'-bipiperidine-4-carboxamide	0.4183590541950807	0.2506016638078586	0.4020957539823436	0.6364537908907535	0.491976961288865	0.4547474836652255	0.5242841995711423	0.7360573914367344	0.5179926008923547	0.079683	1.1232684682222436	0.5022525813310585	0.5749567954676077	0
CPD_0092	1,1-Dimethyl-2,2-bis(trifluoromethyl)diarsane	0.2125194071883462	0.167183803576077	0.2067958334430163	0.0734596790727397	0.0740150169196132	0.0822181415851924	0.9549468010217824	0.7908699738418139	0.7598295653890478	1.6813	10.908682946662308	7.26713468864904e-06	0.00042504833904563594	1
CPD_0094	1,10-Diaminodecane	0.4266720839369727	0.4620056434985506	0.4000737232077247	1.0154579854588812	0.0610890331003978	0.1020708269037709	0.3555995967028023	1.0823471240761011	0.9674141546402204	0.95705	2.0408318817488436	0.21952520298100678	0.2913219731340415	0
CPD_0095	1,11-Undecanedicarboxylic acid	0.7971405277697728	0.6928389082460634	0.8309737146165348	0.8431064533386974	0.7424903751471721	0.9703570868281288	0.880646009972613	0.7725662161952257	0.7808877759851257	0.031468	0.9523254654823992	0.6383983252614169	0.7057898745757463	0
CPD_0097	1,2,3,4-Cyclobutanetetracarboxylic acid	9.09881122687175	9.320641829885018	9.76981012659505	3.162176794560144	3.9325049259302896	3.11876824943924	29.61299466326373	26.014309273476183	25.20277376903513	1.4601	7.91408172006071	2.094141932769173e-05	0.0005137774306766859	1
CPD_0098	1,2,3,5-Tetrachloro-4,6-difluorobenzene	0.9073082448393486	0.8693915407231599	0.7949638153483013	0.2171406155342229	0.3105338287784331	0.3562710960469372	1.4135643461817569	1.202415539268079	1.043069589062937	1.0104	4.139451252872722	0.0011248697272136364	0.005068453712735862	1
CPD_0099	1,2,3,7,8-Pentachlorooxanthrene	0.3165908438585797	0.230362883525636	0.3631002686136289	0.0591813287093666	0.068406738191288	0.0732332252926433	1.1408288001496258	1.0518205928397633	1.0000777083136023	1.9511	15.898349554637232	2.9822619324928895e-06	0.0002843193318400508	1
CPD_0101	1,2-Bis(2,4-dimethyl-5-phenyl-3-thienyl)-3,3,4,4,5,5-hexafluoro-1-cyclopentene	0.3031864087620582	0.3571663912703955	0.3237129494993312	0.6499566198598096	0.6688460879255601	0.9970137433503774	0.0664449046552595	0.0546654589751535	0.0989994397362651	1.6665	0.09504630786206286	0.0004455233594052018	0.0030287772240265914	-1
CPD_0102	1,2-Bis(2-benzylaminoethoxy)ethane	0.1422789870897836	0.2351973852953881	0.160254140368702	0.2291827010803344	0.1268241580931372	0.233853705760241	0.2518045955428237	0.415919477484262	0.28932039903479	0.3511	1.6224927193928051	0.11739810486118278	0.17396468693578712	0
CPD_0108	1,3-Dihydroxy-2-propanyl 22-methyltetracosanoate	0.4158876054546845	0.3047656575537686	0.4063695749491827	0.9558362479815388	0.5866050138100236	0.5706243114542028	0.0679098011100893	0.0842689218094196	0.0899036734651105	1.5111	0.11456454520375804	0.0003355829221284864	0.002614973055332737	-1
CPD_0109	1,3-Diisothiocyanatopropane	51.7497129299087	44.36757209902952	37.18522665388142	63.415066969067865	67.00138506060779	92.49534718116428	17.306431456426075	23.6368098771366	16.77912518058053	0.95079	0.2589471114516769	0.0011021953224073775	0.005024713969798339	0
CPD_0110	1,3-Dioxo-1,3-dihydrospiro[indene-2,2'-oxirane]-3',3'-dicarbonitrile	0.8253426358526689	0.6982641024102358	0.8421345322021445	0.5964164881535973	0.5306996343336886	1.16034635751699	0.2712772208532135	0.5315382860925055	0.457503926544948	0.40331	0.5509683522714266	0.14598600590555125	0.20721456882198208	0
CPD_0111	1,3-Dithiol-2-one, 4,5-bis(cyanomethylthio)-	0.7484767781129696	0.6034954632945033	0.8039970566832131	0.2589313234659903	0.1794575855185142	0.2465634873996428	2.0842038362122017	1.6958154743488685	1.892423046875633	1.4962	8.281513266296221	8.088273817351431e-05	0.0009497594255223272	1
CPD_0115	1,4,7,10,13-Pentaoxa-16-azacyclooctadecane	0.6719746925424871	0.7162069845125424	0.7366040368592479	0.253855667722128	0.3186362233566374	0.5919839059801744	1.2695257009849157	1.0149514715090084	1.2115380547747918	0.81849	3.002222318487368	0.01140021712286453	0.025861580577309216	0
CPD_0116	1,4-Bis(thiophen-2-ylsulfonyl)piperazine	0.327672375847657	0.3323329831423923	0.3109550851677264	1.1778713738795743	1.06784301936982	1.6343652084639049	0.0691198819503459	0.0576481731561625	0.0523155609483644	2.1603	0.0461546242442542	3.604551592787109e-05	0.0006207838854244465	-1
CPD_0117	1,4-Phenylenebis(methylene) bis(selenocyanate)	0.3711590118552971	0.2457279799722016	0.3320985262462835	0.0750837550890288	0.1006786510279963	0.0827611087823874	3.439652219870206	3.022093246190911	2.9266619907112723	2.5351	36.31548743419056	3.477776708511113e-06	0.0002843193318400508	1
CPD_0120	1,5-Trisiloxanediol, 1,1,3,3,5,5-hexamethyl-	0.560911611841178	0.4932720488080576	0.5216672084917652	0.6087406980444255	0.3544748068120396	0.6798123464755325	0.6118699796097979	0.5398007653536812	0.6417154709455147	0.086449	1.0915129737180664	0.5865325449945409	0.6540470825478694	0
CPD_0121	1,6-Bis(cyclohexyloximinocarbonyl)hexane	0.1717716184530631	0.2075218399627091	0.205830356252059	0.3146901403521438	0.3370819195163954	0.1840373489588505	0.2771639315164571	0.2158908687578412	0.2926064447335607	0.025568	0.9400004794276163	0.8730108253334902	0.9057341226686143	0
CPD_0122	1,6-Bismaleimidohexane	0.9232356439701318	0.8788437266733591	0.9605852342262228	0.6962737138065513	0.5034751144398435	0.9075991481306188	1.4297865225518382	1.4083366777562256	1.3243857206422045	0.49942	1.9752356837177498	0.014607303626675693	0.03162195617506609	0
CPD_0124	1-((2S,4S,5R)-4-Hydroxy-5-(hydroxymethyl)tetrahydrofuran-2-yl)pyrimidine-2,4(1H,3H)-dione	3.38151528581041	2.973669168922844	3.2168372185750096	2.445490005597156	6.506864251243278	5.4418841883510245	0.6599188523483711	0.4927907461891572	0.8448671139541436	1.3514	0.13877613047038154	0.004803127388847858	0.013294370451275322	-1
CPD_0128	1-(2-methoxy-eicosanyl)-sn-glycero-3-phosphoserine	0.1682714426032599	0.1311792205362854	0.1894757393378493	0.2457110005661966	0.1841309469122607	0.2057153614598132	0.3163263899886629	0.5247213973752262	0.2976016199652924	0.39208	1.7915762926735137	0.04860272583868123	0.08333431974552644	0
CPD_0130	1-(3-Dodecylphenyl)-6,6-dimethyl-1,6-dihydro-1,3,5-triazine-2,4-diamine	0.5502293311253826	0.4077297661132444	0.4531717515211429	0.4594053758315736	0.5765894014736063	0.3808557035756332	0.6613070467897345	0.665784567746643	0.4502829951855256	0.1587	1.2544546045655875	0.27059357678448215	0.3449177993552198	0
CPD_0131	1-(3-Methoxybenzyl)-N-[4-methyl-3-(4-morpholinylsulfonyl)phenyl]-3-(4-methylphenyl)-1H-pyrazole-4-carboxamide	0.4236370347654451	0.2321409247946741	0.3440524470378041	0.3844682270654622	0.4273613362882562	0.6807711718652293	0.2291623799506116	0.0979026283471897	0.1780452946885306	0.78276	0.33840952310145944	0.02245003068981675	0.04452308531500629	0
CPD_0132	1-(4-Iodophenyl)pyrrole	0.8807393497070546	0.8566770804266618	0.8660432215853573	2.7211143718953164	3.0982680043670414	3.884183040861626	0.0983616777446938	0.0803681992757876	0.0699874574890972	2.5812	0.02563154096644359	1.3969874097942073e-05	0.0005137774306766859	-1
CPD_0133	1-(5-Chloro-2-methoxyphenyl)-3-(2-methylquinolin-4-yl)urea	0.9911907041712384	0.9237078678131564	0.8354183899463912	0.8631111144416495	1.017247023218467	1.1385708089565116	0.7684054527036773	0.6453888627370528	0.8321948746111768	0.20782	0.7439688809400533	0.05519118249268477	0.09258261132430888	0
CPD_0135	1-(6,6-Dimethyl-5,7-dinitro-1,3-diazatricyclo[3.3.1.1~3,7~]dec-2-yl)butane-1,2,3,4-tetrol	3.068051099061232	2.9886066183279363	2.975529522734364	2.2000388426485085	2.4329099524571585	2.1136919420440394	4.451328519848804	6.438432530928731	3.5109264151709825	0.51335	2.1344974524362272	0.01589691074748823	0.03375371460083118	0
CPD_0136	1-(Chloromethyl)-3-(trifluoromethyl)benzene	1.0424064742206565	0.8478795833657733	1.1238684936274304	0.45473094355515	0.5898893925100064	0.9457511806862616	1.3206032002464327	0.9238214728763442	1.1910925091535438	0.40999	1.7260683009992002	0.07178733209572308	0.11566565982159124	0
CPD_0137	1-(Methylsulfonyl)-4-(1,3-thiazol-5-ylcarbonyl)-1,4-diazepane-6-carboxamide	1.4918566906406543	1.2866016735741574	1.3661705218122877	3.3450706297259454	2.800659468624969	4.305459238935196	0.8368112124842252	0.3216203892904679	0.4543088298579762	1.3621	0.15431166536032292	0.0032182177088137262	0.009936727985381028	-1
CPD_0138	1-(Pentafluorophenyl)ethanone	15.158179053835651	23.006971675815663	16.40044293480013	14.560614496728094	13.585370448721664	11.63323298907255	51.264451567409786	41.90039922742109	35.21677981321856	0.82043	3.227354313988001	0.0007903488525624295	0.003977404939843395	0
CPD_0139	1-(p-Fluorophenyl)-N-methylcyclohexylamine	0.4300772567774489	0.4195514588568127	0.5369768282595413	0.5013292686658718	0.7886633661100523	0.3748906625149543	0.0570298319391462	0.1196889602812246	0.1257761150562797	1.2101	0.1816913580482635	0.006861532593211832	0.01755012461960122	-1
CPD_0140	1-({(2R,4S,5R)-5-[6-(2-Bromophenyl)-2-methyl-4-pyrimidinyl]-1-azabicyclo[2.2.2]oct-2-yl}methyl)-3-cyclohexylurea	0.2229676317443526	0.3073553702104721	0.3151913255115738	0.043463757608795	0.0506441769256831	0.0452752987074971	0.7402327130838854	0.5670470913615714	0.9552498644982378	1.9497	16.232437835731982	6.144791612640466e-05	0.0008354760525958528	1
CPD_0143	1-Allyl-3-(2-hydroxyethyl)-2-thiourea	12.80537356269865	16.322822724784125	14.108477113861518	15.65763197183068	12.150455505136978	18.19815046935421	12.886960214718432	18.81871990295185	12.210308184256771	0.036715	0.9545659515382757	0.7866796403153448	0.8386199742013647	0
CPD_0144	1-Bromo-1-chloro-2-fluorocyclopropane	2.0944605071872013	2.155715896610771	2.0757112930187653	3.463929789463705	3.424281358342484	4.242286219750443	0.7407761918114909	0.6995591084595987	0.5640186649461962	1.2094	0.18007766400984124	9.265089913295116e-05	0.0010524622186367948	-1
CPD_0146	1-Bromo-3-chloropropane	7.78348291384409	8.548874032114256	7.57551700482854	4.978879690064601	5.551615487944495	5.50403046318851	17.035512526021016	13.76045156256333	10.307731267292446	0.64956	2.5634494138241806	0.003531638474562224	0.010649882559477523	0
CPD_0148	1-Chloro-1,2,2-tris[(E)-2-chlorovinyl]diarsane	0.2682235866370396	0.3209268105169971	0.3053997699841529	0.070798879439514	0.0728949464359508	0.0780381023300861	0.6174944642577462	0.4246005743707583	0.401800963838158	1.3076	6.511899364931042	0.00017712731914024024	0.0016342103849248356	1
CPD_0149	1-Chloro-1-[[(methylsulfonyl)methyl]thio]ethane	1.5747077844803283	0.9875957264886857	1.401859006705182	1.0784485612833457	1.0020859387626708	1.4206601826192222	1.0641704550661983	1.3571745445508232	1.1426323094443578	0.016962	1.0179317724624068	0.8604860819031632	0.8951365281542973	0
CPD_0150	1-Chloro-4-iodobutane	1.9858636472759503	2.597902333963241	2.723879919468324	3.053382908959039	2.7191803391736005	3.536635983057405	1.8207246127666257	1.3290857893536163	1.149485930648963	0.5536	0.4618330992814731	0.0072370981264483995	0.018329251790841536	0
CPD_0152	1-Cyclohexyl-3-[1-(hexahydropyrrolo[1,2-a]pyrazin-2(1H)-ylcarbonyl)cyclohexyl]urea	25.052278962966508	26.216957445320784	26.106841037577464	13.989365871785216	16.498711435647685	18.69438985217104	15.165066289508978	21.983368488645095	16.398221528360896	0.05559	1.0887346527930089	0.6051650307292846	0.6728879466502088	0
CPD_0154	1-Cyclohexyl-N-methyl-N-[3-(4-methyl-1-piperazinyl)propyl]methanesulfonamide	0.9876950948438952	0.9716541462215356	0.9211290743231446	1.0786892212413737	1.112768750765592	0.8323842092317113	1.6047878253594214	1.253419312502187	1.0201011666706574	0.16904	1.2825762960101206	0.20835631669666105	0.27888798866996944	0
CPD_0155	1-Deoxy-5-O-phosphonatopent-2-ulose	0.128658681817526	0.1435952268353948	0.108699998676852	0.0992529355665468	0.0444324748610278	0.0608116985654918	0.318881617344169	0.1849481048551741	0.2607412280193426	0.95113	3.7387861079474183	0.008824496954317886	0.02117332860556149	0
CPD_0157	1-Ethyl-4-(2-methyl-5-nitro-1,2,4-triazol-3-yl)piperazine	0.6986976844015407	0.5962398595237476	0.7165218154066552	0.4824998034353951	0.6183012443520204	0.3143999504508948	1.0295152562131245	0.8436227353943606	0.6233767886358472	0.4118	1.7640708163370984	0.0760000194137988	0.12069675214281572	0
CPD_0160	1-Hydroxy-3-methyl-1-(3,5,5-trimethyl-1-octyl-2-oxoimidazolidin-4-yl)urea	0.6434965881060455	0.6359950315981872	0.6286125760857042	0.0627117952806146	0.0414634853477976	0.0677643113428692	1.9300967427676676	1.7780192381920883	1.6033609712531454	2.431	30.891529352355697	2.8505112360261705e-05	0.0005584491809629299	1
CPD_0161	1-Hydroxy-5-[(9-hydroxy-8,8-dimethyl-2-oxo-9,10-dihydro-2H,8H-pyrano[2,3-f]chromen-10-yl)oxy]-3-methoxy-10-methyl-9(10H)-acridinone	0.1824794609126573	0.221059903682448	0.1950611747541958	0.2267180866859683	0.246919331048917	0.2198179606819601	0.0968885210972367	0.1581093710776397	0.1685848627882279	0.36675	0.6108291436575792	0.04332166666611831	0.0757884687725546	0
CPD_0163	1-Hydroxypyrene	1371.997541666297	1245.4886943784488	1244.2209808185617	1458.629101213827	1678.0123987288075	1778.3078226322698	655.0712268762555	2166.450176242247	1216.4265896105562	0.21723	0.821564522381201	0.4285960029938469	0.49799385655207107	0
CPD_0167	1-Octanol, trifluoroacetate	0.3369401870134405	0.2993468052473343	0.294348163223692	0.2780653966239592	0.3536222453412976	0.1090765250151966	0.3787707805410366	0.3734618113443816	0.2399402718462203	0.27061	1.339391007229726	0.3792573162269527	0.4508043252697674	0
CPD_0171	1-[(2-Methoxydibenzo[b,d]furan-3-yl)amino]-1-oxo-2-propanyl 4-[(2-chlorophenyl)sulfamoyl]benzoate	0.5663994361947948	0.5802925352113708	0.5689976636267571	0.0230224951254085	0.0264609747781619	0.0299860662419388	2.0375303360886163	1.3861416653748864	1.2795572172407816	2.8647	59.182794399260665	1.5208039354053137e-05	0.0005137774306766859	1
CPD_0173	1-[(Benzyloxy)carbonyl]-4-hydroxypyrrolidine-2-carboxylic acid	0.5995126886051741	0.563052627005186	0.6396768993751635	0.3929836437843169	0.5784941098572238	0.5628873287952177	0.7585120232826399	0.6090490481500748	0.9942769533133282	0.30021	1.5392933870700167	0.086924985241764	0.13582028944025623	0
CPD_0175	1-[4-(2-Morpholin-4-ylethoxy)phenyl]propan-1-one	0.2351353568747004	0.2777480169331112	0.2572666323328623	0.8209961323736163	0.2539327259372316	0.2775604291410505	0.0377910834652169	0.0637657090783345	0.0838812755068328	1.3288	0.13710871484960235	0.013172117459188152	0.02900111088315573	-1
CPD_0176	1-[4-(4-{4-Chloro-3-[(5,5-dioxido-3a,4,6,6a-tetrahydrothieno[3,4-d][1,3]thiazol-2-yl)amino]benzoyl}piperazin-1-yl)phenyl]ethanone	5.341255862518967	5.4807958311704965	5.195466317316378	3.691769064958305	6.195158606968487	5.414825938997319	8.96706462925389	6.592493073089061	5.401742154531607	0.2225	1.369862591560096	0.21406916248161587	0.28505773354510705	0
CPD_0178	1.6-Farnesadiene-3.10.11-triol	0.3556657519633273	0.2878192606513991	0.3640650355760164	0.2478100784421355	0.50388019054999	0.2531627641976541	0.4064989467320623	0.4135610620154672	0.3750248113004542	0.16216	1.1893130443706152	0.3829552453799337	0.4538078213600132	0
CPD_0180	10-Propoxydecanoic acid	0.1363906157155083	0.1668262149716026	0.1525557904233881	0.4134977806355327	0.201109117534107	0.1781646388689731	0.1342761291688516	0.1031583521376664	0.0839848732216542	0.59769	0.4054375561070593	0.04560008264854034	0.0790605459790129	0
CPD_0181	11-(3-bromophenyl)-3-(3,4-dimethoxyphenyl)-2,3,4,5,10,11-hexahydro-1H-dibenzo[b,e][1,4]diazepin-1-one	0.8883430714146651	0.9594392174908448	0.9498218042302118	0.5998526319183016	1.4521861800044256	1.2219591912454129	1.2389418491667237	1.100313096753341	1.1574751366016358	0.092467	1.0680306094072232	0.6555927869374507	0.7217108094836993	0
CPD_0183	11-Dehydro-thromboxane B2	0.2407950689923494	0.2053872529695362	0.234106770439937	0.368736445510525	0.1196397890955418	0.0497444528648477	0.2948006942396617	0.2553019359618899	0.1103869357393864	0.31272	1.2274004351052525	0.5356581158695363	0.6033939531960619	0
CPD_0184	11-Methyl-2Z,5Z-dodecadienoic acid	0.2099989722265785	0.239447764193301	0.1670000570698739	0.1199841716507328	0.0988510055040469	0.1059013952439724	0.1596188825822741	0.1029438054871576	0.1257517278255348	0.11694	1.1957828249112195	0.2981612892794547	0.3745137750268677	0
CPD_0185	11Z-Eicosenoic acid	0.7340443237098069	0.7171098222682338	0.7248890224921032	0.8232281763785936	0.5085151790949521	0.6099093282989883	1.34096162018884	1.823723284829397	3.385629399046977	0.81724	3.373576726059102	0.01935979460564339	0.04001024218499634	0
CPD_0189	16-Hydroxyhexadecanoic acid	3.7672444915129	2.879165488092888	3.6304726394587368	2.128080063413337	2.800160721314478	2.50258402067992	2.8195879860664324	2.620321222722849	2.1704142188116884	0.01705	1.0241559486185983	0.8387521231808621	0.8772373757964482	0
CPD_0190	17a-Hydroxypregnenolone	0.9032802212575513	0.7628854275370412	0.8776589493897741	1.1627115542363111	0.84152527007384	0.9152353096394888	1.1331017116817736	1.1272801318690573	0.9302117749405396	0.066427	1.0928666115319075	0.4641936934152053	0.5337538759596203	0
CPD_0191	1H-Benzimidazol-2-amine, 5-chloro-	2.994154888586748	2.9011887433712413	1.7379441600834218	1.814758072141188	1.4241580939435288	2.246052852514195	2.8312359885624363	3.34435475335091	2.7899673828113727	0.35595	1.6345685990793242	0.024654017062139544	0.048128118950020525	0
CPD_0192	1H-Perfluorooctane	3.9268098584958735	3.7012648530491927	4.831135500231414	4.74904989455327	5.883755803017413	7.867983501753319	0.8967603799008229	1.4297095787801894	1.1067182638455402	1.1846	0.18556982545652684	0.00107531142852048	0.0049311618763513134	-1
CPD_0193	2',3'-Di-O-acetyl-5'-O-[(2-hydroxybenzoyl)sulfamoyl]adenosine	0.5041770203012812	0.4872871859114325	0.5224209336521832	0.2953453434690353	0.4386602854395036	0.4089396829878585	0.8889433984244606	0.6009859953739556	0.5813944324075107	0.41545	1.8122685352015189	0.032164018745413636	0.05913996446270295	0
CPD_0194	2',3'-Dideoxyuridine	2.658232550612565	2.5382921576407176	2.5818498013254185	1.6533518046242026	1.575659769914094	1.964901670405511	4.5676244447867775	4.185442647214714	4.298032995749513	0.65206	2.5127682100689763	0.0002095497611498216	0.0018044562765679082	0
CPD_0195	2',4'-Dihydroxy-3,4,6'-trimethoxydihydrochalcone	0.6635633998330784	0.6395616485159981	0.611383194197773	0.7672019524107525	1.8578362623932996	1.861608207656733	0.0786455948168689	0.1515187076881504	0.1182412361477177	1.7713	0.07765388797043817	0.0020265619334279574	0.007339184571993771	-1
CPD_0197	2'-Deoxy-8-[(1-methyl-6-phenyl-1H-imidazo[4,5-b]pyridin-2-yl)amino]guanosine	0.4695067036665907	0.6395275294723207	0.6181102108607015	0.8439995294683009	0.8873109821040589	0.976795798162809	0.5035893609741275	0.4768684942801365	0.4556849822255898	0.44628	0.5303125775813051	0.0002551506490640229	0.0021036356704746567	0
CPD_0198	2'-Hydroxy-4,4',6'-trimethoxychalcone	1.1128734379411531	1.219278584251462	1.1830068838190844	0.62902818875869	1.1042934456729718	0.9562889052417496	2.6087800772703567	2.0837341252751744	1.761836535027784	0.62683	2.3997343267241362	0.01196493964810614	0.026877762977629734	0
CPD_0199	2(3H)-Benzothiazolethione	7.188714937286156	7.106541985299906	7.447540960313139	8.094342160990804	7.949652061245267	9.212813631125789	9.8438500394452	7.490970280838096	6.039597753163003	0.067184	0.925470004331327	0.5565407250651002	0.6232934420888044	0
CPD_0202	2,2'-Bi-1,3,4-oxadiazole-5,5'(4H,4'H)-dithione	2.120308238142804	1.7967144494275915	2.1803327050097034	0.992994970323323	0.8671756883803672	1.4448851086850063	3.1346819856747543	2.556065019947268	2.887662338198121	0.68661	2.595541481769879	0.0040075744231098335	0.01158906782802284	0
CPD_0203	2,2'-Methylenebis(4-methyl-6-tert-butylphenol)	0.1633143290649904	0.1278908510032103	0.176832575694472	0.4540386081014589	0.3146059717248191	0.1850153519190164	0.2384338972057771	0.2741613615550835	0.3375935611034388	0.042351	0.8915010388539317	0.840269940718542	0.8776404367343262	0
CPD_0204	2,2'-Thiophene-2,5-diylbis(benzoxazole)	0.9930348071399316	0.955449979865416	1.0454655495762342	3.380611340295004	3.5673051063848105	3.255508287817271	0.0896352456514826	0.0535327467294901	0.0485808226164164	2.8269	0.018792593662116153	3.096091901922519e-05	0.0005584491809629299	-1
CPD_0205	2,2'-[(E)-1,2-Ethenediyl]bis[5-(benzoylamino)benzenesulfonic acid]	0.3986917029098563	0.4261270955848159	0.4279231351008009	0.1272244140065025	0.2617125632067098	0.1863871224395308	1.0077296909741915	0.9929844305831034	0.7120029149884305	1.1142	4.715111079447358	0.002632412449279545	0.008627450510634738	1
CPD_0206	2,2'-[(E)-1,2-Ethenediyl]bis{5-[(phenylsulfonyl)amino]benzenesulfonic acid}	3.3833509177724874	3.5887554700452573	2.955020690056786	0.6170584798451814	0.7848301904097069	1.039219393521638	3.3149880980206303	7.168356068295113	3.506304751094501	1.2002	5.730860147079068	0.0042190380627763	0.012021156245042767	1
CPD_0207	2,2'-[4,4'-Biphenyldiyldi(E)-2,1-ethenediyl]dibenzenesulfonic acid	9.112833447910733	9.49832299018974	9.011421266642154	6.977110804239573	10.161665712005815	9.157897251884073	15.136727917811704	11.092687003689605	10.157709726813724	0.22686	1.383715863426606	0.12269573386092483	0.179752729191336	0
CPD_0210	2,2,3,3,4,4,5,5,6,6,7,7-Dodecafluoroheptanoic acid	0.868993464031393	1.3033636948475138	0.7867997543960068	0.946878450093948	0.7423393022511553	0.9135196731062516	0.3354548119400839	1.529400341006455	0.6404901130718426	0.15737	0.9625808740902537	0.6429125377986249	0.7097681150910745	0
CPD_0213	2,3,5,6-Tetrachlorophenyl methyl sulfone	0.5461376802344342	0.3537575179132314	0.484075283223134	0.6051596313391401	0.6076595264809768	0.7640607799818038	0.0836468860363594	0.0683452108576083	0.0678511524717016	1.5469	0.11120718317881838	2.882672257434602e-05	0.0005584491809629299	-1
CPD_0216	2,3,5-Trifluoro-6-hydroxy-1,4-benzoquinone	0.215646758803828	0.2268987791893991	0.2463179273708315	0.085147438431455	0.1217178074902577	0.1378372611466648	0.4721675080214811	0.429476609823431	0.5740604376496251	1.0337	4.281096090785922	0.0009426582601913504	0.004509630565730225	1
CPD_0218	2,3,7,8-Tetrachlorooxanthren-1-amine	0.4678858272418427	0.3607481334499418	0.3978883417302001	0.1464936313362319	0.2038670101401695	0.1872988401240324	0.8219574418351407	0.8432437353333904	0.969461560908752	1.1248	4.900244166130516	0.00013876883418570234	0.0013613398290369533	1
CPD_0219	2,3-Dehydrosilychristin	1.3208211489843993	1.314245912903088	1.38398639163743	0.996863863124377	1.4989400434998152	1.2945457942845882	1.8171347784223677	1.1842598918130192	1.2757906995720962	0.082256	1.1284408319322035	0.5477188198625249	0.6151914281064591	0
CPD_0220	2,3-Di-furan-2-yl-quinoxaline-6-carboxylic acid	0.1442203410138106	0.1519865017663176	0.1455897110453939	0.5265837752718379	0.1379852998193572	0.2520791763513169	0.0493268562209629	0.0468747704262903	0.0448467967085046	1.2154	0.15387409852557138	0.01131264181272086	0.025861580577309216	-1
CPD_0226	2,4-Bis(1-methyl-1-phenylethyl)phenol	1.06967666825856	1.1676666629981949	1.176257417003154	1.7188963480217911	1.5864964226115343	0.853087702308946	0.6583309257149996	1.1729703961095286	0.9356323757924956	0.27469	0.6653713335004122	0.2334230140430612	0.30506380418781187	0
CPD_0228	2,4-Dichloro-5-nitrobenzotrifluoride	0.8396275775113485	0.8587446250011859	0.9568688601986178	3.08518781309049	2.7505794298088904	3.72771008756337	0.1032457156562186	0.0634094037566219	0.0686987867642605	2.6218	0.024609657977378494	2.8962713481921816e-05	0.0005584491809629299	-1
CPD_0230	2,4-Dichlorobenzoic acid	0.2230930174109424	0.2702607470163389	0.3024812317813518	0.0885079473663938	0.2807297973116927	0.2560465154990122	0.3070425658101818	0.3426611256710463	0.2945237772816466	0.37191	1.5100771423471335	0.23014774376893327	0.3018011868374336	0
CPD_0232	2,4-Dinitrophenol	0.8923741882806122	0.8886022473410817	0.8574318320339732	0.8631762092230673	0.8884147481908802	0.9707203314617944	0.8881604776955615	0.8257120098955694	0.6761825849800038	0.095426	0.8779506893049611	0.2021214468497018	0.2719694298941496	0
CPD_0234	2,5-Dimethyl-1,4-bis(2-thienylsulfonyl)piperazine	2.394455192712429	2.290065718190869	2.5500489927515417	3.0296140266159504	2.956011869593795	3.086911146980321	3.236014373282248	2.2081867347342645	2.293625742222176	0.12281	0.8528845694872942	0.22700616167472285	0.29869231799305634	0
CPD_0236	2,6-Di-tert-butyl-4-hydroxymethylphenol	0.5723624552327715	0.494756029192493	0.5960508998791009	0.8658224292898936	0.5354156647869603	0.4965528337606424	0.4274152852896982	0.4644675561234542	0.6481300425481213	0.13664	0.811476575934576	0.4194290703566044	0.4902828499643566	0
CPD_0237	2,6-Di-tert-butyl-4-nitrophenol	1.6040259090099571	1.5993199964641838	1.7367144028506922	3.0412067940991534	1.859308774183984	1.7851323321564232	1.961684559019909	1.6965823291647626	0.8391252256614055	0.30183	0.6726935340926924	0.243234201440694	0.31575629165249225	0
CPD_0240	2,6-dimethoxy-N-(2-methylpyrazol-3-yl)benzamide	0.6471860911709758	0.848023459785524	0.8369027748795508	1.1962300765872045	1.186354410772358	1.4953958757056536	0.4244160955251931	0.4764231909666592	0.5948997032532803	0.67425	0.3857005063746319	0.0015545944971175332	0.0061925784167331625	0
CPD_0244	2-(2,4-Dichlorophenoxy)benzoic acid	1.2935786732141636	1.1876689177312183	1.2528009058230738	0.1912753401717746	0.1536027200482619	0.2462464767387249	6.127790872286626	5.709775230198548	5.10506184571479	2.3758	28.66168952377954	2.1042515872968695e-05	0.0005137774306766859	1
[truncated: 647 more rows]

## Sheet: Legend
Dataset EV2. The list of metabolites identified through metabolomics experiments
