# Supplementary material for: SHP-1 agonist SC-43 limits methicillin-resistant Staphylococcus aureus infection through inhibition of heme biosynthesis
Source: EMBO Mol Med. 2026 Apr 10;18(5):1990–2005. doi: 10.1038/s44321-026-00418-4 (PMC13179323; doi:10.1038/s44321-026-00418-4)
Supplement: Supplementary file 5 — Dataset EV3 [file 44321_2026_418_MOESM5_ESM.xlsx]

## Sheet: Legend
Dataset EV3. The surface plasmon resonance (SPR) results of the interaction between SC-43 and CpfC as well as its corresponding mutant proteins

## Sheet: SPR-wild type-SC-43
Replicate 1																					Replicate 2																					Replicate 3
	6.25 µM		12.5 µM		25 µM		50 µM		100 µM		data		data		data		data		data			6.25 µM		12.5 µM		25 µM		50 µM		100 µM		data		data		data		data		data			6.25 µM		12.5 µM		25 µM		50 µM
-37.9	1.30254	-37.8	1.36131	-37.7	0.735	-37.6	-0.109493	-37.6	0.297407	-37.9	0	-37.8	0	-37.7	0	-37.6	0	-37.6	0		-37.9	-0.00808993	-37.8	3.21124	-37.7	4.1564	-37.6	4.76785	-37.6	5.00455	-37.9	0	-37.8	0	-37.7	0	-37.6	0	-37.6	0		-37.8	-0.28835	-37.7	-0.52065	-37.7	-0.25835	-37.6	-0.160499
-37.8	1.1952	-37.7	1.4738	-37.6	0.610291	-37.5	-0.2792	-37.5	0.1162	-37.8	0	-37.7	0	-37.6	0	-37.5	0	-37.5	0		-37.8	-0.0297501	-37.7	3.1901	-37.6	3.77635	-37.5	4.4811	-37.5	4.7963	-37.8	0	-37.7	0	-37.6	0	-37.5	0	-37.5	0		-37.7	-0.25335	-37.6	-0.3244	-37.6	-0.1464	-37.5	-0.06715
-37.7	1.20878	-37.6	1.41671	-37.5	0.6249	-37.4	-0.37115	-37.4	0.05075	-37.7	0	-37.6	0	-37.5	0	-37.4	0	-37.4	0		-37.7	-0.115595	-37.6	2.76445	-37.5	3.5174	-37.4	4.4262	-37.4	4.7892	-37.7	0	-37.6	0	-37.5	0	-37.4	0	-37.4	0		-37.6	-0.169399	-37.5	-0.22315	-37.5	-0.07445	-37.4	-0.00734998
-37.6	1.22349	-37.5	1.3929	-37.4	0.445233	-37.3	-0.4737	-37.3	-0.0502	-37.6	0	-37.5	0	-37.4	0	-37.3	0	-37.3	0		-37.6	-0.0315481	-37.5	2.6567	-37.4	3.67101	-37.3	4.56835	-37.3	4.81875	-37.6	0	-37.5	0	-37.4	0	-37.3	0	-37.3	0		-37.5	-0.09685	-37.4	-0.23455	-37.4	-0.11545	-37.3	0.00245002
-37.5	1.2593	-37.4	1.34195	-37.3	0.3731	-37.2	-0.6072	-37.2	-0.1424	-37.5	0	-37.4	0	-37.3	0	-37.2	0	-37.2	0		-37.5	-0.4963	-37.4	2.8971	-37.3	3.85435	-37.2	4.7252	-37.2	4.8608	-37.5	0	-37.4	0	-37.3	0	-37.2	0	-37.2	0		-37.4	-0.07915	-37.3	-0.14935	-37.3	-0.09565	-37.2	0.06775
-37.4	1.27883	-37.3	1.34092	-37.2	0.2947	-37.1	-0.735343	-37.1	-0.252843	-37.4	0	-37.3	0	-37.2	0	-37.1	0	-37.1	0		-37.4	-0.398689	-37.3	2.58264	-37.2	3.5947	-37.1	4.4932	-37.1	4.7178	-37.4	0	-37.3	0	-37.2	0	-37.1	0	-37.1	0		-37.3	-0.0886496	-37.2	-0.06325	-37.2	-0.10155	-37.1	0.0618503
-37.3	1.2875	-37.2	1.362	-37.1	0.21254	-37	-0.8315	-37	-0.3554	-37.3	0	-37.2	0	-37.1	0	-37	0	-37	0		-37.3	-0.42525	-37.2	2.6058	-37.1	3.3834	-37	4.35385	-37	4.56735	-37.3	0	-37.2	0	-37.1	0	-37	0	-37	0		-37.2	-0.06855	-37.1	-0.10465	-37.1	-0.16895	-37	0.03365
-37.2	1.32468	-37.1	1.32186	-37	0.1162	-36.9	-0.9419	-36.9	-0.4557	-37.2	0	-37.1	0	-37	0	-36.9	0	-36.9	0		-37.2	-0.344693	-37.1	2.5353	-37	3.37845	-36.9	4.2805	-36.9	4.5225	-37.2	0	-37.1	0	-37	0	-36.9	0	-36.9	0		-37.1	-0.14415	-37	-0.15685	-37	-0.20165	-36.9	-0.01145
-37.1	1.31914	-37	1.3043	-36.9	0.0382826	-36.8	-1.06835	-36.8	-0.55415	-37.1	0	-37	0	-36.9	0	-36.8	0	-36.8	0		-37.1	-0.559498	-37	2.42565	-36.9	3.3232	-36.8	4.22845	-36.8	4.40815	-37.1	0	-37	0	-36.9	0	-36.8	0	-36.8	0		-37	-0.15945	-36.9	-0.19465	-36.9	-0.17265	-36.8	-0.1005
-37	1.3632	-36.9	1.297	-36.8	-0.0543499	-36.7	-1.19105	-36.7	-0.67165	-37	0	-36.9	0	-36.8	0	-36.7	0	-36.7	0		-37	-0.78145	-36.9	2.4267	-36.8	3.15685	-36.7	3.99605	-36.7	4.15205	-37	0	-36.9	0	-36.8	0	-36.7	0	-36.7	0		-36.9	-0.22605	-36.8	-0.2271	-36.8	-0.2343	-36.7	-0.11135
-36.9	1.42528	-36.8	1.29247	-36.7	-0.11235	-36.6	-1.19874	-36.6	-0.651642	-36.9	0	-36.8	0	-36.7	0	-36.6	0	-36.6	0		-36.9	-0.794895	-36.8	2.21675	-36.7	2.90465	-36.6	3.74065	-36.6	3.93305	-36.9	0	-36.8	0	-36.7	0	-36.6	0	-36.6	0		-36.8	-0.2241	-36.7	-0.26645	-36.7	-0.30235	-36.6	-0.19
-36.8	1.44455	-36.7	1.24235	-36.6	-0.0659446	-36.5	-0.92665	-36.5	-0.34725	-36.8	0	-36.7	0	-36.6	0	-36.5	0	-36.5	0		-36.8	-0.97535	-36.7	2.10165	-36.6	2.75124	-36.5	3.3737	-36.5	3.6003	-36.8	0	-36.7	0	-36.6	0	-36.5	0	-36.5	0		-36.7	-0.26115	-36.6	-0.2691	-36.6	-0.282	-36.5	-0.18875
-36.7	1.42694	-36.6	1.32446	-36.5	0.25475	-36.4	-0.5666	-36.4	0.0264002	-36.7	0	-36.6	0	-36.5	0	-36.4	0	-36.4	0		-36.7	-1.03185	-36.6	1.95695	-36.5	2.5638	-36.4	3.1488	-36.4	3.4553	-36.7	0	-36.6	0	-36.5	0	-36.4	0	-36.4	0		-36.6	-0.3479	-36.5	-0.30095	-36.5	-0.35265	-36.4	-0.22165
-36.6	1.51226	-36.5	1.71055	-36.4	0.648297	-36.3	-0.24405	-36.3	0.36915	-36.6	0	-36.5	0	-36.4	0	-36.3	0	-36.3	0		-36.6	-1.15906	-36.5	1.7992	-36.4	2.37219	-36.3	2.8546	-36.3	3.2168	-36.6	0	-36.5	0	-36.4	0	-36.3	0	-36.3	0		-36.5	-0.37395	-36.4	-0.345251	-36.4	-0.351951	-36.3	-0.2513
-36.5	1.60335	-36.4	2.163	-36.3	1.01705	-36.2	0.0597502	-36.2	0.69605	-36.5	0	-36.4	0	-36.3	0	-36.2	0	-36.2	0		-36.5	-1.2183	-36.4	1.584	-36.3	2.0697	-36.2	2.4003	-36.2	2.8618	-36.5	0	-36.4	0	-36.3	0	-36.2	0	-36.2	0		-36.4	-0.31815	-36.3	-0.3756	-36.3	-0.3621	-36.2	-0.2453
-36.4	1.3172	-36.3	2.60825	-36.2	1.37695	-36.1	0.904403	-36.1	1.5682	-36.4	0	-36.3	0	-36.2	0	-36.1	0	-36.1	0		-36.4	-1.13841	-36.3	1.21461	-36.2	1.6741	-36.1	2.1291	-36.1	2.6248	-36.4	0	-36.3	0	-36.2	0	-36.1	0	-36.1	0		-36.3	-0.346499	-36.2	-0.3681	-36.2	-0.3691	-36.1	-0.24975
-36.3	0.82275	-36.2	2.96735	-36.1	2.29827	-36	3.1206	-36	3.8513	-36.3	0	-36.2	0	-36.1	0	-36	0	-36	0		-36.3	-1.133	-36.2	0.7591	-36.1	1.51698	-36	1.50115	-36	2.05395	-36.3	0	-36.2	0	-36.1	0	-36	0	-36	0		-36.2	-0.3766	-36.1	-0.34625	-36.1	-0.38645	-36	-0.24555
-36.2	0.214768	-36.1	3.8124	-36	4.5768	-35.9	5.42355	-35.9	6.22555	-36.2	0	-36.1	0	-36	0	-35.9	0	-35.9	0		-36.2	-1.15791	-36.1	0.521304	-36	0.91295	-35.9	0.30235	-35.9	0.86705	-36.2	0	-36.1	0	-36	0	-35.9	0	-35.9	0		-36.1	-0.37315	-36	-0.38845	-36	-0.38045	-35.9	-0.24875
-36.1	0.00566795	-36	5.8345	-35.9	6.95331	-35.8	7.33265	-35.8	8.19925	-36.1	0	-36	0	-35.9	0	-35.8	0	-35.8	0		-36.1	-0.919019	-36	-0.0445502	-35.9	-0.310607	-35.8	-1.143	-35.8	-0.6363	-36.1	0	-36	0	-35.9	0	-35.8	0	-35.8	0		-36	-0.35305	-35.9	-0.38595	-35.9	-0.37455	-35.8	-0.221
-36	0.8648	-35.9	7.59895	-35.8	8.78875	-35.7	9.76155	-35.7	10.6718	-36	0	-35.9	0	-35.8	0	-35.7	0	-35.7	0		-36	-0.99735	-35.9	-1.22095	-35.8	-1.7309	-35.7	-2.82245	-35.7	-2.33355	-36	0	-35.9	0	-35.8	0	-35.7	0	-35.7	0		-35.9	-0.36635	-35.8	-0.3669	-35.8	-0.3456	-35.7	-0.209
-35.9	-0.668293	-35.8	7.62249	-35.7	10.0892	-35.6	9.36719	-35.6	9.84789	-35.9	0	-35.8	0	-35.7	0	-35.6	0	-35.6	0		-35.9	-1.14441	-35.8	-2.45834	-35.7	-3.26825	-35.6	-4.15017	-35.6	-3.46597	-35.9	0	-35.8	0	-35.7	0	-35.6	0	-35.6	0		-35.8	-0.3258	-35.7	-0.3504	-35.7	-0.3493	-35.6	-0.2096
-35.8	-2.66985	-35.7	6.51725	-35.6	7.04259	-35.5	6.19695	-35.5	6.27025	-35.8	0	-35.7	0	-35.6	0	-35.5	0	-35.5	0		-35.8	-0.2279	-35.7	-2.91015	-35.6	-3.65151	-35.5	-4.27255	-35.5	-3.53505	-35.8	0	-35.7	0	-35.6	0	-35.5	0	-35.5	0		-35.7	-0.3165	-35.6	-0.3633	-35.6	-0.3457	-35.5	-0.1963
-35.7	-0.902354	-35.6	1.23319	-35.5	1.65755	-35.4	1.7274	-35.4	1.3612	-35.7	0	-35.6	0	-35.5	0	-35.4	0	-35.4	0		-35.7	0.069404	-35.6	-1.92927	-35.5	-2.37235	-35.4	-2.77665	-35.4	-2.04325	-35.7	0	-35.6	0	-35.5	0	-35.4	0	-35.4	0		-35.6	-0.3176	-35.5	-0.3347	-35.5	-0.352	-35.4	-0.2172
-35.6	0.167291	-35.5	-0.60485	-35.4	-1.53581	-35.3	-1.75965	-35.3	-1.63975	-35.6	0	-35.5	0	-35.4	0	-35.3	0	-35.3	0		-35.6	0.147793	-35.5	-0.75185	-35.4	-0.933564	-35.3	-1.604	-35.3	-0.8156	-35.6	0	-35.5	0	-35.4	0	-35.3	0	-35.3	0		-35.5	-0.3093	-35.4	-0.3324	-35.4	-0.341	-35.3	-0.20525
-35.5	0.26845	-35.4	-0.2976	-35.3	-0.70335	-35.2	-1.23965	-35.2	-0.69585	-35.5	0	-35.4	0	-35.3	0	-35.2	0	-35.2	0		-35.5	-0.0107499	-35.4	-0.25455	-35.3	-0.2932	-35.2	-0.78125	-35.2	-0.16775	-35.5	0	-35.4	0	-35.3	0	-35.2	0	-35.2	0		-35.4	-0.3042	-35.3	-0.32895	-35.3	-0.33335	-35.2	-0.20085
-35.4	0.176988	-35.3	0.217362	-35.2	0.00314999	-35.1	-0.431945	-35.1	0.0846547	-35.4	0	-35.3	0	-35.2	0	-35.1	0	-35.1	0		-35.4	-0.0452644	-35.3	0.0854144	-35.2	0.0471499	-35.1	-0.446494	-35.1	0.105006	-35.4	0	-35.3	0	-35.2	0	-35.1	0	-35.1	0		-35.3	-0.28655	-35.2	-0.33395	-35.2	-0.33365	-35.1	-0.21445
-35.3	0.14675	-35.2	0.61035	-35.1	0.74845	-35	0.07175	-35	0.32525	-35.3	0	-35.2	0	-35.1	0	-35	0	-35	0		-35.3	-0.0432999	-35.2	0.18225	-35.1	0.153795	-35	-0.28485	-35	0.14375	-35.3	0	-35.2	0	-35.1	0	-35	0	-35	0		-35.2	-0.27525	-35.1	-0.33485	-35.1	-0.34175	-35	-0.2014
-35.2	0.194144	-35.1	0.938155	-35	0.92625	-34.9	0.47595	-34.9	0.79775	-35.2	0	-35.1	0	-35	0	-34.9	0	-34.9	0		-35.2	-0.0313606	-35.1	0.212806	-35	0.20145	-34.9	-0.18725	-34.9	0.13415	-35.2	0	-35.1	0	-35	0	-34.9	0	-34.9	0		-35.1	-0.27495	-35	-0.3227	-35	-0.333	-34.9	-0.1979
-35.1	0.17915	-35	1.03995	-34.9	1.33775	-34.8	0.88555	-34.8	1.14435	-35.1	0	-35	0	-34.9	0	-34.8	0	-34.8	0		-35.1	-0.0196046	-35	0.26525	-34.9	0.248344	-34.8	-0.08105	-34.8	0.20005	-35.1	0	-35	0	-34.9	0	-34.8	0	-34.8	0		-35	-0.2687	-34.9	-0.3122	-34.9	-0.3284	-34.8	-0.1935
-35	0.05155	-34.9	1.14555	-34.8	1.37545	-34.7	0.97335	-34.7	1.25645	-35	0	-34.9	0	-34.8	0	-34.7	0	-34.7	0		-35	-0.03315	-34.9	0.28815	-34.8	0.33265	-34.7	0.0011	-34.7	0.2847	-35	0	-34.9	0	-34.8	0	-34.7	0	-34.7	0		-34.9	-0.2597	-34.8	-0.3037	-34.8	-0.3243	-34.7	-0.194
-34.9	0.0941504	-34.8	1.18235	-34.7	1.45755	-34.6	1.0645	-34.6	1.377	-34.9	0	-34.8	0	-34.7	0	-34.6	0	-34.6	0		-34.9	-0.0457558	-34.8	0.329156	-34.7	0.3713	-34.6	0.0903531	-34.6	0.308853	-34.9	0	-34.8	0	-34.7	0	-34.6	0	-34.6	0		-34.8	-0.2579	-34.7	-0.3037	-34.7	-0.3221	-34.6	-0.19675
-34.8	0.23045	-34.7	1.17075	-34.6	1.3912	-34.5	1.0826	-34.5	1.4271	-34.8	0	-34.7	0	-34.6	0	-34.5	0	-34.5	0		-34.8	-0.01355	-34.7	0.3507	-34.6	0.380148	-34.5	0.1286	-34.5	0.3477	-34.8	0	-34.7	0	-34.6	0	-34.5	0	-34.5	0		-34.7	-0.2508	-34.6	-0.30225	-34.6	-0.32845	-34.5	-0.1971
-34.7	0.267652	-34.6	1.3041	-34.5	1.3371	-34.4	1.04755	-34.4	1.41785	-34.7	0	-34.6	0	-34.5	0	-34.4	0	-34.4	0		-34.7	0.0015947	-34.6	0.382153	-34.5	0.3565	-34.4	0.18555	-34.4	0.38655	-34.7	0	-34.6	0	-34.5	0	-34.4	0	-34.4	0		-34.6	-0.24895	-34.5	-0.3132	-34.5	-0.3284	-34.4	-0.19095
-34.6	0.2919	-34.5	1.2875	-34.4	1.29655	-34.3	0.9341	-34.3	1.2612	-34.6	0	-34.5	0	-34.4	0	-34.3	0	-34.3	0		-34.6	0.0261481	-34.5	0.3984	-34.4	0.387147	-34.3	0.2333	-34.3	0.4116	-34.6	0	-34.5	0	-34.4	0	-34.3	0	-34.3	0		-34.5	-0.2475	-34.4	-0.30185	-34.4	-0.32255	-34.3	-0.19315
-34.5	0.2286	-34.4	1.28155	-34.3	1.2521	-34.2	0.851	-34.2	1.2033	-34.5	0	-34.4	0	-34.3	0	-34.2	0	-34.2	0		-34.5	0.0519	-34.4	0.41115	-34.3	0.3951	-34.2	0.2795	-34.2	0.4511	-34.5	0	-34.4	0	-34.3	0	-34.2	0	-34.2	0		-34.4	-0.23345	-34.3	-0.30365	-34.3	-0.32545	-34.2	-0.19225
-34.4	0.250249	-34.3	1.2111	-34.2	1.1463	-34.1	0.8467	-34.1	1.1057	-34.4	0	-34.3	0	-34.2	0	-34.1	0	-34.1	0		-34.4	0.092047	-34.3	0.435503	-34.2	0.4165	-34.1	0.313301	-34.1	0.476501	-34.4	0	-34.3	0	-34.2	0	-34.1	0	-34.1	0		-34.3	-0.23375	-34.2	-0.30055	-34.2	-0.32375	-34.1	-0.194
-34.3	0.2529	-34.2	1.1886	-34.1	1.1702	-34	0.80665	-34	1.10425	-34.3	0	-34.2	0	-34.1	0	-34	0	-34	0		-34.3	0.1305	-34.2	0.4524	-34.1	0.4271	-34	0.3467	-34	0.4877	-34.3	0	-34.2	0	-34.1	0	-34	0	-34	0		-34.2	-0.22915	-34.1	-0.2939	-34.1	-0.3189	-34	-0.1859
-34.2	0.269399	-34.1	1.1535	-34	1.16285	-33.9	0.77765	-33.9	1.01595	-34.2	0	-34.1	0	-34	0	-33.9	0	-33.9	0		-34.2	0.120198	-34.1	0.455101	-34	0.4192	-33.9	0.35215	-33.9	0.48955	-34.2	0	-34.1	0	-34	0	-33.9	0	-33.9	0		-34.1	-0.2166	-34	-0.2876	-34	-0.3145	-33.9	-0.1798
-34.1	0.261599	-34	1.10695	-33.9	1.09995	-33.8	0.72	-33.8	0.9421	-34.1	0	-34	0	-33.9	0	-33.8	0	-33.8	0		-34.1	0.142	-34	0.462	-33.9	0.40645	-33.8	0.38165	-33.8	0.50915	-34.1	0	-34	0	-33.9	0	-33.8	0	-33.8	0		-34	-0.2044	-33.9	-0.2785	-33.9	-0.3083	-33.8	-0.1685
-34	0.24605	-33.9	1.07065	-33.8	1.0508	-33.7	0.66265	-33.7	0.87915	-34	0	-33.9	0	-33.8	0	-33.7	0	-33.7	0		-34	0.1539	-33.9	0.44575	-33.8	0.43005	-33.7	0.3962	-33.7	0.4967	-34	0	-33.9	0	-33.8	0	-33.7	0	-33.7	0		-33.9	-0.1938	-33.8	-0.2718	-33.8	-0.3028	-33.7	-0.15965
-33.9	0.221647	-33.8	1.0427	-33.7	1.00105	-33.6	0.630752	-33.6	0.822252	-33.9	0	-33.8	0	-33.7	0	-33.6	0	-33.6	0		-33.9	0.12785	-33.8	0.46315	-33.7	0.44	-33.6	0.39885	-33.6	0.47945	-33.9	0	-33.8	0	-33.7	0	-33.6	0	-33.6	0		-33.8	-0.1844	-33.7	-0.26645	-33.7	-0.29745	-33.6	-0.154
-33.8	0.2207	-33.7	0.98625	-33.6	0.959648	-33.5	0.5907	-33.5	0.7717	-33.8	0	-33.7	0	-33.6	0	-33.5	0	-33.5	0		-33.8	0.14345	-33.7	0.4809	-33.6	0.43605	-33.5	0.3794	-33.5	0.4498	-33.8	0	-33.7	0	-33.6	0	-33.5	0	-33.5	0		-33.7	-0.17495	-33.6	-0.2694	-33.6	-0.2972	-33.5	-0.1499
-33.7	0.256246	-33.6	0.930252	-33.5	0.9295	-33.4	0.5995	-33.4	0.7487	-33.7	0	-33.6	0	-33.5	0	-33.4	0	-33.4	0		-33.7	0.160999	-33.6	0.47215	-33.5	0.4085	-33.4	0.3647	-33.4	0.4196	-33.7	0	-33.6	0	-33.5	0	-33.4	0	-33.4	0		-33.6	-0.1689	-33.5	-0.2711	-33.5	-0.2924	-33.4	-0.14875
-33.6	0.280248	-33.5	0.9313	-33.4	0.935498	-33.3	0.59085	-33.3	0.75895	-33.6	0	-33.5	0	-33.4	0	-33.3	0	-33.3	0		-33.6	0.16845	-33.5	0.4534	-33.4	0.3965	-33.3	0.3601	-33.3	0.4224	-33.6	0	-33.5	0	-33.4	0	-33.3	0	-33.3	0		-33.5	-0.1653	-33.4	-0.27315	-33.4	-0.29325	-33.3	-0.14335
-33.5	0.2971	-33.4	0.9418	-33.3	0.94115	-33.2	0.5753	-33.2	0.7255	-33.5	0	-33.4	0	-33.3	0	-33.2	0	-33.2	0		-33.5	0.134	-33.4	0.4537	-33.3	0.3967	-33.2	0.3654	-33.2	0.415	-33.5	0	-33.4	0	-33.3	0	-33.2	0	-33.2	0		-33.4	-0.15915	-33.3	-0.26525	-33.3	-0.30205	-33.2	-0.1401
-33.4	0.300998	-33.3	0.916652	-33.2	0.9272	-33.1	0.556351	-33.1	0.699951	-33.4	0	-33.3	0	-33.2	0	-33.1	0	-33.1	0		-33.4	0.1102	-33.3	0.4819	-33.2	0.4254	-33.1	0.37655	-33.1	0.41385	-33.4	0	-33.3	0	-33.2	0	-33.1	0	-33.1	0		-33.3	-0.15125	-33.2	-0.2613	-33.2	-0.3113	-33.1	-0.1336
-33.3	0.32295	-33.2	0.9022	-33.1	0.911049	-33	0.54375	-33	0.69885	-33.3	0	-33.2	0	-33.1	0	-33	0	-33	0		-33.3	0.1062	-33.2	0.5092	-33.1	0.42945	-33	0.38165	-33	0.40625	-33.3	0	-33.2	0	-33.1	0	-33	0	-33	0		-33.2	-0.1498	-33.1	-0.2592	-33.1	-0.2973	-33	-0.13555
-33.2	0.333398	-33.1	0.884351	-33	0.89745	-32.9	0.5271	-32.9	0.6864	-33.2	0	-33.1	0	-33	0	-32.9	0	-32.9	0		-33.2	0.116	-33.1	0.52555	-33	0.41845	-32.9	0.3939	-32.9	0.4048	-33.2	0	-33.1	0	-33	0	-32.9	0	-32.9	0		-33.1	-0.1441	-33	-0.25985	-33	-0.28605	-32.9	-0.1356
-33.1	0.336549	-33	0.87155	-32.9	0.867699	-32.8	0.5132	-32.8	0.6844	-33.1	0	-33	0	-32.9	0	-32.8	0	-32.8	0		-33.1	0.11915	-33	0.54635	-32.9	0.4236	-32.8	0.4038	-32.8	0.4021	-33.1	0	-33	0	-32.9	0	-32.8	0	-32.8	0		-33	-0.14335	-32.9	-0.2674	-32.9	-0.2818	-32.8	-0.13715
-33	0.36155	-32.9	0.8591	-32.8	0.8422	-32.7	0.5091	-32.7	0.6621	-33	0	-32.9	0	-32.8	0	-32.7	0	-32.7	0		-33	0.12595	-32.9	0.5599	-32.8	0.4202	-32.7	0.4217	-32.7	0.41	-33	0	-32.9	0	-32.8	0	-32.7	0	-32.7	0		-32.9	-0.1435	-32.8	-0.27755	-32.8	-0.28485	-32.7	-0.14435
-32.9	0.361399	-32.8	0.843401	-32.7	0.8234	-32.6	0.51715	-32.6	0.65875	-32.9	0	-32.8	0	-32.7	0	-32.6	0	-32.6	0		-32.9	0.1182	-32.8	0.5605	-32.7	0.4484	-32.6	0.43125	-32.6	0.40915	-32.9	0	-32.8	0	-32.7	0	-32.6	0	-32.6	0		-32.8	-0.14125	-32.7	-0.27105	-32.7	-0.28225	-32.6	-0.15745
-32.8	0.3601	-32.7	0.8336	-32.6	0.82005	-32.5	0.51115	-32.5	0.65245	-32.8	0	-32.7	0	-32.6	0	-32.5	0	-32.5	0		-32.8	0.1054	-32.7	0.5861	-32.6	0.45165	-32.5	0.4355	-32.5	0.4022	-32.8	0	-32.7	0	-32.6	0	-32.5	0	-32.5	0		-32.7	-0.13895	-32.6	-0.27195	-32.6	-0.28165	-32.5	-0.15115
-32.7	0.355699	-32.6	0.83115	-32.5	0.80845	-32.4	0.5083	-32.4	0.6483	-32.7	0	-32.6	0	-32.5	0	-32.4	0	-32.4	0		-32.7	0.1327	-32.6	0.58065	-32.5	0.4608	-32.4	0.44845	-32.4	0.41575	-32.7	0	-32.6	0	-32.5	0	-32.4	0	-32.4	0		-32.6	-0.14525	-32.5	-0.26505	-32.5	-0.28995	-32.4	-0.1496
-32.6	0.36395	-32.5	0.83535	-32.4	0.7942	-32.3	0.5	-32.3	0.6398	-32.6	0	-32.5	0	-32.4	0	-32.3	0	-32.3	0		-32.6	0.12995	-32.5	0.5776	-32.4	0.478951	-32.3	0.46495	-32.3	0.42285	-32.6	0	-32.5	0	-32.4	0	-32.3	0	-32.3	0		-32.5	-0.14925	-32.4	-0.2641	-32.4	-0.2937	-32.3	-0.15815
-32.5	0.38125	-32.4	0.8249	-32.3	0.7764	-32.2	0.47865	-32.2	0.61145	-32.5	0	-32.4	0	-32.3	0	-32.2	0	-32.2	0		-32.5	0.1288	-32.4	0.58625	-32.3	0.49005	-32.2	0.47265	-32.2	0.43335	-32.5	0	-32.4	0	-32.3	0	-32.2	0	-32.2	0		-32.4	-0.1518	-32.3	-0.26515	-32.3	-0.28885	-32.2	-0.1695
-32.4	0.375	-32.3	0.8142	-32.2	0.75005	-32.1	0.47645	-32.1	0.59005	-32.4	0	-32.3	0	-32.2	0	-32.1	0	-32.1	0		-32.4	0.137951	-32.3	0.595449	-32.2	0.50045	-32.1	0.4808	-32.1	0.4405	-32.4	0	-32.3	0	-32.2	0	-32.1	0	-32.1	0		-32.3	-0.16005	-32.2	-0.2648	-32.2	-0.2907	-32.1	-0.1776
-32.3	0.3878	-32.2	0.80905	-32.1	0.735949	-32	0.4592	-32	0.5785	-32.3	0	-32.2	0	-32.1	0	-32	0	-32	0		-32.3	0.13955	-32.2	0.60005	-32.1	0.504	-32	0.4866	-32	0.4419	-32.3	0	-32.2	0	-32.1	0	-32	0	-32	0		-32.2	-0.1686	-32.1	-0.2625	-32.1	-0.2886	-32	-0.17555
-32.2	0.376149	-32.1	0.80085	-32	0.7047	-31.9	0.4484	-31.9	0.5653	-32.2	0	-32.1	0	-32	0	-31.9	0	-31.9	0		-32.2	0.144851	-32.1	0.6102	-32	0.5094	-31.9	0.5033	-31.9	0.4496	-32.2	0	-32.1	0	-32	0	-31.9	0	-31.9	0		-32.1	-0.1744	-32	-0.25525	-32	-0.28915	-31.9	-0.17345
-32.1	0.369249	-32	0.7797	-31.9	0.6927	-31.8	0.4502	-31.8	0.5647	-32.1	0	-32	0	-31.9	0	-31.8	0	-31.8	0		-32.1	0.1455	-32	0.6112	-31.9	0.5152	-31.8	0.51645	-31.8	0.45775	-32.1	0	-32	0	-31.9	0	-31.8	0	-31.8	0		-32	-0.17425	-31.9	-0.25145	-31.9	-0.28495	-31.8	-0.1781
-32	0.3454	-31.9	0.7711	-31.8	0.6812	-31.7	0.4374	-31.7	0.554	-32	0	-31.9	0	-31.8	0	-31.7	0	-31.7	0		-32	0.1497	-31.9	0.62	-31.8	0.51715	-31.7	0.5178	-31.7	0.4591	-32	0	-31.9	0	-31.8	0	-31.7	0	-31.7	0		-31.9	-0.17235	-31.8	-0.2575	-31.8	-0.2853	-31.7	-0.1804
-31.9	0.3269	-31.8	0.7565	-31.7	0.667	-31.6	0.4203	-31.6	0.5436	-31.9	0	-31.8	0	-31.7	0	-31.6	0	-31.6	0		-31.9	0.149801	-31.8	0.62345	-31.7	0.5119	-31.6	0.52175	-31.6	0.46635	-31.9	0	-31.8	0	-31.7	0	-31.6	0	-31.6	0		-31.8	-0.1731	-31.7	-0.2635	-31.7	-0.2863	-31.6	-0.18425
-31.8	0.32	-31.7	0.7373	-31.6	0.6492	-31.5	0.4155	-31.5	0.5314	-31.8	0	-31.7	0	-31.6	0	-31.5	0	-31.5	0		-31.8	0.14765	-31.7	0.6227	-31.6	0.51455	-31.5	0.5321	-31.5	0.4779	-31.8	0	-31.7	0	-31.6	0	-31.5	0	-31.5	0		-31.7	-0.1747	-31.6	-0.26315	-31.6	-0.28235	-31.5	-0.1821
-31.7	0.3265	-31.6	0.7308	-31.5	0.6338	-31.4	0.4168	-31.4	0.5306	-31.7	0	-31.6	0	-31.5	0	-31.4	0	-31.4	0		-31.7	0.1342	-31.6	0.62535	-31.5	0.5213	-31.4	0.53685	-31.4	0.48475	-31.7	0	-31.6	0	-31.5	0	-31.4	0	-31.4	0		-31.6	-0.17115	-31.5	-0.262	-31.5	-0.2762	-31.4	-0.1829
-31.6	0.3201	-31.5	0.7242	-31.4	0.6299	-31.3	0.4183	-31.3	0.5253	-31.6	0	-31.5	0	-31.4	0	-31.3	0	-31.3	0		-31.6	0.12555	-31.5	0.628	-31.4	0.51695	-31.3	0.5455	-31.3	0.4956	-31.6	0	-31.5	0	-31.4	0	-31.3	0	-31.3	0		-31.5	-0.1698	-31.4	-0.2532	-31.4	-0.2691	-31.3	-0.1888
-31.5	0.3428	-31.4	0.7338	-31.3	0.6224	-31.2	0.40255	-31.2	0.52085	-31.5	0	-31.4	0	-31.3	0	-31.2	0	-31.2	0		-31.5	0.1316	-31.4	0.62765	-31.3	0.5163	-31.2	0.55175	-31.2	0.50125	-31.5	0	-31.4	0	-31.3	0	-31.2	0	-31.2	0		-31.4	-0.1666	-31.3	-0.256	-31.3	-0.2666	-31.2	-0.18395
-31.4	0.377	-31.3	0.7246	-31.2	0.60865	-31.1	0.38675	-31.1	0.51505	-31.4	0	-31.3	0	-31.2	0	-31.1	0	-31.1	0		-31.4	0.13535	-31.3	0.6245	-31.2	0.52325	-31.1	0.55445	-31.1	0.50355	-31.4	0	-31.3	0	-31.2	0	-31.1	0	-31.1	0		-31.3	-0.1657	-31.2	-0.24495	-31.2	-0.26505	-31.1	-0.17675
-31.3	0.3958	-31.2	0.71035	-31.1	0.60425	-31	0.39065	-31	0.51485	-31.3	0	-31.2	0	-31.1	0	-31	0	-31	0		-31.3	0.1265	-31.2	0.61945	-31.1	0.52185	-31	0.5549	-31	0.5087	-31.3	0	-31.2	0	-31.1	0	-31	0	-31	0		-31.2	-0.16155	-31.1	-0.23935	-31.1	-0.25725	-31	-0.167
-31.2	0.40715	-31.1	0.71565	-31	0.59855	-30.9	0.378	-30.9	0.5111	-31.2	0	-31.1	0	-31	0	-30.9	0	-30.9	0		-31.2	0.11885	-31.1	0.61655	-31	0.5204	-30.9	0.55255	-30.9	0.50895	-31.2	0	-31.1	0	-31	0	-30.9	0	-30.9	0		-31.1	-0.15505	-31	-0.2355	-31	-0.2567	-30.9	-0.1605
-31.1	0.42465	-31	0.71615	-30.9	0.5942	-30.8	0.37695	-30.8	0.51155	-31.1	0	-31	0	-30.9	0	-30.8	0	-30.8	0		-31.1	0.10865	-31	0.6241	-30.9	0.51595	-30.8	0.55735	-30.8	0.51275	-31.1	0	-31	0	-30.9	0	-30.8	0	-30.8	0		-31	-0.1533	-30.9	-0.2331	-30.9	-0.2555	-30.8	-0.16025
-31	0.43505	-30.9	0.7036	-30.8	0.59725	-30.7	0.37095	-30.7	0.50745	-31	0	-30.9	0	-30.8	0	-30.7	0	-30.7	0		-31	0.0956003	-30.9	0.63095	-30.8	0.51755	-30.7	0.56235	-30.7	0.51495	-31	0	-30.9	0	-30.8	0	-30.7	0	-30.7	0		-30.9	-0.1521	-30.8	-0.22755	-30.8	-0.24945	-30.7	-0.1595
-30.9	0.4428	-30.8	0.70445	-30.7	0.58735	-30.6	0.3654	-30.6	0.5034	-30.9	0	-30.8	0	-30.7	0	-30.6	0	-30.6	0		-30.9	0.0952504	-30.8	0.63425	-30.7	0.52395	-30.6	0.5679	-30.6	0.5185	-30.9	0	-30.8	0	-30.7	0	-30.6	0	-30.6	0		-30.8	-0.15195	-30.7	-0.2208	-30.7	-0.2473	-30.6	-0.16235
-30.8	0.45295	-30.7	0.69555	-30.6	0.5792	-30.5	0.36355	-30.5	0.50125	-30.8	0	-30.7	0	-30.6	0	-30.5	0	-30.5	0		-30.8	0.0920501	-30.7	0.63435	-30.6	0.5297	-30.5	0.57095	-30.5	0.52035	-30.8	0	-30.7	0	-30.6	0	-30.5	0	-30.5	0		-30.7	-0.149	-30.6	-0.21825	-30.6	-0.24335	-30.5	-0.16475
-30.7	0.45275	-30.6	0.6867	-30.5	0.57445	-30.4	0.36065	-30.4	0.49795	-30.7	0	-30.6	0	-30.5	0	-30.4	0	-30.4	0		-30.7	0.0961503	-30.6	0.6322	-30.5	0.53585	-30.4	0.57255	-30.4	0.52305	-30.7	0	-30.6	0	-30.5	0	-30.4	0	-30.4	0		-30.6	-0.14425	-30.5	-0.21945	-30.5	-0.24085	-30.4	-0.16185
-30.6	0.4396	-30.5	0.67945	-30.4	0.56645	-30.3	0.36465	-30.3	0.49825	-30.6	0	-30.5	0	-30.4	0	-30.3	0	-30.3	0		-30.6	0.1024	-30.5	0.63125	-30.4	0.53725	-30.3	0.57525	-30.3	0.52215	-30.6	0	-30.5	0	-30.4	0	-30.3	0	-30.3	0		-30.5	-0.14505	-30.4	-0.21825	-30.4	-0.24165	-30.3	-0.15665
-30.5	0.43285	-30.4	0.68315	-30.3	0.55925	-30.2	0.36285	-30.2	0.50505	-30.5	0	-30.4	0	-30.3	0	-30.2	0	-30.2	0		-30.5	0.11075	-30.4	0.62975	-30.3	0.53345	-30.2	0.58155	-30.2	0.52515	-30.5	0	-30.4	0	-30.3	0	-30.2	0	-30.2	0		-30.4	-0.14475	-30.3	-0.21395	-30.3	-0.23685	-30.2	-0.15155
-30.4	0.42785	-30.3	0.68915	-30.2	0.55565	-30.1	0.36945	-30.1	0.51065	-30.4	0	-30.3	0	-30.2	0	-30.1	0	-30.1	0		-30.4	0.11725	-30.3	0.63115	-30.2	0.53165	-30.1	0.58715	-30.1	0.52945	-30.4	0	-30.3	0	-30.2	0	-30.1	0	-30.1	0		-30.3	-0.14125	-30.2	-0.21045	-30.2	-0.23715	-30.1	-0.14505
-30.3	0.42185	-30.2	0.68985	-30.1	0.55605	-30	0.37405	-30	0.51355	-30.3	0	-30.2	0	-30.1	0	-30	0	-30	0		-30.3	0.10975	-30.2	0.63675	-30.1	0.53835	-30	0.59465	-30	0.53375	-30.3	0	-30.2	0	-30.1	0	-30	0	-30	0		-30.2	-0.13855	-30.1	-0.20385	-30.1	-0.23255	-30	-0.1428
-30.2	0.41035	-30.1	0.69385	-30	0.55615	-29.9	0.3748	-29.9	0.5145	-30.2	0	-30.1	0	-30	0	-29.9	0	-29.9	0		-30.2	0.10915	-30.1	0.63545	-30	0.54515	-29.9	0.59995	-29.9	0.54195	-30.2	0	-30.1	0	-30	0	-29.9	0	-29.9	0		-30.1	-0.13385	-30	-0.2023	-30	-0.2331	-29.9	-0.13785
-30.1	0.40365	-30	0.69665	-29.9	0.5497	-29.8	0.3776	-29.8	0.5147	-30.1	0	-30	0	-29.9	0	-29.8	0	-29.8	0		-30.1	0.10525	-30	0.63365	-29.9	0.54915	-29.8	0.60745	-29.8	0.54895	-30.1	0	-30	0	-29.9	0	-29.8	0	-29.8	0		-30	-0.1333	-29.9	-0.20065	-29.9	-0.23155	-29.8	-0.13855
-30	0.40525	-29.9	0.6954	-29.8	0.5472	-29.7	0.383	-29.7	0.5185	-30	0	-29.9	0	-29.8	0	-29.7	0	-29.7	0		-30	0.10435	-29.9	0.63325	-29.8	0.55375	-29.7	0.60885	-29.7	0.55075	-30	0	-29.9	0	-29.8	0	-29.7	0	-29.7	0		-29.9	-0.12805	-29.8	-0.20295	-29.8	-0.22785	-29.7	-0.13995
-29.9	0.4085	-29.8	0.6935	-29.7	0.5476	-29.6	0.3861	-29.6	0.5241	-29.9	0	-29.8	0	-29.7	0	-29.6	0	-29.6	0		-29.9	0.10515	-29.8	0.63395	-29.7	0.55695	-29.6	0.6084	-29.6	0.5535	-29.9	0	-29.8	0	-29.7	0	-29.6	0	-29.6	0		-29.8	-0.12745	-29.7	-0.20635	-29.7	-0.22945	-29.6	-0.1342
-29.8	0.4087	-29.7	0.6928	-29.6	0.5458	-29.5	0.39235	-29.5	0.53135	-29.8	0	-29.7	0	-29.6	0	-29.5	0	-29.5	0		-29.8	0.10695	-29.7	0.63145	-29.6	0.5547	-29.5	0.6145	-29.5	0.5578	-29.8	0	-29.7	0	-29.6	0	-29.5	0	-29.5	0		-29.7	-0.12835	-29.6	-0.2061	-29.6	-0.2238	-29.5	-0.13025
-29.7	0.4076	-29.6	0.6909	-29.5	0.54505	-29.4	0.39535	-29.4	0.53715	-29.7	0	-29.6	0	-29.5	0	-29.4	0	-29.4	0		-29.7	0.10445	-29.6	0.6277	-29.5	0.5594	-29.4	0.6172	-29.4	0.5612	-29.7	0	-29.6	0	-29.5	0	-29.4	0	-29.4	0		-29.6	-0.1252	-29.5	-0.20295	-29.5	-0.21815	-29.4	-0.12715
-29.6	0.405	-29.5	0.69315	-29.4	0.54165	-29.3	0.39795	-29.3	0.54265	-29.6	0	-29.5	0	-29.4	0	-29.3	0	-29.3	0		-29.6	0.1021	-29.5	0.6301	-29.4	0.5644	-29.3	0.61495	-29.3	0.56355	-29.6	0	-29.5	0	-29.4	0	-29.3	0	-29.3	0		-29.5	-0.12325	-29.4	-0.20145	-29.4	-0.21425	-29.3	-0.1261
-29.5	0.40175	-29.4	0.69525	-29.3	0.54255	-29.2	0.40295	-29.2	0.54615	-29.5	0	-29.4	0	-29.3	0	-29.2	0	-29.2	0		-29.5	0.1041	-29.4	0.6299	-29.3	0.56625	-29.2	0.61455	-29.2	0.56655	-29.5	0	-29.4	0	-29.3	0	-29.2	0	-29.2	0		-29.4	-0.12445	-29.3	-0.1946	-29.3	-0.2129	-29.2	-0.1257
-29.4	0.39485	-29.3	0.69895	-29.2	0.53875	-29.1	0.40725	-29.1	0.54695	-29.4	0	-29.3	0	-29.2	0	-29.1	0	-29.1	0		-29.4	0.1067	-29.3	0.62775	-29.2	0.56365	-29.1	0.61635	-29.1	0.56615	-29.4	0	-29.3	0	-29.2	0	-29.1	0	-29.1	0		-29.3	-0.1255	-29.2	-0.1911	-29.2	-0.2114	-29.1	-0.12235
-29.3	0.39125	-29.2	0.70285	-29.1	0.53655	-29	0.411	-29	0.5525	-29.3	0	-29.2	0	-29.1	0	-29	0	-29	0		-29.3	0.10435	-29.2	0.62455	-29.1	0.56385	-29	0.614	-29	0.5679	-29.3	0	-29.2	0	-29.1	0	-29	0	-29	0		-29.2	-0.1263	-29.1	-0.18845	-29.1	-0.20625	-29	-0.1184
-29.2	0.38955	-29.1	0.70245	-29	0.5382	-28.9	0.41895	-28.9	0.55275	-29.2	0	-29.1	0	-29	0	-28.9	0	-28.9	0		-29.2	0.10365	-29.1	0.62415	-29	0.5667	-28.9	0.6142	-28.9	0.5741	-29.2	0	-29.1	0	-29	0	-28.9	0	-28.9	0		-29.1	-0.12755	-29	-0.1839	-29	-0.2005	-28.9	-0.1138
-29.1	0.38895	-29	0.7055	-28.9	0.53785	-28.8	0.4224	-28.8	0.5547	-29.1	0	-29	0	-28.9	0	-28.8	0	-28.8	0		-29.1	0.10455	-29	0.6242	-28.9	0.5704	-28.8	0.6156	-28.8	0.5736	-29.1	0	-29	0	-28.9	0	-28.8	0	-28.8	0		-29	-0.1267	-28.9	-0.1841	-28.9	-0.1988	-28.8	-0.1123
-29	0.3878	-28.9	0.70555	-28.8	0.5384	-28.7	0.4237	-28.7	0.5604	-29	0	-28.9	0	-28.8	0	-28.7	0	-28.7	0		-29	0.1004	-28.9	0.6226	-28.8	0.5753	-28.7	0.61735	-28.7	0.57615	-29	0	-28.9	0	-28.8	0	-28.7	0	-28.7	0		-28.9	-0.1265	-28.8	-0.1815	-28.8	-0.1987	-28.7	-0.10985
-28.9	0.385551	-28.8	0.7043	-28.7	0.5348	-28.6	0.42505	-28.6	0.56685	-28.9	0	-28.8	0	-28.7	0	-28.6	0	-28.6	0		-28.9	0.0966002	-28.8	0.6217	-28.7	0.57465	-28.6	0.6182	-28.6	0.5759	-28.9	0	-28.8	0	-28.7	0	-28.6	0	-28.6	0		-28.8	-0.1272	-28.7	-0.18045	-28.7	-0.19945	-28.6	-0.10225
-28.8	0.3859	-28.7	0.7024	-28.6	0.53665	-28.5	0.42945	-28.5	0.57365	-28.8	0	-28.7	0	-28.6	0	-28.5	0	-28.5	0		-28.8	0.0973001	-28.7	0.62125	-28.6	0.5731	-28.5	0.62155	-28.5	0.57855	-28.8	0	-28.7	0	-28.6	0	-28.5	0	-28.5	0		-28.7	-0.12895	-28.6	-0.17825	-28.6	-0.19595	-28.5	-0.1001
-28.7	0.3828	-28.6	0.70015	-28.5	0.53715	-28.4	0.43085	-28.4	0.58355	-28.7	0	-28.6	0	-28.5	0	-28.4	0	-28.4	0		-28.7	0.10065	-28.6	0.617	-28.5	0.57295	-28.4	0.6241	-28.4	0.579	-28.7	0	-28.6	0	-28.5	0	-28.4	0	-28.4	0		-28.6	-0.12525	-28.5	-0.1765	-28.5	-0.1947	-28.4	-0.09435
-28.6	0.37725	-28.5	0.70305	-28.4	0.54005	-28.3	0.43285	-28.3	0.59585	-28.6	0	-28.5	0	-28.4	0	-28.3	0	-28.3	0		-28.6	0.0997001	-28.5	0.61525	-28.4	0.5751	-28.3	0.62435	-28.3	0.58295	-28.6	0	-28.5	0	-28.4	0	-28.3	0	-28.3	0		-28.5	-0.123	-28.4	-0.17645	-28.4	-0.19415	-28.3	-0.09275
-28.5	0.37235	-28.4	0.70785	-28.3	0.55045	-28.2	0.43855	-28.2	0.59845	-28.5	0	-28.4	0	-28.3	0	-28.2	0	-28.2	0		-28.5	0.10005	-28.4	0.615	-28.3	0.57595	-28.2	0.6244	-28.2	0.5856	-28.5	0	-28.4	0	-28.3	0	-28.2	0	-28.2	0		-28.4	-0.12265	-28.3	-0.17835	-28.3	-0.19565	-28.2	-0.0955
-28.4	0.368651	-28.3	0.71105	-28.2	0.55575	-28.1	0.44095	-28.1	0.60125	-28.4	0	-28.3	0	-28.2	0	-28.1	0	-28.1	0		-28.4	0.0954002	-28.3	0.61365	-28.2	0.5778	-28.1	0.6235	-28.1	0.5888	-28.4	0	-28.3	0	-28.2	0	-28.1	0	-28.1	0		-28.3	-0.12185	-28.2	-0.1804	-28.2	-0.1947	-28.1	-0.09475
-28.3	0.36165	-28.2	0.71075	-28.1	0.55675	-28	0.44475	-28	0.60595	-28.3	0	-28.2	0	-28.1	0	-28	0	-28	0		-28.3	0.0999501	-28.2	0.6098	-28.1	0.5808	-28	0.62925	-28	0.59455	-28.3	0	-28.2	0	-28.1	0	-28	0	-28	0		-28.2	-0.1252	-28.1	-0.17875	-28.1	-0.19325	-28	-0.09485
-28.2	0.35565	-28.1	0.70925	-28	0.55335	-27.9	0.44775	-27.9	0.61075	-28.2	0	-28.1	0	-28	0	-27.9	0	-27.9	0		-28.2	0.1017	-28.1	0.6094	-28	0.58335	-27.9	0.6344	-27.9	0.6003	-28.2	0	-28.1	0	-28	0	-27.9	0	-27.9	0		-28.1	-0.12055	-28	-0.17685	-28	-0.19585	-27.9	-0.09465
-28.1	0.35395	-28	0.70805	-27.9	0.55475	-27.8	0.453	-27.8	0.6155	-28.1	0	-28	0	-27.9	0	-27.8	0	-27.8	0		-28.1	0.1046	-28	0.61045	-27.9	0.5884	-27.8	0.6373	-27.8	0.6022	-28.1	0	-28	0	-27.9	0	-27.8	0	-27.8	0		-28	-0.11605	-27.9	-0.17765	-27.9	-0.19755	-27.8	-0.09385
-28	0.34575	-27.9	0.70965	-27.8	0.5567	-27.7	0.45945	-27.7	0.62305	-28	0	-27.9	0	-27.8	0	-27.7	0	-27.7	0		-28	0.10885	-27.9	0.6139	-27.8	0.5925	-27.7	0.6357	-27.7	0.607	-28	0	-27.9	0	-27.8	0	-27.7	0	-27.7	0		-27.9	-0.11865	-27.8	-0.17695	-27.8	-0.19935	-27.7	-0.09435
-27.9	0.34535	-27.8	0.7098	-27.7	0.55955	-27.6	0.46345	-27.6	0.63095	-27.9	0	-27.8	0	-27.7	0	-27.6	0	-27.6	0		-27.9	0.1165	-27.8	0.6129	-27.7	0.5942	-27.6	0.6345	-27.6	0.607	-27.9	0	-27.8	0	-27.7	0	-27.6	0	-27.6	0		-27.8	-0.11905	-27.7	-0.17555	-27.7	-0.19955	-27.6	-0.09325
-27.8	0.3421	-27.7	0.71365	-27.6	0.56135	-27.5	0.46615	-27.5	0.63455	-27.8	0	-27.7	0	-27.6	0	-27.5	0	-27.5	0		-27.8	0.1204	-27.7	0.6114	-27.6	0.5905	-27.5	0.63755	-27.5	0.61185	-27.8	0	-27.7	0	-27.6	0	-27.5	0	-27.5	0		-27.7	-0.11825	-27.6	-0.17155	-27.6	-0.19825	-27.5	-0.09175
-27.7	0.33695	-27.6	0.71375	-27.5	0.56045	-27.4	0.47245	-27.4	0.64195	-27.7	0	-27.6	0	-27.5	0	-27.4	0	-27.4	0		-27.7	0.1201	-27.6	0.6068	-27.5	0.59445	-27.4	0.6396	-27.4	0.6138	-27.7	0	-27.6	0	-27.5	0	-27.4	0	-27.4	0		-27.6	-0.11375	-27.5	-0.16585	-27.5	-0.19355	-27.4	-0.0885
-27.6	0.33255	-27.5	0.71175	-27.4	0.56405	-27.3	0.4752	-27.3	0.6451	-27.6	0	-27.5	0	-27.4	0	-27.3	0	-27.3	0		-27.6	0.1187	-27.5	0.60725	-27.4	0.5938	-27.3	0.63835	-27.3	0.61355	-27.6	0	-27.5	0	-27.4	0	-27.3	0	-27.3	0		-27.5	-0.11095	-27.4	-0.1646	-27.4	-0.1889	-27.3	-0.0883
-27.5	0.33155	-27.4	0.70965	-27.3	0.5619	-27.2	0.48105	-27.2	0.65005	-27.5	0	-27.4	0	-27.3	0	-27.2	0	-27.2	0		-27.5	0.12025	-27.4	0.6087	-27.3	0.59195	-27.2	0.63865	-27.2	0.61725	-27.5	0	-27.4	0	-27.3	0	-27.2	0	-27.2	0		-27.4	-0.1054	-27.3	-0.1627	-27.3	-0.1895	-27.2	-0.0857
-27.4	0.33085	-27.3	0.7023	-27.2	0.56635	-27.1	0.4879	-27.1	0.6515	-27.4	0	-27.3	0	-27.2	0	-27.1	0	-27.1	0		-27.4	0.1219	-27.3	0.61045	-27.2	0.59435	-27.1	0.63925	-27.1	0.62025	-27.4	0	-27.3	0	-27.2	0	-27.1	0	-27.1	0		-27.3	-0.1054	-27.2	-0.1631	-27.2	-0.1886	-27.1	-0.08835
-27.3	0.3256	-27.2	0.70375	-27.1	0.5664	-27	0.487	-27	0.653	-27.3	0	-27.2	0	-27.1	0	-27	0	-27	0		-27.3	0.12265	-27.2	0.60775	-27.1	0.59425	-27	0.64115	-27	0.61985	-27.3	0	-27.2	0	-27.1	0	-27	0	-27	0		-27.2	-0.1059	-27.1	-0.16355	-27.1	-0.18925	-27	-0.0891
-27.2	0.32515	-27.1	0.6986	-27	0.5614	-26.9	0.4856	-26.9	0.655	-27.2	0	-27.1	0	-27	0	-26.9	0	-26.9	0		-27.2	0.12595	-27.1	0.60695	-27	0.59205	-26.9	0.64255	-26.9	0.62075	-27.2	0	-27.1	0	-27	0	-26.9	0	-26.9	0		-27.1	-0.10675	-27	-0.1613	-27	-0.1906	-26.9	-0.09065
-27.1	0.3204	-27	0.6967	-26.9	0.5582	-26.8	0.48785	-26.8	0.65385	-27.1	0	-27	0	-26.9	0	-26.8	0	-26.8	0		-27.1	0.12795	-27	0.60405	-26.9	0.59185	-26.8	0.63865	-26.8	0.62075	-27.1	0	-27	0	-26.9	0	-26.8	0	-26.8	0		-27	-0.1075	-26.9	-0.16085	-26.9	-0.19235	-26.8	-0.09015
-27	0.3159	-26.9	0.6947	-26.8	0.55635	-26.7	0.49175	-26.7	0.65745	-27	0	-26.9	0	-26.8	0	-26.7	0	-26.7	0		-27	0.13135	-26.9	0.60025	-26.8	0.59355	-26.7	0.63735	-26.7	0.62085	-27	0	-26.9	0	-26.8	0	-26.7	0	-26.7	0		-26.9	-0.10895	-26.8	-0.15965	-26.8	-0.19255	-26.7	-0.08855
-26.9	0.3163	-26.8	0.69375	-26.7	0.55615	-26.6	0.4988	-26.6	0.6623	-26.9	0	-26.8	0	-26.7	0	-26.6	0	-26.6	0		-26.9	0.13505	-26.8	0.59875	-26.7	0.59155	-26.6	0.6312	-26.6	0.6211	-26.9	0	-26.8	0	-26.7	0	-26.6	0	-26.6	0		-26.8	-0.10705	-26.7	-0.15285	-26.7	-0.18975	-26.6	-0.0899
-26.8	0.31375	-26.7	0.69245	-26.6	0.558	-26.5	0.49945	-26.5	0.66635	-26.8	0	-26.7	0	-26.6	0	-26.5	0	-26.5	0		-26.8	0.13495	-26.7	0.59845	-26.6	0.5915	-26.5	0.6286	-26.5	0.6178	-26.8	0	-26.7	0	-26.6	0	-26.5	0	-26.5	0		-26.7	-0.10525	-26.6	-0.1513	-26.6	-0.1866	-26.5	-0.0912
-26.7	0.31055	-26.6	0.6927	-26.5	0.55595	-26.4	0.50175	-26.4	0.67245	-26.7	0	-26.6	0	-26.5	0	-26.4	0	-26.4	0		-26.7	0.13585	-26.6	0.5986	-26.5	0.5909	-26.4	0.62555	-26.4	0.61365	-26.7	0	-26.6	0	-26.5	0	-26.4	0	-26.4	0		-26.6	-0.1028	-26.5	-0.1509	-26.5	-0.1852	-26.4	-0.0893
-26.6	0.3082	-26.5	0.69075	-26.4	0.55655	-26.3	0.4996	-26.3	0.6768	-26.6	0	-26.5	0	-26.4	0	-26.3	0	-26.3	0		-26.6	0.1365	-26.5	0.5987	-26.4	0.58715	-26.3	0.62175	-26.3	0.60965	-26.6	0	-26.5	0	-26.4	0	-26.3	0	-26.3	0		-26.5	-0.1018	-26.4	-0.1459	-26.4	-0.184	-26.3	-0.08905
-26.5	0.30195	-26.4	0.68785	-26.3	0.5556	-26.2	0.5015	-26.2	0.6762	-26.5	0	-26.4	0	-26.3	0	-26.2	0	-26.2	0		-26.5	0.1343	-26.4	0.59635	-26.3	0.58245	-26.2	0.62	-26.2	0.6119	-26.5	0	-26.4	0	-26.3	0	-26.2	0	-26.2	0		-26.4	-0.1001	-26.3	-0.14365	-26.3	-0.18395	-26.2	-0.09265
-26.4	0.29695	-26.3	0.6845	-26.2	0.5538	-26.1	0.50545	-26.1	0.67305	-26.4	0	-26.3	0	-26.2	0	-26.1	0	-26.1	0		-26.4	0.13345	-26.3	0.59085	-26.2	0.5806	-26.1	0.6194	-26.1	0.6118	-26.4	0	-26.3	0	-26.2	0	-26.1	0	-26.1	0		-26.3	-0.10285	-26.2	-0.14235	-26.2	-0.18495	-26.1	-0.09145
-26.3	0.2902	-26.2	0.6779	-26.1	0.54735	-26	0.505	-26	0.6763	-26.3	0	-26.2	0	-26.1	0	-26	0	-26	0		-26.3	0.13195	-26.2	0.5857	-26.1	0.5803	-26	0.61965	-26	0.60875	-26.3	0	-26.2	0	-26.1	0	-26	0	-26	0		-26.2	-0.10485	-26.1	-0.13965	-26.1	-0.17925	-26	-0.09385
-26.2	0.2831	-26.1	0.67285	-26	0.547	-25.9	0.50645	-25.9	0.67795	-26.2	0	-26.1	0	-26	0	-25.9	0	-25.9	0		-26.2	0.1321	-26.1	0.5819	-26	0.57975	-25.9	0.61485	-25.9	0.60715	-26.2	0	-26.1	0	-26	0	-25.9	0	-25.9	0		-26.1	-0.10155	-26	-0.14175	-26	-0.17825	-25.9	-0.0962
-26.1	0.27015	-26	0.672	-25.9	0.54655	-25.8	0.5056	-25.8	0.6771	-26.1	0	-26	0	-25.9	0	-25.8	0	-25.8	0		-26.1	0.1347	-26	0.57695	-25.9	0.57625	-25.8	0.61315	-25.8	0.60655	-26.1	0	-26	0	-25.9	0	-25.8	0	-25.8	0		-26	-0.09985	-25.9	-0.1463	-25.9	-0.1773	-25.8	-0.0899
-26	0.2617	-25.9	0.66925	-25.8	0.5437	-25.7	0.50865	-25.7	0.67655	-26	0	-25.9	0	-25.8	0	-25.7	0	-25.7	0		-26	0.13475	-25.9	0.57235	-25.8	0.57805	-25.7	0.6096	-25.7	0.5987	-26	0	-25.9	0	-25.8	0	-25.7	0	-25.7	0		-25.9	-0.1007	-25.8	-0.1483	-25.8	-0.1802	-25.7	-0.08765
-25.9	0.25645	-25.8	0.6655	-25.7	0.54405	-25.6	0.511	-25.6	0.6748	-25.9	0	-25.8	0	-25.7	0	-25.6	0	-25.6	0		-25.9	0.13555	-25.8	0.57065	-25.7	0.5765	-25.6	0.6059	-25.6	0.5928	-25.9	0	-25.8	0	-25.7	0	-25.6	0	-25.6	0		-25.8	-0.1033	-25.7	-0.15075	-25.7	-0.18035	-25.6	-0.0868
-25.8	0.2519	-25.7	0.66735	-25.6	0.5399	-25.5	0.51525	-25.5	0.67625	-25.8	0	-25.7	0	-25.6	0	-25.5	0	-25.5	0		-25.8	0.13945	-25.7	0.5668	-25.6	0.571	-25.5	0.6062	-25.5	0.5891	-25.8	0	-25.7	0	-25.6	0	-25.5	0	-25.5	0		-25.7	-0.10625	-25.6	-0.1493	-25.6	-0.1785	-25.5	-0.08405
-25.7	0.24855	-25.6	0.6645	-25.5	0.53685	-25.4	0.51815	-25.4	0.67395	-25.7	0	-25.6	0	-25.5	0	-25.4	0	-25.4	0		-25.7	0.1399	-25.6	0.561	-25.5	0.5687	-25.4	0.6044	-25.4	0.5857	-25.7	0	-25.6	0	-25.5	0	-25.4	0	-25.4	0		-25.6	-0.1042	-25.5	-0.14625	-25.5	-0.17905	-25.4	-0.08425
-25.6	0.2411	-25.5	0.66255	-25.4	0.53785	-25.3	0.52105	-25.3	0.67425	-25.6	0	-25.5	0	-25.4	0	-25.3	0	-25.3	0		-25.6	0.141	-25.5	0.5558	-25.4	0.5623	-25.3	0.60125	-25.3	0.57725	-25.6	0	-25.5	0	-25.4	0	-25.3	0	-25.3	0		-25.5	-0.10305	-25.4	-0.14735	-25.4	-0.18105	-25.3	-0.0884
-25.5	0.23385	-25.4	0.66035	-25.3	0.53815	-25.2	0.5233	-25.2	0.6747	-25.5	0	-25.4	0	-25.3	0	-25.2	0	-25.2	0		-25.5	0.1422	-25.4	0.5537	-25.3	0.55445	-25.2	0.59535	-25.2	0.57535	-25.5	0	-25.4	0	-25.3	0	-25.2	0	-25.2	0		-25.4	-0.10245	-25.3	-0.1468	-25.3	-0.1838	-25.2	-0.0886
-25.4	0.22575	-25.3	0.65705	-25.2	0.5359	-25.1	0.52015	-25.1	0.67675	-25.4	0	-25.3	0	-25.2	0	-25.1	0	-25.1	0		-25.4	0.1461	-25.3	0.54755	-25.2	0.55035	-25.1	0.59085	-25.1	0.57075	-25.4	0	-25.3	0	-25.2	0	-25.1	0	-25.1	0		-25.3	-0.105	-25.2	-0.1431	-25.2	-0.1842	-25.1	-0.09315
-25.3	0.22175	-25.2	0.654	-25.1	0.53175	-25	0.52475	-25	0.67805	-25.3	0	-25.2	0	-25.1	0	-25	0	-25	0		-25.3	0.15025	-25.2	0.54565	-25.1	0.54615	-25	0.58995	-25	0.56695	-25.3	0	-25.2	0	-25.1	0	-25	0	-25	0		-25.2	-0.1022	-25.1	-0.14665	-25.1	-0.18445	-25	-0.09565
-25.2	0.2138	-25.1	0.64885	-25	0.53125	-24.9	0.52535	-24.9	0.67725	-25.2	0	-25.1	0	-25	0	-24.9	0	-24.9	0		-25.2	0.15795	-25.1	0.54355	-25	0.54435	-24.9	0.58625	-24.9	0.56295	-25.2	0	-25.1	0	-25	0	-24.9	0	-24.9	0		-25.1	-0.10585	-25	-0.14715	-25	-0.18645	-24.9	-0.0939501
-25.1	0.20405	-25	0.64945	-24.9	0.52955	-24.8	0.52385	-24.8	0.67595	-25.1	0	-25	0	-24.9	0	-24.8	0	-24.8	0		-25.1	0.15825	-25	0.54075	-24.9	0.54305	-24.8	0.5814	-24.8	0.5552	-25.1	0	-25	0	-24.9	0	-24.8	0	-24.8	0		-25	-0.10895	-24.9	-0.14705	-24.9	-0.18565	-24.8	-0.0927
-25	0.20205	-24.9	0.64645	-24.8	0.52545	-24.7	0.5254	-24.7	0.6779	-25	0	-24.9	0	-24.8	0	-24.7	0	-24.7	0		-25	0.16605	-24.9	0.54035	-24.8	0.5425	-24.7	0.5804	-24.7	0.5512	-25	0	-24.9	0	-24.8	0	-24.7	0	-24.7	0		-24.9	-0.10975	-24.8	-0.148	-24.8	-0.1845	-24.7	-0.09125
-24.9	0.19355	-24.8	0.64195	-24.7	0.5208	-24.6	0.52335	-24.6	0.68205	-24.9	0	-24.8	0	-24.7	0	-24.6	0	-24.6	0		-24.9	0.17195	-24.8	0.5324	-24.7	0.5422	-24.6	0.57865	-24.6	0.54705	-24.9	0	-24.8	0	-24.7	0	-24.6	0	-24.6	0		-24.8	-0.1094	-24.7	-0.15045	-24.7	-0.18385	-24.6	-0.0921
-24.8	0.18805	-24.7	0.6402	-24.6	0.51635	-24.5	0.5198	-24.5	0.687	-24.8	0	-24.7	0	-24.6	0	-24.5	0	-24.5	0		-24.8	0.1699	-24.7	0.5315	-24.6	0.53945	-24.5	0.57695	-24.5	0.54555	-24.8	0	-24.7	0	-24.6	0	-24.5	0	-24.5	0		-24.7	-0.10845	-24.6	-0.1523	-24.6	-0.1865	-24.5	-0.09015
-24.7	0.1816	-24.6	0.63535	-24.5	0.5126	-24.4	0.52235	-24.4	0.69125	-24.7	0	-24.6	0	-24.5	0	-24.4	0	-24.4	0		-24.7	0.1727	-24.6	0.52895	-24.5	0.53865	-24.4	0.5749	-24.4	0.5422	-24.7	0	-24.6	0	-24.5	0	-24.4	0	-24.4	0		-24.6	-0.1122	-24.5	-0.15225	-24.5	-0.18765	-24.4	-0.0869
-24.6	0.17495	-24.5	0.6343	-24.4	0.51125	-24.3	0.52275	-24.3	0.69205	-24.6	0	-24.5	0	-24.4	0	-24.3	0	-24.3	0		-24.6	0.18145	-24.5	0.52515	-24.4	0.5397	-24.3	0.57085	-24.3	0.53965	-24.6	0	-24.5	0	-24.4	0	-24.3	0	-24.3	0		-24.5	-0.11585	-24.4	-0.1463	-24.4	-0.1837	-24.3	-0.08445
-24.5	0.169	-24.4	0.63825	-24.3	0.50785	-24.2	0.52695	-24.2	0.69205	-24.5	0	-24.4	0	-24.3	0	-24.2	0	-24.2	0		-24.5	0.18705	-24.4	0.5241	-24.3	0.53665	-24.2	0.5651	-24.2	0.5381	-24.5	0	-24.4	0	-24.3	0	-24.2	0	-24.2	0		-24.4	-0.1154	-24.3	-0.14545	-24.3	-0.18305	-24.2	-0.0829
-24.4	0.16325	-24.3	0.63795	-24.2	0.50415	-24.1	0.52945	-24.1	0.69735	-24.4	0	-24.3	0	-24.2	0	-24.1	0	-24.1	0		-24.4	0.1906	-24.3	0.51845	-24.2	0.5341	-24.1	0.55825	-24.1	0.53385	-24.4	0	-24.3	0	-24.2	0	-24.1	0	-24.1	0		-24.3	-0.11295	-24.2	-0.1457	-24.2	-0.1847	-24.1	-0.07975
-24.3	0.15685	-24.2	0.63595	-24.1	0.50195	-24	0.52505	-24	0.70125	-24.3	0	-24.2	0	-24.1	0	-24	0	-24	0		-24.3	0.19415	-24.2	0.5192	-24.1	0.53095	-24	0.55415	-24	0.52965	-24.3	0	-24.2	0	-24.1	0	-24	0	-24	0		-24.2	-0.1169	-24.1	-0.14265	-24.1	-0.18125	-24	-0.07885
-24.2	0.15415	-24.1	0.63315	-24	0.50285	-23.9	0.52295	-23.9	0.70425	-24.2	0	-24.1	0	-24	0	-23.9	0	-23.9	0		-24.2	0.202	-24.1	0.51875	-24	0.52595	-23.9	0.55245	-23.9	0.52455	-24.2	0	-24.1	0	-24	0	-23.9	0	-23.9	0		-24.1	-0.11865	-24	-0.14315	-24	-0.17855	-23.9	-0.0792
-24.1	0.15175	-24	0.63395	-23.9	0.50085	-23.8	0.52755	-23.8	0.70645	-24.1	0	-24	0	-23.9	0	-23.8	0	-23.8	0		-24.1	0.20735	-24	0.51675	-23.9	0.52345	-23.8	0.5479	-23.8	0.5205	-24.1	0	-24	0	-23.9	0	-23.8	0	-23.8	0		-24	-0.11955	-23.9	-0.1433	-23.9	-0.1778	-23.8	-0.07725
-24	0.14845	-23.9	0.63495	-23.8	0.50175	-23.7	0.5268	-23.7	0.7083	-24	0	-23.9	0	-23.8	0	-23.7	0	-23.7	0		-24	0.20985	-23.9	0.51475	-23.8	0.5192	-23.7	0.5442	-23.7	0.5168	-24	0	-23.9	0	-23.8	0	-23.7	0	-23.7	0		-23.9	-0.1198	-23.8	-0.14155	-23.8	-0.17725	-23.7	-0.0749
-23.9	0.14595	-23.8	0.63435	-23.7	0.4991	-23.6	0.52035	-23.6	0.70805	-23.9	0	-23.8	0	-23.7	0	-23.6	0	-23.6	0		-23.9	0.21445	-23.8	0.5139	-23.7	0.5137	-23.6	0.5418	-23.6	0.5122	-23.9	0	-23.8	0	-23.7	0	-23.6	0	-23.6	0		-23.8	-0.12295	-23.7	-0.1396	-23.7	-0.1773	-23.6	-0.0714
-23.8	0.14325	-23.7	0.6365	-23.6	0.49195	-23.5	0.51645	-23.5	0.70555	-23.8	0	-23.7	0	-23.6	0	-23.5	0	-23.5	0		-23.8	0.2194	-23.7	0.5106	-23.6	0.5101	-23.5	0.5413	-23.5	0.5088	-23.8	0	-23.7	0	-23.6	0	-23.5	0	-23.5	0		-23.7	-0.1246	-23.6	-0.1328	-23.6	-0.1714	-23.5	-0.0724
-23.7	0.1369	-23.6	0.63045	-23.5	0.48935	-23.4	0.51325	-23.4	0.70625	-23.7	0	-23.6	0	-23.5	0	-23.4	0	-23.4	0		-23.7	0.2254	-23.6	0.5054	-23.5	0.5072	-23.4	0.5388	-23.4	0.5063	-23.7	0	-23.6	0	-23.5	0	-23.4	0	-23.4	0		-23.6	-0.1231	-23.5	-0.1294	-23.5	-0.1727	-23.4	-0.07565
-23.6	0.13495	-23.5	0.62585	-23.4	0.49025	-23.3	0.50865	-23.3	0.70335	-23.6	0	-23.5	0	-23.4	0	-23.3	0	-23.3	0		-23.6	0.2282	-23.5	0.5043	-23.4	0.5036	-23.3	0.53735	-23.3	0.50325	-23.6	0	-23.5	0	-23.4	0	-23.3	0	-23.3	0		-23.5	-0.1262	-23.4	-0.12655	-23.4	-0.17545	-23.3	-0.0773
-23.5	0.13145	-23.4	0.62635	-23.3	0.48715	-23.2	0.50555	-23.2	0.70265	-23.5	0	-23.4	0	-23.3	0	-23.2	0	-23.2	0		-23.5	0.2308	-23.4	0.5031	-23.3	0.50085	-23.2	0.5386	-23.2	0.4998	-23.5	0	-23.4	0	-23.3	0	-23.2	0	-23.2	0		-23.4	-0.12815	-23.3	-0.1271	-23.3	-0.1759	-23.2	-0.07705
-23.4	0.12895	-23.3	0.62085	-23.2	0.48445	-23.1	0.50265	-23.1	0.70315	-23.4	0	-23.3	0	-23.2	0	-23.1	0	-23.1	0		-23.4	0.2324	-23.3	0.50075	-23.2	0.4977	-23.1	0.53885	-23.1	0.49675	-23.4	0	-23.3	0	-23.2	0	-23.1	0	-23.1	0		-23.3	-0.1282	-23.2	-0.12965	-23.2	-0.17485	-23.1	-0.0733
-23.3	0.12665	-23.2	0.61535	-23.1	0.48475	-23	0.4964	-23	0.7006	-23.3	0	-23.2	0	-23.1	0	-23	0	-23	0		-23.3	0.23685	-23.2	0.4995	-23.1	0.49635	-23	0.5355	-23	0.4943	-23.3	0	-23.2	0	-23.1	0	-23	0	-23	0		-23.2	-0.12705	-23.1	-0.1316	-23.1	-0.1696	-23	-0.07195
-23.2	0.12035	-23.1	0.61385	-23	0.4815	-22.9	0.49805	-22.9	0.70045	-23.2	0	-23.1	0	-23	0	-22.9	0	-22.9	0		-23.2	0.2431	-23.1	0.50005	-23	0.494	-22.9	0.5416	-22.9	0.4957	-23.2	0	-23.1	0	-23	0	-22.9	0	-22.9	0		-23.1	-0.1263	-23	-0.12925	-23	-0.17035	-22.9	-0.07465
-23.1	0.12155	-23	0.6101	-22.9	0.47905	-22.8	0.5103	-22.8	0.707	-23.1	0	-23	0	-22.9	0	-22.8	0	-22.8	0		-23.1	0.24605	-23	0.4961	-22.9	0.4954	-22.8	0.5393	-22.8	0.4917	-23.1	0	-23	0	-22.9	0	-22.8	0	-22.8	0		-23	-0.12775	-22.9	-0.13045	-22.9	-0.16805	-22.8	-0.0737
-23	0.1223	-22.9	0.61185	-22.8	0.4882	-22.7	0.5143	-22.7	0.7057	-23	0	-22.9	0	-22.8	0	-22.7	0	-22.7	0		-23	0.2455	-22.9	0.4928	-22.8	0.4906	-22.7	0.53255	-22.7	0.48525	-23	0	-22.9	0	-22.8	0	-22.7	0	-22.7	0		-22.9	-0.12915	-22.8	-0.1302	-22.8	-0.1654	-22.7	-0.0707
-22.9	0.11615	-22.8	0.6111	-22.7	0.4937	-22.6	0.5147	-22.6	0.7117	-22.9	0	-22.8	0	-22.7	0	-22.6	0	-22.6	0		-22.9	0.2522	-22.8	0.4901	-22.7	0.48405	-22.6	0.5295	-22.6	0.4826	-22.9	0	-22.8	0	-22.7	0	-22.6	0	-22.6	0		-22.8	-0.1309	-22.7	-0.1302	-22.7	-0.1654	-22.6	-0.0676
-22.8	0.1048	-22.7	0.6136	-22.6	0.5002	-22.5	0.5128	-22.5	0.7203	-22.8	0	-22.7	0	-22.6	0	-22.5	0	-22.5	0		-22.8	0.2614	-22.7	0.48435	-22.6	0.479	-22.5	0.5295	-22.5	0.4812	-22.8	0	-22.7	0	-22.6	0	-22.5	0	-22.5	0		-22.7	-0.1267	-22.6	-0.1283	-22.6	-0.1603	-22.5	-0.07015
-22.7	0.0998001	-22.6	0.5987	-22.5	0.4979	-22.4	0.51555	-22.4	0.72445	-22.7	0	-22.6	0	-22.5	0	-22.4	0	-22.4	0		-22.7	0.26405	-22.6	0.4799	-22.5	0.4784	-22.4	0.52845	-22.4	0.48085	-22.7	0	-22.6	0	-22.5	0	-22.4	0	-22.4	0		-22.6	-0.1237	-22.5	-0.12505	-22.5	-0.15795	-22.4	-0.0732
-22.6	0.0989	-22.5	0.5912	-22.4	0.50025	-22.3	0.5242	-22.3	0.7249	-22.6	0	-22.5	0	-22.4	0	-22.3	0	-22.3	0		-22.6	0.2677	-22.5	0.4804	-22.4	0.47775	-22.3	0.5265	-22.3	0.4811	-22.6	0	-22.5	0	-22.4	0	-22.3	0	-22.3	0		-22.5	-0.12445	-22.4	-0.1268	-22.4	-0.1557	-22.3	-0.0714
-22.5	0.0915001	-22.4	0.59355	-22.3	0.4935	-22.2	0.52055	-22.2	0.71825	-22.5	0	-22.4	0	-22.3	0	-22.2	0	-22.2	0		-22.5	0.2634	-22.4	0.47815	-22.3	0.4767	-22.2	0.5269	-22.2	0.4758	-22.5	0	-22.4	0	-22.3	0	-22.2	0	-22.2	0		-22.4	-0.1215	-22.3	-0.123	-22.3	-0.1446	-22.2	-0.0689
-22.4	0.0870501	-22.3	0.5888	-22.2	0.48085	-22.1	0.5141	-22.1	0.7147	-22.4	0	-22.3	0	-22.2	0	-22.1	0	-22.1	0		-22.4	0.26985	-22.3	0.4777	-22.2	0.472	-22.1	0.51775	-22.1	0.46645	-22.4	0	-22.3	0	-22.2	0	-22.1	0	-22.1	0		-22.3	-0.1177	-22.2	-0.1195	-22.2	-0.1435	-22.1	-0.06615
-22.3	0.0835	-22.2	0.58025	-22.1	0.4688	-22	0.50475	-22	0.70455	-22.3	0	-22.2	0	-22.1	0	-22	0	-22	0		-22.3	0.2765	-22.2	0.4714	-22.1	0.46115	-22	0.5027	-22	0.4618	-22.3	0	-22.2	0	-22.1	0	-22	0	-22	0		-22.2	-0.1193	-22.1	-0.12185	-22.1	-0.14135	-22	-0.06335
-22.2	0.0847501	-22.1	0.5783	-22	0.45595	-21.9	0.4898	-21.9	0.6953	-22.2	0	-22.1	0	-22	0	-21.9	0	-21.9	0		-22.2	0.2781	-22.1	0.46195	-22	0.4558	-21.9	0.49555	-21.9	0.45565	-22.2	0	-22.1	0	-22	0	-21.9	0	-21.9	0		-22.1	-0.11795	-22	-0.11185	-22	-0.13445	-21.9	-0.057
-22.1	0.0867	-22	0.57165	-21.9	0.4456	-21.8	0.48815	-21.8	0.69695	-22.1	0	-22	0	-21.9	0	-21.8	0	-21.8	0		-22.1	0.27295	-22	0.4562	-21.9	0.44855	-21.8	0.4914	-21.8	0.4489	-22.1	0	-22	0	-21.9	0	-21.8	0	-21.8	0		-22	-0.11775	-21.9	-0.1034	-21.9	-0.1298	-21.8	-0.05235
-22	0.0809499	-21.9	0.5541	-21.8	0.44155	-21.7	0.4697	-21.7	0.6877	-22	0	-21.9	0	-21.8	0	-21.7	0	-21.7	0		-22	0.2731	-21.9	0.44795	-21.8	0.4428	-21.7	0.48545	-21.7	0.44495	-22	0	-21.9	0	-21.8	0	-21.7	0	-21.7	0		-21.9	-0.1183	-21.8	-0.10085	-21.8	-0.12815	-21.7	-0.0461
-21.9	0.0725999	-21.8	0.55185	-21.7	0.4299	-21.6	0.4571	-21.6	0.6791	-21.9	0	-21.8	0	-21.7	0	-21.6	0	-21.6	0		-21.9	0.26895	-21.8	0.4425	-21.7	0.44065	-21.6	0.484	-21.6	0.4395	-21.9	0	-21.8	0	-21.7	0	-21.6	0	-21.6	0		-21.8	-0.12235	-21.7	-0.092	-21.7	-0.1196	-21.6	-0.0327
-21.8	0.0672498	-21.7	0.5346	-21.6	0.4176	-21.5	0.4495	-21.5	0.6734	-21.8	0	-21.7	0	-21.6	0	-21.5	0	-21.5	0		-21.8	0.2669	-21.7	0.44035	-21.6	0.4384	-21.5	0.48635	-21.5	0.43545	-21.8	0	-21.7	0	-21.6	0	-21.5	0	-21.5	0		-21.7	-0.1251	-21.6	-0.0792002	-21.6	-0.1071	-21.5	-0.0289
-21.7	0.0537998	-21.6	0.5298	-21.5	0.414	-21.4	0.44	-21.4	0.6641	-21.7	0	-21.6	0	-21.5	0	-21.4	0	-21.4	0		-21.7	0.26845	-21.6	0.4408	-21.5	0.43425	-21.4	0.48375	-21.4	0.43385	-21.7	0	-21.6	0	-21.5	0	-21.4	0	-21.4	0		-21.6	-0.1154	-21.5	-0.072	-21.5	-0.1045	-21.4	-0.0251
-21.6	0.0331999	-21.5	0.5317	-21.4	0.4086	-21.3	0.42625	-21.3	0.65245	-21.6	0	-21.5	0	-21.4	0	-21.3	0	-21.3	0		-21.6	0.2665	-21.5	0.43735	-21.4	0.43345	-21.3	0.48295	-21.3	0.43135	-21.6	0	-21.5	0	-21.4	0	-21.3	0	-21.3	0		-21.5	-0.113	-21.4	-0.0659001	-21.4	-0.0951001	-21.3	-0.02585
-21.5	0.0146999	-21.4	0.525	-21.3	0.40095	-21.2	0.41365	-21.2	0.64285	-21.5	0	-21.4	0	-21.3	0	-21.2	0	-21.2	0		-21.5	0.26625	-21.4	0.43455	-21.3	0.43095	-21.2	0.4893	-21.2	0.4346	-21.5	0	-21.4	0	-21.3	0	-21.2	0	-21.2	0		-21.4	-0.112	-21.3	-0.0635501	-21.3	-0.0878501	-21.2	-0.02455
-21.4	-0.00750054	-21.3	0.51025	-21.2	0.38755	-21.1	0.41055	-21.1	0.64115	-21.4	0	-21.3	0	-21.2	0	-21.1	0	-21.1	0		-21.4	0.26955	-21.3	0.42505	-21.2	0.4298	-21.1	0.4921	-21.1	0.4311	-21.4	0	-21.3	0	-21.2	0	-21.1	0	-21.1	0		-21.3	-0.11805	-21.2	-0.0710501	-21.2	-0.0851501	-21.1	-0.03015
-21.3	-0.0308502	-21.2	0.51385	-21.1	0.37945	-21	0.4129	-21	0.6456	-21.3	0	-21.2	0	-21.1	0	-21	0	-21	0		-21.3	0.26745	-21.2	0.4222	-21.1	0.4322	-21	0.4881	-21	0.4258	-21.3	0	-21.2	0	-21.1	0	-21	0	-21	0		-21.2	-0.12235	-21.1	-0.0810501	-21.1	-0.0859501	-21	-0.03845
-21.2	-0.0545501	-21.1	0.51885	-21	0.3784	-20.9	0.413	-20.9	0.6583	-21.2	0	-21.1	0	-21	0	-20.9	0	-20.9	0		-21.2	0.2615	-21.1	0.4225	-21	0.4291	-20.9	0.481	-20.9	0.4171	-21.2	0	-21.1	0	-21	0	-20.9	0	-20.9	0		-21.1	-0.12695	-21	-0.08505	-21	-0.09465	-20.9	-0.04315
-21.1	-0.07125	-21	0.5295	-20.9	0.3762	-20.8	0.415	-20.8	0.66	-21.1	0	-21	0	-20.9	0	-20.8	0	-20.8	0		-21.1	0.2476	-21	0.4169	-20.9	0.4262	-20.8	0.48315	-20.8	0.42525	-21.1	0	-21	0	-20.9	0	-20.8	0	-20.8	0		-21	-0.13545	-20.9	-0.0938502	-20.9	-0.10205	-20.8	-0.0514
-21	-0.0558	-20.9	0.5425	-20.8	0.3798	-20.7	0.4103	-20.7	0.6491	-21	0	-20.9	0	-20.8	0	-20.7	0	-20.7	0		-21	0.2286	-20.9	0.4117	-20.8	0.42465	-20.7	0.4801	-20.7	0.4059	-21	0	-20.9	0	-20.8	0	-20.7	0	-20.7	0		-20.9	-0.14205	-20.8	-0.1045	-20.8	-0.116	-20.7	-0.04725
-20.9	-0.047	-20.8	0.5683	-20.7	0.3757	-20.6	0.4046	-20.6	0.6269	-20.9	0	-20.8	0	-20.7	0	-20.6	0	-20.6	0		-20.9	0.2089	-20.8	0.41215	-20.7	0.4037	-20.6	0.48435	-20.6	0.39565	-20.9	0	-20.8	0	-20.7	0	-20.6	0	-20.6	0		-20.8	-0.1527	-20.7	-0.10625	-20.7	-0.11945	-20.6	-0.04385
-20.8	-0.0403	-20.7	0.5879	-20.6	0.3534	-20.5	0.42315	-20.5	0.59015	-20.8	0	-20.7	0	-20.6	0	-20.5	0	-20.5	0		-20.8	0.19645	-20.7	0.4125	-20.6	0.39795	-20.5	0.47815	-20.5	0.39295	-20.8	0	-20.7	0	-20.6	0	-20.5	0	-20.5	0		-20.7	-0.15655	-20.6	-0.10455	-20.6	-0.11575	-20.5	-0.0485
-20.7	-0.0251001	-20.6	0.5986	-20.5	0.33685	-20.4	0.44115	-20.4	0.59735	-20.7	0	-20.6	0	-20.5	0	-20.4	0	-20.4	0		-20.7	0.1798	-20.6	0.41775	-20.5	0.38715	-20.4	0.4826	-20.4	0.398	-20.7	0	-20.6	0	-20.5	0	-20.4	0	-20.4	0		-20.6	-0.15755	-20.5	-0.1081	-20.5	-0.1176	-20.4	-0.0487999
-20.6	-0.00310013	-20.5	0.61175	-20.4	0.34825	-20.3	0.454	-20.3	0.6058	-20.6	0	-20.5	0	-20.4	0	-20.3	0	-20.3	0		-20.6	0.17285	-20.5	0.42455	-20.4	0.396	-20.3	0.4952	-20.3	0.4083	-20.6	0	-20.5	0	-20.4	0	-20.3	0	-20.3	0		-20.5	-0.1593	-20.4	-0.1109	-20.4	-0.1171	-20.3	-0.0437
-20.5	0.0292498	-20.4	0.61345	-20.3	0.373	-20.2	0.46585	-20.2	0.60205	-20.5	0	-20.4	0	-20.3	0	-20.2	0	-20.2	0		-20.5	0.16635	-20.4	0.4416	-20.3	0.4109	-20.2	0.4997	-20.2	0.4029	-20.5	0	-20.4	0	-20.3	0	-20.2	0	-20.2	0		-20.4	-0.1558	-20.3	-0.1086	-20.3	-0.1141	-20.2	-0.04525
-20.4	0.0660497	-20.3	0.5958	-20.2	0.403549	-20.1	0.47305	-20.1	0.59745	-20.4	0	-20.3	0	-20.2	0	-20.1	0	-20.1	0		-20.4	0.163101	-20.3	0.443	-20.2	0.4089	-20.1	0.50335	-20.1	0.39865	-20.4	0	-20.3	0	-20.2	0	-20.1	0	-20.1	0		-20.3	-0.1528	-20.2	-0.10415	-20.2	-0.11475	-20.1	-0.0452
-20.3	0.0895	-20.2	0.57305	-20.1	0.43495	-20	0.47455	-20	0.58475	-20.3	0	-20.2	0	-20.1	0	-20	0	-20	0		-20.3	0.1676	-20.2	0.4377	-20.1	0.40445	-20	0.5017	-20	0.3997	-20.3	0	-20.2	0	-20.1	0	-20	0	-20	0		-20.2	-0.15115	-20.1	-0.101	-20.1	-0.1117	-20	-0.0443
-20.2	0.0975495	-20.1	0.541451	-20	0.45335	-19.9	0.4767	-19.9	0.5732	-20.2	0	-20.1	0	-20	0	-19.9	0	-19.9	0		-20.2	0.1697	-20.1	0.44425	-20	0.4016	-19.9	0.5032	-19.9	0.4	-20.2	0	-20.1	0	-20	0	-19.9	0	-19.9	0		-20.1	-0.149	-20	-0.0999	-20	-0.1084	-19.9	-0.0395
-20.1	0.0942495	-20	0.51515	-19.9	0.4534	-19.8	0.46385	-19.8	0.56065	-20.1	0	-20	0	-19.9	0	-19.8	0	-19.8	0		-20.1	0.17885	-20	0.4448	-19.9	0.4006	-19.8	0.50415	-19.8	0.41125	-20.1	0	-20	0	-19.9	0	-19.8	0	-19.8	0		-20	-0.1503	-19.9	-0.0984	-19.9	-0.1042	-19.8	-0.03425
-20	0.0914495	-19.9	0.498	-19.8	0.43275	-19.7	0.43895	-19.7	0.55005	-20	0	-19.9	0	-19.8	0	-19.7	0	-19.7	0		-20	0.1885	-19.9	0.4421	-19.8	0.40435	-19.7	0.5071	-19.7	0.4158	-20	0	-19.9	0	-19.8	0	-19.7	0	-19.7	0		-19.9	-0.1524	-19.8	-0.08995	-19.8	-0.09905	-19.7	-0.02975
-19.9	0.095899	-19.8	0.47815	-19.7	0.406149	-19.6	0.4003	-19.6	0.5227	-19.9	0	-19.8	0	-19.7	0	-19.6	0	-19.6	0		-19.9	0.199401	-19.8	0.43955	-19.7	0.409401	-19.6	0.51235	-19.6	0.43035	-19.9	0	-19.8	0	-19.7	0	-19.6	0	-19.6	0		-19.8	-0.14885	-19.7	-0.08995	-19.7	-0.10085	-19.6	-0.0221
-19.8	0.0944496	-19.7	0.45965	-19.6	0.377099	-19.5	0.35785	-19.5	0.49185	-19.8	0	-19.7	0	-19.6	0	-19.5	0	-19.5	0		-19.8	0.21435	-19.7	0.4348	-19.6	0.416851	-19.5	0.52165	-19.5	0.44555	-19.8	0	-19.7	0	-19.6	0	-19.5	0	-19.5	0		-19.7	-0.14545	-19.6	-0.0848	-19.6	-0.1001	-19.5	-0.0193
-19.7	0.0994491	-19.6	0.452801	-19.5	0.33715	-19.4	0.325001	-19.4	0.459701	-19.7	0	-19.6	0	-19.5	0	-19.4	0	-19.4	0		-19.7	0.228501	-19.6	0.432949	-19.5	0.43065	-19.4	0.53485	-19.4	0.45995	-19.7	0	-19.6	0	-19.5	0	-19.4	0	-19.4	0		-19.6	-0.1385	-19.5	-0.0801	-19.5	-0.0983	-19.4	-0.0107
-19.6	0.113799	-19.5	0.454351	-19.4	0.307999	-19.3	0.301301	-19.3	0.428201	-19.6	0	-19.5	0	-19.4	0	-19.3	0	-19.3	0		-19.6	0.242851	-19.5	0.434749	-19.4	0.44355	-19.3	0.54455	-19.3	0.47055	-19.6	0	-19.5	0	-19.4	0	-19.3	0	-19.3	0		-19.5	-0.1367	-19.4	-0.0789	-19.4	-0.0945	-19.3	0.00249999
-19.5	0.123249	-19.4	0.444201	-19.3	0.2939	-19.2	0.29025	-19.2	0.40555	-19.5	0	-19.4	0	-19.3	0	-19.2	0	-19.2	0		-19.5	0.264251	-19.4	0.42715	-19.3	0.45605	-19.2	0.5485	-19.2	0.4806	-19.5	0	-19.4	0	-19.3	0	-19.2	0	-19.2	0		-19.4	-0.1296	-19.3	-0.0748	-19.3	-0.086	-19.2	0.00699999
-19.4	0.116098	-19.3	0.429301	-19.2	0.302049	-19.1	0.28965	-19.1	0.39635	-19.4	0	-19.3	0	-19.2	0	-19.1	0	-19.1	0		-19.4	0.278151	-19.3	0.43265	-19.2	0.466301	-19.1	0.558	-19.1	0.4921	-19.4	0	-19.3	0	-19.2	0	-19.1	0	-19.1	0		-19.3	-0.1211	-19.2	-0.0711	-19.2	-0.0796	-19.1	0.00625001
-19.3	0.0946996	-19.2	0.41955	-19.1	0.317649	-19	0.289	-19	0.3911	-19.3	0	-19.2	0	-19.1	0	-19	0	-19	0		-19.3	0.29155	-19.2	0.4282	-19.1	0.476301	-19	0.56085	-19	0.49735	-19.3	0	-19.2	0	-19.1	0	-19	0	-19	0		-19.2	-0.1237	-19.1	-0.07195	-19.1	-0.08035	-19	0.00480001
-19.2	0.079449	-19.1	0.409851	-19	0.3365	-18.9	0.3016	-18.9	0.3969	-19.2	0	-19.1	0	-19	0	-18.9	0	-18.9	0		-19.2	0.292701	-19.1	0.433999	-19	0.47905	-18.9	0.56685	-18.9	0.50175	-19.2	0	-19.1	0	-19	0	-18.9	0	-18.9	0		-19.1	-0.12355	-19	-0.0718	-19	-0.0787	-18.9	-0.0106
-19.1	0.0703492	-19	0.400001	-18.9	0.3501	-18.8	0.31545	-18.8	0.39425	-19.1	0	-19	0	-18.9	0	-18.8	0	-18.8	0		-19.1	0.298701	-19	0.436249	-18.9	0.48485	-18.8	0.57035	-18.8	0.51055	-19.1	0	-19	0	-18.9	0	-18.8	0	-18.8	0		-19	-0.1254	-18.9	-0.0832	-18.9	-0.09	-18.8	-0.0189999
-19	0.0615995	-18.9	0.3848	-18.8	0.36775	-18.7	0.32125	-18.7	0.39795	-19	0	-18.9	0	-18.8	0	-18.7	0	-18.7	0		-19	0.300351	-18.9	0.43405	-18.8	0.48345	-18.7	0.5792	-18.7	0.5167	-19	0	-18.9	0	-18.8	0	-18.7	0	-18.7	0		-18.9	-0.1317	-18.8	-0.0945	-18.8	-0.0951	-18.7	-0.02715
-18.9	0.0610997	-18.8	0.37655	-18.7	0.37905	-18.6	0.34575	-18.6	0.42125	-18.9	0	-18.8	0	-18.7	0	-18.6	0	-18.6	0		-18.9	0.301951	-18.8	0.43615	-18.7	0.481001	-18.6	0.58965	-18.6	0.52525	-18.9	0	-18.8	0	-18.7	0	-18.6	0	-18.6	0		-18.8	-0.1374	-18.7	-0.10905	-18.7	-0.10405	-18.6	-0.03095
-18.8	0.0630501	-18.7	0.36575	-18.6	0.39715	-18.5	0.32915	-18.5	0.40025	-18.8	0	-18.7	0	-18.6	0	-18.5	0	-18.5	0		-18.8	0.30305	-18.7	0.4425	-18.6	0.485251	-18.5	0.59345	-18.5	0.53195	-18.8	0	-18.7	0	-18.6	0	-18.5	0	-18.5	0		-18.7	-0.14335	-18.6	-0.11645	-18.6	-0.10545	-18.5	-0.0312
-18.7	0.0836502	-18.6	0.40885	-18.5	0.33825	-18.4	0.31005	-18.4	0.37695	-18.7	0	-18.6	0	-18.5	0	-18.4	0	-18.4	0		-18.7	0.305201	-18.6	0.447149	-18.5	0.48915	-18.4	0.589	-18.4	0.5284	-18.7	0	-18.6	0	-18.5	0	-18.4	0	-18.4	0		-18.6	-0.14615	-18.5	-0.1191	-18.5	-0.1041	-18.4	-0.02815
-18.6	0.14125	-18.5	0.38615	-18.4	0.32775	-18.3	0.29545	-18.3	0.38605	-18.6	0	-18.5	0	-18.4	0	-18.3	0	-18.3	0		-18.6	0.315151	-18.5	0.456649	-18.4	0.4872	-18.3	0.5947	-18.3	0.536	-18.6	0	-18.5	0	-18.4	0	-18.3	0	-18.3	0		-18.5	-0.1453	-18.4	-0.11345	-18.4	-0.10085	-18.3	-0.01975
-18.5	0.0992497	-18.4	0.37355	-18.3	0.31715	-18.2	0.2931	-18.2	0.4036	-18.5	0	-18.4	0	-18.3	0	-18.2	0	-18.2	0		-18.5	0.32975	-18.4	0.4578	-18.3	0.4949	-18.2	0.6046	-18.2	0.55	-18.5	0	-18.4	0	-18.3	0	-18.2	0	-18.2	0		-18.4	-0.13885	-18.3	-0.10395	-18.3	-0.0871499	-18.2	-0.0101
-18.4	0.0688495	-18.3	0.37645	-18.2	0.3248	-18.1	0.29835	-18.1	0.41085	-18.4	0	-18.3	0	-18.2	0	-18.1	0	-18.1	0		-18.4	0.330801	-18.3	0.4485	-18.2	0.510501	-18.1	0.6263	-18.1	0.5692	-18.4	0	-18.3	0	-18.2	0	-18.1	0	-18.1	0		-18.3	-0.13445	-18.2	-0.0983999	-18.2	-0.0804999	-18.1	-0.00174999
-18.3	0.0652499	-18.2	0.3987	-18.1	0.323251	-18	0.3238	-18	0.4209	-18.3	0	-18.2	0	-18.1	0	-18	0	-18	0		-18.3	0.3389	-18.2	0.444	-18.1	0.528101	-18	0.6356	-18	0.5815	-18.3	0	-18.2	0	-18.1	0	-18	0	-18	0		-18.2	-0.1283	-18.1	-0.0953499	-18.1	-0.0771499	-18	0.000249995
-18.2	0.0907001	-18.1	0.41795	-18	0.3345	-17.9	0.3098	-17.9	0.4014	-18.2	0	-18.1	0	-18	0	-17.9	0	-17.9	0		-18.2	0.352101	-18.1	0.447799	-18	0.5431	-17.9	0.62855	-17.9	0.58985	-18.2	0	-18.1	0	-18	0	-17.9	0	-17.9	0		-18.1	-0.11885	-18	-0.09205	-18	-0.07745	-17.9	-0.00355001
-18.1	0.132451	-18	0.447699	-17.9	0.3278	-17.8	0.27865	-17.8	0.38155	-18.1	0	-18	0	-17.9	0	-17.8	0	-17.8	0		-18.1	0.373101	-18	0.454499	-17.9	0.54705	-17.8	0.62575	-17.8	0.58535	-18.1	0	-18	0	-17.9	0	-17.8	0	-17.8	0		-18	-0.11565	-17.9	-0.0955499	-17.9	-0.0764499	-17.8	-0.00675
-18	0.198	-17.9	0.4821	-17.8	0.31895	-17.7	0.25385	-17.7	0.35695	-18	0	-17.9	0	-17.8	0	-17.7	0	-17.7	0		-18	0.395601	-17.9	0.45045	-17.8	0.54655	-17.7	0.60405	-17.7	0.56445	-18	0	-17.9	0	-17.8	0	-17.7	0	-17.7	0		-17.9	-0.11785	-17.8	-0.10185	-17.8	-0.0793499	-17.7	-0.01575
-17.9	0.2493	-17.8	0.50875	-17.7	0.30705	-17.6	0.22395	-17.6	0.34865	-17.9	0	-17.8	0	-17.7	0	-17.6	0	-17.6	0		-17.9	0.403851	-17.8	0.45765	-17.7	0.52095	-17.6	0.5923	-17.6	0.5499	-17.9	0	-17.8	0	-17.7	0	-17.6	0	-17.6	0		-17.8	-0.11925	-17.7	-0.10785	-17.7	-0.0859501	-17.6	-0.02785
-17.8	0.28305	-17.7	0.51795	-17.6	0.29625	-17.5	0.21785	-17.5	0.35115	-17.8	0	-17.7	0	-17.6	0	-17.5	0	-17.5	0		-17.8	0.39765	-17.7	0.45835	-17.6	0.5104	-17.5	0.58225	-17.5	0.53855	-17.8	0	-17.7	0	-17.6	0	-17.5	0	-17.5	0		-17.7	-0.12355	-17.6	-0.11675	-17.6	-0.09665	-17.5	-0.03015
-17.7	0.29905	-17.6	0.51375	-17.5	0.28955	-17.4	0.22145	-17.4	0.34745	-17.7	0	-17.6	0	-17.5	0	-17.4	0	-17.4	0		-17.7	0.36835	-17.6	0.4673	-17.5	0.49885	-17.4	0.5801	-17.4	0.5371	-17.7	0	-17.6	0	-17.5	0	-17.4	0	-17.4	0		-17.6	-0.13155	-17.5	-0.11655	-17.5	-0.10985	-17.4	-0.02345
-17.6	0.28225	-17.5	0.50235	-17.4	0.28555	-17.3	0.2165	-17.3	0.3461	-17.6	0	-17.5	0	-17.4	0	-17.3	0	-17.3	0		-17.6	0.3574	-17.5	0.47195	-17.4	0.4969	-17.3	0.5782	-17.3	0.5372	-17.6	0	-17.5	0	-17.4	0	-17.3	0	-17.3	0		-17.5	-0.13405	-17.4	-0.10945	-17.4	-0.11005	-17.3	-0.0208001
-17.5	0.23665	-17.4	0.46385	-17.3	0.2786	-17.2	0.21355	-17.2	0.33985	-17.5	0	-17.4	0	-17.3	0	-17.2	0	-17.2	0		-17.5	0.34945	-17.4	0.4734	-17.3	0.4909	-17.2	0.5691	-17.2	0.5422	-17.5	0	-17.4	0	-17.3	0	-17.2	0	-17.2	0		-17.4	-0.13375	-17.3	-0.1027	-17.3	-0.0995999	-17.2	-0.0146
-17.4	0.19085	-17.3	0.405	-17.2	0.26275	-17.1	0.21965	-17.1	0.33315	-17.4	0	-17.3	0	-17.2	0	-17.1	0	-17.1	0		-17.4	0.3455	-17.3	0.4673	-17.2	0.4826	-17.1	0.56215	-17.1	0.54735	-17.4	0	-17.3	0	-17.2	0	-17.1	0	-17.1	0		-17.3	-0.1297	-17.2	-0.0923999	-17.2	-0.0877999	-17.1	-0.01585
-17.3	0.1603	-17.2	0.35015	-17.1	0.27345	-17	0.2423	-17	0.3335	-17.3	0	-17.2	0	-17.1	0	-17	0	-17	0		-17.3	0.3444	-17.2	0.4624	-17.1	0.47595	-17	0.56215	-17	0.55035	-17.3	0	-17.2	0	-17.1	0	-17	0	-17	0		-17.2	-0.1258	-17.1	-0.0932499	-17.1	-0.0754499	-17	-0.01925
-17.2	0.14085	-17.1	0.31425	-17	0.3051	-16.9	0.26505	-16.9	0.34065	-17.2	0	-17.1	0	-17	0	-16.9	0	-16.9	0		-17.2	0.3397	-17.1	0.45515	-17	0.47845	-16.9	0.561	-16.9	0.5471	-17.2	0	-17.1	0	-17	0	-16.9	0	-16.9	0		-17.1	-0.12275	-17	-0.09985	-17	-0.06725	-16.9	-0.0274501
-17.1	0.13275	-17	0.2997	-16.9	0.32685	-16.8	0.27115	-16.8	0.33785	-17.1	0	-17	0	-16.9	0	-16.8	0	-16.8	0		-17.1	0.32895	-17	0.45125	-16.9	0.4807	-16.8	0.56125	-16.8	0.54275	-17.1	0	-17	0	-16.9	0	-16.8	0	-16.8	0		-17	-0.12115	-16.9	-0.10945	-16.9	-0.06415	-16.8	-0.0348501
-17	0.1474	-16.9	0.30915	-16.8	0.33405	-16.7	0.2676	-16.7	0.343	-17	0	-16.9	0	-16.8	0	-16.7	0	-16.7	0		-17	0.32585	-16.9	0.4528	-16.8	0.48345	-16.7	0.5624	-16.7	0.5391	-17	0	-16.9	0	-16.8	0	-16.7	0	-16.7	0		-16.9	-0.12725	-16.8	-0.0959499	-16.8	-0.0674499	-16.7	-0.0442
-16.9	0.17415	-16.8	0.33935	-16.7	0.3262	-16.6	0.26505	-16.6	0.34645	-16.9	0	-16.8	0	-16.7	0	-16.6	0	-16.6	0		-16.9	0.3272	-16.8	0.45195	-16.7	0.4847	-16.6	0.5594	-16.6	0.5361	-16.9	0	-16.8	0	-16.7	0	-16.6	0	-16.6	0		-16.8	-0.13175	-16.7	-0.0915	-16.7	-0.073	-16.6	-0.0608
-16.8	0.21995	-16.7	0.3733	-16.6	0.32685	-16.5	0.2586	-16.5	0.3481	-16.8	0	-16.7	0	-16.6	0	-16.5	0	-16.5	0		-16.8	0.33025	-16.7	0.4472	-16.6	0.4884	-16.5	0.55415	-16.5	0.53255	-16.8	0	-16.7	0	-16.6	0	-16.5	0	-16.5	0		-16.7	-0.1346	-16.6	-0.1025	-16.6	-0.0803999	-16.5	-0.0725
-16.7	0.2846	-16.6	0.41395	-16.5	0.3183	-16.4	0.2501	-16.4	0.3415	-16.7	0	-16.6	0	-16.5	0	-16.4	0	-16.4	0		-16.7	0.3306	-16.6	0.4474	-16.5	0.48745	-16.4	0.5444	-16.4	0.5209	-16.7	0	-16.6	0	-16.5	0	-16.4	0	-16.4	0		-16.6	-0.1482	-16.5	-0.0994	-16.5	-0.0898	-16.4	-0.0734001
-16.6	0.34195	-16.5	0.4444	-16.4	0.305	-16.3	0.2453	-16.3	0.3304	-16.6	0	-16.5	0	-16.4	0	-16.3	0	-16.3	0		-16.6	0.3351	-16.5	0.44445	-16.4	0.4781	-16.3	0.5357	-16.3	0.5087	-16.6	0	-16.5	0	-16.4	0	-16.3	0	-16.3	0		-16.5	-0.1598	-16.4	-0.0864999	-16.4	-0.0900999	-16.3	-0.0725501
-16.5	0.3732	-16.4	0.4661	-16.3	0.2887	-16.2	0.24245	-16.2	0.32205	-16.5	0	-16.4	0	-16.3	0	-16.2	0	-16.2	0		-16.5	0.33035	-16.4	0.4408	-16.3	0.4693	-16.2	0.53085	-16.2	0.50535	-16.5	0	-16.4	0	-16.3	0	-16.2	0	-16.2	0		-16.4	-0.1615	-16.3	-0.0724498	-16.3	-0.0866498	-16.2	-0.0724
-16.4	0.3649	-16.3	0.4602	-16.2	0.26825	-16.1	0.24295	-16.1	0.32405	-16.4	0	-16.3	0	-16.2	0	-16.1	0	-16.1	0		-16.4	0.3187	-16.3	0.4299	-16.2	0.46305	-16.1	0.5159	-16.1	0.4927	-16.4	0	-16.3	0	-16.2	0	-16.1	0	-16.1	0		-16.3	-0.16095	-16.2	-0.0667999	-16.2	-0.0823999	-16.1	-0.07365
-16.3	0.3561	-16.2	0.44385	-16.1	0.24555	-16	0.2411	-16	0.3145	-16.3	0	-16.2	0	-16.1	0	-16	0	-16	0		-16.3	0.3095	-16.2	0.42835	-16.1	0.455	-16	0.5091	-16	0.4891	-16.3	0	-16.2	0	-16.1	0	-16	0	-16	0		-16.2	-0.158	-16.1	-0.0628499	-16.1	-0.0757499	-16	-0.0692
-16.2	0.32625	-16.1	0.41895	-16	0.2314	-15.9	0.2424	-15.9	0.3229	-16.2	0	-16.1	0	-16	0	-15.9	0	-15.9	0		-16.2	0.30605	-16.1	0.4156	-16	0.4461	-15.9	0.50445	-15.9	0.48555	-16.2	0	-16.1	0	-16	0	-15.9	0	-15.9	0		-16.1	-0.15815	-16	-0.0615	-16	-0.0704	-15.9	-0.0676
-16.1	0.29905	-16	0.3792	-15.9	0.2371	-15.8	0.2471	-15.8	0.3305	-16.1	0	-16	0	-15.9	0	-15.8	0	-15.8	0		-16.1	0.2924	-16	0.4106	-15.9	0.44115	-15.8	0.5009	-15.8	0.4855	-16.1	0	-16	0	-15.9	0	-15.8	0	-15.8	0		-16	-0.1557	-15.9	-0.0570999	-15.9	-0.0718999	-15.8	-0.06715
-16	0.2703	-15.9	0.346	-15.8	0.245	-15.7	0.23915	-15.7	0.33655	-16	0	-15.9	0	-15.8	0	-15.7	0	-15.7	0		-16	0.2859	-15.9	0.40905	-15.8	0.4426	-15.7	0.4939	-15.7	0.48	-16	0	-15.9	0	-15.8	0	-15.7	0	-15.7	0		-15.9	-0.1511	-15.8	-0.05665	-15.8	-0.06925	-15.7	-0.0687
-15.9	0.2569	-15.8	0.3177	-15.7	0.24295	-15.6	0.23405	-15.6	0.33455	-15.9	0	-15.8	0	-15.7	0	-15.6	0	-15.6	0		-15.9	0.28865	-15.8	0.4055	-15.7	0.4393	-15.6	0.48535	-15.6	0.46715	-15.9	0	-15.8	0	-15.7	0	-15.6	0	-15.6	0		-15.8	-0.15125	-15.7	-0.0540999	-15.7	-0.0655999	-15.6	-0.0634
-15.8	0.2313	-15.7	0.29585	-15.6	0.24455	-15.5	0.2329	-15.5	0.3388	-15.8	0	-15.7	0	-15.6	0	-15.5	0	-15.5	0		-15.8	0.2891	-15.7	0.398	-15.6	0.43695	-15.5	0.4801	-15.5	0.4625	-15.8	0	-15.7	0	-15.6	0	-15.5	0	-15.5	0		-15.7	-0.1549	-15.6	-0.0522999	-15.6	-0.0617999	-15.5	-0.0623
-15.7	0.20315	-15.6	0.28875	-15.5	0.2544	-15.4	0.2226	-15.4	0.3273	-15.7	0	-15.6	0	-15.5	0	-15.4	0	-15.4	0		-15.7	0.2833	-15.6	0.38845	-15.5	0.4276	-15.4	0.4775	-15.4	0.4598	-15.7	0	-15.6	0	-15.5	0	-15.4	0	-15.4	0		-15.6	-0.1557	-15.5	-0.0497	-15.5	-0.058	-15.4	-0.0595001
-15.6	0.19145	-15.5	0.2864	-15.4	0.251	-15.3	0.215	-15.3	0.3198	-15.6	0	-15.5	0	-15.4	0	-15.3	0	-15.3	0		-15.6	0.27375	-15.5	0.3759	-15.4	0.4226	-15.3	0.47275	-15.3	0.45505	-15.6	0	-15.5	0	-15.4	0	-15.3	0	-15.3	0		-15.5	-0.1569	-15.4	-0.0462	-15.4	-0.0524	-15.3	-0.0636001
-15.5	0.1908	-15.4	0.2806	-15.3	0.2507	-15.2	0.2158	-15.2	0.3125	-15.5	0	-15.4	0	-15.3	0	-15.2	0	-15.2	0		-15.5	0.2637	-15.4	0.3654	-15.3	0.41685	-15.2	0.46855	-15.2	0.44915	-15.5	0	-15.4	0	-15.3	0	-15.2	0	-15.2	0		-15.4	-0.1573	-15.3	-0.0425999	-15.3	-0.0470999	-15.2	-0.06535
-15.4	0.1884	-15.3	0.2757	-15.2	0.2451	-15.1	0.21145	-15.1	0.30795	-15.4	0	-15.3	0	-15.2	0	-15.1	0	-15.1	0		-15.4	0.2562	-15.3	0.35055	-15.2	0.41635	-15.1	0.46835	-15.1	0.44875	-15.4	0	-15.3	0	-15.2	0	-15.1	0	-15.1	0		-15.3	-0.1559	-15.2	-0.04145	-15.2	-0.04655	-15.1	-0.07235
-15.3	0.196	-15.2	0.2786	-15.1	0.23795	-15	0.1931	-15	0.2978	-15.3	0	-15.2	0	-15.1	0	-15	0	-15	0		-15.3	0.24975	-15.2	0.34175	-15.1	0.41715	-15	0.46745	-15	0.44365	-15.3	0	-15.2	0	-15.1	0	-15	0	-15	0		-15.2	-0.15165	-15.1	-0.0430499	-15.1	-0.0471499	-15	-0.0696
-15.2	0.2089	-15.1	0.28925	-15	0.2227	-14.9	0.17595	-14.9	0.29145	-15.2	0	-15.1	0	-15	0	-14.9	0	-14.9	0		-15.2	0.25035	-15.1	0.33915	-15	0.41225	-14.9	0.46445	-14.9	0.43745	-15.2	0	-15.1	0	-15	0	-14.9	0	-14.9	0		-15.1	-0.15295	-15	-0.04	-15	-0.0422	-14.9	-0.0702
-15.1	0.21825	-15	0.2918	-14.9	0.20565	-14.8	0.16485	-14.8	0.29775	-15.1	0	-15	0	-14.9	0	-14.8	0	-14.8	0		-15.1	0.24565	-15	0.33655	-14.9	0.40545	-14.8	0.4607	-14.8	0.4307	-15.1	0	-15	0	-14.9	0	-14.8	0	-14.8	0		-15	-0.1581	-14.9	-0.0374	-14.9	-0.0409	-14.8	-0.0729
-15	0.2234	-14.9	0.28015	-14.8	0.20025	-14.7	0.16545	-14.7	0.30455	-15	0	-14.9	0	-14.8	0	-14.7	0	-14.7	0		-15	0.24045	-14.9	0.32725	-14.8	0.3968	-14.7	0.44865	-14.7	0.42025	-15	0	-14.9	0	-14.8	0	-14.7	0	-14.7	0		-14.9	-0.1606	-14.8	-0.0396001	-14.8	-0.0395001	-14.7	-0.07165
-14.9	0.21885	-14.8	0.28045	-14.7	0.19745	-14.6	0.158	-14.6	0.3041	-14.9	0	-14.8	0	-14.7	0	-14.6	0	-14.6	0		-14.9	0.23335	-14.8	0.3215	-14.7	0.38595	-14.6	0.44005	-14.6	0.41025	-14.9	0	-14.8	0	-14.7	0	-14.6	0	-14.6	0		-14.8	-0.1617	-14.7	-0.03645	-14.7	-0.03645	-14.6	-0.0607
-14.8	0.20695	-14.7	0.28465	-14.6	0.1917	-14.5	0.15885	-14.5	0.30555	-14.8	0	-14.7	0	-14.6	0	-14.5	0	-14.5	0		-14.8	0.2295	-14.7	0.32035	-14.6	0.37715	-14.5	0.4262	-14.5	0.3988	-14.8	0	-14.7	0	-14.6	0	-14.5	0	-14.5	0		-14.7	-0.15935	-14.6	-0.0372	-14.6	-0.0369	-14.5	-0.0486
-14.7	0.19225	-14.6	0.2849	-14.5	0.19205	-14.4	0.16365	-14.4	0.31145	-14.7	0	-14.6	0	-14.5	0	-14.4	0	-14.4	0		-14.7	0.21575	-14.6	0.32125	-14.5	0.3585	-14.4	0.4193	-14.4	0.393	-14.7	0	-14.6	0	-14.5	0	-14.4	0	-14.4	0		-14.6	-0.158	-14.5	-0.0369	-14.5	-0.0367	-14.4	-0.0321001
-14.6	0.1717	-14.5	0.27815	-14.4	0.19585	-14.3	0.17275	-14.3	0.31615	-14.6	0	-14.5	0	-14.4	0	-14.3	0	-14.3	0		-14.6	0.21375	-14.5	0.3141	-14.4	0.3519	-14.3	0.4106	-14.3	0.3872	-14.6	0	-14.5	0	-14.4	0	-14.3	0	-14.3	0		-14.5	-0.1476	-14.4	-0.0333	-14.4	-0.0317	-14.3	-0.0351
-14.5	0.16215	-14.4	0.28605	-14.3	0.19245	-14.2	0.1802	-14.2	0.3146	-14.5	0	-14.4	0	-14.3	0	-14.2	0	-14.2	0		-14.5	0.2058	-14.4	0.3082	-14.3	0.3466	-14.2	0.40405	-14.2	0.37995	-14.5	0	-14.4	0	-14.3	0	-14.2	0	-14.2	0		-14.4	-0.1328	-14.3	-0.0392	-14.3	-0.0225	-14.2	-0.03625
-14.4	0.16065	-14.3	0.28215	-14.2	0.1894	-14.1	0.18945	-14.1	0.30615	-14.4	0	-14.3	0	-14.2	0	-14.1	0	-14.1	0		-14.4	0.2069	-14.3	0.3021	-14.2	0.34005	-14.1	0.3971	-14.1	0.3731	-14.4	0	-14.3	0	-14.2	0	-14.1	0	-14.1	0		-14.3	-0.1348	-14.2	-0.0471501	-14.2	-0.0280501	-14.1	-0.032
-14.3	0.16135	-14.2	0.2798	-14.1	0.18125	-14	0.1946	-14	0.2938	-14.3	0	-14.2	0	-14.1	0	-14	0	-14	0		-14.3	0.2015	-14.2	0.29835	-14.1	0.3373	-14	0.388	-14	0.3705	-14.3	0	-14.2	0	-14.1	0	-14	0	-14	0		-14.2	-0.13755	-14.1	-0.0539	-14.1	-0.0318	-14	-0.0255
-14.2	0.1577	-14.1	0.27965	-14	0.1735	-13.9	0.195	-13.9	0.2872	-14.2	0	-14.1	0	-14	0	-13.9	0	-13.9	0		-14.2	0.19035	-14.1	0.2933	-14	0.3351	-13.9	0.3839	-13.9	0.3652	-14.2	0	-14.1	0	-14	0	-13.9	0	-13.9	0		-14.1	-0.138	-14	-0.057	-14	-0.0312	-13.9	-0.02365
-14.1	0.15935	-14	0.2723	-13.9	0.1664	-13.8	0.18775	-13.8	0.27785	-14.1	0	-14	0	-13.9	0	-13.8	0	-13.8	0		-14.1	0.1788	-14	0.2867	-13.9	0.3308	-13.8	0.37815	-13.8	0.35825	-14.1	0	-14	0	-13.9	0	-13.8	0	-13.8	0		-14	-0.1371	-13.9	-0.06065	-13.9	-0.03145	-13.8	-0.0223501
-14	0.1538	-13.9	0.2695	-13.8	0.15715	-13.7	0.1765	-13.7	0.2615	-14	0	-13.9	0	-13.8	0	-13.7	0	-13.7	0		-14	0.1702	-13.9	0.2811	-13.8	0.32685	-13.7	0.3837	-13.7	0.3555	-14	0	-13.9	0	-13.8	0	-13.7	0	-13.7	0		-13.9	-0.13635	-13.8	-0.05695	-13.8	-0.02415	-13.7	-0.0257
-13.9	0.1535	-13.8	0.26405	-13.7	0.143	-13.6	0.17095	-13.6	0.25235	-13.9	0	-13.8	0	-13.7	0	-13.6	0	-13.6	0		-13.9	0.1648	-13.8	0.27445	-13.7	0.3279	-13.6	0.3956	-13.6	0.3499	-13.9	0	-13.8	0	-13.7	0	-13.6	0	-13.6	0		-13.8	-0.13355	-13.7	-0.0539999	-13.7	-0.0193999	-13.6	-0.0245
-13.8	0.15875	-13.7	0.2561	-13.6	0.138351	-13.5	0.174	-13.5	0.2645	-13.8	0	-13.7	0	-13.6	0	-13.5	0	-13.5	0		-13.8	0.15965	-13.7	0.2743	-13.6	0.3327	-13.5	0.3884	-13.5	0.3401	-13.8	0	-13.7	0	-13.6	0	-13.5	0	-13.5	0		-13.7	-0.1302	-13.6	-0.0516999	-13.6	-0.0195999	-13.5	-0.0186
-13.7	0.1626	-13.6	0.25135	-13.5	0.1459	-13.4	0.17525	-13.4	0.25535	-13.7	0	-13.6	0	-13.5	0	-13.4	0	-13.4	0		-13.7	0.1464	-13.6	0.2693	-13.5	0.3266	-13.4	0.3854	-13.4	0.3319	-13.7	0	-13.6	0	-13.5	0	-13.4	0	-13.4	0		-13.6	-0.1334	-13.5	-0.0391	-13.5	-0.015	-13.4	-0.00690006
-13.6	0.153251	-13.5	0.260199	-13.4	0.13635	-13.3	0.1563	-13.3	0.2411	-13.6	0	-13.5	0	-13.4	0	-13.3	0	-13.3	0		-13.6	0.1406	-13.5	0.2614	-13.4	0.3174	-13.3	0.3652	-13.3	0.3267	-13.6	0	-13.5	0	-13.4	0	-13.3	0	-13.3	0		-13.5	-0.134	-13.4	-0.0394	-13.4	-0.0164	-13.3	-0.0118001
-13.5	0.1469	-13.4	0.24655	-13.3	0.1149	-13.2	0.13715	-13.2	0.23515	-13.5	0	-13.4	0	-13.3	0	-13.2	0	-13.2	0		-13.5	0.1348	-13.4	0.2587	-13.3	0.3054	-13.2	0.3496	-13.2	0.315	-13.5	0	-13.4	0	-13.3	0	-13.2	0	-13.2	0		-13.4	-0.1289	-13.3	-0.043	-13.3	-0.0243	-13.2	-0.0163
-13.4	0.14865	-13.3	0.2303	-13.2	0.10325	-13.1	0.13875	-13.1	0.24155	-13.4	0	-13.3	0	-13.2	0	-13.1	0	-13.1	0		-13.4	0.1331	-13.3	0.2525	-13.2	0.2957	-13.1	0.34425	-13.1	0.30775	-13.4	0	-13.3	0	-13.2	0	-13.1	0	-13.1	0		-13.3	-0.1231	-13.2	-0.0453999	-13.2	-0.0304999	-13.1	-0.01055
-13.3	0.1419	-13.2	0.21635	-13.1	0.10455	-13	0.14235	-13	0.24525	-13.3	0	-13.2	0	-13.1	0	-13	0	-13	0		-13.3	0.126	-13.2	0.2483	-13.1	0.29235	-13	0.3358	-13	0.2935	-13.3	0	-13.2	0	-13.1	0	-13	0	-13	0		-13.2	-0.1151	-13.1	-0.0415498	-13.1	-0.0345498	-13	0.00679999
-13.2	0.13865	-13.1	0.21235	-13	0.10305	-12.9	0.1423	-12.9	0.2368	-13.2	0	-13.1	0	-13	0	-12.9	0	-12.9	0		-13.2	0.1186	-13.1	0.24685	-13	0.2921	-12.9	0.32625	-12.9	0.28005	-13.2	0	-13.1	0	-13	0	-12.9	0	-12.9	0		-13.1	-0.10625	-13	-0.0359	-13	-0.037	-12.9	0.02605
-13.1	0.13945	-13	0.21015	-12.9	0.092	-12.8	0.12905	-12.8	0.22065	-13.1	0	-13	0	-12.9	0	-12.8	0	-12.8	0		-13.1	0.11695	-13	0.245	-12.9	0.28175	-12.8	0.3125	-12.8	0.27	-13.1	0	-13	0	-12.9	0	-12.8	0	-12.8	0		-13	-0.1025	-12.9	-0.0377498	-12.9	-0.0375498	-12.8	0.03185
-13	0.14155	-12.9	0.2111	-12.8	0.0812499	-12.7	0.10265	-12.7	0.20475	-13	0	-12.9	0	-12.8	0	-12.7	0	-12.7	0		-13	0.1143	-12.9	0.24175	-12.8	0.2742	-12.7	0.30335	-12.7	0.26485	-13	0	-12.9	0	-12.8	0	-12.7	0	-12.7	0		-12.9	-0.09675	-12.8	-0.04915	-12.8	-0.03765	-12.7	0.02535
-12.9	0.1316	-12.8	0.20895	-12.7	0.06745	-12.6	0.0833	-12.6	0.1855	-12.9	0	-12.8	0	-12.7	0	-12.6	0	-12.6	0		-12.9	0.110849	-12.8	0.2377	-12.7	0.26365	-12.6	0.2935	-12.6	0.2555	-12.9	0	-12.8	0	-12.7	0	-12.6	0	-12.6	0		-12.8	-0.09235	-12.7	-0.05235	-12.7	-0.04165	-12.6	0.01935
-12.8	0.13415	-12.7	0.19225	-12.6	0.0606998	-12.5	0.0682	-12.5	0.1617	-12.8	0	-12.7	0	-12.6	0	-12.5	0	-12.5	0		-12.8	0.1056	-12.7	0.23625	-12.6	0.261	-12.5	0.2855	-12.5	0.2538	-12.8	0	-12.7	0	-12.6	0	-12.5	0	-12.5	0		-12.7	-0.09365	-12.6	-0.05905	-12.6	-0.03875	-12.5	0.00555
-12.7	0.12975	-12.6	0.1898	-12.5	0.0579	-12.4	0.0638499	-12.4	0.15425	-12.7	0	-12.6	0	-12.5	0	-12.4	0	-12.4	0		-12.7	0.0985498	-12.6	0.2332	-12.5	0.2568	-12.4	0.2847	-12.4	0.2527	-12.7	0	-12.6	0	-12.5	0	-12.4	0	-12.4	0		-12.6	-0.0950501	-12.5	-0.06035	-12.5	-0.03605	-12.4	-0.00235004
-12.6	0.1201	-12.5	0.177	-12.4	0.0378499	-12.3	0.05995	-12.3	0.15375	-12.6	0	-12.5	0	-12.4	0	-12.3	0	-12.3	0		-12.6	0.0938998	-12.5	0.2361	-12.4	0.2541	-12.3	0.2901	-12.3	0.2466	-12.6	0	-12.5	0	-12.4	0	-12.3	0	-12.3	0		-12.5	-0.09095	-12.4	-0.0595501	-12.4	-0.0313501	-12.3	-0.01145
-12.5	0.1126	-12.4	0.17325	-12.3	0.0267499	-12.2	0.063	-12.2	0.1379	-12.5	0	-12.4	0	-12.3	0	-12.2	0	-12.2	0		-12.5	0.0906999	-12.4	0.2237	-12.3	0.2528	-12.2	0.29095	-12.2	0.24595	-12.5	0	-12.4	0	-12.3	0	-12.2	0	-12.2	0		-12.4	-0.09025	-12.3	-0.06505	-12.3	-0.02815	-12.2	-0.0156
-12.4	0.11135	-12.3	0.17605	-12.2	0.0286999	-12.1	0.0533	-12.1	0.1229	-12.4	0	-12.3	0	-12.2	0	-12.1	0	-12.1	0		-12.4	0.0834998	-12.3	0.2163	-12.2	0.25515	-12.1	0.30145	-12.1	0.24765	-12.4	0	-12.3	0	-12.2	0	-12.1	0	-12.1	0		-12.3	-0.09095	-12.2	-0.062	-12.2	-0.0252	-12.1	-0.01845
-12.3	0.10545	-12.2	0.1891	-12.1	0.0206997	-12	0.02215	-12	0.09375	-12.3	0	-12.2	0	-12.1	0	-12	0	-12	0		-12.3	0.0808999	-12.2	0.21195	-12.1	0.26145	-12	0.29725	-12	0.23715	-12.3	0	-12.2	0	-12.1	0	-12	0	-12	0		-12.2	-0.0866	-12.1	-0.0585499	-12.1	-0.0216499	-12	-0.01505
-12.2	0.1219	-12.1	0.1989	-12	0.00665	-11.9	-0.0086	-11.9	0.0605	-12.2	0	-12.1	0	-12	0	-11.9	0	-11.9	0		-12.2	0.0766501	-12.1	0.21745	-12	0.25125	-11.9	0.3182	-11.9	0.2352	-12.2	0	-12.1	0	-12	0	-11.9	0	-11.9	0		-12.1	-0.08235	-12	-0.05625	-12	-0.01705	-11.9	-0.01725
-12.1	0.1136	-12	0.17725	-11.9	-0.0198004	-11.8	-0.0468001	-11.8	0.0163999	-12.1	0	-12	0	-11.9	0	-11.8	0	-11.8	0		-12.1	0.08405	-12	0.20715	-11.9	0.2521	-11.8	0.3376	-11.8	0.2329	-12.1	0	-12	0	-11.9	0	-11.8	0	-11.8	0		-12	-0.0784501	-11.9	-0.05265	-11.9	-0.01055	-11.8	-0.01655
-12	0.10145	-11.9	0.1449	-11.8	-0.0623003	-11.7	-0.08755	-11.7	-0.01145	-12	0	-11.9	0	-11.8	0	-11.7	0	-11.7	0		-12	0.07795	-11.9	0.2192	-11.8	0.2451	-11.7	0.35345	-11.7	0.23715	-12	0	-11.9	0	-11.8	0	-11.7	0	-11.7	0		-11.9	-0.07355	-11.8	-0.04455	-11.8	-0.01075	-11.7	-0.0104
-11.9	0.108499	-11.8	0.1362	-11.7	-0.0948508	-11.6	-0.153	-11.6	-0.1069	-11.9	0	-11.8	0	-11.7	0	-11.6	0	-11.6	0		-11.9	0.0751998	-11.8	0.2322	-11.7	0.251149	-11.6	0.35405	-11.6	0.21845	-11.9	0	-11.8	0	-11.7	0	-11.6	0	-11.6	0		-11.8	-0.07735	-11.7	-0.0427999	-11.7	-0.0124999	-11.6	-0.00355
-11.8	0.1171	-11.7	0.11905	-11.6	-0.1734	-11.5	-0.19045	-11.5	-0.17875	-11.8	0	-11.7	0	-11.6	0	-11.5	0	-11.5	0		-11.8	0.0608997	-11.7	0.24845	-11.6	0.244149	-11.5	0.3488	-11.5	0.2125	-11.8	0	-11.7	0	-11.6	0	-11.5	0	-11.5	0		-11.7	-0.0759	-11.6	-0.0439499	-11.6	-0.0127499	-11.5	0.00145
-11.7	0.143849	-11.6	0.0896008	-11.5	-0.21565	-11.4	-0.24395	-11.4	-0.25435	-11.7	0	-11.6	0	-11.5	0	-11.4	0	-11.4	0		-11.7	0.0720494	-11.6	0.25165	-11.5	0.2377	-11.4	0.347	-11.4	0.2041	-11.7	0	-11.6	0	-11.5	0	-11.4	0	-11.4	0		-11.6	-0.0732501	-11.5	-0.04485	-11.5	-0.01625	-11.4	0.000699996
-11.6	0.1379	-11.5	0.0594503	-11.4	-0.257749	-11.3	-0.248	-11.3	-0.2633	-11.6	0	-11.5	0	-11.4	0	-11.3	0	-11.3	0		-11.6	0.0721493	-11.5	0.239801	-11.4	0.2252	-11.3	0.320551	-11.3	0.192151	-11.6	0	-11.5	0	-11.4	0	-11.3	0	-11.3	0		-11.5	-0.0686501	-11.4	-0.0433999	-11.4	-0.0171999	-11.3	0.000350004
-11.5	0.12535	-11.4	0.0324499	-11.3	-0.242299	-11.2	-0.2117	-11.2	-0.2311	-11.5	0	-11.4	0	-11.3	0	-11.2	0	-11.2	0		-11.5	0.0688993	-11.4	0.2223	-11.3	0.210149	-11.2	0.3113	-11.2	0.1821	-11.5	0	-11.4	0	-11.3	0	-11.2	0	-11.2	0		-11.4	-0.0685	-11.3	-0.0423499	-11.3	-0.0128499	-11.2	0.0061
-11.4	0.0771514	-11.3	0.0423996	-11.2	-0.216798	-11.1	-0.1545	-11.1	-0.1733	-11.4	0	-11.3	0	-11.2	0	-11.1	0	-11.1	0		-11.4	0.0505985	-11.3	0.195951	-11.2	0.198499	-11.1	0.2947	-11.1	0.1693	-11.4	0	-11.3	0	-11.2	0	-11.1	0	-11.1	0		-11.3	-0.07135	-11.2	-0.037	-11.2	-0.00789996	-11.1	0.00525
-11.3	0.0713008	-11.2	0.055	-11.1	-0.179598	-11	-0.0759	-11	-0.0771	-11.3	0	-11.2	0	-11.1	0	-11	0	-11	0		-11.3	0.0359495	-11.2	0.1863	-11.1	0.186099	-11	0.27285	-11	0.15645	-11.3	0	-11.2	0	-11.1	0	-11	0	-11	0		-11.2	-0.0687	-11.1	-0.03595	-11.1	-0.00994995	-11	0.00330001
-11.2	0.0711019	-11.1	0.0746981	-11	-0.1223	-10.9	0.026699	-10.9	0.050999	-11.2	0	-11.1	0	-11	0	-10.9	0	-10.9	0		-11.2	0.037199	-11.1	0.168401	-11	0.17455	-10.9	0.245151	-10.9	0.140351	-11.2	0	-11.1	0	-11	0	-10.9	0	-10.9	0		-11.1	-0.06345	-11	-0.0342	-11	-0.00649999	-10.9	0.00374995
-11.1	0.0696022	-11	0.100198	-10.9	-0.025799	-10.8	0.0956489	-10.8	0.150449	-11.1	0	-11	0	-10.9	0	-10.8	0	-10.8	0		-11.1	0.0298989	-11	0.146451	-10.9	0.158949	-10.8	0.219501	-10.8	0.129601	-11.1	0	-11	0	-10.9	0	-10.8	0	-10.8	0		-11	-0.0642	-10.9	-0.03315	-10.9	-0.00204998	-10.8	0.000700009
-11	0.0512028	-10.9	0.162899	-10.8	0.0329517	-10.7	0.19665	-10.7	0.26325	-11	0	-10.9	0	-10.8	0	-10.7	0	-10.7	0		-11	0.0152487	-10.9	0.124951	-10.8	0.141599	-10.7	0.1882	-10.7	0.1232	-11	0	-10.9	0	-10.8	0	-10.7	0	-10.7	0		-10.9	-0.0658501	-10.8	-0.0311	-10.8	-9.99909e-05	-10.7	-0.00595
-10.9	0.0626032	-10.8	0.202549	-10.7	0.126152	-10.6	0.28025	-10.6	0.36525	-10.9	0	-10.8	0	-10.7	0	-10.6	0	-10.6	0		-10.9	-5.17389e-05	-10.8	0.109101	-10.7	0.124799	-10.6	0.1611	-10.6	0.1125	-10.9	0	-10.8	0	-10.7	0	-10.6	0	-10.6	0		-10.8	-0.0661	-10.7	-0.02865	-10.7	-0.00684997	-10.6	-0.00825001
-10.8	0.0658517	-10.7	0.26505	-10.6	0.210052	-10.5	0.3332	-10.5	0.4322	-10.8	0	-10.7	0	-10.6	0	-10.5	0	-10.5	0		-10.8	0.00819942	-10.7	0.0897	-10.6	0.105899	-10.5	0.13705	-10.5	0.09845	-10.8	0	-10.7	0	-10.6	0	-10.5	0	-10.5	0		-10.7	-0.06735	-10.6	-0.02535	-10.6	-0.00214998	-10.5	-0.00899999
-10.7	0.103452	-10.6	0.309748	-10.5	0.2568	-10.4	0.34435	-10.4	0.45935	-10.7	0	-10.6	0	-10.5	0	-10.4	0	-10.4	0		-10.7	0.00479872	-10.6	0.0695013	-10.5	0.10155	-10.4	0.115901	-10.4	0.0936006	-10.7	0	-10.6	0	-10.5	0	-10.4	0	-10.4	0		-10.6	-0.06935	-10.5	-0.0262	-10.5	0.00230001	-10.4	-0.01175
-10.6	0.137752	-10.5	0.333198	-10.4	0.27195	-10.3	0.3322	-10.3	0.4579	-10.6	0	-10.5	0	-10.4	0	-10.3	0	-10.3	0		-10.6	-0.00070124	-10.5	0.0582512	-10.4	0.0864993	-10.3	0.0901006	-10.3	0.0910006	-10.6	0	-10.5	0	-10.4	0	-10.3	0	-10.3	0		-10.5	-0.0674	-10.4	-0.02285	-10.4	0.00585	-10.3	-0.0164001
-10.5	0.155501	-10.4	0.31285	-10.3	0.261799	-10.2	0.27035	-10.2	0.40485	-10.5	0	-10.4	0	-10.3	0	-10.2	0	-10.2	0		-10.5	-0.000751193	-10.4	0.0521006	-10.3	0.0745993	-10.2	0.07095	-10.2	0.09595	-10.5	0	-10.4	0	-10.3	0	-10.2	0	-10.2	0		-10.4	-0.06115	-10.3	-0.0198	-10.3	0.00450001	-10.2	-0.01865
-10.4	0.15175	-10.3	0.2807	-10.2	0.197149	-10.1	0.18845	-10.1	0.35315	-10.4	0	-10.3	0	-10.2	0	-10.1	0	-10.1	0		-10.4	-0.000801903	-10.3	0.0440006	-10.2	0.0587485	-10.1	0.04035	-10.1	0.07715	-10.4	0	-10.3	0	-10.2	0	-10.1	0	-10.1	0		-10.3	-0.0548001	-10.2	-0.01795	-10.2	0.00414998	-10.1	-0.02375
-10.3	0.175199	-10.2	0.22625	-10.1	0.11955	-10	0.1405	-10	0.3367	-10.3	0	-10.2	0	-10.1	0	-10	0	-10	0		-10.3	-0.00310071	-10.2	0.02885	-10.1	0.0421485	-10	0.00885	-10	0.07385	-10.3	0	-10.2	0	-10.1	0	-10	0	-10	0		-10.2	-0.05255	-10.1	-0.01785	-10.1	0.00184995	-10	-0.0287
-10.2	0.165949	-10.1	0.174851	-10	0.0971	-9.9	0.13195	-9.9	0.33025	-10.2	0	-10.1	0	-10	0	-9.9	0	-9.9	0		-10.2	-0.00655147	-10.1	0.0138515	-10	0.02305	-9.9	-0.0237993	-9.9	0.0663007	-10.2	0	-10.1	0	-10	0	-9.9	0	-9.9	0		-10.1	-0.05265	-10	-0.0167	-10	0.00240001	-9.9	-0.02855
-10.1	0.16675	-10	0.178	-9.9	0.13045	-9.8	0.13575	-9.8	0.32015	-10.1	0	-10	0	-9.9	0	-9.8	0	-9.8	0		-10.1	-0.00355145	-10	0.00165146	-9.9	0.0092991	-9.8	-0.0547994	-9.8	0.0666006	-10.1	0	-10	0	-9.9	0	-9.8	0	-9.8	0		-10	-0.0525999	-9.9	-0.01745	-9.9	0.00245002	-9.8	-0.03285
-10	0.1588	-9.9	0.19865	-9.8	0.17455	-9.7	0.15645	-9.7	0.28945	-10	0	-9.9	0	-9.8	0	-9.7	0	-9.7	0		-10	-0.00265149	-9.9	-0.0148993	-9.8	-0.0109006	-9.7	-0.06645	-9.7	0.06845	-10	0	-9.9	0	-9.8	0	-9.7	0	-9.7	0		-9.9	-0.04995	-9.8	-0.02285	-9.8	0.00184997	-9.7	-0.04285
-9.9	0.16395	-9.8	0.19605	-9.7	0.20445	-9.6	0.1749	-9.6	0.2677	-9.9	0	-9.8	0	-9.7	0	-9.6	0	-9.6	0		-9.9	-0.00380242	-9.8	-0.0389994	-9.7	-0.000850924	-9.6	-0.0684	-9.6	0.075	-9.9	0	-9.8	0	-9.7	0	-9.6	0	-9.6	0		-9.8	-0.04915	-9.7	-0.02455	-9.7	0.00255003	-9.6	-0.04575
-9.8	0.14785	-9.7	0.21575	-9.6	0.2001	-9.5	0.1666	-9.5	0.2274	-9.8	0	-9.7	0	-9.6	0	-9.5	0	-9.5	0		-9.8	-0.00850061	-9.7	-0.03705	-9.6	0.0141993	-9.5	-0.05575	-9.5	0.08765	-9.8	0	-9.7	0	-9.6	0	-9.5	0	-9.5	0		-9.7	-0.04915	-9.6	-0.02495	-9.6	0.00545002	-9.5	-0.04825
-9.7	0.13615	-9.6	0.212	-9.5	0.1925	-9.4	0.15635	-9.4	0.21985	-9.7	0	-9.6	0	-9.5	0	-9.4	0	-9.4	0		-9.7	-0.0120509	-9.6	-0.0163991	-9.5	0.03875	-9.4	-0.0307997	-9.4	0.0901003	-9.7	0	-9.6	0	-9.5	0	-9.4	0	-9.4	0		-9.6	-0.04995	-9.5	-0.02935	-9.5	0.01175	-9.4	-0.0585
-9.6	0.1346	-9.5	0.2075	-9.4	0.18255	-9.3	0.1563	-9.3	0.2115	-9.6	0	-9.5	0	-9.4	0	-9.3	0	-9.3	0		-9.6	-0.00920074	-9.5	0.00525074	-9.4	0.0643997	-9.3	-0.00639982	-9.3	0.0882002	-9.6	0	-9.5	0	-9.4	0	-9.3	0	-9.3	0		-9.5	-0.05205	-9.4	-0.031	-9.4	0.0134	-9.3	-0.0574
-9.5	0.1504	-9.4	0.19655	-9.3	0.1734	-9.2	0.1489	-9.2	0.2116	-9.5	0	-9.4	0	-9.3	0	-9.2	0	-9.2	0		-9.5	-0.0105505	-9.4	0.0253003	-9.3	0.0754997	-9.2	0.0046	-9.2	0.083	-9.5	0	-9.4	0	-9.3	0	-9.2	0	-9.2	0		-9.4	-0.0506	-9.3	-0.0286	-9.3	0.0148	-9.2	-0.05695
-9.4	0.15315	-9.3	0.2006	-9.2	0.1718	-9.1	0.1558	-9.1	0.2	-9.4	0	-9.3	0	-9.2	0	-9.1	0	-9.1	0		-9.4	-0.00260086	-9.3	0.0394002	-9.2	0.0603996	-9.1	0.01745	-9.1	0.07915	-9.4	0	-9.3	0	-9.2	0	-9.1	0	-9.1	0		-9.3	-0.0482	-9.2	-0.02685	-9.2	0.01795	-9.1	-0.0615
-9.3	0.1452	-9.2	0.1926	-9.1	0.1741	-9	0.15135	-9	0.19495	-9.3	0	-9.2	0	-9.1	0	-9	0	-9	0		-9.3	-0.00260027	-9.2	0.0427	-9.1	0.0559497	-9	0.0311	-9	0.0777	-9.3	0	-9.2	0	-9.1	0	-9	0	-9	0		-9.2	-0.04555	-9.1	-0.0262	-9.1	0.0139	-9	-0.0634
-9.2	0.1555	-9.1	0.2021	-9	0.16215	-8.9	0.1534	-8.9	0.1966	-9.2	0	-9.1	0	-9	0	-8.9	0	-8.9	0		-9.2	-0.0107004	-9.1	0.0404504	-9	0.0628	-8.9	0.0333502	-8.9	0.0800502	-9.2	0	-9.1	0	-9	0	-8.9	0	-8.9	0		-9.1	-0.0484	-9	-0.0331	-9	0.0107	-8.9	-0.06345
-9.1	0.1612	-9	0.20125	-8.9	0.1695	-8.8	0.1614	-8.8	0.2104	-9.1	0	-9	0	-8.9	0	-8.8	0	-8.8	0		-9.1	-0.0201503	-9	0.0392003	-8.9	0.0645498	-8.8	0.0450501	-8.8	0.0878501	-9.1	0	-9	0	-8.9	0	-8.8	0	-8.8	0		-9	-0.0524	-8.9	-0.0292499	-8.9	0.0177501	-8.8	-0.0693
-9	0.16915	-8.9	0.1989	-8.8	0.1865	-8.7	0.17155	-8.7	0.21345	-9	0	-8.9	0	-8.8	0	-8.7	0	-8.7	0		-9	-0.0111003	-8.9	0.0340502	-8.8	0.0656499	-8.7	0.04275	-8.7	0.08565	-9	0	-8.9	0	-8.8	0	-8.7	0	-8.7	0		-8.9	-0.05325	-8.8	-0.0247999	-8.8	0.0193001	-8.7	-0.06935
-8.9	0.1619	-8.8	0.2062	-8.7	0.19155	-8.6	0.17285	-8.6	0.21475	-8.9	0	-8.8	0	-8.7	0	-8.6	0	-8.6	0		-8.9	-0.0122504	-8.8	0.0376501	-8.7	0.0539498	-8.6	0.04025	-8.6	0.08405	-8.9	0	-8.8	0	-8.7	0	-8.6	0	-8.6	0		-8.8	-0.0486	-8.7	-0.0248498	-8.7	0.0191502	-8.6	-0.0612
-8.8	0.1685	-8.7	0.20795	-8.6	0.19645	-8.5	0.1697	-8.5	0.2033	-8.8	0	-8.7	0	-8.6	0	-8.5	0	-8.5	0		-8.8	-0.0105501	-8.7	0.03495	-8.6	0.0631498	-8.5	0.03595	-8.5	0.07435	-8.8	0	-8.7	0	-8.6	0	-8.5	0	-8.5	0		-8.7	-0.04075	-8.6	-0.0212999	-8.6	0.0168001	-8.5	-0.05255
-8.7	0.16255	-8.6	0.20685	-8.5	0.206	-8.4	0.198799	-8.4	0.222499	-8.7	0	-8.6	0	-8.5	0	-8.4	0	-8.4	0		-8.7	-0.00895024	-8.6	0.0432502	-8.5	0.06335	-8.4	0.0432498	-8.4	0.0778498	-8.7	0	-8.6	0	-8.5	0	-8.4	0	-8.4	0		-8.6	-0.0256002	-8.5	-0.01715	-8.5	0.00855	-8.4	-0.0436
-8.6	0.15075	-8.5	0.1872	-8.4	0.2312	-8.3	0.228699	-8.3	0.226899	-8.6	0	-8.5	0	-8.4	0	-8.3	0	-8.3	0		-8.6	-0.0172502	-8.5	0.0416502	-8.4	0.0771499	-8.3	0.0481998	-8.3	0.0901998	-8.6	0	-8.5	0	-8.4	0	-8.3	0	-8.3	0		-8.5	-0.0229501	-8.4	-0.0138999	-8.4	0.00260005	-8.3	-0.0354
-8.5	0.132101	-8.4	0.220399	-8.3	0.245	-8.2	0.2231	-8.2	0.2357	-8.5	0	-8.4	0	-8.3	0	-8.2	0	-8.2	0		-8.5	-0.0265498	-8.4	0.0492498	-8.3	0.0746	-8.2	0.04955	-8.2	0.09375	-8.5	0	-8.4	0	-8.3	0	-8.2	0	-8.2	0		-8.4	-0.0263	-8.3	-0.018	-8.3	0.00940004	-8.2	-0.0314
-8.4	0.147401	-8.3	0.220799	-8.2	0.229	-8.1	0.20305	-8.1	0.21945	-8.4	0	-8.3	0	-8.2	0	-8.1	0	-8.1	0		-8.4	-0.00144997	-8.3	0.0479998	-8.2	0.0730502	-8.1	0.0712	-8.1	0.0934	-8.4	0	-8.3	0	-8.2	0	-8.1	0	-8.1	0		-8.3	-0.0279	-8.2	-0.0189	-8.2	0.00850004	-8.1	-0.0351
-8.3	0.1577	-8.2	0.2039	-8.1	0.19215	-8	0.1812	-8	0.2068	-8.3	0	-8.2	0	-8.1	0	-8	0	-8	0		-8.3	0.00239996	-8.2	0.04735	-8.1	0.0695001	-8	0.0728	-8	0.0885	-8.3	0	-8.2	0	-8.1	0	-8	0	-8	0		-8.2	-0.0322	-8.1	-0.0174999	-8.1	0.00410007	-8	-0.03445
-8.2	0.1447	-8.1	0.18205	-8	0.174	-7.9	0.17835	-7.9	0.21675	-8.2	0	-8.1	0	-8	0	-7.9	0	-7.9	0		-8.2	-0.00034985	-8.1	0.0641998	-8	0.0764	-7.9	0.06205	-7.9	0.07545	-8.2	0	-8.1	0	-8	0	-7.9	0	-7.9	0		-8.1	-0.0328	-8	-0.02005	-8	0.00535	-7.9	-0.0336
-8.1	0.13955	-8	0.1707	-7.9	0.14485	-7.8	0.2042	-7.8	0.2382	-8.1	0	-8	0	-7.9	0	-7.8	0	-7.8	0		-8.1	0.00210012	-8	0.0624999	-7.9	0.0622499	-7.8	0.05115	-7.8	0.06495	-8.1	0	-8	0	-7.9	0	-7.8	0	-7.8	0		-8	-0.0318501	-7.9	-0.0149	-7.9	0.00760003	-7.8	-0.0357
-8	0.1263	-7.9	0.15375	-7.8	0.1299	-7.7	0.21055	-7.7	0.25135	-8	0	-7.9	0	-7.8	0	-7.7	0	-7.7	0		-8	0.00109987	-7.9	0.04535	-7.8	0.0549499	-7.7	0.04855	-7.7	0.04745	-8	0	-7.9	0	-7.8	0	-7.7	0	-7.7	0		-7.9	-0.0238	-7.8	-0.0172999	-7.8	0.000300058	-7.7	-0.03375
-7.9	0.11905	-7.8	0.1494	-7.7	0.13515	-7.6	0.21725	-7.6	0.26905	-7.9	0	-7.8	0	-7.7	0	-7.6	0	-7.6	0		-7.9	-0.0133502	-7.8	0.03735	-7.7	0.0393499	-7.6	0.0481	-7.6	0.0378	-7.9	0	-7.8	0	-7.7	0	-7.6	0	-7.6	0		-7.8	-0.0255	-7.7	-0.0131499	-7.7	0.00155014	-7.6	-0.02655
-7.8	0.1136	-7.7	0.17595	-7.6	0.16135	-7.5	0.22855	-7.5	0.28415	-7.8	0	-7.7	0	-7.6	0	-7.5	0	-7.5	0		-7.8	-0.00555009	-7.7	0.02455	-7.6	0.0285999	-7.5	0.04545	-7.5	0.02565	-7.8	0	-7.7	0	-7.6	0	-7.5	0	-7.5	0		-7.7	-0.02275	-7.6	-0.0088499	-7.6	0.0072501	-7.5	-0.024
-7.7	0.11645	-7.6	0.20435	-7.5	0.20405	-7.4	0.267149	-7.4	0.321449	-7.7	0	-7.6	0	-7.5	0	-7.4	0	-7.4	0		-7.7	-0.00245008	-7.6	0.0252001	-7.5	0.02975	-7.4	0.0453	-7.4	0.0162	-7.7	0	-7.6	0	-7.5	0	-7.4	0	-7.4	0		-7.6	-0.0143501	-7.5	-0.0045	-7.5	0.0085	-7.4	-0.0154501
-7.6	0.14855	-7.5	0.23195	-7.4	0.267549	-7.3	0.28775	-7.3	0.34545	-7.6	0	-7.5	0	-7.4	0	-7.3	0	-7.3	0		-7.6	0.000199934	-7.5	0.0149501	-7.4	0.0318	-7.3	0.0409	-7.3	0.00810002	-7.6	0	-7.5	0	-7.4	0	-7.3	0	-7.3	0		-7.5	-0.0186001	-7.4	-0.00464997	-7.4	0.00875003	-7.3	-0.0158
-7.5	0.19035	-7.4	0.281349	-7.3	0.30935	-7.2	0.2369	-7.2	0.2988	-7.5	0	-7.4	0	-7.3	0	-7.2	0	-7.2	0		-7.5	-0.000450035	-7.4	0.00470001	-7.3	0.0308	-7.2	0.03815	-7.2	-0.00475	-7.5	0	-7.4	0	-7.3	0	-7.2	0	-7.2	0		-7.4	-0.0148501	-7.3	-0.00779995	-7.3	0.00860005	-7.2	-0.0135
-7.4	0.252249	-7.3	0.32465	-7.2	0.2755	-7.1	0.2638	-7.1	0.3164	-7.4	0	-7.3	0	-7.2	0	-7.1	0	-7.1	0		-7.4	0.0024999	-7.3	-0.00559998	-7.2	0.02385	-7.1	0.0321	-7.1	-0.0064	-7.4	0	-7.3	0	-7.2	0	-7.1	0	-7.1	0		-7.3	-0.0107	-7.2	-0.00899993	-7.2	0.00750007	-7.1	-0.0107
-7.3	0.30205	-7.2	0.2892	-7.1	0.303401	-7	0.38025	-7	0.42925	-7.3	0	-7.2	0	-7.1	0	-7	0	-7	0		-7.3	-0.00500003	-7.2	-0.00535	-7.1	0.0189	-7	0.02965	-7	-0.01305	-7.3	0	-7.2	0	-7.1	0	-7	0	-7	0		-7.2	-0.0107	-7.1	-0.00969989	-7.1	0.00600011	-7	-0.01
-7.2	0.2794	-7.1	0.3116	-7	0.41735	-6.9	0.340201	-6.9	0.389401	-7.2	0	-7.1	0	-7	0	-6.9	0	-6.9	0		-7.2	-0.00725004	-7.1	-0.00889995	-7	0.01495	-6.9	0.0309	-6.9	-0.0187	-7.2	0	-7.1	0	-7	0	-6.9	0	-6.9	0		-7.1	-0.0110001	-7	-0.0081	-7	0.0068	-6.9	-0.01085
-7.1	0.311001	-7	0.428549	-6.9	0.3813	-6.8	0.115654	-6.8	0.163654	-7.1	0	-7	0	-6.9	0	-6.8	0	-6.8	0		-7.1	-0.00440004	-7	-0.01185	-6.9	0.0126	-6.8	0.03285	-6.8	-0.02165	-7.1	0	-7	0	-6.9	0	-6.8	0	-6.8	0		-7	-0.0080001	-6.9	-0.00604993	-6.9	0.00635007	-6.8	-0.00800004
-7	0.436249	-6.9	0.392901	-6.8	0.165749	-6.7	-0.2419	-6.7	-0.195	-7	0	-6.9	0	-6.8	0	-6.7	0	-6.7	0		-7	-0.00705002	-6.9	-0.012	-6.8	0.0114501	-6.7	0.0353	-6.7	-0.0193	-7	0	-6.9	0	-6.8	0	-6.7	0	-6.7	0		-6.9	-0.00375003	-6.8	-0.00119995	-6.8	0.00960005	-6.7	-0.00715
-6.9	0.409895	-6.8	0.174154	-6.7	-0.175506	-6.6	-0.53105	-6.6	-0.48875	-6.9	0	-6.8	0	-6.7	0	-6.6	0	-6.6	0		-6.9	-0.011	-6.8	-0.00865	-6.7	0.0209001	-6.6	0.0343	-6.6	-0.0176	-6.9	0	-6.8	0	-6.7	0	-6.6	0	-6.6	0		-6.8	0.000699958	-6.7	-0.00324992	-6.7	0.00945008	-6.6	-0.00535
-6.8	0.191949	-6.7	-0.1774	-6.6	-0.461854	-6.5	-0.69475	-6.5	-0.65235	-6.8	0	-6.7	0	-6.6	0	-6.5	0	-6.5	0		-6.8	-0.0138499	-6.7	-0.000899998	-6.6	0.0232001	-6.5	0.0351	-6.5	-0.0127	-6.8	0	-6.7	0	-6.6	0	-6.5	0	-6.5	0		-6.7	0.00095	-6.6	-0.00494993	-6.6	0.0107501	-6.5	-0.00345
-6.7	-0.156006	-6.6	-0.458344	-6.5	-0.61655	-6.4	-0.641701	-6.4	-0.586301	-6.7	0	-6.6	0	-6.5	0	-6.4	0	-6.4	0		-6.7	-0.00839991	-6.6	0.00579991	-6.5	0.0241	-6.4	0.0263499	-6.4	-0.00845008	-6.7	0	-6.6	0	-6.5	0	-6.4	0	-6.4	0		-6.6	0.000949914	-6.5	-0.00535	-6.5	0.00985	-6.4	0.00324996
-6.6	-0.428354	-6.5	-0.611146	-6.4	-0.5432	-6.3	-0.569551	-6.3	-0.503651	-6.6	0	-6.5	0	-6.4	0	-6.3	0	-6.3	0		-6.6	-0.0123999	-6.5	-0.00210009	-6.4	0.02345	-6.3	0.0242	-6.3	-0.00750003	-6.6	0	-6.5	0	-6.4	0	-6.3	0	-6.3	0		-6.5	0.00254992	-6.4	-0.00474995	-6.4	0.01085	-6.3	0.00574998
-6.5	-0.578749	-6.4	-0.547801	-6.3	-0.46025	-6.2	-0.4732	-6.2	-0.4047	-6.5	0	-6.4	0	-6.3	0	-6.2	0	-6.2	0		-6.5	-0.0163999	-6.4	-0.00505008	-6.3	0.0231	-6.2	0.01935	-6.2	-0.00355	-6.5	0	-6.4	0	-6.3	0	-6.2	0	-6.2	0		-6.4	0.00514996	-6.3	-0.00374998	-6.3	0.00895002	-6.2	0.00335
-6.4	-0.5059	-6.3	-0.473851	-6.2	-0.361799	-6.1	-0.39225	-6.1	-0.32635	-6.4	0	-6.3	0	-6.2	0	-6.1	0	-6.1	0		-6.4	-0.0177499	-6.3	-0.000300033	-6.2	0.0223501	-6.1	0.0202	-6.1	-0.00189998	-6.4	0	-6.3	0	-6.2	0	-6.1	0	-6.1	0		-6.3	0.00694998	-6.2	-0.00114995	-6.2	0.00745005	-6.1	0.00350004
-6.3	-0.42175	-6.2	-0.3722	-6.1	-0.27945	-6	-0.32545	-6	-0.26525	-6.3	0	-6.2	0	-6.1	0	-6	0	-6	0		-6.3	-0.0199	-6.2	0.00615	-6.1	0.0192001	-6	0.01365	-6	0.000949999	-6.3	0	-6.2	0	-6.1	0	-6	0	-6	0		-6.2	0.00555	-6.1	-0.00199991	-6.1	0.00710009	-6	-0.000550001
-6.2	-0.314299	-6.1	-0.288151	-6	-0.21625	-5.9	-0.27825	-5.9	-0.22655	-6.2	0	-6.1	0	-6	0	-5.9	0	-5.9	0		-6.2	-0.0177499	-6.1	0.00949991	-6	0.01185	-5.9	0.0091	-5.9	0.000399998	-6.2	0	-6.1	0	-6	0	-5.9	0	-5.9	0		-6.1	0.00699997	-6	-0.00165	-6	0.00505	-5.9	0.0003
-6.1	-0.22855	-6	-0.216551	-5.9	-0.16525	-5.8	-0.24875	-5.8	-0.19645	-6.1	0	-6	0	-5.9	0	-5.8	0	-5.8	0		-6.1	-0.0162999	-6	0.00794994	-5.9	0.00560011	-5.8	0.00844989	-5.8	0.00244989	-6.1	0	-6	0	-5.9	0	-5.8	0	-5.8	0		-6	0.00364995	-5.9	-9.99611e-05	-5.9	0.00460004	-5.8	0.00014996
-6	-0.15345	-5.9	-0.16965	-5.8	-0.12125	-5.7	-0.1964	-5.7	-0.1447	-6	0	-5.9	0	-5.8	0	-5.7	0	-5.7	0		-6	-0.01365	-5.9	0.005	-5.8	0.00535	-5.7	0.00625	-5.7	0.000349999	-6	0	-5.9	0	-5.8	0	-5.7	0	-5.7	0		-5.9	0.0014	-5.8	0.00315	-5.8	0.00495	-5.7	-0.0001
-5.9	-0.10885	-5.8	-0.13385	-5.7	-0.0581	-5.6	-0.16485	-5.6	-0.12135	-5.9	0	-5.8	0	-5.7	0	-5.6	0	-5.6	0		-5.9	-0.0118998	-5.8	0.00514978	-5.7	0.00695	-5.6	0.00489989	-5.6	0.00109989	-5.9	0	-5.8	0	-5.7	0	-5.6	0	-5.6	0		-5.8	-0.00125008	-5.7	0.0044	-5.7	0.0077	-5.6	-0.000800059
-5.8	-0.07595	-5.7	-0.077	-5.6	-0.03985	-5.5	-0.1243	-5.5	-0.0853	-5.8	0	-5.7	0	-5.6	0	-5.5	0	-5.5	0		-5.8	-0.00795	-5.7	0.00435	-5.6	0.00290004	-5.5	0.00255	-5.5	0.00265	-5.8	0	-5.7	0	-5.6	0	-5.5	0	-5.5	0		-5.7	-0.0015	-5.6	6.59857e-08	-5.6	0.00630007	-5.5	-0.0036
-5.7	-0.0563002	-5.6	-0.0470501	-5.5	-0.0318	-5.4	-0.08515	-5.4	-0.04575	-5.7	0	-5.6	0	-5.5	0	-5.4	0	-5.4	0		-5.7	-0.0094499	-5.6	0.000999894	-5.5	0.00365	-5.4	0.000249999	-5.4	0.00205	-5.7	0	-5.6	0	-5.5	0	-5.4	0	-5.4	0		-5.6	-0.00340006	-5.5	0.000299999	-5.5	0.0099	-5.4	-0.00375
-5.6	-0.05155	-5.5	-0.0198	-5.4	-0.0269498	-5.3	-0.0532	-5.3	-0.0216	-5.6	0	-5.5	0	-5.4	0	-5.3	0	-5.3	0		-5.6	-0.00909996	-5.5	0.00145	-5.4	0.00145019	-5.3	-0.00055	-5.3	0.00225	-5.6	0	-5.5	0	-5.4	0	-5.3	0	-5.3	0		-5.5	-0.0015	-5.4	0.00215009	-5.4	0.0109501	-5.3	-0.0041
-5.5	-0.0544	-5.4	-0.01155	-5.3	-0.0286	-5.2	-0.02125	-5.2	0.00565	-5.5	0	-5.4	0	-5.3	0	-5.2	0	-5.2	0		-5.5	-0.00695	-5.4	0.000549999	-5.3	0.00015	-5.2	0.00125	-5.2	0.00345	-5.5	0	-5.4	0	-5.3	0	-5.2	0	-5.2	0		-5.4	0.00285	-5.3	-0.0002	-5.3	0.0076	-5.2	-0.003
-5.4	-0.0454498	-5.3	-0.00670022	-5.2	-0.01295	-5.1	0.00224916	-5.1	0.0291492	-5.4	0	-5.3	0	-5.2	0	-5.1	0	-5.1	0		-5.4	-0.00724981	-5.3	0.00394981	-5.2	0.00055	-5.1	0.0021998	-5.1	0.0037998	-5.4	0	-5.3	0	-5.2	0	-5.1	0	-5.1	0		-5.3	0.00199991	-5.2	-0.0018	-5.2	0.0042	-5.1	0.000949872
-5.3	-0.048	-5.2	0.00905	-5.1	0.01105	-5	0.02265	-5	0.04275	-5.3	0	-5.2	0	-5.1	0	-5	0	-5	0		-5.3	-0.00605	-5.2	0.00435	-5.1	0.00170009	-5	0.0039	-5	0.0039	-5.3	0	-5.2	0	-5.1	0	-5	0	-5	0		-5.2	-0.0009	-5.1	-0.00144998	-5.1	0.00405002	-5	0.0001
-5.2	-0.022549	-5.1	0.0264492	-5	0.02245	-4.9	0.02705	-4.9	0.04435	-5.2	0	-5.1	0	-5	0	-4.9	0	-4.9	0		-5.2	-0.000549792	-5.1	0.0031998	-5	0.0039	-4.9	0.0039	-4.9	0.0054	-5.2	0	-5.1	0	-5	0	-4.9	0	-4.9	0		-5.1	-0.000450128	-5	0.0001	-5	0.0001	-4.9	0.00085
-5.1	0.00695003	-5	0.04235	-4.9	0.0274504	-4.8	0.0419	-4.8	0.0493	-5.1	0	-5	0	-4.9	0	-4.8	0	-4.8	0		-5.1	8.77699e-08	-5	0.0039	-4.9	0.00800018	-4.8	0.00525	-4.8	0.00285	-5.1	0	-5	0	-4.9	0	-4.8	0	-4.8	0		-5	0.0001	-4.9	-0.00124978	-4.9	0.000750219	-4.8	0.0039
-5	0.01875	-4.9	0.03675	-4.8	0.038	-4.7	0.04775	-4.7	0.04785	-5	0	-4.9	0	-4.8	0	-4.7	0	-4.7	0		-5	0.0039	-4.9	0.0078	-4.8	0.00975	-4.7	0.00505	-4.7	0.00305	-5	0	-4.9	0	-4.8	0	-4.7	0	-4.7	0		-4.9	-0.00255	-4.8	-0.0026	-4.8	0.0057	-4.7	0.00265
-4.9	0.0263504	-4.8	0.0420996	-4.7	0.04245	-4.6	0.0546498	-4.6	0.0473498	-4.9	0	-4.8	0	-4.7	0	-4.6	0	-4.6	0		-4.9	0.00730018	-4.8	0.00884982	-4.7	0.00805	-4.6	-0.00315005	-4.6	-0.00435005	-4.9	0	-4.8	0	-4.7	0	-4.6	0	-4.6	0		-4.8	-0.00160022	-4.7	-0.00235	-4.7	0.00715	-4.6	0.00169992
-4.8	0.0345	-4.7	0.04885	-4.6	0.0447502	-4.5	0.05565	-4.5	0.04755	-4.8	0	-4.7	0	-4.6	0	-4.5	0	-4.5	0		-4.8	0.01095	-4.7	0.00745	-4.6	0.00265005	-4.5	-0.0056	-4.5	-0.0013	-4.8	0	-4.7	0	-4.6	0	-4.5	0	-4.5	0		-4.7	-0.00495	-4.6	-0.0017999	-4.6	0.0105001	-4.5	-0.002
-4.7	0.0366502	-4.6	0.0476498	-4.5	0.04285	-4.4	0.0566	-4.4	0.0488	-4.7	0	-4.6	0	-4.5	0	-4.4	0	-4.4	0		-4.7	0.01235	-4.6	0.00124995	-4.5	0.0018	-4.4	-0.0082	-4.4	-0.0025	-4.7	0	-4.6	0	-4.5	0	-4.4	0	-4.4	0		-4.6	-0.00760008	-4.5	0.0016	-4.5	0.0111	-4.4	-0.00405
-4.6	0.0353502	-4.5	0.04665	-4.4	0.0433	-4.3	0.0547	-4.3	0.0434	-4.6	0	-4.5	0	-4.4	0	-4.3	0	-4.3	0		-4.6	0.00895005	-4.5	0.0017	-4.4	-0.00229991	-4.3	-0.01045	-4.3	-0.00745	-4.6	0	-4.5	0	-4.4	0	-4.3	0	-4.3	0		-4.5	-0.0081	-4.4	0.00505016	-4.4	0.00995016	-4.3	-0.00315
-4.5	0.03275	-4.4	0.0459	-4.3	0.033	-4.2	0.04995	-4.2	0.03665	-4.5	0	-4.4	0	-4.3	0	-4.2	0	-4.2	0		-4.5	0.0084	-4.4	0.0066	-4.3	-0.00945	-4.2	-0.01675	-4.2	-0.00975	-4.5	0	-4.4	0	-4.3	0	-4.2	0	-4.2	0		-4.4	-0.00935	-4.3	0.00615	-4.3	0.01285	-4.2	-1.56433e-10
-4.4	0.0327	-4.3	0.044	-4.2	0.02485	-4.1	0.0452501	-4.1	0.0247501	-4.4	0	-4.3	0	-4.2	0	-4.1	0	-4.1	0		-4.4	0.00680009	-4.3	0.00684991	-4.2	-0.01275	-4.1	-0.0188501	-4.1	-0.0121501	-4.4	0	-4.3	0	-4.2	0	-4.1	0	-4.1	0		-4.3	-0.00895016	-4.2	0.0045	-4.2	0.01	-4.1	0.00379993
-4.3	0.0307	-4.2	0.03705	-4.1	0.01615	-4	0.0424	-4	0.0158	-4.3	0	-4.2	0	-4.1	0	-4	0	-4	0		-4.3	0.00755	-4.2	0.00175	-4.1	-0.0128499	-4	-0.0224	-4	-0.0153	-4.3	0	-4.2	0	-4.1	0	-4	0	-4	0		-4.2	-0.0084	-4.1	0.00700001	-4.1	0.0118	-4	0.00135
-4.2	0.0249499	-4.1	0.0303501	-4	0.0144	-3.9	0.0398	-3.9	0.0086	-4.2	0	-4.1	0	-4	0	-3.9	0	-3.9	0		-4.2	0.00665017	-4.1	0.000649917	-4	-0.0109	-3.9	-0.02705	-3.9	-0.02415	-4.2	0	-4.1	0	-4	0	-3.9	0	-3.9	0		-4.1	-0.00530007	-4	0.00665	-4	0.00885	-3.9	0.0056
-4.1	0.02135	-4	0.0265	-3.9	0.0115	-3.8	0.0344	-3.8	0.0032	-4.1	0	-4	0	-3.9	0	-3.8	0	-3.8	0		-4.1	0.00695005	-4	-0.0016	-3.9	-0.0118499	-3.8	-0.03255	-3.8	-0.03065	-4.1	0	-4	0	-3.9	0	-3.8	0	-3.8	0		-4	-0.00705	-3.9	0.0147002	-3.9	0.0135002	-3.8	0.00455
-4	0.0201	-3.9	0.0221	-3.8	0.0113	-3.7	0.0222	-3.7	-0.0043	-4	0	-3.9	0	-3.8	0	-3.7	0	-3.7	0		-4	0.0053	-3.9	-0.00505	-3.8	-0.01605	-3.7	-0.0426	-3.7	-0.0407	-4	0	-3.9	0	-3.8	0	-3.7	0	-3.7	0		-3.9	-0.0037	-3.8	0.01815	-3.8	0.01165	-3.7	0.00315
-3.9	0.0154	-3.8	0.0153	-3.7	0.0026	-3.6	0.0293501	-3.6	0.00755005	-3.9	0	-3.8	0	-3.7	0	-3.6	0	-3.6	0		-3.9	-0.000349934	-3.8	-0.0108501	-3.7	-0.0222	-3.6	-0.0437999	-3.6	-0.0415999	-3.9	0	-3.8	0	-3.7	0	-3.6	0	-3.6	0		-3.8	-0.0032502	-3.7	0.01935	-3.7	0.01435	-3.6	0.00384997
-3.8	0.0135	-3.7	0.0048	-3.6	0.00815022	-3.5	0.0234	-3.5	0.0057	-3.8	0	-3.7	0	-3.6	0	-3.5	0	-3.5	0		-3.8	-0.00135	-3.7	-0.0158	-3.6	-0.0244001	-3.5	-0.05215	-3.5	-0.05245	-3.8	0	-3.7	0	-3.6	0	-3.5	0	-3.5	0		-3.7	-0.00445	-3.6	0.0210501	-3.6	0.00535011	-3.5	0.00745
-3.7	0.011	-3.6	0.0106501	-3.5	0.0021	-3.4	0.0275	-3.4	0.0042	-3.7	0	-3.6	0	-3.5	0	-3.4	0	-3.4	0		-3.7	-0.00410017	-3.6	-0.0147999	-3.5	-0.02855	-3.4	-0.0582	-3.4	-0.0588	-3.7	0	-3.6	0	-3.5	0	-3.4	0	-3.4	0		-3.6	-0.00515003	-3.5	0.01685	-3.5	0.01055	-3.4	0.01205
-3.6	0.00555022	-3.5	0.0048	-3.4	6.29411e-08	-3.3	0.02365	-3.3	0.00165	-3.6	0	-3.5	0	-3.4	0	-3.3	0	-3.3	0		-3.6	-0.00560007	-3.5	-0.02445	-3.4	-0.0287	-3.3	-0.0613	-3.3	-0.0649	-3.6	0	-3.5	0	-3.4	0	-3.3	0	-3.3	0		-3.5	-0.00265	-3.4	0.0187502	-3.4	0.0112502	-3.3	0.0113
-3.5	0.0034	-3.4	0.0047	-3.3	0.00265	-3.2	0.0207	-3.2	0.0022	-3.5	0	-3.4	0	-3.3	0	-3.2	0	-3.2	0		-3.5	-0.00785	-3.4	-0.0254	-3.3	-0.0263	-3.2	-0.0687	-3.2	-0.0691	-3.5	0	-3.4	0	-3.3	0	-3.2	0	-3.2	0		-3.4	0.000850001	-3.3	0.0203	-3.3	0.0132	-3.2	0.00755
-3.4	-0.00239994	-3.3	0.00164994	-3.2	-0.0002	-3.1	0.0211	-3.1	0.00040005	-3.4	0	-3.3	0	-3.2	0	-3.1	0	-3.1	0		-3.4	-0.0113	-3.3	-0.0264	-3.2	-0.0241	-3.1	-0.0717	-3.1	-0.0739	-3.4	0	-3.3	0	-3.2	0	-3.1	0	-3.1	0		-3.3	-0.000300183	-3.2	0.02025	-3.2	0.01275	-3.1	0.0133
-3.3	-0.01465	-3.2	-0.006	-3.1	-0.00870001	-3	0.00725	-3	-0.00345	-3.3	0	-3.2	0	-3.1	0	-3	0	-3	0		-3.3	-0.0102	-3.2	-0.0324	-3.1	-0.0269	-3	-0.08255	-3	-0.08645	-3.3	0	-3.2	0	-3.1	0	-3	0	-3	0		-3.2	-0.00325	-3.1	0.0203	-3.1	0.0103	-3	0.0141
-3.2	-0.0259	-3.1	-0.0185	-3	-0.01835	-2.9	-0.00165	-2.9	-0.00465	-3.2	0	-3.1	0	-3	0	-2.9	0	-2.9	0		-3.2	-0.0066999	-3.1	-0.0329	-3	-0.03765	-2.9	-0.07995	-2.9	-0.08635	-3.2	0	-3.1	0	-3	0	-2.9	0	-2.9	0		-3.1	-0.00310003	-3	0.021	-3	0.0116	-2.9	0.0255
-3.1	-0.0306	-3	-0.03135	-2.9	-0.0301498	-2.8	-0.0098	-2.8	-0.005	-3.1	0	-3	0	-2.9	0	-2.8	0	-2.8	0		-3.1	0.00390001	-3	-0.04285	-2.9	-0.02375	-2.8	-0.0802	-2.8	-0.0894	-3.1	0	-3	0	-2.9	0	-2.8	0	-2.8	0		-3	-0.0089	-2.9	0.0284001	-2.9	0.0235001	-2.8	0.0258
-3	-0.03715	-2.9	-0.03955	-2.8	-0.0354	-2.7	-0.0145	-2.7	-0.0041	-3	0	-2.9	0	-2.8	0	-2.7	0	-2.7	0		-3	0.00705	-2.9	-0.02245	-2.8	-0.0238	-2.7	-0.08275	-2.7	-0.09005	-3	0	-2.9	0	-2.8	0	-2.7	0	-2.7	0		-2.9	-0.000299998	-2.8	0.0192	-2.8	0.0201	-2.7	0.02135
-2.9	-0.0410498	-2.8	-0.0354002	-2.7	-0.0335	-2.6	-0.00980022	-2.6	0.000899781	-2.9	0	-2.8	0	-2.7	0	-2.6	0	-2.6	0		-2.9	0.00495001	-2.8	-0.02	-2.7	-0.02585	-2.6	-0.0847999	-2.6	-0.0905999	-2.9	0	-2.8	0	-2.7	0	-2.6	0	-2.6	0		-2.8	-0.000800112	-2.7	0.01945	-2.7	0.01695	-2.6	0.0186999
-2.8	-0.0384	-2.7	-0.0355	-2.6	-0.0268001	-2.5	-0.0109	-2.5	0.001	-2.8	0	-2.7	0	-2.6	0	-2.5	0	-2.5	0		-2.8	0.0028	-2.7	-0.02115	-2.6	-0.0226	-2.5	-0.08435	-2.5	-0.08915	-2.8	0	-2.7	0	-2.6	0	-2.5	0	-2.5	0		-2.7	-0.00965	-2.6	0.0173	-2.6	0.0181	-2.5	0.0105
-2.7	-0.0354999	-2.6	-0.0354002	-2.5	-0.0319	-2.4	-0.0208	-2.4	-0.0008	-2.7	0	-2.6	0	-2.5	0	-2.4	0	-2.4	0		-2.7	0.00425	-2.6	-0.0182999	-2.5	-0.01775	-2.4	-0.0899	-2.4	-0.0956	-2.7	0	-2.6	0	-2.5	0	-2.4	0	-2.4	0		-2.6	-0.0102001	-2.5	0.0149	-2.5	0.0155	-2.4	0.0173
-2.6	-0.0324001	-2.5	-0.0431	-2.4	-0.0405999	-2.3	-0.0287	-2.3	0.0035	-2.6	0	-2.5	0	-2.4	0	-2.3	0	-2.3	0		-2.6	0.00659998	-2.5	-0.01335	-2.4	-0.0183999	-2.3	-0.0864	-2.3	-0.0942	-2.6	0	-2.5	0	-2.4	0	-2.3	0	-2.3	0		-2.5	-0.0165	-2.4	0.0188001	-2.4	0.0101001	-2.3	0.01505
-2.5	-0.032	-2.4	-0.0504	-2.3	-0.0403	-2.2	-0.02445	-2.2	-0.00535	-2.5	0	-2.4	0	-2.3	0	-2.2	0	-2.2	0		-2.5	0.01025	-2.4	-0.0101	-2.3	-0.017	-2.2	-0.0835	-2.2	-0.0904	-2.5	0	-2.4	0	-2.3	0	-2.2	0	-2.2	0		-2.4	-0.0179	-2.3	0.02125	-2.3	0.01355	-2.2	0.0156
-2.4	-0.0331999	-2.3	-0.0493001	-2.2	-0.03995	-2.1	-0.0199001	-2.1	-0.00230007	-2.4	0	-2.3	0	-2.2	0	-2.1	0	-2.1	0		-2.4	0.0117001	-2.3	-0.0106001	-2.2	-0.0218	-2.1	-0.07785	-2.1	-0.08655	-2.4	0	-2.3	0	-2.2	0	-2.1	0	-2.1	0		-2.3	-0.0175501	-2.2	0.0242	-2.2	0.0152	-2.1	0.0183998
-2.3	-0.0329	-2.2	-0.05385	-2.1	-0.0394999	-2	-0.01635	-2	0.00195	-2.3	0	-2.2	0	-2.1	0	-2	0	-2	0		-2.3	0.0154	-2.2	-0.0138	-2.1	-0.03055	-2	-0.07465	-2	-0.08975	-2.3	0	-2.2	0	-2.1	0	-2	0	-2	0		-2.2	-0.0257	-2.1	0.0189	-2.1	0.019	-2	0.0129
-2.2	-0.0365499	-2.1	-0.0537001	-2	-0.03665	-1.9	-0.02305	-1.9	-0.00265	-2.2	0	-2.1	0	-2	0	-1.9	0	-1.9	0		-2.2	0.0182	-2.1	-0.01395	-2	-0.02855	-1.9	-0.0806	-1.9	-0.0944	-2.2	0	-2.1	0	-2	0	-1.9	0	-1.9	0		-2.1	-0.0296002	-2	0.0214	-2	0.0136	-1.9	0.0087
-2.1	-0.0362999	-2	-0.04765	-1.9	-0.0467499	-1.8	-0.026	-1.8	0.003	-2.1	0	-2	0	-1.9	0	-1.8	0	-1.8	0		-2.1	0.01575	-2	-0.01755	-1.9	-0.0266001	-1.8	-0.0795	-1.8	-0.0985	-2.1	0	-2	0	-1.9	0	-1.8	0	-1.8	0		-2	-0.0277	-1.9	0.0261002	-1.9	0.0115002	-1.8	0.0138
-2	-0.03855	-1.9	-0.05655	-1.8	-0.0458	-1.7	-0.0336	-1.7	0.0039	-2	0	-1.9	0	-1.8	0	-1.7	0	-1.7	0		-2	0.02545	-1.9	-0.0245	-1.8	-0.021	-1.7	-0.0848	-1.7	-0.1051	-2	0	-1.9	0	-1.8	0	-1.7	0	-1.7	0		-1.9	-0.034	-1.8	0.0301	-1.8	0.0239	-1.7	0.01495
-1.9	-0.0379499	-1.8	-0.0669001	-1.7	-0.0586	-1.6	-0.0288002	-1.6	-0.00340017	-1.9	0	-1.8	0	-1.7	0	-1.6	0	-1.6	0		-1.9	0.0230999	-1.8	-0.0322999	-1.7	-0.0323	-1.6	-0.0815999	-1.6	-0.1067	-1.9	0	-1.8	0	-1.7	0	-1.6	0	-1.6	0		-1.8	-0.0335002	-1.7	0.04025	-1.7	0.03245	-1.6	0.0156499
-1.8	-0.0445	-1.7	-0.073	-1.6	-0.0670001	-1.5	-0.03265	-1.5	-0.00295	-1.8	0	-1.7	0	-1.6	0	-1.5	0	-1.5	0		-1.8	0.0197	-1.7	-0.0376	-1.6	-0.0339001	-1.5	-0.08555	-1.5	-0.11315	-1.8	0	-1.7	0	-1.6	0	-1.5	0	-1.5	0		-1.7	-0.02125	-1.6	0.0355501	-1.6	0.0274501	-1.5	0.02835
-1.7	-0.0426999	-1.6	-0.0824002	-1.5	-0.06535	-1.4	-0.0366	-1.4	-0.0066	-1.7	0	-1.6	0	-1.5	0	-1.4	0	-1.4	0		-1.7	0.0117	-1.6	-0.0358999	-1.5	-0.02915	-1.4	-0.09265	-1.4	-0.11815	-1.7	0	-1.6	0	-1.5	0	-1.4	0	-1.4	0		-1.6	-0.0145501	-1.5	0.04585	-1.5	0.01805	-1.4	0.029
-1.6	-0.0514001	-1.5	-0.08345	-1.4	-0.06535	-1.3	-0.04	-1.3	-0.01	-1.6	0	-1.5	0	-1.4	0	-1.3	0	-1.3	0		-1.6	0.0138999	-1.5	-0.02865	-1.4	-0.03305	-1.3	-0.09655	-1.3	-0.12415	-1.6	0	-1.5	0	-1.4	0	-1.3	0	-1.3	0		-1.5	-0.02125	-1.4	0.06	-1.4	0.0252	-1.3	0.029
-1.5	-0.04295	-1.4	-0.0941	-1.3	-0.067	-1.2	-0.0414	-1.2	-0.0103	-1.5	0	-1.4	0	-1.3	0	-1.2	0	-1.2	0		-1.5	0.01725	-1.4	-0.0308498	-1.3	-0.0335502	-1.2	-0.1117	-1.2	-0.137	-1.5	0	-1.4	0	-1.3	0	-1.2	0	-1.2	0		-1.4	-0.0163999	-1.3	0.06	-1.3	0.0289999	-1.2	0.02835
-1.4	-0.0438001	-1.3	-0.0941	-1.2	-0.0684	-1.1	-0.0592	-1.1	-0.0319	-1.4	0	-1.3	0	-1.2	0	-1.1	0	-1.1	0		-1.4	0.0365498	-1.3	-0.03295	-1.2	-0.0454	-1.1	-0.15985	-1.1	-0.15875	-1.4	0	-1.3	0	-1.2	0	-1.1	0	-1.1	0		-1.3	-0.0138	-1.2	0.0616999	-1.2	0.03615	-1.1	0.0128
-1.3	-0.0438001	-1.2	-0.0974999	-1.1	-0.0684	-1	-0.0414	-1	-0.0103	-1.3	0	-1.2	0	-1.1	0	-1	0	-1	0		-1.3	0.0365498	-1.2	-0.0435	-1.1	-0.06685	-1	-0.15985	-1	-0.15875	-1.3	0	-1.2	0	-1.1	0	-1	0	-1	0		-1.2	-0.01025	-1.1	0.06625	-1.1	0.0363	-1	0.0128
-1.2	-0.04295	-1.1	-0.0974999	-1	-0.0684	-0.900002	-0.0414	-0.900002	-0.0103	-1.2	0	-1.1	0	-1	0	-0.899998	0	-0.899998	0		-1.2	0.0365498	-1.1	-0.0435	-1	-0.111052	-0.900002	-0.15985	-0.900002	-0.15875	-1.2	0	-1.1	0	-1	0	-0.899998	0	-0.899998	0		-1.1	-0.000149344	-1	0.0976	-1	0.0363	-0.900002	0.0128
-1.1	-0.0311	-1	-0.0941	-0.899998	-0.0676	-0.799999	-0.04	-0.799999	-0.0103	-1.1	0	-1	0	-0.899998	0	-0.799999	0	-0.799999	0		-1.1	0.0365498	-1	-0.06185	-0.899998	-0.06685	-0.799999	-0.15985	-0.799999	-0.15875	-1.1	0	-1	0	-0.899998	0	-0.799999	0	-0.799999	0		-1	0.0083	-0.899998	0.0976	-0.899998	0.0363	-0.799999	0.0128
-1	-0.04295	-0.900002	-0.0974999	-0.799999	-0.0676	-0.700001	-0.04	-0.700001	-0.01	-1	0	-0.899998	0	-0.799999	0	-0.699997	0	-0.699997	0		-1	0.0243974	-0.900002	-0.0435	-0.799999	-0.06765	-0.700001	-0.15985	-0.700001	-0.19365	-1	0	-0.899998	0	-0.799999	0	-0.699997	0	-0.699997	0		-0.900002	0.02145	-0.799999	0.0976	-0.799999	0.03615	-0.700001	0.0128
-0.899998	-0.0438001	-0.800003	-0.0941	-0.700001	-0.067	-0.600002	-0.04	-0.600002	-0.01	-0.899998	0	-0.799999	0	-0.699997	0	-0.599998	0	-0.599998	0		-0.899998	0.0365498	-0.800003	-0.03295	-0.700001	-0.06765	-0.600002	-0.15985	-0.600002	-0.19365	-0.899998	0	-0.799999	0	-0.699997	0	-0.599998	0	-0.599998	0		-0.800003	0.0277	-0.700001	0.0976	-0.700001	0.03135	-0.600002	0.01305
-0.799999	-0.0437998	-0.700001	-0.0941	-0.599998	-0.067	-0.5	-0.0385	-0.5	-0.01	-0.799999	0	-0.699997	0	-0.599998	0	-0.5	0	-0.5	0		-0.799999	0.0243974	-0.700001	-0.0308498	-0.599998	-0.0733004	-0.5	-0.15985	-0.5	-0.15875	-0.799999	0	-0.699997	0	-0.599998	0	-0.5	0	-0.5	0		-0.700001	0.0277	-0.599998	0.0976	-0.599998	0.03135	-0.5	0.01935
-0.699997	-0.0438001	-0.600002	-0.0895501	-0.5	-0.067	-0.400002	-0.0366	-0.400002	-0.0066	-0.699997	0	-0.599998	0	-0.5	0	-0.399998	0	-0.399998	0		-0.699997	0.01725	-0.600002	-0.0308498	-0.5	-0.101951	-0.400002	-0.146046	-0.400002	-0.15875	-0.699997	0	-0.599998	0	-0.5	0	-0.399998	0	-0.399998	0		-0.600002	0.0277	-0.5	0.0976	-0.5	0.03615	-0.400002	0.02625
-0.599998	-0.0446	-0.5	-0.0873016	-0.399998	-0.06535	-0.299999	-0.0357	-0.299999	-0.0066	-0.599998	0	-0.5	0	-0.399998	0	-0.299999	0	-0.299999	0		-0.599998	-0.00625243	-0.5	-0.03295	-0.399998	-0.101951	-0.299999	-0.1374	-0.299999	-0.15875	-0.599998	0	-0.5	0	-0.399998	0	-0.299999	0	-0.299999	0		-0.5	0.0277	-0.399998	0.0976	-0.399998	0.0363	-0.299999	0.02835
-0.5	-0.0446	-0.400002	-0.0865	-0.299999	-0.0636001	-0.200001	-0.0355501	-0.200001	-0.00295	-0.5	0	-0.399998	0	-0.299999	0	-0.199997	0	-0.199997	0		-0.5	-0.01815	-0.400002	-0.0435	-0.299999	-0.0733004	-0.200001	-0.13395	-0.200001	-0.15495	-0.5	0	-0.399998	0	-0.299999	0	-0.199997	0	-0.199997	0		-0.400002	0.0277	-0.299999	0.0976	-0.299999	0.0363	-0.200001	0.029
-0.399998	-0.046	-0.300003	-0.0865	-0.200001	-0.0636	-0.100002	-0.03265	-0.100002	-0.00275014	-0.399998	0	-0.299999	0	-0.199997	0	-0.0999985	0	-0.0999985	0		-0.399998	-0.01815	-0.300003	-0.03295	-0.200001	-0.06765	-0.100002	-0.1117	-0.100002	-0.137	-0.399998	0	-0.299999	0	-0.199997	0	-0.0999985	0	-0.0999985	0		-0.300003	0.03045	-0.200001	0.0976	-0.200001	0.0363	-0.100002	0.0294
-0.299999	-0.046	-0.200001	-0.0865	-0.0999985	-0.0595	0	0.908002	0	0.942702	-0.299999	0	-0.199997	0	-0.0999985	0	0	0	0	0		-0.299999	-0.01815	-0.200001	-0.0308498	-0.0999985	-0.06685	0	-0.09655	0	-0.12415	-0.299999	0	-0.199997	0	-0.0999985	0	0	0	0	0		-0.200001	0.03125	-0.0999985	0.09775	-0.0999985	0.0363	0	0.03135
-0.199997	-0.0460009	-0.100002	-0.08345	0	0.885702	0.0999985	0.908002	0.0999985	0.942702	-0.199997	0	-0.0999985	0	0	0	0.100002	0	0.100002	0		-0.199997	-0.01815	-0.100002	-0.02865	0	-0.06685	0.0999985	-0.09655	0.0999985	-0.12415	-0.199997	0	-0.0999985	0	0	0	0.100002	0	0.100002	0		-0.100002	0.0449002	0	0.09775	0	0.0363	0.0999985	0.06235
-0.0999985	-0.0472	0	0.854002	0.100002	0.885702	0.200001	0.908002	0.200001	0.942702	-0.0999985	0	0	0	0.100002	0	0.200001	0.289305	0.200001	0.577501		-0.0999985	-0.0699004	0	-0.01715	0.100002	-0.06685	0.200001	-0.09655	0.200001	-0.12415	-0.0999985	0	0	0	0.100002	0	0.200001	0.312253	0.200001	0.623374		0	0.05315	0.100002	0.1057	0.100002	0.04435	0.200001	0.0713002
0	-0.403612	0.0999985	0.854002	0.200001	0.885702	0.299999	0.910802	0.299999	0.942702	0	0	0.100002	0	0.200001	0.144792	0.300003	0.574245	0.300003	1.1441		0	-0.10415	0.0999985	-0.01715	0.200001	-0.06685	0.299999	-0.08485	0.299999	5.60897	0	0	0.100002	0	0.200001	0.156268	0.300003	0.620196	0.300003	1.23591		0.0999985	0.07895	0.200001	0.12615	0.200001	0.0444	0.299999	3.82676
0.100002	-0.403645	0.199997	0.854002	0.299999	0.885702	0.399998	0.912702	0.399998	0.943802	0.100002	0	0.200001	0.0724306	0.300003	0.287674	0.400002	0.854865	0.400002	1.69996		0.100002	-0.133246	0.199997	0.00353136	0.299999	-0.06685	0.399998	1.51151	0.399998	9.63074	0.100002	0	0.200001	0.0781697	0.300003	0.31066	0.400002	0.923865	0.400002	1.83775		0.199997	0.180552	0.299999	0.13705	0.299999	4.86207	0.399998	7.10885
0.200001	-0.55742	0.299999	0.855202	0.400002	0.886502	0.5	0.912702	0.5	0.943802	0.200001	0.036224	0.300003	0.143975	0.400002	0.42866	0.5	1.13124	0.5	2.24532		0.200001	-0.136451	0.299999	0.03385	0.400002	-0.06685	0.5	2.98198	0.5	12.2479	0.200001	0.0390937	0.300003	0.155471	0.400002	0.463186	0.5	1.22333	0.5	2.42911		0.299999	0.883678	0.400002	2.84374	0.400002	5.01975	0.5	7.15521
0.300003	-0.55742	0.399998	0.855202	0.5	0.886502	0.599998	0.912702	0.599998	0.943802	0.300003	0.0720219	0.400002	0.214638	0.5	0.567782	0.600002	1.40344	0.600002	2.78037		0.300003	-0.526971	0.399998	0.0558551	0.5	-0.03495	0.599998	3.88991	0.599998	14.092	0.300003	0.0777707	0.400002	0.231908	0.5	0.613875	0.600002	1.51866	0.600002	3.01018		0.399998	1.617	0.5	3.10615	0.5	5.13027	0.599998	7.21171
0.400002	-0.55742	0.5	0.855202	0.600002	0.886502	0.700001	0.912702	0.700001	0.943802	0.400002	0.107396	0.5	0.284433	0.600002	0.705068	0.700001	1.67152	0.700001	3.30529		0.400002	-1.72899	0.5	0.07015	0.600002	-0.00575	0.700001	5.60301	0.700001	16.6599	0.400002	0.116032	0.5	0.307492	0.600002	0.762755	0.700001	1.80989	0.700001	3.58111		0.5	1.79373	0.600002	3.29918	0.600002	5.23681	0.700001	7.25914
0.5	-0.55742	0.599998	0.855202	0.700001	0.886502	0.799999	0.912702	0.799999	0.943802	0.5	0.142353	0.600002	0.353375	0.700001	0.840534	0.800003	1.93555	0.800003	3.82031		0.5	-1.72899	0.599998	0.09575	0.700001	0.674393	0.799999	7.644	0.799999	19.0173	0.5	0.153885	0.600002	0.382237	0.700001	0.909835	0.800003	2.09711	0.800003	4.14211		0.599998	1.94797	0.700001	3.45382	0.700001	5.33861	0.799999	7.86992
0.600002	-0.55742	0.699997	0.855202	0.799999	0.886502	0.899998	0.912702	0.899998	0.943802	0.600002	0.176898	0.700001	0.421467	0.800003	0.974213	0.900002	2.19558	0.900002	4.32556		0.600002	-1.72899	0.699997	0.10995	0.799999	2.27067	0.899998	9.61409	0.899998	19.1593	0.600002	0.191334	0.700001	0.456146	0.800003	1.05515	0.900002	2.38033	0.900002	4.69331		0.699997	2.0705	0.799999	4.06375	0.799999	5.8937	0.899998	8.5849
0.700001	-0.55742	0.799999	0.855202	0.900002	0.886502	1	0.912702	1	0.943802	0.700001	0.211034	0.800003	0.488726	0.900002	1.10612	1	2.45168	1	4.82126		0.700001	-1.72899	0.799999	0.149801	0.900002	3.82057	1	9.84867	1	19.2944	0.700001	0.228381	0.800003	0.529234	0.900002	1.19871	1	2.65964	1	5.23492		0.799999	2.6588	0.900002	4.62899	0.900002	5.91713	1	8.94498
0.800003	-0.55742	0.899998	0.855202	1	0.886502	1.1	1.16244	1.1	1.73577	0.800003	0.244769	0.900002	0.555157	1	1.23628	1.1	2.70391	1.1	5.3076		0.800003	-1.72899	0.899998	1.34451	1	4.6574	1.1	10.1221	1.1	19.3166	0.800003	0.265033	0.900002	0.601504	1	1.34054	1.1	2.93509	1.1	5.7671		0.899998	2.89442	1	4.64447	1	6.00741	1.1	9.07149
0.900002	-0.55742	1	0.855202	1.1	1.6788	1.2	1.57069	1.2	1.9659	0.900002	0.278105	1	0.620772	1.1	1.36472	1.2	2.95232	1.2	5.78472		0.900002	-1.72899	1	1.45734	1.1	4.94903	1.2	10.3232	1.2	19.4717	0.900002	0.301292	1	0.672969	1.1	1.48066	1.2	3.20671	1.2	6.28999		1	3.05833	1.1	4.69363	1.1	6.13474	1.2	9.24427
1	-0.55742	1.1	0.912529	1.2	1.78448	1.3	1.57071	1.3	1.9659	1	0.311047	1.1	0.685584	1.2	1.49146	1.3	3.19698	1.3	6.25284		1	-1.72899	1.1	1.53527	1.2	5.12729	1.3	10.6948	1.3	19.9353	1	0.337162	1.1	0.74364	1.2	1.61909	1.3	3.47459	1.3	6.8038		1.1	3.10635	1.2	4.71484	1.2	6.29546	1.3	9.24602
1.1	-0.649182	1.2	0.961049	1.3	1.83942	1.4	1.99758	1.4	2.46468	1.1	0.343601	1.2	0.749598	1.3	1.61653	1.4	3.43792	1.4	6.71209		1.1	-2.03213	1.2	1.81064	1.3	5.25046	1.4	10.9165	1.4	19.9701	1.1	0.372651	1.2	0.81352	1.3	1.75586	1.4	3.73875	1.4	7.30863		1.2	3.11413	1.3	4.92463	1.3	6.46019	1.4	9.31442
1.2	-0.795398	1.3	0.961068	1.4	2.13956	1.5	1.99758	1.5	2.78292	1.2	0.375771	1.3	0.812828	1.4	1.73994	1.5	3.67523	1.5	7.16266		1.2	-2.11869	1.3	2.10666	1.4	5.4282	1.5	11.1922	1.5	20.2223	1.2	0.407758	1.3	0.882624	1.4	1.89098	1.5	3.99925	1.5	7.80466		1.3	3.20463	1.4	4.92955	1.4	6.4604	1.5	9.67562
1.3	-0.795398	1.4	1.43599	1.5	2.13956	1.6	2.27236	1.6	4.1776	1.3	0.407561	1.4	0.87528	1.5	1.86172	1.6	3.90895	1.6	7.60472		1.3	-2.45133	1.4	2.41261	1.5	5.59091	1.6	11.2605	1.6	20.5132	1.3	0.442492	1.4	0.950955	1.5	2.02447	1.6	4.25616	1.6	8.29207		1.4	3.20463	1.5	5.0003	1.5	6.53214	1.6	10.0589
1.4	-0.649182	1.5	1.57396	1.6	2.42383	1.7	3.38354	1.7	5.85997	1.4	0.438976	1.5	0.936965	1.6	1.98189	1.7	4.13913	1.7	8.0384		1.4	-2.52148	1.5	2.53127	1.6	6.03218	1.7	11.4081	1.7	20.6098	1.4	0.476852	1.5	1.01852	1.6	2.15636	1.7	4.5095	1.7	8.77097		1.5	3.21882	1.6	5.18843	1.6	6.5698	1.7	10.0769
1.5	-0.55742	1.6	1.57399	1.7	2.8719	1.8	4.44249	1.8	7.48127	1.5	0.470019	1.6	0.997895	1.7	2.10047	1.8	4.36584	1.8	8.4639		1.5	-2.52148	1.6	2.56488	1.7	6.10587	1.8	11.5432	1.8	20.5132	1.5	0.510845	1.6	1.08534	1.7	2.28665	1.8	4.75935	1.8	9.24155		1.6	3.2993	1.7	5.24195	1.7	6.56983	1.8	10.1655
1.6	-0.485517	1.7	1.80208	1.8	3.46025	1.9	5.40417	1.9	9.2006	1.6	0.500698	1.7	1.05807	1.8	2.21748	1.9	4.58911	1.9	8.88133		1.6	-2.45133	1.7	2.66271	1.8	6.17271	1.9	11.2605	1.9	20.2223	1.6	0.544475	1.7	1.15142	1.8	2.41538	1.9	5.00572	1.9	9.7039		1.7	3.7384	1.8	5.37203	1.8	6.56983	1.9	10.2378
1.7	-0.428389	1.8	2.01753	1.9	3.97567	2	6.27486	2	10.7092	1.7	0.531013	1.8	1.11752	1.9	2.33294	2	4.809	2	9.29087		1.7	-2.11869	1.8	3.10886	1.9	6.21678	2	11.754	2	20.6098	1.7	0.577745	1.8	1.21675	1.9	2.54255	2	5.24869	2	10.1582		1.8	3.78088	1.9	5.61307	1.9	6.5698	2	10.2378
1.8	-0.403645	1.9	2.37421	2	4.61763	2.1	7.07825	2.1	12.0083	1.8	0.560972	1.9	1.17623	2	2.44687	2.1	5.02557	2.1	9.69268		1.8	-2.45133	1.9	3.12384	2	6.64452	2.1	12.1744	2.1	21	1.8	0.610659	1.9	1.28136	2	2.66819	2.1	5.4883	2.1	10.6046		1.9	3.82094	2	5.62401	2	6.56983	2.1	10.8533
1.9	-0.403645	2	2.66564	2.1	5.04305	2.2	8.06093	2.2	13.3435	1.9	0.590576	2	1.23422	2.1	2.5593	2.2	5.23886	2.2	10.0869		1.9	-2.52148	2	3.44444	2.1	7.13511	2.2	12.5532	2.2	21.3975	1.9	0.643221	2	1.34525	2.1	2.79233	2.2	5.72459	2.2	11.0432		2	3.85056	2.1	5.67003	2.1	6.77707	2.2	11.5778
2	-0.275386	2.1	3.03008	2.2	5.40812	2.3	8.58839	2.3	14.5485	2	0.61983	2.1	1.2915	2.2	2.67024	2.3	5.44893	2.3	10.4736		2	-2.11869	2.1	3.72132	2.2	7.38641	2.3	12.8619	2.3	21.7685	2	0.675434	2.1	1.40842	2.2	2.91496	2.3	5.95761	2.3	11.4742		2.1	3.85056	2.2	5.73736	2.2	7.27638	2.3	12.1218
2.1	-0.261331	2.2	3.41447	2.3	5.86057	2.4	9.32662	2.4	15.5192	2.1	0.648741	2.2	1.34808	2.3	2.77972	2.4	5.65582	2.4	10.8531		2.1	-1.58459	2.2	4.06975	2.3	7.64331	2.4	13.192	2.4	22.3364	2.1	0.707304	2.2	1.47089	2.3	3.03612	2.4	6.1874	2.4	11.8977		2.2	3.89348	2.3	5.73736	2.3	7.55307	2.4	12.7916
2.2	0.035938	2.3	3.622	2.4	6.39517	2.5	10.0172	2.5	16.4119	2.2	0.677309	2.3	1.40396	2.4	2.88774	2.5	5.85958	2.5	11.2253		2.2	-1.52804	2.3	4.15904	2.4	7.98236	2.5	13.4338	2.5	22.6272	2.2	0.738831	2.3	1.53267	2.4	3.15581	2.5	6.41401	2.5	12.3137		2.3	3.85056	2.4	5.73736	2.4	7.76861	2.5	13.1986
2.3	0.0556404	2.4	3.62315	2.5	6.53491	2.6	10.3286	2.6	17.4044	2.3	0.705541	2.4	1.45915	2.5	2.99433	2.6	6.06026	2.6	11.5905		2.3	-1.20849	2.4	4.3115	2.5	8.04542	2.6	13.8958	2.6	23.0837	2.3	0.770023	2.4	1.59375	2.5	3.27407	2.6	6.63749	2.6	12.7226		2.4	3.89348	2.5	5.62401	2.5	8.08561	2.6	13.8013
2.4	0.232806	2.5	3.95157	2.6	6.9459	2.7	10.7407	2.7	18.2778	2.4	0.733439	2.5	1.51367	2.6	3.09952	2.7	6.2579	2.7	11.9488		2.4	-0.964504	2.5	4.60224	2.6	8.39727	2.7	14.0475	2.7	23.1873	2.4	0.80088	2.5	1.65416	2.6	3.3909	2.7	6.85787	2.7	13.1243		2.5	3.82094	2.6	5.77985	2.6	8.33545	2.7	14.4591
2.5	0.263074	2.6	4.12286	2.7	7.08143	2.8	11.208	2.8	18.8588	2.5	0.761007	2.6	1.56752	2.7	3.20332	2.8	6.45256	2.8	12.3004		2.5	-0.837005	2.6	4.86123	2.7	8.5782	2.8	14.4373	2.8	23.7131	2.5	0.831406	2.6	1.71389	2.7	3.50632	2.8	7.07521	2.8	13.519		2.6	3.95677	2.7	6.01427	2.7	8.59446	2.8	14.9018
2.6	0.150733	2.7	4.32375	2.8	7.28088	2.9	11.5788	2.9	19.4364	2.6	0.788252	2.7	1.62071	2.8	3.30574	2.9	6.64426	2.9	12.6453		2.6	-0.766123	2.7	4.97115	2.8	8.69874	2.9	14.6563	2.9	24.1219	2.6	0.861608	2.7	1.77296	2.8	3.62036	2.9	7.28953	2.9	13.9068		2.7	4.01078	2.8	6.25013	2.8	8.93133	2.9	15.5239
2.7	0.296453	2.8	4.39743	2.9	7.52845	3	11.9891	3	19.9342	2.7	0.815174	2.8	1.67324	2.9	3.40681	3	6.83307	3	12.9836		2.7	-0.596295	2.8	5.09932	2.9	8.91604	3	14.7597	3	24.4158	2.7	0.891485	2.8	1.83137	2.9	3.73302	3	7.50088	3	14.2879		2.8	4.03738	2.9	6.25142	2.9	9.0623	3	15.8405
2.8	0.319967	2.9	4.55896	3	7.75375	3.1	12.3118	3.1	20.4963	2.8	0.841779	2.9	1.72513	3	3.50654	3.1	7.01903	3.1	13.3156		2.8	-0.513928	2.9	5.21715	3	9.03198	3.1	15.121	3.1	24.7318	2.8	0.921043	2.9	1.88912	3	3.84432	3.1	7.70932	3.1	14.6624		2.9	4.16381	3	6.27946	3	9.18671	3.1	16.1979
2.9	0.338744	3	4.56377	3.1	8.04057	3.2	12.5087	3.2	20.9779	2.9	0.868069	3	1.77638	3.1	3.60495	3.2	7.20216	3.2	13.6413		2.9	-0.459582	3	5.28104	3.1	9.1735	3.2	15.1468	3.2	24.9034	2.9	0.950285	3	1.94623	3.1	3.95428	3.2	7.91487	3.2	15.0303		3	4.16878	3.1	6.31792	3.1	9.44563	3.2	16.4762
3	0.408263	3.1	4.77817	3.2	8.10051	3.3	12.8384	3.3	21.3821	3	0.894049	3.1	1.82701	3.2	3.70206	3.3	7.38254	3.3	13.9608		3	-0.323409	3.1	5.32339	3.2	9.25709	3.3	15.4167	3.3	25.2175	3	0.979213	3.1	2.00271	3.2	4.06292	3.3	8.11757	3.3	15.3918		3.1	4.13299	3.2	6.37801	3.2	9.58447	3.3	16.6494
3.1	0.437173	3.2	4.67914	3.3	8.28186	3.4	13.1	3.4	21.7905	3.1	0.919723	3.2	1.87701	3.3	3.79788	3.4	7.56018	3.4	14.2743		3.1	-0.319446	3.2	5.39084	3.3	9.53059	3.4	15.572	3.4	25.4092	3.1	1.00783	3.2	2.05856	3.3	4.17025	3.4	8.31747	3.4	15.747		3.2	4.20897	3.3	6.51992	3.3	9.73898	3.4	16.8948
3.2	0.404613	3.3	4.78434	3.4	8.40604	3.5	13.3563	3.5	21.9989	3.2	0.945093	3.3	1.9264	3.4	3.89244	3.5	7.73513	3.5	14.5818		3.2	-0.404576	3.3	5.47584	3.4	9.63715	3.5	15.7807	3.5	25.7836	3.2	1.03615	3.3	2.11378	3.4	4.27628	3.5	8.51459	3.5	16.096		3.3	4.16398	3.4	6.58732	3.4	9.91707	3.5	17.1846
3.3	0.420215	3.4	4.88413	3.5	8.5914	3.6	13.553	3.6	22.3942	3.3	0.970165	3.4	1.97518	3.5	3.98575	3.6	7.90744	3.6	14.8836		3.3	-0.249415	3.4	5.5402	3.5	9.66807	3.6	15.8627	3.6	25.8754	3.3	1.06416	3.4	2.16839	3.5	4.38104	3.6	8.709	3.6	16.4389		3.4	4.2895	3.5	6.65969	3.5	10.0021	3.6	17.3828
3.4	0.548304	3.5	5.0605	3.6	8.66711	3.7	13.7488	3.7	22.6824	3.4	0.99494	3.5	2.02336	3.6	4.07782	3.7	8.07714	3.7	15.1796		3.4	-0.227486	3.5	5.60305	3.6	9.73571	3.7	15.9422	3.7	26.1503	3.4	1.09187	3.5	2.22239	3.6	4.48454	3.7	8.9007	3.7	16.7759		3.5	4.41504	3.6	6.72442	3.6	10.1231	3.7	17.6633
3.5	0.506086	3.6	5.11362	3.7	8.74181	3.8	13.8599	3.8	22.981	3.5	1.01942	3.6	2.07095	3.7	4.16867	3.8	8.24428	3.8	15.4701		3.5	-0.261982	3.6	5.60161	3.7	9.80577	3.8	16.0051	3.8	26.2055	3.5	1.11928	3.6	2.27579	3.7	4.58678	3.8	9.08976	3.8	17.107		3.6	4.49866	3.7	6.79259	3.7	10.2197	3.8	17.9025
3.6	0.51783	3.7	5.19273	3.8	8.78847	3.9	14.0223	3.9	23.149	3.6	1.04362	3.7	2.11796	3.8	4.25833	3.9	8.40889	3.9	15.755		3.6	-0.31285	3.7	5.6508	3.8	9.83793	3.9	16.0835	3.9	26.3762	3.6	1.1464	3.7	2.32859	3.8	4.6878	3.9	9.2762	3.9	17.4323		3.7	4.49532	3.8	6.81402	3.8	10.3004	3.9	18.1531
3.7	0.569729	3.8	5.20439	3.9	8.87375	4	14.1088	4	23.4161	3.7	1.06753	3.8	2.16439	3.9	4.34679	4	8.571	4	16.0345		3.7	-0.316711	3.8	5.64901	3.9	9.8639	4	16.182	4	26.5264	3.7	1.17323	3.8	2.3808	3.9	4.7876	4	9.46006	4	17.752		3.8	4.53785	3.9	6.8853	3.9	10.4475	4	18.3447
3.8	0.597325	3.9	5.24857	4	8.95486	4.1	14.2475	4.1	23.5827	3.8	1.09115	3.9	2.21025	4	4.43409	4.1	8.73067	4.1	16.3088		3.8	-0.363666	3.9	5.66278	4	9.90408	4.1	16.2646	4.1	26.682	3.8	1.19978	3.9	2.43244	4	4.8862	4.1	9.64137	4.1	18.0661		3.9	4.58539	4	6.98165	4	10.5348	4.1	18.5065
3.9	0.603181	4	5.30638	4.1	9.0369	4.2	14.3523	4.2	23.7652	3.9	1.1145	4	2.25554	4.1	4.52023	4.2	8.88792	4.2	16.5779		3.9	-0.402518	4	5.69111	4.1	9.93403	4.2	16.3395	4.2	26.8187	3.9	1.22604	4	2.48349	4.1	4.98361	4.2	9.82017	4.2	18.3747		4	4.61786	4.1	7.04707	4.1	10.6508	4.2	18.641
4	0.626148	4.1	5.35933	4.2	9.09999	4.3	14.4743	4.3	23.8728	4	1.13757	4.1	2.30029	4.2	4.60523	4.3	9.04279	4.3	16.8419		4	-0.404405	4.1	5.71142	4.2	9.98028	4.3	16.4128	4.3	26.9337	4	1.25202	4.1	2.53398	4.2	5.07985	4.3	9.99651	4.3	18.6779		4.1	4.66563	4.2	7.11222	4.2	10.7418	4.3	18.7852
4.1	0.644439	4.2	5.39468	4.3	9.15699	4.4	14.5643	4.4	24.0295	4.1	1.16037	4.2	2.34448	4.3	4.68911	4.4	9.19532	4.4	17.1009		4.1	-0.407434	4.2	5.73434	4.3	10.0145	4.4	16.4966	4.4	27.0684	4.1	1.27772	4.2	2.5839	4.3	5.17493	4.4	10.1704	4.4	18.9758		4.2	4.68862	4.3	7.17158	4.3	10.8034	4.4	18.9323
4.2	0.625915	4.3	5.42478	4.4	9.21356	4.5	14.6417	4.5	24.1684	4.2	1.1829	4.3	2.38813	4.4	4.77188	4.5	9.34554	4.5	17.355		4.2	-0.41924	4.3	5.75598	4.4	10.061	4.5	16.5811	4.5	27.2013	4.2	1.30314	4.3	2.63327	4.4	5.26886	4.5	10.3419	4.5	19.2686		4.3	4.72278	4.4	7.24323	4.4	10.888	4.5	19.0699
4.3	0.61247	4.4	5.43838	4.5	9.26638	4.6	14.7326	4.6	24.3255	4.3	1.20517	4.4	2.43124	4.5	4.85355	4.6	9.49349	4.6	17.6043		4.3	-0.435747	4.4	5.78311	4.5	10.1017	4.6	16.6402	4.6	27.2963	4.3	1.3283	4.4	2.68209	4.5	5.36166	4.6	10.511	4.6	19.5563		4.4	4.73006	4.5	7.30779	4.5	10.9671	4.6	19.2022
4.4	0.600074	4.5	5.44933	4.6	9.32816	4.7	14.8035	4.7	24.4521	4.4	1.22717	4.5	2.47382	4.6	4.93415	4.7	9.6392	4.7	17.8489		4.4	-0.459732	4.5	5.78365	4.6	10.1021	4.7	16.7234	4.7	27.3966	4.4	1.35318	4.5	2.73036	4.6	5.45335	4.7	10.6777	4.7	19.8389		4.5	4.74115	4.6	7.33691	4.6	11.0431	4.7	19.3256
4.5	0.597931	4.6	5.48128	4.7	9.37307	4.8	14.886	4.8	24.563	4.5	1.24891	4.6	2.51588	4.7	5.01368	4.8	9.78271	4.8	18.0888		4.5	-0.495712	4.6	5.79232	4.7	10.1338	4.8	16.7736	4.8	27.5167	4.5	1.3778	4.6	2.7781	4.7	5.54393	4.8	10.8422	4.8	20.1166		4.6	4.78226	4.7	7.38719	4.7	11.0928	4.8	19.422
4.6	0.600715	4.7	5.50368	4.8	9.41277	4.9	14.9342	4.9	24.6812	4.6	1.2704	4.7	2.55743	4.8	5.09215	4.9	9.92405	4.9	18.3242		4.6	-0.512365	4.7	5.79682	4.8	10.1412	4.9	16.8299	4.9	27.6374	4.6	1.40216	4.7	2.8253	4.8	5.63342	4.9	11.0044	4.9	20.3895		4.7	4.79766	4.8	7.41216	4.8	11.1575	4.9	19.5314
4.7	0.604001	4.8	5.51511	4.9	9.44705	5	14.9833	5	24.7913	4.7	1.29163	4.8	2.59846	4.9	5.16959	5	10.0632	5	18.5552		4.7	-0.523803	4.8	5.77288	4.9	10.1954	5	16.8818	5	27.7103	4.7	1.42625	4.8	2.87198	4.9	5.72182	5	11.1643	5	20.6576		4.8	4.80898	4.9	7.45217	4.9	11.2088	5	19.6311
4.8	0.578121	4.9	5.53377	5	9.48624	5.1	15.0511	5.1	24.8979	4.8	1.31261	4.9	2.63899	5	5.246	5.1	10.2003	5.1	18.7818		4.8	-0.551358	4.9	5.80673	5	10.1991	5.1	16.9036	5.1	27.7884	4.8	1.45009	4.9	2.91814	5	5.80917	5.1	11.3221	5.1	20.9211		4.9	4.85103	5	7.47846	5	11.265	5.1	19.7156
4.9	0.567014	5	5.56076	5.1	9.53991	5.2	15.1115	5.2	24.9936	4.9	1.33335	5	2.67903	5.1	5.32141	5.2	10.3354	5.2	19.0041		4.9	-0.515022	5	5.77837	5.1	10.2142	5.2	16.9646	5.2	27.8508	4.9	1.47367	5	2.96378	5.1	5.89546	5.2	11.4776	5.2	21.18		5	4.86029	5.1	7.49229	5.1	11.297	5.2	19.8153
5	0.560439	5.1	5.58774	5.2	9.58923	5.3	15.1734	5.3	25.1198	5	1.35383	5.1	2.71857	5.2	5.39581	5.3	10.4683	5.3	19.2222		5	-0.530215	5.1	5.76542	5.2	10.2323	5.3	17.0207	5.3	27.9296	5	1.497	5.1	3.00891	5.2	5.98071	5.3	11.631	5.3	21.4343		5.1	4.88123	5.2	7.52277	5.2	11.3354	5.3	19.9008
5.1	0.575538	5.2	5.60701	5.3	9.63887	5.4	15.2053	5.4	25.2107	5.1	1.37408	5.2	2.75762	5.3	5.46923	5.4	10.5993	5.4	19.4362		5.1	-0.574016	5.2	5.78251	5.3	10.2649	5.4	17.0595	5.4	28.0098	5.1	1.52008	5.2	3.05354	5.3	6.06494	5.4	11.7822	5.4	21.6842		5.2	4.89439	5.3	7.54204	5.3	11.3733	5.4	19.9689
5.2	0.563234	5.3	5.61685	5.4	9.66947	5.5	15.2762	5.5	25.3142	5.2	1.39409	5.3	2.7962	5.4	5.54168	5.5	10.7283	5.5	19.6461		5.2	-0.560874	5.3	5.7697	5.4	10.2704	5.5	17.0907	5.5	28.0576	5.2	1.54292	5.3	3.09768	5.4	6.14815	5.5	11.9314	5.5	21.9298		5.3	4.92423	5.4	7.55096	5.4	11.3858	5.5	20.0283
5.3	0.580969	5.4	5.62374	5.5	9.68205	5.6	15.3166	5.6	25.382	5.3	1.41386	5.4	2.8343	5.5	5.61317	5.6	10.8553	5.6	19.8521		5.3	-0.584797	5.4	5.7879	5.5	10.2772	5.6	17.1397	5.6	28.1496	5.3	1.56551	5.4	3.14132	5.5	6.23036	5.6	12.0785	5.6	22.1711		5.4	4.9266	5.5	7.5738	5.5	11.4392	5.6	20.1064
5.4	0.585249	5.5	5.66534	5.6	9.68707	5.7	15.3583	5.7	25.4587	5.4	1.4334	5.5	2.87194	5.6	5.68372	5.7	10.9804	5.7	20.0541		5.4	-0.596407	5.5	5.75014	5.6	10.2951	5.7	17.1542	5.7	28.186	5.4	1.58786	5.5	3.18447	5.6	6.31158	5.7	12.2236	5.7	22.4082		5.5	4.93802	5.6	7.59194	5.6	11.4553	5.7	20.155
5.5	0.61204	5.6	5.67189	5.7	9.68904	5.8	15.3911	5.8	25.544	5.5	1.45271	5.6	2.90911	5.7	5.75333	5.8	11.1037	5.8	20.2524		5.5	-0.610236	5.6	5.75937	5.7	10.3059	5.8	17.2154	5.8	28.2881	5.5	1.60996	5.6	3.22714	5.7	6.39182	5.8	12.3667	5.8	22.6412		5.6	4.94295	5.7	7.61491	5.7	11.483	5.8	20.2357
5.6	0.594648	5.7	5.6826	5.8	9.72392	5.9	15.4432	5.9	25.6068	5.6	1.47179	5.7	2.94583	5.8	5.82202	5.9	11.225	5.9	20.4469		5.6	-0.617309	5.7	5.74769	5.8	10.3296	5.9	17.2206	5.9	28.3228	5.6	1.63184	5.7	3.26934	5.8	6.4711	5.9	12.5077	5.9	22.87		5.7	4.94496	5.8	7.6371	5.8	11.5379	5.9	20.2864
5.7	0.602361	5.8	5.69727	5.9	9.72322	6	15.4749	6	25.682	5.7	1.49065	5.8	2.9821	5.9	5.88981	6	11.3445	6	20.6377		5.7	-0.660437	5.8	5.7572	5.9	10.317	6	17.2451	6	28.3752	5.7	1.65347	5.8	3.31107	5.9	6.54942	6	12.6469	6	23.095		5.8	4.96261	5.9	7.64647	5.9	11.5549	6	20.3355
5.8	0.599142	5.9	5.71382	6	9.77651	6.1	15.5141	6.1	25.7304	5.8	1.50928	5.9	3.01792	6	5.95669	6.1	11.4622	6.1	20.8249		5.8	-0.654851	5.9	5.75451	6	10.3481	6.1	17.275	6.1	28.441	5.8	1.67488	5.9	3.35233	6	6.62679	6.1	12.7841	6.1	23.3159		5.9	4.98218	6	7.66772	6	11.5882	6.1	20.4052
5.9	0.587695	6	5.75163	6.1	9.80449	6.2	15.5466	6.2	25.7864	5.9	1.52769	6	3.0533	6.1	6.02269	6.2	11.5782	6.2	21.0086		5.9	-0.684082	6	5.76422	6.1	10.3464	6.2	17.2971	6.2	28.4936	5.9	1.69606	6	3.39313	6.1	6.70324	6.2	12.9194	6.2	23.5331		6	4.99296	6.1	7.67708	6.1	11.6157	6.2	20.444
6	0.575828	6.1	5.73906	6.2	9.82762	6.3	15.5781	6.3	25.8336	6	1.54589	6.1	3.08824	6.2	6.08782	6.3	11.6924	6.3	21.1888		6	-0.707264	6.1	5.76638	6.2	10.3378	6.3	17.3161	6.3	28.543	6	1.71701	6.1	3.43348	6.2	6.77876	6.3	13.0528	6.3	23.7464		6.1	5.00504	6.2	7.69801	6.2	11.653	6.3	20.4953
6.1	0.569606	6.2	5.74478	6.3	9.84496	6.4	15.6238	6.4	25.9013	6.1	1.56387	6.2	3.12276	6.3	6.15209	6.4	11.8048	6.4	21.3656		6.1	-0.714038	6.2	5.73711	6.3	10.349	6.4	17.3579	6.4	28.5894	6.1	1.73774	6.2	3.47338	6.3	6.85337	6.4	13.1844	6.4	23.9561		6.2	5.00976	6.3	7.69671	6.3	11.6689	6.4	20.5297
6.2	0.559561	6.3	5.74295	6.4	9.85565	6.5	15.638	6.5	25.947	6.2	1.58164	6.3	3.15686	6.4	6.21551	6.5	11.9156	6.5	21.539		6.2	-0.735121	6.3	5.73015	6.4	10.357	6.5	17.374	6.5	28.6198	6.2	1.75824	6.3	3.51283	6.4	6.92709	6.5	13.3141	6.5	24.1621		6.3	5.01257	6.4	7.69525	6.4	11.7042	6.5	20.5841
6.3	0.570567	6.4	5.75959	6.5	9.87007	6.6	15.6745	6.6	25.9791	6.3	1.5992	6.4	3.19053	6.5	6.27808	6.6	12.0246	6.6	21.7092		6.3	-0.747571	6.4	5.7049	6.5	10.3414	6.6	17.4167	6.6	28.7043	6.3	1.77853	6.4	3.55184	6.5	6.99991	6.6	13.4421	6.6	24.3645		6.4	5.01373	6.5	7.70173	6.5	11.723	6.6	20.6298
6.4	0.567561	6.5	5.73999	6.6	9.86873	6.7	15.6779	6.7	26.0084	6.4	1.61655	6.5	3.22379	6.6	6.33984	6.7	12.1321	6.7	21.8761		6.4	-0.776415	6.5	5.69545	6.6	10.3539	6.7	17.4391	6.7	28.7476	6.4	1.7986	6.5	3.59042	6.6	7.07186	6.7	13.5683	6.7	24.5633		6.5	5.01177	6.6	7.73016	6.6	11.7473	6.7	20.6795
6.5	0.560311	6.6	5.74496	6.7	9.8742	6.8	15.7208	6.8	26.0443	6.5	1.6337	6.6	3.25665	6.7	6.40077	6.8	12.2379	6.8	22.0399		6.5	-0.784941	6.6	5.69752	6.7	10.3947	6.8	17.448	6.8	28.7976	6.5	1.81845	6.6	3.62857	6.7	7.14294	6.8	13.6928	6.8	24.7587		6.6	5.03751	6.7	7.73355	6.7	11.7611	6.8	20.7178
6.6	0.558662	6.7	5.73201	6.8	9.87652	6.9	15.7461	6.9	26.0881	6.6	1.65064	6.7	3.2891	6.8	6.4609	6.9	12.3421	6.9	22.2006		6.6	-0.779734	6.7	5.69203	6.8	10.3742	6.9	17.4626	6.9	28.8258	6.6	1.83809	6.7	3.66629	6.8	7.21317	6.9	13.8155	6.9	24.9507		6.7	5.02779	6.8	7.74281	6.8	11.7938	6.9	20.7722
6.7	0.534798	6.8	5.75058	6.9	9.89254	7	15.7725	7	26.1344	6.7	1.66739	6.8	3.32115	6.9	6.52023	7	12.4447	7	22.3583		6.7	-0.79043	6.8	5.68351	6.9	10.4073	7	17.4799	7	28.8551	6.7	1.85753	6.8	3.7036	6.9	7.28255	7	13.9365	7	25.1394		6.8	5.04288	6.9	7.76687	6.9	11.8046	7	20.803
6.8	0.546108	6.9	5.74112	7	9.8945	7.1	15.7757	7.1	26.1543	6.8	1.68394	6.9	3.35281	7	6.57878	7.1	12.5458	7.1	22.513		6.8	-0.810687	6.9	5.67677	7	10.396	7.1	17.4852	7.1	28.886	6.8	1.87675	6.9	3.74048	7	7.35109	7.1	14.0559	7.1	25.3248		6.9	5.06485	7	7.76094	7	11.8285	7.1	20.8521
6.9	0.524993	7	5.74379	7.1	9.89802	7.2	15.8042	7.2	26.2103	6.9	1.70029	7	3.38408	7.1	6.63655	7.2	12.6453	7.2	22.6647		6.9	-0.815969	7	5.69174	7.1	10.4062	7.2	17.5081	7.2	28.9266	6.9	1.89577	7	3.77696	7.1	7.41881	7.2	14.1736	7.2	25.5069		7	5.08643	7.1	7.78095	7.1	11.8566	7.2	20.8874
7	0.511148	7.1	5.7365	7.2	9.90137	7.3	15.8172	7.3	26.2202	7	1.71645	7.1	3.41496	7.2	6.69356	7.3	12.7433	7.3	22.8136		7	-0.833829	7.1	5.67937	7.2	10.395	7.3	17.5644	7.3	28.9799	7	1.91458	7.1	3.81303	7.2	7.48571	7.3	14.2896	7.3	25.6859		7.1	5.09274	7.2	7.80585	7.2	11.8911	7.3	20.9401
7.1	0.476296	7.2	5.75366	7.3	9.90256	7.4	15.8217	7.4	26.2491	7.1	1.73242	7.2	3.44547	7.3	6.74981	7.4	12.8399	7.4	22.9596		7.1	-0.855177	7.2	5.68206	7.3	10.437	7.4	17.563	7.4	29.017	7.1	1.9332	7.2	3.84869	7.3	7.55181	7.4	14.4041	7.4	25.8617		7.2	5.10691	7.3	7.82584	7.3	11.9206	7.4	20.971
7.2	0.486846	7.3	5.7538	7.4	9.91114	7.5	15.8316	7.5	26.2717	7.2	1.74819	7.3	3.4756	7.4	6.80532	7.5	12.935	7.5	23.1029		7.2	-0.857342	7.3	5.67937	7.4	10.4424	7.5	17.5832	7.5	29.0387	7.2	1.95161	7.3	3.88396	7.4	7.61711	7.5	14.517	7.5	26.0345		7.3	5.12312	7.4	7.82722	7.4	11.9464	7.5	21.0166
7.3	0.449478	7.4	5.74203	7.5	9.92314	7.6	15.84	7.6	26.3117	7.3	1.76379	7.4	3.50536	7.5	6.8601	7.6	13.0286	7.6	23.2435		7.3	-0.854573	7.4	5.67014	7.5	10.4295	7.6	17.6369	7.6	29.0851	7.3	1.96983	7.4	3.91884	7.5	7.68163	7.6	14.6283	7.6	26.2043		7.4	5.13934	7.5	7.83916	7.5	11.9545	7.6	21.0504
7.4	0.439487	7.5	5.77121	7.6	9.92606	7.7	15.8599	7.7	26.3436	7.4	1.7792	7.5	3.53476	7.6	6.91415	7.7	13.1209	7.7	23.3815		7.4	-0.872002	7.5	5.68601	7.6	10.4497	7.7	17.6833	7.7	29.1482	7.4	1.98785	7.5	3.95333	7.6	7.74536	7.7	14.7381	7.7	26.3711		7.5	5.15796	7.6	7.83597	7.6	11.9732	7.7	21.0796
7.5	0.426799	7.6	5.75676	7.7	9.91764	7.8	15.8512	7.8	26.3657	7.5	1.79443	7.6	3.5638	7.7	6.96749	7.8	13.2117	7.8	23.5168		7.5	-0.871013	7.6	5.70414	7.7	10.4717	7.8	17.7042	7.8	29.1649	7.5	2.00568	7.6	3.98743	7.7	7.80833	7.8	14.8463	7.8	26.535		7.6	5.16853	7.7	7.84627	7.7	11.9872	7.8	21.114
7.6	0.411973	7.7	5.7454	7.8	9.90507	7.9	15.8704	7.9	26.4026	7.6	1.80947	7.7	3.59247	7.8	7.02012	7.9	13.3012	7.9	23.6495		7.6	-0.860089	7.7	5.7338	7.8	10.4951	7.9	17.7117	7.9	29.2073	7.6	2.02332	7.7	4.02115	7.8	7.87055	7.9	14.9531	7.9	26.6961		7.7	5.17416	7.8	7.86056	7.8	12.0053	7.9	21.143
7.7	0.38745	7.8	5.72537	7.9	9.91478	8	15.8694	8	26.4158	7.7	1.82434	7.8	3.6208	7.9	7.07206	8	13.3893	8	23.7798		7.7	-0.847277	7.8	5.75094	7.9	10.524	8	17.7169	8	29.2662	7.7	2.04077	7.8	4.0545	7.9	7.93201	8	15.0584	8	26.8543		7.8	5.18317	7.9	7.86893	7.9	12.0229	8	21.1715
7.8	0.367916	7.9	5.73747	8	9.89011	8.1	15.8909	8.1	26.4662	7.8	1.83904	7.9	3.64878	8	7.1233	8.1	13.4761	8.1	23.9076		7.8	-0.861245	7.9	5.77618	8	10.5544	8.1	17.7286	8.1	29.3161	7.8	2.05804	7.9	4.08748	8	7.99273	8.1	15.1622	8.1	27.0098		7.9	5.17376	8	7.86708	8	12.0188	8.1	21.1901
7.9	0.358461	8	5.72695	8.1	9.91501	8.2	15.904	8.2	26.4824	7.9	1.85356	8	3.67642	8.1	7.17388	8.2	13.5616	8.2	24.033		7.9	-0.870275	8	5.78412	8.1	10.5698	8.2	17.7399	8.2	29.3442	7.9	2.07511	8	4.12008	8.1	8.05272	8.2	15.2646	8.2	27.1626		8	5.17283	8.1	7.85651	8.1	12.0279	8.2	21.2196
8	0.338702	8.1	5.74191	8.2	9.93081	8.3	15.9239	8.3	26.5107	8	1.86791	8.1	3.70371	8.2	7.22378	8.3	13.6457	8.3	24.156		8	-0.878657	8.1	5.79532	8.2	10.5863	8.3	17.7727	8.3	29.3703	8	2.09201	8.1	4.15233	8.2	8.11198	8.3	15.3655	8.3	27.3127		8.1	5.16959	8.2	7.84857	8.2	12.0354	8.3	21.249
8.1	0.342704	8.2	5.74102	8.3	9.92375	8.4	15.9425	8.4	26.5277	8.1	1.88209	8.2	3.73068	8.3	7.27302	8.4	13.7287	8.4	24.2766		8.1	-0.885743	8.2	5.81584	8.3	10.6166	8.4	17.8033	8.4	29.4431	8.1	2.10873	8.2	4.18421	8.3	8.17054	8.4	15.4651	8.4	27.4602		8.2	5.17431	8.3	7.84908	8.3	12.041	8.4	21.2817
8.2	0.318846	8.3	5.74696	8.4	9.9422	8.5	15.9556	8.5	26.554	8.2	1.89611	8.3	3.75731	8.4	7.32161	8.5	13.8103	8.5	24.395		8.2	-0.896607	8.3	5.82265	8.4	10.6424	8.5	17.8529	8.5	29.5023	8.2	2.12526	8.3	4.21574	8.4	8.22838	8.5	15.5633	8.5	27.6051		8.3	5.18216	8.4	7.85328	8.4	12.0507	8.5	21.3045
8.3	0.30087	8.4	5.74904	8.5	9.95821	8.6	15.9517	8.6	26.5708	8.3	1.90995	8.4	3.78361	8.5	7.36956	8.6	13.8907	8.6	24.5112		8.3	-0.900192	8.4	5.84702	8.5	10.6706	8.6	17.8829	8.6	29.5403	8.3	2.14162	8.4	4.24692	8.5	8.28553	8.6	15.6601	8.6	27.7475		8.4	5.17112	8.5	7.84757	8.5	12.0543	8.6	21.3303
8.4	0.294291	8.5	5.75324	8.6	9.96556	8.7	15.9577	8.7	26.5846	8.4	1.92364	8.5	3.80959	8.6	7.41687	8.7	13.9699	8.7	24.6251		8.4	-0.893692	8.5	5.86899	8.6	10.6816	8.7	17.9035	8.7	29.5717	8.4	2.15781	8.5	4.27775	8.6	8.342	8.7	15.7556	8.7	27.8875		8.5	5.1618	8.6	7.84688	8.6	12.0649	8.7	21.3565
8.5	0.28132	8.6	5.7637	8.7	9.9539	8.8	15.9521	8.8	26.5985	8.5	1.93716	8.6	3.83525	8.7	7.46356	8.8	14.0479	8.8	24.7369		8.5	-0.899225	8.6	5.88867	8.7	10.704	8.8	17.9289	8.8	29.6253	8.5	2.17382	8.6	4.30824	8.7	8.39778	8.8	15.8498	8.8	28.025		8.6	5.16673	8.7	7.85668	8.7	12.0722	8.8	21.3939
8.6	0.276773	8.7	5.75265	8.8	9.95359	8.9	15.9505	8.9	26.632	8.6	1.95053	8.7	3.8606	8.8	7.50963	8.9	14.1247	8.9	24.8466		8.6	-0.89359	8.7	5.88872	8.8	10.7145	8.9	17.9817	8.9	29.6775	8.6	2.18966	8.7	4.33838	8.8	8.45289	8.9	15.9427	8.9	28.16		8.7	5.16052	8.8	7.87112	8.8	12.0825	8.9	21.4326
8.7	0.261551	8.8	5.7441	8.9	9.96653	9	15.9625	9	26.6554	8.7	1.96373	8.8	3.88564	8.9	7.55509	9	14.2004	9	24.9542		8.7	-0.89059	8.8	5.89209	8.9	10.7215	9	18.0302	9	29.7091	8.7	2.20533	8.8	4.36819	8.9	8.50733	9	16.0342	9	28.2928		8.8	5.16015	8.9	7.87989	8.9	12.0893	9	21.4636
8.8	0.249849	8.9	5.74111	9	9.95707	9.1	15.9535	9.1	26.6617	8.8	1.97678	8.9	3.91036	9	7.59995	9.1	14.2749	9.1	25.0598		8.8	-0.895668	8.9	5.89545	9	10.7271	9.1	18.0583	9.1	29.7525	8.8	2.22084	8.9	4.39767	9	8.56112	9.1	16.1246	9.1	28.4232		8.9	5.16142	9	7.88675	9	12.0994	9.1	21.4956
8.9	0.249586	9	5.72873	9.1	9.94911	9.2	15.9647	9.2	26.6747	8.9	1.98968	9	3.93479	9.1	7.64421	9.2	14.3483	9.2	25.1634		8.9	-0.891558	9	5.89946	9.1	10.7282	9.2	18.0838	9.2	29.7752	8.9	2.23617	9	4.42682	9.1	8.61427	9.2	16.2136	9.2	28.5514		9	5.16243	9.1	7.89223	9.1	12.1089	9.2	21.5267
9	0.243753	9.1	5.7124	9.2	9.96918	9.3	15.9872	9.3	26.6945	9	2.00242	9.1	3.95891	9.2	7.68789	9.3	14.4206	9.3	25.265		9	-0.887204	9.1	5.91139	9.2	10.7285	9.3	18.1078	9.3	29.8004	9	2.25135	9.1	4.45565	9.2	8.66677	9.3	16.3015	9.3	28.6773		9.1	5.16353	9.2	7.89119	9.2	12.1195	9.3	21.551
9.1	0.238561	9.2	5.72518	9.3	9.96585	9.4	15.9836	9.4	26.6882	9.1	2.01501	9.2	3.98274	9.3	7.73099	9.4	14.4918	9.4	25.3647		9.1	-0.889119	9.2	5.90381	9.3	10.7457	9.4	18.1335	9.4	29.8229	9.1	2.26636	9.2	4.48415	9.3	8.71864	9.4	16.3881	9.4	28.801		9.2	5.16424	9.3	7.89876	9.3	12.1328	9.4	21.5731
9.2	0.246512	9.3	5.71086	9.4	9.95404	9.5	15.9728	9.5	26.7141	9.2	2.02746	9.3	4.00628	9.4	7.77353	9.5	14.5619	9.5	25.4625		9.2	-0.902204	9.3	5.90831	9.4	10.745	9.5	18.159	9.5	29.8639	9.2	2.28121	9.3	4.51234	9.4	8.76988	9.5	16.4735	9.5	28.9226		9.3	5.16647	9.4	7.90735	9.4	12.1466	9.5	21.6056
9.3	0.241028	9.4	5.69016	9.5	9.95352	9.6	15.9845	9.6	26.7392	9.3	2.03976	9.4	4.02952	9.5	7.8155	9.6	14.6309	9.6	25.5585		9.3	-0.90421	9.4	5.90256	9.5	10.7453	9.6	18.185	9.6	29.9037	9.3	2.2959	9.4	4.54021	9.5	8.82051	9.6	16.5577	9.6	29.042		9.4	5.16995	9.5	7.9172	9.5	12.1627	9.6	21.6284
9.4	0.227226	9.5	5.68316	9.6	9.95943	9.7	15.9868	9.7	26.7527	9.4	2.05191	9.5	4.05249	9.6	7.85691	9.7	14.6989	9.7	25.6526		9.4	-0.918499	9.5	5.90127	9.6	10.7631	9.7	18.205	9.7	29.9241	9.4	2.31043	9.5	4.56777	9.6	8.87053	9.7	16.6408	9.7	29.1594		9.5	5.17435	9.6	7.92326	9.6	12.1755	9.7	21.6605
9.5	0.216883	9.6	5.6743	9.7	9.95168	9.8	15.9796	9.8	26.7715	9.5	2.06392	9.6	4.07517	9.7	7.89778	9.8	14.7659	9.8	25.745		9.5	-0.926311	9.6	5.89979	9.7	10.7722	9.8	18.2336	9.8	29.953	9.5	2.32481	9.6	4.59502	9.7	8.91995	9.8	16.7227	9.8	29.2747		9.6	5.1764	9.7	7.93263	9.7	12.1903	9.8	21.6928
9.6	0.218605	9.7	5.65946	9.8	9.94493	9.9	15.9915	9.9	26.7856	9.6	2.07579	9.7	4.09757	9.8	7.9381	9.9	14.8319	9.9	25.8356		9.6	-0.924265	9.7	5.91121	9.8	10.7893	9.9	18.2451	9.9	29.976	9.6	2.33904	9.7	4.62197	9.8	8.96877	9.9	16.8035	9.9	29.3881		9.7	5.18076	9.8	7.93707	9.8	12.2049	9.9	21.7243
9.7	0.210677	9.8	5.6557	9.9	9.92993	10	15.9851	10	26.796	9.7	2.08752	9.8	4.11969	9.9	7.9779	10	14.8968	10	25.9245		9.7	-0.930839	9.8	5.92111	9.9	10.8018	10	18.2568	10	29.9986	9.7	2.35311	9.8	4.64862	9.9	9.017	10	16.8832	10	29.4994		9.8	5.18261	9.9	7.94422	9.9	12.2145	10	21.7579
9.8	0.19874	9.9	5.64755	10	9.93171	10.1	15.9871	10.1	26.8254	9.8	2.0991	9.9	4.14155	10	8.01716	10.1	14.9608	10.1	26.0118		9.8	-0.923534	9.9	5.92275	10	10.8001	10.1	18.2683	10.1	30.0224	9.8	2.36703	9.9	4.67497	10	9.06465	10.1	16.9617	10.1	29.6088		9.9	5.18811	10	7.94829	10	12.2279	10.1	21.7918
9.9	0.171747	10	5.65274	10.1	9.91518	10.2	15.9969	10.2	26.8451	9.9	2.11056	10	4.16313	10.1	8.05591	10.2	15.0238	10.2	26.0974		9.9	-0.921746	10	5.92637	10.1	10.7997	10.2	18.2822	10.2	30.0493	9.9	2.38081	10	4.70103	10.1	9.11173	10.2	17.0392	10.2	29.7163		10	5.19158	10.1	7.95509	10.1	12.2425	10.2	21.8236
10	0.15658	10.1	5.64538	10.2	9.93064	10.3	15.9942	10.3	26.8707	10	2.12187	10.1	4.18446	10.2	8.09414	10.3	15.0859	10.3	26.1813		10	-0.922664	10.1	5.92984	10.2	10.8038	10.3	18.2917	10.3	30.0698	10	2.39443	10.1	4.7268	10.2	9.15824	10.3	17.1156	10.3	29.8219		10.1	5.19475	10.2	7.95998	10.2	12.2567	10.3	21.851
10.1	0.147519	10.2	5.6424	10.3	9.93361	10.4	15.9854	10.4	26.8868	10.1	2.13306	10.2	4.20552	10.3	8.13187	10.4	15.147	10.4	26.2637		10.1	-0.934331	10.2	5.92702	10.3	10.8052	10.4	18.3029	10.4	30.0929	10.1	2.40792	10.2	4.75228	10.3	9.20419	10.4	17.191	10.4	29.9257		10.2	5.19375	10.3	7.96379	10.3	12.2695	10.4	21.8785
10.2	0.143457	10.3	5.64287	10.4	9.93575	10.5	15.9929	10.5	26.9147	10.2	2.14411	10.3	4.22632	10.4	8.1691	10.5	15.2072	10.5	26.3445		10.2	-0.946085	10.3	5.92057	10.4	10.8062	10.5	18.313	10.5	30.1203	10.2	2.42125	10.3	4.77748	10.4	9.24958	10.5	17.2653	10.5	30.0277		10.3	5.19466	10.4	7.96502	10.4	12.2799	10.5	21.9035
10.3	0.130923	10.4	5.64969	10.5	9.94602	10.6	15.9983	10.6	26.9293	10.3	2.15503	10.4	4.24686	10.5	8.20584	10.6	15.2665	10.6	26.4238		10.3	-0.960239	10.4	5.91637	10.5	10.8099	10.6	18.3269	10.6	30.1501	10.3	2.43445	10.4	4.8024	10.5	9.29443	10.6	17.3385	10.6	30.1279		10.4	5.19877	10.5	7.97157	10.5	12.293	10.6	21.9313
10.4	0.133251	10.5	5.65435	10.6	9.94369	10.7	16.0059	10.7	26.9594	10.4	2.16582	10.5	4.26716	10.6	8.24209	10.7	15.3249	10.7	26.5016		10.4	-0.970018	10.5	5.91416	10.6	10.8185	10.7	18.3385	10.7	30.1764	10.4	2.4475	10.5	4.82703	10.6	9.33874	10.7	17.4108	10.7	30.2263		10.5	5.19905	10.6	7.97969	10.6	12.3074	10.7	21.9596
10.5	0.129698	10.6	5.65311	10.7	9.95115	10.8	16.0157	10.8	26.9743	10.5	2.17649	10.6	4.2872	10.7	8.27786	10.8	15.3824	10.8	26.5779		10.5	-0.985542	10.6	5.91518	10.7	10.8209	10.8	18.351	10.8	30.2005	10.5	2.46041	10.6	4.8514	10.7	9.38251	10.8	17.4821	10.8	30.3231		10.6	5.1979	10.7	7.98515	10.7	12.3176	10.8	21.9863
10.6	0.132157	10.7	5.66657	10.8	9.94631	10.9	16.0215	10.9	27.0035	10.6	2.18703	10.7	4.307	10.8	8.31316	10.9	15.439	10.9	26.6528		10.6	-0.993332	10.7	5.9121	10.8	10.825	10.9	18.3624	10.9	30.2239	10.6	2.47319	10.7	4.87549	10.8	9.42576	10.9	17.5523	10.9	30.4181		10.7	5.19536	10.8	7.98768	10.8	12.3265	10.9	22.0091
10.7	0.131867	10.8	5.65513	10.9	9.96235	11	16.0352	11	27.0081	10.7	2.19744	10.8	4.32655	10.9	8.34799	11	15.4948	11	26.7262		10.7	-1.00476	10.8	5.91546	10.9	10.828	11	18.3772	11	30.2512	10.7	2.48582	10.8	4.89931	10.9	9.46849	11	17.6216	11	30.5115		10.8	5.19412	10.9	7.99783	10.9	12.3383	11	22.0331
10.8	0.124263	10.9	5.65978	11	9.96031	11.1	16.0375	11.1	27.0234	10.8	2.20774	10.9	4.34587	11	8.38236	11.1	15.5497	11.1	26.7983		10.8	-1.01169	10.9	5.91736	11	10.8337	11.1	18.3937	11.1	30.2785	10.8	2.49833	10.9	4.92287	11	9.5107	11.1	17.69	11.1	30.6033		10.9	5.19667	11	8.00064	11	12.3486	11.1	22.0583
10.9	0.119107	11	5.66714	11.1	9.97251	11.2	16.0366	11.2	27.0296	10.9	2.21791	11	4.36495	11.1	8.41628	11.2	15.6038	11.2	26.869		10.9	-1.0169	11	5.92121	11.1	10.8431	11.2	18.4099	11.2	30.3052	10.9	2.5107	11	4.94617	11.1	9.55241	11.2	17.7574	11.2	30.6935		11	5.19601	11.1	8.00362	11.1	12.361	11.2	22.0855
11	0.110818	11.1	5.66611	11.2	9.96955	11.3	16.0466	11.3	27.0198	11	2.22796	11.1	4.38379	11.2	8.44975	11.3	15.6571	11.3	26.9383		11	-1.02305	11.1	5.92164	11.2	10.852	11.3	18.4235	11.3	30.3308	11	2.52293	11.1	4.9692	11.2	9.59361	11.3	17.8238	11.3	30.7821		11.1	5.19612	11.2	8.00609	11.2	12.3706	11.3	22.1128
11.1	0.10361	11.2	5.66115	11.3	9.96636	11.4	16.0503	11.4	27.0166	11.1	2.23789	11.2	4.4024	11.3	8.48277	11.4	15.7096	11.4	27.0064		11.1	-1.02961	11.2	5.92503	11.3	10.8563	11.4	18.435	11.4	30.3535	11.1	2.53504	11.2	4.99198	11.3	9.63431	11.4	17.8894	11.4	30.8691		11.2	5.20121	11.3	8.01298	11.3	12.3841	11.4	22.1397
11.2	0.0913245	11.3	5.65041	11.4	9.96482	11.5	16.052	11.5	27.0108	11.2	2.2477	11.3	4.42079	11.4	8.51536	11.5	15.7613	11.5	27.0732		11.2	-1.04002	11.3	5.92408	11.4	10.8571	11.5	18.4496	11.5	30.3801	11.2	2.54702	11.3	5.01451	11.4	9.67453	11.5	17.954	11.5	30.9546		11.3	5.20288	11.4	8.01984	11.4	12.397	11.5	22.1663
11.3	0.0791885	11.4	5.67304	11.5	9.98021	11.6	16.0532	11.6	27.0051	11.3	2.2574	11.4	4.43894	11.5	8.54752	11.6	15.8122	11.6	27.1387		11.3	-1.05378	11.4	5.91834	11.5	10.8651	11.6	18.4654	11.6	30.4074	11.3	2.55886	11.4	5.03678	11.5	9.71426	11.6	18.0178	11.6	31.0387		11.4	5.20529	11.5	8.02418	11.5	12.4087	11.6	22.1919
11.4	0.0820957	11.5	5.68158	11.6	9.9919	11.7	16.0602	11.7	27.0137	11.4	2.26699	11.5	4.45688	11.6	8.57925	11.7	15.8623	11.7	27.2029		11.4	-1.0691	11.5	5.91834	11.6	10.8698	11.7	18.4795	11.7	30.4312	11.4	2.57059	11.5	5.05881	11.6	9.75351	11.7	18.0806	11.7	31.1213		11.5	5.20376	11.6	8.03036	11.6	12.4202	11.7	22.2189
11.5	0.0898453	11.6	5.70027	11.7	10.0081	11.8	16.0645	11.8	27.0098	11.5	2.27646	11.6	4.4746	11.7	8.61056	11.8	15.9117	11.8	27.266		11.5	-1.07481	11.6	5.9162	11.7	10.8758	11.8	18.492	11.8	30.4538	11.5	2.58218	11.6	5.08059	11.7	9.79229	11.8	18.1426	11.8	31.2024		11.6	5.20963	11.7	8.03647	11.7	12.427	11.8	22.2509
11.6	0.0834513	11.7	5.70679	11.8	10.0053	11.9	16.0689	11.9	27.0296	11.6	2.28582	11.7	4.49209	11.8	8.64146	11.9	15.9603	11.9	27.3278		11.6	-1.07803	11.7	5.91676	11.8	10.8806	11.9	18.5094	11.9	30.4798	11.6	2.59365	11.7	5.10212	11.8	9.8306	11.9	18.2037	11.9	31.2822		11.7	5.21451	11.8	8.04286	11.8	12.4388	11.9	22.2807
11.7	0.0891228	11.8	5.69905	11.9	10.0014	12	16.0742	12	27.0519	11.7	2.29507	11.8	4.50938	11.9	8.67195	12	16.0082	12	27.3885		11.7	-1.08119	11.8	5.91349	11.9	10.8854	12	18.5225	12	30.5002	11.7	2.605	11.8	5.12342	11.9	9.86845	12	18.264	12	31.3605		11.8	5.22167	11.9	8.04981	11.9	12.4501	12	22.307
11.8	0.0814968	11.9	5.69917	12	10.0259	12.1	16.0692	12.1	27.0672	11.8	2.30421	11.9	4.52645	12	8.70203	12.1	16.0554	12.1	27.4481		11.8	-1.08766	11.9	5.91117	12	10.8855	12.1	18.5325	12.1	30.5225	11.8	2.61623	11.9	5.14448	12	9.90584	12.1	18.3235	12.1	31.4375		11.9	5.22983	12	8.05818	12	12.4593	12.1	22.3331
11.9	0.0753732	12	5.69809	12.1	10.0166	12.2	16.0809	12.2	27.0801	11.9	2.31324	12	4.54331	12.1	8.73172	12.2	16.1019	12.2	27.5065		11.9	-1.09359	12	5.90899	12.1	10.8866	12.2	18.5459	12.2	30.5464	11.9	2.62734	12	5.16531	12.1	9.94279	12.2	18.3821	12.2	31.5131		12	5.23303	12.1	8.06492	12.1	12.469	12.2	22.3614
12	0.0685258	12.1	5.6873	12.2	10.0098	12.3	16.0807	12.3	27.0852	12	2.32216	12.1	4.55996	12.2	8.76102	12.3	16.1476	12.3	27.5638		12	-1.10012	12.1	5.91044	12.2	10.8905	12.3	18.5595	12.3	30.5738	12	2.63833	12.1	5.1859	12.2	9.97929	12.3	18.4399	12.3	31.5874		12.1	5.23628	12.2	8.06974	12.2	12.4789	12.3	22.386
12.1	0.0511746	12.2	5.674	12.3	10.0045	12.4	16.0822	12.4	27.0937	12.1	2.33098	12.2	4.57641	12.3	8.78992	12.4	16.1927	12.4	27.62		12.1	-1.10869	12.2	5.91381	12.3	10.8995	12.4	18.574	12.4	30.6039	12.1	2.6492	12.2	5.20626	12.3	10.0153	12.4	18.4969	12.4	31.6604		12.2	5.23887	12.3	8.07365	12.3	12.4898	12.4	22.4145
12.2	0.0367997	12.3	5.66609	12.4	9.99942	12.5	16.0992	12.5	27.0971	12.2	2.3397	12.3	4.59266	12.4	8.81845	12.5	16.2371	12.5	27.6752		12.2	-1.11538	12.3	5.91646	12.4	10.9114	12.5	18.5881	12.5	30.6285	12.2	2.65996	12.3	5.2264	12.4	10.051	12.5	18.5532	12.5	31.7322		12.3	5.23961	12.4	8.07773	12.4	12.4993	12.5	22.4414
12.3	0.0371083	12.4	5.65905	12.5	9.99275	12.6	16.1084	12.6	27.1008	12.3	2.34831	12.4	4.60871	12.5	8.8466	12.6	16.2808	12.6	27.7293		12.3	-1.11929	12.4	5.91552	12.5	10.9199	12.6	18.6043	12.6	30.6515	12.3	2.6706	12.4	5.24631	12.5	10.0862	12.6	18.6086	12.6	31.8027		12.4	5.24069	12.5	8.08348	12.5	12.5072	12.6	22.4666
12.4	0.0292222	12.5	5.65293	12.6	9.98584	12.7	16.1283	12.7	27.105	12.4	2.35682	12.5	4.62456	12.6	8.87437	12.7	16.3238	12.7	27.7824		12.4	-1.12034	12.5	5.91879	12.6	10.9271	12.7	18.6199	12.7	30.6755	12.4	2.68112	12.5	5.266	12.6	10.1209	12.7	18.6633	12.7	31.872		12.5	5.23892	12.6	8.08776	12.6	12.5188	12.7	22.4907
12.5	0.0284967	12.6	5.64209	12.7	9.97823	12.8	16.1536	12.8	27.1317	12.5	2.36524	12.6	4.64021	12.7	8.90178	12.8	16.3662	12.8	27.8345		12.5	-1.12191	12.6	5.92282	12.7	10.9317	12.8	18.6336	12.8	30.6995	12.5	2.69154	12.6	5.28547	12.7	10.1553	12.8	18.7172	12.8	31.94		12.6	5.24146	12.7	8.09401	12.7	12.5285	12.8	22.5107
12.6	0.0144947	12.7	5.64594	12.8	9.97914	12.9	16.1633	12.9	27.1369	12.6	2.37355	12.7	4.65568	12.8	8.92883	12.9	16.408	12.9	27.8856		12.6	-1.1237	12.7	5.92728	12.8	10.9356	12.9	18.6464	12.9	30.7239	12.6	2.70184	12.7	5.30473	12.8	10.1892	12.9	18.7704	12.9	32.0069		12.7	5.24435	12.8	8.09819	12.8	12.5367	12.9	22.5345
12.7	0.00661956	12.8	5.64055	12.9	9.97479	13	16.1649	13	27.1585	12.7	2.38176	12.8	4.67095	12.9	8.95551	13	16.4491	13	27.9357		12.7	-1.12566	12.8	5.93253	12.9	10.9441	13	18.6614	13	30.7476	12.7	2.71203	12.8	5.32377	12.9	10.2228	13	18.8228	13	32.0726		12.8	5.24743	12.9	8.09908	12.9	12.547	13	22.5616
12.8	0.00316771	12.9	5.64087	13	9.9731	13.1	16.1659	13.1	27.1658	12.8	2.38988	12.9	4.68604	13	8.98185	13.1	16.4896	13.1	27.9849		12.8	-1.12774	12.9	5.93631	13	10.9466	13.1	18.6785	13.1	30.7715	12.8	2.72211	12.9	5.34259	13	10.2559	13.1	18.8746	13.1	32.1372		12.9	5.24766	13	8.10238	13	12.5574	13.1	22.5883
12.9	-0.0070246	13	5.63517	13.1	9.98473	13.2	16.1626	13.2	27.1643	12.9	2.3979	13	4.70094	13.1	9.00784	13.2	16.5295	13.2	28.0332		12.9	-1.1274	13	5.93472	13.1	10.954	13.2	18.6935	13.2	30.7925	12.9	2.73209	13	5.36121	13.1	10.2886	13.2	18.9256	13.2	32.2006		13	5.24957	13.1	8.10845	13.1	12.57	13.2	22.6129
13	-0.0123941	13.1	5.63825	13.2	9.97703	13.3	16.16	13.3	27.1714	13	2.40582	13.1	4.71566	13.2	9.03348	13.3	16.5688	13.3	28.0805		13	-1.13213	13.1	5.93836	13.2	10.9592	13.3	18.7106	13.3	30.8142	13	2.74196	13.1	5.37962	13.2	10.3209	13.3	18.9758	13.3	32.263		13.1	5.24843	13.2	8.11661	13.2	12.583	13.3	22.6367
13.1	-0.0141422	13.2	5.63777	13.3	9.98525	13.4	16.1548	13.4	27.1758	13.1	2.41366	13.2	4.7302	13.3	9.05878	13.4	16.6075	13.4	28.127		13.1	-1.13381	13.2	5.93714	13.3	10.9677	13.4	18.7223	13.4	30.835	13.1	2.75172	13.2	5.39782	13.3	10.3529	13.4	19.0254	13.4	32.3242		13.2	5.24927	13.3	8.12358	13.3	12.5905	13.4	22.6603
13.2	-0.0275482	13.3	5.64281	13.4	9.99315	13.5	16.1512	13.5	27.1791	13.2	2.4214	13.3	4.74456	13.4	9.08375	13.5	16.6456	13.5	28.1726		13.2	-1.13907	13.3	5.94188	13.4	10.9766	13.5	18.7351	13.5	30.8551	13.2	2.76138	13.3	5.41582	13.4	10.3844	13.5	19.0744	13.5	32.3844		13.3	5.24985	13.4	8.12725	13.4	12.5993	13.5	22.6821
13.3	-0.0273008	13.4	5.63346	13.5	10.0119	13.6	16.1527	13.6	27.1843	13.3	2.42905	13.4	4.75874	13.5	9.10839	13.6	16.6831	13.6	28.2173		13.3	-1.14343	13.4	5.94466	13.5	10.9839	13.6	18.7505	13.6	30.8753	13.3	2.77093	13.4	5.43362	13.5	10.4156	13.6	19.1226	13.6	32.4435		13.4	5.24758	13.5	8.13389	13.5	12.6068	13.6	22.7058
13.4	-0.0191593	13.5	5.62283	13.6	10.0237	13.7	16.1495	13.7	27.1877	13.4	2.43661	13.5	4.77275	13.6	9.1327	13.7	16.7201	13.7	28.2612		13.4	-1.14601	13.5	5.94639	13.6	10.9913	13.7	18.7675	13.7	30.9002	13.4	2.78039	13.5	5.45123	13.6	10.4464	13.7	19.1702	13.7	32.5017		13.5	5.24706	13.6	8.13913	13.6	12.6121	13.7	22.7354
13.5	-0.0188419	13.6	5.61793	13.7	10.0302	13.8	16.1494	13.8	27.1971	13.5	2.44408	13.6	4.78659	13.7	9.15669	13.8	16.7565	13.8	28.3042		13.5	-1.14925	13.6	5.94585	13.7	10.9992	13.8	18.7782	13.8	30.9228	13.5	2.78974	13.6	5.46863	13.7	10.4769	13.8	19.2171	13.8	32.5587		13.6	5.24673	13.7	8.14586	13.7	12.6237	13.8	22.7606
13.6	-0.00706745	13.7	5.61532	13.8	10.0305	13.9	16.1496	13.9	27.206	13.6	2.45146	13.7	4.80025	13.8	9.18037	13.9	16.7923	13.9	28.3464		13.6	-1.15177	13.7	5.95012	13.8	11.004	13.9	18.7884	13.9	30.9466	13.6	2.79899	13.7	5.48584	13.8	10.5069	13.9	19.2633	13.9	32.6148		13.7	5.25196	13.8	8.15097	13.8	12.6358	13.9	22.7843
13.7	-0.00928976	13.8	5.61347	13.9	10.0265	14	16.148	14	27.2136	13.7	2.45875	13.8	4.81375	13.9	9.20373	14	16.8276	14	28.3878		13.7	-1.15202	13.8	5.95322	13.9	11.0085	14	18.799	14	30.9658	13.7	2.80814	13.8	5.50286	13.9	10.5366	14	19.3089	14	32.67		13.8	5.25729	13.9	8.15376	13.9	12.6487	14	22.8068
13.8	-0.00193112	13.9	5.60609	14	10.0291	14.1	16.1561	14.1	27.2155	13.8	2.46596	13.9	4.82709	14	9.22678	14.1	16.8624	14.1	28.4285		13.8	-1.15498	13.9	5.95209	14	11.0116	14.1	18.8131	14.1	30.9895	13.8	2.8172	13.9	5.51969	14	10.566	14.1	19.3539	14.1	32.7241		13.9	5.26244	14	8.15991	14	12.6605	14.1	22.8338
13.9	0.000548574	14	5.61258	14.1	10.026	14.2	16.1716	14.2	27.2341	13.9	2.47308	14	4.84026	14.1	9.24953	14.2	16.8967	14.2	28.4684		13.9	-1.16146	14	5.95082	14.1	11.0255	14.2	18.8248	14.2	31.0129	13.9	2.82616	14	5.53634	14.1	10.595	14.2	19.3983	14.2	32.7773		14	5.26236	14.1	8.16984	14.1	12.6747	14.2	22.8587
14	-0.00836664	14.1	5.61401	14.2	10.0249	14.3	16.1846	14.3	27.2534	14	2.48012	14.1	4.85327	14.2	9.27197	14.3	16.9304	14.3	28.5075		14	-1.16761	14.1	5.95615	14.2	11.0319	14.3	18.8388	14.3	31.0364	14	2.83502	14.1	5.55279	14.2	10.6236	14.3	19.442	14.3	32.8296		14.1	5.26363	14.2	8.1754	14.2	12.687	14.3	22.8812
14.1	-0.0182055	14.2	5.61159	14.3	10.032	14.4	16.2	14.4	27.2706	14.1	2.48708	14.2	4.86612	14.3	9.29412	14.4	16.9636	14.4	28.5459		14.1	-1.1708	14.2	5.95734	14.3	11.0376	14.4	18.8568	14.4	31.0599	14.1	2.84379	14.2	5.56907	14.3	10.6519	14.4	19.4852	14.4	32.881		14.2	5.26508	14.3	8.18139	14.3	12.6918	14.4	22.9066
14.2	-0.0236432	14.3	5.60824	14.4	10.0389	14.5	16.2012	14.5	27.2968	14.2	2.49395	14.3	4.87881	14.4	9.31598	14.5	16.9963	14.5	28.5835		14.2	-1.17183	14.3	5.9634	14.4	11.0442	14.5	18.8767	14.5	31.0851	14.2	2.85246	14.3	5.58516	14.4	10.6799	14.5	19.5277	14.5	32.9315		14.3	5.26361	14.4	8.18573	14.4	12.7002	14.5	22.933
14.3	-0.0295777	14.4	5.60367	14.5	10.0405	14.6	16.1987	14.6	27.3023	14.3	2.50074	14.4	4.89134	14.5	9.33754	14.6	17.0286	14.6	28.6204		14.3	-1.17141	14.4	5.96934	14.5	11.0539	14.6	18.8905	14.6	31.1066	14.3	2.86104	14.4	5.60107	14.5	10.7075	14.6	19.5697	14.6	32.9811		14.4	5.266	14.5	8.19462	14.5	12.7141	14.6	22.9558
14.4	-0.0353469	14.5	5.59364	14.6	10.0347	14.7	16.2077	14.7	27.309	14.4	2.50746	14.5	4.90372	14.6	9.35883	14.7	17.0603	14.7	28.6567		14.4	-1.17118	14.5	5.97198	14.6	11.0629	14.7	18.9013	14.7	31.126	14.4	2.86953	14.5	5.61681	14.6	10.7348	14.7	19.6111	14.7	33.0298		14.5	5.27233	14.6	8.19708	14.6	12.7212	14.7	22.9822
14.5	-0.0454738	14.6	5.58328	14.7	10.0267	14.8	16.2144	14.8	27.3136	14.5	2.51409	14.6	4.91595	14.7	9.37983	14.8	17.0915	14.8	28.6922		14.5	-1.17201	14.6	5.97569	14.7	11.0695	14.8	18.9177	14.8	31.148	14.5	2.87793	14.6	5.63237	14.7	10.7617	14.8	19.6519	14.8	33.0777		14.6	5.27567	14.7	8.20248	14.7	12.7359	14.8	23.0059
14.6	-0.0575803	14.7	5.57334	14.8	10.0187	14.9	16.219	14.9	27.3217	14.6	2.52065	14.7	4.92803	14.8	9.40055	14.9	17.1223	14.9	28.7271		14.6	-1.17731	14.7	5.97711	14.8	11.0768	14.9	18.9345	14.9	31.172	14.6	2.88624	14.7	5.64775	14.8	10.7884	14.9	19.6921	14.9	33.1248		14.7	5.27898	14.8	8.2046	14.8	12.7459	14.9	23.0303
14.7	-0.0701968	14.8	5.56915	14.9	10.0181	15	16.2223	15	27.3336	14.7	2.52712	14.8	4.93996	14.9	9.421	15	17.1526	15	28.7614		14.7	-1.18041	14.8	5.98419	14.9	11.0852	15	18.9478	15	31.1946	14.7	2.89446	14.8	5.66297	14.9	10.8147	15	19.7318	15	33.171		14.8	5.27852	14.9	8.20922	14.9	12.7589	15	23.0516
14.8	-0.0743421	14.9	5.57176	15	10.0186	15.1	16.2235	15.1	27.3443	14.8	2.53353	14.9	4.95175	15	9.44117	15.1	17.1825	15.1	28.7949		14.8	-1.18269	14.9	5.99371	15	11.0903	15.1	18.9577	15.1	31.2173	14.8	2.90259	14.9	5.67801	15	10.8407	15.1	19.7709	15.1	33.2165		14.9	5.27897	15	8.21297	15	12.769	15.1	23.0781
14.9	-0.0756118	15	5.56988	15.1	10.0229	15.2	16.2228	15.2	27.3514	14.9	2.53985	15	4.96339	15.1	9.46109	15.2	17.2119	15.2	28.8279		14.9	-1.18201	15	6.00316	15.1	11.0967	15.2	18.9754	15.2	31.2394	14.9	2.91063	15	5.69289	15.1	10.8664	15.2	19.8095	15.2	33.2611		15	5.28062	15.1	8.21804	15.1	12.7849	15.2	23.0984
15	-0.0749516	15.1	5.56954	15.2	10.0238	15.3	16.2218	15.3	27.3544	15	2.5461	15.1	4.97488	15.2	9.48073	15.3	17.2409	15.3	28.8602		15	-1.18429	15.1	6.00722	15.2	11.1047	15.3	18.9934	15.3	31.2603	15	2.91859	15.1	5.7076	15.2	10.8917	15.3	19.8476	15.3	33.305		15.1	5.28438	15.2	8.22431	15.2	12.7989	15.3	23.1209
15.1	-0.0790751	15.2	5.56544	15.3	10.0271	15.4	16.2188	15.4	27.3594	15.1	2.55228	15.2	4.98624	15.3	9.50012	15.4	17.2694	15.4	28.8919		15.1	-1.18834	15.2	6.01341	15.3	11.1115	15.4	19.0086	15.4	31.2807	15.1	2.92647	15.2	5.72215	15.3	10.9168	15.4	19.8851	15.4	33.3481		15.2	5.28961	15.3	8.23173	15.3	12.8098	15.4	23.1459
15.2	-0.0856103	15.3	5.56159	15.4	10.0291	15.5	16.219	15.5	27.3668	15.2	2.55838	15.3	4.99745	15.4	9.51925	15.5	17.2975	15.5	28.923		15.2	-1.19308	15.3	6.01722	15.4	11.116	15.5	19.0208	15.5	31.2981	15.2	2.93426	15.3	5.73654	15.4	10.9416	15.5	19.9221	15.5	33.3904		15.3	5.29449	15.4	8.23554	15.4	12.8219	15.5	23.1681
15.3	-0.0946436	15.4	5.5529	15.5	10.0324	15.6	16.2164	15.6	27.3727	15.3	2.56442	15.4	5.00853	15.5	9.53813	15.6	17.3252	15.6	28.9535		15.3	-1.19702	15.4	6.01857	15.5	11.1183	15.6	19.0289	15.6	31.3133	15.3	2.94196	15.4	5.75076	15.5	10.966	15.6	19.9586	15.6	33.432		15.4	5.29614	15.5	8.23788	15.5	12.8323	15.6	23.1936
15.4	-0.103233	15.5	5.5445	15.6	10.0307	15.7	16.2162	15.7	27.3775	15.4	2.57038	15.5	5.01948	15.6	9.55676	15.7	17.3524	15.7	28.9835		15.4	-1.19812	15.5	6.01939	15.6	11.1208	15.7	19.0423	15.7	31.3309	15.4	2.94959	15.5	5.76483	15.6	10.9902	15.7	19.9946	15.7	33.4729		15.5	5.29753	15.6	8.24192	15.6	12.8449	15.7	23.2166
15.5	-0.111512	15.6	5.53855	15.7	10.0265	15.8	16.2228	15.8	27.3805	15.5	2.57627	15.6	5.03028	15.7	9.57514	15.8	17.3793	15.8	29.0129		15.5	-1.20019	15.6	6.02786	15.7	11.1261	15.8	19.0559	15.8	31.3485	15.5	2.95713	15.6	5.77874	15.7	11.0141	15.8	20.0301	15.8	33.5131		15.6	5.29741	15.7	8.24715	15.7	12.8563	15.8	23.2388
15.6	-0.119033	15.7	5.53523	15.8	10.0267	15.9	16.2293	15.9	27.3854	15.6	2.58209	15.7	5.04096	15.8	9.59328	15.9	17.4057	15.9	29.0417		15.6	-1.20566	15.7	6.03356	15.8	11.134	15.9	19.068	15.9	31.3664	15.6	2.96459	15.7	5.7925	15.8	11.0377	15.9	20.0651	15.9	33.5525		15.7	5.30036	15.8	8.24922	15.8	12.8675	15.9	23.2591
15.7	-0.12417	15.8	5.53504	15.9	10.0246	16	16.2335	16	27.394	15.7	2.58784	15.8	5.0515	15.9	9.61118	16	17.4317	16	29.07		15.7	-1.21025	15.8	6.03816	15.9	11.142	16	19.082	16	31.3851	15.7	2.97197	15.8	5.8061	15.9	11.061	16	20.0996	16	33.5913		15.8	5.30428	15.9	8.25529	15.9	12.8787	16	23.2811
15.8	-0.130856	15.9	5.53243	16	10.0168	16.1	16.2373	16.1	27.4056	15.8	2.59353	15.9	5.06192	16	9.62884	16.1	17.4574	16.1	29.0977		15.8	-1.21544	15.9	6.04478	16	11.1495	16.1	19.0957	16.1	31.4062	15.8	2.97927	15.9	5.81955	16	11.084	16.1	20.1337	16.1	33.6294		15.9	5.30734	16	8.25879	16	12.8888	16.1	23.3057
15.9	-0.137393	16	5.53075	16.1	10.0131	16.2	16.2383	16.2	27.4146	15.9	2.59914	16	5.07221	16.1	9.64627	16.2	17.4826	16.2	29.1249		15.9	-1.22435	16	6.05367	16.1	11.1576	16.2	19.1085	16.2	31.4273	15.9	2.9865	16	5.83285	16.1	11.1068	16.2	20.1673	16.2	33.6669		16	5.30973	16.1	8.26646	16.1	12.8993	16.2	23.329
16	-0.146738	16.1	5.52878	16.2	10.0127	16.3	16.2409	16.3	27.4207	16	2.6047	16.1	5.08237	16.2	9.66347	16.3	17.5075	16.3	29.1516		16	-1.22955	16.1	6.05836	16.2	11.168	16.3	19.1215	16.3	31.4478	16	2.99364	16.1	5.846	16.2	11.1292	16.3	20.2004	16.3	33.7037		16.1	5.31266	16.2	8.27113	16.2	12.9083	16.3	23.3522
16.1	-0.150661	16.2	5.52601	16.3	10.0142	16.4	16.2411	16.4	27.4291	16.1	2.61018	16.2	5.0924	16.3	9.68044	16.4	17.532	16.4	29.1778		16.1	-1.23507	16.2	6.06549	16.3	11.1721	16.4	19.1367	16.4	31.4674	16.1	3.00072	16.2	5.85901	16.3	11.1515	16.4	20.233	16.4	33.7398		16.2	5.31702	16.3	8.27666	16.3	12.9167	16.4	23.3754
16.2	-0.157429	16.3	5.52121	16.4	10.0138	16.5	16.2455	16.5	27.4412	16.2	2.6156	16.3	5.10232	16.4	9.69718	16.5	17.5561	16.5	29.2035		16.2	-1.23638	16.3	6.06721	16.4	11.1729	16.5	19.1527	16.5	31.4898	16.2	3.00771	16.3	5.87187	16.4	11.1734	16.5	20.2652	16.5	33.7753		16.3	5.32102	16.4	8.28139	16.4	12.9247	16.5	23.4013
16.3	-0.164654	16.4	5.52027	16.5	10.0124	16.6	16.25	16.6	27.4488	16.3	2.62096	16.4	5.11211	16.5	9.71371	16.6	17.5798	16.6	29.2287		16.3	-1.2353	16.4	6.0699	16.5	11.1783	16.6	19.1664	16.6	31.5086	16.3	3.01463	16.4	5.88458	16.5	11.1951	16.6	20.297	16.6	33.8102		16.4	5.32498	16.5	8.28694	16.5	12.9397	16.6	23.4255
16.4	-0.168744	16.5	5.52239	16.6	10.0052	16.7	16.2557	16.7	27.4579	16.4	2.62625	16.5	5.12178	16.6	9.73001	16.7	17.6032	16.7	29.2535		16.4	-1.23404	16.5	6.07855	16.6	11.1834	16.7	19.1819	16.7	31.529	16.4	3.02148	16.5	5.89716	16.6	11.2165	16.7	20.3283	16.7	33.8445		16.5	5.32709	16.6	8.28992	16.6	12.9491	16.7	23.4453
16.5	-0.171333	16.6	5.51547	16.7	10.0055	16.8	16.2583	16.8	27.4656	16.5	2.63149	16.6	5.13133	16.7	9.7461	16.8	17.6263	16.8	29.2777		16.5	-1.22724	16.6	6.07852	16.7	11.1891	16.8	19.1916	16.8	31.5467	16.5	3.02825	16.6	5.90959	16.7	11.2376	16.8	20.3592	16.8	33.8782		16.6	5.33148	16.7	8.29375	16.7	12.9602	16.8	23.4666
16.6	-0.17698	16.7	5.51434	16.8	10.0028	16.9	16.2608	16.9	27.4723	16.6	2.63666	16.7	5.14076	16.8	9.76198	16.9	17.649	16.9	29.3016		16.6	-1.23116	16.7	6.0812	16.8	11.1931	16.9	19.2052	16.9	31.5663	16.6	3.03495	16.7	5.92189	16.8	11.2585	16.9	20.3896	16.9	33.9113		16.7	5.33486	16.8	8.30229	16.8	12.971	16.9	23.4877
16.7	-0.180508	16.8	5.51163	16.9	10.0031	17	16.2667	17	27.4815	16.7	2.64176	16.8	5.15008	16.9	9.77765	17	17.6713	17	29.3249		16.7	-1.23503	16.8	6.08287	16.9	11.1983	17	19.2176	17	31.5836	16.7	3.04158	16.8	5.93405	16.9	11.2792	17	20.4196	17	33.9439		16.8	5.33639	16.9	8.30867	16.9	12.9831	17	23.5161
16.8	-0.184108	16.9	5.51039	17	10.0042	17.1	16.268	17.1	27.4883	16.8	2.64681	16.9	5.15929	17	9.79311	17.1	17.6934	17.1	29.3478		16.8	-1.2367	16.9	6.08831	17	11.2053	17.1	19.2277	17.1	31.6022	16.8	3.04814	16.9	5.94607	17	11.2996	17.1	20.4492	17.1	33.9758		16.9	5.3411	17	8.3118	17	12.9937	17.1	23.5415
16.9	-0.189356	17	5.51322	17.1	10.0046	17.2	16.2696	17.2	27.4962	16.9	2.6518	17	5.16838	17.1	9.80836	17.2	17.715	17.2	29.3703		16.9	-1.2355	17	6.08946	17.1	11.2103	17.2	19.2354	17.2	31.6223	16.9	3.05463	17	5.95796	17.1	11.3197	17.2	20.4784	17.2	34.0072		17	5.34444	17.1	8.32089	17.1	13.0072	17.2	23.5681
17	-0.195564	17.1	5.51134	17.2	10.0083	17.3	16.2698	17.3	27.5032	17	2.65673	17.1	5.17736	17.2	9.82342	17.3	17.7364	17.3	29.3924		17	-1.23895	17.1	6.09215	17.2	11.2137	17.3	19.2463	17.3	31.6396	17	3.06104	17.1	5.96972	17.2	11.3397	17.3	20.5072	17.3	34.0381		17.1	5.35	17.2	8.33011	17.2	13.0198	17.3	23.5927
17.1	-0.201067	17.2	5.51351	17.3	10.0072	17.4	16.2705	17.4	27.5117	17.1	2.6616	17.2	5.18623	17.3	9.83827	17.4	17.7574	17.4	29.414		17.1	-1.23897	17.2	6.09731	17.3	11.2224	17.4	19.2611	17.4	31.6536	17.1	3.06739	17.2	5.98135	17.3	11.3593	17.4	20.5356	17.4	34.0684		17.2	5.35521	17.3	8.33724	17.3	13.0332	17.4	23.6172
17.2	-0.207051	17.3	5.51045	17.4	10.0063	17.5	16.2751	17.5	27.5211	17.2	2.66642	17.3	5.19499	17.4	9.85293	17.5	17.7781	17.5	29.4353		17.2	-1.24286	17.3	6.1017	17.4	11.2258	17.5	19.2759	17.5	31.6703	17.2	3.07368	17.3	5.99284	17.4	11.3788	17.5	20.5637	17.5	34.0982		17.3	5.35818	17.4	8.33927	17.4	13.0413	17.5	23.6445
17.3	-0.207399	17.4	5.50847	17.5	10.0116	17.6	16.2788	17.6	27.5284	17.3	2.67118	17.4	5.20364	17.5	9.86739	17.6	17.7985	17.6	29.4561		17.3	-1.2447	17.4	6.10331	17.5	11.2314	17.6	19.29	17.6	31.6903	17.3	3.07989	17.4	6.00421	17.5	11.398	17.6	20.5913	17.6	34.1275		17.4	5.36335	17.5	8.34583	17.5	13.056	17.6	23.6703
17.4	-0.210342	17.5	5.50737	17.6	10.011	17.7	16.2785	17.7	27.5365	17.4	2.67588	17.5	5.21219	17.6	9.88167	17.7	17.8186	17.7	29.4765		17.4	-1.24516	17.5	6.10953	17.6	11.235	17.7	19.3032	17.7	31.7084	17.4	3.08604	17.5	6.01545	17.6	11.4169	17.7	20.6185	17.7	34.1563		17.5	5.36765	17.6	8.35323	17.6	13.0688	17.7	23.6936
17.5	-0.211815	17.6	5.50948	17.7	10.0076	17.8	16.2807	17.8	27.5426	17.5	2.68052	17.6	5.22063	17.7	9.89575	17.8	17.8384	17.8	29.4966		17.5	-1.24685	17.6	6.11579	17.7	11.245	17.8	19.319	17.8	31.729	17.5	3.09212	17.6	6.02657	17.7	11.4357	17.8	20.6454	17.8	34.1845		17.6	5.3736	17.7	8.3635	17.7	13.0805	17.8	23.7158
17.6	-0.213261	17.7	5.50521	17.8	10.0042	17.9	16.2827	17.9	27.5526	17.6	2.68511	17.7	5.22897	17.8	9.90965	17.9	17.8579	17.9	29.5163		17.6	-1.24729	17.7	6.12213	17.8	11.2537	17.9	19.3353	17.9	31.7496	17.6	3.09814	17.7	6.03756	17.8	11.4542	17.9	20.6719	17.9	34.2123		17.7	5.37977	17.8	8.36889	17.8	13.0936	17.9	23.7361
17.7	-0.216524	17.8	5.50541	17.9	10.0048	18	16.2876	18	27.5582	17.7	2.68965	17.8	5.23721	17.9	9.92336	18	17.8771	18	29.5356		17.7	-1.24845	17.8	6.12814	17.9	11.2613	18	19.3469	18	31.767	17.7	3.10409	17.8	6.04843	17.9	11.4725	18	20.698	18	34.2396		17.8	5.38202	17.9	8.37434	17.9	13.104	18	23.761
17.8	-0.224254	17.9	5.50205	18	10.0027	18.1	16.2907	18.1	27.5631	17.8	2.69413	17.9	5.24534	18	9.9369	18.1	17.896	18.1	29.5545		17.8	-1.24767	17.9	6.13341	18	11.2689	18.1	19.3591	18.1	31.7823	17.8	3.10998	17.9	6.05918	18	11.4906	18.1	20.7237	18.1	34.2664		17.9	5.38242	18	8.37994	18	13.1138	18.1	23.7858
17.9	-0.231232	18	5.50136	18.1	10.0008	18.2	16.2939	18.2	27.5681	17.9	2.69856	18	5.25338	18.1	9.95025	18.2	17.9146	18.2	29.5731		17.9	-1.24629	18	6.14084	18.1	11.2753	18.2	19.3677	18.2	31.7925	17.9	3.11581	18	6.06981	18.1	11.5084	18.2	20.7491	18.2	34.2927		18	5.38097	18.1	8.38312	18.1	13.1269	18.2	23.8091
18	-0.23428	18.1	5.50044	18.2	9.99855	18.3	16.2997	18.3	27.5762	18	2.70294	18.1	5.26132	18.2	9.96343	18.3	17.9329	18.3	29.5913		18	-1.24723	18.1	6.14277	18.2	11.2807	18.3	19.3769	18.3	31.8061	18	3.12157	18.1	6.08032	18.2	11.526	18.3	20.7742	18.3	34.3186		18.1	5.38422	18.2	8.39032	18.2	13.1347	18.3	23.8296
18.1	-0.23563	18.2	5.49867	18.3	9.99533	18.4	16.3063	18.4	27.5843	18.1	2.70727	18.2	5.26915	18.3	9.97643	18.4	17.951	18.4	29.6092		18.1	-1.24967	18.2	6.14117	18.3	11.2824	18.4	19.3919	18.4	31.8238	18.1	3.12727	18.2	6.09071	18.3	11.5435	18.4	20.7989	18.4	34.3441		18.2	5.38939	18.3	8.39609	18.3	13.1429	18.4	23.8519
18.2	-0.244618	18.3	5.50093	18.4	9.99462	18.5	16.3106	18.5	27.592	18.2	2.71154	18.3	5.2769	18.4	9.98926	18.5	17.9688	18.5	29.6267		18.2	-1.25466	18.3	6.13911	18.4	11.287	18.5	19.4021	18.5	31.8406	18.2	3.13291	18.3	6.10099	18.4	11.5607	18.5	20.8233	18.5	34.3691		18.3	5.39052	18.4	8.39976	18.4	13.1522	18.5	23.8748
18.3	-0.249139	18.4	5.50309	18.5	9.99591	18.6	16.3127	18.6	27.5976	18.3	2.71577	18.4	5.28454	18.5	10.0019	18.6	17.9863	18.6	29.6439		18.3	-1.261	18.4	6.14622	18.5	11.2938	18.6	19.4124	18.6	31.8592	18.3	3.13849	18.4	6.11115	18.5	11.5777	18.6	20.8473	18.6	34.3936		18.4	5.39067	18.5	8.40892	18.5	13.163	18.6	23.8952
18.4	-0.256143	18.5	5.5081	18.6	9.9953	18.7	16.3162	18.7	27.6053	18.4	2.71994	18.5	5.2921	18.6	10.0144	18.7	18.0035	18.7	29.6608		18.4	-1.26422	18.5	6.14806	18.6	11.3012	18.7	19.421	18.7	31.8783	18.4	3.14402	18.5	6.1212	18.6	11.5945	18.7	20.871	18.7	34.4177		18.5	5.39783	18.6	8.41712	18.6	13.1767	18.7	23.9213
18.5	-0.262276	18.6	5.51131	18.7	10.0007	18.8	16.3216	18.8	27.6113	18.5	2.72407	18.6	5.29956	18.7	10.0267	18.8	18.0205	18.8	29.6774		18.5	-1.26435	18.6	6.15123	18.7	11.3091	18.8	19.432	18.8	31.8962	18.5	3.14948	18.6	6.13114	18.7	11.6111	18.8	20.8944	18.8	34.4415		18.6	5.40665	18.7	8.42577	18.7	13.1872	18.8	23.9427
18.6	-0.270737	18.7	5.51406	18.8	10.0019	18.9	16.3269	18.9	27.6179	18.6	2.72815	18.7	5.30693	18.8	10.0389	18.9	18.0373	18.9	29.6936		18.6	-1.26368	18.7	6.15527	18.8	11.3153	18.9	19.4446	18.9	31.9114	18.6	3.15488	18.7	6.14097	18.8	11.6275	18.9	20.9174	18.9	34.4647		18.7	5.41179	18.8	8.43127	18.8	13.196	18.9	23.9659
18.7	-0.271987	18.8	5.51569	18.9	9.9984	19	16.3315	19	27.6251	18.7	2.73218	18.8	5.31421	18.9	10.0509	19	18.0537	19	29.7096		18.7	-1.2626	18.8	6.15919	18.9	11.3231	19	19.4597	19	31.9295	18.7	3.16023	18.8	6.15068	18.9	11.6437	19	20.9401	19	34.4876		18.8	5.41249	18.9	8.43405	18.9	13.2063	19	23.9897
18.8	-0.274387	18.9	5.51444	19	9.99615	19.1	16.3394	19.1	27.635	18.8	2.73616	18.9	5.3214	19	10.0628	19.1	18.07	19.1	29.7252		18.8	-1.26339	18.9	6.16261	19	11.3297	19.1	19.467	19.1	31.9446	18.8	3.16552	18.9	6.16029	19	11.6597	19.1	20.9625	19.1	34.5101		18.9	5.41532	19	8.44024	19	13.2183	19.1	24.0107
18.9	-0.277446	19	5.51607	19.1	9.99542	19.2	16.3425	19.2	27.6401	18.9	2.74009	19	5.3285	19.1	10.0744	19.2	18.086	19.2	29.7406		18.9	-1.26708	19	6.1675	19.1	11.3339	19.2	19.478	19.2	31.9624	18.9	3.17075	19	6.16979	19.1	11.6755	19.2	20.9846	19.2	34.5322		19	5.41876	19.1	8.4481	19.1	13.2289	19.2	24.0295
19	-0.279465	19.1	5.51711	19.2	9.99593	19.3	16.3455	19.3	27.6445	19	2.74398	19.1	5.33551	19.2	10.086	19.3	18.1017	19.3	29.7556		19	-1.27047	19.1	6.16779	19.2	11.3392	19.3	19.4905	19.3	31.9803	19	3.17592	19.1	6.17919	19.2	11.6912	19.3	21.0064	19.3	34.5539		19.1	5.41879	19.2	8.45179	19.2	13.2375	19.3	24.0492
19.1	-0.28105	19.2	5.51773	19.3	9.99625	19.4	16.3474	19.4	27.6465	19.1	2.74782	19.2	5.34244	19.3	10.0974	19.4	18.1172	19.4	29.7704		19.1	-1.27121	19.2	6.16918	19.3	11.3449	19.4	19.5017	19.4	31.999	19.1	3.18105	19.2	6.18848	19.3	11.7066	19.4	21.0279	19.4	34.5753		19.2	5.42175	19.3	8.45485	19.3	13.2433	19.4	24.0705
19.2	-0.283952	19.3	5.51727	19.4	9.99571	19.5	16.3516	19.5	27.6534	19.2	2.75162	19.3	5.34929	19.4	10.1086	19.5	18.1325	19.5	29.7849		19.2	-1.26891	19.3	6.17529	19.4	11.3532	19.5	19.5135	19.5	32.0169	19.2	3.18611	19.3	6.19767	19.4	11.7219	19.5	21.0491	19.5	34.5962		19.3	5.4249	19.4	8.45985	19.4	13.2561	19.5	24.0904
19.3	-0.28889	19.4	5.51581	19.5	9.99955	19.6	16.3522	19.6	27.659	19.3	2.75537	19.4	5.35604	19.5	10.1197	19.6	18.1475	19.6	29.7991		19.3	-1.26731	19.4	6.17629	19.5	11.3571	19.6	19.5252	19.6	32.034	19.3	3.19112	19.4	6.20676	19.5	11.7369	19.6	21.07	19.6	34.6168		19.4	5.42803	19.5	8.46194	19.5	13.2686	19.6	24.1112
19.4	-0.29546	19.5	5.51564	19.6	10.0001	19.7	16.3556	19.7	27.669	19.4	2.75908	19.5	5.36272	19.6	10.1306	19.7	18.1623	19.7	29.8131		19.4	-1.26691	19.5	6.17974	19.6	11.3621	19.7	19.5345	19.7	32.0523	19.4	3.19608	19.5	6.21574	19.6	11.7518	19.7	21.0906	19.7	34.6371		19.5	5.43263	19.6	8.4668	19.6	13.2795	19.7	24.1345
19.5	-0.294376	19.6	5.52001	19.7	9.99915	19.8	16.3594	19.8	27.6782	19.5	2.76274	19.6	5.36931	19.7	10.1414	19.8	18.1769	19.8	29.8268		19.5	-1.26624	19.6	6.1824	19.7	11.3643	19.8	19.5465	19.8	32.0699	19.5	3.20099	19.6	6.22462	19.7	11.7665	19.8	21.1109	19.8	34.657		19.6	5.4314	19.7	8.47405	19.7	13.292	19.8	24.1509
19.6	-0.295431	19.7	5.52372	19.8	9.99566	19.9	16.3618	19.9	27.683	19.6	2.76636	19.7	5.37583	19.8	10.1521	19.9	18.1913	19.9	29.8402		19.6	-1.26647	19.7	6.18567	19.8	11.3683	19.9	19.5592	19.9	32.0878	19.6	3.20584	19.7	6.23341	19.8	11.781	19.9	21.131	19.9	34.6765		19.7	5.43652	19.8	8.47469	19.8	13.2994	19.9	24.1707
19.7	-0.300842	19.8	5.51896	19.9	9.99369	20	16.3697	20	27.6893	19.7	2.76994	19.8	5.38226	19.9	10.1626	20	18.2054	20	29.8534		19.7	-1.26637	19.8	6.18849	19.9	11.3725	20	19.5707	20	32.1057	19.7	3.21064	19.8	6.24209	19.9	11.7954	20	21.1508	20	34.6957		19.8	5.43613	19.9	8.47957	19.9	13.3058	20	24.1924
19.8	-0.309623	19.9	5.52039	20	9.99267	20.1	16.3751	20.1	27.6974	19.8	2.77348	19.9	5.38862	20	10.1729	20.1	18.2194	20.1	29.8663		19.8	-1.26471	19.9	6.18859	20	11.3783	20.1	19.5828	20.1	32.1233	19.8	3.21539	19.9	6.25068	20	11.8096	20.1	21.1702	20.1	34.7146		19.9	5.43242	20	8.48432	20	13.3152	20.1	24.2153
19.9	-0.314586	20	5.5228	20.1	9.98997	20.2	16.3808	20.2	27.7047	19.9	2.77697	20	5.39489	20.1	10.1832	20.2	18.2331	20.2	29.879		19.9	-1.26874	20	6.19374	20.1	11.385	20.2	19.5919	20.2	32.1382	19.9	3.22009	20	6.25918	20.1	11.8236	20.2	21.1895	20.2	34.7331		20	5.4349	20.1	8.49171	20.1	13.3277	20.2	24.24
20	-0.316369	20.1	5.52004	20.2	9.98821	20.3	16.3904	20.3	27.7149	20	2.78042	20.1	5.40109	20.2	10.1933	20.3	18.2466	20.3	29.8914		20	-1.2691	20.1	6.19729	20.2	11.3882	20.3	19.6015	20.3	32.1551	20	3.22474	20.1	6.26758	20.2	11.8374	20.3	21.2084	20.3	34.7513		20.1	5.44596	20.2	8.49478	20.2	13.336	20.3	24.2619
20.1	-0.320007	20.2	5.52243	20.3	9.99007	20.4	16.3967	20.4	27.7224	20.1	2.78384	20.2	5.40721	20.3	10.2032	20.4	18.2599	20.4	29.9036		20.1	-1.26945	20.2	6.1952	20.3	11.394	20.4	19.6143	20.4	32.1708	20.1	3.22934	20.2	6.27588	20.3	11.8511	20.4	21.2271	20.4	34.7692		20.2	5.45122	20.3	8.50001	20.3	13.3425	20.4	24.2834
20.2	-0.320774	20.3	5.52807	20.4	9.99763	20.5	16.4039	20.5	27.7316	20.2	2.78721	20.3	5.41326	20.4	10.2131	20.5	18.273	20.5	29.9156		20.2	-1.2731	20.3	6.19784	20.4	11.3986	20.5	19.6261	20.5	32.1862	20.2	3.23389	20.3	6.2841	20.4	11.8646	20.5	21.2456	20.5	34.7868		20.3	5.45314	20.4	8.50394	20.4	13.3558	20.5	24.3067
20.3	-0.32148	20.4	5.53392	20.5	10.0043	20.6	16.4105	20.6	27.7427	20.3	2.79054	20.4	5.41924	20.5	10.2228	20.6	18.2859	20.6	29.9274		20.3	-1.2721	20.4	6.19645	20.5	11.3997	20.6	19.6386	20.6	32.2	20.3	3.23839	20.4	6.29222	20.5	11.878	20.6	21.2637	20.6	34.8041		20.4	5.45965	20.5	8.51058	20.5	13.368	20.6	24.3289
20.4	-0.323423	20.5	5.5427	20.6	10.0111	20.7	16.42	20.7	27.752	20.4	2.79383	20.5	5.42514	20.6	10.2323	20.7	18.2987	20.7	29.9389		20.4	-1.27604	20.5	6.1986	20.6	11.4042	20.7	19.6517	20.7	32.2162	20.4	3.24284	20.5	6.30025	20.6	11.8912	20.7	21.2817	20.7	34.8211		20.5	5.46381	20.6	8.51645	20.6	13.3787	20.7	24.3527
20.5	-0.324047	20.6	5.54657	20.7	10.0145	20.8	16.4226	20.8	27.7594	20.5	2.79709	20.6	5.43096	20.7	10.2418	20.8	18.3112	20.8	29.9502		20.5	-1.28031	20.6	6.20572	20.7	11.4117	20.8	19.666	20.8	32.2341	20.5	3.24724	20.6	6.30819	20.7	11.9042	20.8	21.2993	20.8	34.8377		20.6	5.46731	20.7	8.52122	20.7	13.3921	20.8	24.3719
20.6	-0.324812	20.7	5.54931	20.8	10.0213	20.9	16.4237	20.9	27.7652	20.6	2.8003	20.7	5.43672	20.8	10.2511	20.9	18.3235	20.9	29.9613		20.6	-1.28036	20.7	6.21461	20.8	11.4171	20.9	19.6755	20.9	32.2509	20.6	3.2516	20.7	6.31605	20.8	11.9171	20.9	21.3168	20.9	34.8541		20.7	5.4727	20.8	8.52471	20.8	13.4008	20.9	24.3926
20.7	-0.326421	20.8	5.55141	20.9	10.0235	21	16.4251	21	27.7725	20.7	2.80348	20.8	5.44241	20.9	10.2603	21	18.3357	21	29.9722		20.7	-1.28088	20.8	6.22001	20.9	11.4199	21	19.6826	21	32.2675	20.7	3.25591	20.8	6.32381	20.9	11.9298	21	21.334	21	34.8702		20.8	5.47473	20.9	8.5351	20.9	13.4118	21	24.4162
20.8	-0.330037	20.9	5.55195	21	10.0268	21.1	16.4269	21.1	27.7815	20.8	2.80662	20.9	5.44802	21	10.2694	21.1	18.3476	21.1	29.9829		20.8	-1.27736	20.9	6.21933	21	11.424	21.1	19.6944	21.1	32.2807	20.8	3.26018	20.9	6.33149	21	11.9423	21.1	21.3509	21.1	34.8861		20.9	5.48033	21	8.54033	21	13.4211	21.1	24.4391
20.9	-0.332562	21	5.55189	21.1	10.0287	21.2	16.434	21.2	27.7904	20.9	2.80972	21	5.45357	21.1	10.2783	21.2	18.3594	21.2	29.9933		20.9	-1.27603	21	6.2187	21.1	11.4286	21.2	19.7034	21.2	32.296	20.9	3.2644	21	6.33908	21.1	11.9547	21.2	21.3677	21.2	34.9016		21	5.48394	21.1	8.54861	21.1	13.4331	21.2	24.4593
21	-0.33245	21.1	5.5511	21.2	10.0276	21.3	16.4401	21.3	27.7936	21	2.81279	21.1	5.45905	21.2	10.2872	21.3	18.371	21.3	30.0036		21	-1.27205	21.1	6.22	21.2	11.4364	21.3	19.7096	21.3	32.3129	21	3.26857	21.1	6.34659	21.2	11.967	21.3	21.3841	21.3	34.9169		21.1	5.49355	21.2	8.55737	21.2	13.4431	21.3	24.4843
21.1	-0.332562	21.2	5.55105	21.3	10.0242	21.4	16.4448	21.4	27.8005	21.1	2.81582	21.2	5.46446	21.3	10.2959	21.4	18.3825	21.4	30.0137		21.1	-1.27063	21.2	6.22104	21.3	11.4414	21.4	19.7185	21.4	32.3291	21.1	3.2727	21.2	6.35402	21.3	11.9791	21.4	21.4004	21.4	34.9319		21.2	5.49764	21.3	8.56398	21.3	13.4528	21.4	24.5103
21.2	-0.334745	21.3	5.54911	21.4	10.0265	21.5	16.448	21.5	27.8051	21.2	2.81881	21.3	5.4698	21.4	10.3045	21.5	18.3937	21.5	30.0236		21.2	-1.27116	21.3	6.22091	21.4	11.4455	21.5	19.7253	21.5	32.3471	21.2	3.27679	21.3	6.36136	21.4	11.9911	21.5	21.4164	21.5	34.9467		21.3	5.5013	21.4	8.57386	21.4	13.47	21.5	24.5374
21.3	-0.33434	21.4	5.55003	21.5	10.0296	21.6	16.4515	21.6	27.8079	21.3	2.82177	21.4	5.47508	21.5	10.313	21.6	18.4048	21.6	30.0333		21.3	-1.2706	21.4	6.2216	21.5	11.4506	21.6	19.7331	21.6	32.3654	21.3	3.28083	21.4	6.36862	21.5	12.0029	21.6	21.4323	21.6	34.9611		21.4	5.50776	21.5	8.58393	21.5	13.4815	21.6	24.5645
21.4	-0.335876	21.5	5.55255	21.6	10.0288	21.7	16.4566	21.7	27.817	21.4	2.8247	21.5	5.4803	21.6	10.3214	21.7	18.4157	21.7	30.0428		21.4	-1.27282	21.5	6.22159	21.6	11.4547	21.7	19.7453	21.7	32.3818	21.4	3.28483	21.5	6.3758	21.6	12.0146	21.7	21.4479	21.7	34.9754		21.5	5.51089	21.6	8.5954	21.6	13.4935	21.7	24.5835
21.5	-0.341183	21.6	5.55237	21.7	10.031	21.8	16.4597	21.8	27.8234	21.5	2.82759	21.6	5.48545	21.7	10.3296	21.8	18.4265	21.8	30.0522		21.5	-1.27452	21.6	6.22387	21.7	11.4578	21.8	19.754	21.8	32.3988	21.5	3.28878	21.6	6.3829	21.7	12.0261	21.8	21.4632	21.8	34.9894		21.6	5.52157	21.7	8.60364	21.7	13.5021	21.8	24.6069
21.6	-0.346877	21.7	5.55351	21.8	10.0317	21.9	16.4623	21.9	27.8263	21.6	2.83044	21.7	5.49054	21.8	10.3378	21.9	18.4371	21.9	30.0613		21.6	-1.27253	21.7	6.22602	21.8	11.4618	21.9	19.7655	21.9	32.4167	21.6	3.2927	21.7	6.38992	21.8	12.0375	21.9	21.4784	21.9	35.0031		21.7	5.53133	21.8	8.61261	21.8	13.5144	21.9	24.6292
21.7	-0.352134	21.8	5.55542	21.9	10.0338	22	16.4653	22	27.8314	21.7	2.83326	21.8	5.49556	21.9	10.3458	22	18.4475	22	30.0703		21.7	-1.2705	21.8	6.2269	21.9	11.4666	22	19.7755	22	32.4331	21.7	3.29657	21.8	6.39686	21.9	12.0488	22	21.4934	22	35.0166		21.8	5.53871	21.9	8.6222	21.9	13.5232	22	24.6519
21.8	-0.359836	21.9	5.55686	22	10.0363	22.1	16.4721	22.1	27.8408	21.8	2.83605	21.9	5.50053	22	10.3538	22.1	18.4578	22.1	30.0791		21.8	-1.2673	21.9	6.23103	22	11.4717	22.1	19.7843	22.1	32.4498	21.8	3.3004	21.9	6.40373	22	12.0599	22.1	21.5081	22.1	35.0299		21.9	5.54053	22	8.62849	22	13.5347	22.1	24.6724
21.9	-0.366348	22	5.55744	22.1	10.0446	22.2	16.477	22.2	27.8456	21.9	2.83881	22	5.50543	22.1	10.3616	22.2	18.4679	22.2	30.0878		21.9	-1.26738	22	6.23476	22.1	11.4738	22.2	19.7923	22.2	32.4629	21.9	3.30419	22	6.41052	22.1	12.0709	22.2	21.5227	22.2	35.043		22	5.54483	22.1	8.63421	22.1	13.5486	22.2	24.6878
22	-0.371692	22.1	5.55708	22.2	10.0451	22.3	16.4854	22.3	27.8495	22	2.84153	22.1	5.51027	22.2	10.3694	22.3	18.4779	22.3	30.0963		22	-1.26655	22.1	6.23629	22.2	11.4778	22.3	19.7997	22.3	32.4744	22	3.30794	22.1	6.41723	22.2	12.0818	22.3	21.537	22.3	35.0558		22.1	5.54929	22.2	8.63674	22.2	13.5549	22.3	24.704
22.1	-0.371316	22.2	5.55614	22.3	10.0456	22.4	16.4896	22.4	27.8545	22.1	2.84422	22.2	5.51505	22.3	10.377	22.4	18.4877	22.4	30.1046		22.1	-1.26719	22.2	6.24172	22.3	11.4832	22.4	19.8086	22.4	32.4883	22.1	3.31165	22.2	6.42387	22.3	12.0925	22.4	21.5512	22.4	35.0684		22.2	5.54964	22.3	8.64352	22.3	13.5637	22.4	24.7242
22.2	-0.378341	22.3	5.55671	22.4	10.043	22.5	16.4978	22.5	27.8579	22.2	2.84688	22.3	5.51978	22.4	10.3845	22.5	18.4973	22.5	30.1128		22.2	-1.26785	22.3	6.24458	22.4	11.4894	22.5	19.8154	22.5	32.4994	22.2	3.31532	22.3	6.43043	22.4	12.1031	22.5	21.5651	22.5	35.0807		22.3	5.5496	22.4	8.65166	22.4	13.5753	22.5	24.7458
22.3	-0.385477	22.4	5.55599	22.5	10.0444	22.6	16.5039	22.6	27.8613	22.3	2.84951	22.4	5.52444	22.5	10.392	22.6	18.5069	22.6	30.1208		22.3	-1.26813	22.4	6.24773	22.5	11.493	22.6	19.823	22.6	32.512	22.3	3.31895	22.4	6.43692	22.5	12.1136	22.6	21.5789	22.6	35.0929		22.4	5.55257	22.5	8.65967	22.5	13.59	22.6	24.7653
22.4	-0.391191	22.5	5.55276	22.6	10.0477	22.7	16.5058	22.7	27.866	22.4	2.85211	22.5	5.52905	22.6	10.3993	22.7	18.5162	22.7	30.1287		22.4	-1.26568	22.5	6.25079	22.6	11.4995	22.7	19.836	22.7	32.526	22.4	3.32254	22.5	6.44334	22.6	12.124	22.7	21.5924	22.7	35.1048		22.5	5.55871	22.6	8.66865	22.6	13.5975	22.7	24.7849
22.5	-0.396399	22.6	5.55292	22.7	10.0488	22.8	16.5077	22.8	27.8702	22.5	2.85467	22.6	5.5336	22.7	10.4065	22.8	18.5255	22.8	30.1364		22.5	-1.26868	22.6	6.25421	22.7	11.5062	22.8	19.8473	22.8	32.5386	22.5	3.32609	22.6	6.44969	22.7	12.1342	22.8	21.6058	22.8	35.1166		22.6	5.56041	22.7	8.68031	22.7	13.6096	22.8	24.8075
22.6	-0.402234	22.7	5.55434	22.8	10.0492	22.9	16.5151	22.9	27.8778	22.6	2.85721	22.7	5.5381	22.8	10.4137	22.9	18.5346	22.9	30.144		22.6	-1.27355	22.7	6.25887	22.8	11.5119	22.9	19.8596	22.9	32.5526	22.6	3.3296	22.7	6.45596	22.8	12.1443	22.9	21.619	22.9	35.1281		22.7	5.56198	22.8	8.68629	22.8	13.6174	22.9	24.8326
22.7	-0.409176	22.8	5.55293	22.9	10.0463	23	16.5218	23	27.8867	22.7	2.85971	22.8	5.54254	22.9	10.4207	23	18.5435	23	30.1514		22.7	-1.27184	22.8	6.26208	22.9	11.5207	23	19.8654	23	32.5675	22.7	3.33308	22.8	6.46217	22.9	12.1543	23	21.632	23	35.1394		22.8	5.56353	22.9	8.69242	22.9	13.631	23	24.8536
22.8	-0.412783	22.9	5.54938	23	10.0484	23.1	16.5302	23.1	27.9011	22.8	2.86219	22.9	5.54693	23	10.4277	23.1	18.5523	23.1	30.1587		22.8	-1.2689	22.9	6.26544	23	11.5265	23.1	19.8723	23.1	32.583	22.8	3.33652	22.9	6.4683	23	12.1641	23.1	21.6449	23.1	35.1506		22.9	5.57132	23	8.69888	23	13.6413	23.1	24.8717
22.9	-0.41941	23	5.54754	23.1	10.0525	23.2	16.5394	23.2	27.9121	22.9	2.86464	23	5.55126	23.1	10.4345	23.2	18.561	23.2	30.1658		22.9	-1.26534	23	6.26977	23.1	11.5306	23.2	19.8855	23.2	32.5975	22.9	3.33992	23	6.47437	23.1	12.1739	23.2	21.6575	23.2	35.1615		23	5.57529	23.1	8.70652	23.1	13.6501	23.2	24.8928
23	-0.425746	23.1	5.54964	23.2	10.056	23.3	16.5428	23.3	27.9197	23	2.86706	23.1	5.55554	23.2	10.4413	23.3	18.5696	23.3	30.1729		23	-1.26583	23.1	6.27297	23.2	11.5391	23.3	19.8964	23.3	32.6084	23	3.34329	23.1	6.48037	23.2	12.1835	23.3	21.67	23.3	35.1723		23.1	5.57539	23.2	8.71417	23.2	13.6585	23.3	24.9131
23.1	-0.42481	23.2	5.55113	23.3	10.0575	23.4	16.5468	23.4	27.9267	23.1	2.86944	23.2	5.55977	23.3	10.448	23.4	18.578	23.4	30.1797		23.1	-1.26747	23.2	6.27611	23.3	11.5444	23.4	19.906	23.4	32.6231	23.1	3.34662	23.2	6.48631	23.3	12.193	23.4	21.6823	23.4	35.1828		23.2	5.57916	23.3	8.72055	23.3	13.6657	23.4	24.9324
23.2	-0.425201	23.3	5.55125	23.4	10.0583	23.5	16.5565	23.5	27.932	23.2	2.87181	23.3	5.56394	23.4	10.4546	23.5	18.5863	23.5	30.1865		23.2	-1.27115	23.3	6.27758	23.4	11.5499	23.5	19.919	23.5	32.6424	23.2	3.34991	23.3	6.49218	23.4	12.2024	23.5	21.6944	23.5	35.1932		23.3	5.5821	23.4	8.72582	23.4	13.6728	23.5	24.9514
23.3	-0.426238	23.4	5.55107	23.5	10.0606	23.6	16.5651	23.6	27.9416	23.3	2.87414	23.4	5.56807	23.5	10.4611	23.6	18.5945	23.6	30.1931		23.3	-1.27366	23.4	6.28224	23.5	11.5573	23.6	19.9294	23.6	32.6613	23.3	3.35317	23.4	6.49798	23.5	12.2117	23.6	21.7064	23.6	35.2034		23.4	5.58132	23.5	8.73146	23.5	13.68	23.6	24.966
23.4	-0.423343	23.5	5.55461	23.6	10.0652	23.7	16.5664	23.7	27.955	23.4	2.87645	23.5	5.57214	23.6	10.4675	23.7	18.6025	23.7	30.1996		23.4	-1.27664	23.5	6.29005	23.6	11.5656	23.7	19.9347	23.7	32.6725	23.4	3.3564	23.5	6.50372	23.6	12.2208	23.7	21.7182	23.7	35.2134		23.5	5.57992	23.6	8.73636	23.6	13.6859	23.7	24.9851
23.5	-0.42367	23.6	5.55192	23.7	10.063	23.8	16.5718	23.8	27.9653	23.5	2.87873	23.6	5.57616	23.7	10.4738	23.8	18.6105	23.8	30.206		23.5	-1.27555	23.6	6.2948	23.7	11.5705	23.8	19.9415	23.8	32.6876	23.5	3.35959	23.6	6.50939	23.7	12.2299	23.8	21.7298	23.8	35.2233		23.6	5.58234	23.7	8.74288	23.7	13.6947	23.8	25.0032
23.6	-0.429396	23.7	5.54948	23.8	10.065	23.9	16.5785	23.9	27.9753	23.6	2.88098	23.7	5.58014	23.8	10.4801	23.9	18.6183	23.9	30.2123		23.6	-1.27286	23.7	6.2953	23.8	11.5753	23.9	19.9504	23.9	32.6996	23.6	3.36275	23.7	6.515	23.8	12.2388	23.9	21.7413	23.9	35.2329		23.7	5.58099	23.8	8.74881	23.8	13.7009	23.9	25.0208
23.7	-0.43655	23.8	5.55227	23.9	10.0654	24	16.58	24	27.9839	23.7	2.8832	23.8	5.58406	23.9	10.4863	24	18.626	24	30.2184		23.7	-1.27473	23.8	6.29664	23.9	11.5798	24	19.9591	24	32.7148	23.7	3.36587	23.8	6.52055	23.9	12.2477	24	21.7526	24	35.2424		23.8	5.57962	23.9	8.75442	23.9	13.7102	24	25.0424
23.8	-0.438464	23.9	5.55812	24	10.0675	24.1	16.5814	24.1	27.9923	23.8	2.8854	23.9	5.58794	24	10.4923	24.1	18.6335	24.1	30.2244		23.8	-1.27765	23.9	6.29791	24	11.5853	24.1	19.9718	24.1	32.731	23.8	3.36896	23.9	6.52603	24	12.2564	24.1	21.7638	24.1	35.2518		23.9	5.58351	24	8.76235	24	13.7203	24.1	25.0601
23.9	-0.438792	24	5.55854	24.1	10.069	24.2	16.5848	24.2	27.9994	23.9	2.88757	24	5.59177	24.1	10.4983	24.2	18.641	24.2	30.2303		23.9	-1.28073	24	6.30379	24.1	11.5908	24.2	19.981	24.2	32.748	23.9	3.37201	24	6.53146	24.1	12.265	24.2	21.7748	24.2	35.261		24	5.58496	24.1	8.76783	24.1	13.732	24.2	25.0808
24	-0.443925	24.1	5.56847	24.2	10.0741	24.3	16.5945	24.3	28.0105	24	2.88972	24.1	5.59555	24.2	10.5043	24.3	18.6484	24.3	30.2361		24	-1.28355	24.1	6.31052	24.2	11.5934	24.3	19.9912	24.3	32.764	24	3.37504	24.1	6.53682	24.2	12.2736	24.3	21.7857	24.3	35.27		24.1	5.58959	24.2	8.77353	24.2	13.7462	24.3	25.1002
24.1	-0.447798	24.2	5.56967	24.3	10.0759	24.4	16.6007	24.4	28.0203	24.1	2.89184	24.2	5.59928	24.3	10.5101	24.4	18.6556	24.4	30.2418		24.1	-1.2799	24.2	6.31509	24.3	11.601	24.4	20.0029	24.4	32.7784	24.1	3.37803	24.2	6.54213	24.3	12.282	24.4	21.7964	24.4	35.2788		24.2	5.59677	24.3	8.77508	24.3	13.7567	24.4	25.1183
24.2	-0.450555	24.3	5.57381	24.4	10.08	24.5	16.6098	24.5	28.0323	24.2	2.89394	24.3	5.60297	24.4	10.5159	24.5	18.6627	24.5	30.2474		24.2	-1.27933	24.3	6.32074	24.4	11.6071	24.5	20.0071	24.5	32.7903	24.2	3.38099	24.3	6.54737	24.4	12.2903	24.5	21.8069	24.5	35.2875		24.3	5.59643	24.4	8.78116	24.4	13.7654	24.5	25.1394
24.3	-0.451538	24.4	5.57459	24.5	10.0833	24.6	16.6174	24.6	28.0384	24.3	2.89601	24.4	5.60662	24.5	10.5216	24.6	18.6697	24.6	30.2529		24.3	-1.27928	24.4	6.324	24.5	11.6132	24.6	20.0173	24.6	32.8046	24.3	3.38391	24.4	6.55256	24.5	12.2985	24.6	21.8173	24.6	35.2961		24.4	5.6018	24.5	8.78857	24.5	13.7745	24.6	25.1585
24.4	-0.456149	24.5	5.57604	24.6	10.0844	24.7	16.6282	24.7	28.0479	24.4	2.89806	24.5	5.61022	24.6	10.5272	24.7	18.6766	24.7	30.2582		24.4	-1.28049	24.5	6.32338	24.6	11.6144	24.7	20.026	24.7	32.8176	24.4	3.38681	24.5	6.55769	24.6	12.3066	24.7	21.8276	24.7	35.3045		24.5	5.60882	24.6	8.79027	24.6	13.7825	24.7	25.1769
24.5	-0.453924	24.6	5.57657	24.7	10.0865	24.8	16.633	24.8	28.0528	24.5	2.90009	24.6	5.61377	24.7	10.5328	24.8	18.6835	24.8	30.2635		24.5	-1.27923	24.6	6.32735	24.7	11.6191	24.8	20.036	24.8	32.834	24.5	3.38967	24.6	6.56276	24.7	12.3147	24.8	21.8377	24.8	35.3128		24.6	5.60895	24.7	8.79448	24.7	13.7928	24.8	25.1915
24.6	-0.455465	24.7	5.58125	24.8	10.0847	24.9	16.6401	24.9	28.0622	24.6	2.90209	24.7	5.61729	24.8	10.5382	24.9	18.6902	24.9	30.2687		24.6	-1.28135	24.7	6.33075	24.8	11.6217	24.9	20.0486	24.9	32.8462	24.6	3.39251	24.7	6.56778	24.8	12.3226	24.9	21.8477	24.9	35.3209		24.7	5.608	24.8	8.79872	24.8	13.8018	24.9	25.2123
24.7	-0.455456	24.8	5.57796	24.9	10.0857	25	16.6464	25	28.0743	24.7	2.90406	24.8	5.62076	24.9	10.5436	25	18.6968	25	30.2737		24.7	-1.28232	24.8	6.33569	24.9	11.6261	25	20.0562	25	32.8599	24.7	3.39531	24.8	6.57274	24.9	12.3304	25	21.8575	25	35.3288		24.8	5.611	24.9	8.80566	24.9	13.8113	25	25.2373
24.8	-0.461119	24.9	5.57532	25	10.0897	25.1	16.6503	25.1	28.0804	24.8	2.90602	24.9	5.62418	25	10.549	25.1	18.7033	25.1	30.2787		24.8	-1.28366	24.9	6.34021	25	11.6277	25.1	20.0619	25.1	32.871	24.8	3.39809	24.9	6.57764	25	12.3382	25.1	21.8673	25.1	35.3367		24.9	5.61587	25	8.81525	25	13.8243	25.1	25.2638
24.9	-0.464642	25	5.57381	25.1	10.0904	25.2	16.6505	25.2	28.0812	24.9	2.90795	25	5.62757	25.1	10.5542	25.2	18.7097	25.2	30.2836		24.9	-1.28491	25	6.34258	25.1	11.63	25.2	20.0715	25.2	32.8819	24.9	3.40083	25	6.58249	25.1	12.3458	25.2	21.8768	25.2	35.3444		25	5.6215	25.1	8.82534	25.1	13.8361	25.2	25.282
25	-0.464757	25.1	5.57244	25.2	10.0875	25.3	16.6569	25.3	28.0877	25	2.90985	25.1	5.63091	25.2	10.5594	25.3	18.716	25.3	30.2884		25	-1.2866	25.1	6.34535	25.2	11.6334	25.3	20.0825	25.3	32.8956	25	3.40355	25.1	6.58729	25.2	12.3534	25.3	21.8863	25.3	35.3519		25.1	5.62811	25.2	8.82988	25.2	13.8443	25.3	25.3043
25.1	-0.469378	25.2	5.5697	25.3	10.0865	25.4	16.6614	25.4	28.0948	25.1	2.91174	25.2	5.63421	25.3	10.5645	25.4	18.7222	25.4	30.2931		25.1	-1.28888	25.2	6.34972	25.3	11.6378	25.4	20.0901	25.4	32.9092	25.1	3.40623	25.2	6.59203	25.3	12.3608	25.4	21.8956	25.4	35.3594		25.2	5.63355	25.3	8.83496	25.3	13.8542	25.4	25.3262
25.2	-0.476729	25.3	5.57385	25.4	10.0885	25.5	16.6688	25.5	28.1033	25.2	2.9136	25.3	5.63747	25.4	10.5696	25.5	18.7283	25.5	30.2977		25.2	-1.28955	25.3	6.35308	25.4	11.6414	25.5	20.0961	25.5	32.9164	25.2	3.40889	25.3	6.59672	25.4	12.3682	25.5	21.9048	25.5	35.3667		25.3	5.63682	25.4	8.84378	25.4	13.8666	25.5	25.3461
25.3	-0.476773	25.4	5.57256	25.5	10.0901	25.6	16.6759	25.6	28.1103	25.3	2.91544	25.4	5.64069	25.5	10.5746	25.6	18.7343	25.6	30.3022		25.3	-1.2901	25.4	6.35776	25.5	11.6434	25.6	20.1067	25.6	32.9267	25.3	3.41152	25.4	6.60135	25.5	12.3755	25.6	21.9138	25.6	35.3739		25.4	5.63875	25.5	8.84908	25.5	13.8756	25.6	25.3698
25.4	-0.478343	25.5	5.57568	25.6	10.0897	25.7	16.6781	25.7	28.117	25.4	2.91726	25.5	5.64387	25.6	10.5795	25.7	18.7403	25.7	30.3067		25.4	-1.29402	25.5	6.35883	25.6	11.647	25.7	20.1155	25.7	32.9394	25.4	3.41412	25.5	6.60594	25.6	12.3827	25.7	21.9228	25.7	35.3809		25.5	5.64186	25.6	8.8587	25.6	13.886	25.7	25.3918
25.5	-0.478981	25.6	5.57905	25.7	10.0886	25.8	16.6823	25.8	28.1214	25.5	2.91906	25.6	5.64702	25.7	10.5843	25.8	18.7461	25.8	30.311		25.5	-1.29505	25.6	6.36269	25.7	11.6503	25.8	20.1278	25.8	32.9538	25.5	3.41669	25.6	6.61047	25.7	12.3898	25.8	21.9316	25.8	35.3878		25.6	5.64667	25.7	8.86718	25.7	13.8976	25.8	25.4099
25.6	-0.481369	25.7	5.57708	25.8	10.0869	25.9	16.6904	25.9	28.1299	25.6	2.92083	25.7	5.65012	25.8	10.5891	25.9	18.7519	25.9	30.3153		25.6	-1.29694	25.7	6.36637	25.8	11.6576	25.9	20.1392	25.9	32.9688	25.6	3.41924	25.7	6.61496	25.8	12.3968	25.9	21.9403	25.9	35.3946		25.7	5.65236	25.8	8.87351	25.8	13.9066	25.9	25.4303
25.7	-0.484013	25.8	5.57943	25.9	10.0872	26	16.6973	26	28.1399	25.7	2.92259	25.8	5.65319	25.9	10.5938	26	18.7575	26	30.3195		25.7	-1.2968	25.8	6.37037	25.9	11.6632	26	20.1446	26	32.9812	25.7	3.42175	25.8	6.61939	25.9	12.4037	26	21.9488	26	35.4013		25.8	5.65618	25.9	8.88474	25.9	13.9164	26	25.4525
25.8	-0.48484	25.9	5.58815	26	10.0967	26.1	16.7041	26.1	28.1515	25.8	2.92432	25.9	5.65621	26	10.5985	26.1	18.7631	26.1	30.3236		25.8	-1.29719	25.9	6.37469	26	11.6652	26.1	20.1549	26.1	32.9933	25.8	3.42425	25.9	6.62378	26	12.4106	26.1	21.9573	26.1	35.4079		25.9	5.66122	26	8.89347	26	13.9278	26.1	25.4774
25.9	-0.484616	26	5.58937	26.1	10.0996	26.2	16.7105	26.2	28.1631	25.9	2.92604	26	5.65921	26.1	10.6031	26.2	18.7686	26.2	30.3276		25.9	-1.29618	26	6.37424	26.1	11.6686	26.2	20.1609	26.2	33.0065	25.9	3.42671	26	6.62811	26.1	12.4174	26.2	21.9656	26.2	35.4144		26	5.6683	26.1	8.9055	26.1	13.9409	26.2	25.5031
26	-0.487495	26.1	5.59134	26.2	10.1022	26.3	16.7149	26.3	28.1718	26	2.92773	26.1	5.66216	26.2	10.6077	26.3	18.774	26.3	30.3316		26	-1.29617	26.1	6.37686	26.2	11.6748	26.3	20.17	26.3	33.0179	26	3.42915	26.1	6.6324	26.2	12.4241	26.3	21.9738	26.3	35.4207		26.1	5.67779	26.2	8.91817	26.2	13.9532	26.3	25.5226
26.1	-0.489907	26.2	5.59409	26.3	10.1015	26.4	16.7229	26.4	28.1808	26.1	2.9294	26.2	5.66508	26.3	10.6121	26.4	18.7794	26.4	30.3355		26.1	-1.29674	26.2	6.38135	26.3	11.6805	26.4	20.179	26.4	33.0296	26.1	3.43156	26.2	6.63664	26.3	12.4307	26.4	21.9819	26.4	35.4269		26.2	5.67891	26.3	8.92701	26.3	13.9689	26.4	25.5445
26.2	-0.492925	26.3	5.59333	26.4	10.104	26.5	16.7293	26.5	28.1917	26.2	2.93106	26.3	5.66796	26.4	10.6166	26.5	18.7846	26.5	30.3393		26.2	-1.29666	26.3	6.38616	26.4	11.6858	26.5	20.1841	26.5	33.0421	26.2	3.43395	26.3	6.64083	26.4	12.4372	26.5	21.9899	26.5	35.4331		26.3	5.68337	26.4	8.93698	26.4	13.9806	26.5	25.567
26.3	-0.497037	26.4	5.59458	26.5	10.1068	26.6	16.7315	26.6	28.1988	26.3	2.93269	26.4	5.67081	26.5	10.6209	26.6	18.7898	26.6	30.343		26.3	-1.29438	26.4	6.39027	26.5	11.69	26.6	20.1923	26.6	33.056	26.3	3.43631	26.4	6.64498	26.5	12.4436	26.6	21.9978	26.6	35.4391		26.4	5.69091	26.5	8.94468	26.5	13.9882	26.6	25.5864
26.4	-0.493873	26.5	5.59747	26.6	10.1118	26.7	16.736	26.7	28.207	26.4	2.93431	26.5	5.67362	26.6	10.6252	26.7	18.7949	26.7	30.3467		26.4	-1.29384	26.5	6.39552	26.6	11.6946	26.7	20.2026	26.7	33.0683	26.4	3.43864	26.5	6.64907	26.6	12.45	26.7	22.0055	26.7	35.445		26.5	5.69075	26.6	8.94858	26.6	13.9957	26.7	25.6081
26.5	-0.492453	26.6	5.6023	26.7	10.1121	26.8	16.7404	26.8	28.2165	26.5	2.9359	26.6	5.6764	26.7	10.6295	26.8	18.7999	26.8	30.3503		26.5	-1.2924	26.6	6.39922	26.7	11.6991	26.8	20.2098	26.8	33.0783	26.5	3.44095	26.6	6.65313	26.7	12.4563	26.8	22.0132	26.8	35.4508		26.6	5.69293	26.7	8.95564	26.7	14.005	26.8	25.6306
26.6	-0.489104	26.7	5.60347	26.8	10.109	26.9	16.7487	26.9	28.2232	26.6	2.93748	26.7	5.67914	26.8	10.6337	26.9	18.8049	26.9	30.3538		26.6	-1.28982	26.7	6.39768	26.8	11.6979	26.9	20.2148	26.9	33.0878	26.6	3.44324	26.7	6.65714	26.8	12.4625	26.9	22.0208	26.9	35.4565		26.7	5.6942	26.8	8.96446	26.8	14.0153	26.9	25.6528
26.7	-0.485425	26.8	5.60635	26.9	10.1093	27	16.7588	27	28.2321	26.7	2.93904	26.8	5.68185	26.9	10.6378	27	18.8097	27	30.3573		26.7	-1.28847	26.8	6.39554	26.9	11.7048	27	20.2229	27	33.1018	26.7	3.4455	26.8	6.6611	26.9	12.4687	27	22.0282	27	35.4621		26.8	5.69675	26.9	8.9727	26.9	14.0219	27	25.67
26.8	-0.484268	26.9	5.61021	27	10.1118	27.1	16.7648	27.1	28.2395	26.8	2.94058	26.9	5.68452	27	10.6419	27.1	18.8145	27.1	30.3607		26.8	-1.29274	26.9	6.397	27	11.7119	27.1	20.2332	27.1	33.1108	26.8	3.44774	26.9	6.66502	27	12.4748	27.1	22.0356	27.1	35.4676		26.9	5.69945	27	8.9738	27	14.0307	27.1	25.6869
26.9	-0.482483	27	5.61639	27.1	10.1173	27.2	16.7735	27.2	28.2457	26.9	2.9421	27	5.68717	27.1	10.6459	27.2	18.8193	27.2	30.364		26.9	-1.29458	27	6.40121	27.1	11.7138	27.2	20.238	27.2	33.1227	26.9	3.44995	27	6.66889	27.1	12.4808	27.2	22.0428	27.2	35.473		27	5.70119	27.1	8.98194	27.1	14.0407	27.2	25.7047
27	-0.484309	27.1	5.6184	27.2	10.1246	27.3	16.7795	27.3	28.251	27	2.9436	27.1	5.68978	27.2	10.6499	27.3	18.8239	27.3	30.3673		27	-1.2935	27.1	6.40304	27.2	11.7184	27.3	20.2466	27.3	33.1353	27	3.45214	27.1	6.67273	27.2	12.4867	27.3	22.05	27.3	35.4784		27.1	5.7063	27.2	8.9874	27.2	14.0502	27.3	25.7278
27.1	-0.48492	27.2	5.61962	27.3	10.1315	27.4	16.7843	27.4	28.2609	27.1	2.94509	27.2	5.69236	27.3	10.6538	27.4	18.8285	27.4	30.3705		27.1	-1.29793	27.2	6.40783	27.3	11.7213	27.4	20.2524	27.4	33.148	27.1	3.45431	27.2	6.67652	27.3	12.4925	27.4	22.057	27.4	35.4836		27.2	5.70249	27.3	8.99427	27.3	14.0615	27.4	25.7461
27.2	-0.482835	27.3	5.62485	27.4	10.1353	27.5	16.7949	27.5	28.2699	27.2	2.94656	27.3	5.69491	27.4	10.6577	27.5	18.833	27.5	30.3736		27.2	-1.2994	27.3	6.4137	27.4	11.7227	27.5	20.2599	27.5	33.1606	27.2	3.45645	27.3	6.68026	27.4	12.4983	27.5	22.0639	27.5	35.4887		27.3	5.70743	27.4	9.00203	27.4	14.0707	27.5	25.7631
27.3	-0.480341	27.4	5.62509	27.5	10.1431	27.6	16.8031	27.6	28.2776	27.3	2.94801	27.4	5.69742	27.5	10.6615	27.6	18.8374	27.6	30.3767		27.3	-1.30095	27.4	6.41674	27.5	11.7274	27.6	20.2742	27.6	33.171	27.3	3.45857	27.4	6.68397	27.5	12.504	27.6	22.0708	27.6	35.4938		27.4	5.70803	27.5	9.00589	27.5	14.0776	27.6	25.7776
27.4	-0.480254	27.5	5.62472	27.6	10.1515	27.7	16.8131	27.7	28.2945	27.4	2.94945	27.5	5.69991	27.6	10.6653	27.7	18.8418	27.7	30.3797		27.4	-1.30511	27.5	6.41979	27.6	11.7349	27.7	20.287	27.7	33.1834	27.4	3.46067	27.5	6.68763	27.6	12.5097	27.7	22.0776	27.7	35.4987		27.5	5.70936	27.6	9.00801	27.6	14.0875	27.7	25.7941
27.5	-0.476969	27.6	5.62915	27.7	10.1617	27.8	16.8149	27.8	28.2988	27.5	2.95086	27.6	5.70236	27.7	10.669	27.8	18.8461	27.8	30.3827		27.5	-1.30969	27.6	6.42564	27.7	11.7433	27.8	20.2969	27.8	33.1974	27.5	3.46274	27.6	6.69126	27.7	12.5153	27.8	22.0842	27.8	35.5036		27.6	5.70878	27.7	9.00887	27.7	14.0981	27.8	25.8148
27.6	-0.47525	27.7	5.63558	27.8	10.1691	27.9	16.8232	27.9	28.3079	27.6	2.95226	27.7	5.70479	27.8	10.6727	27.9	18.8504	27.9	30.3856		27.6	-1.30934	27.7	6.43151	27.8	11.7495	27.9	20.3078	27.9	33.2106	27.6	3.46479	27.7	6.69484	27.8	12.5208	27.9	22.0908	27.9	35.5084		27.7	5.70797	27.8	9.01241	27.8	14.1078	27.9	25.8338
27.7	-0.47455	27.8	5.63771	27.9	10.1777	28	16.8297	28	28.3212	27.7	2.95365	27.8	5.70718	27.9	10.6763	28	18.8545	28	30.3885		27.7	-1.30639	27.8	6.43427	27.9	11.7525	28	20.3176	28	33.2253	27.7	3.46682	27.8	6.69838	27.9	12.5262	28	22.0973	28	35.5131		27.8	5.70532	27.9	9.01889	27.9	14.1133	28	25.8578
27.8	-0.475721	27.9	5.63884	28	10.1814	28.1	16.8394	28.1	28.327	27.8	2.95502	27.9	5.70955	28	10.6799	28.1	18.8587	28.1	30.3913		27.8	-1.30727	27.9	6.43998	28	11.7596	28.1	20.3286	28.1	33.2363	27.8	3.46883	27.9	6.70189	28	12.5316	28.1	22.1037	28.1	35.5177		27.9	5.70393	28	9.02358	28	14.125	28.1	25.8767
27.9	-0.475188	28	5.6411	28.1	10.185	28.2	16.8483	28.2	28.3361	27.9	2.95637	28	5.71188	28.1	10.6834	28.2	18.8627	28.2	30.394		27.9	-1.30969	28	6.44556	28.1	11.7632	28.2	20.338	28.2	33.2483	27.9	3.47082	28	6.70535	28.1	12.5369	28.2	22.11	28.2	35.5223		28	5.70758	28.1	9.02883	28.1	14.1309	28.2	25.8984
28	-0.474785	28.1	5.64665	28.2	10.1905	28.3	16.8544	28.3	28.3491	28	2.9577	28.1	5.71419	28.2	10.6869	28.3	18.8667	28.3	30.3967		28	-1.30671	28.1	6.44598	28.2	11.7662	28.3	20.3472	28.3	33.2623	28	3.47279	28.1	6.70878	28.2	12.5422	28.3	22.1162	28.3	35.5267		28.1	5.70999	28.2	9.03741	28.2	14.1386	28.3	25.9234
28.1	-0.477095	28.2	5.65228	28.3	10.1969	28.4	16.8607	28.4	28.3612	28.1	2.95902	28.2	5.71647	28.3	10.6903	28.4	18.8706	28.4	30.3994		28.1	-1.30769	28.2	6.44885	28.3	11.7722	28.4	20.356	28.4	33.277	28.1	3.47473	28.2	6.71217	28.3	12.5473	28.4	22.1223	28.4	35.5311		28.2	5.71568	28.3	9.04673	28.3	14.151	28.4	25.9471
28.2	-0.477199	28.3	5.65705	28.4	10.2039	28.5	16.8673	28.5	28.3735	28.2	2.96033	28.3	5.71872	28.4	10.6937	28.5	18.8745	28.5	30.402		28.2	-1.30895	28.3	6.44931	28.4	11.7765	28.5	20.3656	28.5	33.2887	28.2	3.47666	28.3	6.71552	28.4	12.5525	28.5	22.1284	28.5	35.5354		28.3	5.72219	28.4	9.05286	28.4	14.1619	28.5	25.9658
28.3	-0.471465	28.4	5.65935	28.5	10.2088	28.6	16.8708	28.6	28.384	28.3	2.96162	28.4	5.72094	28.5	10.697	28.6	18.8783	28.6	30.4045		28.3	-1.30743	28.4	6.45232	28.5	11.7804	28.6	20.3766	28.6	33.3034	28.3	3.47856	28.4	6.71883	28.5	12.5575	28.6	22.1343	28.6	35.5397		28.4	5.72715	28.5	9.05736	28.5	14.1728	28.6	25.9864
28.4	-0.471293	28.5	5.66547	28.6	10.212	28.7	16.8729	28.7	28.391	28.4	2.96289	28.5	5.72314	28.6	10.7003	28.7	18.8821	28.7	30.407		28.4	-1.30532	28.5	6.45571	28.6	11.7867	28.7	20.3843	28.7	33.3124	28.4	3.48044	28.5	6.72211	28.6	12.5625	28.7	22.1402	28.7	35.5438		28.5	5.72602	28.6	9.06296	28.6	14.1789	28.7	26.0067
28.5	-0.46977	28.6	5.66611	28.7	10.2154	28.8	16.8776	28.8	28.4005	28.5	2.96415	28.6	5.72531	28.7	10.7036	28.8	18.8858	28.8	30.4095		28.5	-1.30743	28.6	6.46118	28.7	11.7891	28.8	20.3906	28.8	33.3239	28.5	3.48231	28.6	6.72534	28.7	12.5675	28.8	22.146	28.8	35.5479		28.6	5.72597	28.7	9.06853	28.7	14.1898	28.8	26.0282
28.6	-0.467756	28.7	5.66854	28.8	10.2204	28.9	16.888	28.9	28.4123	28.6	2.96539	28.7	5.72745	28.8	10.7068	28.9	18.8894	28.9	30.4119		28.6	-1.30773	28.7	6.46422	28.8	11.7918	28.9	20.3973	28.9	33.3363	28.6	3.48415	28.7	6.72855	28.8	12.5723	28.9	22.1517	28.9	35.5519		28.7	5.7302	28.8	9.0699	28.8	14.2005	28.9	26.05
28.7	-0.470903	28.8	5.67182	28.9	10.2278	29	16.8952	29	28.4217	28.7	2.96662	28.8	5.72957	28.9	10.71	29	18.893	29	30.4143		28.7	-1.30731	28.8	6.46713	28.9	11.796	29	20.4028	29	33.3481	28.7	3.48597	28.8	6.73172	28.9	12.5772	29	22.1574	29	35.5559		28.8	5.73833	28.9	9.07525	28.9	14.2118	29	26.0665
28.8	-0.468966	28.9	5.67765	29	10.2292	29.1	16.9006	29.1	28.4322	28.8	2.96784	28.9	5.73166	29	10.7131	29.1	18.8966	29.1	30.4166		28.8	-1.30713	28.9	6.47177	29	11.801	29.1	20.4127	29.1	33.3616	28.8	3.48778	28.9	6.73485	29	12.5819	29.1	22.1629	29.1	35.5598		28.9	5.74288	29	9.07839	29	14.2205	29.1	26.0881
28.9	-0.468399	29	5.67708	29.1	10.228	29.2	16.9065	29.2	28.4421	28.9	2.96904	29	5.73372	29.1	10.7162	29.2	18.9	29.2	30.4189		28.9	-1.31014	29	6.47655	29.1	11.8067	29.2	20.4255	29.2	33.3706	28.9	3.48956	29	6.73794	29.1	12.5866	29.2	22.1684	29.2	35.5636		29	5.74285	29.1	9.08253	29.1	14.23	29.2	26.105
29	-0.470743	29.1	5.67629	29.2	10.2304	29.3	16.9142	29.3	28.4535	29	2.97022	29.1	5.73576	29.2	10.7192	29.3	18.9035	29.3	30.4211		29	-1.31404	29.1	6.47964	29.2	11.8122	29.3	20.4325	29.3	33.3804	29	3.49133	29.1	6.74101	29.2	12.5913	29.3	22.1738	29.3	35.5673		29.1	5.74531	29.2	9.08526	29.2	14.2369	29.3	26.1222
29.1	-0.471523	29.2	5.67687	29.3	10.2365	29.4	16.9149	29.4	28.4583	29.1	2.9714	29.2	5.73778	29.3	10.7222	29.4	18.9068	29.4	30.4233		29.1	-1.31637	29.2	6.48322	29.3	11.8118	29.4	20.4375	29.4	33.3916	29.1	3.49308	29.2	6.74404	29.3	12.5959	29.4	22.1791	29.4	35.571		29.2	5.74939	29.3	9.08834	29.3	14.2479	29.4	26.1402
29.2	-0.469911	29.3	5.67917	29.4	10.2382	29.5	16.921	29.5	28.4682	29.2	2.97255	29.3	5.73977	29.4	10.7252	29.5	18.9102	29.5	30.4254		29.2	-1.31801	29.3	6.48436	29.4	11.8143	29.5	20.4429	29.5	33.4023	29.2	3.4948	29.3	6.74703	29.4	12.6004	29.5	22.1844	29.5	35.5746		29.3	5.7504	29.4	9.08943	29.4	14.2579	29.5	26.1597
29.3	-0.470844	29.4	5.682	29.5	10.2419	29.6	16.9265	29.6	28.4788	29.3	2.9737	29.4	5.74173	29.5	10.7281	29.6	18.9134	29.6	30.4275		29.3	-1.31811	29.4	6.48642	29.5	11.818	29.6	20.4448	29.6	33.4109	29.3	3.49651	29.4	6.74999	29.5	12.6049	29.6	22.1896	29.6	35.5782		29.4	5.75159	29.5	9.09435	29.5	14.2663	29.6	26.1756
29.4	-0.471579	29.5	5.68181	29.6	10.2436	29.7	16.9299	29.7	28.4851	29.4	2.97483	29.5	5.74367	29.6	10.731	29.7	18.9167	29.7	30.4296		29.4	-1.31863	29.5	6.48785	29.6	11.8202	29.7	20.4509	29.7	33.4184	29.4	3.49821	29.5	6.75292	29.6	12.6093	29.7	22.1947	29.7	35.5817		29.5	5.75329	29.6	9.10223	29.6	14.2799	29.7	26.1969
29.5	-0.472294	29.6	5.683	29.7	10.248	29.8	16.9347	29.8	28.4961	29.5	2.97595	29.6	5.74559	29.7	10.7339	29.8	18.9199	29.8	30.4316		29.5	-1.32067	29.6	6.48437	29.7	11.8205	29.8	20.4602	29.8	33.4321	29.5	3.49988	29.6	6.75582	29.7	12.6137	29.8	22.1997	29.8	35.5851		29.6	5.75805	29.7	9.10354	29.7	14.2875	29.8	26.2171
29.6	-0.472401	29.7	5.68578	29.8	10.2509	29.9	16.9399	29.9	28.506	29.6	2.97705	29.7	5.74748	29.8	10.7367	29.9	18.923	29.9	30.4336		29.6	-1.324	29.7	6.48352	29.8	11.8242	29.9	20.4674	29.9	33.4399	29.6	3.50153	29.7	6.75868	29.8	12.618	29.9	22.2047	29.9	35.5885		29.7	5.75853	29.8	9.10774	29.8	14.2957	29.9	26.2398
29.7	-0.471515	29.8	5.68551	29.9	10.2529	30	16.9439	30	28.5113	29.7	2.97814	29.8	5.74935	29.9	10.7394	30	18.9261	30	30.4356		29.7	-1.3268	29.8	6.48945	29.9	11.8226	30	20.4753	30	33.447	29.7	3.50317	29.8	6.76151	29.9	12.6223	30	22.2096	30	35.5918		29.8	5.764	29.9	9.11165	29.9	14.3072	30	26.2631
29.8	-0.474361	29.9	5.68815	30	10.2498	30.1	16.9491	30.1	28.5177	29.8	2.97922	29.9	5.7512	30	10.7422	30.1	18.9291	30.1	30.4375		29.8	-1.33011	29.9	6.49187	30	11.8222	30.1	20.4828	30.1	33.458	29.8	3.50479	29.9	6.76431	30	12.6265	30.1	22.2145	30.1	35.595		29.9	5.76869	30	9.12007	30	14.318	30.1	26.2797
29.9	-0.476936	30	5.6902	30.1	10.2518	30.2	16.9551	30.2	28.5245	29.9	2.98029	30	5.75303	30.1	10.7449	30.2	18.9321	30.2	30.4394		29.9	-1.33375	30	6.4967	30.1	11.8273	30.2	20.4892	30.2	33.4712	29.9	3.5064	30	6.76708	30.1	12.6307	30.2	22.2192	30.2	35.5982		30	5.77103	30.1	9.12066	30.1	14.3256	30.2	26.2969
30	-0.481497	30.1	5.69288	30.2	10.2529	30.3	16.9599	30.3	28.5357	30	2.98134	30.1	5.75483	30.2	10.7476	30.3	18.935	30.3	30.4412		30	-1.33349	30.1	6.49622	30.2	11.8345	30.3	20.497	30.3	33.4818	30	3.50798	30.1	6.76982	30.2	12.6348	30.3	22.2239	30.3	35.6014		30.1	5.77395	30.2	9.12476	30.2	14.3352	30.3	26.3123
30.1	-0.480136	30.2	5.69408	30.3	10.259	30.4	16.9624	30.4	28.5434	30.1	2.98238	30.2	5.75661	30.3	10.7502	30.4	18.9379	30.4	30.443		30.1	-1.33336	30.2	6.49429	30.3	11.8401	30.4	20.503	30.4	33.4935	30.1	3.50955	30.2	6.77253	30.3	12.6389	30.4	22.2286	30.4	35.6044		30.2	5.77739	30.3	9.12838	30.3	14.3386	30.4	26.3322
30.2	-0.483178	30.3	5.70126	30.4	10.2655	30.5	16.9679	30.5	28.5506	30.2	2.98341	30.3	5.75837	30.4	10.7528	30.5	18.9408	30.5	30.4448		30.2	-1.33574	30.3	6.4981	30.4	11.8427	30.5	20.5074	30.5	33.5038	30.2	3.5111	30.3	6.7752	30.4	12.6429	30.5	22.2331	30.5	35.6075		30.3	5.77471	30.4	9.13589	30.4	14.3498	30.5	26.356
30.3	-0.484774	30.4	5.705	30.5	10.2701	30.6	16.9717	30.6	28.5556	30.3	2.98443	30.4	5.76011	30.5	10.7553	30.6	18.9436	30.6	30.4465		30.3	-1.33593	30.4	6.50155	30.5	11.8466	30.6	20.5178	30.6	33.5164	30.3	3.51264	30.4	6.77785	30.5	12.6469	30.6	22.2377	30.6	35.6105		30.4	5.77608	30.5	9.13735	30.5	14.3601	30.6	26.3757
30.4	-0.486276	30.5	5.70568	30.6	10.2711	30.7	16.9756	30.7	28.5621	30.4	2.98543	30.5	5.76182	30.6	10.7579	30.7	18.9464	30.7	30.4482		30.4	-1.33684	30.5	6.50512	30.6	11.8491	30.7	20.5269	30.7	33.5252	30.4	3.51416	30.5	6.78047	30.6	12.6508	30.7	22.2421	30.7	35.6134		30.5	5.77667	30.6	9.14067	30.6	14.3706	30.7	26.3964
30.5	-0.486146	30.6	5.70422	30.7	10.2758	30.8	16.9783	30.8	28.5688	30.5	2.98643	30.6	5.76351	30.7	10.7604	30.8	18.9491	30.8	30.4499		30.5	-1.33672	30.6	6.51216	30.7	11.8542	30.8	20.5358	30.8	33.538	30.5	3.51566	30.6	6.78306	30.7	12.6547	30.8	22.2465	30.8	35.6163		30.6	5.77639	30.7	9.14911	30.7	14.3825	30.8	26.4192
30.6	-0.490132	30.7	5.70652	30.8	10.2778	30.9	16.9853	30.9	28.5751	30.6	2.98741	30.7	5.76519	30.8	10.7628	30.9	18.9518	30.9	30.4516		30.6	-1.33821	30.7	6.51337	30.8	11.8567	30.9	20.5435	30.9	33.5503	30.6	3.51715	30.7	6.78562	30.8	12.6585	30.9	22.2508	30.9	35.6191		30.7	5.78158	30.8	9.15381	30.8	14.3893	30.9	26.4436
30.7	-0.489542	30.8	5.70965	30.9	10.28	31	16.9877	31	28.5798	30.7	2.98838	30.8	5.76684	30.9	10.7653	31	18.9544	31	30.4532		30.7	-1.33874	30.8	6.51471	30.9	11.8583	31	20.5479	31	33.562	30.7	3.51862	30.8	6.78815	30.9	12.6623	31	22.2551	31	35.6219		30.8	5.78619	30.9	9.15963	30.9	14.3986	31	26.4639
30.8	-0.4903	30.9	5.71146	31	10.2822	31.1	16.9887	31.1	28.5865	30.8	2.98933	30.9	5.76847	31	10.7676	31.1	18.957	31.1	30.4548		30.8	-1.34123	30.9	6.51547	31	11.8618	31.1	20.5534	31.1	33.5749	30.8	3.52007	30.9	6.79065	31	12.6661	31.1	22.2593	31.1	35.6246		30.9	5.78939	31	9.16226	31	14.4092	31.1	26.4811
30.9	-0.490482	31	5.71465	31.1	10.2801	31.2	16.9968	31.2	28.5924	30.9	2.99028	31	5.77009	31.1	10.77	31.2	18.9596	31.2	30.4563		30.9	-1.34382	31	6.51682	31.1	11.8649	31.2	20.5586	31.2	33.5851	30.9	3.52151	31	6.79313	31.1	12.6697	31.2	22.2634	31.2	35.6273		31	5.79053	31.1	9.16261	31.1	14.4176	31.2	26.4962
31	-0.494219	31.1	5.71482	31.2	10.2852	31.3	17.0041	31.3	28.6036	31	2.99122	31.1	5.77168	31.2	10.7723	31.3	18.9621	31.3	30.4578		31	-1.34737	31.1	6.51821	31.2	11.8669	31.3	20.5644	31.3	33.5974	31	3.52293	31.1	6.79557	31.2	12.6734	31.3	22.2675	31.3	35.6299		31.1	5.79396	31.2	9.16671	31.2	14.4273	31.3	26.5133
31.1	-0.499473	31.2	5.71711	31.3	10.2898	31.4	17.0077	31.4	28.6154	31.1	2.99214	31.2	5.77325	31.3	10.7746	31.4	18.9646	31.4	30.4593		31.1	-1.3507	31.2	6.51623	31.3	11.8708	31.4	20.5708	31.4	33.6085	31.1	3.52434	31.2	6.798	31.3	12.677	31.4	22.2716	31.4	35.6325		31.2	5.79618	31.3	9.17445	31.3	14.441	31.4	26.5318
31.2	-0.505456	31.3	5.71893	31.4	10.2963	31.5	17.0124	31.5	28.6251	31.2	2.99305	31.3	5.77481	31.4	10.7769	31.5	18.9671	31.5	30.4608		31.2	-1.35478	31.3	6.51742	31.4	11.8744	31.5	20.574	31.5	33.6151	31.2	3.52574	31.3	6.80039	31.4	12.6806	31.5	22.2755	31.5	35.635		31.3	5.79785	31.4	9.18008	31.4	14.4506	31.5	26.5495
31.3	-0.507557	31.4	5.72164	31.5	10.2971	31.6	17.0165	31.6	28.6317	31.3	2.99396	31.4	5.77634	31.5	10.7792	31.6	18.9695	31.6	30.4622		31.3	-1.35859	31.4	6.5205	31.5	11.8776	31.6	20.5794	31.6	33.6272	31.3	3.52712	31.4	6.80276	31.5	12.6841	31.6	22.2795	31.6	35.6375		31.4	5.80356	31.5	9.18153	31.5	14.4598	31.6	26.5684
31.4	-0.511945	31.5	5.72647	31.6	10.2991	31.7	17.0191	31.7	28.6366	31.4	2.99485	31.5	5.77786	31.6	10.7814	31.7	18.9719	31.7	30.4636		31.4	-1.36131	31.5	6.51624	31.6	11.8793	31.7	20.5864	31.7	33.6381	31.4	3.52848	31.5	6.8051	31.6	12.6876	31.7	22.2833	31.7	35.64		31.5	5.80548	31.6	9.18352	31.6	14.4726	31.7	26.5876
31.5	-0.515577	31.6	5.72877	31.7	10.3004	31.8	17.0249	31.8	28.6438	31.5	2.99573	31.6	5.77936	31.7	10.7836	31.8	18.9742	31.8	30.465		31.5	-1.3617	31.6	6.51839	31.7	11.8843	31.8	20.5927	31.8	33.65	31.5	3.52983	31.6	6.80741	31.7	12.691	31.8	22.2872	31.8	35.6424		31.6	5.80834	31.7	9.18636	31.7	14.4811	31.8	26.6084
31.6	-0.519722	31.7	5.72621	31.8	10.302	31.9	17.0294	31.9	28.6534	31.6	2.9966	31.7	5.78084	31.8	10.7857	31.9	18.9765	31.9	30.4664		31.6	-1.36338	31.7	6.51789	31.8	11.8892	31.9	20.5998	31.9	33.6609	31.6	3.53116	31.7	6.8097	31.8	12.6944	31.9	22.2909	31.9	35.6448		31.7	5.81249	31.8	9.18785	31.8	14.491	31.9	26.6313
31.7	-0.524273	31.8	5.72939	31.9	10.3073	32	17.0355	32	28.6641	31.7	2.99746	31.8	5.7823	31.9	10.7878	32	18.9788	32	30.4677		31.7	-1.36454	31.8	6.5195	31.9	11.8923	32	20.6016	32	33.6672	31.7	3.53249	31.8	6.81196	31.9	12.6977	32	22.2946	32	35.6471		31.8	5.81754	31.9	9.19386	31.9	14.5037	32	26.6515
31.8	-0.524794	31.9	5.73398	32	10.3114	32.1	17.0417	32.1	28.6717	31.8	2.99831	31.9	5.78374	32	10.7899	32.1	18.981	32.1	30.469		31.8	-1.36354	31.9	6.52443	32	11.8934	32.1	20.6095	32.1	33.6777	31.8	3.53379	31.9	6.8142	32	12.7011	32.1	22.2983	32.1	35.6494		31.9	5.82097	32	9.19604	32	14.5153	32.1	26.6683
31.9	-0.524812	32	5.73442	32.1	10.3097	32.2	17.0454	32.2	28.6786	31.9	2.99915	32	5.78517	32.1	10.792	32.2	18.9832	32.2	30.4703		31.9	-1.36446	32	6.52717	32.1	11.8989	32.2	20.6157	32.2	33.6875	31.9	3.53508	32	6.81641	32.1	12.7043	32.2	22.3019	32.2	35.6516		32	5.82134	32.1	9.19701	32.1	14.5246	32.2	26.6806
32	-0.52645	32.1	5.73715	32.2	10.3137	32.3	17.0514	32.3	28.6881	32	2.99999	32.1	5.78657	32.2	10.7941	32.3	18.9854	32.3	30.4716		32	-1.36699	32.1	6.53255	32.2	11.904	32.3	20.6254	32.3	33.6965	32	3.53636	32.1	6.8186	32.2	12.7076	32.3	22.3055	32.3	35.6539		32.1	5.82221	32.2	9.19753	32.2	14.5304	32.3	26.6939
32.1	-0.524728	32.2	5.73815	32.3	10.3243	32.4	17.0592	32.4	28.6961	32.1	3.00081	32.2	5.78796	32.3	10.7961	32.4	18.9875	32.4	30.4728		32.1	-1.36751	32.2	6.53458	32.3	11.9065	32.4	20.6267	32.4	33.7044	32.1	3.53763	32.2	6.82076	32.3	12.7108	32.4	22.309	32.4	35.656		32.2	5.81857	32.3	9.19755	32.3	14.5383	32.4	26.7129
32.2	-0.524138	32.3	5.74051	32.4	10.332	32.5	17.063	32.5	28.7015	32.2	3.00162	32.3	5.78934	32.4	10.7981	32.5	18.9896	32.5	30.474		32.2	-1.37246	32.3	6.53692	32.4	11.9082	32.5	20.6325	32.5	33.7153	32.2	3.53888	32.3	6.8229	32.4	12.7139	32.5	22.3124	32.5	35.6582		32.3	5.82102	32.4	9.20492	32.4	14.5436	32.5	26.7304
32.3	-0.520322	32.4	5.74318	32.5	10.3323	32.6	17.0668	32.6	28.7068	32.3	3.00242	32.4	5.79069	32.5	10.8	32.6	18.9917	32.6	30.4752		32.3	-1.37235	32.4	6.53672	32.5	11.9122	32.6	20.6389	32.6	33.7243	32.3	3.54012	32.4	6.82502	32.5	12.717	32.6	22.3158	32.6	35.6603		32.4	5.82042	32.5	9.20888	32.5	14.553	32.6	26.7444
32.4	-0.520214	32.5	5.74177	32.6	10.3293	32.7	17.072	32.7	28.7157	32.4	3.00321	32.5	5.79203	32.6	10.802	32.7	18.9938	32.7	30.4764		32.4	-1.37351	32.5	6.53948	32.6	11.9141	32.7	20.6478	32.7	33.7354	32.4	3.54134	32.5	6.82711	32.6	12.7201	32.7	22.3192	32.7	35.6623		32.5	5.81837	32.6	9.21283	32.6	14.5608	32.7	26.7626
32.5	-0.52385	32.6	5.74032	32.7	10.3274	32.8	17.0758	32.8	28.7211	32.5	3.00399	32.6	5.79336	32.7	10.8039	32.8	18.9958	32.8	30.4775		32.5	-1.37231	32.6	6.53898	32.7	11.9199	32.8	20.6535	32.8	33.7485	32.5	3.54256	32.6	6.82918	32.7	12.7231	32.8	22.3225	32.8	35.6643		32.6	5.82408	32.7	9.21987	32.7	14.5691	32.8	26.7796
32.6	-0.528908	32.7	5.73947	32.8	10.3275	32.9	17.082	32.9	28.7326	32.6	3.00477	32.7	5.79466	32.8	10.8058	32.9	18.9978	32.9	30.4786		32.6	-1.37374	32.7	6.54086	32.8	11.9213	32.9	20.6616	32.9	33.758	32.6	3.54375	32.7	6.83123	32.8	12.7262	32.9	22.3258	32.9	35.6663		32.7	5.8279	32.8	9.2255	32.8	14.5765	32.9	26.7935
32.7	-0.533253	32.8	5.73594	32.9	10.3335	33	17.0897	33	28.7426	32.7	3.00553	32.8	5.79596	32.9	10.8076	33	18.9997	33	30.4797		32.7	-1.37788	32.8	6.54403	32.9	11.9295	33	20.6696	33	33.7721	32.7	3.54494	32.8	6.83325	32.9	12.7291	33	22.329	33	35.6683		32.8	5.83153	32.9	9.2295	32.9	14.5847	33	26.8123
32.8	-0.540191	32.9	5.74028	33	10.3369	33.1	17.0921	33.1	28.7501	32.8	3.00629	32.9	5.79723	33	10.8094	33.1	19.0016	33.1	30.4808		32.8	-1.38236	32.9	6.54328	33	11.9309	33.1	20.6767	33.1	33.7818	32.8	3.54611	32.9	6.83525	33	12.7321	33.1	22.3322	33.1	35.6702		32.9	5.83275	33	9.23308	33	14.5968	33.1	26.8331
32.9	-0.539228	33	5.74257	33.1	10.3366	33.2	17.1002	33.2	28.7611	32.9	3.00703	33	5.79849	33.1	10.8113	33.2	19.0035	33.2	30.4819		32.9	-1.37978	33	6.547	33.1	11.933	33.2	20.6852	33.2	33.7939	32.9	3.54727	33	6.83723	33.1	12.735	33.2	22.3354	33.2	35.6721		33	5.83546	33.1	9.24184	33.1	14.6088	33.2	26.8541
33	-0.539864	33.1	5.74137	33.2	10.3404	33.3	17.1066	33.3	28.7715	33	3.00777	33.1	5.79974	33.2	10.813	33.3	19.0054	33.3	30.4829		33	-1.37992	33.1	6.54859	33.2	11.937	33.3	20.6939	33.3	33.8071	33	3.54842	33.1	6.83918	33.2	12.7378	33.3	22.3384	33.3	35.6739		33.1	5.84061	33.2	9.24679	33.2	14.6159	33.3	26.8735
33.1	-0.540837	33.2	5.7466	33.3	10.3443	33.4	17.1087	33.4	28.7753	33.1	3.0085	33.2	5.80096	33.3	10.8148	33.4	19.0072	33.4	30.4839		33.1	-1.38088	33.2	6.55257	33.3	11.9413	33.4	20.6988	33.4	33.8147	33.1	3.54956	33.2	6.84112	33.3	12.7407	33.4	22.3415	33.4	35.6758		33.2	5.84335	33.3	9.25113	33.3	14.6257	33.4	26.8876
33.2	-0.541069	33.3	5.75367	33.4	10.3427	33.5	17.1147	33.5	28.784	33.2	3.00922	33.3	5.80218	33.4	10.8166	33.5	19.009	33.5	30.4849		33.2	-1.38043	33.3	6.55399	33.4	11.9438	33.5	20.707	33.5	33.822	33.2	3.55068	33.3	6.84303	33.4	12.7434	33.5	22.3445	33.5	35.6776		33.3	5.84811	33.4	9.25388	33.4	14.6318	33.5	26.9108
33.3	-0.54421	33.4	5.75214	33.5	10.3474	33.6	17.1262	33.6	28.7946	33.3	3.00993	33.4	5.80338	33.5	10.8183	33.6	19.0108	33.6	30.4859		33.3	-1.38211	33.4	6.55296	33.5	11.9467	33.6	20.7136	33.6	33.8305	33.3	3.5518	33.4	6.84492	33.5	12.7462	33.6	22.3475	33.6	35.6793		33.4	5.84871	33.5	9.25792	33.5	14.6409	33.6	26.9336
33.4	-0.548061	33.5	5.75534	33.6	10.3498	33.7	17.1352	33.7	28.8037	33.4	3.01064	33.5	5.80456	33.6	10.82	33.7	19.0126	33.7	30.4869		33.4	-1.38386	33.5	6.55677	33.6	11.9477	33.7	20.7182	33.7	33.8408	33.4	3.5529	33.5	6.84679	33.6	12.7489	33.7	22.3504	33.7	35.681		33.5	5.85213	33.6	9.26252	33.6	14.6481	33.7	26.9544
33.5	-0.547884	33.6	5.76188	33.7	10.3536	33.8	17.1365	33.8	28.8115	33.5	3.01133	33.6	5.80573	33.7	10.8216	33.8	19.0143	33.8	30.4878		33.5	-1.38211	33.6	6.5588	33.7	11.9502	33.8	20.7253	33.8	33.8538	33.5	3.55398	33.6	6.84864	33.7	12.7516	33.8	22.3533	33.8	35.6827		33.6	5.85494	33.7	9.27076	33.7	14.6551	33.8	26.9742
33.6	-0.548059	33.7	5.76852	33.8	10.3532	33.9	17.1412	33.9	28.8185	33.6	3.01202	33.7	5.80689	33.8	10.8233	33.9	19.016	33.9	30.4888		33.6	-1.37657	33.7	6.56145	33.8	11.9522	33.9	20.733	33.9	33.8651	33.6	3.55506	33.7	6.85047	33.8	12.7543	33.9	22.3561	33.9	35.6844		33.7	5.86261	33.8	9.27672	33.8	14.6621	33.9	26.9931
33.7	-0.546616	33.8	5.76914	33.9	10.3547	34	17.1454	34	28.8291	33.7	3.0127	33.8	5.80803	33.9	10.8249	34	19.0177	34	30.4897		33.7	-1.37391	33.8	6.56302	33.9	11.9551	34	20.7392	34	33.8746	33.7	3.55613	33.8	6.85228	33.9	12.7569	34	22.359	34	35.686		33.8	5.86613	33.9	9.2802	33.9	14.6713	34	27.0101
33.8	-0.551898	33.9	5.76628	34	10.3557	34.1	17.1492	34.1	28.8333	33.8	3.01337	33.9	5.80916	34	10.8265	34.1	19.0193	34.1	30.4906		33.8	-1.37666	33.9	6.56852	34	11.9628	34.1	20.7461	34.1	33.8817	33.8	3.55718	33.9	6.85407	34	12.7595	34.1	22.3617	34.1	35.6877		33.9	5.87021	34	9.27985	34	14.6815	34.1	27.0268
33.9	-0.556429	34	5.76681	34.1	10.3575	34.2	17.1541	34.2	28.841	33.9	3.01403	34	5.81027	34.1	10.8281	34.2	19.0209	34.2	30.4914		33.9	-1.37596	34	6.56801	34.1	11.9641	34.2	20.7533	34.2	33.8904	33.9	3.55822	34	6.85583	34.1	12.7621	34.2	22.3645	34.2	35.6892		34	5.8715	34.1	9.28187	34.1	14.6892	34.2	27.0477
34	-0.557662	34.1	5.76647	34.2	10.3607	34.3	17.1575	34.3	28.8453	34	3.01469	34.1	5.81137	34.2	10.8297	34.3	19.0225	34.3	30.4923		34	-1.37771	34.1	6.56761	34.2	11.9655	34.3	20.7599	34.3	33.8996	34	3.55925	34.1	6.85758	34.2	12.7646	34.3	22.3671	34.3	35.6908		34.1	5.87369	34.2	9.28981	34.2	14.7008	34.3	27.0617
34.1	-0.558609	34.2	5.7675	34.3	10.3617	34.4	17.163	34.4	28.852	34.1	3.01534	34.2	5.81245	34.3	10.8312	34.4	19.0241	34.4	30.4931		34.1	-1.38107	34.2	6.57057	34.3	11.9692	34.4	20.7642	34.4	33.907	34.1	3.56027	34.2	6.85931	34.3	12.7671	34.4	22.3698	34.4	35.6923		34.2	5.87683	34.3	9.29028	34.3	14.7092	34.4	27.08
34.2	-0.560592	34.3	5.76868	34.4	10.3658	34.5	17.1693	34.5	28.8595	34.2	3.01598	34.3	5.81353	34.4	10.8327	34.5	19.0257	34.5	30.494		34.2	-1.38091	34.3	6.5738	34.4	11.9704	34.5	20.7694	34.5	33.9163	34.2	3.56128	34.3	6.86102	34.4	12.7696	34.5	22.3724	34.5	35.6938		34.3	5.87781	34.4	9.29366	34.4	14.7211	34.5	27.1015
34.3	-0.561066	34.4	5.76712	34.5	10.3708	34.6	17.1771	34.6	28.8677	34.3	3.01661	34.4	5.81459	34.5	10.8343	34.6	19.0272	34.6	30.4948		34.3	-1.3833	34.4	6.573	34.5	11.9765	34.6	20.7745	34.6	33.9251	34.3	3.56228	34.4	6.86271	34.5	12.7721	34.6	22.375	34.6	35.6953		34.4	5.8798	34.5	9.2985	34.5	14.7285	34.6	27.1229
34.4	-0.566324	34.5	5.76959	34.6	10.3752	34.7	17.1854	34.7	28.8798	34.4	3.01723	34.5	5.81563	34.6	10.8357	34.7	19.0287	34.7	30.4956		34.4	-1.38776	34.5	6.57435	34.6	11.9793	34.7	20.778	34.7	33.9354	34.4	3.56327	34.5	6.86439	34.6	12.7745	34.7	22.3776	34.7	35.6967		34.5	5.88319	34.6	9.30229	34.6	14.7356	34.7	27.1417
34.5	-0.565268	34.6	5.77253	34.7	10.3803	34.8	17.1922	34.8	28.8873	34.5	3.01785	34.6	5.81667	34.7	10.8372	34.8	19.0302	34.8	30.4963		34.5	-1.39058	34.6	6.57805	34.7	11.9812	34.8	20.787	34.8	33.9471	34.5	3.56425	34.6	6.86604	34.7	12.7769	34.8	22.3801	34.8	35.6982		34.6	5.88685	34.7	9.30723	34.7	14.7485	34.8	27.1631
34.6	-0.566934	34.7	5.77632	34.8	10.3824	34.9	17.2	34.9	28.8934	34.6	3.01846	34.7	5.81769	34.8	10.8386	34.9	19.0316	34.9	30.4971		34.6	-1.3911	34.7	6.57881	34.8	11.9843	34.9	20.793	34.9	33.9582	34.6	3.56521	34.7	6.86767	34.8	12.7792	34.9	22.3825	34.9	35.6996		34.7	5.89363	34.8	9.31169	34.8	14.7589	34.9	27.1838
34.7	-0.566387	34.8	5.77779	34.9	10.3864	35	17.2028	35	28.8996	34.7	3.01906	34.8	5.8187	34.9	10.8401	35	19.0331	35	30.4979		34.7	-1.39028	34.8	6.58087	34.9	11.9899	35	20.7978	35	33.9685	34.7	3.56617	34.8	6.86929	34.9	12.7816	35	22.385	35	35.7009		34.8	5.89974	34.9	9.31798	34.9	14.767	35	27.2041
34.8	-0.566761	34.9	5.78032	35	10.3869	35.1	17.2058	35.1	28.9038	34.8	3.01966	34.9	5.81969	35	10.8415	35.1	19.0345	35.1	30.4986		34.8	-1.39042	34.9	6.58491	35	11.9941	35.1	20.8055	35.1	33.9769	34.8	3.56712	34.9	6.87089	35	12.7839	35.1	22.3874	35.1	35.7023		34.9	5.90084	35	9.3252	35	14.7771	35.1	27.2252
34.9	-0.57062	35	5.78242	35.1	10.3896	35.2	17.211	35.2	28.9102	34.9	3.02025	35	5.82068	35.1	10.8429	35.2	19.0359	35.2	30.4993		34.9	-1.39244	35	6.58566	35.1	11.9937	35.2	20.8109	35.2	33.9837	34.9	3.56805	35	6.87247	35.1	12.7861	35.2	22.3898	35.2	35.7036		35	5.90364	35.1	9.33342	35.1	14.7866	35.2	27.2426
35	-0.570716	35.1	5.78795	35.2	10.3936	35.3	17.216	35.3	28.9171	35	3.02083	35.1	5.82165	35.2	10.8442	35.3	19.0373	35.3	30.5		35	-1.39346	35.1	6.58602	35.2	11.9952	35.3	20.8152	35.3	33.9948	35	3.56898	35.1	6.87403	35.2	12.7884	35.3	22.3921	35.3	35.7049		35.1	5.90859	35.2	9.33851	35.2	14.7952	35.3	27.266
35.1	-0.570471	35.2	5.79139	35.3	10.3996	35.4	17.2199	35.4	28.9198	35.1	3.0214	35.2	5.82261	35.3	10.8456	35.4	19.0386	35.4	30.5007		35.1	-1.39367	35.2	6.58464	35.3	11.9967	35.4	20.8221	35.4	34.0077	35.1	3.56989	35.2	6.87558	35.3	12.7906	35.4	22.3944	35.4	35.7062		35.2	5.911	35.3	9.3456	35.3	14.8067	35.4	27.2893
35.2	-0.570247	35.3	5.79053	35.4	10.3981	35.5	17.2297	35.5	28.9318	35.2	3.02197	35.3	5.82356	35.4	10.8469	35.5	19.04	35.5	30.5014		35.2	-1.39472	35.3	6.58857	35.4	12.0004	35.5	20.8314	35.5	34.021	35.2	3.5708	35.3	6.87711	35.4	12.7928	35.5	22.3967	35.5	35.7075		35.3	5.91589	35.4	9.35228	35.4	14.816	35.5	27.3124
35.3	-0.573344	35.4	5.79206	35.5	10.4019	35.6	17.2339	35.6	28.9362	35.3	3.02253	35.4	5.82449	35.5	10.8482	35.6	19.0413	35.6	30.5021		35.3	-1.39703	35.4	6.59303	35.5	12.0035	35.6	20.8441	35.6	34.0306	35.3	3.5717	35.4	6.87862	35.5	12.795	35.6	22.399	35.6	35.7087		35.4	5.92123	35.5	9.35974	35.5	14.8266	35.6	27.3334
35.4	-0.576624	35.5	5.79888	35.6	10.404	35.7	17.2422	35.7	28.9404	35.4	3.02309	35.5	5.82542	35.6	10.8495	35.7	19.0426	35.7	30.5027		35.4	-1.39992	35.5	6.59518	35.6	12.0084	35.7	20.8578	35.7	34.0435	35.4	3.57259	35.5	6.88011	35.6	12.7971	35.7	22.4012	35.7	35.7099		35.5	5.92807	35.6	9.36616	35.6	14.839	35.7	27.3604
35.5	-0.576148	35.6	5.79932	35.7	10.4081	35.8	17.2488	35.8	28.9492	35.5	3.02364	35.6	5.82633	35.7	10.8508	35.8	19.0438	35.8	30.5034		35.5	-1.39882	35.6	6.59844	35.7	12.0121	35.8	20.8634	35.8	34.0537	35.5	3.57346	35.6	6.88159	35.7	12.7992	35.8	22.4034	35.8	35.7111		35.6	5.93464	35.7	9.37225	35.7	14.8513	35.8	27.3824
35.6	-0.577505	35.7	5.80068	35.8	10.4082	35.9	17.2547	35.9	28.9567	35.6	3.02418	35.7	5.82724	35.8	10.8521	35.9	19.0451	35.9	30.504		35.6	-1.39807	35.7	6.60262	35.8	12.0155	35.9	20.8682	35.9	34.0637	35.6	3.57433	35.7	6.88305	35.8	12.8013	35.9	22.4055	35.9	35.7123		35.7	5.93968	35.8	9.38235	35.8	14.8646	35.9	27.4062
35.7	-0.580079	35.8	5.80258	35.9	10.4103	36	17.2602	36	28.9627	35.7	3.02471	35.8	5.82813	35.9	10.8533	36	19.0463	36	30.5046		35.7	-1.39509	35.8	6.60559	35.9	12.02	36	20.8767	36	34.0744	35.7	3.57519	35.8	6.8845	35.9	12.8034	36	22.4076	36	35.7134		35.8	5.94598	35.9	9.39062	35.9	14.8736	36	27.4273
35.8	-0.581057	35.9	5.80574	36	10.4128	36.1	17.2685	36.1	28.9745	35.8	3.02524	35.9	5.82901	36	10.8546	36.1	19.0475	36.1	30.5052		35.8	-1.39573	35.9	6.60749	36	12.0278	36.1	20.886	36.1	34.0856	35.8	3.57604	35.9	6.88593	36	12.8054	36.1	22.4097	36.1	35.7146		35.9	5.95122	36	9.39826	36	14.8819	36.1	27.4484
35.9	-0.581999	36	5.80665	36.1	10.418	36.2	17.2767	36.2	28.9849	35.9	3.02577	36	5.82988	36.1	10.8558	36.2	19.0487	36.2	30.5058		35.9	-1.39418	36	6.6108	36.1	12.0349	36.2	20.8933	36.2	34.0951	35.9	3.57688	36	6.88734	36.1	12.8074	36.2	22.4118	36.2	35.7157		36	5.95261	36.1	9.40281	36.1	14.893	36.2	27.4693
36	-0.585259	36.1	5.81088	36.2	10.4197	36.3	17.2846	36.3	28.9932	36	3.02628	36.1	5.83074	36.2	10.857	36.3	19.0499	36.3	30.5064		36	-1.39097	36.1	6.61183	36.2	12.0362	36.3	20.9	36.3	34.1045	36	3.57771	36.1	6.88874	36.2	12.8094	36.3	22.4138	36.3	35.7168		36.1	5.95575	36.2	9.41041	36.2	14.9075	36.3	27.4887
36.1	-0.584449	36.2	5.81127	36.3	10.4202	36.4	17.2944	36.4	28.9995	36.1	3.02679	36.2	5.83158	36.3	10.8582	36.4	19.0511	36.4	30.507		36.1	-1.39087	36.2	6.61336	36.3	12.0343	36.4	20.9075	36.4	34.1129	36.1	3.57854	36.2	6.89012	36.3	12.8114	36.4	22.4158	36.4	35.7179		36.2	5.96307	36.3	9.41702	36.3	14.9148	36.4	27.5115
36.2	-0.588054	36.3	5.81199	36.4	10.4197	36.5	17.303	36.5	29.0074	36.2	3.0273	36.3	5.83242	36.4	10.8593	36.5	19.0522	36.5	30.5076		36.2	-1.39019	36.3	6.61437	36.4	12.0372	36.5	20.9188	36.5	34.1247	36.2	3.57935	36.3	6.89149	36.4	12.8133	36.5	22.4178	36.5	35.7189		36.3	5.97001	36.4	9.42319	36.4	14.9257	36.5	27.53
36.3	-0.587866	36.4	5.81073	36.5	10.421	36.6	17.3111	36.6	29.0158	36.3	3.0278	36.4	5.83325	36.5	10.8605	36.6	19.0533	36.6	30.5081		36.3	-1.3917	36.4	6.61589	36.5	12.0428	36.6	20.929	36.6	34.1363	36.3	3.58015	36.4	6.89284	36.5	12.8153	36.6	22.4198	36.6	35.72		36.4	5.97492	36.5	9.42568	36.5	14.9346	36.6	27.5469
36.4	-0.589156	36.5	5.80965	36.6	10.4218	36.7	17.3171	36.7	29.0244	36.4	3.02829	36.5	5.83407	36.6	10.8616	36.7	19.0545	36.7	30.5087		36.4	-1.3971	36.5	6.61802	36.6	12.0458	36.7	20.9347	36.7	34.1452	36.4	3.58095	36.5	6.89417	36.6	12.8171	36.7	22.4217	36.7	35.721		36.5	5.9772	36.6	9.43323	36.6	14.9447	36.7	27.5642
36.5	-0.588408	36.6	5.8103	36.7	10.4256	36.8	17.3229	36.8	29.0362	36.5	3.02878	36.6	5.83487	36.7	10.8627	36.8	19.0555	36.8	30.5092		36.5	-1.39943	36.6	6.62244	36.7	12.0483	36.8	20.939	36.8	34.1557	36.5	3.58174	36.6	6.89549	36.7	12.819	36.8	22.4236	36.8	35.722		36.6	5.98298	36.7	9.441	36.7	14.9561	36.8	27.5809
36.6	-0.588175	36.7	5.8118	36.8	10.4289	36.9	17.3292	36.9	29.0459	36.6	3.02926	36.7	5.83567	36.8	10.8638	36.9	19.0566	36.9	30.5097		36.6	-1.39961	36.7	6.62342	36.8	12.0522	36.9	20.9472	36.9	34.1659	36.6	3.58252	36.7	6.8968	36.8	12.8209	36.9	22.4255	36.9	35.723		36.7	5.98548	36.8	9.44254	36.8	14.965	36.9	27.5991
36.7	-0.588059	36.8	5.81035	36.9	10.4349	37	17.3352	37	29.0544	36.7	3.02973	36.8	5.83646	36.9	10.8649	37	19.0577	37	30.5102		36.7	-1.40153	36.8	6.62449	36.9	12.0577	37	20.9544	37	34.1756	36.7	3.58329	36.8	6.89809	36.9	12.8227	37	22.4273	37	35.7239		36.8	5.98551	36.9	9.4497	36.9	14.9767	37	27.6186
36.8	-0.58831	36.9	5.81	37	10.4412	37.1	17.3426	37.1	29.0622	36.8	3.0302	36.9	5.83724	37	10.866	37.1	19.0587	37.1	30.5107		36.8	-1.40203	36.9	6.62469	37	12.0625	37.1	20.9632	37.1	34.1879	36.8	3.58405	36.9	6.89937	37	12.8245	37.1	22.4292	37.1	35.7249		36.9	5.98863	37	9.45768	37	14.9886	37.1	27.6388
36.9	-0.588761	37	5.80889	37.1	10.4457	37.2	17.3513	37.2	29.0698	36.9	3.03067	37	5.83801	37.1	10.8671	37.2	19.0598	37.2	30.5112		36.9	-1.40153	37	6.62489	37.1	12.0644	37.2	20.9727	37.2	34.2001	36.9	3.58481	37	6.90063	37.1	12.8263	37.2	22.431	37.2	35.7258		37	5.99173	37.1	9.46935	37.1	14.9981	37.2	27.6613
37	-0.592407	37.1	5.80678	37.2	10.45	37.3	17.3537	37.3	29.0805	37	3.03113	37.1	5.83877	37.2	10.8681	37.3	19.0608	37.3	30.5117		37	-1.40026	37.1	6.62818	37.2	12.0683	37.3	20.9841	37.3	34.214	37	3.58556	37.1	6.90188	37.2	12.8281	37.3	22.4327	37.3	35.7267		37.1	5.99536	37.2	9.47997	37.2	15.0107	37.3	27.679
37.1	-0.590564	37.2	5.80792	37.3	10.4492	37.4	17.3574	37.4	29.09	37.1	3.03158	37.2	5.83952	37.3	10.8692	37.4	19.0618	37.4	30.5122		37.1	-1.39908	37.2	6.63179	37.3	12.0733	37.4	20.9953	37.4	34.2272	37.1	3.58629	37.2	6.90312	37.3	12.8298	37.4	22.4345	37.4	35.7276		37.2	5.99903	37.3	9.48607	37.3	15.0183	37.4	27.7019
37.2	-0.586843	37.3	5.80882	37.4	10.4513	37.5	17.3633	37.5	29.0993	37.2	3.03203	37.3	5.84026	37.4	10.8702	37.5	19.0628	37.5	30.5127		37.2	-1.3951	37.3	6.6372	37.4	12.0781	37.5	21.0032	37.5	34.2389	37.2	3.58703	37.3	6.90434	37.4	12.8315	37.5	22.4362	37.5	35.7285		37.3	6.0023	37.4	9.4905	37.4	15.0277	37.5	27.7242
37.3	-0.583122	37.4	5.81323	37.5	10.4518	37.6	17.3726	37.6	29.107	37.3	3.03247	37.4	5.84099	37.5	10.8712	37.6	19.0637	37.6	30.5131		37.3	-1.38986	37.4	6.64273	37.5	12.0828	37.6	21.0151	37.6	34.2536	37.3	3.58775	37.4	6.90555	37.5	12.8332	37.6	22.4379	37.6	35.7294		37.4	6.00585	37.5	9.50073	37.5	15.0392	37.6	27.7442
37.4	-0.581275	37.5	5.81503	37.6	10.454	37.7	17.3791	37.7	29.1141	37.4	3.03291	37.5	5.84171	37.6	10.8722	37.7	19.0647	37.7	30.5136		37.4	-1.38688	37.5	6.64771	37.6	12.0879	37.7	21.0226	37.7	34.2655	37.4	3.58846	37.5	6.90674	37.6	12.8349	37.7	22.4396	37.7	35.7302		37.5	6.00887	37.6	9.50718	37.6	15.0505	37.7	27.7625
37.5	-0.580364	37.6	5.81476	37.7	10.4552	37.8	17.387	37.8	29.1274	37.5	3.03334	37.6	5.84242	37.7	10.8732	37.8	19.0656	37.8	30.514		37.5	-1.38669	37.6	6.65325	37.7	12.0935	37.8	21.0279	37.8	34.2774	37.5	3.58917	37.6	6.90792	37.7	12.8366	37.8	22.4412	37.8	35.7311		37.6	6.01521	37.7	9.51347	37.7	15.0543	37.8	27.7796
37.6	-0.579338	37.7	5.81632	37.8	10.4602	37.9	17.3929	37.9	29.1384	37.6	3.03377	37.7	5.84313	37.8	10.8741	37.9	19.0665	37.9	30.5144		37.6	-1.38548	37.7	6.65684	37.8	12.0959	37.9	21.0349	37.9	34.2876	37.6	3.58987	37.7	6.90909	37.8	12.8382	37.9	22.4429	37.9	35.7319		37.7	6.01744	37.8	9.52261	37.8	15.0617	37.9	27.7987
37.7	-0.577553	37.8	5.82032	37.9	10.4623	38	17.3959	38	29.1478	37.7	3.03419	37.8	5.84383	37.9	10.8751	38	19.0674	38	30.5149		37.7	-1.38286	37.8	6.65987	37.9	12.1001	38	21.0409	38	34.2935	37.7	3.59057	37.8	6.91025	37.9	12.8398	38	22.4445	38	35.7327		37.8	6.01978	37.9	9.53136	37.9	15.0731	38	27.8142
37.8	-0.574533	37.9	5.81991	38	10.466	38.1	17.398	38.1	29.1555	37.8	3.03461	37.9	5.84451	38	10.876	38.1	19.0683	38.1	30.5153		37.8	-1.38246	37.9	6.66346	38	12.1021	38.1	21.0511	38.1	34.3021	37.8	3.59125	37.9	6.91139	38	12.8414	38.1	22.4461	38.1	35.7335		37.9	6.02619	38	9.53389	38	15.0809	38.1	27.83
37.9	-0.575319	38	5.81941	38.1	10.4649	38.2	17.4035	38.2	29.1663	37.9	3.03502	38	5.84519	38.1	10.877	38.2	19.0692	38.2	30.5157		37.9	-1.38697	38	6.66227	38.1	12.1078	38.2	21.0615	38.2	34.3128	37.9	3.59193	38	6.91252	38.1	12.843	38.2	22.4476	38.2	35.7343		38	6.02824	38.1	9.54088	38.1	15.089	38.2	27.8461
38	-0.576117	38.1	5.817	38.2	10.4666	38.3	17.4127	38.3	29.1775	38	3.03543	38.1	5.84586	38.2	10.8779	38.3	19.0701	38.3	30.5161		38	-1.38986	38.1	6.66158	38.2	12.1111	38.3	21.069	38.3	34.3224	38	3.5926	38.1	6.91364	38.2	12.8446	38.3	22.4492	38.3	35.7351		38.1	6.03488	38.2	9.54713	38.2	15.099	38.3	27.8678
38.1	-0.577103	38.2	5.81674	38.3	10.47	38.4	17.4198	38.4	29.1859	38.1	3.03583	38.2	5.84653	38.3	10.8788	38.4	19.071	38.4	30.5165		38.1	-1.39046	38.2	6.66602	38.3	12.1121	38.4	21.0778	38.4	34.3315	38.1	3.59326	38.2	6.91474	38.3	12.8461	38.4	22.4507	38.4	35.7358		38.2	6.04048	38.3	9.55398	38.3	15.1117	38.4	27.8868
38.2	-0.579185	38.3	5.81631	38.4	10.4683	38.5	17.4263	38.5	29.1946	38.2	3.03623	38.3	5.84718	38.4	10.8797	38.5	19.0718	38.5	30.5169		38.2	-1.38933	38.3	6.66664	38.4	12.1137	38.5	21.092	38.5	34.3459	38.2	3.59392	38.3	6.91583	38.4	12.8476	38.5	22.4522	38.5	35.7366		38.3	6.0476	38.4	9.55403	38.4	15.1171	38.5	27.9014
38.3	-0.581028	38.4	5.8191	38.5	10.4709	38.6	17.4347	38.6	29.2044	38.3	3.03662	38.4	5.84783	38.5	10.8806	38.6	19.0726	38.6	30.5172		38.3	-1.38477	38.4	6.66811	38.5	12.1224	38.6	21.0983	38.6	34.3586	38.3	3.59457	38.4	6.91691	38.5	12.8491	38.6	22.4537	38.6	35.7373		38.4	6.04809	38.5	9.55306	38.5	15.1228	38.6	27.9202
38.4	-0.585089	38.5	5.8217	38.6	10.4765	38.7	17.4438	38.7	29.2152	38.4	3.03701	38.5	5.84847	38.6	10.8814	38.7	19.0734	38.7	30.5176		38.4	-1.38826	38.5	6.67555	38.6	12.1286	38.7	21.1071	38.7	34.372	38.4	3.59521	38.5	6.91798	38.6	12.8506	38.7	22.4551	38.7	35.738		38.5	6.05278	38.6	9.55523	38.6	15.1325	38.7	27.9418
38.5	-0.585225	38.6	5.82343	38.7	10.4815	38.8	17.4533	38.8	29.2262	38.5	3.03739	38.6	5.8491	38.7	10.8823	38.8	19.0743	38.8	30.518		38.5	-1.38695	38.6	6.67729	38.7	12.1349	38.8	21.1137	38.8	34.381	38.5	3.59585	38.6	6.91904	38.7	12.8521	38.8	22.4566	38.8	35.7387		38.6	6.05923	38.7	9.56126	38.7	15.145	38.8	27.9615
38.6	-0.583597	38.7	5.82699	38.8	10.4897	38.9	17.4587	38.9	29.2369	38.6	3.03777	38.7	5.84972	38.8	10.8832	38.9	19.075	38.9	30.5183		38.6	-1.3868	38.7	6.67998	38.8	12.1403	38.9	21.1199	38.9	34.3878	38.6	3.59648	38.7	6.92008	38.8	12.8536	38.9	22.458	38.9	35.7394		38.7	6.06106	38.8	9.56448	38.8	15.1541	38.9	27.9785
38.7	-0.582746	38.8	5.82973	38.9	10.4919	39	17.4651	39	29.2445	38.7	3.03815	38.8	5.85033	38.9	10.884	39	19.0758	39	30.5187		38.7	-1.38646	38.8	6.68168	38.9	12.1436	39	21.125	39	34.4008	38.7	3.5971	38.8	6.92111	38.9	12.855	39	22.4594	39	35.7401		38.8	6.06534	38.9	9.56654	38.9	15.1658	39	27.9978
38.8	-0.578825	38.9	5.83228	39	10.4938	39.1	17.4715	39.1	29.2524	38.8	3.03852	38.9	5.85094	39	10.8848	39.1	19.0766	39.1	30.519		38.8	-1.38438	38.9	6.68355	39	12.1474	39.1	21.13	39.1	34.4073	38.8	3.59771	38.9	6.92213	39	12.8564	39.1	22.4608	39.1	35.7408		38.9	6.06516	39	9.56921	39	15.1731	39.1	28.0156
38.9	-0.574695	39	5.83388	39.1	10.4951	39.2	17.4774	39.2	29.2571	38.9	3.03889	39	5.85154	39.1	10.8856	39.2	19.0774	39.2	30.5194		38.9	-1.38524	39	6.68953	39.1	12.1523	39.2	21.137	39.2	34.4186	38.9	3.59832	39	6.92314	39.1	12.8578	39.2	22.4621	39.2	35.7414		39	6.06723	39.1	9.5765	39.1	15.1808	39.2	28.0346
39	-0.574812	39.1	5.83654	39.2	10.501	39.3	17.4815	39.3	29.2638	39	3.03925	39.1	5.85214	39.2	10.8864	39.3	19.0781	39.3	30.5197		39	-1.38662	39.1	6.68956	39.2	12.1556	39.3	21.1451	39.3	34.4291	39	3.59892	39.1	6.92414	39.2	12.8592	39.3	22.4635	39.3	35.7421		39.1	6.07189	39.2	9.58565	39.2	15.1865	39.3	28.0522
39.1	-0.571594	39.2	5.83734	39.3	10.503	39.4	17.4876	39.4	29.2716	39.1	3.03961	39.2	5.85272	39.3	10.8872	39.4	19.0788	39.4	30.52		39.1	-1.38799	39.2	6.69128	39.3	12.1614	39.4	21.1497	39.4	34.4367	39.1	3.59952	39.2	6.92513	39.3	12.8606	39.4	22.4648	39.4	35.7427		39.2	6.07557	39.3	9.59237	39.3	15.1993	39.4	28.0726
39.2	-0.571776	39.3	5.83461	39.4	10.503	39.5	17.4938	39.5	29.2822	39.2	3.03996	39.3	5.8533	39.4	10.888	39.5	19.0796	39.5	30.5203		39.2	-1.3873	39.3	6.69385	39.4	12.1652	39.5	21.1568	39.5	34.4478	39.2	3.60011	39.3	6.9261	39.4	12.8619	39.5	22.4661	39.5	35.7433		39.3	6.08039	39.4	9.5982	39.4	15.2092	39.5	28.0952
39.3	-0.57427	39.4	5.83367	39.5	10.5075	39.6	17.4968	39.6	29.2896	39.3	3.04031	39.4	5.85387	39.5	10.8888	39.6	19.0803	39.6	30.5207		39.3	-1.38486	39.4	6.69455	39.5	12.1708	39.6	21.1633	39.6	34.4588	39.3	3.60069	39.4	6.92707	39.5	12.8632	39.6	22.4674	39.6	35.7439		39.4	6.08633	39.5	9.60501	39.5	15.2197	39.6	28.107
39.4	-0.574271	39.5	5.83752	39.6	10.5086	39.7	17.498	39.7	29.2991	39.4	3.04065	39.5	5.85444	39.6	10.8896	39.7	19.081	39.7	30.521		39.4	-1.38341	39.5	6.70008	39.6	12.1758	39.7	21.1702	39.7	34.4701	39.4	3.60127	39.5	6.92802	39.6	12.8646	39.7	22.4686	39.7	35.7445		39.5	6.08995	39.6	9.60801	39.6	15.2315	39.7	28.1221
39.5	-0.572752	39.6	5.83783	39.7	10.5114	39.8	17.5014	39.8	29.3059	39.5	3.04099	39.6	5.85499	39.7	10.8903	39.8	19.0817	39.8	30.5213		39.5	-1.38276	39.6	6.70007	39.7	12.1819	39.8	21.1777	39.8	34.4811	39.5	3.60184	39.6	6.92897	39.7	12.8659	39.8	22.4699	39.8	35.7451		39.6	6.09115	39.7	9.61251	39.7	15.2428	39.8	28.1404
39.6	-0.574271	39.7	5.8362	39.8	10.5104	39.9	17.5097	39.9	29.3125	39.6	3.04133	39.7	5.85554	39.8	10.891	39.9	19.0824	39.9	30.5216		39.6	-1.3839	39.7	6.70302	39.8	12.1872	39.9	21.1813	39.9	34.4864	39.6	3.60241	39.7	6.9299	39.8	12.8672	39.9	22.4711	39.9	35.7457		39.7	6.09459	39.8	9.61425	39.8	15.2547	39.9	28.1594
39.7	-0.57689	39.8	5.83373	39.9	10.5135	40	17.5192	40	29.3223	39.7	3.04166	39.8	5.85609	39.9	10.8918	40	19.083	40	30.5218		39.7	-1.38819	39.8	6.70452	39.9	12.1935	40	21.1891	40	34.4949	39.7	3.60296	39.8	6.93082	39.9	12.8684	40	22.4723	40	35.7463		39.8	6.09404	39.9	9.61941	39.9	15.2655	40	28.1794
39.8	-0.578051	39.9	5.83804	40	10.5162	40.1	17.5264	40.1	29.3294	39.8	3.04199	39.9	5.85662	40	10.8925	40.1	19.0837	40.1	30.5221		39.8	-1.3907	39.9	6.70631	40	12.2009	40.1	21.195	40.1	34.5004	39.8	3.60352	39.9	6.93174	40	12.8697	40.1	22.4735	40.1	35.7468		39.9	6.0978	40	9.63003	40	15.2781	40.1	28.1995
39.9	-0.573195	40	5.84121	40.1	10.5229	40.2	17.5372	40.2	29.34	39.9	3.04232	40	5.85716	40.1	10.8932	40.2	19.0843	40.2	30.5224		39.9	-1.39298	40	6.70637	40.1	12.2034	40.2	21.1992	40.2	34.5082	39.9	3.60406	40	6.93264	40.1	12.8709	40.2	22.4747	40.2	35.7474		40	6.1045	40.1	9.63737	40.1	15.2904	40.2	28.2191
40	-0.570348	40.1	5.84526	40.2	10.5307	40.3	17.5429	40.3	29.3513	40	3.04264	40.1	5.85768	40.2	10.8939	40.3	19.085	40.3	30.5227		40	-1.39467	40.1	6.70966	40.2	12.2106	40.3	21.2037	40.3	34.5175	40	3.60461	40.1	6.93353	40.2	12.8722	40.3	22.4759	40.3	35.7479		40.1	6.10941	40.2	9.64556	40.2	15.3021	40.3	28.2367
40.1	-0.569734	40.2	5.8481	40.3	10.5359	40.4	17.5481	40.4	29.3622	40.1	3.04296	40.2	5.8582	40.3	10.8946	40.4	19.0856	40.4	30.5229		40.1	-1.39325	40.2	6.71276	40.3	12.214	40.4	21.2126	40.4	34.5276	40.1	3.60514	40.2	6.93441	40.3	12.8734	40.4	22.477	40.4	35.7485		40.2	6.11358	40.3	9.64916	40.3	15.3123	40.4	28.2579
40.2	-0.569704	40.3	5.85117	40.4	10.539	40.5	17.5529	40.5	29.3663	40.2	3.04327	40.3	5.85871	40.4	10.8953	40.5	19.0862	40.5	30.5232		40.2	-1.39468	40.3	6.71402	40.4	12.2187	40.5	21.2218	40.5	34.5362	40.2	3.60567	40.3	6.93529	40.4	12.8746	40.5	22.4782	40.5	35.749		40.3	6.11659	40.4	9.65715	40.4	15.321	40.5	28.273
40.3	-0.568776	40.4	5.85019	40.5	10.5392	40.6	17.557	40.6	29.3728	40.3	3.04358	40.4	5.85921	40.5	10.896	40.6	19.0868	40.6	30.5235		40.3	-1.39829	40.4	6.71349	40.5	12.2258	40.6	21.2318	40.6	34.5469	40.3	3.60619	40.4	6.93615	40.5	12.8757	40.6	22.4793	40.6	35.7495		40.4	6.11655	40.5	9.66128	40.5	15.3268	40.6	28.2871
40.4	-0.570969	40.5	5.84969	40.6	10.5399	40.7	17.561	40.7	29.3797	40.4	3.04389	40.5	5.85971	40.6	10.8966	40.7	19.0874	40.7	30.5237		40.4	-1.39909	40.5	6.71666	40.6	12.2286	40.7	21.2406	40.7	34.5615	40.4	3.60671	40.5	6.937	40.6	12.8769	40.7	22.4804	40.7	35.75		40.5	6.11889	40.6	9.66564	40.6	15.3385	40.7	28.3034
40.5	-0.571066	40.6	5.85031	40.7	10.5401	40.8	17.5624	40.8	29.3849	40.5	3.04419	40.6	5.8602	40.7	10.8973	40.8	19.088	40.8	30.524		40.5	-1.40084	40.6	6.71993	40.7	12.236	40.8	21.2502	40.8	34.5722	40.5	3.60722	40.6	6.93785	40.7	12.8781	40.8	22.4815	40.8	35.7505		40.6	6.12312	40.7	9.67452	40.7	15.3519	40.8	28.3196
40.6	-0.571573	40.7	5.85006	40.8	10.5416	40.9	17.57	40.9	29.3939	40.6	3.04449	40.7	5.86069	40.8	10.898	40.9	19.0886	40.9	30.5242		40.6	-1.39945	40.7	6.72328	40.8	12.2385	40.9	21.2562	40.9	34.5855	40.6	3.60773	40.7	6.93868	40.8	12.8792	40.9	22.4826	40.9	35.751		40.7	6.13124	40.8	9.6799	40.8	15.3608	40.9	28.3363
40.7	-0.570421	40.8	5.84879	40.9	10.5445	41	17.5744	41	29.4022	40.7	3.04479	40.8	5.86117	40.9	10.8986	41	19.0892	41	30.5244		40.7	-1.39775	40.8	6.72703	40.9	12.2453	41	21.2634	41	34.5978	40.7	3.60823	40.8	6.93951	40.9	12.8803	41	22.4836	41	35.7515		40.8	6.13443	40.9	9.68379	40.9	15.3691	41	28.361
40.8	-0.569767	40.9	5.85323	41	10.5453	41.1	17.5823	41.1	29.4084	40.8	3.04508	40.9	5.86165	41	10.8992	41.1	19.0898	41.1	30.5247		40.8	-1.40119	40.9	6.72772	41	12.2499	41.1	21.2749	41.1	34.6092	40.8	3.60873	40.9	6.94032	41	12.8814	41.1	22.4847	41.1	35.7519		40.9	6.1361	41	9.68807	41	15.3799	41.1	28.3779
40.9	-0.568539	41	5.85624	41.1	10.5501	41.2	17.5894	41.2	29.4188	40.9	3.04537	41	5.86212	41.1	10.8999	41.2	19.0903	41.2	30.5249		40.9	-1.40491	41	6.73124	41.1	12.2529	41.2	21.2832	41.2	34.6202	40.9	3.60922	41	6.94113	41.1	12.8825	41.2	22.4857	41.2	35.7524		41	6.14193	41.1	9.68945	41.1	15.3891	41.2	28.3951
41	-0.56635	41.1	5.85552	41.2	10.5557	41.3	17.5966	41.3	29.4271	41	3.04565	41.1	5.86258	41.2	10.9005	41.3	19.0909	41.3	30.5251		41	-1.40284	41.1	6.73538	41.2	12.2565	41.3	21.29	41.3	34.6306	41	3.60971	41.1	6.94193	41.2	12.8836	41.3	22.4867	41.3	35.7529		41.1	6.14548	41.2	9.69145	41.2	15.3974	41.3	28.4167
41.1	-0.568485	41.2	5.85527	41.3	10.5598	41.4	17.6035	41.4	29.4338	41.1	3.04594	41.2	5.86304	41.3	10.9011	41.4	19.0914	41.4	30.5254		41.1	-1.40148	41.2	6.73731	41.3	12.2601	41.4	21.2974	41.4	34.6441	41.1	3.61019	41.2	6.94272	41.3	12.8847	41.4	22.4877	41.4	35.7533		41.2	6.14652	41.3	9.6992	41.3	15.4071	41.4	28.4329
41.2	-0.564614	41.3	5.85566	41.4	10.564	41.5	17.6107	41.5	29.4446	41.2	3.04621	41.3	5.86349	41.4	10.9017	41.5	19.092	41.5	30.5256		41.2	-1.40145	41.3	6.73817	41.4	12.2654	41.5	21.3068	41.5	34.6556	41.2	3.61066	41.3	6.9435	41.4	12.8858	41.5	22.4887	41.5	35.7537		41.3	6.15122	41.4	9.70652	41.4	15.4165	41.5	28.4489
41.3	-0.565192	41.4	5.8576	41.5	10.5691	41.6	17.6159	41.6	29.4526	41.3	3.04649	41.4	5.86393	41.5	10.9023	41.6	19.0925	41.6	30.5258		41.3	-1.39965	41.4	6.73788	41.5	12.2722	41.6	21.314	41.6	34.6625	41.3	3.61113	41.4	6.94427	41.5	12.8868	41.6	22.4897	41.6	35.7542		41.4	6.15527	41.5	9.71647	41.5	15.4273	41.6	28.4627
41.4	-0.565287	41.5	5.8623	41.6	10.5726	41.7	17.6222	41.7	29.4608	41.4	3.04676	41.5	5.86438	41.6	10.9029	41.7	19.093	41.7	30.526		41.4	-1.39687	41.5	6.74023	41.6	12.2776	41.7	21.3207	41.7	34.674	41.4	3.6116	41.5	6.94503	41.6	12.8878	41.7	22.4906	41.7	35.7546		41.5	6.1602	41.6	9.72307	41.6	15.4354	41.7	28.4795
41.5	-0.562015	41.6	5.86129	41.7	10.5779	41.8	17.6255	41.8	29.4722	41.5	3.04703	41.6	5.86481	41.7	10.9034	41.8	19.0935	41.8	30.5262		41.5	-1.39487	41.6	6.743	41.7	12.2813	41.8	21.3235	41.8	34.683	41.5	3.61206	41.6	6.94579	41.7	12.8889	41.8	22.4916	41.8	35.755		41.6	6.16088	41.7	9.72775	41.7	15.4434	41.8	28.4964
41.6	-0.559233	41.7	5.86305	41.8	10.5807	41.9	17.6311	41.9	29.4796	41.6	3.0473	41.7	5.86524	41.8	10.904	41.9	19.094	41.9	30.5264		41.6	-1.39572	41.7	6.74696	41.8	12.2869	41.9	21.3321	41.9	34.6986	41.6	3.61251	41.7	6.94653	41.8	12.8899	41.9	22.4925	41.9	35.7554		41.7	6.16123	41.8	9.73392	41.8	15.4524	41.9	28.5143
41.7	-0.555719	41.8	5.86611	41.9	10.5854	42	17.637	42	29.4865	41.7	3.04756	41.8	5.86567	41.9	10.9046	42	19.0945	42	30.5266		41.7	-1.39308	41.8	6.75126	41.9	12.2957	42	21.3413	42	34.7115	41.7	3.61296	41.8	6.94727	41.9	12.8909	42	22.4934	42	35.7558		41.8	6.16506	41.9	9.73995	41.9	15.462	42	28.5267
41.8	-0.553688	41.9	5.86974	42	10.59	42.1	17.6442	42.1	29.4962	41.8	3.04782	41.9	5.86608	42	10.9051	42.1	19.095	42.1	30.5268		41.8	-1.39664	41.9	6.7565	42	12.3029	42.1	21.3495	42.1	34.7238	41.8	3.61341	41.9	6.948	42	12.8919	42.1	22.4943	42.1	35.7562		41.9	6.16511	42	9.7429	42	15.4751	42.1	28.5394
41.9	-0.553745	42	5.87171	42.1	10.5965	42.2	17.6443	42.2	29.4992	41.9	3.04807	42	5.8665	42.1	10.9057	42.2	19.0955	42.2	30.527		41.9	-1.39404	42	6.75895	42.1	12.308	42.2	21.3542	42.2	34.7334	41.9	3.61385	42	6.94872	42.1	12.8928	42.2	22.4952	42.2	35.7566		42	6.16452	42.1	9.74408	42.1	15.4847	42.2	28.5529
42	-0.553873	42.1	5.87394	42.2	10.6026	42.3	17.6481	42.3	29.5061	42	3.04833	42.1	5.86691	42.2	10.9062	42.3	19.0959	42.3	30.5272		42	-1.39448	42.1	6.75986	42.2	12.3129	42.3	21.3587	42.3	34.741	42	3.61429	42.1	6.94943	42.2	12.8938	42.3	22.4961	42.3	35.757		42.1	6.169	42.2	9.74849	42.2	15.4915	42.3	28.5703
42.1	-0.5496	42.2	5.87235	42.3	10.6074	42.4	17.6541	42.4	29.5185	42.1	3.04858	42.2	5.86731	42.3	10.9067	42.4	19.0964	42.4	30.5274		42.1	-1.39401	42.2	6.7617	42.3	12.3201	42.4	21.3672	42.4	34.7493	42.1	3.61472	42.2	6.95014	42.3	12.8947	42.4	22.497	42.4	35.7574		42.2	6.17212	42.3	9.75682	42.3	15.4982	42.4	28.5874
42.2	-0.550073	42.3	5.87745	42.4	10.6144	42.5	17.6567	42.5	29.5281	42.2	3.04883	42.3	5.86771	42.4	10.9073	42.5	19.0969	42.5	30.5275		42.2	-1.39552	42.3	6.76476	42.4	12.3277	42.5	21.3738	42.5	34.7587	42.2	3.61515	42.3	6.95084	42.4	12.8957	42.5	22.4978	42.5	35.7577		42.3	6.17537	42.4	9.76037	42.4	15.5086	42.5	28.5998
42.3	-0.550879	42.4	5.88462	42.5	10.6204	42.6	17.6588	42.6	29.5369	42.3	3.04907	42.4	5.86811	42.5	10.9078	42.6	19.0973	42.6	30.5277		42.3	-1.39543	42.4	6.77177	42.5	12.3311	42.6	21.3794	42.6	34.7684	42.3	3.61557	42.4	6.95153	42.5	12.8966	42.6	22.4987	42.6	35.7581		42.4	6.17394	42.5	9.76559	42.5	15.5179	42.6	28.6171
42.4	-0.552005	42.5	5.88807	42.6	10.6247	42.7	17.6638	42.7	29.5491	42.4	3.04931	42.5	5.8685	42.6	10.9083	42.7	19.0978	42.7	30.5279		42.4	-1.39461	42.5	6.77528	42.6	12.3353	42.7	21.3869	42.7	34.7815	42.4	3.61599	42.5	6.95221	42.6	12.8975	42.7	22.4995	42.7	35.7584		42.5	6.17522	42.6	9.77524	42.6	15.5296	42.7	28.6307
42.5	-0.552439	42.6	5.8909	42.7	10.6302	42.8	17.6695	42.8	29.5555	42.5	3.04955	42.6	5.86888	42.7	10.9088	42.8	19.0982	42.8	30.5281		42.5	-1.39449	42.6	6.77747	42.7	12.3414	42.8	21.3946	42.8	34.791	42.5	3.6164	42.6	6.95288	42.7	12.8984	42.8	22.5004	42.8	35.7588		42.6	6.1819	42.7	9.78114	42.7	15.5432	42.8	28.6465
42.6	-0.554466	42.7	5.89583	42.8	10.6313	42.9	17.6735	42.9	29.5598	42.6	3.04979	42.7	5.86926	42.8	10.9093	42.9	19.0986	42.9	30.5282		42.6	-1.39155	42.7	6.77851	42.8	12.3429	42.9	21.4026	42.9	34.8004	42.6	3.61681	42.7	6.95355	42.8	12.8993	42.9	22.5012	42.9	35.7591		42.7	6.18368	42.8	9.78494	42.8	15.55	42.9	28.6645
42.7	-0.555367	42.8	5.89874	42.9	10.6343	43	17.6766	43	29.5686	42.7	3.05002	42.8	5.86964	42.9	10.9098	43	19.0991	43	30.5284		42.7	-1.39104	42.8	6.78039	42.9	12.347	43	21.4076	43	34.8107	42.7	3.61721	42.8	6.95421	42.9	12.9002	43	22.502	43	35.7595		42.8	6.18735	42.9	9.79258	42.9	15.5574	43	28.6817
42.8	-0.554957	42.9	5.89848	43	10.6368	43.1	17.6794	43.1	29.5747	42.8	3.05025	42.9	5.87001	43	10.9103	43.1	19.0995	43.1	30.5285		42.8	-1.38973	42.9	6.78575	43	12.3508	43.1	21.4125	43.1	34.8163	42.8	3.61761	42.9	6.95486	43	12.9011	43.1	22.5028	43.1	35.7598		42.9	6.18991	43	9.79543	43	15.5646	43.1	28.6958
42.9	-0.556973	43	5.89931	43.1	10.6391	43.2	17.6839	43.2	29.5795	42.9	3.05048	43	5.87037	43.1	10.9107	43.2	19.0999	43.2	30.5287		42.9	-1.38749	43	6.7921	43.1	12.353	43.2	21.4164	43.2	34.826	42.9	3.61801	43	6.9555	43.1	12.902	43.2	22.5035	43.2	35.7601		43	6.19181	43.1	9.79728	43.1	15.5713	43.2	28.7119
43	-0.556194	43.1	5.90693	43.2	10.6415	43.3	17.6895	43.3	29.5857	43	3.0507	43.1	5.87074	43.2	10.9112	43.3	19.1003	43.3	30.5289		43	-1.38533	43.1	6.79555	43.2	12.3619	43.3	21.424	43.3	34.8345	43	3.6184	43.1	6.95614	43.2	12.9028	43.3	22.5043	43.3	35.7605		43.1	6.19478	43.2	9.79662	43.2	15.5804	43.3	28.7261
43.1	-0.555892	43.2	5.9094	43.3	10.6444	43.4	17.6954	43.4	29.5921	43.1	3.05093	43.2	5.87109	43.3	10.9117	43.4	19.1007	43.4	30.529		43.1	-1.38782	43.2	6.79849	43.3	12.3698	43.4	21.4298	43.4	34.8419	43.1	3.61879	43.2	6.95677	43.3	12.9036	43.4	22.5051	43.4	35.7608		43.2	6.20024	43.3	9.80123	43.3	15.5868	43.4	28.7455
43.2	-0.558795	43.3	5.91001	43.4	10.6494	43.5	17.6995	43.5	29.6003	43.2	3.05115	43.3	5.87145	43.4	10.9121	43.5	19.1011	43.5	30.5292		43.2	-1.38759	43.3	6.80327	43.4	12.3744	43.5	21.4345	43.5	34.849	43.2	3.61917	43.3	6.9574	43.4	12.9045	43.5	22.5058	43.5	35.7611		43.3	6.20475	43.4	9.80354	43.4	15.596	43.5	28.7609
43.3	-0.562706	43.4	5.91344	43.5	10.6534	43.6	17.7037	43.6	29.6049	43.3	3.05136	43.4	5.87179	43.5	10.9126	43.6	19.1015	43.6	30.5293		43.3	-1.38596	43.4	6.80652	43.5	12.3788	43.6	21.4414	43.6	34.8564	43.3	3.61955	43.4	6.95801	43.5	12.9053	43.6	22.5065	43.6	35.7614		43.4	6.20523	43.5	9.80482	43.5	15.6057	43.6	28.7759
43.4	-0.56321	43.5	5.91453	43.6	10.6589	43.7	17.7042	43.7	29.6142	43.4	3.05158	43.5	5.87214	43.6	10.913	43.7	19.1019	43.7	30.5294		43.4	-1.38899	43.5	6.80768	43.6	12.3814	43.7	21.4514	43.7	34.8656	43.4	3.61993	43.5	6.95862	43.6	12.9061	43.7	22.5073	43.7	35.7617		43.5	6.20731	43.6	9.80707	43.6	15.6181	43.7	28.7914
43.5	-0.561393	43.6	5.91629	43.7	10.6654	43.8	17.7043	43.8	29.624	43.5	3.05179	43.6	5.87248	43.7	10.9135	43.8	19.1022	43.8	30.5296		43.5	-1.39098	43.6	6.80796	43.7	12.3849	43.8	21.4608	43.8	34.8775	43.5	3.6203	43.6	6.95923	43.7	12.9069	43.8	22.508	43.8	35.762		43.6	6.2103	43.7	9.81283	43.7	15.6306	43.8	28.808
43.6	-0.562208	43.7	5.9205	43.8	10.672	43.9	17.7082	43.9	29.6317	43.6	3.052	43.7	5.87281	43.8	10.9139	43.9	19.1026	43.9	30.5297		43.6	-1.38991	43.7	6.80934	43.8	12.3886	43.9	21.4679	43.9	34.8868	43.6	3.62067	43.7	6.95982	43.8	12.9077	43.9	22.5087	43.9	35.7623		43.7	6.21369	43.8	9.8192	43.8	15.6457	43.9	28.8279
43.7	-0.566392	43.8	5.92261	43.9	10.6756	44	17.7129	44	29.6389	43.7	3.05221	43.8	5.87315	43.9	10.9143	44	19.103	44	30.5299		43.7	-1.39081	43.8	6.8119	43.9	12.3951	44	21.4723	44	34.8983	43.7	3.62103	43.8	6.96041	43.9	12.9085	44	22.5094	44	35.7625		43.8	6.22011	43.9	9.82274	43.9	15.6607	44	28.8458
43.8	-0.568854	43.9	5.92399	44	10.6812	44.1	17.7191	44.1	29.6417	43.8	3.05241	43.9	5.87347	44	10.9148	44.1	19.1033	44.1	30.53		43.8	-1.39089	43.9	6.81715	44	12.3973	44.1	21.4784	44.1	34.9102	43.8	3.62139	43.9	6.96099	44	12.9093	44.1	22.5101	44.1	35.7628		43.9	6.22248	44	9.82708	44	15.6688	44.1	28.8642
43.9	-0.57028	44	5.92455	44.1	10.68	44.2	17.727	44.2	29.6478	43.9	3.05261	44	5.8738	44.1	10.9152	44.2	19.1037	44.2	30.5301		43.9	-1.39243	44	6.81987	44.1	12.4035	44.2	21.4822	44.2	34.9229	43.9	3.62174	44	6.96157	44.1	12.91	44.2	22.5108	44.2	35.7631		44	6.22091	44.1	9.83367	44.1	15.6789	44.2	28.8871
44	-0.572005	44.1	5.92479	44.2	10.6852	44.3	17.7333	44.3	29.6529	44	3.05281	44.1	5.87412	44.2	10.9156	44.3	19.104	44.3	30.5302		44	-1.39321	44.1	6.82553	44.2	12.4079	44.3	21.4875	44.3	34.9334	44	3.6221	44.1	6.96214	44.2	12.9108	44.3	22.5114	44.3	35.7634		44.1	6.22215	44.2	9.84051	44.2	15.6923	44.3	28.9078
44.1	-0.577117	44.2	5.93127	44.3	10.6931	44.4	17.7373	44.4	29.6578	44.1	3.05301	44.2	5.87443	44.3	10.916	44.4	19.1044	44.4	30.5304		44.1	-1.38948	44.2	6.82963	44.3	12.4123	44.4	21.492	44.4	34.9403	44.1	3.62244	44.2	6.9627	44.3	12.9115	44.4	22.5121	44.4	35.7636		44.2	6.22762	44.3	9.84692	44.3	15.7014	44.4	28.9247
44.2	-0.577418	44.3	5.93552	44.4	10.6956	44.5	17.7398	44.5	29.6642	44.2	3.05321	44.3	5.87475	44.4	10.9164	44.5	19.1047	44.5	30.5305		44.2	-1.39183	44.3	6.83003	44.4	12.4196	44.5	21.4952	44.5	34.9482	44.2	3.62279	44.3	6.96326	44.4	12.9123	44.5	22.5127	44.5	35.7639		44.3	6.2315	44.4	9.85179	44.4	15.7083	44.5	28.9422
44.3	-0.577373	44.4	5.9393	44.5	10.6972	44.6	17.7437	44.6	29.6725	44.3	3.0534	44.4	5.87505	44.5	10.9168	44.6	19.105	44.6	30.5306		44.3	-1.39404	44.4	6.83123	44.5	12.4246	44.6	21.5005	44.6	34.9602	44.3	3.62313	44.4	6.96381	44.5	12.913	44.6	22.5134	44.6	35.7641		44.4	6.23527	44.5	9.8589	44.5	15.7237	44.6	28.9596
44.4	-0.57731	44.5	5.93802	44.6	10.6982	44.7	17.7464	44.7	29.679	44.4	3.05359	44.5	5.87536	44.6	10.9172	44.7	19.1054	44.7	30.5307		44.4	-1.39663	44.5	6.83188	44.6	12.4254	44.7	21.5071	44.7	34.9657	44.4	3.62347	44.5	6.96436	44.6	12.9137	44.7	22.514	44.7	35.7644		44.5	6.2397	44.6	9.86665	44.6	15.7401	44.7	28.9789
44.5	-0.57993	44.6	5.93667	44.7	10.6971	44.8	17.7467	44.8	29.6861	44.5	3.05378	44.6	5.87566	44.7	10.9176	44.8	19.1057	44.8	30.5308		44.5	-1.39751	44.6	6.83377	44.7	12.4236	44.8	21.5111	44.8	34.9701	44.5	3.6238	44.6	6.9649	44.7	12.9144	44.8	22.5146	44.8	35.7646		44.6	6.24417	44.7	9.87541	44.7	15.7546	44.8	28.9931
44.6	-0.579558	44.7	5.93789	44.8	10.7008	44.9	17.7503	44.9	29.693	44.6	3.05396	44.7	5.87596	44.8	10.918	44.9	19.106	44.9	30.531		44.6	-1.39736	44.7	6.8374	44.8	12.4224	44.9	21.5187	44.9	34.9806	44.6	3.62413	44.7	6.96543	44.8	12.9151	44.9	22.5152	44.9	35.7649		44.7	6.24955	44.8	9.8805	44.8	15.7617	44.9	29.0108
44.7	-0.58204	44.8	5.93771	44.9	10.6999	45	17.7578	45	29.7001	44.7	3.05415	44.8	5.87625	44.9	10.9183	45	19.1063	45	30.5311		44.7	-1.40091	44.8	6.84053	44.9	12.4236	45	21.5239	45	34.992	44.7	3.62446	44.8	6.96596	44.9	12.9158	45	22.5159	45	35.7651		44.8	6.25104	44.9	9.88644	44.9	15.7732	45	29.0305
44.8	-0.583767	44.9	5.93934	45	10.705	45.1	17.7623	45.1	29.7052	44.8	3.05433	44.9	5.87654	45	10.9187	45.1	19.1066	45.1	30.5312		44.8	-1.40381	44.9	6.84511	45	12.4297	45.1	21.5363	45.1	35.0017	44.8	3.62478	44.9	6.96648	45	12.9165	45.1	22.5165	45.1	35.7653		44.9	6.2537	45	9.89545	45	15.7851	45.1	29.0507
44.9	-0.586363	45	5.94236	45.1	10.7047	45.2	17.7643	45.2	29.7086	44.9	3.05451	45	5.87682	45.1	10.9191	45.2	19.1069	45.2	30.5313		44.9	-1.40535	45	6.84966	45.1	12.4328	45.2	21.5435	45.2	35.0115	44.9	3.6251	45	6.96699	45.1	12.9172	45.2	22.517	45.2	35.7656		45	6.25985	45.1	9.90394	45.1	15.799	45.2	29.0651
45	-0.584383	45.1	5.93985	45.2	10.7042	45.3	17.7695	45.3	29.7173	45	3.05469	45.1	5.87711	45.2	10.9194	45.3	19.1072	45.3	30.5314		45	-1.40347	45.1	6.85389	45.2	12.4348	45.3	21.5503	45.3	35.0203	45	3.62541	45.1	6.9675	45.2	12.9179	45.3	22.5176	45.3	35.7658		45.1	6.26602	45.2	9.90629	45.2	15.8051	45.3	29.0826
45.1	-0.587822	45.2	5.939	45.3	10.7067	45.4	17.7756	45.4	29.7285	45.1	3.05486	45.2	5.87739	45.3	10.9198	45.4	19.1075	45.4	30.5315		45.1	-1.40287	45.2	6.85722	45.3	12.4395	45.4	21.5554	45.4	35.0306	45.1	3.62573	45.2	6.96801	45.3	12.9185	45.4	22.5182	45.4	35.766		45.2	6.26693	45.3	9.90447	45.3	15.8153	45.4	29.0998
45.2	-0.592032	45.3	5.93966	45.4	10.7135	45.5	17.7828	45.5	29.7391	45.2	3.05504	45.3	5.87766	45.4	10.9202	45.5	19.1078	45.5	30.5316		45.2	-1.40684	45.3	6.86207	45.4	12.4428	45.5	21.5663	45.5	35.0429	45.2	3.62604	45.3	6.9685	45.4	12.9192	45.5	22.5188	45.5	35.7662		45.3	6.26703	45.4	9.90549	45.4	15.8234	45.5	29.1161
45.3	-0.592856	45.4	5.94436	45.5	10.7207	45.6	17.7891	45.6	29.7496	45.3	3.05521	45.4	5.87793	45.5	10.9205	45.6	19.1081	45.6	30.5317		45.3	-1.40838	45.4	6.86578	45.5	12.446	45.6	21.5778	45.6	35.0551	45.3	3.62634	45.4	6.969	45.5	12.9198	45.6	22.5193	45.6	35.7664		45.4	6.26884	45.5	9.91124	45.5	15.8343	45.6	29.1295
45.4	-0.590189	45.5	5.94785	45.6	10.7239	45.7	17.7962	45.7	29.7555	45.4	3.05538	45.5	5.8782	45.6	10.9208	45.7	19.1084	45.7	30.5318		45.4	-1.41044	45.5	6.86892	45.6	12.45	45.7	21.586	45.7	35.0677	45.4	3.62664	45.5	6.96948	45.6	12.9204	45.7	22.5199	45.7	35.7667		45.5	6.26858	45.6	9.91631	45.6	15.8449	45.7	29.1506
45.5	-0.588758	45.6	5.94951	45.7	10.731	45.8	17.8051	45.8	29.7634	45.5	3.05554	45.6	5.87847	45.7	10.9212	45.8	19.1087	45.8	30.5319		45.5	-1.41362	45.6	6.87059	45.7	12.4553	45.8	21.5966	45.8	35.0826	45.5	3.62694	45.6	6.96997	45.7	12.9211	45.8	22.5204	45.8	35.7669		45.6	6.26952	45.7	9.92075	45.7	15.8551	45.8	29.1711
45.6	-0.586657	45.7	5.9547	45.8	10.7339	45.9	17.8091	45.9	29.7699	45.6	3.05571	45.7	5.87873	45.8	10.9215	45.9	19.1089	45.9	30.532		45.6	-1.41665	45.7	6.87635	45.8	12.4575	45.9	21.6065	45.9	35.0923	45.6	3.62724	45.7	6.97044	45.8	12.9217	45.9	22.5209	45.9	35.7671		45.7	6.27212	45.8	9.92787	45.8	15.8671	45.9	29.1865
45.7	-0.587425	45.8	5.96002	45.9	10.7393	46	17.813	46	29.7811	45.7	3.05587	45.8	5.87899	45.9	10.9219	46	19.1092	46	30.5321		45.7	-1.41674	45.8	6.88143	45.9	12.4584	46	21.6142	46	35.1062	45.7	3.62753	45.8	6.97091	45.9	12.9223	46	22.5215	46	35.7673		45.8	6.2772	45.9	9.93599	45.9	15.8789	46	29.2032
45.8	-0.584688	45.9	5.9623	46	10.7447	46.1	17.8184	46.1	29.7904	45.8	3.05603	45.9	5.87925	46	10.9222	46.1	19.1095	46.1	30.5322		45.8	-1.41534	45.9	6.88468	46	12.461	46.1	21.62	46.1	35.1175	45.8	3.62782	45.9	6.97138	46	12.9229	46.1	22.522	46.1	35.7675		45.9	6.28569	46	9.94265	46	15.8916	46.1	29.2208
45.9	-0.586635	46	5.96332	46.1	10.75	46.2	17.8205	46.2	29.7958	45.9	3.05619	46	5.8795	46.1	10.9225	46.2	19.1097	46.2	30.5323		45.9	-1.41732	46	6.8886	46.1	12.4622	46.2	21.6268	46.2	35.1322	45.9	3.62811	46	6.97184	46.1	12.9235	46.2	22.5225	46.2	35.7677		46	6.28894	46.1	9.9446	46.1	15.9012	46.2	29.238
46	-0.590196	46.1	5.96862	46.2	10.7497	46.3	17.8217	46.3	29.8007	46	3.05635	46.1	5.87975	46.2	10.9228	46.3	19.11	46.3	30.5323		46	-1.41617	46.1	6.89191	46.2	12.4675	46.3	21.6362	46.3	35.147	46	3.62839	46.1	6.9723	46.2	12.9241	46.3	22.523	46.3	35.7678		46.1	6.28865	46.2	9.94905	46.2	15.9136	46.3	29.2559
46.1	-0.588295	46.2	5.96658	46.3	10.7503	46.4	17.8244	46.4	29.8043	46.1	3.05651	46.2	5.88	46.3	10.9231	46.4	19.1103	46.4	30.5324		46.1	-1.41441	46.2	6.89398	46.3	12.4728	46.4	21.6383	46.4	35.1565	46.1	3.62867	46.2	6.97275	46.3	12.9247	46.4	22.5235	46.4	35.768		46.2	6.29343	46.3	9.95386	46.3	15.9236	46.4	29.2739
46.2	-0.591685	46.3	5.96502	46.4	10.7518	46.5	17.8318	46.5	29.8127	46.2	3.05666	46.3	5.88024	46.4	10.9234	46.5	19.1105	46.5	30.5325		46.2	-1.41549	46.3	6.89609	46.4	12.4767	46.5	21.6399	46.5	35.1654	46.2	3.62895	46.3	6.97319	46.4	12.9253	46.5	22.524	46.5	35.7682		46.3	6.29773	46.4	9.96194	46.4	15.9341	46.5	29.2926
46.3	-0.592577	46.4	5.96673	46.5	10.7554	46.6	17.8391	46.6	29.8245	46.3	3.05681	46.4	5.88048	46.5	10.9237	46.6	19.1107	46.6	30.5326		46.3	-1.41286	46.4	6.89626	46.5	12.4797	46.6	21.6448	46.6	35.1771	46.3	3.62923	46.4	6.97363	46.5	12.9259	46.6	22.5245	46.6	35.7684		46.4	6.30458	46.5	9.96701	46.5	15.9469	46.6	29.3104
46.4	-0.593431	46.5	5.97269	46.6	10.7607	46.7	17.8459	46.7	29.8351	46.4	3.05696	46.5	5.88072	46.6	10.924	46.7	19.111	46.7	30.5327		46.4	-1.41127	46.5	6.9004	46.6	12.4828	46.7	21.6522	46.7	35.1873	46.4	3.6295	46.5	6.97407	46.6	12.9264	46.7	22.525	46.7	35.7686		46.5	6.31372	46.6	9.974	46.6	15.9559	46.7	29.3291
46.5	-0.592531	46.6	5.9783	46.7	10.7631	46.8	17.8482	46.8	29.8427	46.5	3.05711	46.6	5.88095	46.7	10.9243	46.8	19.1112	46.8	30.5328		46.5	-1.4112	46.6	6.90476	46.7	12.4855	46.8	21.6577	46.8	35.1901	46.5	3.62977	46.6	6.9745	46.7	12.927	46.8	22.5254	46.8	35.7687		46.6	6.31687	46.7	9.98217	46.7	15.9661	46.8	29.3478
46.6	-0.591532	46.7	5.98208	46.8	10.764	46.9	17.8536	46.9	29.8479	46.6	3.05726	46.7	5.88118	46.8	10.9246	46.9	19.1115	46.9	30.5328		46.6	-1.40803	46.7	6.90871	46.8	12.4851	46.9	21.6643	46.9	35.1953	46.6	3.63003	46.7	6.97492	46.8	12.9275	46.9	22.5259	46.9	35.7689		46.7	6.31878	46.8	9.98334	46.8	15.9718	46.9	29.3676
46.7	-0.590454	46.8	5.98195	46.9	10.7668	47	17.8537	47	29.8529	46.7	3.0574	46.8	5.88141	46.9	10.9249	47	19.1117	47	30.5329		46.7	-1.40645	46.8	6.90685	46.9	12.4886	47	21.6745	47	35.203	46.7	3.6303	46.8	6.97535	46.9	12.9281	47	22.5264	47	35.7691		46.8	6.32022	46.9	9.98848	46.9	15.9802	47	29.3857
46.8	-0.592822	46.9	5.98393	47	10.7689	47.1	17.8621	47.1	29.8611	46.8	3.05755	46.9	5.88164	47	10.9252	47.1	19.1119	47.1	30.533		46.8	-1.40699	46.9	6.90663	47	12.4923	47.1	21.6842	47.1	35.2114	46.8	3.63056	46.9	6.97576	47	12.9286	47.1	22.5268	47.1	35.7692		46.9	6.32502	47	9.99515	47	15.9869	47.1	29.3961
46.9	-0.593017	47	5.98279	47.1	10.7735	47.2	17.8656	47.2	29.8685	46.9	3.05769	47	5.88186	47.1	10.9255	47.2	19.1121	47.2	30.5331		46.9	-1.40504	47	6.9116	47.1	12.4988	47.2	21.6899	47.2	35.2212	46.9	3.63081	47	6.97617	47.1	12.9291	47.2	22.5273	47.2	35.7694		47	6.32734	47.1	10.0003	47.1	15.9969	47.2	29.4112
47	-0.593623	47.1	5.98283	47.2	10.7735	47.3	17.8693	47.3	29.8784	47	3.05783	47.1	5.88208	47.2	10.9258	47.3	19.1124	47.3	30.5331		47	-1.40053	47.1	6.91398	47.2	12.5042	47.3	21.696	47.3	35.2338	47	3.63107	47.1	6.97658	47.2	12.9297	47.3	22.5277	47.3	35.7696		47.1	6.32852	47.2	10.0077	47.2	16.0044	47.3	29.43
47.1	-0.593489	47.2	5.98534	47.3	10.776	47.4	17.8714	47.4	29.8868	47.1	3.05797	47.2	5.8823	47.3	10.926	47.4	19.1126	47.4	30.5332		47.1	-1.39941	47.2	6.91501	47.3	12.5107	47.4	21.7034	47.4	35.2416	47.1	3.63132	47.2	6.97698	47.3	12.9302	47.4	22.5281	47.4	35.7697		47.2	6.32827	47.3	10.0148	47.3	16.0183	47.4	29.4424
47.2	-0.591414	47.3	5.99014	47.4	10.7764	47.5	17.8765	47.5	29.8974	47.2	3.0581	47.3	5.88252	47.4	10.9263	47.5	19.1128	47.5	30.5333		47.2	-1.39736	47.3	6.92008	47.4	12.5142	47.5	21.7106	47.5	35.2508	47.2	3.63157	47.3	6.97738	47.4	12.9307	47.5	22.5286	47.5	35.7699		47.3	6.33239	47.4	10.0199	47.4	16.0276	47.5	29.4587
47.3	-0.593347	47.4	5.99152	47.5	10.7778	47.6	17.8825	47.6	29.9063	47.3	3.05824	47.4	5.88273	47.5	10.9266	47.6	19.113	47.6	30.5333		47.3	-1.39699	47.4	6.92847	47.5	12.5167	47.6	21.714	47.6	35.2579	47.3	3.63182	47.4	6.97778	47.5	12.9312	47.6	22.529	47.6	35.77		47.4	6.33195	47.5	10.0254	47.5	16.0367	47.6	29.477
47.4	-0.594986	47.5	5.99395	47.6	10.7819	47.7	17.8886	47.7	29.9134	47.4	3.05837	47.5	5.88294	47.6	10.9268	47.7	19.1132	47.7	30.5334		47.4	-1.39585	47.5	6.93349	47.6	12.5194	47.7	21.7217	47.7	35.2679	47.4	3.63206	47.5	6.97816	47.6	12.9317	47.7	22.5294	47.7	35.7702		47.5	6.33366	47.6	10.0265	47.6	16.0451	47.7	29.4941
47.5	-0.595726	47.6	5.99677	47.7	10.7847	47.8	17.8943	47.8	29.9251	47.5	3.05851	47.6	5.88315	47.7	10.9271	47.8	19.1134	47.8	30.5335		47.5	-1.3962	47.6	6.93681	47.7	12.5206	47.8	21.7255	47.8	35.2793	47.5	3.6323	47.6	6.97855	47.7	12.9322	47.8	22.5298	47.8	35.7703		47.6	6.33393	47.7	10.0265	47.7	16.0537	47.8	29.5134
47.6	-0.596202	47.7	5.99709	47.8	10.7864	47.9	17.8999	47.9	29.9319	47.6	3.05864	47.7	5.88335	47.8	10.9273	47.9	19.1136	47.9	30.5335		47.6	-1.39741	47.7	6.93978	47.8	12.5241	47.9	21.7309	47.9	35.2877	47.6	3.63254	47.7	6.97893	47.8	12.9327	47.9	22.5302	47.9	35.7704		47.7	6.33525	47.8	10.0299	47.8	16.0645	47.9	29.5324
47.7	-0.596456	47.8	5.99795	47.9	10.7894	48	17.9045	48	29.939	47.7	3.05876	47.8	5.88355	47.9	10.9276	48	19.1138	48	30.5336		47.7	-1.4003	47.8	6.93967	47.9	12.5256	48	21.7374	48	35.2944	47.7	3.63278	47.8	6.97931	47.9	12.9332	48	22.5306	48	35.7706		47.8	6.34059	47.9	10.0302	47.9	16.0717	48	29.5458
47.8	-0.597882	47.9	6.00083	48	10.7896	48.1	17.9112	48.1	29.9495	47.8	3.05889	47.9	5.88375	48	10.9278	48.1	19.114	48.1	30.5337		47.8	-1.4024	47.9	6.94084	48	12.5247	48.1	21.7438	48.1	35.3034	47.8	3.63301	47.9	6.97968	48	12.9336	48.1	22.531	48.1	35.7707		47.9	6.34213	48	10.0335	48	16.0799	48.1	29.5671
47.9	-0.598253	48	6.00084	48.1	10.7911	48.2	17.9195	48.2	29.9584	47.9	3.05902	48	5.88395	48.1	10.9281	48.2	19.1142	48.2	30.5337		47.9	-1.40126	48	6.94126	48.1	12.526	48.2	21.7512	48.2	35.3155	47.9	3.63324	48	6.98005	48.1	12.9341	48.2	22.5314	48.2	35.7709		48	6.34795	48.1	10.0436	48.1	16.0898	48.2	29.588
48	-0.60001	48.1	6.0045	48.2	10.7936	48.3	17.9276	48.3	29.9716	48	3.05914	48.1	5.88415	48.2	10.9283	48.3	19.1144	48.3	30.5338		48	-1.40311	48.1	6.94322	48.2	12.5275	48.3	21.758	48.3	35.3314	48	3.63347	48.1	6.98041	48.2	12.9346	48.3	22.5318	48.3	35.771		48.1	6.35197	48.2	10.0518	48.2	16.0998	48.3	29.6101
48.1	-0.596119	48.2	6.00586	48.3	10.796	48.4	17.9334	48.4	29.981	48.1	3.05926	48.2	5.88434	48.3	10.9286	48.4	19.1146	48.4	30.5338		48.1	-1.40322	48.2	6.9454	48.3	12.534	48.4	21.769	48.4	35.3435	48.1	3.6337	48.2	6.98077	48.3	12.935	48.4	22.5322	48.4	35.7711		48.2	6.35598	48.3	10.0561	48.3	16.1102	48.4	29.6274
48.2	-0.595574	48.3	6.00813	48.4	10.8002	48.5	17.938	48.5	29.9842	48.2	3.05939	48.3	5.88453	48.4	10.9288	48.5	19.1148	48.5	30.5339		48.2	-1.40258	48.3	6.94921	48.4	12.5392	48.5	21.7749	48.5	35.3566	48.2	3.63392	48.3	6.98113	48.4	12.9355	48.5	22.5325	48.5	35.7713		48.3	6.36081	48.4	10.0576	48.4	16.1195	48.5	29.6423
48.3	-0.593979	48.4	6.00701	48.5	10.8031	48.6	17.9462	48.6	29.9931	48.3	3.05951	48.4	5.88472	48.5	10.929	48.6	19.1149	48.6	30.5339		48.3	-1.39847	48.4	6.95067	48.5	12.5423	48.6	21.7836	48.6	35.3712	48.3	3.63414	48.4	6.98148	48.5	12.9359	48.6	22.5329	48.6	35.7714		48.4	6.3595	48.5	10.0609	48.5	16.1288	48.6	29.6618
48.4	-0.592445	48.5	6.00377	48.6	10.8062	48.7	17.9532	48.7	30.0015	48.4	3.05962	48.5	5.8849	48.6	10.9293	48.7	19.1151	48.7	30.534		48.4	-1.39624	48.5	6.95021	48.6	12.5477	48.7	21.7901	48.7	35.3802	48.4	3.63436	48.5	6.98183	48.6	12.9364	48.7	22.5333	48.7	35.7715		48.5	6.36147	48.6	10.0694	48.6	16.1373	48.7	29.6811
48.5	-0.590831	48.6	6.00755	48.7	10.8067	48.8	17.9589	48.8	30.008	48.5	3.05974	48.6	5.88509	48.7	10.9295	48.8	19.1153	48.8	30.5341		48.5	-1.39674	48.6	6.94972	48.7	12.5496	48.8	21.7967	48.8	35.3871	48.5	3.63458	48.6	6.98217	48.7	12.9368	48.8	22.5336	48.8	35.7716		48.6	6.3654	48.7	10.0716	48.7	16.1437	48.8	29.7055
48.6	-0.587498	48.7	6.00622	48.8	10.8052	48.9	17.9655	48.9	30.0187	48.6	3.05986	48.7	5.88527	48.8	10.9297	48.9	19.1155	48.9	30.5341		48.6	-1.39376	48.7	6.9505	48.8	12.5517	48.9	21.803	48.9	35.3977	48.6	3.63479	48.7	6.98251	48.8	12.9373	48.9	22.534	48.9	35.7717		48.7	6.3641	48.8	10.0764	48.8	16.1513	48.9	29.7263
48.7	-0.586884	48.8	6.00435	48.9	10.8113	49	17.9731	49	30.0254	48.7	3.05997	48.8	5.88545	48.9	10.9299	49	19.1156	49	30.5342		48.7	-1.39626	48.8	6.95116	48.9	12.5593	49	21.8108	49	35.4072	48.7	3.63501	48.8	6.98285	48.9	12.9377	49	22.5343	49	35.7719		48.8	6.37073	48.9	10.0795	48.9	16.162	49	29.7461
48.8	-0.58651	48.9	6.00756	49	10.8141	49.1	17.98	49.1	30.0336	48.8	3.06008	48.9	5.88562	49	10.9302	49.1	19.1158	49.1	30.5342		48.8	-1.39713	48.9	6.95471	49	12.5599	49.1	21.8199	49.1	35.4167	48.8	3.63522	48.9	6.98318	49	12.9381	49.1	22.5347	49.1	35.772		48.9	6.37454	49	10.0835	49	16.1718	49.1	29.7632
48.9	-0.58356	49	6.01164	49.1	10.8165	49.2	17.991	49.2	30.0463	48.9	3.0602	49	5.8858	49.1	10.9304	49.2	19.116	49.2	30.5343		48.9	-1.39745	49	6.95732	49.1	12.5612	49.2	21.8277	49.2	35.4292	48.9	3.63542	49	6.98351	49.1	12.9385	49.2	22.535	49.2	35.7721		49	6.37963	49.1	10.0892	49.1	16.1834	49.2	29.785
49	-0.584029	49.1	6.01751	49.2	10.8196	49.3	17.9987	49.3	30.0592	49	3.06031	49.1	5.88597	49.2	10.9306	49.3	19.1161	49.3	30.5343		49	-1.40156	49.1	6.95618	49.2	12.567	49.3	21.8384	49.3	35.439	49	3.63563	49.1	6.98384	49.2	12.9389	49.3	22.5353	49.3	35.7722		49.1	6.38458	49.2	10.0962	49.2	16.1975	49.3	29.8046
49.1	-0.584253	49.2	6.01929	49.3	10.8228	49.4	18.0041	49.4	30.0729	49.1	3.06042	49.2	5.88614	49.3	10.9308	49.4	19.1163	49.4	30.5344		49.1	-1.40274	49.2	6.95813	49.3	12.5701	49.4	21.8427	49.4	35.4489	49.1	3.63583	49.2	6.98416	49.3	12.9393	49.4	22.5357	49.4	35.7723		49.2	6.38858	49.3	10.1025	49.3	16.209	49.4	29.8212
49.2	-0.581541	49.3	6.02312	49.4	10.8301	49.5	18.0104	49.5	30.0831	49.2	3.06052	49.3	5.88631	49.4	10.931	49.5	19.1165	49.5	30.5344		49.2	-1.40035	49.3	6.96219	49.4	12.5702	49.5	21.849	49.5	35.4585	49.2	3.63603	49.3	6.98448	49.4	12.9397	49.5	22.536	49.5	35.7724		49.3	6.388	49.4	10.1069	49.4	16.2184	49.5	29.8365
49.3	-0.578988	49.4	6.02817	49.5	10.8364	49.6	18.0173	49.6	30.0868	49.3	3.06063	49.4	5.88648	49.5	10.9312	49.6	19.1166	49.6	30.5344		49.3	-1.3995	49.4	6.96087	49.5	12.5758	49.6	21.8557	49.6	35.4679	49.3	3.63623	49.4	6.98479	49.5	12.9401	49.6	22.5363	49.6	35.7725		49.4	6.3879	49.5	10.1133	49.5	16.2258	49.6	29.8544
49.4	-0.572803	49.5	6.03192	49.6	10.8401	49.7	18.0243	49.7	30.098	49.4	3.06074	49.5	5.88664	49.6	10.9314	49.7	19.1168	49.7	30.5345		49.4	-1.40296	49.5	6.96368	49.6	12.5785	49.7	21.8614	49.7	35.4783	49.4	3.63643	49.5	6.9851	49.6	12.9405	49.7	22.5366	49.7	35.7726		49.5	6.39279	49.6	10.1207	49.6	16.2366	49.7	29.872
49.5	-0.56961	49.6	6.03237	49.7	10.8418	49.8	18.0326	49.8	30.1047	49.5	3.06084	49.6	5.8868	49.7	10.9316	49.8	19.1169	49.8	30.5345		49.5	-1.40151	49.6	6.96694	49.7	12.5814	49.8	21.8667	49.8	35.4891	49.5	3.63662	49.6	6.98541	49.7	12.9409	49.8	22.5369	49.8	35.7727		49.6	6.39803	49.7	10.1238	49.7	16.2443	49.8	29.8908
49.6	-0.571803	49.7	6.03359	49.8	10.8442	49.9	18.0474	49.9	30.1137	49.6	3.06094	49.7	5.88696	49.8	10.9318	49.9	19.1171	49.9	30.5346		49.6	-1.40354	49.7	6.96892	49.8	12.5856	49.9	21.8715	49.9	35.4986	49.6	3.63682	49.7	6.98571	49.8	12.9413	49.9	22.5372	49.9	35.7728		49.7	6.40129	49.8	10.1291	49.8	16.2503	49.9	29.9121
49.7	-0.571968	49.8	6.03726	49.9	10.8502	50	18.0555	50	30.1219	49.7	3.06104	49.8	5.88712	49.9	10.932	50	19.1172	50	30.5346		49.7	-1.40484	49.8	6.97416	49.9	12.5891	50	21.8772	50	35.5048	49.7	3.63701	49.8	6.98601	49.9	12.9417	50	22.5375	50	35.7729		49.8	6.40522	49.9	10.1371	49.9	16.2566	50	29.9299
49.8	-0.569354	49.9	6.03861	50	10.8538	50.1	18.0605	50.1	30.1287	49.8	3.06114	49.9	5.88728	50	10.9322	50.1	19.1174	50.1	30.5347		49.8	-1.40588	49.9	6.97723	50	12.5905	50.1	21.8875	50.1	35.5108	49.8	3.6372	49.9	6.98631	50	12.9421	50.1	22.5378	50.1	35.773		49.9	6.40689	50	10.1464	50	16.2632	50.1	29.9493
49.9	-0.565999	50	6.03886	50.1	10.8569	50.2	18.0659	50.2	30.1397	49.9	3.06124	50	5.88743	50.1	10.9324	50.2	19.1175	50.2	30.5347		49.9	-1.40848	50	6.97853	50.1	12.5978	50.2	21.8964	50.2	35.5238	49.9	3.63738	50	6.98661	50.1	12.9424	50.2	22.5381	50.2	35.7731		50	6.40784	50.1	10.1537	50.1	16.2734	50.2	29.9671
50	-0.565913	50.1	6.04338	50.2	10.8623	50.3	18.0718	50.3	30.1495	50	3.06134	50.1	5.88758	50.2	10.9326	50.3	19.1176	50.3	30.5347		50	-1.40933	50.1	6.98306	50.2	12.599	50.3	21.9046	50.3	35.5337	50	3.63757	50.1	6.9869	50.2	12.9428	50.3	22.5384	50.3	35.7732		50.1	6.41417	50.2	10.1565	50.2	16.2826	50.3	29.9802
50.1	-0.562494	50.2	6.04819	50.3	10.8675	50.4	18.0751	50.4	30.156	50.1	3.06144	50.2	5.88773	50.3	10.9328	50.4	19.1178	50.4	30.5348		50.1	-1.40687	50.2	6.98701	50.3	12.6019	50.4	21.911	50.4	35.5427	50.1	3.63775	50.2	6.98718	50.3	12.9431	50.4	22.5387	50.4	35.7733		50.2	6.41824	50.3	10.1575	50.3	16.2882	50.4	29.9956
50.2	-0.557365	50.3	6.05088	50.4	10.8689	50.5	18.0788	50.5	30.1622	50.2	3.06153	50.3	5.88788	50.4	10.9329	50.5	19.1179	50.5	30.5348		50.2	-1.40832	50.3	6.99079	50.4	12.6056	50.5	21.9173	50.5	35.5557	50.2	3.63793	50.3	6.98747	50.4	12.9435	50.5	22.539	50.5	35.7734		50.3	6.41911	50.4	10.1628	50.4	16.297	50.5	30.0115
50.3	-0.553584	50.4	6.0515	50.5	10.8704	50.6	18.0837	50.6	30.1722	50.3	3.06163	50.4	5.88803	50.5	10.9331	50.6	19.118	50.6	30.5349		50.3	-1.40485	50.4	6.99421	50.5	12.6061	50.6	21.921	50.6	35.5665	50.3	3.63811	50.4	6.98775	50.5	12.9439	50.6	22.5393	50.6	35.7735		50.4	6.41904	50.5	10.171	50.5	16.3071	50.6	30.0267
50.4	-0.55268	50.5	6.05433	50.6	10.8737	50.7	18.0898	50.7	30.1784	50.4	3.06172	50.5	5.88817	50.6	10.9333	50.7	19.1182	50.7	30.5349		50.4	-1.40248	50.5	6.99791	50.6	12.6089	50.7	21.922	50.7	35.5722	50.4	3.63829	50.5	6.98803	50.6	12.9442	50.7	22.5395	50.7	35.7736		50.5	6.42129	50.6	10.1776	50.6	16.3154	50.7	30.0471
50.5	-0.551861	50.6	6.0585	50.7	10.8784	50.8	18.0959	50.8	30.1876	50.5	3.06182	50.6	5.88832	50.7	10.9335	50.8	19.1183	50.8	30.5349		50.5	-1.40054	50.6	7.00149	50.7	12.6113	50.8	21.9266	50.8	35.5836	50.5	3.63846	50.6	6.9883	50.7	12.9445	50.8	22.5398	50.8	35.7737		50.6	6.42469	50.7	10.1843	50.7	16.3234	50.8	30.0655
50.6	-0.547355	50.7	6.06238	50.8	10.8851	50.9	18.1051	50.9	30.1992	50.6	3.06191	50.7	5.88846	50.8	10.9336	50.9	19.1184	50.9	30.535		50.6	-1.39835	50.7	7.00099	50.8	12.6149	50.9	21.9351	50.9	35.5962	50.6	3.63863	50.7	6.98858	50.8	12.9449	50.9	22.5401	50.9	35.7737		50.7	6.4273	50.8	10.1898	50.8	16.3304	50.9	30.0881
50.7	-0.54833	50.8	6.06384	50.9	10.889	51	18.1101	51	30.2069	50.7	3.062	50.8	5.8886	50.9	10.9338	51	19.1186	51	30.535		50.7	-1.40074	50.8	7.00097	50.9	12.6243	51	21.9429	51	35.6076	50.7	3.6388	50.8	6.98884	50.9	12.9452	51	22.5403	51	35.7738		50.8	6.42701	50.9	10.1953	50.9	16.3424	51	30.105
50.8	-0.54755	50.9	6.06784	51	10.8936	51.1	18.1154	51.1	30.2158	50.8	3.06209	50.9	5.88874	51	10.934	51.1	19.1187	51.1	30.535		50.8	-1.3997	50.9	7.00546	51	12.6297	51.1	21.9525	51.1	35.6203	50.8	3.63897	50.9	6.98911	51	12.9456	51.1	22.5406	51.1	35.7739		50.9	6.43334	51	10.2018	51	16.35	51.1	30.1215
50.9	-0.544505	51	6.07072	51.1	10.8947	51.2	18.1212	51.2	30.226	50.9	3.06217	51	5.88887	51.1	10.9341	51.2	19.1188	51.2	30.5351		50.9	-1.39872	51	7.00785	51.1	12.6326	51.2	21.9554	51.2	35.6312	50.9	3.63914	51	6.98937	51.1	12.9459	51.2	22.5408	51.2	35.774		51	6.43811	51.1	10.2063	51.1	16.3584	51.2	30.1401
51	-0.542497	51.1	6.07548	51.2	10.8984	51.3	18.1282	51.3	30.2369	51	3.06226	51.1	5.88901	51.2	10.9343	51.3	19.1189	51.3	30.5351		51	-1.39549	51.1	7.01197	51.2	12.6364	51.3	21.963	51.3	35.6434	51	3.63931	51.1	6.98963	51.2	12.9462	51.3	22.5411	51.3	35.7741		51.1	6.4409	51.2	10.2134	51.2	16.3701	51.3	30.1634
51.1	-0.544905	51.2	6.08019	51.3	10.9043	51.4	18.1341	51.4	30.2471	51.1	3.06235	51.2	5.88914	51.3	10.9345	51.4	19.119	51.4	30.5351		51.1	-1.3923	51.2	7.01379	51.3	12.6405	51.4	21.9702	51.4	35.6537	51.1	3.63947	51.2	6.98989	51.3	12.9465	51.4	22.5413	51.4	35.7741		51.2	6.44578	51.3	10.2204	51.3	16.3848	51.4	30.1818
51.2	-0.542876	51.3	6.0862	51.4	10.9087	51.5	18.1371	51.5	30.2517	51.2	3.06243	51.3	5.88927	51.4	10.9346	51.5	19.1192	51.5	30.5352		51.2	-1.39052	51.3	7.01767	51.4	12.6438	51.5	21.9786	51.5	35.6666	51.2	3.63963	51.3	6.99015	51.4	12.9468	51.5	22.5416	51.5	35.7742		51.3	6.45481	51.4	10.2306	51.4	16.3979	51.5	30.2008
51.3	-0.542383	51.4	6.09183	51.5	10.9107	51.6	18.1403	51.6	30.2558	51.3	3.06252	51.4	5.8894	51.5	10.9348	51.6	19.1193	51.6	30.5352		51.3	-1.38719	51.4	7.01897	51.5	12.6505	51.6	21.9847	51.6	35.6751	51.3	3.63979	51.4	6.9904	51.5	12.9471	51.6	22.5418	51.6	35.7743		51.4	6.46114	51.5	10.2391	51.5	16.4096	51.6	30.2208
51.4	-0.54084	51.5	6.09298	51.6	10.9127	51.7	18.1447	51.7	30.2608	51.4	3.0626	51.5	5.88953	51.6	10.9349	51.7	19.1194	51.7	30.5352		51.4	-1.38767	51.5	7.02153	51.6	12.6545	51.7	21.9884	51.7	35.6837	51.4	3.63995	51.5	6.99065	51.6	12.9475	51.7	22.5421	51.7	35.7744		51.5	6.46888	51.6	10.2437	51.6	16.4168	51.7	30.2407
51.5	-0.543862	51.6	6.0944	51.7	10.9167	51.8	18.1476	51.8	30.2688	51.5	3.06268	51.6	5.88966	51.7	10.9351	51.8	19.1195	51.8	30.5353		51.5	-1.38625	51.6	7.02289	51.7	12.6551	51.8	21.9933	51.8	35.6908	51.5	3.64011	51.6	6.99089	51.7	12.9478	51.8	22.5423	51.8	35.7744		51.6	6.47373	51.7	10.247	51.7	16.4267	51.8	30.2563
51.6	-0.544441	51.7	6.09709	51.8	10.9178	51.9	18.1472	51.9	30.2773	51.6	3.06276	51.7	5.88978	51.8	10.9352	51.9	19.1196	51.9	30.5353		51.6	-1.38541	51.7	7.02597	51.8	12.6577	51.9	21.9927	51.9	35.6955	51.6	3.64026	51.7	6.99113	51.8	12.9481	51.9	22.5425	51.9	35.7745		51.7	6.47964	51.8	10.2543	51.8	16.4361	51.9	30.2714
51.7	-0.548283	51.8	6.09699	51.9	10.9213	52	18.1514	52	30.2879	51.7	3.06284	51.8	5.8899	51.9	10.9354	52	19.1197	52	30.5353		51.7	-1.3822	51.8	7.0281	51.9	12.6603	52	21.9963	52	35.7077	51.7	3.64042	51.8	6.99138	51.9	12.9484	52	22.5428	52	35.7746		51.8	6.48372	51.9	10.2613	51.9	16.4409	52	30.2922
51.8	-0.550334	51.9	6.09718	52	10.9251	52.1	18.1563	52.1	30.294	51.8	3.06292	51.9	5.89003	52	10.9355	52.1	19.1198	52.1	30.5354		51.8	-1.38391	51.9	7.02675	52	12.6701	52.1	22.0018	52.1	35.7152	51.8	3.64057	51.9	6.99161	52	12.9487	52.1	22.543	52.1	35.7746		51.9	6.48425	52	10.2665	52	16.4505	52.1	30.3115
51.9	-0.5536	52	6.0994	52.1	10.928	52.2	18.1622	52.2	30.3008	51.9	3.063	52	5.89015	52.1	10.9357	52.2	19.1199	52.2	30.5354		51.9	-1.38485	52	7.02891	52.1	12.6742	52.2	22.0084	52.2	35.7265	51.9	3.64072	52	6.99185	52.1	12.9489	52.2	22.5432	52.2	35.7747		52	6.48693	52.1	10.2745	52.1	16.4584	52.2	30.3309
52	-0.554431	52.1	6.10081	52.2	10.9331	52.3	18.1702	52.3	30.3124	52	3.06308	52.1	5.89027	52.2	10.9358	52.3	19.12	52.3	30.5354		52	-1.38188	52.1	7.03051	52.2	12.6777	52.3	22.0118	52.3	35.7327	52	3.64087	52.1	6.99208	52.2	12.9492	52.3	22.5434	52.3	35.7748		52.1	6.49305	52.2	10.2835	52.2	16.4662	52.3	30.3499
52.1	-0.551622	52.2	6.10491	52.3	10.9382	52.4	18.1733	52.4	30.3226	52.1	3.06315	52.2	5.89038	52.3	10.936	52.4	19.1201	52.4	30.5354		52.1	-1.38225	52.2	7.03273	52.3	12.6774	52.4	22.0141	52.4	35.7378	52.1	3.64102	52.2	6.99231	52.3	12.9495	52.4	22.5436	52.4	35.7748		52.2	6.49803	52.3	10.292	52.3	16.4724	52.4	30.3666
52.2	-0.552039	52.3	6.10849	52.4	10.937	52.5	18.1778	52.5	30.3327	52.2	3.06323	52.3	5.8905	52.4	10.9361	52.5	19.1202	52.5	30.5355		52.2	-1.38523	52.3	7.03443	52.4	12.6745	52.5	22.0225	52.5	35.7495	52.2	3.64116	52.3	6.99254	52.4	12.9498	52.5	22.5439	52.5	35.7749		52.3	6.50198	52.4	10.2991	52.4	16.4819	52.5	30.3823
52.3	-0.549595	52.4	6.11107	52.5	10.9398	52.6	18.1808	52.6	30.3431	52.3	3.0633	52.4	5.89061	52.5	10.9362	52.6	19.1203	52.6	30.5355		52.3	-1.38637	52.4	7.03434	52.5	12.6769	52.6	22.0316	52.6	35.7622	52.3	3.64131	52.4	6.99276	52.5	12.9501	52.6	22.5441	52.6	35.775		52.4	6.5069	52.5	10.3028	52.5	16.4894	52.6	30.4034
52.4	-0.547654	52.5	6.11107	52.6	10.9482	52.7	18.1857	52.7	30.3466	52.4	3.06338	52.5	5.89073	52.6	10.9364	52.7	19.1204	52.7	30.5355		52.4	-1.38991	52.5	7.03773	52.6	12.6816	52.7	22.0412	52.7	35.7741	52.4	3.64145	52.5	6.99298	52.6	12.9503	52.7	22.5443	52.7	35.775		52.5	6.50834	52.6	10.3113	52.6	16.4976	52.7	30.424
52.5	-0.547268	52.6	6.11542	52.7	10.9477	52.8	18.1883	52.8	30.3492	52.5	3.06345	52.6	5.89084	52.7	10.9365	52.8	19.1205	52.8	30.5355		52.5	-1.39232	52.6	7.03998	52.7	12.6848	52.8	22.0476	52.8	35.7827	52.5	3.64159	52.6	6.9932	52.7	12.9506	52.8	22.5445	52.8	35.7751		52.6	6.51302	52.7	10.3179	52.7	16.5072	52.8	30.4389
52.6	-0.542668	52.7	6.11754	52.8	10.9488	52.9	18.1949	52.9	30.3563	52.6	3.06352	52.7	5.89095	52.8	10.9366	52.9	19.1206	52.9	30.5356		52.6	-1.39056	52.7	7.04297	52.8	12.6895	52.9	22.0518	52.9	35.7924	52.6	3.64173	52.7	6.99342	52.8	12.9509	52.9	22.5447	52.9	35.7751		52.7	6.5195	52.8	10.3219	52.8	16.5168	52.9	30.453
52.7	-0.542503	52.8	6.11884	52.9	10.953	53	18.2038	53	30.367	52.7	3.06359	52.8	5.89106	52.9	10.9368	53	19.1207	53	30.5356		52.7	-1.38972	52.8	7.04622	52.9	12.6915	53	22.0579	53	35.8043	52.7	3.64187	52.8	6.99364	52.9	12.9511	53	22.5449	53	35.7752		52.8	6.52181	52.9	10.3302	52.9	16.5246	53	30.4696
52.8	-0.544669	52.9	6.12145	53	10.9556	53.1	18.2125	53.1	30.3772	52.8	3.06366	52.9	5.89117	53	10.9369	53.1	19.1208	53.1	30.5356		52.8	-1.39105	52.9	7.04916	53	12.6982	53.1	22.057	53.1	35.8142	52.8	3.642	52.9	6.99385	53	12.9514	53.1	22.5451	53.1	35.7753		52.9	6.52547	53	10.3341	53	16.5339	53.1	30.4853
52.9	-0.546491	53	6.12642	53.1	10.9603	53.2	18.2155	53.2	30.3839	52.9	3.06373	53	5.89127	53.1	10.937	53.2	19.1209	53.2	30.5356		52.9	-1.39282	53	7.05191	53.1	12.6991	53.2	22.0598	53.2	35.822	52.9	3.64214	53	6.99406	53.1	12.9517	53.2	22.5453	53.2	35.7753		53	6.52887	53.1	10.3401	53.1	16.545	53.2	30.5058
53	-0.545772	53.1	6.128	53.2	10.9658	53.3	18.2207	53.3	30.3916	53	3.0638	53.1	5.89138	53.2	10.9371	53.3	19.121	53.3	30.5357		53	-1.39064	53.1	7.05155	53.2	12.698	53.3	22.0675	53.3	35.8305	53	3.64227	53.1	6.99427	53.2	12.9519	53.3	22.5455	53.3	35.7754		53.1	6.53234	53.2	10.3458	53.2	16.5509	53.3	30.5224
53.1	-0.542569	53.2	6.13342	53.3	10.972	53.4	18.2248	53.4	30.3981	53.1	3.06387	53.2	5.89148	53.3	10.9373	53.4	19.1211	53.4	30.5357		53.1	-1.39136	53.2	7.04999	53.3	12.6986	53.4	22.0752	53.4	35.8396	53.1	3.64241	53.2	6.99447	53.3	12.9522	53.4	22.5456	53.4	35.7754		53.2	6.53852	53.3	10.3505	53.3	16.5568	53.4	30.5351
53.2	-0.539997	53.3	6.13743	53.4	10.976	53.5	18.2314	53.5	30.4065	53.2	3.06394	53.3	5.89159	53.4	10.9374	53.5	19.1211	53.5	30.5357		53.2	-1.396	53.3	7.05364	53.4	12.7005	53.5	22.0831	53.5	35.8528	53.2	3.64254	53.3	6.99468	53.4	12.9524	53.5	22.5458	53.5	35.7755		53.3	6.54538	53.4	10.3539	53.4	16.5569	53.5	30.5557
53.3	-0.539665	53.4	6.13815	53.5	10.9838	53.6	18.235	53.6	30.4124	53.3	3.064	53.4	5.89169	53.5	10.9375	53.6	19.1212	53.6	30.5357		53.3	-1.39834	53.4	7.05638	53.5	12.7038	53.6	22.092	53.6	35.8639	53.3	3.64267	53.4	6.99488	53.5	12.9527	53.6	22.546	53.6	35.7755		53.4	6.54925	53.5	10.3596	53.5	16.565	53.6	30.5757
53.4	-0.540686	53.5	6.14371	53.6	10.9886	53.7	18.2403	53.7	30.42	53.4	3.06407	53.5	5.89179	53.6	10.9376	53.7	19.1213	53.7	30.5358		53.4	-1.39794	53.5	7.05692	53.6	12.7083	53.7	22.097	53.7	35.8732	53.4	3.64279	53.5	6.99508	53.6	12.9529	53.7	22.5462	53.7	35.7756		53.5	6.55956	53.6	10.3629	53.6	16.577	53.7	30.5923
53.5	-0.538346	53.6	6.14855	53.7	10.9939	53.8	18.2427	53.8	30.4264	53.5	3.06413	53.6	5.89189	53.7	10.9377	53.8	19.1214	53.8	30.5358		53.5	-1.40183	53.6	7.05812	53.7	12.7083	53.8	22.0984	53.8	35.8817	53.5	3.64292	53.6	6.99527	53.7	12.9531	53.8	22.5464	53.8	35.7756		53.6	6.56603	53.7	10.3686	53.7	16.5862	53.8	30.6147
53.6	-0.536781	53.7	6.15259	53.8	10.9984	53.9	18.2447	53.9	30.4298	53.6	3.0642	53.7	5.89198	53.8	10.9379	53.9	19.1215	53.9	30.5358		53.6	-1.4002	53.7	7.05783	53.8	12.7113	53.9	22.1064	53.9	35.8885	53.6	3.64305	53.7	6.99547	53.8	12.9534	53.9	22.5465	53.9	35.7757		53.7	6.57034	53.8	10.3807	53.8	16.5986	53.9	30.6316
53.7	-0.534738	53.8	6.15636	53.9	11.0018	54	18.2496	54	30.4377	53.7	3.06426	53.8	5.89208	53.9	10.938	54	19.1216	54	30.5358		53.7	-1.39764	53.8	7.05823	53.9	12.7077	54	22.1161	54	35.9018	53.7	3.64317	53.8	6.99566	53.9	12.9536	54	22.5467	54	35.7757		53.8	6.57819	53.9	10.3899	53.9	16.6098	54	30.6447
53.8	-0.537037	53.9	6.15924	54	11.0068	54.1	18.2545	54.1	30.4469	53.8	3.06432	53.9	5.89218	54	10.9381	54.1	19.1216	54.1	30.5358		53.8	-1.39471	53.9	7.05937	54	12.7093	54.1	22.1216	54.1	35.9124	53.8	3.64329	53.9	6.99585	54	12.9538	54.1	22.5469	54.1	35.7758		53.9	6.58492	54	10.3998	54	16.6216	54.1	30.6641
53.9	-0.536672	54	6.16008	54.1	11.0135	54.2	18.2587	54.2	30.4543	53.9	3.06438	54	5.89227	54.1	10.9382	54.2	19.1217	54.2	30.5359		53.9	-1.39596	54	7.06268	54.1	12.714	54.2	22.1274	54.2	35.9191	53.9	3.64341	54	6.99604	54.1	12.9541	54.2	22.5471	54.2	35.7758		54	6.58989	54.1	10.4049	54.1	16.6327	54.2	30.6781
54	-0.535696	54.1	6.16332	54.2	11.0189	54.3	18.2586	54.3	30.4607	54	3.06445	54.1	5.89236	54.2	10.9383	54.3	19.1218	54.3	30.5359		54	-1.39532	54.1	7.06515	54.2	12.7163	54.3	22.1307	54.3	35.9251	54	3.64353	54.1	6.99622	54.2	12.9543	54.3	22.5472	54.3	35.7759		54.1	6.59408	54.2	10.4067	54.2	16.644	54.3	30.6955
54.1	-0.532136	54.2	6.16478	54.3	11.0213	54.4	18.2622	54.4	30.4663	54.1	3.06451	54.2	5.89245	54.3	10.9384	54.4	19.1219	54.4	30.5359		54.1	-1.39293	54.2	7.06762	54.3	12.7176	54.4	22.1374	54.4	35.9293	54.1	3.64365	54.2	6.99641	54.3	12.9545	54.4	22.5474	54.4	35.7759		54.2	6.59874	54.3	10.4094	54.3	16.6544	54.4	30.7119
54.2	-0.533002	54.3	6.16551	54.4	11.0243	54.5	18.267	54.5	30.4754	54.2	3.06457	54.3	5.89255	54.4	10.9385	54.5	19.1219	54.5	30.5359		54.2	-1.3913	54.3	7.0702	54.4	12.7148	54.5	22.1432	54.5	35.936	54.2	3.64377	54.3	6.99659	54.4	12.9547	54.5	22.5476	54.5	35.776		54.3	6.60364	54.4	10.4185	54.4	16.6643	54.5	30.7316
54.3	-0.536987	54.4	6.16793	54.5	11.028	54.6	18.2706	54.6	30.4872	54.3	3.06462	54.4	5.89263	54.5	10.9386	54.6	19.122	54.6	30.5359		54.3	-1.39322	54.4	7.0713	54.5	12.7157	54.6	22.1506	54.6	35.9441	54.3	3.64389	54.4	6.99677	54.5	12.9549	54.6	22.5477	54.6	35.776		54.4	6.60695	54.5	10.4252	54.5	16.6734	54.6	30.7563
54.4	-0.536659	54.5	6.17128	54.6	11.0341	54.7	18.2702	54.7	30.4944	54.4	3.06468	54.5	5.89272	54.6	10.9387	54.7	19.1221	54.7	30.5359		54.4	-1.39544	54.5	7.07349	54.6	12.7196	54.7	22.1551	54.7	35.9505	54.4	3.644	54.5	6.99695	54.6	12.9552	54.7	22.5479	54.7	35.776		54.5	6.61307	54.6	10.4326	54.6	16.6836	54.7	30.7733
54.5	-0.537686	54.6	6.17712	54.7	11.0368	54.8	18.2729	54.8	30.5042	54.5	3.06474	54.6	5.89281	54.7	10.9388	54.8	19.1221	54.8	30.536		54.5	-1.39856	54.6	7.07515	54.7	12.7214	54.8	22.1625	54.8	35.9615	54.5	3.64411	54.6	6.99712	54.7	12.9554	54.8	22.548	54.8	35.7761		54.6	6.61878	54.7	10.4341	54.7	16.6933	54.8	30.7848
54.6	-0.53844	54.7	6.17864	54.8	11.0403	54.9	18.2746	54.9	30.5091	54.6	3.0648	54.7	5.8929	54.8	10.9389	54.9	19.1222	54.9	30.536		54.6	-1.39744	54.7	7.07909	54.8	12.7243	54.9	22.1679	54.9	35.9717	54.6	3.64423	54.7	6.99729	54.8	12.9556	54.9	22.5482	54.9	35.7761		54.7	6.62307	54.8	10.4383	54.8	16.7033	54.9	30.7996
54.7	-0.541782	54.8	6.18432	54.9	11.0453	55	18.2791	55	30.5168	54.7	3.06485	54.8	5.89298	54.9	10.939	55	19.1223	55	30.536		54.7	-1.39765	54.8	7.08206	54.9	12.7266	55	22.1749	55	35.9814	54.7	3.64434	54.8	6.99747	54.9	12.9558	55	22.5483	55	35.7762		54.8	6.6292	54.9	10.4463	54.9	16.7126	55	30.8202
54.8	-0.54158	54.9	6.18954	55	11.0497	55.1	18.2845	55.1	30.5294	54.8	3.06491	54.9	5.89307	55	10.9391	55.1	19.1224	55.1	30.536		54.8	-1.39639	54.9	7.08709	55	12.7282	55.1	22.181	55.1	35.9913	54.8	3.64445	54.9	6.99764	55	12.956	55.1	22.5485	55.1	35.7762		54.9	6.62959	55	10.4565	55	16.725	55.1	30.8329
54.9	-0.541166	55	6.19301	55.1	11.0507	55.2	18.2918	55.2	30.5349	54.9	3.06496	55	5.89315	55.1	10.9392	55.2	19.1224	55.2	30.536		54.9	-1.39585	55	7.08879	55.1	12.7371	55.2	22.1872	55.2	36.0007	54.9	3.64456	55	6.9978	55.1	12.9562	55.2	22.5486	55.2	35.7763		55	6.63527	55.1	10.4615	55.1	16.7357	55.2	30.852
55	-0.541472	55.1	6.19666	55.2	11.0559	55.3	18.2954	55.3	30.5403	55	3.06502	55.1	5.89323	55.2	10.9393	55.3	19.1225	55.3	30.536		55	-1.39594	55.1	7.09221	55.2	12.7433	55.3	22.1929	55.3	36.0095	55	3.64467	55.1	6.99797	55.2	12.9564	55.3	22.5488	55.3	35.7763		55.1	6.63666	55.2	10.4696	55.2	16.743	55.3	30.868
55.1	-0.53956	55.2	6.19926	55.3	11.0604	55.4	18.2977	55.4	30.5469	55.1	3.06507	55.2	5.89331	55.3	10.9394	55.4	19.1225	55.4	30.5361		55.1	-1.3919	55.2	7.09687	55.3	12.7473	55.4	22.1983	55.4	36.0187	55.1	3.64477	55.2	6.99813	55.3	12.9566	55.4	22.5489	55.4	35.7763		55.2	6.63869	55.3	10.4751	55.3	16.7476	55.4	30.8821
55.2	-0.537539	55.3	6.20311	55.4	11.0643	55.5	18.3041	55.5	30.5531	55.2	3.06512	55.3	5.89339	55.4	10.9395	55.5	19.1226	55.5	30.5361		55.2	-1.39222	55.3	7.10276	55.4	12.7485	55.5	22.2064	55.5	36.0287	55.2	3.64488	55.3	6.9983	55.4	12.9568	55.5	22.549	55.5	35.7764		55.3	6.64117	55.4	10.4797	55.4	16.756	55.5	30.8965
55.3	-0.534495	55.4	6.20284	55.5	11.066	55.6	18.3136	55.6	30.5607	55.3	3.06518	55.4	5.89347	55.5	10.9396	55.6	19.1227	55.6	30.5361		55.3	-1.39274	55.4	7.10506	55.5	12.7513	55.6	22.2125	55.6	36.0402	55.3	3.64498	55.4	6.99846	55.5	12.957	55.6	22.5492	55.6	35.7764		55.4	6.64535	55.5	10.4854	55.5	16.7639	55.6	30.9135
55.4	-0.533011	55.5	6.2044	55.6	11.0693	55.7	18.3212	55.7	30.5717	55.4	3.06523	55.5	5.89355	55.6	10.9397	55.7	19.1227	55.7	30.5361		55.4	-1.39254	55.5	7.11194	55.6	12.7526	55.7	22.2166	55.7	36.0482	55.4	3.64509	55.5	6.99862	55.6	12.9572	55.7	22.5493	55.7	35.7764		55.5	6.64812	55.6	10.4933	55.6	16.7731	55.7	30.9315
55.5	-0.535601	55.6	6.20696	55.7	11.0711	55.8	18.3253	55.8	30.5752	55.5	3.06528	55.6	5.89363	55.7	10.9398	55.8	19.1228	55.8	30.5361		55.5	-1.39163	55.6	7.11376	55.7	12.7522	55.8	22.2225	55.8	36.0563	55.5	3.64519	55.6	6.99877	55.7	12.9573	55.8	22.5495	55.8	35.7765		55.6	6.65227	55.7	10.5007	55.7	16.7797	55.8	30.9478
55.6	-0.534656	55.7	6.21189	55.8	11.0717	55.9	18.3327	55.9	30.5809	55.6	3.06533	55.7	5.8937	55.8	10.9399	55.9	19.1229	55.9	30.5361		55.6	-1.39353	55.7	7.11322	55.8	12.7539	55.9	22.2274	55.9	36.0637	55.6	3.64529	55.7	6.99893	55.8	12.9575	55.9	22.5496	55.9	35.7765		55.7	6.65686	55.8	10.5063	55.8	16.7876	55.9	30.9658
55.7	-0.532523	55.8	6.21293	55.9	11.0723	56	18.3367	56	30.5875	55.7	3.06538	55.8	5.89378	55.9	10.9399	56	19.1229	56	30.5361		55.7	-1.39302	55.8	7.11691	55.9	12.7547	56	22.2355	56	36.0729	55.7	3.64539	55.8	6.99908	55.9	12.9577	56	22.5497	56	35.7765		55.8	6.65899	55.9	10.5128	55.9	16.7967	56	30.9807
55.8	-0.532809	55.9	6.21344	56	11.0712	56.1	18.3409	56.1	30.596	55.8	3.06543	55.9	5.89385	56	10.94	56.1	19.123	56.1	30.5362		55.8	-1.39348	55.9	7.11597	56	12.7577	56.1	22.2441	56.1	36.0895	55.8	3.64549	55.9	6.99923	56	12.9579	56.1	22.5498	56.1	35.7766		55.9	6.66202	56	10.5165	56	16.8067	56.1	30.9972
55.9	-0.530684	56	6.21586	56.1	11.0745	56.2	18.3455	56.2	30.6011	55.9	3.06548	56	5.89393	56.1	10.9401	56.2	19.123	56.2	30.5362		55.9	-1.39201	56	7.11902	56.1	12.7629	56.2	22.2485	56.2	36.1005	55.9	3.64559	56	6.99938	56.1	12.9581	56.2	22.55	56.2	35.7766		56	6.66462	56.1	10.5172	56.1	16.8157	56.2	31.0095
56	-0.530104	56.1	6.21907	56.2	11.0792	56.3	18.3518	56.3	30.6076	56	3.06553	56.1	5.894	56.2	10.9402	56.3	19.1231	56.3	30.5362		56	-1.39094	56.1	7.12432	56.2	12.7618	56.3	22.2519	56.3	36.1029	56	3.64568	56.1	6.99953	56.2	12.9583	56.3	22.5501	56.3	35.7766		56.1	6.67309	56.2	10.5187	56.2	16.8219	56.3	31.0251
56.1	-0.529747	56.2	6.21882	56.3	11.0824	56.4	18.3581	56.4	30.6149	56.1	3.06557	56.2	5.89407	56.3	10.9403	56.4	19.1231	56.4	30.5362		56.1	-1.38973	56.2	7.12213	56.3	12.7632	56.4	22.2585	56.4	36.1109	56.1	3.64578	56.2	6.99968	56.3	12.9584	56.4	22.5502	56.4	35.7767		56.2	6.67186	56.3	10.5238	56.3	16.828	56.4	31.0433
56.2	-0.531265	56.3	6.21848	56.4	11.0837	56.5	18.3638	56.5	30.6231	56.2	3.06562	56.3	5.89414	56.4	10.9404	56.5	19.1232	56.5	30.5362		56.2	-1.38855	56.3	7.1214	56.4	12.7674	56.5	22.2626	56.5	36.1204	56.2	3.64587	56.3	6.99982	56.4	12.9586	56.5	22.5503	56.5	35.7767		56.3	6.67557	56.4	10.5302	56.4	16.8361	56.5	31.0615
56.3	-0.530657	56.4	6.22061	56.5	11.0868	56.6	18.3688	56.6	30.6317	56.3	3.06567	56.4	5.89421	56.5	10.9404	56.6	19.1232	56.6	30.5362		56.3	-1.3868	56.4	7.1248	56.5	12.7731	56.6	22.2692	56.6	36.1286	56.3	3.64597	56.4	6.99997	56.5	12.9588	56.6	22.5505	56.6	35.7767		56.4	6.6789	56.5	10.5348	56.5	16.8446	56.6	31.0777
56.4	-0.532761	56.5	6.22428	56.6	11.0929	56.7	18.3792	56.7	30.6391	56.4	3.06571	56.5	5.89428	56.6	10.9405	56.7	19.1233	56.7	30.5362		56.4	-1.39002	56.5	7.1288	56.6	12.7781	56.7	22.2798	56.7	36.1404	56.4	3.64606	56.5	7.00011	56.6	12.9589	56.7	22.5506	56.7	35.7768		56.5	6.68197	56.6	10.5352	56.6	16.8519	56.7	31.0953
56.5	-0.53497	56.6	6.22781	56.7	11.1014	56.8	18.387	56.8	30.649	56.5	3.06576	56.6	5.89435	56.7	10.9406	56.8	19.1234	56.8	30.5362		56.5	-1.39102	56.6	7.1333	56.7	12.7836	56.8	22.2889	56.8	36.1498	56.5	3.64615	56.6	7.00025	56.7	12.9591	56.8	22.5507	56.8	35.7768		56.6	6.68154	56.7	10.5385	56.7	16.8539	56.8	31.1117
56.6	-0.535509	56.7	6.2328	56.8	11.1067	56.9	18.3913	56.9	30.6565	56.6	3.0658	56.7	5.89442	56.8	10.9407	56.9	19.1234	56.9	30.5363		56.6	-1.39032	56.7	7.13699	56.8	12.7871	56.9	22.2975	56.9	36.1577	56.6	3.64624	56.7	7.00039	56.8	12.9593	56.9	22.5508	56.9	35.7768		56.7	6.68479	56.8	10.5428	56.8	16.8583	56.9	31.1265
56.7	-0.535794	56.8	6.23865	56.9	11.1066	57	18.3956	57	30.6607	56.7	3.06585	56.8	5.89448	56.9	10.9408	57	19.1235	57	30.5363		56.7	-1.39027	56.8	7.14209	56.9	12.7922	57	22.3041	57	36.1642	56.7	3.64633	56.8	7.00053	56.9	12.9594	57	22.5509	57	35.7769		56.8	6.68715	56.9	10.5428	56.9	16.8629	57	31.1389
56.8	-0.533519	56.9	6.24208	57	11.1086	57.1	18.3991	57.1	30.6655	56.8	3.06589	56.9	5.89455	57	10.9408	57.1	19.1235	57.1	30.5363		56.8	-1.38866	56.9	7.14815	57	12.7917	57.1	22.3095	57.1	36.1723	56.8	3.64642	56.9	7.00066	57	12.9596	57.1	22.551	57.1	35.7769		56.9	6.69047	57	10.5453	57	16.8674	57.1	31.1566
56.9	-0.536181	57	6.2461	57.1	11.1132	57.2	18.4032	57.2	30.6712	56.9	3.06593	57	5.89461	57.1	10.9409	57.2	19.1236	57.2	30.5363		56.9	-1.38874	57	7.14706	57.1	12.7945	57.2	22.3142	57.2	36.1783	56.9	3.64651	57	7.0008	57.1	12.9597	57.2	22.5512	57.2	35.7769		57	6.69331	57.1	10.5489	57.1	16.8784	57.2	31.1745
57	-0.53746	57.1	6.24824	57.2	11.1184	57.3	18.4065	57.3	30.6794	57	3.06598	57.1	5.89468	57.2	10.941	57.3	19.1236	57.3	30.5363		57	-1.38928	57.1	7.15147	57.2	12.7945	57.3	22.3199	57.3	36.1838	57	3.64659	57.1	7.00093	57.2	12.9599	57.3	22.5513	57.3	35.7769		57.1	6.69665	57.2	10.5532	57.2	16.8867	57.3	31.1896
57.1	-0.536096	57.2	6.25049	57.3	11.1207	57.4	18.4061	57.4	30.6851	57.1	3.06602	57.2	5.89474	57.3	10.941	57.4	19.1236	57.4	30.5363		57.1	-1.38939	57.2	7.15115	57.3	12.7962	57.4	22.3283	57.4	36.1914	57.1	3.64668	57.2	7.00106	57.3	12.9601	57.4	22.5514	57.4	35.777		57.2	6.70149	57.3	10.5553	57.3	16.8913	57.4	31.2039
57.2	-0.532956	57.3	6.25068	57.4	11.1218	57.5	18.408	57.5	30.692	57.2	3.06606	57.3	5.8948	57.4	10.9411	57.5	19.1237	57.5	30.5363		57.2	-1.39416	57.3	7.15143	57.4	12.7995	57.5	22.3363	57.5	36.2009	57.2	3.64677	57.3	7.00119	57.4	12.9602	57.5	22.5515	57.5	35.777		57.3	6.70181	57.4	10.5596	57.4	16.8993	57.5	31.223
57.3	-0.529521	57.4	6.2487	57.5	11.1254	57.6	18.4124	57.6	30.6984	57.3	3.0661	57.4	5.89487	57.5	10.9412	57.6	19.1237	57.6	30.5363		57.3	-1.39832	57.4	7.15275	57.5	12.8047	57.6	22.342	57.6	36.2068	57.3	3.64685	57.4	7.00132	57.5	12.9604	57.6	22.5516	57.6	35.777		57.4	6.7029	57.5	10.5662	57.5	16.907	57.6	31.2376
57.4	-0.529017	57.5	6.24986	57.6	11.1254	57.7	18.4172	57.7	30.7084	57.4	3.06614	57.5	5.89493	57.6	10.9413	57.7	19.1238	57.7	30.5363		57.4	-1.39811	57.5	7.16031	57.6	12.8071	57.7	22.3475	57.7	36.2158	57.4	3.64693	57.5	7.00145	57.6	12.9605	57.7	22.5517	57.7	35.777		57.5	6.70648	57.6	10.5713	57.6	16.9108	57.7	31.2505
57.5	-0.527567	57.6	6.25216	57.7	11.1273	57.8	18.4217	57.8	30.717	57.5	3.06618	57.6	5.89499	57.7	10.9413	57.8	19.1238	57.8	30.5363		57.5	-1.39408	57.6	7.16365	57.7	12.8108	57.8	22.3556	57.8	36.2234	57.5	3.64702	57.6	7.00157	57.7	12.9607	57.8	22.5518	57.8	35.7771		57.6	6.70537	57.7	10.5747	57.7	16.9167	57.8	31.2674
57.6	-0.526013	57.7	6.2564	57.8	11.1287	57.9	18.4285	57.9	30.7276	57.6	3.06622	57.7	5.89505	57.8	10.9414	57.9	19.1239	57.9	30.5364		57.6	-1.39268	57.7	7.17074	57.8	12.8143	57.9	22.3651	57.9	36.2337	57.6	3.6471	57.7	7.0017	57.8	12.9608	57.9	22.5519	57.9	35.7771		57.7	6.70887	57.8	10.5805	57.8	16.9244	57.9	31.2873
57.7	-0.528777	57.8	6.2584	57.9	11.1318	58	18.4369	58	30.7362	57.7	3.06626	57.8	5.89511	57.9	10.9415	58	19.1239	58	30.5364		57.7	-1.38915	57.8	7.17382	57.9	12.8188	58	22.3757	58	36.2442	57.7	3.64718	57.8	7.00182	57.9	12.9609	58	22.552	58	35.7771		57.8	6.7151	57.9	10.5898	57.9	16.9303	58	31.3055
57.8	-0.529041	57.9	6.26061	58	11.135	58.1	18.443	58.1	30.7447	57.8	3.0663	57.9	5.89516	58	10.9415	58.1	19.124	58.1	30.5364		57.8	-1.38651	57.9	7.17882	58	12.822	58.1	22.3825	58.1	36.2504	57.8	3.64726	57.9	7.00194	58	12.9611	58.1	22.5521	58.1	35.7771		57.9	6.72454	58	10.5932	58	16.9379	58.1	31.3202
57.9	-0.523958	58	6.26481	58.1	11.1377	58.2	18.4449	58.2	30.7513	57.9	3.06634	58	5.89522	58.1	10.9416	58.2	19.124	58.2	30.5364		57.9	-1.38278	58	7.18419	58.1	12.8194	58.2	22.3909	58.2	36.2604	57.9	3.64734	58	7.00206	58.1	12.9612	58.2	22.5522	58.2	35.7772		58	6.73228	58.1	10.599	58.1	16.9434	58.2	31.3337
58	-0.521129	58.1	6.26739	58.2	11.1371	58.3	18.4473	58.3	30.7598	58	3.06638	58.1	5.89528	58.2	10.9417	58.3	19.124	58.3	30.5364		58	-1.38153	58.1	7.18763	58.2	12.8215	58.3	22.3986	58.3	36.2728	58	3.64741	58.1	7.00218	58.2	12.9614	58.3	22.5523	58.3	35.7772		58.1	6.73312	58.2	10.6004	58.2	16.9491	58.3	31.3483
58.1	-0.517709	58.2	6.26741	58.3	11.1348	58.4	18.4514	58.4	30.763	58.1	3.06641	58.2	5.89533	58.3	10.9417	58.4	19.1241	58.4	30.5364		58.1	-1.38241	58.2	7.19263	58.3	12.8229	58.4	22.4086	58.4	36.2873	58.1	3.64749	58.2	7.0023	58.3	12.9615	58.4	22.5524	58.4	35.7772		58.2	6.73277	58.3	10.6037	58.3	16.9573	58.4	31.3636
58.2	-0.519373	58.3	6.26769	58.4	11.1359	58.5	18.4604	58.5	30.7729	58.2	3.06645	58.3	5.89539	58.4	10.9418	58.5	19.1241	58.5	30.5364		58.2	-1.37824	58.3	7.19957	58.4	12.8292	58.5	22.4171	58.5	36.2996	58.2	3.64757	58.3	7.00241	58.4	12.9616	58.5	22.5525	58.5	35.7772		58.3	6.73379	58.4	10.6083	58.4	16.9653	58.5	31.376
58.3	-0.52099	58.4	6.26857	58.5	11.1422	58.6	18.4656	58.6	30.78	58.3	3.06649	58.4	5.89544	58.5	10.9418	58.6	19.1242	58.6	30.5364		58.3	-1.37358	58.4	7.20629	58.5	12.8355	58.6	22.4267	58.6	36.3097	58.3	3.64764	58.4	7.00253	58.5	12.9618	58.6	22.5526	58.6	35.7773		58.4	6.73814	58.5	10.6101	58.5	16.9724	58.6	31.3919
58.4	-0.520865	58.5	6.27419	58.6	11.1453	58.7	18.4691	58.7	30.7852	58.4	3.06652	58.5	5.8955	58.6	10.9419	58.7	19.1242	58.7	30.5364		58.4	-1.37125	58.5	7.21217	58.6	12.8404	58.7	22.434	58.7	36.3161	58.4	3.64772	58.5	7.00264	58.6	12.9619	58.7	22.5526	58.7	35.7773		58.5	6.74054	58.6	10.6112	58.6	16.982	58.7	31.4056
58.5	-0.518725	58.6	6.27967	58.7	11.1419	58.8	18.4714	58.8	30.7943	58.5	3.06656	58.6	5.89555	58.7	10.942	58.8	19.1242	58.8	30.5364		58.5	-1.36845	58.6	7.21801	58.7	12.8411	58.8	22.4387	58.8	36.3237	58.5	3.64779	58.6	7.00275	58.7	12.962	58.8	22.5527	58.8	35.7773		58.6	6.74522	58.7	10.6136	58.7	16.9918	58.8	31.4135
58.6	-0.515214	58.7	6.27764	58.8	11.1461	58.9	18.4782	58.9	30.8078	58.6	3.06659	58.7	5.8956	58.8	10.942	58.9	19.1243	58.9	30.5364		58.6	-1.36542	58.7	7.22037	58.8	12.8423	58.9	22.4425	58.9	36.3339	58.6	3.64787	58.7	7.00286	58.8	12.9622	58.9	22.5528	58.9	35.7773		58.7	6.74774	58.8	10.616	58.8	17	58.9	31.4322
58.7	-0.519625	58.8	6.27901	58.9	11.151	59	18.4823	59	30.8145	58.7	3.06663	58.8	5.89566	58.9	10.9421	59	19.1243	59	30.5365		58.7	-1.3661	58.8	7.22075	58.9	12.8456	59	22.4504	59	36.3444	58.7	3.64794	58.8	7.00297	58.9	12.9623	59	22.5529	59	35.7773		58.8	6.74863	58.9	10.6195	58.9	17.0051	59	31.4548
58.8	-0.521909	58.9	6.28276	59	11.1556	59.1	18.4846	59.1	30.8203	58.8	3.06666	58.9	5.89571	59	10.9421	59.1	19.1244	59.1	30.5365		58.8	-1.36529	58.9	7.22276	59	12.8515	59.1	22.4544	59.1	36.3518	58.8	3.64801	58.9	7.00308	59	12.9624	59.1	22.553	59.1	35.7774		58.9	6.75182	59	10.6236	59	17.0151	59.1	31.477
58.9	-0.521046	59	6.28816	59.1	11.1578	59.2	18.4877	59.2	30.8281	58.9	3.0667	59	5.89576	59.1	10.9422	59.2	19.1244	59.2	30.5365		58.9	-1.36753	59	7.23252	59.1	12.8523	59.2	22.4632	59.2	36.359	58.9	3.64808	59	7.00319	59.1	12.9625	59.2	22.5531	59.2	35.7774		59	6.75409	59.1	10.6314	59.1	17.0232	59.2	31.4981
59	-0.518526	59.1	6.28945	59.2	11.1606	59.3	18.4923	59.3	30.8374	59	3.06673	59.1	5.89581	59.2	10.9423	59.3	19.1244	59.3	30.5365		59	-1.36574	59.1	7.23798	59.2	12.8551	59.3	22.4709	59.3	36.3677	59	3.64815	59.1	7.00329	59.2	12.9627	59.3	22.5532	59.3	35.7774		59.1	6.7544	59.2	10.6396	59.2	17.0367	59.3	31.5194
59.1	-0.52169	59.2	6.29541	59.3	11.1603	59.4	18.4983	59.4	30.8472	59.1	3.06677	59.2	5.89586	59.3	10.9423	59.4	19.1245	59.4	30.5365		59.1	-1.36878	59.2	7.24337	59.3	12.8591	59.4	22.4748	59.4	36.3782	59.1	3.64822	59.2	7.0034	59.3	12.9628	59.4	22.5532	59.4	35.7774		59.2	6.7583	59.3	10.6489	59.3	17.0512	59.4	31.5374
59.2	-0.523603	59.3	6.296	59.4	11.1617	59.5	18.5038	59.5	30.8543	59.2	3.0668	59.3	5.89591	59.4	10.9424	59.5	19.1245	59.5	30.5365		59.2	-1.37282	59.3	7.2484	59.4	12.8662	59.5	22.4805	59.5	36.3857	59.2	3.64829	59.3	7.0035	59.4	12.9629	59.5	22.5533	59.5	35.7774		59.3	6.76174	59.4	10.6527	59.4	17.0634	59.5	31.5571
59.3	-0.524732	59.4	6.29868	59.5	11.1611	59.6	18.5082	59.6	30.8625	59.3	3.06683	59.4	5.89596	59.5	10.9424	59.6	19.1245	59.6	30.5365		59.3	-1.37211	59.4	7.25112	59.5	12.8708	59.6	22.4864	59.6	36.3921	59.3	3.64836	59.4	7.00361	59.5	12.963	59.6	22.5534	59.6	35.7775		59.4	6.76566	59.5	10.6603	59.5	17.0767	59.6	31.5771
59.4	-0.523731	59.5	6.30239	59.6	11.1615	59.7	18.5137	59.7	30.87	59.4	3.06686	59.5	5.896	59.6	10.9425	59.7	19.1246	59.7	30.5365		59.4	-1.37141	59.5	7.25181	59.6	12.8757	59.7	22.4911	59.7	36.3974	59.4	3.64842	59.5	7.00371	59.6	12.9631	59.7	22.5535	59.7	35.7775		59.5	6.76933	59.6	10.6653	59.6	17.0874	59.7	31.5968
59.5	-0.523678	59.6	6.30134	59.7	11.162	59.8	18.5151	59.8	30.878	59.5	3.06689	59.6	5.89605	59.7	10.9425	59.8	19.1246	59.8	30.5365		59.5	-1.37171	59.6	7.25476	59.7	12.8778	59.8	22.4976	59.8	36.4054	59.5	3.64849	59.6	7.00381	59.7	12.9633	59.8	22.5536	59.8	35.7775		59.6	6.76973	59.7	10.6706	59.7	17.0966	59.8	31.6142
59.6	-0.524926	59.7	6.30152	59.8	11.1627	59.9	18.5242	59.9	30.8882	59.6	3.06693	59.7	5.8961	59.8	10.9426	59.9	19.1246	59.9	30.5365		59.6	-1.36879	59.7	7.25867	59.8	12.8834	59.9	22.5091	59.9	36.4164	59.6	3.64856	59.7	7.00391	59.8	12.9634	59.9	22.5536	59.9	35.7775		59.7	6.77075	59.8	10.6745	59.8	17.1051	59.9	31.6278
59.7	-0.523685	59.8	6.29837	59.9	11.1671	60	18.5348	60	30.9	59.7	3.06696	59.8	5.89614	59.9	10.9426	60	19.1247	60	30.5365		59.7	-1.36852	59.8	7.26379	59.9	12.8894	60	22.5135	60	36.4275	59.7	3.64862	59.8	7.004	59.9	12.9635	60	22.5537	60	35.7775		59.8	6.77198	59.9	10.679	59.9	17.1119	60	31.6428
59.8	-0.522916	59.9	6.29919	60	11.1697	60.1	18.5415	60.1	30.9075	59.8	3.06699	59.9	5.89619	60	10.9427	60.1	19.1247	60.1	30.5365		59.8	-1.36603	59.9	7.26939	60	12.8974	60.1	22.52	60.1	36.4382	59.8	3.64868	59.9	7.0041	60	12.9636	60.1	22.5538	60.1	35.7775		59.9	6.77488	60	10.6829	60	17.1187	60.1	31.658
59.9	-0.521475	60	6.30278	60.1	11.1709	60.2	18.5457	60.2	30.9159	59.9	3.06702	60	5.89623	60.1	10.9427	60.2	19.1247	60.2	30.5365		59.9	-1.36435	60	7.27457	60.1	12.9047	60.2	22.5242	60.2	36.4455	59.9	3.64875	60	7.0042	60.1	12.9637	60.2	22.5538	60.2	35.7776		60	6.77598	60.1	10.6835	60.1	17.1233	60.2	31.6732
60	-0.518901	60.1	6.30403	60.2	11.1716	60.3	18.5489	60.3	30.9202	60	3.06705	60.1	5.89628	60.2	10.9428	60.3	19.1247	60.3	30.5365		60	-1.36519	60.1	7.27834	60.2	12.9101	60.3	22.5289	60.3	36.4551	60	3.64881	60.1	7.00429	60.2	12.9638	60.3	22.5539	60.3	35.7776		60.1	6.77761	60.2	10.6877	60.2	17.1291	60.3	31.6881
60.1	-0.51813	60.2	6.30437	60.3	11.1716	60.4	18.5561	60.4	30.9266	60.1	3.06708	60.2	5.89632	60.3	10.9428	60.4	19.1248	60.4	30.5365		60.1	-1.36457	60.2	7.28246	60.3	12.9137	60.4	22.5385	60.4	36.4651	60.1	3.64887	60.2	7.00439	60.3	12.9639	60.4	22.554	60.4	35.7776		60.2	6.78208	60.3	10.6902	60.3	17.1335	60.4	31.7056
60.2	-0.519518	60.3	6.30491	60.4	11.1709	60.5	18.5632	60.5	30.932	60.2	3.06711	60.3	5.89636	60.4	10.9429	60.5	19.1248	60.5	30.5365		60.2	-1.36461	60.3	7.2851	60.4	12.9193	60.5	22.5446	60.5	36.4777	60.2	3.64894	60.3	7.00448	60.4	12.964	60.5	22.5541	60.5	35.7776		60.3	6.78458	60.4	10.6959	60.4	17.1409	60.5	31.7233
60.3	-0.520557	60.4	6.30528	60.5	11.1746	60.6	18.5708	60.6	30.9405	60.3	3.06714	60.4	5.89641	60.5	10.9429	60.6	19.1248	60.6	30.5366		60.3	-1.36525	60.4	7.29055	60.5	12.9269	60.6	22.5494	60.6	36.4889	60.3	3.649	60.4	7.00457	60.5	12.9641	60.6	22.5541	60.6	35.7776		60.4	6.78839	60.5	10.698	60.5	17.1475	60.6	31.7397
60.4	-0.520665	60.5	6.30621	60.6	11.179	60.7	18.5765	60.7	30.9476	60.4	3.06716	60.5	5.89645	60.6	10.943	60.7	19.1249	60.7	30.5366		60.4	-1.36365	60.5	7.29399	60.6	12.9323	60.7	22.5508	60.7	36.497	60.4	3.64906	60.5	7.00466	60.6	12.9642	60.7	22.5542	60.7	35.7776		60.5	6.79168	60.6	10.7022	60.6	17.1538	60.7	31.7553
60.5	-0.523001	60.6	6.30997	60.7	11.1797	60.8	18.5839	60.8	30.9548	60.5	3.06719	60.6	5.89649	60.7	10.943	60.8	19.1249	60.8	30.5366		60.5	-1.36285	60.6	7.29968	60.7	12.9337	60.8	22.5544	60.8	36.5025	60.5	3.64912	60.6	7.00475	60.7	12.9643	60.8	22.5543	60.8	35.7776		60.6	6.79321	60.7	10.7057	60.7	17.163	60.8	31.773
60.6	-0.520045	60.7	6.31119	60.8	11.182	60.9	18.5907	60.9	30.9577	60.6	3.06722	60.7	5.89653	60.8	10.9431	60.9	19.1249	60.9	30.5366		60.6	-1.36091	60.7	7.30299	60.8	12.9382	60.9	22.5574	60.9	36.5082	60.6	3.64918	60.7	7.00484	60.8	12.9644	60.9	22.5543	60.9	35.7777		60.7	6.79753	60.8	10.7131	60.8	17.1722	60.9	31.7911
60.7	-0.517617	60.8	6.31061	60.9	11.1844	61	18.597	61	30.9643	60.7	3.06725	60.8	5.89657	60.9	10.9431	61	19.1249	61	30.5366		60.7	-1.36079	60.8	7.30442	60.9	12.9432	61	22.5636	61	36.5163	60.7	3.64923	60.8	7.00493	60.9	12.9645	61	22.5544	61	35.7777		60.8	6.80304	60.9	10.718	60.9	17.177	61	31.8045
60.8	-0.516026	60.9	6.31125	61	11.1874	61.1	18.5988	61.1	30.9703	60.8	3.06727	60.9	5.89661	61	10.9431	61.1	19.125	61.1	30.5366		60.8	-1.36244	60.9	7.30841	61	12.9491	61.1	22.5706	61.1	36.527	60.8	3.64929	60.9	7.00501	61	12.9646	61.1	22.5545	61.1	35.7777		60.9	6.80661	61	10.7222	61	17.1836	61.1	31.8123
60.9	-0.516303	61	6.31182	61.1	11.1862	61.2	18.6019	61.2	30.9741	60.9	3.0673	61	5.89665	61.1	10.9432	61.2	19.125	61.2	30.5366		60.9	-1.36173	61	7.31057	61.1	12.9534	61.2	22.5761	61.2	36.5363	60.9	3.64935	61	7.0051	61.1	12.9647	61.2	22.5545	61.2	35.7777		61	6.81326	61.1	10.7266	61.1	17.1845	61.2	31.8329
61	-0.515952	61.1	6.3087	61.2	11.191	61.3	18.6065	61.3	30.9835	61	3.06733	61.1	5.89669	61.2	10.9432	61.3	19.125	61.3	30.5366		61	-1.36126	61.1	7.31405	61.2	12.9521	61.3	22.5826	61.3	36.5434	61	3.64941	61.1	7.00518	61.2	12.9648	61.3	22.5546	61.3	35.7777		61.1	6.8158	61.2	10.7347	61.2	17.1916	61.3	31.8502
61.1	-0.518804	61.2	6.30735	61.3	11.1931	61.4	18.6084	61.4	30.9899	61.1	3.06735	61.2	5.89673	61.3	10.9433	61.4	19.1251	61.4	30.5366		61.1	-1.35878	61.2	7.31431	61.3	12.9545	61.4	22.5887	61.4	36.5477	61.1	3.64946	61.2	7.00527	61.3	12.9649	61.4	22.5546	61.4	35.7777		61.2	6.82218	61.3	10.7397	61.3	17.2004	61.4	31.8676
61.2	-0.517265	61.3	6.30713	61.4	11.1939	61.5	18.6137	61.5	30.9974	61.2	3.06738	61.3	5.89677	61.4	10.9433	61.5	19.1251	61.5	30.5366		61.2	-1.36161	61.3	7.31664	61.4	12.9594	61.5	22.5963	61.5	36.5533	61.2	3.64952	61.3	7.00535	61.4	12.965	61.5	22.5547	61.5	35.7777		61.3	6.82697	61.4	10.7446	61.4	17.2075	61.5	31.8867
61.3	-0.519531	61.4	6.30676	61.5	11.1963	61.6	18.6167	61.6	31.0045	61.3	3.06741	61.4	5.89681	61.5	10.9434	61.6	19.1251	61.6	30.5366		61.3	-1.36188	61.4	7.31644	61.5	12.9662	61.6	22.6023	61.6	36.5614	61.3	3.64957	61.4	7.00543	61.5	12.9651	61.6	22.5548	61.6	35.7778		61.4	6.83021	61.5	10.7499	61.5	17.2158	61.6	31.9056
61.4	-0.524598	61.5	6.31073	61.6	11.1994	61.7	18.6167	61.7	31.0106	61.4	3.06743	61.5	5.89684	61.6	10.9434	61.7	19.1251	61.7	30.5366		61.4	-1.36221	61.5	7.31825	61.6	12.9729	61.7	22.6072	61.7	36.5692	61.4	3.64963	61.5	7.00551	61.6	12.9652	61.7	22.5548	61.7	35.7778		61.5	6.83285	61.6	10.7552	61.6	17.2218	61.7	31.924
61.5	-0.524701	61.6	6.31185	61.7	11.2024	61.8	18.6182	61.8	31.0178	61.5	3.06746	61.6	5.89688	61.7	10.9434	61.8	19.1252	61.8	30.5366		61.5	-1.35984	61.6	7.31944	61.7	12.9769	61.8	22.6159	61.8	36.5832	61.5	3.64968	61.6	7.00559	61.7	12.9653	61.8	22.5549	61.8	35.7778		61.6	6.83656	61.7	10.76	61.7	17.2326	61.8	31.9397
61.6	-0.526325	61.7	6.31293	61.8	11.2058	61.9	18.6214	61.9	31.0242	61.6	3.06748	61.7	5.89692	61.8	10.9435	61.9	19.1252	61.9	30.5366		61.6	-1.35643	61.7	7.32188	61.8	12.9852	61.9	22.6256	61.9	36.5954	61.6	3.64973	61.7	7.00567	61.8	12.9654	61.9	22.5549	61.9	35.7778		61.7	6.83826	61.8	10.7638	61.8	17.2379	61.9	31.9582
61.7	-0.528711	61.8	6.31434	61.9	11.2095	62	18.6244	62	31.0331	61.7	3.06751	61.8	5.89695	61.9	10.9435	62	19.1252	62	30.5366		61.7	-1.35699	61.8	7.32732	61.9	12.9921	62	22.6302	62	36.6028	61.7	3.64978	61.8	7.00575	61.9	12.9655	62	22.555	62	35.7778		61.8	6.84155	61.9	10.7693	61.9	17.2441	62	31.973
61.8	-0.528712	61.9	6.31444	62	11.2125	62.1	18.6318	62.1	31.0418	61.8	3.06753	61.9	5.89699	62	10.9436	62.1	19.1252	62.1	30.5366		61.8	-1.35564	61.9	7.32998	62	12.9962	62.1	22.6326	62.1	36.6086	61.8	3.64984	61.9	7.00583	62	12.9656	62.1	22.5551	62.1	35.7778		61.9	6.8455	62	10.7746	62	17.2519	62.1	31.9901
61.9	-0.527965	62	6.31515	62.1	11.2177	62.2	18.6379	62.2	31.0458	61.9	3.06755	62	5.89702	62.1	10.9436	62.2	19.1252	62.2	30.5366		61.9	-1.35471	62	7.33234	62.1	12.9996	62.2	22.6329	62.2	36.6105	61.9	3.64989	62	7.00591	62.1	12.9656	62.2	22.5551	62.2	35.7778		62	6.85024	62.1	10.7781	62.1	17.2594	62.2	32.0061
62	-0.526685	62.1	6.31885	62.2	11.2195	62.3	18.6453	62.3	31.0563	62	3.06758	62.1	5.89706	62.2	10.9436	62.3	19.1253	62.3	30.5366		62	-1.35402	62.1	7.33016	62.2	12.999	62.3	22.636	62.3	36.6161	62	3.64994	62.1	7.00598	62.2	12.9657	62.3	22.5552	62.3	35.7778		62.1	6.85291	62.2	10.7844	62.2	17.2675	62.3	32.0193
62.1	-0.522065	62.2	6.32002	62.3	11.2214	62.4	18.6496	62.4	31.0661	62.1	3.0676	62.2	5.89709	62.3	10.9437	62.4	19.1253	62.4	30.5366		62.1	-1.35434	62.2	7.32847	62.3	13.0018	62.4	22.6425	62.4	36.6314	62.1	3.64999	62.2	7.00606	62.3	12.9658	62.4	22.5552	62.4	35.7779		62.2	6.85413	62.3	10.7902	62.3	17.2753	62.4	32.034
62.2	-0.520385	62.3	6.32524	62.4	11.2241	62.5	18.6558	62.5	31.074	62.2	3.06762	62.3	5.89713	62.4	10.9437	62.5	19.1253	62.5	30.5366		62.2	-1.3561	62.3	7.33058	62.4	13.009	62.5	22.6481	62.5	36.6416	62.2	3.65004	62.3	7.00613	62.4	12.9659	62.5	22.5553	62.5	35.7779		62.3	6.85633	62.4	10.7983	62.4	17.2845	62.5	32.0509
62.3	-0.514832	62.4	6.33001	62.5	11.2273	62.6	18.6607	62.6	31.0828	62.3	3.06765	62.4	5.89716	62.5	10.9437	62.6	19.1253	62.6	30.5366		62.3	-1.35752	62.4	7.33537	62.5	13.0106	62.6	22.6538	62.6	36.6498	62.3	3.65009	62.4	7.0062	62.5	12.966	62.6	22.5553	62.6	35.7779		62.4	6.85878	62.5	10.8063	62.5	17.2955	62.6	32.0679
62.4	-0.512763	62.5	6.33183	62.6	11.2313	62.7	18.6646	62.7	31.088	62.4	3.06767	62.5	5.89719	62.6	10.9438	62.7	19.1254	62.7	30.5367		62.4	-1.35915	62.5	7.33638	62.6	13.0084	62.7	22.6581	62.7	36.6577	62.4	3.65014	62.5	7.00628	62.6	12.9661	62.7	22.5554	62.7	35.7779		62.5	6.86092	62.6	10.815	62.6	17.3049	62.7	32.0864
62.5	-0.512645	62.6	6.33646	62.7	11.2308	62.8	18.6667	62.8	31.0944	62.5	3.06769	62.6	5.89722	62.7	10.9438	62.8	19.1254	62.8	30.5367		62.5	-1.3597	62.6	7.33867	62.7	13.0083	62.8	22.6612	62.8	36.6647	62.5	3.65018	62.6	7.00635	62.7	12.9661	62.8	22.5554	62.8	35.7779		62.6	6.86555	62.7	10.8252	62.7	17.3159	62.8	32.1044
62.6	-0.509042	62.7	6.33781	62.8	11.229	62.9	18.6688	62.9	31.1026	62.6	3.06771	62.7	5.89726	62.8	10.9438	62.9	19.1254	62.9	30.5367		62.6	-1.36246	62.7	7.34048	62.8	13.009	62.9	22.6682	62.9	36.6744	62.6	3.65023	62.7	7.00642	62.8	12.9662	62.9	22.5555	62.9	35.7779		62.7	6.87062	62.8	10.8331	62.8	17.3289	62.9	32.1214
62.7	-0.508244	62.8	6.33697	62.9	11.2287	63	18.6746	63	31.1121	62.7	3.06773	62.8	5.89729	62.9	10.9439	63	19.1254	63	30.5367		62.7	-1.36436	62.8	7.34161	62.9	13.0134	63	22.674	63	36.6843	62.7	3.65028	62.8	7.00649	62.9	12.9663	63	22.5555	63	35.7779		62.8	6.87574	62.9	10.835	62.9	17.3417	63	32.1388
62.8	-0.506128	62.9	6.33483	63	11.2317	63.1	18.6794	63.1	31.1187	62.8	3.06776	62.9	5.89732	63	10.9439	63.1	19.1254	63.1	30.5367		62.8	-1.36646	62.9	7.34379	63	13.0179	63.1	22.6799	63.1	36.6975	62.8	3.65033	62.9	7.00656	63	12.9664	63.1	22.5556	63.1	35.7779		62.9	6.87903	63	10.843	63	17.3524	63.1	32.1574
62.9	-0.507968	63	6.33536	63.1	11.2314	63.2	18.6829	63.2	31.1252	62.9	3.06778	63	5.89735	63.1	10.9439	63.2	19.1255	63.2	30.5367		62.9	-1.36642	63	7.34413	63.1	13.0232	63.2	22.6821	63.2	36.7048	62.9	3.65037	63	7.00663	63.1	12.9664	63.2	22.5556	63.2	35.7779		63	6.88457	63.1	10.8534	63.1	17.3646	63.2	32.172
63	-0.50477	63.1	6.33562	63.2	11.2324	63.3	18.6882	63.3	31.1324	63	3.0678	63.1	5.89738	63.2	10.944	63.3	19.1255	63.3	30.5367		63	-1.36694	63.1	7.3499	63.2	13.0266	63.3	22.686	63.3	36.7111	63	3.65042	63.1	7.00669	63.2	12.9665	63.3	22.5557	63.3	35.7779		63.1	6.88442	63.2	10.8609	63.2	17.3724	63.3	32.1874
63.1	-0.506528	63.2	6.33814	63.3	11.2352	63.4	18.6939	63.4	31.139	63.1	3.06782	63.2	5.89741	63.3	10.944	63.4	19.1255	63.4	30.5367		63.1	-1.36531	63.2	7.34908	63.3	13.0311	63.4	22.6923	63.4	36.7234	63.1	3.65046	63.2	7.00676	63.3	12.9666	63.4	22.5557	63.4	35.778		63.2	6.88827	63.3	10.866	63.3	17.3827	63.4	32.2051
63.2	-0.511398	63.3	6.34359	63.4	11.2393	63.5	18.7002	63.5	31.147	63.2	3.06784	63.3	5.89744	63.4	10.944	63.5	19.1255	63.5	30.5367		63.2	-1.36869	63.3	7.34725	63.4	13.0348	63.5	22.6963	63.5	36.7309	63.2	3.65051	63.3	7.00683	63.4	12.9667	63.5	22.5558	63.5	35.778		63.3	6.89356	63.4	10.8741	63.4	17.3917	63.5	32.222
63.3	-0.511627	63.4	6.34734	63.5	11.2446	63.6	18.7019	63.6	31.154	63.3	3.06786	63.4	5.89747	63.5	10.9441	63.6	19.1255	63.6	30.5367		63.3	-1.36792	63.4	7.35303	63.5	13.0402	63.6	22.702	63.6	36.7364	63.3	3.65055	63.4	7.00689	63.5	12.9667	63.6	22.5558	63.6	35.778		63.4	6.90023	63.5	10.8834	63.5	17.4001	63.6	32.2369
63.4	-0.511598	63.5	6.34923	63.6	11.2432	63.7	18.7055	63.7	31.1638	63.4	3.06788	63.5	5.8975	63.6	10.9441	63.7	19.1255	63.7	30.5367		63.4	-1.36426	63.5	7.35694	63.6	13.0413	63.7	22.7076	63.7	36.7444	63.4	3.65059	63.5	7.00696	63.6	12.9668	63.7	22.5559	63.7	35.778		63.5	6.90275	63.6	10.8904	63.6	17.4099	63.7	32.2573
63.5	-0.511813	63.6	6.34811	63.7	11.2453	63.8	18.7097	63.8	31.1694	63.5	3.0679	63.6	5.89753	63.7	10.9441	63.8	19.1256	63.8	30.5367		63.5	-1.36571	63.6	7.35547	63.7	13.0433	63.8	22.7134	63.8	36.7536	63.5	3.65064	63.6	7.00702	63.7	12.9669	63.8	22.5559	63.8	35.778		63.6	6.90641	63.7	10.9036	63.7	17.4221	63.8	32.2754
63.6	-0.516129	63.7	6.3477	63.8	11.2481	63.9	18.7156	63.9	31.1751	63.6	3.06792	63.7	5.89756	63.8	10.9442	63.9	19.1256	63.9	30.5367		63.6	-1.3719	63.7	7.355	63.8	13.0472	63.9	22.7184	63.9	36.7625	63.6	3.65068	63.7	7.00709	63.8	12.967	63.9	22.5559	63.9	35.778		63.7	6.91244	63.8	10.9161	63.8	17.4339	63.9	32.2896
63.7	-0.517393	63.8	6.34579	63.9	11.2521	64	18.7187	64	31.1817	63.7	3.06794	63.8	5.89759	63.9	10.9442	64	19.1256	64	30.5367		63.7	-1.37559	63.8	7.3541	63.9	13.0519	64	22.7214	64	36.7685	63.7	3.65072	63.8	7.00715	63.9	12.967	64	22.556	64	35.778		63.8	6.91533	63.9	10.9242	63.9	17.4433	64	32.3008
63.8	-0.516004	63.9	6.34713	64	11.2559	64.1	18.7247	64.1	31.1881	63.8	3.06796	63.9	5.89761	64	10.9442	64.1	19.1256	64.1	30.5367		63.8	-1.37628	63.9	7.35419	64	13.055	64.1	22.725	64.1	36.7742	63.8	3.65076	63.9	7.00721	64	12.9671	64.1	22.556	64.1	35.778		63.9	6.91703	64	10.9267	64	17.4522	64.1	32.3124
63.9	-0.514636	64	6.34725	64.1	11.2595	64.2	18.732	64.2	31.1949	63.9	3.06798	64	5.89764	64.1	10.9443	64.2	19.1256	64.2	30.5367		63.9	-1.37864	64	7.35284	64.1	13.0603	64.2	22.7304	64.2	36.7813	63.9	3.65081	64	7.00727	64.1	12.9672	64.2	22.5561	64.2	35.778		64	6.91705	64.1	10.9302	64.1	17.4608	64.2	32.3286
64	-0.517278	64.1	6.3457	64.2	11.2615	64.3	18.7397	64.3	31.2022	64	3.06799	64.1	5.89767	64.2	10.9443	64.3	19.1257	64.3	30.5367		64	-1.38118	64.1	7.35486	64.2	13.0655	64.3	22.7363	64.3	36.7886	64	3.65085	64.1	7.00733	64.2	12.9672	64.3	22.5561	64.3	35.778		64.1	6.91842	64.2	10.9376	64.2	17.4721	64.3	32.3435
64.1	-0.518317	64.2	6.34748	64.3	11.2651	64.4	18.7408	64.4	31.2074	64.1	3.06801	64.2	5.89769	64.3	10.9443	64.4	19.1257	64.4	30.5367		64.1	-1.38185	64.2	7.35873	64.3	13.0687	64.4	22.7387	64.4	36.7936	64.1	3.65089	64.2	7.00739	64.3	12.9673	64.4	22.5561	64.4	35.778		64.2	6.92433	64.3	10.9456	64.3	17.4824	64.4	32.3563
64.2	-0.520263	64.3	6.35216	64.4	11.2694	64.5	18.7444	64.5	31.2163	64.2	3.06803	64.3	5.89772	64.4	10.9443	64.5	19.1257	64.5	30.5367		64.2	-1.38103	64.3	7.36194	64.4	13.0739	64.5	22.7414	64.5	36.7995	64.2	3.65093	64.3	7.00745	64.4	12.9674	64.5	22.5562	64.5	35.778		64.3	6.93039	64.4	10.9524	64.4	17.4901	64.5	32.3718
64.3	-0.520562	64.4	6.34944	64.5	11.2738	64.6	18.7461	64.6	31.2203	64.3	3.06805	64.4	5.89775	64.5	10.9444	64.6	19.1257	64.6	30.5367		64.3	-1.38318	64.4	7.36157	64.5	13.0786	64.6	22.7462	64.6	36.8089	64.3	3.65097	64.4	7.00751	64.5	12.9674	64.6	22.5562	64.6	35.7781		64.4	6.93333	64.5	10.9577	64.5	17.4995	64.6	32.3911
64.4	-0.520472	64.5	6.35025	64.6	11.2742	64.7	18.7533	64.7	31.2262	64.4	3.06807	64.5	5.89777	64.6	10.9444	64.7	19.1257	64.7	30.5367		64.4	-1.38438	64.5	7.36025	64.6	13.0824	64.7	22.751	64.7	36.8168	64.4	3.65101	64.5	7.00757	64.6	12.9675	64.7	22.5563	64.7	35.7781		64.5	6.93723	64.6	10.967	64.6	17.5067	64.7	32.4036
64.5	-0.51934	64.6	6.34725	64.7	11.2778	64.8	18.7597	64.8	31.2329	64.5	3.06808	64.6	5.8978	64.7	10.9444	64.8	19.1257	64.8	30.5367		64.5	-1.38254	64.6	7.36121	64.7	13.0827	64.8	22.7564	64.8	36.8291	64.5	3.65105	64.6	7.00762	64.7	12.9676	64.8	22.5563	64.8	35.7781		64.6	6.9422	64.7	10.9743	64.7	17.5125	64.8	32.4157
64.6	-0.521819	64.7	6.34529	64.8	11.2811	64.9	18.7667	64.9	31.2413	64.6	3.0681	64.7	5.89782	64.8	10.9445	64.9	19.1257	64.9	30.5367		64.6	-1.38247	64.7	7.36131	64.8	13.086	64.9	22.7606	64.9	36.8359	64.6	3.65108	64.7	7.00768	64.8	12.9676	64.9	22.5563	64.9	35.7781		64.7	6.94243	64.8	10.9814	64.8	17.5202	64.9	32.4377
64.7	-0.525586	64.8	6.3458	64.9	11.2842	65	18.7697	65	31.2444	64.7	3.06812	64.8	5.89785	64.9	10.9445	65	19.1258	65	30.5367		64.7	-1.384	64.8	7.36667	64.9	13.0914	65	22.7661	65	36.8422	64.7	3.65112	64.8	7.00774	64.9	12.9677	65	22.5564	65	35.7781		64.8	6.94131	64.9	10.9911	64.9	17.5307	65	32.4554
64.8	-0.526001	64.9	6.34816	65	11.2885	65.1	18.7755	65.1	31.2527	64.8	3.06814	64.9	5.89787	65	10.9445	65.1	19.1258	65.1	30.5367		64.8	-1.38295	64.9	7.37116	65	13.0938	65.1	22.7703	65.1	36.8527	64.8	3.65116	64.9	7.00779	65	12.9677	65.1	22.5564	65.1	35.7781		64.9	6.94894	65	10.9991	65	17.5423	65.1	32.4715
64.9	-0.521674	65	6.34766	65.1	11.2927	65.2	18.7811	65.2	31.2621	64.9	3.06815	65	5.8979	65.1	10.9445	65.2	19.1258	65.2	30.5367		64.9	-1.38368	65	7.37398	65.1	13.095	65.2	22.7793	65.2	36.8646	64.9	3.6512	65	7.00785	65.1	12.9678	65.2	22.5565	65.2	35.7781		65	6.95414	65.1	11.0047	65.1	17.5534	65.2	32.4832
65	-0.520466	65.1	6.34757	65.2	11.2972	65.3	18.7858	65.3	31.2684	65	3.06817	65.1	5.89792	65.2	10.9446	65.3	19.1258	65.3	30.5367		65	-1.37947	65.1	7.37344	65.2	13.1015	65.3	22.7835	65.3	36.8723	65	3.65123	65.1	7.0079	65.2	12.9679	65.3	22.5565	65.3	35.7781		65.1	6.95809	65.2	11.0095	65.2	17.5644	65.3	32.4963
65.1	-0.519756	65.2	6.34803	65.3	11.3017	65.4	18.7887	65.4	31.2737	65.1	3.06819	65.2	5.89794	65.3	10.9446	65.4	19.1258	65.4	30.5367		65.1	-1.37832	65.2	7.37597	65.3	13.1064	65.4	22.791	65.4	36.8807	65.1	3.65127	65.2	7.00796	65.3	12.9679	65.4	22.5565	65.4	35.7781		65.2	6.96527	65.3	11.012	65.3	17.5695	65.4	32.5092
65.2	-0.518837	65.3	6.34689	65.4	11.304	65.5	18.7942	65.5	31.2796	65.2	3.0682	65.3	5.89797	65.4	10.9446	65.5	19.1258	65.5	30.5367		65.2	-1.37223	65.3	7.37558	65.4	13.1116	65.5	22.7961	65.5	36.8852	65.2	3.65131	65.3	7.00801	65.4	12.968	65.5	22.5566	65.5	35.7781		65.3	6.97116	65.4	11.0175	65.4	17.5733	65.5	32.5241
65.3	-0.522223	65.4	6.34763	65.5	11.3053	65.6	18.7985	65.6	31.2851	65.3	3.06822	65.4	5.89799	65.5	10.9446	65.6	19.1258	65.6	30.5367		65.3	-1.36932	65.4	7.37995	65.5	13.1136	65.6	22.798	65.6	36.8901	65.3	3.65134	65.4	7.00806	65.5	12.968	65.6	22.5566	65.6	35.7781		65.4	6.97065	65.5	11.0282	65.5	17.5808	65.6	32.5373
65.4	-0.527082	65.5	6.35002	65.6	11.3131	65.7	18.8052	65.7	31.291	65.4	3.06823	65.5	5.89801	65.6	10.9447	65.7	19.1259	65.7	30.5367		65.4	-1.368	65.5	7.38336	65.6	13.114	65.7	22.8022	65.7	36.9016	65.4	3.65138	65.5	7.00811	65.6	12.9681	65.7	22.5566	65.7	35.7781		65.5	6.97361	65.6	11.035	65.6	17.5899	65.7	32.5493
65.5	-0.529015	65.6	6.35401	65.7	11.3172	65.8	18.8109	65.8	31.2985	65.5	3.06825	65.6	5.89803	65.7	10.9447	65.8	19.1259	65.8	30.5367		65.5	-1.3674	65.6	7.38437	65.7	13.1174	65.8	22.8056	65.8	36.9129	65.5	3.65141	65.6	7.00816	65.7	12.9681	65.8	22.5567	65.8	35.7781		65.6	6.97849	65.7	11.0413	65.7	17.5972	65.8	32.5642
65.6	-0.52639	65.7	6.35857	65.8	11.3203	65.9	18.8167	65.9	31.3043	65.6	3.06826	65.7	5.89806	65.8	10.9447	65.9	19.1259	65.9	30.5367		65.6	-1.36927	65.7	7.38785	65.8	13.1218	65.9	22.8126	65.9	36.9251	65.6	3.65145	65.7	7.00821	65.8	12.9682	65.9	22.5567	65.9	35.7781		65.7	6.98308	65.8	11.0451	65.8	17.6032	65.9	32.5808
65.7	-0.524851	65.8	6.35997	65.9	11.3234	66	18.8157	66	31.3057	65.7	3.06828	65.8	5.89808	65.9	10.9447	66	19.1259	66	30.5367		65.7	-1.36973	65.8	7.39175	65.9	13.1248	66	22.8164	66	36.932	65.7	3.65148	65.8	7.00826	65.9	12.9683	66	22.5567	66	35.7781		65.8	6.98727	65.9	11.0501	65.9	17.6107	66	32.5981
65.8	-0.525523	65.9	6.36758	66	11.3255	66.1	18.819	66.1	31.3137	65.8	3.06829	65.9	5.8981	66	10.9447	66.1	19.1259	66.1	30.5367		65.8	-1.36883	65.9	7.39466	66	13.1242	66.1	22.8228	66.1	36.9417	65.8	3.65151	65.9	7.00831	66	12.9683	66.1	22.5568	66.1	35.7782		65.9	6.99239	66	11.0562	66	17.6206	66.1	32.6147
65.9	-0.523951	66	6.36912	66.1	11.3314	66.2	18.8228	66.2	31.322	65.9	3.06831	66	5.89812	66.1	10.9448	66.2	19.1259	66.2	30.5367		65.9	-1.3703	66	7.39571	66.1	13.1265	66.2	22.8263	66.2	36.9478	65.9	3.65155	66	7.00836	66.1	12.9684	66.2	22.5568	66.2	35.7782		66	6.99628	66.1	11.0606	66.1	17.6314	66.2	32.6324
66	-0.525627	66.1	6.37118	66.2	11.3373	66.3	18.8277	66.3	31.3278	66	3.06832	66.1	5.89814	66.2	10.9448	66.3	19.1259	66.3	30.5368		66	-1.37028	66.1	7.39876	66.2	13.1283	66.3	22.8352	66.3	36.9576	66	3.65158	66.1	7.00841	66.2	12.9684	66.3	22.5568	66.3	35.7782		66.1	6.9973	66.2	11.0683	66.2	17.6414	66.3	32.6478
66.1	-0.525831	66.2	6.37615	66.3	11.3436	66.4	18.8326	66.4	31.3363	66.1	3.06834	66.2	5.89816	66.3	10.9448	66.4	19.1259	66.4	30.5368		66.1	-1.36848	66.2	7.40077	66.3	13.1319	66.4	22.8435	66.4	36.9681	66.1	3.65161	66.2	7.00846	66.3	12.9685	66.4	22.5569	66.4	35.7782		66.2	6.99991	66.3	11.0726	66.3	17.6503	66.4	32.6659
66.2	-0.525694	66.3	6.38066	66.4	11.3456	66.5	18.8402	66.5	31.3468	66.2	3.06835	66.3	5.89818	66.4	10.9448	66.5	19.126	66.5	30.5368		66.2	-1.36933	66.3	7.40207	66.4	13.1356	66.5	22.8456	66.5	36.9762	66.2	3.65164	66.3	7.00851	66.4	12.9685	66.5	22.5569	66.5	35.7782		66.3	7.00079	66.4	11.0784	66.4	17.6582	66.5	32.6834
66.3	-0.523752	66.4	6.38293	66.5	11.3529	66.6	18.8458	66.6	31.3565	66.3	3.06837	66.4	5.8982	66.5	10.9449	66.6	19.126	66.6	30.5368		66.3	-1.37015	66.4	7.40402	66.5	13.1397	66.6	22.8519	66.6	36.9839	66.3	3.65168	66.4	7.00855	66.5	12.9686	66.6	22.5569	66.6	35.7782		66.4	7.0063	66.5	11.0855	66.5	17.665	66.6	32.6993
66.4	-0.520141	66.5	6.3877	66.6	11.353	66.7	18.8481	66.7	31.3623	66.4	3.06838	66.5	5.89823	66.6	10.9449	66.7	19.126	66.7	30.5368		66.4	-1.36795	66.5	7.40607	66.6	13.1395	66.7	22.8584	66.7	36.9921	66.4	3.65171	66.5	7.0086	66.6	12.9686	66.7	22.5569	66.7	35.7782		66.5	7.01023	66.6	11.094	66.6	17.6719	66.7	32.7116
66.5	-0.516749	66.6	6.39031	66.7	11.3525	66.8	18.8522	66.8	31.3675	66.5	3.06839	66.6	5.89824	66.7	10.9449	66.8	19.126	66.8	30.5368		66.5	-1.36912	66.6	7.40907	66.7	13.1413	66.8	22.8691	66.8	36.999	66.5	3.65174	66.6	7.00865	66.7	12.9687	66.8	22.557	66.8	35.7782		66.6	7.01724	66.7	11.0992	66.7	17.6806	66.8	32.7262
66.6	-0.512592	66.7	6.38862	66.8	11.3549	66.9	18.8584	66.9	31.3727	66.6	3.06841	66.7	5.89826	66.8	10.9449	66.9	19.126	66.9	30.5368		66.6	-1.36859	66.7	7.41057	66.8	13.1438	66.9	22.8788	66.9	37.0122	66.6	3.65177	66.7	7.00869	66.8	12.9687	66.9	22.557	66.9	35.7782		66.7	7.02243	66.8	11.1077	66.8	17.6883	66.9	32.7386
66.7	-0.513459	66.8	6.39042	66.9	11.3564	67	18.8634	67	31.3841	66.7	3.06842	66.8	5.89828	66.9	10.9449	67	19.126	67	30.5368		66.7	-1.36836	66.8	7.41433	66.9	13.149	67	22.8896	67	37.0231	66.7	3.6518	66.8	7.00874	66.9	12.9688	67	22.557	67	35.7782		66.8	7.02801	66.9	11.1146	66.9	17.6958	67	32.7505
66.8	-0.515418	66.9	6.39425	67	11.3603	67.1	18.8672	67.1	31.3941	66.8	3.06844	66.9	5.8983	67	10.945	67.1	19.126	67.1	30.5368		66.8	-1.36977	66.9	7.42246	67	13.1529	67.1	22.8965	67.1	37.0333	66.8	3.65183	66.9	7.00878	67	12.9688	67.1	22.5571	67.1	35.7782		66.9	7.02837	67	11.1238	67	17.7059	67.1	32.7641
66.9	-0.513868	67	6.3991	67.1	11.364	67.2	18.8746	67.2	31.4042	66.9	3.06845	67	5.89832	67.1	10.945	67.2	19.126	67.2	30.5368		66.9	-1.36707	67	7.42904	67.1	13.1571	67.2	22.8993	67.2	37.0401	66.9	3.65186	67	7.00882	67.1	12.9689	67.2	22.5571	67.2	35.7782		67	7.03197	67.1	11.1289	67.1	17.7137	67.2	32.779
67	-0.512405	67.1	6.40137	67.2	11.3681	67.3	18.8801	67.3	31.4124	67	3.06846	67.1	5.89834	67.2	10.945	67.3	19.126	67.3	30.5368		67	-1.36569	67.1	7.43277	67.2	13.1617	67.3	22.9041	67.3	37.0476	67	3.65189	67.1	7.00887	67.2	12.9689	67.3	22.5571	67.3	35.7782		67.1	7.03207	67.2	11.132	67.2	17.7244	67.3	32.7916
67.1	-0.512332	67.2	6.40796	67.3	11.3713	67.4	18.8843	67.4	31.4205	67.1	3.06847	67.2	5.89836	67.3	10.945	67.4	19.1261	67.4	30.5368		67.1	-1.36612	67.2	7.43497	67.3	13.1649	67.4	22.9074	67.4	37.0525	67.1	3.65192	67.2	7.00891	67.3	12.9689	67.4	22.5571	67.4	35.7782		67.2	7.03147	67.3	11.1319	67.3	17.7332	67.4	32.8053
67.2	-0.509511	67.3	6.41356	67.4	11.3719	67.5	18.8904	67.5	31.4279	67.2	3.06849	67.3	5.89838	67.4	10.945	67.5	19.1261	67.5	30.5368		67.2	-1.36998	67.3	7.438	67.4	13.1653	67.5	22.9134	67.5	37.0632	67.2	3.65195	67.3	7.00895	67.4	12.969	67.5	22.5572	67.5	35.7782		67.3	7.03502	67.4	11.1337	67.4	17.7406	67.5	32.8173
67.3	-0.509497	67.4	6.41755	67.5	11.3728	67.6	18.8959	67.6	31.4351	67.3	3.0685	67.4	5.8984	67.5	10.9451	67.6	19.1261	67.6	30.5368		67.3	-1.36937	67.4	7.44038	67.5	13.1664	67.6	22.9178	67.6	37.0762	67.3	3.65198	67.4	7.00899	67.5	12.969	67.6	22.5572	67.6	35.7782		67.4	7.03943	67.5	11.1388	67.5	17.7511	67.6	32.833
67.4	-0.507893	67.5	6.4176	67.6	11.3737	67.7	18.9015	67.7	31.4445	67.4	3.06851	67.5	5.89841	67.6	10.9451	67.7	19.1261	67.7	30.5368		67.4	-1.36916	67.5	7.4442	67.6	13.1673	67.7	22.9232	67.7	37.0818	67.4	3.65201	67.5	7.00903	67.6	12.9691	67.7	22.5572	67.7	35.7782		67.5	7.04401	67.6	11.1459	67.6	17.7604	67.7	32.8495
67.5	-0.504637	67.6	6.41966	67.7	11.3759	67.8	18.9089	67.8	31.454	67.5	3.06852	67.6	5.89843	67.7	10.9451	67.8	19.1261	67.8	30.5368		67.5	-1.36595	67.6	7.44999	67.7	13.1699	67.8	22.9289	67.8	37.0906	67.5	3.65203	67.6	7.00908	67.7	12.9691	67.8	22.5572	67.8	35.7782		67.6	7.053	67.7	11.1504	67.7	17.773	67.8	32.8633
67.6	-0.506812	67.7	6.42413	67.8	11.3748	67.9	18.9178	67.9	31.4624	67.6	3.06854	67.7	5.89845	67.8	10.9451	67.9	19.1261	67.9	30.5368		67.6	-1.36414	67.7	7.45188	67.8	13.1719	67.9	22.9325	67.9	37.0985	67.6	3.65206	67.7	7.00912	67.8	12.9692	67.9	22.5573	67.9	35.7782		67.7	7.05643	67.8	11.1552	67.8	17.7809	67.9	32.8784
67.7	-0.50586	67.8	6.42528	67.9	11.3797	68	18.9253	68	31.4737	67.7	3.06855	67.8	5.89846	67.9	10.9451	68	19.1261	68	30.5368		67.7	-1.36451	67.8	7.45699	67.9	13.1743	68	22.936	68	37.1073	67.7	3.65209	67.8	7.00916	67.9	12.9692	68	22.5573	68	35.7782		67.8	7.0564	67.9	11.1589	67.9	17.7915	68	32.8948
67.8	-0.504749	67.9	6.42572	68	11.3853	68.1	18.9284	68.1	31.4812	67.8	3.06856	67.9	5.89848	68	10.9451	68.1	19.1261	68.1	30.5368		67.8	-1.36047	67.9	7.46373	68	13.1801	68.1	22.9429	68.1	37.1179	67.8	3.65212	67.9	7.0092	68	12.9693	68.1	22.5573	68.1	35.7782		67.9	7.05788	68	11.1673	68	17.8001	68.1	32.9092
67.9	-0.502637	68	6.42938	68.1	11.3878	68.2	18.93	68.2	31.4923	67.9	3.06857	68	5.8985	68.1	10.9452	68.2	19.1261	68.2	30.5368		67.9	-1.35787	68	7.47262	68.1	13.1847	68.2	22.9515	68.2	37.131	67.9	3.65214	68	7.00923	68.1	12.9693	68.2	22.5573	68.2	35.7783		68	7.05902	68.1	11.1745	68.1	17.8095	68.2	32.9229
68	-0.499988	68.1	6.43187	68.2	11.3914	68.3	18.9347	68.3	31.5044	68	3.06858	68.1	5.89851	68.2	10.9452	68.3	19.1261	68.3	30.5368		68	-1.35326	68.1	7.48173	68.2	13.1901	68.3	22.9596	68.3	37.1418	68	3.65217	68.1	7.00927	68.2	12.9693	68.3	22.5574	68.3	35.7783		68.1	7.06358	68.2	11.1822	68.2	17.8175	68.3	32.9395
68.1	-0.500531	68.2	6.43311	68.3	11.3952	68.4	18.9366	68.4	31.5132	68.1	3.0686	68.2	5.89853	68.3	10.9452	68.4	19.1262	68.4	30.5368		68.1	-1.34811	68.2	7.49456	68.3	13.1973	68.4	22.9667	68.4	37.1504	68.1	3.6522	68.2	7.00931	68.3	12.9694	68.4	22.5574	68.4	35.7783		68.2	7.06987	68.3	11.1884	68.3	17.8277	68.4	32.9587
68.2	-0.50347	68.3	6.43803	68.4	11.3962	68.5	18.9416	68.5	31.5208	68.2	3.06861	68.3	5.89855	68.4	10.9452	68.5	19.1262	68.5	30.5368		68.2	-1.34451	68.3	7.50354	68.4	13.2007	68.5	22.9697	68.5	37.1537	68.2	3.65222	68.3	7.00935	68.4	12.9694	68.5	22.5574	68.5	35.7783		68.3	7.07523	68.4	11.1941	68.4	17.8386	68.5	32.9764
68.3	-0.501608	68.4	6.43827	68.5	11.3985	68.6	18.9455	68.6	31.5291	68.3	3.06862	68.4	5.89856	68.5	10.9452	68.6	19.1262	68.6	30.5368		68.3	-1.33909	68.4	7.50853	68.5	13.203	68.6	22.9752	68.6	37.1583	68.3	3.65225	68.4	7.00939	68.5	12.9695	68.6	22.5574	68.6	35.7783		68.4	7.08063	68.5	11.1998	68.5	17.8476	68.6	32.9893
68.4	-0.505182	68.5	6.44136	68.6	11.4045	68.7	18.9505	68.7	31.5343	68.4	3.06863	68.5	5.89858	68.6	10.9452	68.7	19.1262	68.7	30.5368		68.4	-1.33733	68.5	7.5109	68.6	13.2069	68.7	22.9797	68.7	37.1649	68.4	3.65227	68.5	7.00942	68.6	12.9695	68.7	22.5575	68.7	35.7783		68.5	7.08548	68.6	11.2028	68.6	17.8516	68.7	33.0067
68.5	-0.50498	68.6	6.44528	68.7	11.4061	68.8	18.9568	68.8	31.5434	68.5	3.06864	68.6	5.89859	68.7	10.9453	68.8	19.1262	68.8	30.5368		68.5	-1.33563	68.6	7.51694	68.7	13.2118	68.8	22.9892	68.8	37.1733	68.5	3.6523	68.6	7.00946	68.7	12.9695	68.8	22.5575	68.8	35.7783		68.6	7.08771	68.7	11.2058	68.7	17.8604	68.8	33.0256
68.6	-0.505451	68.7	6.44322	68.8	11.4087	68.9	18.9601	68.9	31.5497	68.6	3.06865	68.7	5.89861	68.8	10.9453	68.9	19.1262	68.9	30.5368		68.6	-1.32871	68.7	7.52214	68.8	13.2178	68.9	23.0015	68.9	37.1839	68.6	3.65232	68.7	7.0095	68.8	12.9696	68.9	22.5575	68.9	35.7783		68.7	7.09636	68.8	11.2082	68.8	17.8699	68.9	33.0412
68.7	-0.506633	68.8	6.44592	68.9	11.4097	69	18.965	69	31.5576	68.7	3.06866	68.8	5.89862	68.9	10.9453	69	19.1262	69	30.5368		68.7	-1.3244	68.8	7.52577	68.9	13.2233	69	23.0079	69	37.1927	68.7	3.65235	68.8	7.00953	68.9	12.9696	69	22.5575	69	35.7783		68.8	7.10031	68.9	11.2126	68.9	17.8793	69	33.0567
68.8	-0.50415	68.9	6.44577	69	11.4126	69.1	18.9737	69.1	31.5654	68.8	3.06867	68.9	5.89864	69	10.9453	69.1	19.1262	69.1	30.5368		68.8	-1.32422	68.9	7.53308	69	13.2269	69.1	23.0148	69.1	37.2033	68.8	3.65237	68.9	7.00957	69	12.9696	69.1	22.5575	69.1	35.7783		68.9	7.10395	69	11.2213	69	17.8896	69.1	33.0745
68.9	-0.505596	69	6.44938	69.1	11.417	69.2	18.98	69.2	31.5752	68.9	3.06868	69	5.89865	69.1	10.9453	69.2	19.1262	69.2	30.5368		68.9	-1.31906	69	7.53791	69.1	13.2321	69.2	23.0211	69.2	37.2108	68.9	3.6524	69	7.0096	69.1	12.9697	69.2	22.5576	69.2	35.7783		69	7.10734	69.1	11.2258	69.1	17.8979	69.2	33.0879
69	-0.502477	69.1	6.45577	69.2	11.4201	69.3	18.9865	69.3	31.5869	69	3.06869	69.1	5.89867	69.2	10.9453	69.3	19.1262	69.3	30.5368		69	-1.31555	69.1	7.5443	69.2	13.234	69.3	23.0311	69.3	37.2196	69	3.65242	69.1	7.00964	69.2	12.9697	69.3	22.5576	69.3	35.7783		69.1	7.11162	69.2	11.2279	69.2	17.9042	69.3	33.1037
69.1	-0.499363	69.2	6.45853	69.3	11.4228	69.4	18.9903	69.4	31.5956	69.1	3.0687	69.2	5.89868	69.3	10.9453	69.4	19.1262	69.4	30.5368		69.1	-1.31077	69.2	7.5497	69.3	13.2356	69.4	23.0395	69.4	37.2297	69.1	3.65245	69.2	7.00967	69.3	12.9698	69.4	22.5576	69.4	35.7783		69.2	7.11246	69.3	11.232	69.3	17.9105	69.4	33.1182
69.2	-0.49286	69.3	6.45978	69.4	11.4258	69.5	18.9953	69.5	31.6037	69.2	3.06871	69.3	5.8987	69.4	10.9454	69.5	19.1262	69.5	30.5368		69.2	-1.30708	69.3	7.55511	69.4	13.2415	69.5	23.0476	69.5	37.2366	69.2	3.65247	69.3	7.00971	69.4	12.9698	69.5	22.5576	69.5	35.7783		69.3	7.11168	69.4	11.2368	69.4	17.9151	69.5	33.1344
69.3	-0.48653	69.4	6.4562	69.5	11.4302	69.6	18.9996	69.6	31.6109	69.3	3.06872	69.4	5.89871	69.5	10.9454	69.6	19.1262	69.6	30.5368		69.3	-1.30515	69.4	7.5651	69.5	13.2464	69.6	23.0544	69.6	37.2467	69.3	3.65249	69.4	7.00974	69.5	12.9698	69.6	22.5576	69.6	35.7783		69.4	7.11687	69.5	11.2415	69.5	17.9239	69.6	33.1504
69.4	-0.486931	69.5	6.45845	69.6	11.4341	69.7	19.0086	69.7	31.6204	69.4	3.06873	69.5	5.89873	69.6	10.9454	69.7	19.1263	69.7	30.5368		69.4	-1.30331	69.5	7.56866	69.6	13.2484	69.7	23.0576	69.7	37.2574	69.4	3.65251	69.5	7.00977	69.6	12.9699	69.7	22.5577	69.7	35.7783		69.5	7.11889	69.6	11.2429	69.6	17.9305	69.7	33.1654
69.5	-0.487504	69.6	6.46256	69.7	11.4387	69.8	19.0154	69.8	31.6284	69.5	3.06874	69.6	5.89874	69.7	10.9454	69.8	19.1263	69.8	30.5368		69.5	-1.30265	69.6	7.57184	69.7	13.2532	69.8	23.0634	69.8	37.2691	69.5	3.65254	69.6	7.0098	69.7	12.9699	69.8	22.5577	69.8	35.7783		69.6	7.12244	69.7	11.2445	69.7	17.9341	69.8	33.1782
69.6	-0.48676	69.7	6.46587	69.8	11.4447	69.9	19.0205	69.9	31.6359	69.6	3.06875	69.7	5.89875	69.8	10.9454	69.9	19.1263	69.9	30.5368		69.6	-1.29943	69.7	7.57863	69.8	13.2557	69.9	23.0699	69.9	37.2792	69.6	3.65256	69.7	7.00984	69.8	12.9699	69.9	22.5577	69.9	35.7783		69.7	7.12704	69.8	11.2436	69.8	17.9419	69.9	33.1917
69.7	-0.483688	69.8	6.46879	69.9	11.4468	70	19.0256	70	31.6455	69.7	3.06876	69.8	5.89877	69.9	10.9454	70	19.1263	70	30.5368		69.7	-1.29347	69.8	7.58893	69.9	13.257	70	23.0765	70	37.2882	69.7	3.65258	69.8	7.00987	69.9	12.97	70	22.5577	70	35.7783		69.8	7.12971	69.9	11.2476	69.9	17.9518	70	33.207
69.8	-0.481702	69.9	6.46965	70	11.4492	70.1	19.0324	70.1	31.6538	69.8	3.06877	69.9	5.89878	70	10.9454	70.1	19.1263	70.1	30.5368		69.8	-1.28918	69.9	7.59571	70	13.2617	70.1	23.0859	70.1	37.2986	69.8	3.6526	69.9	7.0099	70	12.97	70.1	22.5577	70.1	35.7783		69.9	7.13475	70	11.2516	70	17.9617	70.1	33.2226
69.9	-0.480981	70	6.4707	70.1	11.449	70.2	19.0346	70.2	31.6656	69.9	3.06878	70	5.89879	70.1	10.9455	70.2	19.1263	70.2	30.5368		69.9	-1.28775	70	7.60474	70.1	13.2645	70.2	23.0946	70.2	37.3086	69.9	3.65263	70	7.00993	70.1	12.97	70.2	22.5578	70.2	35.7783		70	7.13918	70.1	11.2566	70.1	17.969	70.2	33.2383
70	-0.479747	70.1	6.47377	70.2	11.4508	70.3	19.0358	70.3	31.6745	70	3.06879	70.1	5.89881	70.2	10.9455	70.3	19.1263	70.3	30.5368		70	-1.28596	70.1	7.6134	70.2	13.2653	70.3	23.1003	70.3	37.3197	70	3.65265	70.1	7.00996	70.2	12.9701	70.3	22.5578	70.3	35.7783		70.1	7.14186	70.2	11.2601	70.2	17.9784	70.3	33.2541
70.1	-0.478473	70.2	6.47749	70.3	11.4531	70.4	19.0399	70.4	31.6849	70.1	3.0688	70.2	5.89882	70.3	10.9455	70.4	19.1263	70.4	30.5368		70.1	-1.28298	70.2	7.61745	70.3	13.2665	70.4	23.1049	70.4	37.327	70.1	3.65267	70.2	7.00999	70.3	12.9701	70.4	22.5578	70.4	35.7783		70.2	7.13999	70.3	11.2607	70.3	17.9838	70.4	33.2716
70.2	-0.475526	70.3	6.47939	70.4	11.455	70.5	19.0495	70.5	31.6938	70.2	3.06881	70.3	5.89883	70.4	10.9455	70.5	19.1263	70.5	30.5368		70.2	-1.28119	70.3	7.61997	70.4	13.2697	70.5	23.1153	70.5	37.3332	70.2	3.65269	70.3	7.01002	70.4	12.9701	70.5	22.5578	70.5	35.7783		70.3	7.14176	70.4	11.2634	70.4	17.9934	70.5	33.287
70.3	-0.474858	70.4	6.47995	70.5	11.4593	70.6	19.055	70.6	31.7038	70.3	3.06882	70.4	5.89884	70.5	10.9455	70.6	19.1263	70.6	30.5368		70.3	-1.28238	70.4	7.62273	70.5	13.2758	70.6	23.1274	70.6	37.3399	70.3	3.65271	70.4	7.01005	70.5	12.9702	70.6	22.5578	70.6	35.7783		70.4	7.1521	70.5	11.2638	70.5	18.0006	70.6	33.2979
70.4	-0.475332	70.5	6.48466	70.6	11.4619	70.7	19.0599	70.7	31.7113	70.4	3.06882	70.5	5.89886	70.6	10.9455	70.7	19.1263	70.7	30.5368		70.4	-1.28137	70.5	7.62694	70.6	13.2799	70.7	23.1343	70.7	37.3428	70.4	3.65273	70.5	7.01008	70.6	12.9702	70.7	22.5578	70.7	35.7783		70.5	7.15148	70.6	11.2673	70.6	18.0111	70.7	33.3095
70.5	-0.476119	70.6	6.48773	70.7	11.4645	70.8	19.0646	70.8	31.721	70.5	3.06883	70.6	5.89887	70.7	10.9455	70.8	19.1263	70.8	30.5368		70.5	-1.28086	70.6	7.63345	70.7	13.2817	70.8	23.1395	70.8	37.3497	70.5	3.65275	70.6	7.01011	70.7	12.9702	70.8	22.5579	70.8	35.7783		70.6	7.1537	70.7	11.2677	70.7	18.0212	70.8	33.3217
70.6	-0.475757	70.7	6.49228	70.8	11.4658	70.9	19.0668	70.9	31.7283	70.6	3.06884	70.7	5.89888	70.8	10.9455	70.9	19.1263	70.9	30.5368		70.6	-1.28428	70.7	7.63845	70.8	13.287	70.9	23.1468	70.9	37.3562	70.6	3.65277	70.7	7.01014	70.8	12.9703	70.9	22.5579	70.9	35.7783		70.7	7.15584	70.8	11.2716	70.8	18.0324	70.9	33.3398
70.7	-0.475347	70.8	6.49389	70.9	11.4686	71	19.0717	71	31.7362	70.7	3.06885	70.8	5.89889	70.9	10.9456	71	19.1263	71	30.5368		70.7	-1.28618	70.8	7.64274	70.9	13.2917	71	23.1555	71	37.3676	70.7	3.65279	70.8	7.01017	70.9	12.9703	71	22.5579	71	35.7783		70.8	7.15927	70.9	11.2745	70.9	18.0424	71	33.3535
70.8	-0.472738	70.9	6.49533	71	11.4706	71.1	19.0765	71.1	31.7441	70.8	3.06886	70.9	5.8989	71	10.9456	71.1	19.1263	71.1	30.5368		70.8	-1.28671	70.9	7.64622	71	13.2946	71.1	23.1656	71.1	37.375	70.8	3.65281	70.9	7.0102	71	12.9703	71.1	22.5579	71.1	35.7783		70.9	7.16336	71	11.2772	71	18.0502	71.1	33.3687
70.9	-0.470129	71	6.49852	71.1	11.4718	71.2	19.0807	71.2	31.7513	70.9	3.06887	71	5.89891	71.1	10.9456	71.2	19.1264	71.2	30.5368		70.9	-1.28507	71	7.65171	71.1	13.3016	71.2	23.1752	71.2	37.3805	70.9	3.65283	71	7.01023	71.1	12.9703	71.2	22.5579	71.2	35.7783		71	7.17013	71.1	11.2832	71.1	18.0589	71.2	33.3824
71	-0.472529	71.1	6.5014	71.2	11.4711	71.3	19.0846	71.3	31.7563	71	3.06887	71.1	5.89893	71.2	10.9456	71.3	19.1264	71.3	30.5368		71	-1.28149	71.1	7.65477	71.2	13.3066	71.3	23.1819	71.3	37.3877	71	3.65285	71.1	7.01025	71.2	12.9704	71.3	22.5579	71.3	35.7783		71.1	7.17161	71.2	11.2878	71.2	18.0648	71.3	33.3979
71.1	-0.471719	71.2	6.50428	71.3	11.4697	71.4	19.0897	71.4	31.7651	71.1	3.06888	71.2	5.89894	71.3	10.9456	71.4	19.1264	71.4	30.5368		71.1	-1.2811	71.2	7.65859	71.3	13.3103	71.4	23.1904	71.4	37.3957	71.1	3.65287	71.2	7.01028	71.3	12.9704	71.4	22.5579	71.4	35.7784		71.2	7.17647	71.3	11.2908	71.3	18.0678	71.4	33.4117
71.2	-0.468771	71.3	6.5085	71.4	11.4686	71.5	19.0995	71.5	31.7748	71.2	3.06889	71.3	5.89895	71.4	10.9456	71.5	19.1264	71.5	30.5368		71.2	-1.28101	71.3	7.66276	71.4	13.3141	71.5	23.1932	71.5	37.4052	71.2	3.65289	71.3	7.01031	71.4	12.9704	71.5	22.558	71.5	35.7784		71.3	7.17895	71.4	11.2943	71.4	18.0764	71.5	33.4202
71.3	-0.468275	71.4	6.50877	71.5	11.4717	71.6	19.1069	71.6	31.788	71.3	3.0689	71.4	5.89896	71.5	10.9456	71.6	19.1264	71.6	30.5368		71.3	-1.28152	71.4	7.66894	71.5	13.3148	71.6	23.1988	71.6	37.416	71.3	3.65291	71.4	7.01033	71.5	12.9705	71.6	22.558	71.6	35.7784		71.4	7.18414	71.5	11.297	71.5	18.0859	71.6	33.427
71.4	-0.465128	71.5	6.51257	71.6	11.4795	71.7	19.1133	71.7	31.7993	71.4	3.06891	71.5	5.89897	71.6	10.9456	71.7	19.1264	71.7	30.5368		71.4	-1.28036	71.5	7.67168	71.6	13.3189	71.7	23.2096	71.7	37.4296	71.4	3.65292	71.5	7.01036	71.6	12.9705	71.7	22.558	71.7	35.7784		71.5	7.1895	71.6	11.2973	71.6	18.0938	71.7	33.4419
71.5	-0.462331	71.6	6.51246	71.7	11.4793	71.8	19.1148	71.8	31.8074	71.5	3.06891	71.6	5.89898	71.7	10.9456	71.8	19.1264	71.8	30.5368		71.5	-1.27725	71.6	7.67347	71.7	13.3274	71.8	23.2171	71.8	37.4351	71.5	3.65294	71.6	7.01039	71.7	12.9705	71.8	22.558	71.8	35.7784		71.6	7.19138	71.7	11.3004	71.7	18.102	71.8	33.4586
71.6	-0.459358	71.7	6.51029	71.8	11.4816	71.9	19.1212	71.9	31.816	71.6	3.06892	71.7	5.89899	71.8	10.9457	71.9	19.1264	71.9	30.5368		71.6	-1.27654	71.7	7.68144	71.8	13.3296	71.9	23.2262	71.9	37.4412	71.6	3.65296	71.7	7.01041	71.8	12.9705	71.9	22.558	71.9	35.7784		71.7	7.19505	71.8	11.3059	71.8	18.1126	71.9	33.4674
71.7	-0.460871	71.8	6.50808	71.9	11.4851	72	19.1269	72	31.8287	71.7	3.06893	71.8	5.899	71.9	10.9457	72	19.1264	72	30.5368		71.7	-1.27174	71.8	7.68469	71.9	13.3341	72	23.2298	72	37.4447	71.7	3.65298	71.8	7.01044	71.9	12.9706	72	22.558	72	35.7784		71.8	7.19607	71.9	11.3076	71.9	18.1169	72	33.4827
71.8	-0.459945	71.9	6.50912	72	11.4869	72.1	19.1347	72.1	31.8426	71.8	3.06894	71.9	5.89901	72	10.9457	72.1	19.1264	72.1	30.5368		71.8	-1.26908	71.9	7.68957	72	13.3365	72.1	23.2365	72.1	37.4537	71.8	3.653	71.9	7.01046	72	12.9706	72.1	22.5581	72.1	35.7784		71.9	7.19645	72	11.3122	72	18.1265	72.1	33.4998
71.9	-0.459227	72	6.5069	72.1	11.4869	72.2	19.138	72.2	31.8473	71.9	3.06894	72	5.89902	72.1	10.9457	72.2	19.1264	72.2	30.5368		71.9	-1.26682	72	7.69381	72.1	13.3436	72.2	23.2454	72.2	37.461	71.9	3.65301	72	7.01049	72.1	12.9706	72.2	22.5581	72.2	35.7784		72	7.19619	72.1	11.3173	72.1	18.1331	72.2	33.5112
72	-0.459817	72.1	6.51099	72.2	11.4892	72.3	19.1436	72.3	31.8533	72	3.06895	72.1	5.89903	72.2	10.9457	72.3	19.1264	72.3	30.5368		72	-1.26748	72.1	7.70103	72.2	13.35	72.3	23.2535	72.3	37.4679	72	3.65303	72.1	7.01051	72.2	12.9706	72.3	22.5581	72.3	35.7784		72.1	7.19808	72.2	11.3235	72.2	18.1378	72.3	33.5251
72.1	-0.457023	72.2	6.51171	72.3	11.4896	72.4	19.147	72.4	31.8579	72.1	3.06896	72.2	5.89904	72.3	10.9457	72.4	19.1264	72.4	30.5368		72.1	-1.26471	72.2	7.70626	72.3	13.3535	72.4	23.2591	72.4	37.474	72.1	3.65305	72.2	7.01054	72.3	12.9707	72.4	22.5581	72.4	35.7784		72.2	7.19831	72.3	11.3284	72.3	18.1455	72.4	33.5469
72.2	-0.459599	72.3	6.5123	72.4	11.4911	72.5	19.1534	72.5	31.8685	72.2	3.06896	72.3	5.89905	72.4	10.9457	72.5	19.1264	72.5	30.5368		72.2	-1.25955	72.3	7.71289	72.4	13.3536	72.5	23.2636	72.5	37.4818	72.2	3.65307	72.3	7.01056	72.4	12.9707	72.5	22.5581	72.5	35.7784		72.3	7.20114	72.4	11.3351	72.4	18.1529	72.5	33.5631
72.3	-0.461307	72.4	6.51365	72.5	11.4985	72.6	19.1567	72.6	31.8782	72.3	3.06897	72.4	5.89906	72.5	10.9457	72.6	19.1264	72.6	30.5368		72.3	-1.25513	72.4	7.7189	72.5	13.3554	72.6	23.2703	72.6	37.4888	72.3	3.65308	72.4	7.01059	72.5	12.9707	72.6	22.5581	72.6	35.7784		72.4	7.2067	72.5	11.3407	72.5	18.1629	72.6	33.575
72.4	-0.463757	72.5	6.51869	72.6	11.4993	72.7	19.1606	72.7	31.8849	72.4	3.06898	72.5	5.89907	72.6	10.9457	72.7	19.1264	72.7	30.5368		72.4	-1.25399	72.5	7.72488	72.6	13.3576	72.7	23.2771	72.7	37.4966	72.4	3.6531	72.5	7.01061	72.6	12.9707	72.7	22.5581	72.7	35.7784		72.5	7.20714	72.6	11.3403	72.6	18.1708	72.7	33.5873
72.5	-0.466383	72.6	6.52172	72.7	11.5037	72.8	19.164	72.8	31.8889	72.5	3.06898	72.6	5.89908	72.7	10.9457	72.8	19.1264	72.8	30.5368		72.5	-1.25545	72.6	7.72977	72.7	13.3657	72.8	23.2804	72.8	37.5046	72.5	3.65312	72.6	7.01063	72.7	12.9708	72.8	22.5581	72.8	35.7784		72.6	7.2059	72.7	11.3402	72.7	18.1805	72.8	33.6048
72.6	-0.466247	72.7	6.52441	72.8	11.5081	72.9	19.1674	72.9	31.8929	72.6	3.06899	72.7	5.89909	72.8	10.9458	72.9	19.1264	72.9	30.5368		72.6	-1.25398	72.7	7.73738	72.8	13.3708	72.9	23.2878	72.9	37.5162	72.6	3.65313	72.7	7.01066	72.8	12.9708	72.9	22.5582	72.9	35.7784		72.7	7.20113	72.8	11.3431	72.8	18.1893	72.9	33.6195
72.7	-0.468281	72.8	6.52543	72.9	11.5094	73	19.1697	73	31.9001	72.7	3.069	72.8	5.8991	72.9	10.9458	73	19.1264	73	30.5368		72.7	-1.25096	72.8	7.74337	72.9	13.3766	73	23.2961	73	37.5241	72.7	3.65315	72.8	7.01068	72.9	12.9708	73	22.5582	73	35.7784		72.8	7.20286	72.9	11.345	72.9	18.1952	73	33.6321
72.8	-0.469266	72.9	6.52635	73	11.5111	73.1	19.1722	73.1	31.9052	72.8	3.069	72.9	5.89911	73	10.9458	73.1	19.1264	73.1	30.5368		72.8	-1.24994	72.9	7.75082	73	13.3803	73.1	23.2984	73.1	37.5298	72.8	3.65316	72.9	7.0107	73	12.9708	73.1	22.5582	73.1	35.7784		72.9	7.20388	73	11.3482	73	18.2012	73.1	33.643
72.9	-0.469648	73	6.52748	73.1	11.5156	73.2	19.179	73.2	31.9138	72.9	3.06901	73	5.89912	73.1	10.9458	73.2	19.1265	73.2	30.5368		72.9	-1.24563	73	7.75588	73.1	13.3858	73.2	23.3008	73.2	37.5321	72.9	3.65318	73	7.01072	73.1	12.9708	73.2	22.5582	73.2	35.7784		73	7.20279	73.1	11.3494	73.1	18.2081	73.2	33.658
73	-0.470644	73.1	6.52612	73.2	11.5225	73.3	19.1837	73.3	31.9181	73	3.06902	73.1	5.89913	73.2	10.9458	73.3	19.1265	73.3	30.5368		73	-1.24021	73.1	7.7568	73.2	13.3868	73.3	23.3094	73.3	37.5405	73	3.65319	73.1	7.01075	73.2	12.9709	73.3	22.5582	73.3	35.7784		73.1	7.20893	73.2	11.3509	73.2	18.2201	73.3	33.6749
73.1	-0.469545	73.2	6.52706	73.3	11.5274	73.4	19.1894	73.4	31.9248	73.1	3.06902	73.2	5.89914	73.3	10.9458	73.4	19.1265	73.4	30.5368		73.1	-1.23972	73.2	7.76112	73.3	13.3894	73.4	23.3149	73.4	37.5499	73.1	3.65321	73.2	7.01077	73.3	12.9709	73.4	22.5582	73.4	35.7784		73.2	7.21345	73.3	11.3566	73.3	18.2292	73.4	33.6878
73.2	-0.467653	73.3	6.52878	73.4	11.53	73.5	19.1935	73.5	31.9311	73.2	3.06903	73.3	5.89914	73.4	10.9458	73.5	19.1265	73.5	30.5368		73.2	-1.23913	73.3	7.76692	73.4	13.3962	73.5	23.3214	73.5	37.5613	73.2	3.65323	73.3	7.01079	73.4	12.9709	73.5	22.5582	73.5	35.7784		73.3	7.21753	73.4	11.3644	73.4	18.2374	73.5	33.7024
73.3	-0.465785	73.4	6.52726	73.5	11.5362	73.6	19.1995	73.6	31.9407	73.3	3.06904	73.4	5.89915	73.5	10.9458	73.6	19.1265	73.6	30.5368		73.3	-1.23537	73.4	7.77163	73.5	13.4021	73.6	23.329	73.6	37.5682	73.3	3.65324	73.4	7.01081	73.5	12.9709	73.6	22.5582	73.6	35.7784		73.4	7.22073	73.5	11.3664	73.5	18.2448	73.6	33.7195
73.4	-0.466773	73.5	6.52671	73.6	11.545	73.7	19.2055	73.7	31.949	73.4	3.06904	73.5	5.89916	73.6	10.9458	73.7	19.1265	73.7	30.5368		73.4	-1.23324	73.5	7.77641	73.6	13.4054	73.7	23.3328	73.7	37.574	73.4	3.65326	73.5	7.01083	73.6	12.971	73.7	22.5582	73.7	35.7784		73.5	7.2206	73.6	11.3697	73.6	18.251	73.7	33.7361
73.5	-0.466853	73.6	6.53147	73.7	11.5516	73.8	19.2121	73.8	31.954	73.5	3.06905	73.6	5.89917	73.7	10.9458	73.8	19.1265	73.8	30.5368		73.5	-1.23301	73.6	7.78096	73.7	13.4073	73.8	23.3374	73.8	37.5841	73.5	3.65327	73.6	7.01085	73.7	12.971	73.8	22.5583	73.8	35.7784		73.6	7.21942	73.7	11.3721	73.7	18.2551	73.8	33.7489
73.6	-0.465782	73.7	6.53428	73.8	11.5546	73.9	19.2153	73.9	31.9616	73.6	3.06905	73.7	5.89918	73.8	10.9458	73.9	19.1265	73.9	30.5368		73.6	-1.23167	73.7	7.7804	73.8	13.4111	73.9	23.3428	73.9	37.59	73.6	3.65328	73.7	7.01087	73.8	12.971	73.9	22.5583	73.9	35.7784		73.7	7.21799	73.8	11.3757	73.8	18.2606	73.9	33.7611
73.7	-0.463405	73.8	6.53531	73.9	11.5599	74	19.2188	74	31.9663	73.7	3.06906	73.8	5.89919	73.9	10.9458	74	19.1265	74	30.5368		73.7	-1.23417	73.8	7.78718	73.9	13.4161	74	23.3515	74	37.5923	73.7	3.6533	73.8	7.01089	73.9	12.971	74	22.5583	74	35.7784		73.8	7.21771	73.9	11.3794	73.9	18.2714	74	33.7752
73.8	-0.461547	73.9	6.53743	74	11.563	74.1	19.2227	74.1	31.9731	73.8	3.06907	73.9	5.89919	74	10.9459	74.1	19.1265	74.1	30.5368		73.8	-1.23222	73.9	7.79027	74	13.4213	74.1	23.3577	74.1	37.5987	73.8	3.65331	73.9	7.01091	74	12.971	74.1	22.5583	74.1	35.7784		73.9	7.2222	74	11.3881	74	18.2807	74.1	33.7878
73.9	-0.461486	74	6.53865	74.1	11.567	74.2	19.2276	74.2	31.9809	73.9	3.06907	74	5.8992	74.1	10.9459	74.2	19.1265	74.2	30.5368		73.9	-1.23469	74	7.79217	74.1	13.4205	74.2	23.3646	74.2	37.6069	73.9	3.65333	74	7.01093	74.1	12.9711	74.2	22.5583	74.2	35.7784		74	7.22876	74.1	11.3881	74.1	18.2898	74.2	33.804
74	-0.460686	74.1	6.54229	74.2	11.5728	74.3	19.2324	74.3	31.9835	74	3.06908	74.1	5.89921	74.2	10.9459	74.3	19.1265	74.3	30.5368		74	-1.23456	74.1	7.79427	74.2	13.4216	74.3	23.3723	74.3	37.6115	74	3.65334	74.1	7.01095	74.2	12.9711	74.3	22.5583	74.3	35.7784		74.1	7.23285	74.2	11.3904	74.2	18.2957	74.3	33.8169
74.1	-0.460044	74.2	6.54243	74.3	11.5753	74.4	19.2359	74.4	31.9901	74.1	3.06908	74.2	5.89922	74.3	10.9459	74.4	19.1265	74.4	30.5368		74.1	-1.23559	74.2	7.79657	74.3	13.4263	74.4	23.3792	74.4	37.6195	74.1	3.65336	74.2	7.01097	74.3	12.9711	74.4	22.5583	74.4	35.7784		74.2	7.23494	74.3	11.3953	74.3	18.3047	74.4	33.8269
74.2	-0.460273	74.3	6.54357	74.4	11.5795	74.5	19.2387	74.5	31.9944	74.2	3.06909	74.3	5.89922	74.4	10.9459	74.5	19.1265	74.5	30.5368		74.2	-1.23751	74.3	7.79598	74.4	13.4294	74.5	23.384	74.5	37.6281	74.2	3.65337	74.3	7.01099	74.4	12.9711	74.5	22.5583	74.5	35.7784		74.3	7.23942	74.4	11.3944	74.4	18.3123	74.5	33.8378
74.3	-0.459638	74.4	6.54584	74.5	11.5839	74.6	19.2433	74.6	31.999	74.3	3.06909	74.4	5.89923	74.5	10.9459	74.6	19.1265	74.6	30.5368		74.3	-1.23747	74.4	7.79704	74.5	13.432	74.6	23.3927	74.6	37.6403	74.3	3.65338	74.4	7.01101	74.5	12.9711	74.6	22.5583	74.6	35.7784		74.4	7.23902	74.5	11.3971	74.5	18.32	74.6	33.8481
74.4	-0.45891	74.5	6.54709	74.6	11.5876	74.7	19.2468	74.7	32.0027	74.4	3.0691	74.5	5.89924	74.6	10.9459	74.7	19.1265	74.7	30.5368		74.4	-1.237	74.5	7.80255	74.6	13.4353	74.7	23.4001	74.7	37.6481	74.4	3.6534	74.5	7.01103	74.6	12.9712	74.7	22.5584	74.7	35.7784		74.5	7.2396	74.6	11.3985	74.6	18.3273	74.7	33.8614
74.5	-0.458576	74.6	6.54743	74.7	11.5848	74.8	19.2523	74.8	32.0091	74.5	3.0691	74.6	5.89925	74.7	10.9459	74.8	19.1265	74.8	30.5368		74.5	-1.23755	74.6	7.80737	74.7	13.4357	74.8	23.4086	74.8	37.6546	74.5	3.65341	74.6	7.01105	74.7	12.9712	74.8	22.5584	74.8	35.7784		74.6	7.24114	74.7	11.4057	74.7	18.3366	74.8	33.869
74.6	-0.460536	74.7	6.54593	74.8	11.5892	74.9	19.2575	74.9	32.0131	74.6	3.06911	74.7	5.89925	74.8	10.9459	74.9	19.1265	74.9	30.5368		74.6	-1.23664	74.7	7.80878	74.8	13.4387	74.9	23.4137	74.9	37.6624	74.6	3.65342	74.7	7.01107	74.8	12.9712	74.9	22.5584	74.9	35.7784		74.7	7.23949	74.8	11.4077	74.8	18.3405	74.9	33.8804
74.7	-0.460447	74.8	6.54949	74.9	11.5933	75	19.2613	75	32.0185	74.7	3.06912	74.8	5.89926	74.9	10.9459	75	19.1265	75	30.5368		74.7	-1.23734	74.8	7.80971	74.9	13.4435	75	23.4157	75	37.6684	74.7	3.65344	74.8	7.01109	74.9	12.9712	75	22.5584	75	35.7784		74.8	7.23817	74.9	11.4111	74.9	18.3451	75	33.8956
74.8	-0.461906	74.9	6.54629	75	11.5995	75.1	19.2649	75.1	32.0252	74.8	3.06912	74.9	5.89927	75	10.9459	75.1	19.1265	75.1	30.5368		74.8	-1.23678	74.9	7.8126	75	13.4461	75.1	23.4198	75.1	37.6741	74.8	3.65345	74.9	7.0111	75	12.9712	75.1	22.5584	75.1	35.7784		74.9	7.23624	75	11.4119	75	18.3511	75.1	33.9099
74.9	-0.463733	75	6.54496	75.1	11.6041	75.2	19.2646	75.2	32.0302	74.9	3.06913	75	5.89928	75.1	10.9459	75.2	19.1265	75.2	30.5368		74.9	-1.23412	75	7.8134	75.1	13.4495	75.2	23.4269	75.2	37.6809	74.9	3.65346	75	7.01112	75.1	12.9713	75.2	22.5584	75.2	35.7784		75	7.24016	75.1	11.4137	75.1	18.3551	75.2	33.9203
75	-0.464305	75.1	6.54651	75.2	11.6069	75.3	19.267	75.3	32.036	75	3.06913	75.1	5.89928	75.2	10.9459	75.3	19.1265	75.3	30.5368		75	-1.23563	75.1	7.81203	75.2	13.4528	75.3	23.4339	75.3	37.6864	75	3.65347	75.1	7.01114	75.2	12.9713	75.3	22.5584	75.3	35.7784		75.1	7.24593	75.2	11.4171	75.2	18.3613	75.3	33.9313
75.1	-0.464691	75.2	6.54369	75.3	11.6133	75.4	19.2725	75.4	32.0417	75.1	3.06914	75.2	5.89929	75.3	10.9459	75.4	19.1265	75.4	30.5368		75.1	-1.23728	75.2	7.81372	75.3	13.4592	75.4	23.4381	75.4	37.693	75.1	3.65349	75.2	7.01116	75.3	12.9713	75.4	22.5584	75.4	35.7784		75.2	7.24784	75.3	11.4198	75.3	18.3711	75.4	33.9403
75.2	-0.465412	75.3	6.54224	75.4	11.6155	75.5	19.2791	75.5	32.0452	75.2	3.06914	75.3	5.8993	75.4	10.946	75.5	19.1265	75.5	30.5368		75.2	-1.23882	75.3	7.81775	75.4	13.4636	75.5	23.4455	75.5	37.6993	75.2	3.6535	75.3	7.01117	75.4	12.9713	75.5	22.5584	75.5	35.7784		75.3	7.24872	75.4	11.4222	75.4	18.3803	75.5	33.9531
75.3	-0.467935	75.4	6.54436	75.5	11.6208	75.6	19.284	75.6	32.048	75.3	3.06915	75.4	5.8993	75.5	10.946	75.6	19.1265	75.6	30.5368		75.3	-1.23741	75.4	7.81938	75.5	13.4697	75.6	23.4497	75.6	37.7071	75.3	3.65351	75.4	7.01119	75.5	12.9713	75.6	22.5584	75.6	35.7784		75.4	7.2516	75.5	11.4245	75.5	18.3874	75.6	33.9673
75.4	-0.467753	75.5	6.54537	75.6	11.6268	75.7	19.2931	75.7	32.058	75.4	3.06915	75.5	5.89931	75.6	10.946	75.7	19.1265	75.7	30.5368		75.4	-1.23709	75.5	7.82252	75.6	13.4747	75.7	23.4547	75.7	37.7134	75.4	3.65352	75.5	7.01121	75.6	12.9713	75.7	22.5584	75.7	35.7784		75.5	7.25396	75.6	11.4281	75.6	18.3959	75.7	33.9856
75.5	-0.465669	75.6	6.54554	75.7	11.6325	75.8	19.299	75.8	32.0643	75.5	3.06915	75.6	5.89932	75.7	10.946	75.8	19.1265	75.8	30.5368		75.5	-1.23491	75.6	7.82459	75.7	13.4797	75.8	23.4626	75.8	37.7199	75.5	3.65353	75.6	7.01122	75.7	12.9714	75.8	22.5584	75.8	35.7784		75.6	7.25696	75.7	11.4332	75.7	18.4015	75.8	34.0025
75.6	-0.465189	75.7	6.54832	75.8	11.6391	75.9	19.3068	75.9	32.0709	75.6	3.06916	75.7	5.89932	75.8	10.946	75.9	19.1265	75.9	30.5368		75.6	-1.23335	75.7	7.82953	75.8	13.4825	75.9	23.4669	75.9	37.7222	75.6	3.65355	75.7	7.01124	75.8	12.9714	75.9	22.5585	75.9	35.7784		75.7	7.25863	75.8	11.4363	75.8	18.4099	75.9	34.0183
75.7	-0.46069	75.8	6.55139	75.9	11.6419	76	19.313	76	32.0801	75.7	3.06916	75.8	5.89933	75.9	10.946	76	19.1265	76	30.5368		75.7	-1.23219	75.8	7.83098	75.9	13.4859	76	23.4719	76	37.7246	75.7	3.65356	75.8	7.01126	75.9	12.9714	76	22.5585	76	35.7784		75.8	7.26208	75.9	11.4349	75.9	18.4179	76	34.0278
75.8	-0.458643	75.9	6.55315	76	11.6479	76.1	19.3205	76.1	32.0863	75.8	3.06917	75.9	5.89934	76	10.946	76.1	19.1266	76.1	30.5368		75.8	-1.23174	75.9	7.82878	76	13.4898	76.1	23.4763	76.1	37.7291	75.8	3.65357	75.9	7.01127	76	12.9714	76.1	22.5585	76.1	35.7784		75.9	7.26235	76	11.4347	76	18.4227	76.1	34.0404
75.9	-0.457115	76	6.5556	76.1	11.6527	76.2	19.3268	76.2	32.0918	75.9	3.06917	76	5.89934	76.1	10.946	76.2	19.1266	76.2	30.5368		75.9	-1.23367	76	7.82916	76.1	13.4912	76.2	23.4806	76.2	37.7332	75.9	3.65358	76	7.01129	76.1	12.9714	76.2	22.5585	76.2	35.7784		76	7.25976	76.1	11.4335	76.1	18.4252	76.2	34.0574
76	-0.452704	76.1	6.55772	76.2	11.6589	76.3	19.3338	76.3	32.0942	76	3.06918	76.1	5.89935	76.2	10.946	76.3	19.1266	76.3	30.5368		76	-1.23567	76.1	7.82849	76.2	13.4931	76.3	23.4848	76.3	37.7371	76	3.65359	76.1	7.01131	76.2	12.9714	76.3	22.5585	76.3	35.7784		76.1	7.26565	76.2	11.4348	76.2	18.4333	76.3	34.0766
76.1	-0.453545	76.2	6.56145	76.3	11.6659	76.4	19.341	76.4	32.099	76.1	3.06918	76.2	5.89935	76.3	10.946	76.4	19.1266	76.4	30.5368		76.1	-1.23621	76.2	7.8284	76.3	13.4974	76.4	23.4898	76.4	37.7407	76.1	3.6536	76.2	7.01132	76.3	12.9714	76.4	22.5585	76.4	35.7784		76.2	7.2726	76.3	11.4406	76.3	18.4423	76.4	34.0915
76.2	-0.452657	76.3	6.56431	76.4	11.6687	76.5	19.3473	76.5	32.1033	76.2	3.06919	76.3	5.89936	76.4	10.946	76.5	19.1266	76.5	30.5368		76.2	-1.23573	76.3	7.82989	76.4	13.4989	76.5	23.4944	76.5	37.7481	76.2	3.65361	76.3	7.01134	76.4	12.9715	76.5	22.5585	76.5	35.7784		76.3	7.27955	76.4	11.4451	76.4	18.4509	76.5	34.1077
76.3	-0.452576	76.4	6.56515	76.5	11.6717	76.6	19.3568	76.6	32.1105	76.3	3.06919	76.4	5.89937	76.5	10.946	76.6	19.1266	76.6	30.5368		76.3	-1.2356	76.4	7.8319	76.5	13.4997	76.6	23.4972	76.6	37.7531	76.3	3.65362	76.4	7.01135	76.5	12.9715	76.6	22.5585	76.6	35.7784		76.4	7.28237	76.5	11.447	76.5	18.4553	76.6	34.1209
76.4	-0.450374	76.5	6.56674	76.6	11.6759	76.7	19.3642	76.7	32.1146	76.4	3.0692	76.5	5.89937	76.6	10.946	76.7	19.1266	76.7	30.5368		76.4	-1.23252	76.5	7.83484	76.6	13.5011	76.7	23.4986	76.7	37.7636	76.4	3.65364	76.5	7.01137	76.6	12.9715	76.7	22.5585	76.7	35.7784		76.5	7.28336	76.6	11.4509	76.6	18.4629	76.7	34.134
76.5	-0.447004	76.6	6.57363	76.7	11.6805	76.8	19.3723	76.8	32.123	76.5	3.0692	76.6	5.89938	76.7	10.946	76.8	19.1266	76.8	30.5368		76.5	-1.23361	76.6	7.83852	76.7	13.5029	76.8	23.5036	76.8	37.7733	76.5	3.65365	76.6	7.01138	76.7	12.9715	76.8	22.5585	76.8	35.7784		76.6	7.28375	76.7	11.4534	76.7	18.4663	76.8	34.149
76.6	-0.440605	76.7	6.57862	76.8	11.6875	76.9	19.375	76.9	32.1274	76.6	3.0692	76.7	5.89938	76.8	10.946	76.9	19.1266	76.9	30.5368		76.6	-1.23184	76.7	7.84084	76.8	13.5046	76.9	23.5092	76.9	37.7802	76.6	3.65366	76.7	7.0114	76.8	12.9715	76.9	22.5585	76.9	35.7784		76.7	7.28469	76.8	11.461	76.8	18.4711	76.9	34.1649
76.7	-0.438332	76.8	6.58353	76.9	11.6904	77	19.382	77	32.131	76.7	3.06921	76.8	5.89939	76.9	10.946	77	19.1266	77	30.5368		76.7	-1.22712	76.8	7.84589	76.9	13.5055	77	23.5118	77	37.7863	76.7	3.65367	76.8	7.01141	76.9	12.9715	77	22.5585	77	35.7784		76.8	7.28624	76.9	11.4656	76.9	18.476	77	34.1811
76.8	-0.436039	76.9	6.58562	77	11.6939	77.1	19.3847	77.1	32.1364	76.8	3.06921	76.9	5.89939	77	10.946	77.1	19.1266	77.1	30.5368		76.8	-1.22125	76.9	7.85211	77	13.5102	77.1	23.5162	77.1	37.7911	76.8	3.65368	76.9	7.01143	77	12.9716	77.1	22.5585	77.1	35.7784		76.9	7.28547	77	11.4715	77	18.4858	77.1	34.1916
76.9	-0.435479	77	6.58911	77.1	11.6962	77.2	19.3903	77.2	32.1446	76.9	3.06922	77	5.8994	77.1	10.9461	77.2	19.1266	77.2	30.5368		76.9	-1.21783	77	7.85624	77.1	13.5153	77.2	23.521	77.2	37.7968	76.9	3.65369	77	7.01144	77.1	12.9716	77.2	22.5586	77.2	35.7784		77	7.28941	77.1	11.4765	77.1	18.4917	77.2	34.202
77	-0.436167	77.1	6.58956	77.2	11.7011	77.3	19.3985	77.3	32.1524	77	3.06922	77.1	5.89941	77.2	10.9461	77.3	19.1266	77.3	30.5368		77	-1.21648	77.1	7.8598	77.2	13.5174	77.3	23.5252	77.3	37.8059	77	3.6537	77.1	7.01145	77.2	12.9716	77.3	22.5586	77.3	35.7784		77.1	7.29424	77.2	11.4779	77.2	18.497	77.3	34.216
77.1	-0.435519	77.2	6.59401	77.3	11.7073	77.4	19.4036	77.4	32.1583	77.1	3.06922	77.2	5.89941	77.3	10.9461	77.4	19.1266	77.4	30.5368		77.1	-1.21772	77.2	7.86558	77.3	13.5211	77.4	23.5292	77.4	37.8096	77.1	3.65371	77.2	7.01147	77.3	12.9716	77.4	22.5586	77.4	35.7784		77.2	7.2934	77.3	11.4823	77.3	18.5031	77.4	34.2312
77.2	-0.435595	77.3	6.59536	77.4	11.7136	77.5	19.41	77.5	32.1641	77.2	3.06923	77.3	5.89942	77.4	10.9461	77.5	19.1266	77.5	30.5368		77.2	-1.21986	77.3	7.86891	77.4	13.5239	77.5	23.5355	77.5	37.8155	77.2	3.65372	77.3	7.01148	77.4	12.9716	77.5	22.5586	77.5	35.7784		77.3	7.29496	77.4	11.4866	77.4	18.5128	77.5	34.2458
77.3	-0.436625	77.4	6.59432	77.5	11.721	77.6	19.4133	77.6	32.1699	77.3	3.06923	77.4	5.89942	77.5	10.9461	77.6	19.1266	77.6	30.5368		77.3	-1.2194	77.4	7.87025	77.5	13.5254	77.6	23.5428	77.6	37.8226	77.3	3.65373	77.4	7.0115	77.5	12.9716	77.6	22.5586	77.6	35.7784		77.4	7.29725	77.5	11.4915	77.5	18.5179	77.6	34.26
77.4	-0.43455	77.5	6.5999	77.6	11.7321	77.7	19.4146	77.7	32.1725	77.4	3.06924	77.5	5.89943	77.6	10.9461	77.7	19.1266	77.7	30.5368		77.4	-1.21952	77.5	7.87265	77.6	13.5284	77.7	23.5483	77.7	37.8278	77.4	3.65374	77.5	7.01151	77.6	12.9716	77.7	22.5586	77.7	35.7784		77.5	7.29557	77.6	11.4916	77.6	18.5241	77.7	34.2756
77.5	-0.432077	77.6	6.60518	77.7	11.7373	77.8	19.4213	77.8	32.178	77.5	3.06924	77.6	5.89943	77.7	10.9461	77.8	19.1266	77.8	30.5368		77.5	-1.2189	77.6	7.8779	77.7	13.5271	77.8	23.5537	77.8	37.8348	77.5	3.65375	77.6	7.01152	77.7	12.9716	77.8	22.5586	77.8	35.7784		77.6	7.29588	77.7	11.4948	77.7	18.5296	77.8	34.2881
77.6	-0.427913	77.7	6.61038	77.8	11.741	77.9	19.4262	77.9	32.1817	77.6	3.06924	77.7	5.89944	77.8	10.9461	77.9	19.1266	77.9	30.5368		77.6	-1.21804	77.7	7.88424	77.8	13.5266	77.9	23.5605	77.9	37.8439	77.6	3.65376	77.7	7.01154	77.8	12.9717	77.9	22.5586	77.9	35.7784		77.7	7.29541	77.8	11.4963	77.8	18.5351	77.9	34.3034
77.7	-0.427096	77.8	6.61316	77.9	11.7427	78	19.4282	78	32.1877	77.7	3.06925	77.8	5.89944	77.9	10.9461	78	19.1266	78	30.5368		77.7	-1.21449	77.8	7.88546	77.9	13.5308	78	23.5651	78	37.8505	77.7	3.65377	77.8	7.01155	77.9	12.9717	78	22.5586	78	35.7784		77.8	7.29772	77.9	11.4983	77.9	18.5426	78	34.3204
77.8	-0.427018	77.9	6.61684	78	11.7465	78.1	19.4317	78.1	32.1864	77.8	3.06925	77.9	5.89945	78	10.9461	78.1	19.1266	78.1	30.5368		77.8	-1.21342	77.9	7.89045	78	13.5316	78.1	23.574	78.1	37.8614	77.8	3.65377	77.9	7.01156	78	12.9717	78.1	22.5586	78.1	35.7784		77.9	7.30239	78	11.5053	78	18.5533	78.1	34.3366
77.9	-0.42807	78	6.62097	78.1	11.7501	78.2	19.4346	78.2	32.1915	77.9	3.06925	78	5.89945	78.1	10.9461	78.2	19.1266	78.2	30.5368		77.9	-1.21039	78	7.89326	78.1	13.5351	78.2	23.5779	78.2	37.8688	77.9	3.65378	78	7.01157	78.1	12.9717	78.2	22.5586	78.2	35.7784		78	7.30417	78.1	11.5115	78.1	18.5631	78.2	34.3466
78	-0.427541	78.1	6.62306	78.2	11.7545	78.3	19.4399	78.3	32.1982	78	3.06926	78.1	5.89946	78.2	10.9461	78.3	19.1266	78.3	30.5368		78	-1.20923	78.1	7.89589	78.2	13.5392	78.3	23.5829	78.3	37.8786	78	3.65379	78.1	7.01159	78.2	12.9717	78.3	22.5586	78.3	35.7784		78.1	7.30739	78.2	11.5139	78.2	18.573	78.3	34.3638
78.1	-0.431231	78.2	6.62189	78.3	11.7575	78.4	19.4422	78.4	32.2031	78.1	3.06926	78.2	5.89946	78.3	10.9461	78.4	19.1266	78.4	30.5368		78.1	-1.20755	78.2	7.89868	78.3	13.5441	78.4	23.5872	78.4	37.8867	78.1	3.6538	78.2	7.0116	78.3	12.9717	78.4	22.5586	78.4	35.7784		78.2	7.30607	78.3	11.5144	78.3	18.5823	78.4	34.3805
78.2	-0.432021	78.3	6.62158	78.4	11.7604	78.5	19.449	78.5	32.2104	78.2	3.06926	78.3	5.89947	78.4	10.9461	78.5	19.1266	78.5	30.5368		78.2	-1.20676	78.3	7.9008	78.4	13.5465	78.5	23.5942	78.5	37.894	78.2	3.65381	78.3	7.01161	78.4	12.9717	78.5	22.5586	78.5	35.7784		78.3	7.31021	78.4	11.5169	78.4	18.5917	78.5	34.3926
78.3	-0.42771	78.4	6.62358	78.5	11.7645	78.6	19.4556	78.6	32.2132	78.3	3.06927	78.4	5.89947	78.5	10.9461	78.6	19.1266	78.6	30.5368		78.3	-1.20575	78.4	7.89872	78.5	13.55	78.6	23.6014	78.6	37.9002	78.3	3.65382	78.4	7.01162	78.5	12.9717	78.6	22.5586	78.6	35.7784		78.4	7.31354	78.5	11.5242	78.5	18.6009	78.6	34.4078
78.4	-0.423184	78.5	6.62647	78.6	11.768	78.7	19.4614	78.7	32.2154	78.4	3.06927	78.5	5.89947	78.6	10.9461	78.7	19.1266	78.7	30.5368		78.4	-1.2062	78.5	7.90241	78.6	13.5545	78.7	23.6087	78.7	37.9078	78.4	3.65383	78.5	7.01164	78.6	12.9718	78.7	22.5586	78.7	35.7784		78.5	7.31751	78.6	11.5285	78.6	18.6066	78.7	34.4245
78.5	-0.420297	78.6	6.62709	78.7	11.7759	78.8	19.4658	78.8	32.2219	78.5	3.06927	78.6	5.89948	78.7	10.9461	78.8	19.1266	78.8	30.5368		78.5	-1.20462	78.6	7.90608	78.7	13.5591	78.8	23.61	78.8	37.9125	78.5	3.65384	78.6	7.01165	78.7	12.9718	78.8	22.5587	78.8	35.7784		78.6	7.32278	78.7	11.5364	78.7	18.6176	78.8	34.4397
78.6	-0.417041	78.7	6.62944	78.8	11.778	78.9	19.4708	78.9	32.2333	78.6	3.06928	78.7	5.89948	78.8	10.9461	78.9	19.1266	78.9	30.5368		78.6	-1.20222	78.7	7.91086	78.8	13.5603	78.9	23.6177	78.9	37.9182	78.6	3.65385	78.7	7.01166	78.8	12.9718	78.9	22.5587	78.9	35.7784		78.7	7.3301	78.8	11.5448	78.8	18.6261	78.9	34.4553
78.7	-0.413953	78.8	6.63465	78.9	11.7797	79	19.4774	79	32.247	78.7	3.06928	78.8	5.89949	78.9	10.9461	79	19.1266	79	30.5368		78.7	-1.19936	78.8	7.91278	78.9	13.5612	79	23.6208	79	37.9214	78.7	3.65385	78.8	7.01167	78.9	12.9718	79	22.5587	79	35.7784		78.8	7.33512	78.9	11.5508	78.9	18.6352	79	34.4736
78.8	-0.412378	78.9	6.6378	79	11.7876	79.1	19.4836	79.1	32.2578	78.8	3.06928	78.9	5.89949	79	10.9461	79.1	19.1266	79.1	30.5368		78.8	-1.19834	78.9	7.91657	79	13.5621	79.1	23.6228	79.1	37.926	78.8	3.65386	78.9	7.01168	79	12.9718	79.1	22.5587	79.1	35.7784		78.9	7.33859	79	11.5565	79	18.6455	79.1	34.4878
78.9	-0.411865	79	6.64007	79.1	11.7969	79.2	19.4902	79.2	32.2636	78.9	3.06929	79	5.8995	79.1	10.9461	79.2	19.1266	79.2	30.5368		78.9	-1.19844	79	7.91586	79.1	13.5611	79.2	23.629	79.2	37.9344	78.9	3.65387	79	7.01169	79.1	12.9718	79.2	22.5587	79.2	35.7784		79	7.34229	79.1	11.5589	79.1	18.6539	79.2	34.5018
79	-0.406265	79.1	6.64182	79.2	11.8009	79.3	19.4952	79.3	32.2681	79	3.06929	79.1	5.8995	79.2	10.9461	79.3	19.1266	79.3	30.5368		79	-1.20136	79.1	7.91512	79.2	13.5593	79.3	23.6377	79.3	37.947	79	3.65388	79.1	7.0117	79.2	12.9718	79.3	22.5587	79.3	35.7784		79.1	7.34457	79.2	11.5635	79.2	18.662	79.3	34.5144
79.1	-0.404876	79.2	6.64748	79.3	11.8015	79.4	19.4996	79.4	32.2745	79.1	3.06929	79.2	5.89951	79.3	10.9461	79.4	19.1266	79.4	30.5368		79.1	-1.20593	79.2	7.91681	79.3	13.5633	79.4	23.6455	79.4	37.9557	79.1	3.65389	79.2	7.01172	79.3	12.9718	79.4	22.5587	79.4	35.7784		79.2	7.34886	79.3	11.5693	79.3	18.6665	79.4	34.5272
79.2	-0.40427	79.3	6.65263	79.4	11.8038	79.5	19.5029	79.5	32.2806	79.2	3.0693	79.3	5.89951	79.4	10.9462	79.5	19.1266	79.5	30.5368		79.2	-1.20581	79.3	7.91681	79.4	13.5684	79.5	23.6566	79.5	37.9643	79.2	3.65389	79.3	7.01173	79.4	12.9718	79.5	22.5587	79.5	35.7784		79.3	7.3493	79.4	11.5726	79.4	18.6747	79.5	34.5437
79.3	-0.405276	79.4	6.65239	79.5	11.8085	79.6	19.505	79.6	32.2846	79.3	3.0693	79.4	5.89951	79.5	10.9462	79.6	19.1266	79.6	30.5368		79.3	-1.20318	79.4	7.92097	79.5	13.5704	79.6	23.6654	79.6	37.9761	79.3	3.6539	79.4	7.01174	79.5	12.9719	79.6	22.5587	79.6	35.7784		79.4	7.354	79.5	11.5759	79.5	18.6865	79.6	34.5574
79.4	-0.404399	79.5	6.65755	79.6	11.8077	79.7	19.5088	79.7	32.2896	79.4	3.0693	79.5	5.89952	79.6	10.9462	79.7	19.1266	79.7	30.5368		79.4	-1.20135	79.5	7.92459	79.6	13.5755	79.7	23.671	79.7	37.9851	79.4	3.65391	79.5	7.01175	79.6	12.9719	79.7	22.5587	79.7	35.7784		79.5	7.36178	79.6	11.5848	79.6	18.6933	79.7	34.5703
79.5	-0.40144	79.6	6.65945	79.7	11.8084	79.8	19.5133	79.8	32.2948	79.5	3.06931	79.6	5.89952	79.7	10.9462	79.8	19.1266	79.8	30.5368		79.5	-1.20029	79.6	7.93091	79.7	13.5805	79.8	23.6779	79.8	37.9917	79.5	3.65392	79.6	7.01176	79.7	12.9719	79.8	22.5587	79.8	35.7785		79.6	7.36645	79.7	11.5869	79.7	18.699	79.8	34.5875
79.6	-0.40053	79.7	6.66211	79.8	11.8117	79.9	19.5123	79.9	32.2967	79.6	3.06931	79.7	5.89953	79.8	10.9462	79.9	19.1266	79.9	30.5368		79.6	-1.19296	79.7	7.93748	79.8	13.5849	79.9	23.6851	79.9	37.9991	79.6	3.65393	79.7	7.01177	79.8	12.9719	79.9	22.5587	79.9	35.7785		79.7	7.36981	79.8	11.5876	79.8	18.7097	79.9	34.602
79.7	-0.399887	79.8	6.66689	79.9	11.8121	80	19.5156	80	32.2995	79.7	3.06931	79.8	5.89953	79.9	10.9462	80	19.1266	80	30.5368		79.7	-1.19328	79.8	7.942	79.9	13.5859	80	23.6928	80	38.0078	79.7	3.65393	79.8	7.01178	79.9	12.9719	80	22.5587	80	35.7785		79.8	7.37426	79.9	11.5901	79.9	18.716	80	34.6095
79.8	-0.396661	79.9	6.66975	80	11.8137	80.1	19.5173	80.1	32.307	79.8	3.06931	79.9	5.89953	80	10.9462	80.1	19.1266	80.1	30.5368		79.8	-1.19099	79.9	7.9435	80	13.5856	80.1	23.6979	80.1	38.0161	79.8	3.65394	79.9	7.01179	80	12.9719	80.1	22.5587	80.1	35.7785		79.9	7.37396	80	11.5891	80	18.7183	80.1	34.6188
79.9	-0.398171	80	6.67206	80.1	11.8167	80.2	19.5251	80.2	32.3143	79.9	3.06932	80	5.89954	80.1	10.9462	80.2	19.1266	80.2	30.5368		79.9	-1.1927	80	7.94498	80.1	13.5852	80.2	23.7027	80.2	38.0237	79.9	3.65395	80	7.0118	80.1	12.9719	80.2	22.5587	80.2	35.7785		80	7.37056	80.1	11.5897	80.1	18.7226	80.2	34.636
80	-0.398842	80.1	6.67462	80.2	11.817	80.3	19.5292	80.3	32.3213	80	3.06932	80.1	5.89954	80.2	10.9462	80.3	19.1266	80.3	30.5368		80	-1.1896	80.1	7.94529	80.2	13.587	80.3	23.7089	80.3	38.0297	80	3.65396	80.1	7.01181	80.2	12.9719	80.3	22.5587	80.3	35.7785		80.1	7.37054	80.2	11.5965	80.2	18.7302	80.3	34.65
80.1	-0.401046	80.2	6.67447	80.3	11.8169	80.4	19.529	80.4	32.3265	80.1	3.06932	80.2	5.89954	80.3	10.9462	80.4	19.1266	80.4	30.5368		80.1	-1.18915	80.2	7.94429	80.3	13.5907	80.4	23.7126	80.4	38.0352	80.1	3.65396	80.2	7.01182	80.3	12.9719	80.4	22.5587	80.4	35.7785		80.2	7.37611	80.3	11.6026	80.3	18.742	80.4	34.6672
80.2	-0.403065	80.3	6.67645	80.4	11.817	80.5	19.533	80.5	32.3324	80.2	3.06933	80.3	5.89955	80.4	10.9462	80.5	19.1266	80.5	30.5368		80.2	-1.19111	80.3	7.94546	80.4	13.591	80.5	23.7185	80.5	38.0403	80.2	3.65397	80.3	7.01183	80.4	12.9719	80.5	22.5587	80.5	35.7785		80.3	7.38014	80.4	11.6081	80.4	18.7549	80.5	34.6839
80.3	-0.402041	80.4	6.67741	80.5	11.8164	80.6	19.5402	80.6	32.3408	80.3	3.06933	80.4	5.89955	80.5	10.9462	80.6	19.1266	80.6	30.5368		80.3	-1.19232	80.4	7.94754	80.5	13.5967	80.6	23.7295	80.6	38.0544	80.3	3.65398	80.4	7.01184	80.5	12.972	80.6	22.5587	80.6	35.7785		80.4	7.38767	80.5	11.6159	80.5	18.7626	80.6	34.6994
80.4	-0.400417	80.5	6.67732	80.6	11.8195	80.7	19.5471	80.7	32.3506	80.4	3.06933	80.5	5.89955	80.6	10.9462	80.7	19.1266	80.7	30.5368		80.4	-1.19048	80.5	7.9516	80.6	13.6012	80.7	23.7369	80.7	38.0617	80.4	3.65398	80.5	7.01185	80.6	12.972	80.7	22.5587	80.7	35.7785		80.5	7.39634	80.6	11.6226	80.6	18.7691	80.7	34.7152
80.5	-0.399542	80.6	6.68197	80.7	11.8264	80.8	19.5531	80.8	32.3596	80.5	3.06933	80.6	5.89956	80.7	10.9462	80.8	19.1266	80.8	30.5368		80.5	-1.18891	80.6	7.95741	80.7	13.605	80.8	23.7442	80.8	38.0715	80.5	3.65399	80.6	7.01186	80.7	12.972	80.8	22.5587	80.8	35.7785		80.6	7.39666	80.7	11.6285	80.7	18.7783	80.8	34.7275
80.6	-0.397169	80.7	6.68527	80.8	11.8338	80.9	19.5569	80.9	32.3671	80.6	3.06934	80.7	5.89956	80.8	10.9462	80.9	19.1266	80.9	30.5368		80.6	-1.18388	80.7	7.95991	80.8	13.6115	80.9	23.7492	80.9	38.0827	80.6	3.654	80.7	7.01187	80.8	12.972	80.9	22.5587	80.9	35.7785		80.7	7.39973	80.8	11.6294	80.8	18.7867	80.9	34.7451
80.7	-0.393352	80.8	6.69008	80.9	11.8346	81	19.5573	81	32.3757	80.7	3.06934	80.8	5.89957	80.9	10.9462	81	19.1266	81	30.5368		80.7	-1.18328	80.8	7.96311	80.9	13.619	81	23.7562	81	38.0925	80.7	3.654	80.8	7.01188	80.9	12.972	81	22.5588	81	35.7785		80.8	7.40367	80.9	11.6317	80.9	18.7992	81	34.7598
80.8	-0.392329	80.9	6.69156	81	11.8369	81.1	19.5596	81.1	32.3836	80.8	3.06934	80.9	5.89957	81	10.9462	81.1	19.1266	81.1	30.5368		80.8	-1.18383	80.9	7.96682	81	13.6222	81.1	23.7654	81.1	38.1039	80.8	3.65401	80.9	7.01189	81	12.972	81.1	22.5588	81.1	35.7785		80.9	7.40925	81	11.6345	81	18.8087	81.1	34.7725
80.9	-0.389873	81	6.69465	81.1	11.8386	81.2	19.5634	81.2	32.3904	80.9	3.06934	81	5.89957	81.1	10.9462	81.2	19.1266	81.2	30.5368		80.9	-1.18406	81	7.97271	81.1	13.6254	81.2	23.7746	81.2	38.1136	80.9	3.65402	81	7.0119	81.1	12.972	81.2	22.5588	81.2	35.7785		81	7.41135	81.1	11.6401	81.1	18.8174	81.2	34.7858
81	-0.388116	81.1	6.7006	81.2	11.8398	81.3	19.5687	81.3	32.3956	81	3.06935	81.1	5.89958	81.2	10.9462	81.3	19.1266	81.3	30.5368		81	-1.18243	81.1	7.9787	81.2	13.6278	81.3	23.7822	81.3	38.1188	81	3.65402	81.1	7.01191	81.2	12.972	81.3	22.5588	81.3	35.7785		81.1	7.40829	81.2	11.6437	81.2	18.8239	81.3	34.8001
81.1	-0.385487	81.2	6.70104	81.3	11.8419	81.4	19.5766	81.4	32.4032	81.1	3.06935	81.2	5.89958	81.3	10.9462	81.4	19.1266	81.4	30.5368		81.1	-1.17626	81.2	7.98695	81.3	13.6296	81.4	23.7885	81.4	38.1273	81.1	3.65403	81.2	7.01191	81.3	12.972	81.4	22.5588	81.4	35.7785		81.2	7.40885	81.3	11.6432	81.3	18.8299	81.4	34.8166
81.2	-0.381769	81.3	6.70712	81.4	11.8461	81.5	19.5808	81.5	32.4094	81.2	3.06935	81.3	5.89958	81.4	10.9462	81.5	19.1267	81.5	30.5368		81.2	-1.17121	81.3	7.9911	81.4	13.6317	81.5	23.7932	81.5	38.1365	81.2	3.65404	81.3	7.01192	81.4	12.972	81.5	22.5588	81.5	35.7785		81.3	7.40844	81.4	11.6499	81.4	18.8394	81.5	34.8344
81.3	-0.383315	81.4	6.71389	81.5	11.8511	81.6	19.5857	81.6	32.4181	81.3	3.06935	81.4	5.89959	81.5	10.9462	81.6	19.1267	81.6	30.5368		81.3	-1.17132	81.4	7.9922	81.5	13.6353	81.6	23.799	81.6	38.1456	81.3	3.65404	81.4	7.01193	81.5	12.972	81.6	22.5588	81.6	35.7785		81.4	7.40848	81.5	11.6577	81.5	18.8512	81.6	34.8514
81.4	-0.382106	81.5	6.7145	81.6	11.8519	81.7	19.5869	81.7	32.4273	81.4	3.06936	81.5	5.89959	81.6	10.9462	81.7	19.1267	81.7	30.5368		81.4	-1.17175	81.5	7.99651	81.6	13.6365	81.7	23.8033	81.7	38.1526	81.4	3.65405	81.5	7.01194	81.6	12.972	81.7	22.5588	81.7	35.7785		81.5	7.41273	81.6	11.665	81.6	18.8605	81.7	34.8645
81.5	-0.384167	81.6	6.71846	81.7	11.8493	81.8	19.5875	81.8	32.4337	81.5	3.06936	81.6	5.89959	81.7	10.9462	81.8	19.1267	81.8	30.5368		81.5	-1.17087	81.6	7.99967	81.7	13.6382	81.8	23.8096	81.8	38.1606	81.5	3.65406	81.6	7.01195	81.7	12.9721	81.8	22.5588	81.8	35.7785		81.6	7.41698	81.7	11.6697	81.7	18.8662	81.8	34.8752
81.6	-0.382379	81.7	6.72094	81.8	11.8513	81.9	19.5945	81.9	32.4412	81.6	3.06936	81.7	5.89959	81.8	10.9462	81.9	19.1267	81.9	30.5368		81.6	-1.16977	81.7	8.00341	81.8	13.6388	81.9	23.8174	81.9	38.1705	81.6	3.65406	81.7	7.01196	81.8	12.9721	81.9	22.5588	81.9	35.7785		81.7	7.41564	81.8	11.6731	81.8	18.8756	81.9	34.889
81.7	-0.38409	81.8	6.72356	81.9	11.8538	82	19.5952	82	32.4472	81.7	3.06936	81.8	5.8996	81.9	10.9462	82	19.1267	82	30.5368		81.7	-1.1669	81.8	8.00409	81.9	13.6434	82	23.8259	82	38.181	81.7	3.65407	81.8	7.01197	81.9	12.9721	82	22.5588	82	35.7785		81.8	7.41512	81.9	11.6774	81.9	18.8851	82	34.9068
81.8	-0.383245	81.9	6.72545	82	11.8556	82.1	19.5961	82.1	32.4507	81.8	3.06936	81.9	5.8996	82	10.9462	82.1	19.1267	82.1	30.5368		81.8	-1.16747	81.9	8.00758	82	13.6485	82.1	23.8327	82.1	38.1927	81.8	3.65408	81.9	7.01197	82	12.9721	82.1	22.5588	82.1	35.7785		81.9	7.41917	82	11.6828	82	18.8921	82.1	34.9241
81.9	-0.382751	82	6.72618	82.1	11.8566	82.2	19.5967	82.2	32.4564	81.9	3.06937	82	5.8996	82.1	10.9462	82.2	19.1267	82.2	30.5368		81.9	-1.16597	82	8.01276	82.1	13.6547	82.2	23.8385	82.2	38.2029	81.9	3.65408	82	7.01198	82.1	12.9721	82.2	22.5588	82.2	35.7785		82	7.42262	82.1	11.6855	82.1	18.9011	82.2	34.9328
82	-0.383037	82.1	6.72954	82.2	11.8592	82.3	19.599	82.3	32.4641	82	3.06937	82.1	5.89961	82.2	10.9462	82.3	19.1267	82.3	30.5368		82	-1.16323	82.1	8.01908	82.2	13.6606	82.3	23.8443	82.3	38.2103	82	3.65409	82.1	7.01199	82.2	12.9721	82.3	22.5588	82.3	35.7785		82.1	7.42592	82.2	11.6925	82.2	18.9134	82.3	34.9435
82.1	-0.385085	82.2	6.73074	82.3	11.8622	82.4	19.6022	82.4	32.472	82.1	3.06937	82.2	5.89961	82.3	10.9462	82.4	19.1267	82.4	30.5368		82.1	-1.15699	82.2	8.02443	82.3	13.6612	82.4	23.8524	82.4	38.2227	82.1	3.65409	82.2	7.012	82.3	12.9721	82.4	22.5588	82.4	35.7785		82.2	7.42617	82.3	11.6983	82.3	18.9213	82.4	34.9548
82.2	-0.383965	82.3	6.72946	82.4	11.8607	82.5	19.6086	82.5	32.4792	82.2	3.06937	82.3	5.89961	82.4	10.9462	82.5	19.1267	82.5	30.5368		82.2	-1.15406	82.3	8.02873	82.4	13.6679	82.5	23.8605	82.5	38.2349	82.2	3.6541	82.3	7.01201	82.4	12.9721	82.5	22.5588	82.5	35.7785		82.3	7.42852	82.4	11.703	82.4	18.9298	82.5	34.9652
82.3	-0.380868	82.4	6.7309	82.5	11.8693	82.6	19.6117	82.6	32.4863	82.3	3.06938	82.4	5.89961	82.5	10.9462	82.6	19.1267	82.6	30.5368		82.3	-1.15271	82.4	8.03606	82.5	13.6784	82.6	23.8661	82.6	38.242	82.3	3.6541	82.4	7.01201	82.5	12.9721	82.6	22.5588	82.6	35.7785		82.4	7.42765	82.5	11.7067	82.5	18.9377	82.6	34.9777
82.4	-0.383329	82.5	6.73706	82.6	11.8759	82.7	19.611	82.7	32.493	82.4	3.06938	82.5	5.89962	82.6	10.9463	82.7	19.1267	82.7	30.5368		82.4	-1.14975	82.5	8.04493	82.6	13.6822	82.7	23.8732	82.7	38.2499	82.4	3.65411	82.5	7.01202	82.6	12.9721	82.7	22.5588	82.7	35.7785		82.5	7.42792	82.6	11.7125	82.6	18.9477	82.7	34.9909
82.5	-0.3819	82.6	6.74208	82.7	11.8755	82.8	19.6122	82.8	32.4996	82.5	3.06938	82.6	5.89962	82.7	10.9463	82.8	19.1267	82.8	30.5368		82.5	-1.14618	82.6	8.04649	82.7	13.6846	82.8	23.881	82.8	38.2564	82.5	3.65412	82.6	7.01203	82.7	12.9721	82.8	22.5588	82.8	35.7785		82.6	7.43232	82.7	11.7191	82.7	18.9553	82.8	35.0081
82.6	-0.382596	82.7	6.73955	82.8	11.8757	82.9	19.6142	82.9	32.5026	82.6	3.06938	82.7	5.89962	82.8	10.9463	82.9	19.1267	82.9	30.5368		82.6	-1.14677	82.7	8.04708	82.8	13.6861	82.9	23.8863	82.9	38.2635	82.6	3.65412	82.7	7.01204	82.8	12.9721	82.9	22.5588	82.9	35.7785		82.7	7.43279	82.8	11.7236	82.8	18.9636	82.9	35.0199
82.7	-0.388405	82.8	6.73695	82.9	11.8761	83	19.6172	83	32.5101	82.7	3.06938	82.8	5.89963	82.9	10.9463	83	19.1267	83	30.5368		82.7	-1.14709	82.8	8.05059	82.9	13.6903	83	23.8916	83	38.271	82.7	3.65413	82.8	7.01204	82.9	12.9721	83	22.5588	83	35.7785		82.8	7.43228	82.9	11.722	82.9	18.9701	83	35.035
82.8	-0.388539	82.9	6.73426	83	11.878	83.1	19.6199	83.1	32.5178	82.8	3.06939	82.9	5.89963	83	10.9463	83.1	19.1267	83.1	30.5368		82.8	-1.14643	82.9	8.05288	83	13.6967	83.1	23.8973	83.1	38.2759	82.8	3.65413	82.9	7.01205	83	12.9722	83.1	22.5588	83.1	35.7785		82.9	7.42994	83	11.7249	83	18.9785	83.1	35.0462
82.9	-0.38605	83	6.73531	83.1	11.8811	83.2	19.624	83.2	32.5254	82.9	3.06939	83	5.89963	83.1	10.9463	83.2	19.1267	83.2	30.5368		82.9	-1.14735	83	8.05232	83.1	13.6984	83.2	23.9032	83.2	38.282	82.9	3.65414	83	7.01206	83.1	12.9722	83.2	22.5588	83.2	35.7785		83	7.4331	83.1	11.7263	83.1	18.9837	83.2	35.0597
83	-0.385969	83.1	6.73345	83.2	11.8864	83.3	19.6293	83.3	32.5347	83	3.06939	83.1	5.89963	83.2	10.9463	83.3	19.1267	83.3	30.5368		83	-1.14357	83.1	8.04999	83.2	13.7015	83.3	23.9069	83.3	38.2896	83	3.65414	83.1	7.01207	83.2	12.9722	83.3	22.5588	83.3	35.7785		83.1	7.43374	83.2	11.7272	83.2	18.9934	83.3	35.073
83.1	-0.386716	83.2	6.73548	83.3	11.8882	83.4	19.6322	83.4	32.5426	83.1	3.06939	83.2	5.89964	83.3	10.9463	83.4	19.1267	83.4	30.5368		83.1	-1.14292	83.2	8.05063	83.3	13.7025	83.4	23.9119	83.4	38.296	83.1	3.65415	83.2	7.01207	83.3	12.9722	83.4	22.5588	83.4	35.7785		83.2	7.43288	83.3	11.7304	83.3	18.9983	83.4	35.0862
83.2	-0.385157	83.3	6.73519	83.4	11.8911	83.5	19.6349	83.5	32.5513	83.2	3.06939	83.3	5.89964	83.4	10.9463	83.5	19.1267	83.5	30.5368		83.2	-1.13941	83.3	8.05155	83.4	13.7023	83.5	23.9176	83.5	38.3077	83.2	3.65415	83.3	7.01208	83.4	12.9722	83.5	22.5588	83.5	35.7785		83.3	7.43305	83.4	11.7341	83.4	19.0031	83.5	35.0963
83.3	-0.384688	83.4	6.73955	83.5	11.8951	83.6	19.6393	83.6	32.5558	83.3	3.0694	83.4	5.89964	83.5	10.9463	83.6	19.1267	83.6	30.5368		83.3	-1.13828	83.4	8.05649	83.5	13.7046	83.6	23.9219	83.6	38.3174	83.3	3.65416	83.4	7.01209	83.5	12.9722	83.6	22.5588	83.6	35.7785		83.4	7.43216	83.5	11.7371	83.5	19.0076	83.6	35.1113
83.4	-0.383863	83.5	6.74105	83.6	11.8971	83.7	19.6436	83.7	32.5649	83.4	3.0694	83.5	5.89964	83.6	10.9463	83.7	19.1267	83.7	30.5368		83.4	-1.13528	83.5	8.06072	83.6	13.7078	83.7	23.9278	83.7	38.3229	83.4	3.65416	83.5	7.01209	83.6	12.9722	83.7	22.5588	83.7	35.7785		83.5	7.43457	83.6	11.7418	83.6	19.0166	83.7	35.1256
83.5	-0.381586	83.6	6.74301	83.7	11.8978	83.8	19.6464	83.8	32.5737	83.5	3.0694	83.6	5.89965	83.7	10.9463	83.8	19.1267	83.8	30.5368		83.5	-1.13253	83.6	8.06485	83.7	13.7129	83.8	23.9367	83.8	38.3313	83.5	3.65417	83.6	7.0121	83.7	12.9722	83.8	22.5588	83.8	35.7785		83.6	7.43616	83.7	11.7472	83.7	19.0233	83.8	35.1372
83.6	-0.381277	83.7	6.74403	83.8	11.8988	83.9	19.6487	83.9	32.5802	83.6	3.0694	83.7	5.89965	83.8	10.9463	83.9	19.1267	83.9	30.5368		83.6	-1.12844	83.7	8.06685	83.8	13.7197	83.9	23.9426	83.9	38.3369	83.6	3.65417	83.7	7.01211	83.8	12.9722	83.9	22.5588	83.9	35.7785		83.7	7.43868	83.8	11.7491	83.8	19.0329	83.9	35.1493
83.7	-0.379619	83.8	6.74309	83.9	11.9036	84	19.6525	84	32.5913	83.7	3.0694	83.8	5.89965	83.9	10.9463	84	19.1267	84	30.5368		83.7	-1.12638	83.8	8.07177	83.9	13.7244	84	23.9473	84	38.3413	83.7	3.65418	83.8	7.01211	83.9	12.9722	84	22.5589	84	35.7785		83.8	7.44192	83.9	11.7529	83.9	19.041	84	35.1588
83.8	-0.378383	83.9	6.74484	84	11.9049	84.1	19.6557	84.1	32.5963	83.8	3.0694	83.9	5.89965	84	10.9463	84.1	19.1267	84.1	30.5368		83.8	-1.12725	83.9	8.07634	84	13.7252	84.1	23.9555	84.1	38.3476	83.8	3.65418	83.9	7.01212	84	12.9722	84.1	22.5589	84.1	35.7785		83.9	7.44273	84	11.7562	84	19.0476	84.1	35.1704
83.9	-0.376548	84	6.74498	84.1	11.9037	84.2	19.6597	84.2	32.6063	83.9	3.06941	84	5.89966	84.1	10.9463	84.2	19.1267	84.2	30.5368		83.9	-1.12586	84	8.07801	84.1	13.7311	84.2	23.9614	84.2	38.3508	83.9	3.65419	84	7.01213	84.1	12.9722	84.2	22.5589	84.2	35.7785		84	7.44098	84.1	11.7581	84.1	19.0548	84.2	35.1817
84	-0.376727	84.1	6.74381	84.2	11.9044	84.3	19.6644	84.3	32.6136	84	3.06941	84.1	5.89966	84.2	10.9463	84.3	19.1267	84.3	30.5368		84	-1.12745	84.1	8.08205	84.2	13.7354	84.3	23.9683	84.3	38.359	84	3.65419	84.1	7.01213	84.2	12.9722	84.3	22.5589	84.3	35.7785		84.1	7.4441	84.2	11.7604	84.2	19.0574	84.3	35.1952
84.1	-0.377759	84.2	6.74497	84.3	11.9053	84.4	19.6684	84.4	32.621	84.1	3.06941	84.2	5.89966	84.3	10.9463	84.4	19.1267	84.4	30.5368		84.1	-1.1248	84.2	8.0836	84.3	13.7366	84.4	23.9728	84.4	38.3624	84.1	3.6542	84.2	7.01214	84.3	12.9722	84.4	22.5589	84.4	35.7785		84.2	7.44429	84.3	11.7613	84.3	19.063	84.4	35.2023
84.2	-0.371426	84.3	6.74552	84.4	11.9062	84.5	19.6703	84.5	32.6277	84.2	3.06941	84.3	5.89966	84.4	10.9463	84.5	19.1267	84.5	30.5368		84.2	-1.12154	84.3	8.08525	84.4	13.7358	84.5	23.9805	84.5	38.3672	84.2	3.6542	84.3	7.01215	84.4	12.9722	84.5	22.5589	84.5	35.7785		84.3	7.44928	84.4	11.7642	84.4	19.0672	84.5	35.2132
84.3	-0.370625	84.4	6.75034	84.5	11.9074	84.6	19.6733	84.6	32.639	84.3	3.06941	84.4	5.89966	84.5	10.9463	84.6	19.1267	84.6	30.5368		84.3	-1.12366	84.4	8.08722	84.5	13.739	84.6	23.9855	84.6	38.3738	84.3	3.65421	84.4	7.01215	84.5	12.9722	84.6	22.5589	84.6	35.7785		84.4	7.44389	84.5	11.7699	84.5	19.0725	84.6	35.2254
84.4	-0.372226	84.5	6.75122	84.6	11.9093	84.7	19.6761	84.7	32.6491	84.4	3.06941	84.5	5.89967	84.6	10.9463	84.7	19.1267	84.7	30.5368		84.4	-1.1261	84.5	8.09583	84.6	13.7422	84.7	23.9929	84.7	38.3827	84.4	3.65421	84.5	7.01216	84.6	12.9723	84.7	22.5589	84.7	35.7785		84.5	7.44729	84.6	11.7716	84.6	19.079	84.7	35.2344
84.5	-0.376611	84.6	6.75204	84.7	11.9119	84.8	19.6774	84.8	32.6569	84.5	3.06942	84.6	5.89967	84.7	10.9463	84.8	19.1267	84.8	30.5368		84.5	-1.12616	84.6	8.09889	84.7	13.748	84.8	23.996	84.8	38.3906	84.5	3.65422	84.6	7.01217	84.7	12.9723	84.8	22.5589	84.8	35.7785		84.6	7.44647	84.7	11.7746	84.7	19.087	84.8	35.2461
84.6	-0.376811	84.7	6.75501	84.8	11.9127	84.9	19.6819	84.9	32.6654	84.6	3.06942	84.7	5.89967	84.8	10.9463	84.9	19.1267	84.9	30.5368		84.6	-1.1259	84.7	8.10321	84.8	13.7504	84.9	24.0038	84.9	38.3987	84.6	3.65422	84.7	7.01217	84.8	12.9723	84.9	22.5589	84.9	35.7785		84.7	7.44816	84.8	11.7751	84.8	19.0935	84.9	35.2579
84.7	-0.376575	84.8	6.75815	84.9	11.9197	85	19.6895	85	32.6725	84.7	3.06942	84.8	5.89967	84.9	10.9463	85	19.1267	85	30.5368		84.7	-1.12454	84.8	8.10302	84.9	13.751	85	24.0091	85	38.4079	84.7	3.65422	84.8	7.01218	84.9	12.9723	85	22.5589	85	35.7785		84.8	7.44804	84.9	11.7742	84.9	19.0996	85	35.2687
84.8	-0.381565	84.9	6.75871	85	11.9271	85.1	19.6937	85.1	32.6751	84.8	3.06942	84.9	5.89968	85	10.9463	85.1	19.1267	85.1	30.5368		84.8	-1.12428	84.9	8.10569	85	13.7561	85.1	24.0161	85.1	38.4174	84.8	3.65423	84.9	7.01218	85	12.9723	85.1	22.5589	85.1	35.7785		84.9	7.4467	85	11.777	85	19.1031	85.1	35.2794
84.9	-0.379611	85	6.76529	85.1	11.9271	85.2	19.6962	85.2	32.6803	84.9	3.06942	85	5.89968	85.1	10.9463	85.2	19.1267	85.2	30.5368		84.9	-1.12543	85	8.1087	85.1	13.7553	85.2	24.0242	85.2	38.4273	84.9	3.65423	85	7.01219	85.1	12.9723	85.2	22.5589	85.2	35.7785		85	7.44547	85.1	11.7801	85.1	19.1083	85.2	35.294
85	-0.374945	85.1	6.76752	85.2	11.9267	85.3	19.7034	85.3	32.6916	85	3.06942	85.1	5.89968	85.2	10.9463	85.3	19.1267	85.3	30.5368		85	-1.12409	85.1	8.11112	85.2	13.7603	85.3	24.0313	85.3	38.4334	85	3.65424	85.1	7.01219	85.2	12.9723	85.3	22.5589	85.3	35.7785		85.1	7.44497	85.2	11.7854	85.2	19.1176	85.3	35.3048
85.1	-0.37789	85.2	6.76891	85.3	11.9276	85.4	19.7081	85.4	32.7004	85.1	3.06943	85.2	5.89968	85.3	10.9463	85.4	19.1267	85.4	30.5368		85.1	-1.12366	85.2	8.11502	85.3	13.7628	85.4	24.0396	85.4	38.4386	85.1	3.65424	85.2	7.0122	85.3	12.9723	85.4	22.5589	85.4	35.7785		85.2	7.44756	85.3	11.788	85.3	19.1197	85.4	35.3195
85.2	-0.376268	85.3	6.7694	85.4	11.9287	85.5	19.7115	85.5	32.7089	85.2	3.06943	85.3	5.89968	85.4	10.9463	85.5	19.1267	85.5	30.5368		85.2	-1.12212	85.3	8.11886	85.4	13.7669	85.5	24.0434	85.5	38.4441	85.2	3.65425	85.3	7.01221	85.4	12.9723	85.5	22.5589	85.5	35.7785		85.3	7.44695	85.4	11.7933	85.4	19.1271	85.5	35.3324
85.3	-0.373948	85.4	6.76934	85.5	11.9314	85.6	19.7161	85.6	32.7221	85.3	3.06943	85.4	5.89969	85.5	10.9463	85.6	19.1267	85.6	30.5368		85.3	-1.12323	85.4	8.12419	85.5	13.7681	85.6	24.0474	85.6	38.4506	85.3	3.65425	85.4	7.01221	85.5	12.9723	85.6	22.5589	85.6	35.7785		85.4	7.44855	85.5	11.7967	85.5	19.1338	85.6	35.3481
85.4	-0.371745	85.5	6.77215	85.6	11.9349	85.7	19.7232	85.7	32.7323	85.4	3.06943	85.5	5.89969	85.6	10.9463	85.7	19.1267	85.7	30.5368		85.4	-1.12187	85.5	8.12674	85.6	13.7723	85.7	24.0508	85.7	38.4532	85.4	3.65425	85.5	7.01222	85.6	12.9723	85.7	22.5589	85.7	35.7785		85.5	7.447	85.6	11.8009	85.6	19.1379	85.7	35.363
85.5	-0.370768	85.6	6.77249	85.7	11.9401	85.8	19.7259	85.8	32.7409	85.5	3.06943	85.6	5.89969	85.7	10.9463	85.8	19.1267	85.8	30.5368		85.5	-1.12014	85.6	8.13171	85.7	13.7699	85.8	24.0577	85.8	38.4587	85.5	3.65426	85.6	7.01222	85.7	12.9723	85.8	22.5589	85.8	35.7785		85.6	7.44847	85.7	11.8069	85.7	19.1478	85.8	35.3791
85.6	-0.370761	85.7	6.77501	85.8	11.9431	85.9	19.7316	85.9	32.7493	85.6	3.06943	85.7	5.89969	85.8	10.9463	85.9	19.1267	85.9	30.5368		85.6	-1.11609	85.7	8.13417	85.8	13.7715	85.9	24.0619	85.9	38.4654	85.6	3.65426	85.7	7.01223	85.8	12.9723	85.9	22.5589	85.9	35.7785		85.7	7.45328	85.8	11.8113	85.8	19.1547	85.9	35.395
85.7	-0.369859	85.8	6.7757	85.9	11.9453	86	19.7377	86	32.7616	85.7	3.06943	85.8	5.89969	85.9	10.9463	86	19.1267	86	30.5368		85.7	-1.11708	85.8	8.13629	85.9	13.7741	86	24.069	86	38.4727	85.7	3.65427	85.8	7.01223	85.9	12.9723	86	22.5589	86	35.7785		85.8	7.45783	85.9	11.8185	85.9	19.1606	86	35.4142
85.8	-0.367377	85.9	6.77624	86	11.951	86.1	19.742	86.1	32.7706	85.8	3.06944	85.9	5.89969	86	10.9463	86.1	19.1267	86.1	30.5368		85.8	-1.11379	85.9	8.14164	86	13.7769	86.1	24.0755	86.1	38.4797	85.8	3.65427	85.9	7.01224	86	12.9723	86.1	22.5589	86.1	35.7785		85.9	7.45923	86	11.8282	86	19.1733	86.1	35.4318
85.9	-0.364152	86	6.77524	86.1	11.9553	86.2	19.7478	86.2	32.7801	85.9	3.06944	86	5.8997	86.1	10.9463	86.2	19.1267	86.2	30.5368		85.9	-1.11144	86	8.14533	86.1	13.7793	86.2	24.0813	86.2	38.4879	85.9	3.65427	86	7.01224	86.1	12.9723	86.2	22.5589	86.2	35.7785		86	7.46813	86.1	11.8346	86.1	19.1796	86.2	35.4442
86	-0.359796	86.1	6.77771	86.2	11.9597	86.3	19.7497	86.3	32.7845	86	3.06944	86.1	5.8997	86.2	10.9463	86.3	19.1267	86.3	30.5368		86	-1.10669	86.1	8.14969	86.2	13.7834	86.3	24.0883	86.3	38.492	86	3.65428	86.1	7.01225	86.2	12.9723	86.3	22.5589	86.3	35.7785		86.1	7.47268	86.2	11.8363	86.2	19.1856	86.3	35.4527
86.1	-0.357913	86.2	6.78324	86.3	11.9635	86.4	19.754	86.4	32.7896	86.1	3.06944	86.2	5.8997	86.3	10.9463	86.4	19.1267	86.4	30.5368		86.1	-1.10422	86.2	8.1546	86.3	13.7873	86.4	24.0952	86.4	38.4989	86.1	3.65428	86.2	7.01225	86.3	12.9723	86.4	22.5589	86.4	35.7785		86.2	7.4729	86.3	11.8371	86.3	19.1906	86.4	35.4671
86.2	-0.351782	86.3	6.78677	86.4	11.9676	86.5	19.7605	86.5	32.7969	86.2	3.06944	86.3	5.8997	86.4	10.9463	86.5	19.1267	86.5	30.5368		86.2	-1.10348	86.3	8.15986	86.4	13.7924	86.5	24.1044	86.5	38.5069	86.2	3.65429	86.3	7.01226	86.4	12.9723	86.5	22.5589	86.5	35.7785		86.3	7.46814	86.4	11.8365	86.4	19.1974	86.5	35.4742
86.3	-0.348598	86.4	6.78956	86.5	11.9688	86.6	19.7631	86.6	32.8007	86.3	3.06944	86.4	5.8997	86.5	10.9463	86.6	19.1267	86.6	30.5368		86.3	-1.10138	86.4	8.16599	86.5	13.7935	86.6	24.1132	86.6	38.5154	86.3	3.65429	86.4	7.01226	86.5	12.9723	86.6	22.5589	86.6	35.7785		86.4	7.46777	86.5	11.8343	86.5	19.1994	86.6	35.4847
86.4	-0.347942	86.5	6.79284	86.6	11.972	86.7	19.7666	86.7	32.8054	86.4	3.06944	86.5	5.89971	86.6	10.9463	86.7	19.1267	86.7	30.5368		86.4	-1.09932	86.5	8.16992	86.6	13.792	86.7	24.1149	86.7	38.5164	86.4	3.65429	86.5	7.01227	86.6	12.9724	86.7	22.5589	86.7	35.7785		86.5	7.46533	86.6	11.8349	86.6	19.21	86.7	35.5002
86.5	-0.351191	86.6	6.79561	86.7	11.9747	86.8	19.7677	86.8	32.8127	86.5	3.06945	86.6	5.89971	86.7	10.9463	86.8	19.1267	86.8	30.5368		86.5	-1.09933	86.6	8.1733	86.7	13.7957	86.8	24.1189	86.8	38.5233	86.5	3.6543	86.6	7.01227	86.7	12.9724	86.8	22.5589	86.8	35.7785		86.6	7.46198	86.7	11.8373	86.7	19.2206	86.8	35.5173
86.6	-0.354349	86.7	6.7951	86.8	11.975	86.9	19.7683	86.9	32.8194	86.6	3.06945	86.7	5.89971	86.8	10.9463	86.9	19.1267	86.9	30.5368		86.6	-1.09789	86.7	8.17358	86.8	13.7987	86.9	24.1227	86.9	38.53	86.6	3.6543	86.7	7.01228	86.8	12.9724	86.9	22.5589	86.9	35.7785		86.7	7.4652	86.8	11.8418	86.8	19.2296	86.9	35.5296
86.7	-0.355934	86.8	6.79552	86.9	11.9765	87	19.7746	87	32.83	86.7	3.06945	86.8	5.89971	86.9	10.9463	87	19.1267	87	30.5368		86.7	-1.10107	86.8	8.17643	86.9	13.8009	87	24.1293	87	38.5333	86.7	3.6543	86.8	7.01228	86.9	12.9724	87	22.5589	87	35.7785		86.8	7.46968	86.9	11.8436	86.9	19.2358	87	35.5404
86.8	-0.357048	86.9	6.79376	87	11.9826	87.1	19.781	87.1	32.8394	86.8	3.06945	86.9	5.89971	87	10.9463	87.1	19.1267	87.1	30.5368		86.8	-1.10029	86.9	8.17856	87	13.803	87.1	24.1349	87.1	38.5373	86.8	3.65431	86.9	7.01229	87	12.9724	87.1	22.5589	87.1	35.7785		86.9	7.47004	87	11.8497	87	19.2436	87.1	35.5535
86.9	-0.358265	87	6.79615	87.1	11.9856	87.2	19.7869	87.2	32.8466	86.9	3.06945	87	5.89971	87.1	10.9463	87.2	19.1267	87.2	30.5368		86.9	-1.09956	87	8.18224	87.1	13.8057	87.2	24.1367	87.2	38.538	86.9	3.65431	87	7.01229	87.1	12.9724	87.2	22.5589	87.2	35.7785		87	7.47055	87.1	11.8556	87.1	19.2488	87.2	35.5715
87	-0.356968	87.1	6.80128	87.2	11.9865	87.3	19.7901	87.3	32.8502	87	3.06945	87.1	5.89971	87.2	10.9463	87.3	19.1267	87.3	30.5368		87	-1.09644	87.1	8.18248	87.2	13.8072	87.3	24.1417	87.3	38.5429	87	3.65431	87.1	7.0123	87.2	12.9724	87.3	22.5589	87.3	35.7785		87.1	7.47379	87.2	11.8622	87.2	19.2574	87.3	35.5871
87.1	-0.355909	87.2	6.8065	87.3	11.9874	87.4	19.7936	87.4	32.8553	87.1	3.06945	87.2	5.89972	87.3	10.9463	87.4	19.1267	87.4	30.5368		87.1	-1.09662	87.2	8.18171	87.3	13.8112	87.4	24.1432	87.4	38.5512	87.1	3.65432	87.2	7.0123	87.3	12.9724	87.4	22.5589	87.4	35.7785		87.2	7.47667	87.3	11.8682	87.3	19.2655	87.4	35.6
87.2	-0.358835	87.3	6.80993	87.4	11.9899	87.5	19.7928	87.5	32.8596	87.2	3.06945	87.3	5.89972	87.4	10.9463	87.5	19.1267	87.5	30.5368		87.2	-1.1031	87.3	8.1822	87.4	13.8135	87.5	24.1484	87.5	38.5575	87.2	3.65432	87.3	7.01231	87.4	12.9724	87.5	22.5589	87.5	35.7785		87.3	7.47889	87.4	11.8759	87.4	19.2758	87.5	35.6116
87.3	-0.361635	87.4	6.80826	87.5	11.9898	87.6	19.7961	87.6	32.8654	87.3	3.06945	87.4	5.89972	87.5	10.9463	87.6	19.1267	87.6	30.5368		87.3	-1.10572	87.4	8.18369	87.5	13.8149	87.6	24.1542	87.6	38.5614	87.3	3.65432	87.4	7.01231	87.5	12.9724	87.6	22.5589	87.6	35.7785		87.4	7.48307	87.5	11.8784	87.5	19.2838	87.6	35.6218
87.4	-0.361076	87.5	6.80624	87.6	11.9909	87.7	19.7949	87.7	32.8702	87.4	3.06946	87.5	5.89972	87.6	10.9463	87.7	19.1267	87.7	30.5368		87.4	-1.10304	87.5	8.18743	87.6	13.8165	87.7	24.1583	87.7	38.5648	87.4	3.65433	87.5	7.01231	87.6	12.9724	87.7	22.5589	87.7	35.7785		87.5	7.48399	87.6	11.8795	87.6	19.2869	87.7	35.6329
87.5	-0.361654	87.6	6.80716	87.7	11.9917	87.8	19.8002	87.8	32.8752	87.5	3.06946	87.6	5.89972	87.7	10.9463	87.8	19.1267	87.8	30.5368		87.5	-1.10396	87.6	8.18842	87.7	13.8164	87.8	24.1642	87.8	38.5694	87.5	3.65433	87.6	7.01232	87.7	12.9724	87.8	22.5589	87.8	35.7785		87.6	7.4835	87.7	11.8836	87.7	19.2951	87.8	35.6449
87.6	-0.359808	87.7	6.80708	87.8	11.9957	87.9	19.8059	87.9	32.8791	87.6	3.06946	87.7	5.89972	87.8	10.9463	87.9	19.1267	87.9	30.5368		87.6	-1.10264	87.7	8.18892	87.8	13.8166	87.9	24.1694	87.9	38.5745	87.6	3.65433	87.7	7.01232	87.8	12.9724	87.9	22.5589	87.9	35.7785		87.7	7.48428	87.8	11.8861	87.8	19.3024	87.9	35.659
87.7	-0.364024	87.8	6.80679	87.9	11.9967	88	19.8093	88	32.8832	87.7	3.06946	87.8	5.89973	87.9	10.9463	88	19.1267	88	30.5368		87.7	-1.10325	87.8	8.19202	87.9	13.8189	88	24.173	88	38.578	87.7	3.65434	87.8	7.01233	87.9	12.9724	88	22.5589	88	35.7785		87.8	7.48549	87.9	11.8891	87.9	19.3097	88	35.6687
87.8	-0.364478	87.9	6.80567	88	11.9987	88.1	19.8154	88.1	32.8884	87.8	3.06946	87.9	5.89973	88	10.9463	88.1	19.1267	88.1	30.5368		87.8	-1.10365	87.9	8.19555	88	13.8175	88.1	24.1776	88.1	38.5818	87.8	3.65434	87.9	7.01233	88	12.9724	88.1	22.5589	88.1	35.7785		87.9	7.48802	88	11.89	88	19.3146	88.1	35.6814
87.9	-0.369051	88	6.80718	88.1	12.0012	88.2	19.8226	88.2	32.8968	87.9	3.06946	88	5.89973	88.1	10.9463	88.2	19.1267	88.2	30.5368		87.9	-1.1013	88	8.19809	88.1	13.8147	88.2	24.1859	88.2	38.5913	87.9	3.65434	88	7.01234	88.1	12.9724	88.2	22.5589	88.2	35.7785		88	7.48386	88.1	11.8941	88.1	19.3234	88.2	35.69
88	-0.368788	88.1	6.80837	88.2	12.0036	88.3	19.8262	88.3	32.9039	88	3.06946	88.1	5.89973	88.2	10.9463	88.3	19.1267	88.3	30.5368		88	-1.10303	88.1	8.19877	88.2	13.817	88.3	24.1941	88.3	38.5987	88	3.65435	88.1	7.01234	88.2	12.9724	88.3	22.5589	88.3	35.7785		88.1	7.48773	88.2	11.8959	88.2	19.332	88.3	35.7039
88.1	-0.368035	88.2	6.80885	88.3	12.006	88.4	19.8279	88.4	32.9065	88.1	3.06946	88.2	5.89973	88.3	10.9463	88.4	19.1267	88.4	30.5368		88.1	-1.10393	88.2	8.20336	88.3	13.8158	88.4	24.1995	88.4	38.6068	88.1	3.65435	88.2	7.01234	88.3	12.9724	88.4	22.5589	88.4	35.7785		88.2	7.48941	88.3	11.9005	88.3	19.3397	88.4	35.7178
88.2	-0.368669	88.3	6.81176	88.4	12.007	88.5	19.8336	88.5	32.9105	88.2	3.06946	88.3	5.89973	88.4	10.9464	88.5	19.1267	88.5	30.5368		88.2	-1.10196	88.3	8.20699	88.4	13.8204	88.5	24.2061	88.5	38.6139	88.2	3.65435	88.3	7.01235	88.4	12.9724	88.5	22.5589	88.5	35.7785		88.3	7.49255	88.4	11.9035	88.4	19.3472	88.5	35.7282
88.3	-0.36875	88.4	6.81362	88.5	12.0117	88.6	19.8361	88.6	32.9138	88.3	3.06947	88.4	5.89973	88.5	10.9464	88.6	19.1267	88.6	30.5368		88.3	-1.10171	88.4	8.20871	88.5	13.8202	88.6	24.2094	88.6	38.6164	88.3	3.65436	88.4	7.01235	88.5	12.9724	88.6	22.5589	88.6	35.7785		88.4	7.49383	88.5	11.9043	88.5	19.3509	88.6	35.7383
88.4	-0.371405	88.5	6.81537	88.6	12.0101	88.7	19.8404	88.7	32.9164	88.4	3.06947	88.5	5.89974	88.6	10.9464	88.7	19.1267	88.7	30.5368		88.4	-1.09758	88.5	8.21073	88.6	13.8181	88.7	24.2172	88.7	38.6239	88.4	3.65436	88.5	7.01236	88.6	12.9724	88.7	22.5589	88.7	35.7785		88.5	7.49398	88.6	11.9047	88.6	19.3572	88.7	35.7464
88.5	-0.367323	88.6	6.81298	88.7	12.0092	88.8	19.8447	88.8	32.9205	88.5	3.06947	88.6	5.89974	88.7	10.9464	88.8	19.1267	88.8	30.5368		88.5	-1.09551	88.6	8.21012	88.7	13.821	88.8	24.2214	88.8	38.6343	88.5	3.65436	88.6	7.01236	88.7	12.9724	88.8	22.5589	88.8	35.7785		88.6	7.49701	88.7	11.9083	88.7	19.3638	88.8	35.7628
88.6	-0.368634	88.7	6.8118	88.8	12.0124	88.9	19.8491	88.9	32.925	88.6	3.06947	88.7	5.89974	88.8	10.9464	88.9	19.1267	88.9	30.5368		88.6	-1.09805	88.7	8.21364	88.8	13.825	88.9	24.2231	88.9	38.6392	88.6	3.65436	88.7	7.01236	88.8	12.9724	88.9	22.5589	88.9	35.7785		88.7	7.49695	88.8	11.9133	88.8	19.3747	88.9	35.7773
88.7	-0.368389	88.8	6.81297	88.9	12.0139	89	19.849	89	32.9317	88.7	3.06947	88.8	5.89974	88.9	10.9464	89	19.1267	89	30.5368		88.7	-1.09697	88.8	8.21685	88.9	13.8267	89	24.2298	89	38.6436	88.7	3.65437	88.8	7.01237	88.9	12.9724	89	22.5589	89	35.7785		88.8	7.50034	88.9	11.9207	88.9	19.3825	89	35.7954
88.8	-0.367478	88.9	6.81544	89	12.0154	89.1	19.8554	89.1	32.9407	88.8	3.06947	88.9	5.89974	89	10.9464	89.1	19.1267	89.1	30.5368		88.8	-1.09758	88.9	8.21833	89	13.829	89.1	24.2382	89.1	38.6509	88.8	3.65437	88.9	7.01237	89	12.9724	89.1	22.5589	89.1	35.7785		88.9	7.5041	89	11.9269	89	19.3876	89.1	35.8091
88.9	-0.37042	89	6.81951	89.1	12.0209	89.2	19.8639	89.2	32.9512	88.9	3.06947	89	5.89974	89.1	10.9464	89.2	19.1267	89.2	30.5368		88.9	-1.09771	89	8.21924	89.1	13.8312	89.2	24.2471	89.2	38.6601	88.9	3.65437	89	7.01238	89.1	12.9724	89.2	22.5589	89.2	35.7785		89	7.50555	89.1	11.9329	89.1	19.3923	89.2	35.8195
89	-0.372006	89.1	6.82649	89.2	12.0254	89.3	19.8714	89.3	32.9594	89	3.06947	89.1	5.89974	89.2	10.9464	89.3	19.1267	89.3	30.5368		89	-1.0977	89.1	8.22514	89.2	13.8321	89.3	24.251	89.3	38.669	89	3.65438	89.1	7.01238	89.2	12.9725	89.3	22.5589	89.3	35.7785		89.1	7.50693	89.2	11.9388	89.2	19.3985	89.3	35.8343
89.1	-0.36975	89.2	6.83369	89.3	12.0295	89.4	19.8727	89.4	32.9648	89.1	3.06947	89.2	5.89974	89.3	10.9464	89.4	19.1267	89.4	30.5368		89.1	-1.09786	89.2	8.23414	89.3	13.834	89.4	24.2556	89.4	38.6781	89.1	3.65438	89.2	7.01238	89.3	12.9725	89.4	22.559	89.4	35.7785		89.2	7.51073	89.3	11.9439	89.3	19.4069	89.4	35.8467
89.2	-0.365273	89.3	6.84027	89.4	12.0319	89.5	19.8765	89.5	32.9707	89.2	3.06947	89.3	5.89975	89.4	10.9464	89.5	19.1267	89.5	30.5368		89.2	-1.09595	89.3	8.2386	89.4	13.8359	89.5	24.2617	89.5	38.6861	89.2	3.65438	89.3	7.01239	89.4	12.9725	89.5	22.559	89.5	35.7785		89.3	7.51506	89.4	11.9482	89.4	19.4186	89.5	35.8616
89.3	-0.365598	89.4	6.84592	89.5	12.0339	89.6	19.8831	89.6	32.9756	89.3	3.06948	89.4	5.89975	89.5	10.9464	89.6	19.1267	89.6	30.5368		89.3	-1.09725	89.4	8.24209	89.5	13.8414	89.6	24.2697	89.6	38.6937	89.3	3.65438	89.4	7.01239	89.5	12.9725	89.6	22.559	89.6	35.7785		89.4	7.51708	89.5	11.95	89.5	19.4261	89.6	35.8767
89.4	-0.361613	89.5	6.8425	89.6	12.035	89.7	19.8868	89.7	32.9811	89.4	3.06948	89.5	5.89975	89.6	10.9464	89.7	19.1267	89.7	30.5368		89.4	-1.0945	89.5	8.24214	89.6	13.8424	89.7	24.2774	89.7	38.7019	89.4	3.65439	89.5	7.01239	89.6	12.9725	89.7	22.559	89.7	35.7785		89.5	7.52167	89.6	11.9513	89.6	19.4343	89.7	35.8911
89.5	-0.360149	89.6	6.8442	89.7	12.0363	89.8	19.8898	89.8	32.9882	89.5	3.06948	89.6	5.89975	89.7	10.9464	89.8	19.1267	89.8	30.5368		89.5	-1.09513	89.6	8.24554	89.7	13.8471	89.8	24.2827	89.8	38.7099	89.5	3.65439	89.6	7.0124	89.7	12.9725	89.8	22.559	89.8	35.7785		89.6	7.52619	89.7	11.9556	89.7	19.4439	89.8	35.9049
89.6	-0.361328	89.7	6.84527	89.8	12.0335	89.9	19.8969	89.9	32.9923	89.6	3.06948	89.7	5.89975	89.8	10.9464	89.9	19.1267	89.9	30.5368		89.6	-1.09677	89.7	8.24974	89.8	13.8502	89.9	24.2896	89.9	38.7181	89.6	3.65439	89.7	7.0124	89.8	12.9725	89.9	22.559	89.9	35.7785		89.7	7.53191	89.8	11.9611	89.8	19.4523	89.9	35.9206
89.7	-0.362186	89.8	6.84484	89.9	12.032	90	19.9004	90	32.9952	89.7	3.06948	89.8	5.89975	89.9	10.9464	90	19.1267	90	30.5368		89.7	-1.09628	89.8	8.25169	89.9	13.8542	90	24.295	90	38.7259	89.7	3.65439	89.8	7.0124	89.9	12.9725	90	22.559	90	35.7785		89.8	7.53117	89.9	11.9659	89.9	19.4589	90	35.9314
89.8	-0.362322	89.9	6.84733	90	12.0308	90.1	19.9083	90.1	32.9984	89.8	3.06948	89.9	5.89975	90	10.9464	90.1	19.1267	90.1	30.5368		89.8	-1.09588	89.9	8.25344	90	13.855	90.1	24.2993	90.1	38.7356	89.8	3.6544	89.9	7.01241	90	12.9725	90.1	22.559	90.1	35.7785		89.9	7.53326	90	11.969	90	19.4635	90.1	35.9436
89.9	-0.362697	90	6.84583	90.1	12.037	90.2	19.9134	90.2	33.0059	89.9	3.06948	90	5.89975	90.1	10.9464	90.2	19.1267	90.2	30.5368		89.9	-1.09513	90	8.25812	90.1	13.8581	90.2	24.3031	90.2	38.7444	89.9	3.6544	90	7.01241	90.1	12.9725	90.2	22.559	90.2	35.7785		90	7.53425	90.1	11.9742	90.1	19.4694	90.2	35.9559
90	-0.363575	90.1	6.85144	90.2	12.0427	90.3	19.9162	90.3	33.0097	90	3.06948	90.1	5.89975	90.2	10.9464	90.3	19.1267	90.3	30.5368		90	-1.09397	90.1	8.26184	90.2	13.8592	90.3	24.3078	90.3	38.7527	90	3.6544	90.1	7.01241	90.2	12.9725	90.3	22.559	90.3	35.7785		90.1	7.53759	90.2	11.9796	90.2	19.4754	90.3	35.969
90.1	-0.361928	90.2	6.85841	90.3	12.0486	90.4	19.9181	90.4	33.0144	90.1	3.06948	90.2	5.89976	90.3	10.9464	90.4	19.1267	90.4	30.5368		90.1	-1.09229	90.2	8.26315	90.3	13.8608	90.4	24.3135	90.4	38.7585	90.1	3.6544	90.2	7.01242	90.3	12.9725	90.4	22.559	90.4	35.7785		90.2	7.53901	90.3	11.9806	90.3	19.4839	90.4	35.9847
90.2	-0.360531	90.3	6.86141	90.4	12.053	90.5	19.9205	90.5	33.0221	90.2	3.06948	90.3	5.89976	90.4	10.9464	90.5	19.1267	90.5	30.5368		90.2	-1.09432	90.3	8.26659	90.4	13.8613	90.5	24.3182	90.5	38.7634	90.2	3.65441	90.3	7.01242	90.4	12.9725	90.5	22.559	90.5	35.7785		90.3	7.54065	90.4	11.9862	90.4	19.4872	90.5	35.9998
90.3	-0.363619	90.4	6.8654	90.5	12.0593	90.6	19.9272	90.6	33.0292	90.3	3.06948	90.4	5.89976	90.5	10.9464	90.6	19.1267	90.6	30.5368		90.3	-1.09667	90.4	8.27096	90.5	13.8643	90.6	24.3229	90.6	38.771	90.3	3.65441	90.4	7.01242	90.5	12.9725	90.6	22.559	90.6	35.7785		90.4	7.54174	90.5	11.9913	90.5	19.4957	90.6	36.0136
90.4	-0.364992	90.5	6.86799	90.6	12.0643	90.7	19.931	90.7	33.0344	90.4	3.06948	90.5	5.89976	90.6	10.9464	90.7	19.1267	90.7	30.5368		90.4	-1.09266	90.5	8.27296	90.6	13.868	90.7	24.3295	90.7	38.7798	90.4	3.65441	90.5	7.01243	90.6	12.9725	90.7	22.559	90.7	35.7785		90.5	7.54494	90.6	11.993	90.6	19.5032	90.7	36.0306
90.5	-0.36318	90.6	6.87176	90.7	12.0654	90.8	19.9358	90.8	33.0378	90.5	3.06949	90.6	5.89976	90.7	10.9464	90.8	19.1267	90.8	30.5368		90.5	-1.0901	90.6	8.27219	90.7	13.8708	90.8	24.3368	90.8	38.7848	90.5	3.65441	90.6	7.01243	90.7	12.9725	90.8	22.559	90.8	35.7785		90.6	7.54509	90.7	11.991	90.7	19.5107	90.8	36.0428
90.6	-0.35954	90.7	6.87296	90.8	12.0666	90.9	19.9406	90.9	33.041	90.6	3.06949	90.7	5.89976	90.8	10.9464	90.9	19.1267	90.9	30.5368		90.6	-1.08883	90.7	8.27239	90.8	13.8703	90.9	24.3465	90.9	38.7896	90.6	3.65442	90.7	7.01243	90.8	12.9725	90.9	22.559	90.9	35.7785		90.7	7.54744	90.8	11.9927	90.8	19.5189	90.9	36.0543
90.7	-0.358734	90.8	6.87342	90.9	12.0682	91	19.9469	91	33.0498	90.7	3.06949	90.8	5.89976	90.9	10.9464	91	19.1267	91	30.5368		90.7	-1.0868	90.8	8.27377	90.9	13.8741	91	24.3551	91	38.7957	90.7	3.65442	90.8	7.01244	90.9	12.9725	91	22.559	91	35.7785		90.8	7.54915	90.9	11.9953	90.9	19.5265	91	36.0649
90.8	-0.358443	90.9	6.87398	91	12.0698	91.1	19.9479	91.1	33.0559	90.8	3.06949	90.9	5.89976	91	10.9464	91.1	19.1267	91.1	30.5368		90.8	-1.08492	90.9	8.27755	91	13.8794	91.1	24.358	91.1	38.8007	90.8	3.65442	90.9	7.01244	91	12.9725	91.1	22.559	91.1	35.7785		90.9	7.55255	91	11.9963	91	19.5329	91.1	36.0804
90.9	-0.354725	91	6.87628	91.1	12.0711	91.2	19.9538	91.2	33.0641	90.9	3.06949	91	5.89976	91.1	10.9464	91.2	19.1267	91.2	30.5368		90.9	-1.08655	91	8.27892	91.1	13.8786	91.2	24.3598	91.2	38.8066	90.9	3.65442	91	7.01244	91.1	12.9725	91.2	22.559	91.2	35.7785		91	7.55551	91.1	12.0005	91.1	19.5424	91.2	36.0972
91	-0.355351	91.1	6.87688	91.2	12.0754	91.3	19.9608	91.3	33.0695	91	3.06949	91.1	5.89976	91.2	10.9464	91.3	19.1267	91.3	30.5368		91	-1.0881	91.1	8.27845	91.2	13.8856	91.3	24.3654	91.3	38.8123	91	3.65443	91.1	7.01244	91.2	12.9725	91.3	22.559	91.3	35.7785		91.1	7.56146	91.2	12.0044	91.2	19.553	91.3	36.1096
91.1	-0.356889	91.2	6.88134	91.3	12.0781	91.4	19.9595	91.4	33.0745	91.1	3.06949	91.2	5.89977	91.3	10.9464	91.4	19.1267	91.4	30.5368		91.1	-1.08763	91.2	8.28184	91.3	13.889	91.4	24.3725	91.4	38.8207	91.1	3.65443	91.2	7.01245	91.3	12.9725	91.4	22.559	91.4	35.7785		91.2	7.56469	91.3	12.0051	91.3	19.5616	91.4	36.1239
91.2	-0.353896	91.3	6.88345	91.4	12.0787	91.5	19.9621	91.5	33.0802	91.2	3.06949	91.3	5.89977	91.4	10.9464	91.5	19.1267	91.5	30.5368		91.2	-1.08436	91.3	8.283	91.4	13.8964	91.5	24.3735	91.5	38.8261	91.2	3.65443	91.3	7.01245	91.4	12.9725	91.5	22.559	91.5	35.7785		91.3	7.56486	91.4	12.0061	91.4	19.5744	91.5	36.1366
91.3	-0.352774	91.4	6.88295	91.5	12.0826	91.6	19.964	91.6	33.0827	91.3	3.06949	91.4	5.89977	91.5	10.9464	91.6	19.1267	91.6	30.5368		91.3	-1.08117	91.4	8.28673	91.5	13.8974	91.6	24.3764	91.6	38.832	91.3	3.65443	91.4	7.01245	91.5	12.9725	91.6	22.559	91.6	35.7785		91.4	7.56787	91.5	12.0066	91.5	19.583	91.6	36.1522
91.4	-0.35653	91.5	6.88512	91.6	12.0861	91.7	19.9673	91.7	33.0835	91.4	3.06949	91.5	5.89977	91.6	10.9464	91.7	19.1267	91.7	30.5368		91.4	-1.07743	91.5	8.29003	91.6	13.8984	91.7	24.3773	91.7	38.8376	91.4	3.65443	91.5	7.01246	91.6	12.9725	91.7	22.559	91.7	35.7785		91.5	7.56766	91.6	12.0109	91.6	19.5914	91.7	36.1661
91.5	-0.356348	91.6	6.88581	91.7	12.0851	91.8	19.9717	91.8	33.0902	91.5	3.06949	91.6	5.89977	91.7	10.9464	91.8	19.1267	91.8	30.5368		91.5	-1.07574	91.6	8.29507	91.7	13.9019	91.8	24.3818	91.8	38.8438	91.5	3.65444	91.6	7.01246	91.7	12.9725	91.8	22.559	91.8	35.7785		91.6	7.57107	91.7	12.0143	91.7	19.5999	91.8	36.1771
91.6	-0.359038	91.7	6.88839	91.8	12.0876	91.9	19.9775	91.9	33.0974	91.6	3.06949	91.7	5.89977	91.8	10.9464	91.9	19.1267	91.9	30.5368		91.6	-1.07628	91.7	8.29689	91.8	13.9084	91.9	24.3854	91.9	38.8532	91.6	3.65444	91.7	7.01246	91.8	12.9725	91.9	22.559	91.9	35.7785		91.7	7.57307	91.8	12.0147	91.8	19.6065	91.9	36.1897
91.7	-0.360205	91.8	6.89025	91.9	12.0907	92	19.9809	92	33.1053	91.7	3.06949	91.8	5.89977	91.9	10.9464	92	19.1267	92	30.5368		91.7	-1.07892	91.8	8.29722	91.9	13.9121	92	24.3936	92	38.8583	91.7	3.65444	91.8	7.01246	91.9	12.9725	92	22.559	92	35.7785		91.8	7.57078	91.9	12.0188	91.9	19.6138	92	36.2042
91.8	-0.358882	91.9	6.89271	92	12.0925	92.1	19.9859	92.1	33.1091	91.8	3.0695	91.9	5.89977	92	10.9464	92.1	19.1267	92.1	30.5368		91.8	-1.08004	91.9	8.29749	92	13.9155	92.1	24.3974	92.1	38.8614	91.8	3.65444	91.9	7.01247	92	12.9725	92.1	22.559	92.1	35.7785		91.9	7.56869	92	12.0226	92	19.6193	92.1	36.2206
91.9	-0.356899	92	6.89148	92.1	12.096	92.2	19.989	92.2	33.1135	91.9	3.0695	92	5.89977	92.1	10.9464	92.2	19.1267	92.2	30.5368		91.9	-1.08173	92	8.2983	92.1	13.9201	92.2	24.4016	92.2	38.8666	91.9	3.65444	92	7.01247	92.1	12.9725	92.2	22.559	92.2	35.7785		92	7.57046	92.1	12.0245	92.1	19.626	92.2	36.2318
92	-0.36031	92.1	6.8933	92.2	12.0977	92.3	19.9916	92.3	33.1193	92	3.0695	92.1	5.89977	92.2	10.9464	92.3	19.1267	92.3	30.5368		92	-1.0815	92.1	8.30096	92.2	13.9252	92.3	24.4078	92.3	38.8735	92	3.65445	92.1	7.01247	92.2	12.9725	92.3	22.559	92.3	35.7785		92.1	7.57075	92.2	12.0284	92.2	19.6351	92.3	36.2419
92.1	-0.365706	92.2	6.89293	92.3	12.0997	92.4	19.9936	92.4	33.127	92.1	3.0695	92.2	5.89977	92.3	10.9464	92.4	19.1267	92.4	30.5368		92.1	-1.08542	92.2	8.30327	92.3	13.9282	92.4	24.4117	92.4	38.8851	92.1	3.65445	92.2	7.01247	92.3	12.9725	92.4	22.559	92.4	35.7785		92.2	7.57381	92.3	12.0323	92.3	19.6438	92.4	36.2528
92.2	-0.366945	92.3	6.89093	92.4	12.1026	92.5	19.9974	92.5	33.1341	92.2	3.0695	92.3	5.89978	92.4	10.9464	92.5	19.1267	92.5	30.5368		92.2	-1.08509	92.3	8.30705	92.4	13.9344	92.5	24.4121	92.5	38.8923	92.2	3.65445	92.3	7.01248	92.4	12.9725	92.5	22.559	92.5	35.7785		92.3	7.57463	92.4	12.0354	92.4	19.6533	92.5	36.2662
92.3	-0.367804	92.4	6.89139	92.5	12.1074	92.6	20.0024	92.6	33.1381	92.3	3.0695	92.4	5.89978	92.5	10.9464	92.6	19.1267	92.6	30.5368		92.3	-1.0836	92.4	8.31174	92.5	13.9353	92.6	24.4169	92.6	38.9013	92.3	3.65445	92.4	7.01248	92.5	12.9725	92.6	22.559	92.6	35.7785		92.4	7.57534	92.5	12.0425	92.5	19.6603	92.6	36.2794
92.4	-0.368182	92.5	6.89449	92.6	12.1133	92.7	20.0069	92.7	33.1431	92.4	3.0695	92.5	5.89978	92.6	10.9464	92.7	19.1267	92.7	30.5368		92.4	-1.08099	92.5	8.3116	92.6	13.9409	92.7	24.4228	92.7	38.9097	92.4	3.65445	92.5	7.01248	92.6	12.9725	92.7	22.559	92.7	35.7785		92.5	7.57974	92.6	12.0454	92.6	19.6657	92.7	36.2931
92.5	-0.368331	92.6	6.89462	92.7	12.118	92.8	20.0109	92.8	33.1474	92.5	3.0695	92.6	5.89978	92.7	10.9464	92.8	19.1267	92.8	30.5368		92.5	-1.07885	92.6	8.31543	92.7	13.9451	92.8	24.4314	92.8	38.9155	92.5	3.65446	92.6	7.01248	92.7	12.9725	92.8	22.559	92.8	35.7785		92.6	7.58115	92.7	12.05	92.7	19.6687	92.8	36.3094
92.6	-0.366667	92.7	6.8953	92.8	12.1209	92.9	20.0152	92.9	33.1491	92.6	3.0695	92.7	5.89978	92.8	10.9464	92.9	19.1267	92.9	30.5368		92.6	-1.07833	92.7	8.31892	92.8	13.9479	92.9	24.4386	92.9	38.92	92.6	3.65446	92.7	7.01249	92.8	12.9725	92.9	22.559	92.9	35.7785		92.7	7.5796	92.8	12.0562	92.8	19.6772	92.9	36.3257
92.7	-0.366964	92.8	6.89595	92.9	12.1236	93	20.0221	93	33.1528	92.7	3.0695	92.8	5.89978	92.9	10.9464	93	19.1267	93	30.5368		92.7	-1.08012	92.8	8.32194	92.9	13.948	93	24.4438	93	38.9248	92.7	3.65446	92.8	7.01249	92.9	12.9725	93	22.559	93	35.7785		92.8	7.58546	92.9	12.0614	92.9	19.6871	93	36.3413
92.8	-0.367233	92.9	6.89947	93	12.1262	93.1	20.027	93.1	33.1571	92.8	3.0695	92.9	5.89978	93	10.9464	93.1	19.1267	93.1	30.5368		92.8	-1.07954	92.9	8.32592	93	13.9523	93.1	24.4526	93.1	38.9344	92.8	3.65446	92.9	7.01249	93	12.9725	93.1	22.559	93.1	35.7785		92.9	7.58874	93	12.0634	93	19.6957	93.1	36.3596
92.9	-0.367108	93	6.90658	93.1	12.1314	93.2	20.03	93.2	33.1588	92.9	3.0695	93	5.89978	93.1	10.9464	93.2	19.1267	93.2	30.5368		92.9	-1.0782	93	8.3318	93.1	13.9526	93.2	24.4559	93.2	38.9373	92.9	3.65446	93	7.01249	93.1	12.9726	93.2	22.559	93.2	35.7785		93	7.58837	93.1	12.0651	93.1	19.6989	93.2	36.3749
93	-0.362181	93.1	6.91046	93.2	12.1355	93.3	20.034	93.3	33.1656	93	3.0695	93.1	5.89978	93.2	10.9464	93.3	19.1267	93.3	30.5368		93	-1.07581	93.1	8.33386	93.2	13.9536	93.3	24.4602	93.3	38.9411	93	3.65447	93.1	7.0125	93.2	12.9726	93.3	22.559	93.3	35.7785		93.1	7.58854	93.2	12.0666	93.2	19.7037	93.3	36.3867
93.1	-0.362053	93.2	6.9099	93.3	12.1398	93.4	20.0394	93.4	33.1736	93.1	3.0695	93.2	5.89978	93.3	10.9464	93.4	19.1267	93.4	30.5368		93.1	-1.07775	93.2	8.33617	93.3	13.9562	93.4	24.4619	93.4	38.9441	93.1	3.65447	93.2	7.0125	93.3	12.9726	93.4	22.559	93.4	35.7785		93.2	7.58793	93.3	12.068	93.3	19.7058	93.4	36.3982
93.2	-0.365779	93.3	6.90951	93.4	12.1454	93.5	20.0458	93.5	33.1824	93.2	3.0695	93.3	5.89978	93.4	10.9464	93.5	19.1267	93.5	30.5368		93.2	-1.08076	93.3	8.34121	93.4	13.9571	93.5	24.4692	93.5	38.9494	93.2	3.65447	93.3	7.0125	93.4	12.9726	93.5	22.559	93.5	35.7785		93.3	7.59008	93.4	12.0722	93.4	19.7133	93.5	36.409
93.3	-0.361105	93.4	6.91243	93.5	12.152	93.6	20.0502	93.6	33.1868	93.3	3.0695	93.4	5.89978	93.5	10.9464	93.6	19.1267	93.6	30.5368		93.3	-1.07693	93.4	8.34602	93.5	13.9592	93.6	24.477	93.6	38.9608	93.3	3.65447	93.4	7.0125	93.5	12.9726	93.6	22.559	93.6	35.7785		93.4	7.59534	93.5	12.0735	93.5	19.7163	93.6	36.4236
93.4	-0.359899	93.5	6.91456	93.6	12.1582	93.7	20.0564	93.7	33.1928	93.4	3.06951	93.5	5.89978	93.6	10.9464	93.7	19.1267	93.7	30.5368		93.4	-1.0778	93.5	8.34815	93.6	13.9615	93.7	24.4832	93.7	38.9683	93.4	3.65447	93.5	7.01251	93.6	12.9726	93.7	22.559	93.7	35.7785		93.5	7.59398	93.6	12.076	93.6	19.7186	93.7	36.4387
93.5	-0.359386	93.6	6.91528	93.7	12.1624	93.8	20.0643	93.8	33.202	93.5	3.06951	93.6	5.89978	93.7	10.9464	93.8	19.1267	93.8	30.5368		93.5	-1.07852	93.6	8.35353	93.7	13.9615	93.8	24.4878	93.8	38.9768	93.5	3.65447	93.6	7.01251	93.7	12.9726	93.8	22.559	93.8	35.7785		93.6	7.59373	93.7	12.079	93.7	19.7269	93.8	36.4544
93.6	-0.359676	93.7	6.91654	93.8	12.1671	93.9	20.0692	93.9	33.2091	93.6	3.06951	93.7	5.89979	93.8	10.9464	93.9	19.1267	93.9	30.5368		93.6	-1.0768	93.7	8.3582	93.8	13.9645	93.9	24.4904	93.9	38.9839	93.6	3.65448	93.7	7.01251	93.8	12.9726	93.9	22.559	93.9	35.7785		93.7	7.59518	93.8	12.0829	93.8	19.7342	93.9	36.4694
93.7	-0.361053	93.8	6.92024	93.9	12.1712	94	20.0741	94	33.2167	93.7	3.06951	93.8	5.89979	93.9	10.9464	94	19.1267	94	30.5368		93.7	-1.07562	93.8	8.36304	93.9	13.9655	94	24.4944	94	38.9929	93.7	3.65448	93.8	7.01251	93.9	12.9726	94	22.559	94	35.7785		93.8	7.59523	93.9	12.0825	93.9	19.7385	94	36.4868
93.8	-0.361336	93.9	6.92526	94	12.1749	94.1	20.0761	94.1	33.2261	93.8	3.06951	93.9	5.89979	94	10.9464	94.1	19.1267	94.1	30.5368		93.8	-1.07582	93.9	8.36354	94	13.9671	94.1	24.4963	94.1	38.9975	93.8	3.65448	93.9	7.01251	94	12.9726	94.1	22.559	94.1	35.7785		93.9	7.59525	94	12.0843	94	19.7446	94.1	36.5071
93.9	-0.362273	94	6.92897	94.1	12.1786	94.2	20.0779	94.2	33.233	93.9	3.06951	94	5.89979	94.1	10.9464	94.2	19.1267	94.2	30.5368		93.9	-1.07975	94	8.36671	94.1	13.9703	94.2	24.4994	94.2	39.0011	93.9	3.65448	94	7.01252	94.1	12.9726	94.2	22.559	94.2	35.7785		94	7.59671	94.1	12.0892	94.1	19.7519	94.2	36.5195
94	-0.358812	94.1	6.93436	94.2	12.1852	94.3	20.08	94.3	33.2372	94	3.06951	94.1	5.89979	94.2	10.9464	94.3	19.1267	94.3	30.5368		94	-1.08104	94.1	8.36809	94.2	13.9754	94.3	24.5001	94.3	39.0017	94	3.65448	94.1	7.01252	94.2	12.9726	94.3	22.559	94.3	35.7785		94.1	7.59857	94.2	12.094	94.2	19.7592	94.3	36.5346
94.1	-0.35582	94.2	6.9381	94.3	12.1888	94.4	20.084	94.4	33.2424	94.1	3.06951	94.2	5.89979	94.3	10.9464	94.4	19.1267	94.4	30.5368		94.1	-1.08308	94.2	8.37068	94.3	13.9777	94.4	24.5018	94.4	39.0057	94.1	3.65448	94.2	7.01252	94.3	12.9726	94.4	22.559	94.4	35.7785		94.2	7.59948	94.3	12.1022	94.3	19.7633	94.4	36.5466
94.2	-0.354109	94.3	6.93724	94.4	12.1889	94.5	20.0887	94.5	33.2509	94.2	3.06951	94.3	5.89979	94.4	10.9464	94.5	19.1267	94.5	30.5368		94.2	-1.08448	94.3	8.37091	94.4	13.9823	94.5	24.5072	94.5	39.0128	94.2	3.65449	94.3	7.01252	94.4	12.9726	94.5	22.559	94.5	35.7785		94.3	7.60226	94.4	12.108	94.4	19.7688	94.5	36.5597
94.3	-0.352197	94.4	6.93751	94.5	12.1926	94.6	20.0933	94.6	33.2583	94.3	3.06951	94.4	5.89979	94.5	10.9464	94.6	19.1267	94.6	30.5368		94.3	-1.08901	94.4	8.37193	94.5	13.9868	94.6	24.5094	94.6	39.0156	94.3	3.65449	94.4	7.01252	94.5	12.9726	94.6	22.559	94.6	35.7785		94.4	7.60337	94.5	12.1132	94.5	19.7792	94.6	36.5758
94.4	-0.352062	94.5	6.94057	94.6	12.1951	94.7	20.0996	94.7	33.2674	94.4	3.06951	94.5	5.89979	94.6	10.9464	94.7	19.1267	94.7	30.5368		94.4	-1.09119	94.5	8.37379	94.6	13.989	94.7	24.5144	94.7	39.0258	94.4	3.65449	94.5	7.01253	94.6	12.9726	94.7	22.559	94.7	35.7785		94.5	7.60434	94.6	12.1194	94.6	19.7862	94.7	36.5877
94.5	-0.35369	94.6	6.94268	94.7	12.1999	94.8	20.1027	94.8	33.2753	94.5	3.06951	94.6	5.89979	94.7	10.9464	94.8	19.1267	94.8	30.5368		94.5	-1.09329	94.6	8.37162	94.7	13.993	94.8	24.5158	94.8	39.0306	94.5	3.65449	94.6	7.01253	94.7	12.9726	94.8	22.559	94.8	35.7785		94.6	7.60563	94.7	12.1251	94.7	19.7904	94.8	36.5998
[truncated: 955 more rows]
[truncated: 12 more columns]

## Sheet: SPR-Y12A-SC-43
Replicate 1																					Replicate 2																					Replicate 3
	6.25 µM		12.5 µM		25 µM		50 µM		100 µM		data		data		data		data		data			6.25 µM		12.5 µM		25 µM		50 µM		100 µM		data		data		data		data		data			6.25 µM		12.5 µM		25 µM		50 µM
[truncated: 2,279 more rows]
[truncated: 12 more columns]

## Sheet: SPR-H181A-SC-43
Replicate 1																					Replicate 2																					Replicate 3
[truncated: 2,281 more rows]
[truncated: 12 more columns]

[truncated: 1 more sheets: SPR-E263A-SC-43]
