# Supplementary material for: SHP-1 agonist SC-43 limits methicillin-resistant Staphylococcus aureus infection through inhibition of heme biosynthesis
Source: EMBO Mol Med. 2026 Apr 10;18(5):1990–2005. doi: 10.1038/s44321-026-00418-4 (PMC13179323; doi:10.1038/s44321-026-00418-4)
Supplement: Supplementary file 6 — Source data Fig. 1 [file 44321_2026_418_MOESM6_ESM.zip]

Archive with 8 entries (7 files):
- Figure 1/
- __MACOSX/._Figure 1
- Figure 1/Data-Figure 1D.xlsx
- __MACOSX/Figure 1/._Data-Figure 1D.xlsx
- Figure 1/Data-Figure 1E.xlsx
- __MACOSX/Figure 1/._Data-Figure 1E.xlsx
- Figure 1/Data-figure 1B and 1C.xlsx
- __MACOSX/Figure 1/._Data-figure 1B and 1C.xlsx
