# Supplementary material for: SHP-1 agonist SC-43 limits methicillin-resistant Staphylococcus aureus infection through inhibition of heme biosynthesis
Source: EMBO Mol Med. 2026 Apr 10;18(5):1990–2005. doi: 10.1038/s44321-026-00418-4 (PMC13179323; doi:10.1038/s44321-026-00418-4)
Supplement: Supplementary file 6 — Source data Fig. 1 [file 44321_2026_418_MOESM6_ESM.zip › Figure 1/Data-Figure 1D.xlsx]

## Sheet: Sheet1
	Van 50 µM		6.25 µM		12.5 µM		25 µM		50 µM		100 µM		data		data		data		data		data		data
-37.9	0.0422	-37.8	-0.28835	-37.7	-0.52065	-37.7	-0.25835	-37.6	-0.160499	-37.5	-0.12745	-37.9	0	-37.8	0	-37.7	0	-37.7	0	-37.6	0	-37.5	0
-37.8	0.10805	-37.7	-0.25335	-37.6	-0.3244	-37.6	-0.1464	-37.5	-0.06715	-37.4	0.0237496	-37.8	0	-37.7	0	-37.6	0	-37.6	0	-37.5	0	-37.4	0
-37.7	0.17835	-37.6	-0.169399	-37.5	-0.22315	-37.5	-0.07445	-37.4	-0.00734998	-37.3	0.14225	-37.7	0	-37.6	0	-37.5	0	-37.5	0	-37.4	0	-37.3	0
-37.6	0.142	-37.5	-0.09685	-37.4	-0.23455	-37.4	-0.11545	-37.3	0.00245002	-37.2	0.22575	-37.6	0	-37.5	0	-37.4	0	-37.4	0	-37.3	0	-37.2	0
-37.5	0.14955	-37.4	-0.07915	-37.3	-0.14935	-37.3	-0.09565	-37.2	0.06775	-37.1	0.25145	-37.5	0	-37.4	0	-37.3	0	-37.3	0	-37.2	0	-37.1	0
-37.4	0.13325	-37.3	-0.0886496	-37.2	-0.06325	-37.2	-0.10155	-37.1	0.0618503	-37	0.26925	-37.4	0	-37.3	0	-37.2	0	-37.2	0	-37.1	0	-37	0
-37.3	0.10415	-37.2	-0.06855	-37.1	-0.10465	-37.1	-0.16895	-37	0.03365	-36.9	0.29365	-37.3	0	-37.2	0	-37.1	0	-37.1	0	-37	0	-36.9	0
-37.2	0.10125	-37.1	-0.14415	-37	-0.15685	-37	-0.20165	-36.9	-0.01145	-36.8	0.2516	-37.2	0	-37.1	0	-37	0	-37	0	-36.9	0	-36.8	0
-37.1	0.06005	-37	-0.15945	-36.9	-0.19465	-36.9	-0.17265	-36.8	-0.1005	-36.7	0.19025	-37.1	0	-37	0	-36.9	0	-36.9	0	-36.8	0	-36.7	0
-37	-0.00784999	-36.9	-0.22605	-36.8	-0.2271	-36.8	-0.2343	-36.7	-0.11135	-36.6	0.1826	-37	0	-36.9	0	-36.8	0	-36.8	0	-36.7	0	-36.6	0
-36.9	-0.04695	-36.8	-0.2241	-36.7	-0.26645	-36.7	-0.30235	-36.6	-0.19	-36.5	0.11065	-36.9	0	-36.8	0	-36.7	0	-36.7	0	-36.6	0	-36.5	0
-36.8	-0.0343	-36.7	-0.26115	-36.6	-0.2691	-36.6	-0.282	-36.5	-0.18875	-36.4	0.131249	-36.8	0	-36.7	0	-36.6	0	-36.6	0	-36.5	0	-36.4	0
-36.7	-0.05565	-36.6	-0.3479	-36.5	-0.30095	-36.5	-0.35265	-36.4	-0.22165	-36.3	0.1005	-36.7	0	-36.6	0	-36.5	0	-36.5	0	-36.4	0	-36.3	0
-36.6	-0.0823999	-36.5	-0.37395	-36.4	-0.345251	-36.4	-0.351951	-36.3	-0.2513	-36.2	0.0576996	-36.6	0	-36.5	0	-36.4	0	-36.4	0	-36.3	0	-36.2	0
-36.5	-0.13275	-36.4	-0.31815	-36.3	-0.3756	-36.3	-0.3621	-36.2	-0.2453	-36.1	0.04345	-36.5	0	-36.4	0	-36.3	0	-36.3	0	-36.2	0	-36.1	0
-36.4	-0.12825	-36.3	-0.346499	-36.2	-0.3681	-36.2	-0.3691	-36.1	-0.24975	-36	0.03695	-36.4	0	-36.3	0	-36.2	0	-36.2	0	-36.1	0	-36	0
-36.3	-0.1355	-36.2	-0.3766	-36.1	-0.34625	-36.1	-0.38645	-36	-0.24555	-35.9	0.0613504	-36.3	0	-36.2	0	-36.1	0	-36.1	0	-36	0	-35.9	0
-36.2	-0.1417	-36.1	-0.37315	-36	-0.38845	-36	-0.38045	-35.9	-0.24875	-35.8	0.0498	-36.2	0	-36.1	0	-36	0	-36	0	-35.9	0	-35.8	0
-36.1	-0.13305	-36	-0.35305	-35.9	-0.38595	-35.9	-0.37455	-35.8	-0.221	-35.7	0.0373995	-36.1	0	-36	0	-35.9	0	-35.9	0	-35.8	0	-35.7	0
-36	-0.13085	-35.9	-0.36635	-35.8	-0.3669	-35.8	-0.3456	-35.7	-0.209	-35.6	0.0336003	-36	0	-35.9	0	-35.8	0	-35.8	0	-35.7	0	-35.6	0
-35.9	-0.11635	-35.8	-0.3258	-35.7	-0.3504	-35.7	-0.3493	-35.6	-0.2096	-35.5	0.0447	-35.9	0	-35.8	0	-35.7	0	-35.7	0	-35.6	0	-35.5	0
-35.8	-0.1173	-35.7	-0.3165	-35.6	-0.3633	-35.6	-0.3457	-35.5	-0.1963	-35.4	0.0229	-35.8	0	-35.7	0	-35.6	0	-35.6	0	-35.5	0	-35.4	0
-35.7	-0.1247	-35.6	-0.3176	-35.5	-0.3347	-35.5	-0.352	-35.4	-0.2172	-35.3	0.04785	-35.7	0	-35.6	0	-35.5	0	-35.5	0	-35.4	0	-35.3	0
-35.6	-0.1247	-35.5	-0.3093	-35.4	-0.3324	-35.4	-0.341	-35.3	-0.20525	-35.2	0.0641496	-35.6	0	-35.5	0	-35.4	0	-35.4	0	-35.3	0	-35.2	0
-35.5	-0.1201	-35.4	-0.3042	-35.3	-0.32895	-35.3	-0.33335	-35.2	-0.20085	-35.1	0.06015	-35.5	0	-35.4	0	-35.3	0	-35.3	0	-35.2	0	-35.1	0
-35.4	-0.1274	-35.3	-0.28655	-35.2	-0.33395	-35.2	-0.33365	-35.1	-0.21445	-35	0.0593	-35.4	0	-35.3	0	-35.2	0	-35.2	0	-35.1	0	-35	0
-35.3	-0.13355	-35.2	-0.27525	-35.1	-0.33485	-35.1	-0.34175	-35	-0.2014	-34.9	0.0557999	-35.3	0	-35.2	0	-35.1	0	-35.1	0	-35	0	-34.9	0
-35.2	-0.13215	-35.1	-0.27495	-35	-0.3227	-35	-0.333	-34.9	-0.1979	-34.8	0.0616	-35.2	0	-35.1	0	-35	0	-35	0	-34.9	0	-34.8	0
-35.1	-0.13665	-35	-0.2687	-34.9	-0.3122	-34.9	-0.3284	-34.8	-0.1935	-34.7	0.0728998	-35.1	0	-35	0	-34.9	0	-34.9	0	-34.8	0	-34.7	0
-35	-0.1304	-34.9	-0.2597	-34.8	-0.3037	-34.8	-0.3243	-34.7	-0.194	-34.6	0.0728499	-35	0	-34.9	0	-34.8	0	-34.8	0	-34.7	0	-34.6	0
-34.9	-0.1256	-34.8	-0.2579	-34.7	-0.3037	-34.7	-0.3221	-34.6	-0.19675	-34.5	0.0724	-34.9	0	-34.8	0	-34.7	0	-34.7	0	-34.6	0	-34.5	0
-34.8	-0.1162	-34.7	-0.2508	-34.6	-0.30225	-34.6	-0.32845	-34.5	-0.1971	-34.4	0.0756497	-34.8	0	-34.7	0	-34.6	0	-34.6	0	-34.5	0	-34.4	0
-34.7	-0.1177	-34.6	-0.24895	-34.5	-0.3132	-34.5	-0.3284	-34.4	-0.19095	-34.3	0.07205	-34.7	0	-34.6	0	-34.5	0	-34.5	0	-34.4	0	-34.3	0
-34.6	-0.11915	-34.5	-0.2475	-34.4	-0.30185	-34.4	-0.32255	-34.3	-0.19315	-34.2	0.07415	-34.6	0	-34.5	0	-34.4	0	-34.4	0	-34.3	0	-34.2	0
-34.5	-0.1155	-34.4	-0.23345	-34.3	-0.30365	-34.3	-0.32545	-34.2	-0.19225	-34.1	0.0765	-34.5	0	-34.4	0	-34.3	0	-34.3	0	-34.2	0	-34.1	0
-34.4	-0.10585	-34.3	-0.23375	-34.2	-0.30055	-34.2	-0.32375	-34.1	-0.194	-34	0.077	-34.4	0	-34.3	0	-34.2	0	-34.2	0	-34.1	0	-34	0
-34.3	-0.10585	-34.2	-0.22915	-34.1	-0.2939	-34.1	-0.3189	-34	-0.1859	-33.9	0.076	-34.3	0	-34.2	0	-34.1	0	-34.1	0	-34	0	-33.9	0
-34.2	-0.09975	-34.1	-0.2166	-34	-0.2876	-34	-0.3145	-33.9	-0.1798	-33.8	0.0786	-34.2	0	-34.1	0	-34	0	-34	0	-33.9	0	-33.8	0
-34.1	-0.0889	-34	-0.2044	-33.9	-0.2785	-33.9	-0.3083	-33.8	-0.1685	-33.7	0.0748498	-34.1	0	-34	0	-33.9	0	-33.9	0	-33.8	0	-33.7	0
-34	-0.0736	-33.9	-0.1938	-33.8	-0.2718	-33.8	-0.3028	-33.7	-0.15965	-33.6	0.073	-34	0	-33.9	0	-33.8	0	-33.8	0	-33.7	0	-33.6	0
-33.9	-0.0642	-33.8	-0.1844	-33.7	-0.26645	-33.7	-0.29745	-33.6	-0.154	-33.5	0.072	-33.9	0	-33.8	0	-33.7	0	-33.7	0	-33.6	0	-33.5	0
-33.8	-0.058	-33.7	-0.17495	-33.6	-0.2694	-33.6	-0.2972	-33.5	-0.1499	-33.4	0.0720501	-33.8	0	-33.7	0	-33.6	0	-33.6	0	-33.5	0	-33.4	0
-33.7	-0.05485	-33.6	-0.1689	-33.5	-0.2711	-33.5	-0.2924	-33.4	-0.14875	-33.3	0.07425	-33.7	0	-33.6	0	-33.5	0	-33.5	0	-33.4	0	-33.3	0
-33.6	-0.056	-33.5	-0.1653	-33.4	-0.27315	-33.4	-0.29325	-33.3	-0.14335	-33.2	0.0733999	-33.6	0	-33.5	0	-33.4	0	-33.4	0	-33.3	0	-33.2	0
-33.5	-0.0516	-33.4	-0.15915	-33.3	-0.26525	-33.3	-0.30205	-33.2	-0.1401	-33.1	0.0723	-33.5	0	-33.4	0	-33.3	0	-33.3	0	-33.2	0	-33.1	0
-33.4	-0.04655	-33.3	-0.15125	-33.2	-0.2613	-33.2	-0.3113	-33.1	-0.1336	-33	0.06825	-33.4	0	-33.3	0	-33.2	0	-33.2	0	-33.1	0	-33	0
-33.3	-0.03965	-33.2	-0.1498	-33.1	-0.2592	-33.1	-0.2973	-33	-0.13555	-32.9	0.0682998	-33.3	0	-33.2	0	-33.1	0	-33.1	0	-33	0	-32.9	0
-33.2	-0.0389	-33.1	-0.1441	-33	-0.25985	-33	-0.28605	-32.9	-0.1356	-32.8	0.07615	-33.2	0	-33.1	0	-33	0	-33	0	-32.9	0	-32.8	0
-33.1	-0.0366	-33	-0.14335	-32.9	-0.2674	-32.9	-0.2818	-32.8	-0.13715	-32.7	0.0758499	-33.1	0	-33	0	-32.9	0	-32.9	0	-32.8	0	-32.7	0
-33	-0.03535	-32.9	-0.1435	-32.8	-0.27755	-32.8	-0.28485	-32.7	-0.14435	-32.6	0.06465	-33	0	-32.9	0	-32.8	0	-32.8	0	-32.7	0	-32.6	0
-32.9	-0.0425	-32.8	-0.14125	-32.7	-0.27105	-32.7	-0.28225	-32.6	-0.15745	-32.5	0.06715	-32.9	0	-32.8	0	-32.7	0	-32.7	0	-32.6	0	-32.5	0
-32.8	-0.05485	-32.7	-0.13895	-32.6	-0.27195	-32.6	-0.28165	-32.5	-0.15115	-32.4	0.0684	-32.8	0	-32.7	0	-32.6	0	-32.6	0	-32.5	0	-32.4	0
-32.7	-0.06145	-32.6	-0.14525	-32.5	-0.26505	-32.5	-0.28995	-32.4	-0.1496	-32.3	0.07215	-32.7	0	-32.6	0	-32.5	0	-32.5	0	-32.4	0	-32.3	0
-32.6	-0.06865	-32.5	-0.14925	-32.4	-0.2641	-32.4	-0.2937	-32.3	-0.15815	-32.2	0.0738	-32.6	0	-32.5	0	-32.4	0	-32.4	0	-32.3	0	-32.2	0
-32.5	-0.07045	-32.4	-0.1518	-32.3	-0.26515	-32.3	-0.28885	-32.2	-0.1695	-32.1	0.0755001	-32.5	0	-32.4	0	-32.3	0	-32.3	0	-32.2	0	-32.1	0
-32.4	-0.074	-32.3	-0.16005	-32.2	-0.2648	-32.2	-0.2907	-32.1	-0.1776	-32	0.07655	-32.4	0	-32.3	0	-32.2	0	-32.2	0	-32.1	0	-32	0
-32.3	-0.07265	-32.2	-0.1686	-32.1	-0.2625	-32.1	-0.2886	-32	-0.17555	-31.9	0.0773499	-32.3	0	-32.2	0	-32.1	0	-32.1	0	-32	0	-31.9	0
-32.2	-0.0745	-32.1	-0.1744	-32	-0.25525	-32	-0.28915	-31.9	-0.17345	-31.8	0.0744999	-32.2	0	-32.1	0	-32	0	-32	0	-31.9	0	-31.8	0
-32.1	-0.0765999	-32	-0.17425	-31.9	-0.25145	-31.9	-0.28495	-31.8	-0.1781	-31.7	0.0748	-32.1	0	-32	0	-31.9	0	-31.9	0	-31.8	0	-31.7	0
-32	-0.07695	-31.9	-0.17235	-31.8	-0.2575	-31.8	-0.2853	-31.7	-0.1804	-31.6	0.0736501	-32	0	-31.9	0	-31.8	0	-31.8	0	-31.7	0	-31.6	0
-31.9	-0.0752501	-31.8	-0.1731	-31.7	-0.2635	-31.7	-0.2863	-31.6	-0.18425	-31.5	0.0671001	-31.9	0	-31.8	0	-31.7	0	-31.7	0	-31.6	0	-31.5	0
-31.8	-0.0785001	-31.7	-0.1747	-31.6	-0.26315	-31.6	-0.28235	-31.5	-0.1821	-31.4	0.0707	-31.8	0	-31.7	0	-31.6	0	-31.6	0	-31.5	0	-31.4	0
-31.7	-0.0842	-31.6	-0.17115	-31.5	-0.262	-31.5	-0.2762	-31.4	-0.1829	-31.3	0.0696	-31.7	0	-31.6	0	-31.5	0	-31.5	0	-31.4	0	-31.3	0
-31.6	-0.08545	-31.5	-0.1698	-31.4	-0.2532	-31.4	-0.2691	-31.3	-0.1888	-31.2	0.0701501	-31.6	0	-31.5	0	-31.4	0	-31.4	0	-31.3	0	-31.2	0
-31.5	-0.0813	-31.4	-0.1666	-31.3	-0.256	-31.3	-0.2666	-31.2	-0.18395	-31.1	0.07595	-31.5	0	-31.4	0	-31.3	0	-31.3	0	-31.2	0	-31.1	0
-31.4	-0.0781	-31.3	-0.1657	-31.2	-0.24495	-31.2	-0.26505	-31.1	-0.17675	-31	0.0763	-31.4	0	-31.3	0	-31.2	0	-31.2	0	-31.1	0	-31	0
-31.3	-0.0765	-31.2	-0.16155	-31.1	-0.23935	-31.1	-0.25725	-31	-0.167	-30.9	0.0729001	-31.3	0	-31.2	0	-31.1	0	-31.1	0	-31	0	-30.9	0
-31.2	-0.07285	-31.1	-0.15505	-31	-0.2355	-31	-0.2567	-30.9	-0.1605	-30.8	0.07425	-31.2	0	-31.1	0	-31	0	-31	0	-30.9	0	-30.8	0
-31.1	-0.06365	-31	-0.1533	-30.9	-0.2331	-30.9	-0.2555	-30.8	-0.16025	-30.7	0.0735	-31.1	0	-31	0	-30.9	0	-30.9	0	-30.8	0	-30.7	0
-31	-0.0623	-30.9	-0.1521	-30.8	-0.22755	-30.8	-0.24945	-30.7	-0.1595	-30.6	0.07245	-31	0	-30.9	0	-30.8	0	-30.8	0	-30.7	0	-30.6	0
-30.9	-0.0585	-30.8	-0.15195	-30.7	-0.2208	-30.7	-0.2473	-30.6	-0.16235	-30.5	0.07115	-30.9	0	-30.8	0	-30.7	0	-30.7	0	-30.6	0	-30.5	0
-30.8	-0.05615	-30.7	-0.149	-30.6	-0.21825	-30.6	-0.24335	-30.5	-0.16475	-30.4	0.0686501	-30.8	0	-30.7	0	-30.6	0	-30.6	0	-30.5	0	-30.4	0
-30.7	-0.0526	-30.6	-0.14425	-30.5	-0.21945	-30.5	-0.24085	-30.4	-0.16185	-30.3	0.07255	-30.7	0	-30.6	0	-30.5	0	-30.5	0	-30.4	0	-30.3	0
-30.6	-0.04925	-30.5	-0.14505	-30.4	-0.21825	-30.4	-0.24165	-30.3	-0.15665	-30.2	0.0722501	-30.6	0	-30.5	0	-30.4	0	-30.4	0	-30.3	0	-30.2	0
-30.5	-0.04725	-30.4	-0.14475	-30.3	-0.21395	-30.3	-0.23685	-30.2	-0.15155	-30.1	0.0777501	-30.5	0	-30.4	0	-30.3	0	-30.3	0	-30.2	0	-30.1	0
-30.4	-0.04665	-30.3	-0.14125	-30.2	-0.21045	-30.2	-0.23715	-30.1	-0.14505	-30	0.0798001	-30.4	0	-30.3	0	-30.2	0	-30.2	0	-30.1	0	-30	0
-30.3	-0.04275	-30.2	-0.13855	-30.1	-0.20385	-30.1	-0.23255	-30	-0.1428	-29.9	0.0824501	-30.3	0	-30.2	0	-30.1	0	-30.1	0	-30	0	-29.9	0
-30.2	-0.03905	-30.1	-0.13385	-30	-0.2023	-30	-0.2331	-29.9	-0.13785	-29.8	0.0796499	-30.2	0	-30.1	0	-30	0	-30	0	-29.9	0	-29.8	0
-30.1	-0.03675	-30	-0.1333	-29.9	-0.20065	-29.9	-0.23155	-29.8	-0.13855	-29.7	0.0767501	-30.1	0	-30	0	-29.9	0	-29.9	0	-29.8	0	-29.7	0
-30	-0.0384	-29.9	-0.12805	-29.8	-0.20295	-29.8	-0.22785	-29.7	-0.13995	-29.6	0.0787001	-30	0	-29.9	0	-29.8	0	-29.8	0	-29.7	0	-29.6	0
-29.9	-0.03345	-29.8	-0.12745	-29.7	-0.20635	-29.7	-0.22945	-29.6	-0.1342	-29.5	0.08005	-29.9	0	-29.8	0	-29.7	0	-29.7	0	-29.6	0	-29.5	0
-29.8	-0.0328501	-29.7	-0.12835	-29.6	-0.2061	-29.6	-0.2238	-29.5	-0.13025	-29.4	0.07995	-29.8	0	-29.7	0	-29.6	0	-29.6	0	-29.5	0	-29.4	0
-29.7	-0.03725	-29.6	-0.1252	-29.5	-0.20295	-29.5	-0.21815	-29.4	-0.12715	-29.3	0.0802	-29.7	0	-29.6	0	-29.5	0	-29.5	0	-29.4	0	-29.3	0
-29.6	-0.0323	-29.5	-0.12325	-29.4	-0.20145	-29.4	-0.21425	-29.3	-0.1261	-29.2	0.0799001	-29.6	0	-29.5	0	-29.4	0	-29.4	0	-29.3	0	-29.2	0
-29.5	-0.03085	-29.4	-0.12445	-29.3	-0.1946	-29.3	-0.2129	-29.2	-0.1257	-29.1	0.0807501	-29.5	0	-29.4	0	-29.3	0	-29.3	0	-29.2	0	-29.1	0
-29.4	-0.03325	-29.3	-0.1255	-29.2	-0.1911	-29.2	-0.2114	-29.1	-0.12235	-29	0.0831001	-29.4	0	-29.3	0	-29.2	0	-29.2	0	-29.1	0	-29	0
-29.3	-0.031	-29.2	-0.1263	-29.1	-0.18845	-29.1	-0.20625	-29	-0.1184	-28.9	0.0857001	-29.3	0	-29.2	0	-29.1	0	-29.1	0	-29	0	-28.9	0
-29.2	-0.034	-29.1	-0.12755	-29	-0.1839	-29	-0.2005	-28.9	-0.1138	-28.8	0.0862	-29.2	0	-29.1	0	-29	0	-29	0	-28.9	0	-28.8	0
-29.1	-0.03155	-29	-0.1267	-28.9	-0.1841	-28.9	-0.1988	-28.8	-0.1123	-28.7	0.0841501	-29.1	0	-29	0	-28.9	0	-28.9	0	-28.8	0	-28.7	0
-29	-0.0318	-28.9	-0.1265	-28.8	-0.1815	-28.8	-0.1987	-28.7	-0.10985	-28.6	0.08635	-29	0	-28.9	0	-28.8	0	-28.8	0	-28.7	0	-28.6	0
-28.9	-0.0326	-28.8	-0.1272	-28.7	-0.18045	-28.7	-0.19945	-28.6	-0.10225	-28.5	0.0890001	-28.9	0	-28.8	0	-28.7	0	-28.7	0	-28.6	0	-28.5	0
-28.8	-0.032	-28.7	-0.12895	-28.6	-0.17825	-28.6	-0.19595	-28.5	-0.1001	-28.4	0.09245	-28.8	0	-28.7	0	-28.6	0	-28.6	0	-28.5	0	-28.4	0
-28.7	-0.03785	-28.6	-0.12525	-28.5	-0.1765	-28.5	-0.1947	-28.4	-0.09435	-28.3	0.09305	-28.7	0	-28.6	0	-28.5	0	-28.5	0	-28.4	0	-28.3	0
-28.6	-0.03505	-28.5	-0.123	-28.4	-0.17645	-28.4	-0.19415	-28.3	-0.09275	-28.2	0.0877001	-28.6	0	-28.5	0	-28.4	0	-28.4	0	-28.3	0	-28.2	0
-28.5	-0.0303	-28.4	-0.12265	-28.3	-0.17835	-28.3	-0.19565	-28.2	-0.0955	-28.1	0.0853501	-28.5	0	-28.4	0	-28.3	0	-28.3	0	-28.2	0	-28.1	0
-28.4	-0.02685	-28.3	-0.12185	-28.2	-0.1804	-28.2	-0.1947	-28.1	-0.09475	-28	0.08795	-28.4	0	-28.3	0	-28.2	0	-28.2	0	-28.1	0	-28	0
-28.3	-0.02725	-28.2	-0.1252	-28.1	-0.17875	-28.1	-0.19325	-28	-0.09485	-27.9	0.08725	-28.3	0	-28.2	0	-28.1	0	-28.1	0	-28	0	-27.9	0
-28.2	-0.03	-28.1	-0.12055	-28	-0.17685	-28	-0.19585	-27.9	-0.09465	-27.8	0.08685	-28.2	0	-28.1	0	-28	0	-28	0	-27.9	0	-27.8	0
-28.1	-0.02765	-28	-0.11605	-27.9	-0.17765	-27.9	-0.19755	-27.8	-0.09385	-27.7	0.0840501	-28.1	0	-28	0	-27.9	0	-27.9	0	-27.8	0	-27.7	0
-28	-0.02725	-27.9	-0.11865	-27.8	-0.17695	-27.8	-0.19935	-27.7	-0.09435	-27.6	0.0869501	-28	0	-27.9	0	-27.8	0	-27.8	0	-27.7	0	-27.6	0
-27.9	-0.03035	-27.8	-0.11905	-27.7	-0.17555	-27.7	-0.19955	-27.6	-0.09325	-27.5	0.0901501	-27.9	0	-27.8	0	-27.7	0	-27.7	0	-27.6	0	-27.5	0
-27.8	-0.03355	-27.7	-0.11825	-27.6	-0.17155	-27.6	-0.19825	-27.5	-0.09175	-27.4	0.0961	-27.8	0	-27.7	0	-27.6	0	-27.6	0	-27.5	0	-27.4	0
-27.7	-0.03535	-27.6	-0.11375	-27.5	-0.16585	-27.5	-0.19355	-27.4	-0.0885	-27.3	0.0949	-27.7	0	-27.6	0	-27.5	0	-27.5	0	-27.4	0	-27.3	0
-27.6	-0.03135	-27.5	-0.11095	-27.4	-0.1646	-27.4	-0.1889	-27.3	-0.0883	-27.2	0.0981	-27.6	0	-27.5	0	-27.4	0	-27.4	0	-27.3	0	-27.2	0
-27.5	-0.03325	-27.4	-0.1054	-27.3	-0.1627	-27.3	-0.1895	-27.2	-0.0857	-27.1	0.09505	-27.5	0	-27.4	0	-27.3	0	-27.3	0	-27.2	0	-27.1	0
-27.4	-0.0335	-27.3	-0.1054	-27.2	-0.1631	-27.2	-0.1886	-27.1	-0.08835	-27	0.093	-27.4	0	-27.3	0	-27.2	0	-27.2	0	-27.1	0	-27	0
-27.3	-0.0356	-27.2	-0.1059	-27.1	-0.16355	-27.1	-0.18925	-27	-0.0891	-26.9	0.0924501	-27.3	0	-27.2	0	-27.1	0	-27.1	0	-27	0	-26.9	0
-27.2	-0.0345	-27.1	-0.10675	-27	-0.1613	-27	-0.1906	-26.9	-0.09065	-26.8	0.0942501	-27.2	0	-27.1	0	-27	0	-27	0	-26.9	0	-26.8	0
-27.1	-0.03555	-27	-0.1075	-26.9	-0.16085	-26.9	-0.19235	-26.8	-0.09015	-26.7	0.0976501	-27.1	0	-27	0	-26.9	0	-26.9	0	-26.8	0	-26.7	0
-27	-0.0373	-26.9	-0.10895	-26.8	-0.15965	-26.8	-0.19255	-26.7	-0.08855	-26.6	0.0998	-27	0	-26.9	0	-26.8	0	-26.8	0	-26.7	0	-26.6	0
-26.9	-0.04055	-26.8	-0.10705	-26.7	-0.15285	-26.7	-0.18975	-26.6	-0.0899	-26.5	0.0979	-26.9	0	-26.8	0	-26.7	0	-26.7	0	-26.6	0	-26.5	0
-26.8	-0.0365499	-26.7	-0.10525	-26.6	-0.1513	-26.6	-0.1866	-26.5	-0.0912	-26.4	0.0963	-26.8	0	-26.7	0	-26.6	0	-26.6	0	-26.5	0	-26.4	0
-26.7	-0.03155	-26.6	-0.1028	-26.5	-0.1509	-26.5	-0.1852	-26.4	-0.0893	-26.3	0.09395	-26.7	0	-26.6	0	-26.5	0	-26.5	0	-26.4	0	-26.3	0
-26.6	-0.0286	-26.5	-0.1018	-26.4	-0.1459	-26.4	-0.184	-26.3	-0.08905	-26.2	0.0910501	-26.6	0	-26.5	0	-26.4	0	-26.4	0	-26.3	0	-26.2	0
-26.5	-0.0263	-26.4	-0.1001	-26.3	-0.14365	-26.3	-0.18395	-26.2	-0.09265	-26.1	0.09225	-26.5	0	-26.4	0	-26.3	0	-26.3	0	-26.2	0	-26.1	0
-26.4	-0.0264	-26.3	-0.10285	-26.2	-0.14235	-26.2	-0.18495	-26.1	-0.09145	-26	0.08975	-26.4	0	-26.3	0	-26.2	0	-26.2	0	-26.1	0	-26	0
-26.3	-0.02695	-26.2	-0.10485	-26.1	-0.13965	-26.1	-0.17925	-26	-0.09385	-25.9	0.0853	-26.3	0	-26.2	0	-26.1	0	-26.1	0	-26	0	-25.9	0
-26.2	-0.02615	-26.1	-0.10155	-26	-0.14175	-26	-0.17825	-25.9	-0.0962	-25.8	0.0827	-26.2	0	-26.1	0	-26	0	-26	0	-25.9	0	-25.8	0
-26.1	-0.02265	-26	-0.09985	-25.9	-0.1463	-25.9	-0.1773	-25.8	-0.0899	-25.7	0.07865	-26.1	0	-26	0	-25.9	0	-25.9	0	-25.8	0	-25.7	0
-26	-0.02115	-25.9	-0.1007	-25.8	-0.1483	-25.8	-0.1802	-25.7	-0.08765	-25.6	0.0788	-26	0	-25.9	0	-25.8	0	-25.8	0	-25.7	0	-25.6	0
-25.9	-0.0222	-25.8	-0.1033	-25.7	-0.15075	-25.7	-0.18035	-25.6	-0.0868	-25.5	0.08015	-25.9	0	-25.8	0	-25.7	0	-25.7	0	-25.6	0	-25.5	0
-25.8	-0.0238	-25.7	-0.10625	-25.6	-0.1493	-25.6	-0.1785	-25.5	-0.08405	-25.4	0.07785	-25.8	0	-25.7	0	-25.6	0	-25.6	0	-25.5	0	-25.4	0
-25.7	-0.02225	-25.6	-0.1042	-25.5	-0.14625	-25.5	-0.17905	-25.4	-0.08425	-25.3	0.0743	-25.7	0	-25.6	0	-25.5	0	-25.5	0	-25.4	0	-25.3	0
-25.6	-0.0199	-25.5	-0.10305	-25.4	-0.14735	-25.4	-0.18105	-25.3	-0.0884	-25.2	0.0736	-25.6	0	-25.5	0	-25.4	0	-25.4	0	-25.3	0	-25.2	0
-25.5	-0.01845	-25.4	-0.10245	-25.3	-0.1468	-25.3	-0.1838	-25.2	-0.0886	-25.1	0.07475	-25.5	0	-25.4	0	-25.3	0	-25.3	0	-25.2	0	-25.1	0
-25.4	-0.02205	-25.3	-0.105	-25.2	-0.1431	-25.2	-0.1842	-25.1	-0.09315	-25	0.07225	-25.4	0	-25.3	0	-25.2	0	-25.2	0	-25.1	0	-25	0
-25.3	-0.0231	-25.2	-0.1022	-25.1	-0.14665	-25.1	-0.18445	-25	-0.09565	-24.9	0.0729501	-25.3	0	-25.2	0	-25.1	0	-25.1	0	-25	0	-24.9	0
-25.2	-0.0218	-25.1	-0.10585	-25	-0.14715	-25	-0.18645	-24.9	-0.0939501	-24.8	0.0751	-25.2	0	-25.1	0	-25	0	-25	0	-24.9	0	-24.8	0
-25.1	-0.02445	-25	-0.10895	-24.9	-0.14705	-24.9	-0.18565	-24.8	-0.0927	-24.7	0.07265	-25.1	0	-25	0	-24.9	0	-24.9	0	-24.8	0	-24.7	0
-25	-0.02695	-24.9	-0.10975	-24.8	-0.148	-24.8	-0.1845	-24.7	-0.09125	-24.6	0.0717	-25	0	-24.9	0	-24.8	0	-24.8	0	-24.7	0	-24.6	0
-24.9	-0.02605	-24.8	-0.1094	-24.7	-0.15045	-24.7	-0.18385	-24.6	-0.0921	-24.5	0.06975	-24.9	0	-24.8	0	-24.7	0	-24.7	0	-24.6	0	-24.5	0
-24.8	-0.0261	-24.7	-0.10845	-24.6	-0.1523	-24.6	-0.1865	-24.5	-0.09015	-24.4	0.0702	-24.8	0	-24.7	0	-24.6	0	-24.6	0	-24.5	0	-24.4	0
-24.7	-0.02535	-24.6	-0.1122	-24.5	-0.15225	-24.5	-0.18765	-24.4	-0.0869	-24.3	0.07175	-24.7	0	-24.6	0	-24.5	0	-24.5	0	-24.4	0	-24.3	0
-24.6	-0.0263	-24.5	-0.11585	-24.4	-0.1463	-24.4	-0.1837	-24.3	-0.08445	-24.2	0.0695001	-24.6	0	-24.5	0	-24.4	0	-24.4	0	-24.3	0	-24.2	0
-24.5	-0.03125	-24.4	-0.1154	-24.3	-0.14545	-24.3	-0.18305	-24.2	-0.0829	-24.1	0.07475	-24.5	0	-24.4	0	-24.3	0	-24.3	0	-24.2	0	-24.1	0
-24.4	-0.0292	-24.3	-0.11295	-24.2	-0.1457	-24.2	-0.1847	-24.1	-0.07975	-24	0.07355	-24.4	0	-24.3	0	-24.2	0	-24.2	0	-24.1	0	-24	0
-24.3	-0.02895	-24.2	-0.1169	-24.1	-0.14265	-24.1	-0.18125	-24	-0.07885	-23.9	0.0724	-24.3	0	-24.2	0	-24.1	0	-24.1	0	-24	0	-23.9	0
-24.2	-0.0311	-24.1	-0.11865	-24	-0.14315	-24	-0.17855	-23.9	-0.0792	-23.8	0.06955	-24.2	0	-24.1	0	-24	0	-24	0	-23.9	0	-23.8	0
-24.1	-0.02865	-24	-0.11955	-23.9	-0.1433	-23.9	-0.1778	-23.8	-0.07725	-23.7	0.0702	-24.1	0	-24	0	-23.9	0	-23.9	0	-23.8	0	-23.7	0
-24	-0.03105	-23.9	-0.1198	-23.8	-0.14155	-23.8	-0.17725	-23.7	-0.0749	-23.6	0.0736	-24	0	-23.9	0	-23.8	0	-23.8	0	-23.7	0	-23.6	0
-23.9	-0.0328	-23.8	-0.12295	-23.7	-0.1396	-23.7	-0.1773	-23.6	-0.0714	-23.5	0.0718	-23.9	0	-23.8	0	-23.7	0	-23.7	0	-23.6	0	-23.5	0
-23.8	-0.03635	-23.7	-0.1246	-23.6	-0.1328	-23.6	-0.1714	-23.5	-0.0724	-23.4	0.06935	-23.8	0	-23.7	0	-23.6	0	-23.6	0	-23.5	0	-23.4	0
-23.7	-0.0359	-23.6	-0.1231	-23.5	-0.1294	-23.5	-0.1727	-23.4	-0.07565	-23.3	0.0685	-23.7	0	-23.6	0	-23.5	0	-23.5	0	-23.4	0	-23.3	0
-23.6	-0.0346	-23.5	-0.1262	-23.4	-0.12655	-23.4	-0.17545	-23.3	-0.0773	-23.2	0.06825	-23.6	0	-23.5	0	-23.4	0	-23.4	0	-23.3	0	-23.2	0
-23.5	-0.0361	-23.4	-0.12815	-23.3	-0.1271	-23.3	-0.1759	-23.2	-0.07705	-23.1	0.0677	-23.5	0	-23.4	0	-23.3	0	-23.3	0	-23.2	0	-23.1	0
-23.4	-0.03685	-23.3	-0.1282	-23.2	-0.12965	-23.2	-0.17485	-23.1	-0.0733	-23	0.06895	-23.4	0	-23.3	0	-23.2	0	-23.2	0	-23.1	0	-23	0
-23.3	-0.0348	-23.2	-0.12705	-23.1	-0.1316	-23.1	-0.1696	-23	-0.07195	-22.9	0.06705	-23.3	0	-23.2	0	-23.1	0	-23.1	0	-23	0	-22.9	0
-23.2	-0.03565	-23.1	-0.1263	-23	-0.12925	-23	-0.17035	-22.9	-0.07465	-22.8	0.0675	-23.2	0	-23.1	0	-23	0	-23	0	-22.9	0	-22.8	0
-23.1	-0.0343	-23	-0.12775	-22.9	-0.13045	-22.9	-0.16805	-22.8	-0.0737	-22.7	0.0699999	-23.1	0	-23	0	-22.9	0	-22.9	0	-22.8	0	-22.7	0
-23	-0.03605	-22.9	-0.12915	-22.8	-0.1302	-22.8	-0.1654	-22.7	-0.0707	-22.6	0.0722999	-23	0	-22.9	0	-22.8	0	-22.8	0	-22.7	0	-22.6	0
-22.9	-0.03615	-22.8	-0.1309	-22.7	-0.1302	-22.7	-0.1654	-22.6	-0.0676	-22.5	0.07195	-22.9	0	-22.8	0	-22.7	0	-22.7	0	-22.6	0	-22.5	0
-22.8	-0.0355	-22.7	-0.1267	-22.6	-0.1283	-22.6	-0.1603	-22.5	-0.07015	-22.4	0.0719002	-22.8	0	-22.7	0	-22.6	0	-22.6	0	-22.5	0	-22.4	0
-22.7	-0.0386	-22.6	-0.1237	-22.5	-0.12505	-22.5	-0.15795	-22.4	-0.0732	-22.3	0.0815001	-22.7	0	-22.6	0	-22.5	0	-22.5	0	-22.4	0	-22.3	0
-22.6	-0.0375	-22.5	-0.12445	-22.4	-0.1268	-22.4	-0.1557	-22.3	-0.0714	-22.2	0.0824	-22.6	0	-22.5	0	-22.4	0	-22.4	0	-22.3	0	-22.2	0
-22.5	-0.03565	-22.4	-0.1215	-22.3	-0.123	-22.3	-0.1446	-22.2	-0.0689	-22.1	0.07925	-22.5	0	-22.4	0	-22.3	0	-22.3	0	-22.2	0	-22.1	0
-22.4	-0.0374999	-22.3	-0.1177	-22.2	-0.1195	-22.2	-0.1435	-22.1	-0.06615	-22	0.08215	-22.4	0	-22.3	0	-22.2	0	-22.2	0	-22.1	0	-22	0
-22.3	-0.0408999	-22.2	-0.1193	-22.1	-0.12185	-22.1	-0.14135	-22	-0.06335	-21.9	0.0837999	-22.3	0	-22.2	0	-22.1	0	-22.1	0	-22	0	-21.9	0
-22.2	-0.0395	-22.1	-0.11795	-22	-0.11185	-22	-0.13445	-21.9	-0.057	-21.8	0.0817499	-22.2	0	-22.1	0	-22	0	-22	0	-21.9	0	-21.8	0
-22.1	-0.04235	-22	-0.11775	-21.9	-0.1034	-21.9	-0.1298	-21.8	-0.05235	-21.7	0.0792	-22.1	0	-22	0	-21.9	0	-21.9	0	-21.8	0	-21.7	0
-22	-0.04175	-21.9	-0.1183	-21.8	-0.10085	-21.8	-0.12815	-21.7	-0.0461	-21.6	0.0928998	-22	0	-21.9	0	-21.8	0	-21.8	0	-21.7	0	-21.6	0
-21.9	-0.0344	-21.8	-0.12235	-21.7	-0.092	-21.7	-0.1196	-21.6	-0.0327	-21.5	0.0964998	-21.9	0	-21.8	0	-21.7	0	-21.7	0	-21.6	0	-21.5	0
-21.8	-0.0353501	-21.7	-0.1251	-21.6	-0.0792002	-21.6	-0.1071	-21.5	-0.0289	-21.4	0.0962998	-21.8	0	-21.7	0	-21.6	0	-21.6	0	-21.5	0	-21.4	0
-21.7	-0.0349	-21.6	-0.1154	-21.5	-0.072	-21.5	-0.1045	-21.4	-0.0251	-21.3	0.0996499	-21.7	0	-21.6	0	-21.5	0	-21.5	0	-21.4	0	-21.3	0
-21.6	-0.0304	-21.5	-0.113	-21.4	-0.0659001	-21.4	-0.0951001	-21.3	-0.02585	-21.2	0.0949499	-21.6	0	-21.5	0	-21.4	0	-21.4	0	-21.3	0	-21.2	0
-21.5	-0.0284	-21.4	-0.112	-21.3	-0.0635501	-21.3	-0.0878501	-21.2	-0.02455	-21.1	0.0900499	-21.5	0	-21.4	0	-21.3	0	-21.3	0	-21.2	0	-21.1	0
-21.4	-0.0289001	-21.3	-0.11805	-21.2	-0.0710501	-21.2	-0.0851501	-21.1	-0.03015	-21	0.0817498	-21.4	0	-21.3	0	-21.2	0	-21.2	0	-21.1	0	-21	0
-21.3	-0.0336501	-21.2	-0.12235	-21.1	-0.0810501	-21.1	-0.0859501	-21	-0.03845	-20.9	0.0690496	-21.3	0	-21.2	0	-21.1	0	-21.1	0	-21	0	-20.9	0
-21.2	-0.04205	-21.1	-0.12695	-21	-0.08505	-21	-0.09465	-20.9	-0.04315	-20.8	0.0576	-21.2	0	-21.1	0	-21	0	-21	0	-20.9	0	-20.8	0
-21.1	-0.04545	-21	-0.13545	-20.9	-0.0938502	-20.9	-0.10205	-20.8	-0.0514	-20.7	0.06005	-21.1	0	-21	0	-20.9	0	-20.9	0	-20.8	0	-20.7	0
-21	-0.05155	-20.9	-0.14205	-20.8	-0.1045	-20.8	-0.116	-20.7	-0.04725	-20.6	0.06465	-21	0	-20.9	0	-20.8	0	-20.8	0	-20.7	0	-20.6	0
-20.9	-0.0623502	-20.8	-0.1527	-20.7	-0.10625	-20.7	-0.11945	-20.6	-0.04385	-20.5	0.0701	-20.9	0	-20.8	0	-20.7	0	-20.7	0	-20.6	0	-20.5	0
-20.8	-0.0737	-20.7	-0.15655	-20.6	-0.10455	-20.6	-0.11575	-20.5	-0.0485	-20.4	0.0727001	-20.8	0	-20.7	0	-20.6	0	-20.6	0	-20.5	0	-20.4	0
-20.7	-0.07535	-20.6	-0.15755	-20.5	-0.1081	-20.5	-0.1176	-20.4	-0.0487999	-20.3	0.0787	-20.7	0	-20.6	0	-20.5	0	-20.5	0	-20.4	0	-20.3	0
-20.6	-0.07235	-20.5	-0.1593	-20.4	-0.1109	-20.4	-0.1171	-20.3	-0.0437	-20.2	0.08345	-20.6	0	-20.5	0	-20.4	0	-20.4	0	-20.3	0	-20.2	0
-20.5	-0.0711	-20.4	-0.1558	-20.3	-0.1086	-20.3	-0.1141	-20.2	-0.04525	-20.1	0.0875	-20.5	0	-20.4	0	-20.3	0	-20.3	0	-20.2	0	-20.1	0
-20.4	-0.0684999	-20.3	-0.1528	-20.2	-0.10415	-20.2	-0.11475	-20.1	-0.0452	-20	0.0889	-20.4	0	-20.3	0	-20.2	0	-20.2	0	-20.1	0	-20	0
-20.3	-0.0638	-20.2	-0.15115	-20.1	-0.101	-20.1	-0.1117	-20	-0.0443	-19.9	0.0946	-20.3	0	-20.2	0	-20.1	0	-20.1	0	-20	0	-19.9	0
-20.2	-0.06445	-20.1	-0.149	-20	-0.0999	-20	-0.1084	-19.9	-0.0395	-19.8	0.09995	-20.2	0	-20.1	0	-20	0	-20	0	-19.9	0	-19.8	0
-20.1	-0.0639	-20	-0.1503	-19.9	-0.0984	-19.9	-0.1042	-19.8	-0.03425	-19.7	0.10145	-20.1	0	-20	0	-19.9	0	-19.9	0	-19.8	0	-19.7	0
-20	-0.0631	-19.9	-0.1524	-19.8	-0.08995	-19.8	-0.09905	-19.7	-0.02975	-19.6	0.1029	-20	0	-19.9	0	-19.8	0	-19.8	0	-19.7	0	-19.6	0
-19.9	-0.0609	-19.8	-0.14885	-19.7	-0.08995	-19.7	-0.10085	-19.6	-0.0221	-19.5	0.1132	-19.9	0	-19.8	0	-19.7	0	-19.7	0	-19.6	0	-19.5	0
-19.8	-0.06065	-19.7	-0.14545	-19.6	-0.0848	-19.6	-0.1001	-19.5	-0.0193	-19.4	0.1132	-19.8	0	-19.7	0	-19.6	0	-19.6	0	-19.5	0	-19.4	0
-19.7	-0.05885	-19.6	-0.1385	-19.5	-0.0801	-19.5	-0.0983	-19.4	-0.0107	-19.3	0.1193	-19.7	0	-19.6	0	-19.5	0	-19.5	0	-19.4	0	-19.3	0
-19.6	-0.0549	-19.5	-0.1367	-19.4	-0.0789	-19.4	-0.0945	-19.3	0.00249999	-19.2	0.1247	-19.6	0	-19.5	0	-19.4	0	-19.4	0	-19.3	0	-19.2	0
-19.5	-0.0489	-19.4	-0.1296	-19.3	-0.0748	-19.3	-0.086	-19.2	0.00699999	-19.1	0.12035	-19.5	0	-19.4	0	-19.3	0	-19.3	0	-19.2	0	-19.1	0
-19.4	-0.0437	-19.3	-0.1211	-19.2	-0.0711	-19.2	-0.0796	-19.1	0.00625001	-19	0.1223	-19.4	0	-19.3	0	-19.2	0	-19.2	0	-19.1	0	-19	0
-19.3	-0.0393	-19.2	-0.1237	-19.1	-0.07195	-19.1	-0.08035	-19	0.00480001	-18.9	0.1107	-19.3	0	-19.2	0	-19.1	0	-19.1	0	-19	0	-18.9	0
-19.2	-0.0334	-19.1	-0.12355	-19	-0.0718	-19	-0.0787	-18.9	-0.0106	-18.8	0.0997	-19.2	0	-19.1	0	-19	0	-19	0	-18.9	0	-18.8	0
-19.1	-0.03545	-19	-0.1254	-18.9	-0.0832	-18.9	-0.09	-18.8	-0.0189999	-18.7	0.09825	-19.1	0	-19	0	-18.9	0	-18.9	0	-18.8	0	-18.7	0
-19	-0.0349	-18.9	-0.1317	-18.8	-0.0945	-18.8	-0.0951	-18.7	-0.02715	-18.6	0.0981501	-19	0	-18.9	0	-18.8	0	-18.8	0	-18.7	0	-18.6	0
-18.9	-0.0405	-18.8	-0.1374	-18.7	-0.10905	-18.7	-0.10405	-18.6	-0.03095	-18.5	0.0963001	-18.9	0	-18.8	0	-18.7	0	-18.7	0	-18.6	0	-18.5	0
-18.8	-0.0459	-18.7	-0.14335	-18.6	-0.11645	-18.6	-0.10545	-18.5	-0.0312	-18.4	0.0976503	-18.8	0	-18.7	0	-18.6	0	-18.6	0	-18.5	0	-18.4	0
-18.7	-0.05255	-18.6	-0.14615	-18.5	-0.1191	-18.5	-0.1041	-18.4	-0.02815	-18.3	0.10395	-18.7	0	-18.6	0	-18.5	0	-18.5	0	-18.4	0	-18.3	0
-18.6	-0.05095	-18.5	-0.1453	-18.4	-0.11345	-18.4	-0.10085	-18.3	-0.01975	-18.2	0.1119	-18.6	0	-18.5	0	-18.4	0	-18.4	0	-18.3	0	-18.2	0
-18.5	-0.047	-18.4	-0.13885	-18.3	-0.10395	-18.3	-0.0871499	-18.2	-0.0101	-18.1	0.11405	-18.5	0	-18.4	0	-18.3	0	-18.3	0	-18.2	0	-18.1	0
-18.4	-0.0452499	-18.3	-0.13445	-18.2	-0.0983999	-18.2	-0.0804999	-18.1	-0.00174999	-18	0.11965	-18.4	0	-18.3	0	-18.2	0	-18.2	0	-18.1	0	-18	0
-18.3	-0.0360499	-18.2	-0.1283	-18.1	-0.0953499	-18.1	-0.0771499	-18	0.000249995	-17.9	0.12275	-18.3	0	-18.2	0	-18.1	0	-18.1	0	-18	0	-17.9	0
-18.2	-0.0301	-18.1	-0.11885	-18	-0.09205	-18	-0.07745	-17.9	-0.00355001	-17.8	0.12475	-18.2	0	-18.1	0	-18	0	-18	0	-17.9	0	-17.8	0
-18.1	-0.01775	-18	-0.11565	-17.9	-0.0955499	-17.9	-0.0764499	-17.8	-0.00675	-17.7	0.12285	-18.1	0	-18	0	-17.9	0	-17.9	0	-17.8	0	-17.7	0
-18	-0.01165	-17.9	-0.11785	-17.8	-0.10185	-17.8	-0.0793499	-17.7	-0.01575	-17.6	0.11555	-18	0	-17.9	0	-17.8	0	-17.8	0	-17.7	0	-17.6	0
-17.9	-0.0122499	-17.8	-0.11925	-17.7	-0.10785	-17.7	-0.0859501	-17.6	-0.02785	-17.5	0.11085	-17.9	0	-17.8	0	-17.7	0	-17.7	0	-17.6	0	-17.5	0
-17.8	-0.0157499	-17.7	-0.12355	-17.6	-0.11675	-17.6	-0.09665	-17.5	-0.03015	-17.4	0.11045	-17.8	0	-17.7	0	-17.6	0	-17.6	0	-17.5	0	-17.4	0
-17.7	-0.01945	-17.6	-0.13155	-17.5	-0.11655	-17.5	-0.10985	-17.4	-0.02345	-17.3	0.1143	-17.7	0	-17.6	0	-17.5	0	-17.5	0	-17.4	0	-17.3	0
-17.6	-0.02805	-17.5	-0.13405	-17.4	-0.10945	-17.4	-0.11005	-17.3	-0.0208001	-17.2	0.1222	-17.6	0	-17.5	0	-17.4	0	-17.4	0	-17.3	0	-17.2	0
-17.5	-0.03385	-17.4	-0.13375	-17.3	-0.1027	-17.3	-0.0995999	-17.2	-0.0146	-17.1	0.13055	-17.5	0	-17.4	0	-17.3	0	-17.3	0	-17.2	0	-17.1	0
-17.4	-0.0312499	-17.3	-0.1297	-17.2	-0.0923999	-17.2	-0.0877999	-17.1	-0.01585	-17	0.13055	-17.4	0	-17.3	0	-17.2	0	-17.2	0	-17.1	0	-17	0
-17.3	-0.0300999	-17.2	-0.1258	-17.1	-0.0932499	-17.1	-0.0754499	-17	-0.01925	-16.9	0.13255	-17.3	0	-17.2	0	-17.1	0	-17.1	0	-17	0	-16.9	0
-17.2	-0.0354	-17.1	-0.12275	-17	-0.09985	-17	-0.06725	-16.9	-0.0274501	-16.8	0.12405	-17.2	0	-17.1	0	-17	0	-17	0	-16.9	0	-16.8	0
-17.1	-0.03675	-17	-0.12115	-16.9	-0.10945	-16.9	-0.06415	-16.8	-0.0348501	-16.7	0.1217	-17.1	0	-17	0	-16.9	0	-16.9	0	-16.8	0	-16.7	0
-17	-0.03815	-16.9	-0.12725	-16.8	-0.0959499	-16.8	-0.0674499	-16.7	-0.0442	-16.6	0.1084	-17	0	-16.9	0	-16.8	0	-16.8	0	-16.7	0	-16.6	0
-16.9	-0.03905	-16.8	-0.13175	-16.7	-0.0915	-16.7	-0.073	-16.6	-0.0608	-16.5	0.1063	-16.9	0	-16.8	0	-16.7	0	-16.7	0	-16.6	0	-16.5	0
-16.8	-0.0411499	-16.7	-0.1346	-16.6	-0.1025	-16.6	-0.0803999	-16.5	-0.0725	-16.4	0.1175	-16.8	0	-16.7	0	-16.6	0	-16.6	0	-16.5	0	-16.4	0
-16.7	-0.0436	-16.6	-0.1482	-16.5	-0.0994	-16.5	-0.0898	-16.4	-0.0734001	-16.3	0.12595	-16.7	0	-16.6	0	-16.5	0	-16.5	0	-16.4	0	-16.3	0
-16.6	-0.0591	-16.5	-0.1598	-16.4	-0.0864999	-16.4	-0.0900999	-16.3	-0.0725501	-16.2	0.1369	-16.6	0	-16.5	0	-16.4	0	-16.4	0	-16.3	0	-16.2	0
-16.5	-0.0682	-16.4	-0.1615	-16.3	-0.0724498	-16.3	-0.0866498	-16.2	-0.0724	-16.1	0.13755	-16.5	0	-16.4	0	-16.3	0	-16.3	0	-16.2	0	-16.1	0
-16.4	-0.0726999	-16.3	-0.16095	-16.2	-0.0667999	-16.2	-0.0823999	-16.1	-0.07365	-16	0.1375	-16.4	0	-16.3	0	-16.2	0	-16.2	0	-16.1	0	-16	0
-16.3	-0.0777498	-16.2	-0.158	-16.1	-0.0628499	-16.1	-0.0757499	-16	-0.0692	-15.9	0.1396	-16.3	0	-16.2	0	-16.1	0	-16.1	0	-16	0	-15.9	0
-16.2	-0.0703	-16.1	-0.15815	-16	-0.0615	-16	-0.0704	-15.9	-0.0676	-15.8	0.14145	-16.2	0	-16.1	0	-16	0	-16	0	-15.9	0	-15.8	0
-16.1	-0.07495	-16	-0.1557	-15.9	-0.0570999	-15.9	-0.0718999	-15.8	-0.06715	-15.7	0.1441	-16.1	0	-16	0	-15.9	0	-15.9	0	-15.8	0	-15.7	0
-16	-0.0742	-15.9	-0.1511	-15.8	-0.05665	-15.8	-0.06925	-15.7	-0.0687	-15.6	0.1465	-16	0	-15.9	0	-15.8	0	-15.8	0	-15.7	0	-15.6	0
-15.9	-0.0723999	-15.8	-0.15125	-15.7	-0.0540999	-15.7	-0.0655999	-15.6	-0.0634	-15.5	0.1501	-15.9	0	-15.8	0	-15.7	0	-15.7	0	-15.6	0	-15.5	0
-15.8	-0.07345	-15.7	-0.1549	-15.6	-0.0522999	-15.6	-0.0617999	-15.5	-0.0623	-15.4	0.1499	-15.8	0	-15.7	0	-15.6	0	-15.6	0	-15.5	0	-15.4	0
-15.7	-0.0763	-15.6	-0.1557	-15.5	-0.0497	-15.5	-0.058	-15.4	-0.0595001	-15.3	0.1512	-15.7	0	-15.6	0	-15.5	0	-15.5	0	-15.4	0	-15.3	0
-15.6	-0.0771	-15.5	-0.1569	-15.4	-0.0462	-15.4	-0.0524	-15.3	-0.0636001	-15.2	0.15335	-15.6	0	-15.5	0	-15.4	0	-15.4	0	-15.3	0	-15.2	0
-15.5	-0.0791	-15.4	-0.1573	-15.3	-0.0425999	-15.3	-0.0470999	-15.2	-0.06535	-15.1	0.15095	-15.5	0	-15.4	0	-15.3	0	-15.3	0	-15.2	0	-15.1	0
-15.4	-0.0788	-15.3	-0.1559	-15.2	-0.04145	-15.2	-0.04655	-15.1	-0.07235	-15	0.1463	-15.4	0	-15.3	0	-15.2	0	-15.2	0	-15.1	0	-15	0
-15.3	-0.0813999	-15.2	-0.15165	-15.1	-0.0430499	-15.1	-0.0471499	-15	-0.0696	-14.9	0.1453	-15.3	0	-15.2	0	-15.1	0	-15.1	0	-15	0	-14.9	0
-15.2	-0.08135	-15.1	-0.15295	-15	-0.04	-15	-0.0422	-14.9	-0.0702	-14.8	0.1449	-15.2	0	-15.1	0	-15	0	-15	0	-14.9	0	-14.8	0
-15.1	-0.08195	-15	-0.1581	-14.9	-0.0374	-14.9	-0.0409	-14.8	-0.0729	-14.7	0.14305	-15.1	0	-15	0	-14.9	0	-14.9	0	-14.8	0	-14.7	0
-15	-0.0822	-14.9	-0.1606	-14.8	-0.0396001	-14.8	-0.0395001	-14.7	-0.07165	-14.6	0.141	-15	0	-14.9	0	-14.8	0	-14.8	0	-14.7	0	-14.6	0
-14.9	-0.0851	-14.8	-0.1617	-14.7	-0.03645	-14.7	-0.03645	-14.6	-0.0607	-14.5	0.1362	-14.9	0	-14.8	0	-14.7	0	-14.7	0	-14.6	0	-14.5	0
-14.8	-0.0834001	-14.7	-0.15935	-14.6	-0.0372	-14.6	-0.0369	-14.5	-0.0486	-14.4	0.132	-14.8	0	-14.7	0	-14.6	0	-14.6	0	-14.5	0	-14.4	0
-14.7	-0.08525	-14.6	-0.158	-14.5	-0.0369	-14.5	-0.0367	-14.4	-0.0321001	-14.3	0.1238	-14.7	0	-14.6	0	-14.5	0	-14.5	0	-14.4	0	-14.3	0
-14.6	-0.0891	-14.5	-0.1476	-14.4	-0.0333	-14.4	-0.0317	-14.3	-0.0351	-14.2	0.11375	-14.6	0	-14.5	0	-14.4	0	-14.4	0	-14.3	0	-14.2	0
-14.5	-0.0888	-14.4	-0.1328	-14.3	-0.0392	-14.3	-0.0225	-14.2	-0.03625	-14.1	0.1012	-14.5	0	-14.4	0	-14.3	0	-14.3	0	-14.2	0	-14.1	0
-14.4	-0.0897	-14.3	-0.1348	-14.2	-0.0471501	-14.2	-0.0280501	-14.1	-0.032	-14	0.0962	-14.4	0	-14.3	0	-14.2	0	-14.2	0	-14.1	0	-14	0
-14.3	-0.0821	-14.2	-0.13755	-14.1	-0.0539	-14.1	-0.0318	-14	-0.0255	-13.9	0.0925501	-14.3	0	-14.2	0	-14.1	0	-14.1	0	-14	0	-13.9	0
-14.2	-0.07845	-14.1	-0.138	-14	-0.057	-14	-0.0312	-13.9	-0.02365	-13.8	0.09715	-14.2	0	-14.1	0	-14	0	-14	0	-13.9	0	-13.8	0
-14.1	-0.0805	-14	-0.1371	-13.9	-0.06065	-13.9	-0.03145	-13.8	-0.0223501	-13.7	0.0956001	-14.1	0	-14	0	-13.9	0	-13.9	0	-13.8	0	-13.7	0
-14	-0.0795	-13.9	-0.13635	-13.8	-0.05695	-13.8	-0.02415	-13.7	-0.0257	-13.6	0.0949001	-14	0	-13.9	0	-13.8	0	-13.8	0	-13.7	0	-13.6	0
-13.9	-0.07795	-13.8	-0.13355	-13.7	-0.0539999	-13.7	-0.0193999	-13.6	-0.0245	-13.5	0.0944001	-13.9	0	-13.8	0	-13.7	0	-13.7	0	-13.6	0	-13.5	0
-13.8	-0.07805	-13.7	-0.1302	-13.6	-0.0516999	-13.6	-0.0195999	-13.5	-0.0186	-13.4	0.0944001	-13.8	0	-13.7	0	-13.6	0	-13.6	0	-13.5	0	-13.4	0
-13.7	-0.0838	-13.6	-0.1334	-13.5	-0.0391	-13.5	-0.015	-13.4	-0.00690006	-13.3	0.086	-13.7	0	-13.6	0	-13.5	0	-13.5	0	-13.4	0	-13.3	0
-13.6	-0.0822	-13.5	-0.134	-13.4	-0.0394	-13.4	-0.0164	-13.3	-0.0118001	-13.2	0.0822001	-13.6	0	-13.5	0	-13.4	0	-13.4	0	-13.3	0	-13.2	0
-13.5	-0.0785	-13.4	-0.1289	-13.3	-0.043	-13.3	-0.0243	-13.2	-0.0163	-13.1	0.0793502	-13.5	0	-13.4	0	-13.3	0	-13.3	0	-13.2	0	-13.1	0
-13.4	-0.0781	-13.3	-0.1231	-13.2	-0.0453999	-13.2	-0.0304999	-13.1	-0.01055	-13	0.0795002	-13.4	0	-13.3	0	-13.2	0	-13.2	0	-13.1	0	-13	0
-13.3	-0.0816	-13.2	-0.1151	-13.1	-0.0415498	-13.1	-0.0345498	-13	0.00679999	-12.9	0.0731503	-13.3	0	-13.2	0	-13.1	0	-13.1	0	-13	0	-12.9	0
-13.2	-0.0824	-13.1	-0.10625	-13	-0.0359	-13	-0.037	-12.9	0.02605	-12.8	0.06335	-13.2	0	-13.1	0	-13	0	-13	0	-12.9	0	-12.8	0
-13.1	-0.07375	-13	-0.1025	-12.9	-0.0377498	-12.9	-0.0375498	-12.8	0.03185	-12.7	0.05445	-13.1	0	-13	0	-12.9	0	-12.9	0	-12.8	0	-12.7	0
-13	-0.0652	-12.9	-0.09675	-12.8	-0.04915	-12.8	-0.03765	-12.7	0.02535	-12.6	0.05455	-13	0	-12.9	0	-12.8	0	-12.8	0	-12.7	0	-12.6	0
-12.9	-0.0561498	-12.8	-0.09235	-12.7	-0.05235	-12.7	-0.04165	-12.6	0.01935	-12.5	0.05265	-12.9	0	-12.8	0	-12.7	0	-12.7	0	-12.6	0	-12.5	0
-12.8	-0.04725	-12.7	-0.09365	-12.6	-0.05905	-12.6	-0.03875	-12.5	0.00555	-12.4	0.0515499	-12.8	0	-12.7	0	-12.6	0	-12.6	0	-12.5	0	-12.4	0
-12.7	-0.04685	-12.6	-0.0950501	-12.5	-0.06035	-12.5	-0.03605	-12.4	-0.00235004	-12.3	0.05105	-12.7	0	-12.6	0	-12.5	0	-12.5	0	-12.4	0	-12.3	0
-12.6	-0.04525	-12.5	-0.09095	-12.4	-0.0595501	-12.4	-0.0313501	-12.3	-0.01145	-12.2	0.046	-12.6	0	-12.5	0	-12.4	0	-12.4	0	-12.3	0	-12.2	0
-12.5	-0.04655	-12.4	-0.09025	-12.3	-0.06505	-12.3	-0.02815	-12.2	-0.0156	-12.1	0.0448501	-12.5	0	-12.4	0	-12.3	0	-12.3	0	-12.2	0	-12.1	0
-12.4	-0.0492501	-12.3	-0.09095	-12.2	-0.062	-12.2	-0.0252	-12.1	-0.01845	-12	0.0439501	-12.4	0	-12.3	0	-12.2	0	-12.2	0	-12.1	0	-12	0
-12.3	-0.05505	-12.2	-0.0866	-12.1	-0.0585499	-12.1	-0.0216499	-12	-0.01505	-11.9	0.04535	-12.3	0	-12.2	0	-12.1	0	-12.1	0	-12	0	-11.9	0
-12.2	-0.0573	-12.1	-0.08235	-12	-0.05625	-12	-0.01705	-11.9	-0.01725	-11.8	0.04445	-12.2	0	-12.1	0	-12	0	-12	0	-11.9	0	-11.8	0
-12.1	-0.06215	-12	-0.0784501	-11.9	-0.05265	-11.9	-0.01055	-11.8	-0.01655	-11.7	0.0434001	-12.1	0	-12	0	-11.9	0	-11.9	0	-11.8	0	-11.7	0
-12	-0.06455	-11.9	-0.07355	-11.8	-0.04455	-11.8	-0.01075	-11.7	-0.0104	-11.6	0.0484501	-12	0	-11.9	0	-11.8	0	-11.8	0	-11.7	0	-11.6	0
-11.9	-0.05935	-11.8	-0.07735	-11.7	-0.0427999	-11.7	-0.0124999	-11.6	-0.00355	-11.5	0.04845	-11.9	0	-11.8	0	-11.7	0	-11.7	0	-11.6	0	-11.5	0
-11.8	-0.05725	-11.7	-0.0759	-11.6	-0.0439499	-11.6	-0.0127499	-11.5	0.00145	-11.4	0.0431001	-11.8	0	-11.7	0	-11.6	0	-11.6	0	-11.5	0	-11.4	0
-11.7	-0.0545	-11.6	-0.0732501	-11.5	-0.04485	-11.5	-0.01625	-11.4	0.000699996	-11.3	0.0399501	-11.7	0	-11.6	0	-11.5	0	-11.5	0	-11.4	0	-11.3	0
-11.6	-0.05465	-11.5	-0.0686501	-11.4	-0.0433999	-11.4	-0.0171999	-11.3	0.000350004	-11.2	0.0441	-11.6	0	-11.5	0	-11.4	0	-11.4	0	-11.3	0	-11.2	0
-11.5	-0.05835	-11.4	-0.0685	-11.3	-0.0423499	-11.3	-0.0128499	-11.2	0.0061	-11.1	0.04215	-11.5	0	-11.4	0	-11.3	0	-11.3	0	-11.2	0	-11.1	0
-11.4	-0.0606999	-11.3	-0.07135	-11.2	-0.037	-11.2	-0.00789996	-11.1	0.00525	-11	0.0446	-11.4	0	-11.3	0	-11.2	0	-11.2	0	-11.1	0	-11	0
-11.3	-0.0578499	-11.2	-0.0687	-11.1	-0.03595	-11.1	-0.00994995	-11	0.00330001	-10.9	0.04415	-11.3	0	-11.2	0	-11.1	0	-11.1	0	-11	0	-10.9	0
-11.2	-0.0495	-11.1	-0.06345	-11	-0.0342	-11	-0.00649999	-10.9	0.00374995	-10.8	0.0412	-11.2	0	-11.1	0	-11	0	-11	0	-10.9	0	-10.8	0
-11.1	-0.04695	-11	-0.0642	-10.9	-0.03315	-10.9	-0.00204998	-10.8	0.000700009	-10.7	0.03625	-11.1	0	-11	0	-10.9	0	-10.9	0	-10.8	0	-10.7	0
-11	-0.0456	-10.9	-0.0658501	-10.8	-0.0311	-10.8	-9.99909e-05	-10.7	-0.00595	-10.6	0.03485	-11	0	-10.9	0	-10.8	0	-10.8	0	-10.7	0	-10.6	0
-10.9	-0.04785	-10.8	-0.0661	-10.7	-0.02865	-10.7	-0.00684997	-10.6	-0.00825001	-10.5	0.0345001	-10.9	0	-10.8	0	-10.7	0	-10.7	0	-10.6	0	-10.5	0
-10.8	-0.0482	-10.7	-0.06735	-10.6	-0.02535	-10.6	-0.00214998	-10.5	-0.00899999	-10.4	0.03695	-10.8	0	-10.7	0	-10.6	0	-10.6	0	-10.5	0	-10.4	0
-10.7	-0.05235	-10.6	-0.06935	-10.5	-0.0262	-10.5	0.00230001	-10.4	-0.01175	-10.3	0.0365	-10.7	0	-10.6	0	-10.5	0	-10.5	0	-10.4	0	-10.3	0
-10.6	-0.05205	-10.5	-0.0674	-10.4	-0.02285	-10.4	0.00585	-10.3	-0.0164001	-10.2	0.03995	-10.6	0	-10.5	0	-10.4	0	-10.4	0	-10.3	0	-10.2	0
-10.5	-0.0505	-10.4	-0.06115	-10.3	-0.0198	-10.3	0.00450001	-10.2	-0.01865	-10.1	0.03335	-10.5	0	-10.4	0	-10.3	0	-10.3	0	-10.2	0	-10.1	0
-10.4	-0.05155	-10.3	-0.0548001	-10.2	-0.01795	-10.2	0.00414998	-10.1	-0.02375	-10	0.0251	-10.4	0	-10.3	0	-10.2	0	-10.2	0	-10.1	0	-10	0
-10.3	-0.0459	-10.2	-0.05255	-10.1	-0.01785	-10.1	0.00184995	-10	-0.0287	-9.9	0.02465	-10.3	0	-10.2	0	-10.1	0	-10.1	0	-10	0	-9.9	0
-10.2	-0.04135	-10.1	-0.05265	-10	-0.0167	-10	0.00240001	-9.9	-0.02855	-9.8	0.02685	-10.2	0	-10.1	0	-10	0	-10	0	-9.9	0	-9.8	0
-10.1	-0.03755	-10	-0.0525999	-9.9	-0.01745	-9.9	0.00245002	-9.8	-0.03285	-9.7	0.02835	-10.1	0	-10	0	-9.9	0	-9.9	0	-9.8	0	-9.7	0
-10	-0.0413	-9.9	-0.04995	-9.8	-0.02285	-9.8	0.00184997	-9.7	-0.04285	-9.6	0.02525	-10	0	-9.9	0	-9.8	0	-9.8	0	-9.7	0	-9.6	0
-9.9	-0.04095	-9.8	-0.04915	-9.7	-0.02455	-9.7	0.00255003	-9.6	-0.04575	-9.5	0.02525	-9.9	0	-9.8	0	-9.7	0	-9.7	0	-9.6	0	-9.5	0
-9.8	-0.04085	-9.7	-0.04915	-9.6	-0.02495	-9.6	0.00545002	-9.5	-0.04825	-9.4	0.0254001	-9.8	0	-9.7	0	-9.6	0	-9.6	0	-9.5	0	-9.4	0
-9.7	-0.04085	-9.6	-0.04995	-9.5	-0.02935	-9.5	0.01175	-9.4	-0.0585	-9.3	0.026	-9.7	0	-9.6	0	-9.5	0	-9.5	0	-9.4	0	-9.3	0
-9.6	-0.04175	-9.5	-0.05205	-9.4	-0.031	-9.4	0.0134	-9.3	-0.0574	-9.2	0.02905	-9.6	0	-9.5	0	-9.4	0	-9.4	0	-9.3	0	-9.2	0
-9.5	-0.04565	-9.4	-0.0506	-9.3	-0.0286	-9.3	0.0148	-9.2	-0.05695	-9.1	0.0302	-9.5	0	-9.4	0	-9.3	0	-9.3	0	-9.2	0	-9.1	0
-9.4	-0.0501	-9.3	-0.0482	-9.2	-0.02685	-9.2	0.01795	-9.1	-0.0615	-9	0.0306001	-9.4	0	-9.3	0	-9.2	0	-9.2	0	-9.1	0	-9	0
-9.3	-0.0468	-9.2	-0.04555	-9.1	-0.0262	-9.1	0.0139	-9	-0.0634	-8.9	0.0352501	-9.3	0	-9.2	0	-9.1	0	-9.1	0	-9	0	-8.9	0
-9.2	-0.04105	-9.1	-0.0484	-9	-0.0331	-9	0.0107	-8.9	-0.06345	-8.8	0.0344001	-9.2	0	-9.1	0	-9	0	-9	0	-8.9	0	-8.8	0
-9.1	-0.0365	-9	-0.0524	-8.9	-0.0292499	-8.9	0.0177501	-8.8	-0.0693	-8.7	0.0283502	-9.1	0	-9	0	-8.9	0	-8.9	0	-8.8	0	-8.7	0
-9	-0.0444	-8.9	-0.05325	-8.8	-0.0247999	-8.8	0.0193001	-8.7	-0.06935	-8.6	0.0263001	-9	0	-8.9	0	-8.8	0	-8.8	0	-8.7	0	-8.6	0
-8.9	-0.0454499	-8.8	-0.0486	-8.7	-0.0248498	-8.7	0.0191502	-8.6	-0.0612	-8.5	0.02825	-8.9	0	-8.8	0	-8.7	0	-8.7	0	-8.6	0	-8.5	0
-8.8	-0.0425999	-8.7	-0.04075	-8.6	-0.0212999	-8.6	0.0168001	-8.5	-0.05255	-8.4	0.0258001	-8.8	0	-8.7	0	-8.6	0	-8.6	0	-8.5	0	-8.4	0
-8.7	-0.04175	-8.6	-0.0256002	-8.5	-0.01715	-8.5	0.00855	-8.4	-0.0436	-8.3	0.029	-8.7	0	-8.6	0	-8.5	0	-8.5	0	-8.4	0	-8.3	0
-8.6	-0.0382	-8.5	-0.0229501	-8.4	-0.0138999	-8.4	0.00260005	-8.3	-0.0354	-8.2	0.0256	-8.6	0	-8.5	0	-8.4	0	-8.4	0	-8.3	0	-8.2	0
-8.5	-0.03375	-8.4	-0.0263	-8.3	-0.018	-8.3	0.00940004	-8.2	-0.0314	-8.1	0.0207001	-8.5	0	-8.4	0	-8.3	0	-8.3	0	-8.2	0	-8.1	0
-8.4	-0.0334999	-8.3	-0.0279	-8.2	-0.0189	-8.2	0.00850004	-8.1	-0.0351	-8	0.0225501	-8.4	0	-8.3	0	-8.2	0	-8.2	0	-8.1	0	-8	0
-8.3	-0.0366	-8.2	-0.0322	-8.1	-0.0174999	-8.1	0.00410007	-8	-0.03445	-7.9	0.0282	-8.3	0	-8.2	0	-8.1	0	-8.1	0	-8	0	-7.9	0
-8.2	-0.0426	-8.1	-0.0328	-8	-0.02005	-8	0.00535	-7.9	-0.0336	-7.8	0.0207001	-8.2	0	-8.1	0	-8	0	-8	0	-7.9	0	-7.8	0
-8.1	-0.0401	-8	-0.0318501	-7.9	-0.0149	-7.9	0.00760003	-7.8	-0.0357	-7.7	0.0197501	-8.1	0	-8	0	-7.9	0	-7.9	0	-7.8	0	-7.7	0
-8	-0.03625	-7.9	-0.0238	-7.8	-0.0172999	-7.8	0.000300058	-7.7	-0.03375	-7.6	0.0245501	-8	0	-7.9	0	-7.8	0	-7.8	0	-7.7	0	-7.6	0
-7.9	-0.0308	-7.8	-0.0255	-7.7	-0.0131499	-7.7	0.00155014	-7.6	-0.02655	-7.5	0.0236001	-7.9	0	-7.8	0	-7.7	0	-7.7	0	-7.6	0	-7.5	0
-7.8	-0.0302999	-7.7	-0.02275	-7.6	-0.0088499	-7.6	0.0072501	-7.5	-0.024	-7.4	0.0235501	-7.8	0	-7.7	0	-7.6	0	-7.6	0	-7.5	0	-7.4	0
-7.7	-0.02975	-7.6	-0.0143501	-7.5	-0.0045	-7.5	0.0085	-7.4	-0.0154501	-7.3	0.0174001	-7.7	0	-7.6	0	-7.5	0	-7.5	0	-7.4	0	-7.3	0
-7.6	-0.02415	-7.5	-0.0186001	-7.4	-0.00464997	-7.4	0.00875003	-7.3	-0.0158	-7.2	0.0175001	-7.6	0	-7.5	0	-7.4	0	-7.4	0	-7.3	0	-7.2	0
-7.5	-0.0245	-7.4	-0.0148501	-7.3	-0.00779995	-7.3	0.00860005	-7.2	-0.0135	-7.1	0.0156001	-7.5	0	-7.4	0	-7.3	0	-7.3	0	-7.2	0	-7.1	0
-7.4	-0.02355	-7.3	-0.0107	-7.2	-0.00899993	-7.2	0.00750007	-7.1	-0.0107	-7	0.0140001	-7.4	0	-7.3	0	-7.2	0	-7.2	0	-7.1	0	-7	0
-7.3	-0.0239999	-7.2	-0.0107	-7.1	-0.00969989	-7.1	0.00600011	-7	-0.01	-6.9	0.0133502	-7.3	0	-7.2	0	-7.1	0	-7.1	0	-7	0	-6.9	0
-7.2	-0.0218	-7.1	-0.0110001	-7	-0.0081	-7	0.0068	-6.9	-0.01085	-6.8	0.0145001	-7.2	0	-7.1	0	-7	0	-7	0	-6.9	0	-6.8	0
-7.1	-0.0226	-7	-0.0080001	-6.9	-0.00604993	-6.9	0.00635007	-6.8	-0.00800004	-6.7	0.0135501	-7.1	0	-7	0	-6.9	0	-6.9	0	-6.8	0	-6.7	0
-7	-0.0204	-6.9	-0.00375003	-6.8	-0.00119995	-6.8	0.00960005	-6.7	-0.00715	-6.6	0.0133501	-7	0	-6.9	0	-6.8	0	-6.8	0	-6.7	0	-6.6	0
-6.9	-0.0202499	-6.8	0.000699958	-6.7	-0.00324992	-6.7	0.00945008	-6.6	-0.00535	-6.5	0.0119501	-6.9	0	-6.8	0	-6.7	0	-6.7	0	-6.6	0	-6.5	0
-6.8	-0.0150999	-6.7	0.00095	-6.6	-0.00494993	-6.6	0.0107501	-6.5	-0.00345	-6.4	0.0114501	-6.8	0	-6.7	0	-6.6	0	-6.6	0	-6.5	0	-6.4	0
-6.7	-0.01275	-6.6	0.000949914	-6.5	-0.00535	-6.5	0.00985	-6.4	0.00324996	-6.3	0.01135	-6.7	0	-6.6	0	-6.5	0	-6.5	0	-6.4	0	-6.3	0
-6.6	-0.00735	-6.5	0.00254992	-6.4	-0.00474995	-6.4	0.01085	-6.3	0.00574998	-6.2	0.00805005	-6.6	0	-6.5	0	-6.4	0	-6.4	0	-6.3	0	-6.2	0
-6.5	-0.00435	-6.4	0.00514996	-6.3	-0.00374998	-6.3	0.00895002	-6.2	0.00335	-6.1	0.00500009	-6.5	0	-6.4	0	-6.3	0	-6.3	0	-6.2	0	-6.1	0
-6.4	-0.00114995	-6.3	0.00694998	-6.2	-0.00114995	-6.2	0.00745005	-6.1	0.00350004	-6	-0.000249952	-6.4	0	-6.3	0	-6.2	0	-6.2	0	-6.1	0	-6	0
-6.3	0.000650025	-6.2	0.00555	-6.1	-0.00199991	-6.1	0.00710009	-6	-0.000550001	-5.9	0.000100078	-6.3	0	-6.2	0	-6.1	0	-6.1	0	-6	0	-5.9	0
-6.2	0.00265	-6.1	0.00699997	-6	-0.00165	-6	0.00505	-5.9	0.0003	-5.8	0.00185	-6.2	0	-6.1	0	-6	0	-6	0	-5.9	0	-5.8	0
-6.1	0.00110004	-6	0.00364995	-5.9	-9.99611e-05	-5.9	0.00460004	-5.8	0.00014996	-5.7	7.24467e-08	-6.1	0	-6	0	-5.9	0	-5.9	0	-5.8	0	-5.7	0
-6	0.00155	-5.9	0.0014	-5.8	0.00315	-5.8	0.00495	-5.7	-0.0001	-5.6	0.000800066	-6	0	-5.9	0	-5.8	0	-5.8	0	-5.7	0	-5.6	0
-5.9	0.0009	-5.8	-0.00125008	-5.7	0.0044	-5.7	0.0077	-5.6	-0.000800059	-5.5	0.0017	-5.9	0	-5.8	0	-5.7	0	-5.7	0	-5.6	0	-5.5	0
-5.8	-0.00315	-5.7	-0.0015	-5.6	6.59857e-08	-5.6	0.00630007	-5.5	-0.0036	-5.4	0.00145009	-5.8	0	-5.7	0	-5.6	0	-5.6	0	-5.5	0	-5.4	0
-5.7	-0.0053	-5.6	-0.00340006	-5.5	0.000299999	-5.5	0.0099	-5.4	-0.00375	-5.3	0.0039	-5.7	0	-5.6	0	-5.5	0	-5.5	0	-5.4	0	-5.3	0
-5.6	-0.00349993	-5.5	-0.0015	-5.4	0.00215009	-5.4	0.0109501	-5.3	-0.0041	-5.2	0.00130019	-5.6	0	-5.5	0	-5.4	0	-5.4	0	-5.3	0	-5.2	0
-5.5	0.0012	-5.4	0.00285	-5.3	-0.0002	-5.3	0.0076	-5.2	-0.003	-5.1	0.00205002	-5.5	0	-5.4	0	-5.3	0	-5.3	0	-5.2	0	-5.1	0
-5.4	0.00275	-5.3	0.00199991	-5.2	-0.0018	-5.2	0.0042	-5.1	0.000949872	-5	0.0001	-5.4	0	-5.3	0	-5.2	0	-5.2	0	-5.1	0	-5	0
-5.3	0.002	-5.2	-0.0009	-5.1	-0.00144998	-5.1	0.00405002	-5	0.0001	-4.9	-0.00164978	-5.3	0	-5.2	0	-5.1	0	-5.1	0	-5	0	-4.9	0
-5.2	-0.0015	-5.1	-0.000450128	-5	0.0001	-5	0.0001	-4.9	0.00085	-4.8	-0.0003	-5.2	0	-5.1	0	-5	0	-5	0	-4.9	0	-4.8	0
-5.1	-0.000849985	-5	0.0001	-4.9	-0.00124978	-4.9	0.000750219	-4.8	0.0039	-4.7	0.00125013	-5.1	0	-5	0	-4.9	0	-4.9	0	-4.8	0	-4.7	0
-5	0.0001	-4.9	-0.00255	-4.8	-0.0026	-4.8	0.0057	-4.7	0.00265	-4.6	0.0018001	-5	0	-4.9	0	-4.8	0	-4.8	0	-4.7	0	-4.6	0
-4.9	-0.00425	-4.8	-0.00160022	-4.7	-0.00235	-4.7	0.00715	-4.6	0.00169992	-4.5	-0.0034	-4.9	0	-4.8	0	-4.7	0	-4.7	0	-4.6	0	-4.5	0
-4.8	-0.003	-4.7	-0.00495	-4.6	-0.0017999	-4.6	0.0105001	-4.5	-0.002	-4.4	-0.00784984	-4.8	0	-4.7	0	-4.6	0	-4.6	0	-4.5	0	-4.4	0
-4.7	-0.00475	-4.6	-0.00760008	-4.5	0.0016	-4.5	0.0111	-4.4	-0.00405	-4.3	-0.00585	-4.7	0	-4.6	0	-4.5	0	-4.5	0	-4.4	0	-4.3	0
-4.6	-0.0030999	-4.5	-0.0081	-4.4	0.00505016	-4.4	0.00995016	-4.3	-0.00315	-4.2	-0.00479978	-4.6	0	-4.5	0	-4.4	0	-4.4	0	-4.3	0	-4.2	0
-4.5	-0.0024	-4.4	-0.00935	-4.3	0.00615	-4.3	0.01285	-4.2	-1.56433e-10	-4.1	-0.00589999	-4.5	0	-4.4	0	-4.3	0	-4.3	0	-4.2	0	-4.1	0
-4.4	-0.00335	-4.3	-0.00895016	-4.2	0.0045	-4.2	0.01	-4.1	0.00379993	-4	-0.01265	-4.4	0	-4.3	0	-4.2	0	-4.2	0	-4.1	0	-4	0
-4.3	-0.00615	-4.2	-0.0084	-4.1	0.00700001	-4.1	0.0118	-4	0.00135	-3.9	-0.0097998	-4.3	0	-4.2	0	-4.1	0	-4.1	0	-4	0	-3.9	0
-4.2	-0.0073	-4.1	-0.00530007	-4	0.00665	-4	0.00885	-3.9	0.0056	-3.8	-0.01175	-4.2	0	-4.1	0	-4	0	-4	0	-3.9	0	-3.8	0
-4.1	-0.00269999	-4	-0.00705	-3.9	0.0147002	-3.9	0.0135002	-3.8	0.00455	-3.7	-0.01325	-4.1	0	-4	0	-3.9	0	-3.9	0	-3.8	0	-3.7	0
-4	-0.00485	-3.9	-0.0037	-3.8	0.01815	-3.8	0.01165	-3.7	0.00315	-3.6	-0.00644989	-4	0	-3.9	0	-3.8	0	-3.8	0	-3.7	0	-3.6	0
-3.9	-0.0011	-3.8	-0.0032502	-3.7	0.01935	-3.7	0.01435	-3.6	0.00384997	-3.5	-0.00615	-3.9	0	-3.8	0	-3.7	0	-3.7	0	-3.6	0	-3.5	0
-3.8	0.00125	-3.7	-0.00445	-3.6	0.0210501	-3.6	0.00535011	-3.5	0.00745	-3.4	-0.00574982	-3.8	0	-3.7	0	-3.6	0	-3.6	0	-3.5	0	-3.4	0
-3.7	-0.00245	-3.6	-0.00515003	-3.5	0.01685	-3.5	0.01055	-3.4	0.01205	-3.3	-0.0052	-3.7	0	-3.6	0	-3.5	0	-3.5	0	-3.4	0	-3.3	0
-3.6	-0.0126499	-3.5	-0.00265	-3.4	0.0187502	-3.4	0.0112502	-3.3	0.0113	-3.2	-0.00774986	-3.6	0	-3.5	0	-3.4	0	-3.4	0	-3.3	0	-3.2	0
-3.5	-0.01005	-3.4	0.000850001	-3.3	0.0203	-3.3	0.0132	-3.2	0.00755	-3.1	-0.0066	-3.5	0	-3.4	0	-3.3	0	-3.3	0	-3.2	0	-3.1	0
-3.4	-0.00515	-3.3	-0.000300183	-3.2	0.02025	-3.2	0.01275	-3.1	0.0133	-3	-0.0143	-3.4	0	-3.3	0	-3.2	0	-3.2	0	-3.1	0	-3	0
-3.3	-0.0019	-3.2	-0.00325	-3.1	0.0203	-3.1	0.0103	-3	0.0141	-2.9	-0.00849989	-3.3	0	-3.2	0	-3.1	0	-3.1	0	-3	0	-2.9	0
-3.2	0.00175	-3.1	-0.00310003	-3	0.021	-3	0.0116	-2.9	0.0255	-2.8	-0.0206	-3.2	0	-3.1	0	-3	0	-3	0	-2.9	0	-2.8	0
-3.1	0.0047	-3	-0.0089	-2.9	0.0284001	-2.9	0.0235001	-2.8	0.0258	-2.7	-0.0200499	-3.1	0	-3	0	-2.9	0	-2.9	0	-2.8	0	-2.7	0
-3	-9.99967e-05	-2.9	-0.000299998	-2.8	0.0192	-2.8	0.0201	-2.7	0.02135	-2.6	-0.0266	-3	0	-2.9	0	-2.8	0	-2.8	0	-2.7	0	-2.6	0
-2.9	0.0035	-2.8	-0.000800112	-2.7	0.01945	-2.7	0.01695	-2.6	0.0186999	-2.5	-0.029	-2.9	0	-2.8	0	-2.7	0	-2.7	0	-2.6	0	-2.5	0
-2.8	0.0045	-2.7	-0.00965	-2.6	0.0173	-2.6	0.0181	-2.5	0.0105	-2.4	-0.0252999	-2.8	0	-2.7	0	-2.6	0	-2.6	0	-2.5	0	-2.4	0
-2.7	-0.000649999	-2.6	-0.0102001	-2.5	0.0149	-2.5	0.0155	-2.4	0.0173	-2.3	-0.02865	-2.7	0	-2.6	0	-2.5	0	-2.5	0	-2.4	0	-2.3	0
-2.6	-0.00039996	-2.5	-0.0165	-2.4	0.0188001	-2.4	0.0101001	-2.3	0.01505	-2.2	-0.0270999	-2.6	0	-2.5	0	-2.4	0	-2.4	0	-2.3	0	-2.2	0
-2.5	-0.0059	-2.4	-0.0179	-2.3	0.02125	-2.3	0.01355	-2.2	0.0156	-2.1	-0.0302	-2.5	0	-2.4	0	-2.3	0	-2.3	0	-2.2	0	-2.1	0
-2.4	-0.0067	-2.3	-0.0175501	-2.2	0.0242	-2.2	0.0152	-2.1	0.0183998	-2	-0.0385	-2.4	0	-2.3	0	-2.2	0	-2.2	0	-2.1	0	-2	0
-2.3	-0.00265	-2.2	-0.0257	-2.1	0.0189	-2.1	0.019	-2	0.0129	-1.9	-0.0366998	-2.3	0	-2.2	0	-2.1	0	-2.1	0	-2	0	-1.9	0
-2.2	-0.0011	-2.1	-0.0296002	-2	0.0214	-2	0.0136	-1.9	0.0087	-1.8	-0.0286	-2.2	0	-2.1	0	-2	0	-2	0	-1.9	0	-1.8	0
-2.1	-0.00660003	-2	-0.0277	-1.9	0.0261002	-1.9	0.0115002	-1.8	0.0138	-1.7	-0.0099498	-2.1	0	-2	0	-1.9	0	-1.9	0	-1.8	0	-1.7	0
-2	-0.0112	-1.9	-0.034	-1.8	0.0301	-1.8	0.0239	-1.7	0.01495	-1.6	-0.0113499	-2	0	-1.9	0	-1.8	0	-1.8	0	-1.7	0	-1.6	0
-1.9	-0.0192	-1.8	-0.0335002	-1.7	0.04025	-1.7	0.03245	-1.6	0.0156499	-1.5	-0.00805	-1.9	0	-1.8	0	-1.7	0	-1.7	0	-1.6	0	-1.5	0
-1.8	-0.0222	-1.7	-0.02125	-1.6	0.0355501	-1.6	0.0274501	-1.5	0.02835	-1.4	-0.0169001	-1.8	0	-1.7	0	-1.6	0	-1.6	0	-1.5	0	-1.4	0
-1.7	-0.00765001	-1.6	-0.0145501	-1.5	0.04585	-1.5	0.01805	-1.4	0.029	-1.3	-0.0200508	-1.7	0	-1.6	0	-1.5	0	-1.5	0	-1.4	0	-1.3	0
-1.6	-0.00824987	-1.5	-0.02125	-1.4	0.06	-1.4	0.0252	-1.3	0.029	-1.2	-0.0203	-1.6	0	-1.5	0	-1.4	0	-1.4	0	-1.3	0	-1.2	0
-1.5	-0.02555	-1.4	-0.0163999	-1.3	0.06	-1.3	0.0289999	-1.2	0.02835	-1.1	-0.0203	-1.5	0	-1.4	0	-1.3	0	-1.3	0	-1.2	0	-1.1	0
-1.4	-0.0204	-1.3	-0.0138	-1.2	0.0616999	-1.2	0.03615	-1.1	0.0128	-1	-0.0203	-1.4	0	-1.3	0	-1.2	0	-1.2	0	-1.1	0	-1	0
-1.3	-0.0204	-1.2	-0.01025	-1.1	0.06625	-1.1	0.0363	-1	0.0128	-0.899998	-0.0203	-1.3	0	-1.2	0	-1.1	0	-1.1	0	-1	0	-0.899998	0
-1.2	-0.0166	-1.1	-0.000149344	-1	0.0976	-1	0.0363	-0.900002	0.0128	-0.799999	-0.0200508	-1.2	0	-1.1	0	-1	0	-1	0	-0.899998	0	-0.799999	0
-1.1	-0.00475	-1	0.0083	-0.899998	0.0976	-0.899998	0.0363	-0.799999	0.0128	-0.699997	-0.0192	-1.1	0	-1	0	-0.899998	0	-0.899998	0	-0.799999	0	-0.699997	0
-1	-0.0029	-0.900002	0.02145	-0.799999	0.0976	-0.799999	0.03615	-0.700001	0.0128	-0.599998	-0.0192	-1	0	-0.899998	0	-0.799999	0	-0.799999	0	-0.699997	0	-0.599998	0
-0.900002	-0.0029	-0.800003	0.0277	-0.700001	0.0976	-0.700001	0.03135	-0.600002	0.01305	-0.5	-0.0192	-0.899998	0	-0.799999	0	-0.699997	0	-0.699997	0	-0.599998	0	-0.5	0
-0.799999	-0.0029	-0.700001	0.0277	-0.599998	0.0976	-0.599998	0.03135	-0.5	0.01935	-0.399998	-0.0169001	-0.799999	0	-0.699997	0	-0.599998	0	-0.599998	0	-0.5	0	-0.399998	0
-0.700001	-0.0029	-0.600002	0.0277	-0.5	0.0976	-0.5	0.03615	-0.400002	0.02625	-0.299999	-0.0100505	-0.699997	0	-0.599998	0	-0.5	0	-0.5	0	-0.399998	0	-0.299999	0
-0.599998	-0.0029	-0.5	0.0277	-0.399998	0.0976	-0.399998	0.0363	-0.299999	0.02835	-0.199997	-0.00830006	-0.599998	0	-0.5	0	-0.399998	0	-0.399998	0	-0.299999	0	-0.199997	0
-0.5	-0.0029	-0.400002	0.0277	-0.299999	0.0976	-0.299999	0.0363	-0.200001	0.029	-0.0999985	-0.00805	-0.5	0	-0.399998	0	-0.299999	0	-0.299999	0	-0.199997	0	-0.0999985	0
-0.400002	-0.0029	-0.300003	0.03045	-0.200001	0.0976	-0.200001	0.0363	-0.100002	0.0294	0	-0.00575	-0.399998	0	-0.299999	0	-0.199997	0	-0.199997	0	-0.0999985	0	0	0
-0.299999	-0.00475	-0.200001	0.03125	-0.0999985	0.09775	-0.0999985	0.0363	0	0.03135	0.100002	-0.00345154	-0.299999	0	-0.199997	0	-0.0999985	0	-0.0999985	0	0	0	0.100002	0
-0.200001	-0.0166	-0.100002	0.0449002	0	0.09775	0	0.0363	0.0999985	0.06235	0.200001	0.04565	-0.199997	0	-0.0999985	0	0	0	0	0	0.100002	0	0.200001	0.80798
-0.0999985	-0.01715	0	0.05315	0.100002	0.1057	0.100002	0.04435	0.200001	0.0713002	0.300003	0.06825	-0.0999985	0	0	0	0.100002	0	0.100002	0	0.200001	0.289061	0.300003	1.60299
0	-0.0204	0.0999985	0.07895	0.200001	0.12615	0.200001	0.0444	0.299999	3.82676	0.400002	4.87683	0	0	0.100002	0	0.200001	0.0495899	0.200001	0.105468	0.300003	0.575412	0.400002	2.38518
0.0999985	-0.0204	0.199997	0.180552	0.299999	0.13705	0.299999	4.86207	0.399998	7.10885	0.5	9.10811	0.100002	0	0.200001	0.0261556	0.300003	0.0989645	0.300003	0.2103	0.400002	0.859056	0.5	3.15479
0.200001	-0.02055	0.299999	0.883678	0.400002	2.84374	0.400002	5.01975	0.5	7.15521	0.600002	9.13746	0.200001	0.0078513	0.300003	0.0522198	0.400002	0.148121	0.400002	0.314494	0.5	1.14003	0.600002	3.91204
0.299999	-0.449701	0.399998	1.617	0.5	3.10615	0.5	5.13027	0.599998	7.21171	0.700001	9.21463	0.300003	0.0156785	0.400002	0.0781908	0.5	0.197063	0.5	0.418056	0.600002	1.41837	0.700001	4.65709
0.400002	-0.449701	0.5	1.79373	0.600002	3.29918	0.600002	5.23681	0.700001	7.25914	0.800003	9.705	0.400002	0.0234809	0.5	0.10407	0.600002	0.245792	0.600002	0.520994	0.700001	1.69408	0.800003	5.39017
0.5	-0.449701	0.599998	1.94797	0.700001	3.45382	0.700001	5.33861	0.799999	7.86992	0.900002	10.1678	0.5	0.0312591	0.600002	0.129859	0.700001	0.294305	0.700001	0.623305	0.800003	1.9672	0.900002	6.11143
0.599998	-0.508715	0.699997	2.0705	0.799999	4.06375	0.799999	5.8937	0.899998	8.5849	1	10.6958	0.600002	0.0390133	0.700001	0.155555	0.800003	0.342609	0.800003	0.724999	0.900002	2.23774	1	6.82108
0.700001	-0.508715	0.799999	2.6588	0.900002	4.62899	0.900002	5.91713	1	8.94498	1.1	11.0792	0.700001	0.0467431	0.800003	0.181162	0.900002	0.390699	0.900002	0.826074	1	2.50574	1.1	7.51935
0.799999	-0.508715	0.899998	2.89442	1	4.64447	1	6.00741	1.1	9.07149	1.2	11.3699	0.800003	0.0544491	0.900002	0.206677	1	0.438578	1	0.926536	1.1	2.77122	1.2	8.20635
0.900002	-0.612174	1	3.05833	1.1	4.69363	1.1	6.13474	1.2	9.24427	1.3	11.6887	0.900002	0.0621308	1	0.232102	1.1	0.48625	1.1	1.02639	1.2	3.03419	1.3	8.88233
1	-0.612174	1.1	3.10635	1.2	4.71484	1.2	6.29546	1.3	9.24602	1.4	11.7433	1	0.0697886	1.1	0.257438	1.2	0.533711	1.2	1.12564	1.3	3.29469	1.4	9.5474
1.1	-0.658909	1.2	3.11413	1.3	4.92463	1.3	6.46019	1.4	9.31442	1.5	11.8868	1.1	0.0774229	1.2	0.282683	1.3	0.580966	1.3	1.22429	1.4	3.55274	1.5	10.2018
1.2	-0.990299	1.3	3.20463	1.4	4.92955	1.4	6.4604	1.5	9.67562	1.6	12.1982	1.2	0.085033	1.3	0.30784	1.4	0.628013	1.4	1.32234	1.5	3.80835	1.6	10.8456
1.3	-1.01564	1.4	3.20463	1.5	5.0003	1.5	6.53214	1.6	10.0589	1.7	12.2087	1.3	0.0926198	1.4	0.332907	1.5	0.674853	1.5	1.41979	1.6	4.06157	1.7	11.4791
1.4	-1.11024	1.5	3.21882	1.6	5.18843	1.6	6.5698	1.7	10.0769	1.8	12.4382	1.4	0.100183	1.5	0.357886	1.6	0.72149	1.6	1.51666	1.7	4.31239	1.8	12.1025
1.5	-1.01564	1.6	3.2993	1.7	5.24195	1.7	6.56983	1.8	10.1655	1.9	13.608	1.5	0.107722	1.6	0.382777	1.7	0.767922	1.7	1.61294	1.8	4.56087	1.9	12.7157
1.6	-0.990299	1.7	3.7384	1.8	5.37203	1.8	6.56983	1.9	10.2378	2	15.3901	1.6	0.115238	1.7	0.407579	1.8	0.814151	1.8	1.70864	1.9	4.80699	2	13.3191
1.7	-0.658909	1.8	3.78088	1.9	5.61307	1.9	6.5698	2	10.2378	2.1	17.1001	1.7	0.12273	1.8	0.432295	1.9	0.860177	1.9	1.80375	2	5.05079	2.1	13.9128
1.8	-0.612174	1.9	3.82094	2	5.62401	2	6.56983	2.1	10.8533	2.2	18.7566	1.8	0.1302	1.9	0.456922	2	0.906001	2	1.89829	2.1	5.29231	2.2	14.497
1.9	-0.541785	2	3.85056	2.1	5.67003	2.1	6.77707	2.2	11.5778	2.3	19.9188	1.9	0.137645	2	0.481462	2.1	0.951627	2.1	1.99226	2.2	5.53155	2.3	15.0717
2	-0.508715	2.1	3.85056	2.2	5.73736	2.2	7.27638	2.3	12.1218	2.4	21.1536	2	0.145068	2.1	0.505916	2.2	0.99705	2.2	2.08565	2.3	5.76855	2.4	15.6372
2.1	-0.508715	2.2	3.89348	2.3	5.73736	2.3	7.55307	2.4	12.7916	2.5	22.2759	2.1	0.152468	2.2	0.530283	2.3	1.04228	2.3	2.17848	2.4	6.0033	2.5	16.1936
2.2	-0.494315	2.3	3.85056	2.4	5.73736	2.4	7.76861	2.5	13.1986	2.6	23.3251	2.2	0.159844	2.3	0.554565	2.4	1.0873	2.4	2.27075	2.5	6.23584	2.6	16.741
2.3	-0.508715	2.4	3.89348	2.5	5.62401	2.5	8.08561	2.6	13.8013	2.7	24.1155	2.3	0.167198	2.4	0.57876	2.5	1.13213	2.5	2.36246	2.6	6.4662	2.7	17.2797
2.4	-0.541785	2.5	3.82094	2.6	5.77985	2.6	8.33545	2.7	14.4591	2.8	24.9672	2.4	0.174528	2.5	0.602869	2.6	1.17677	2.6	2.45361	2.7	6.69439	2.8	17.8097
2.5	-0.541785	2.6	3.95677	2.7	6.01427	2.7	8.59446	2.8	14.9018	2.9	25.7355	2.5	0.181836	2.6	0.626894	2.7	1.22121	2.7	2.54421	2.8	6.92043	2.9	18.3311
2.6	-0.359892	2.7	4.01078	2.8	6.25013	2.8	8.93133	2.9	15.5239	3	26.367	2.6	0.189121	2.7	0.650833	2.8	1.26545	2.8	2.63427	2.9	7.14434	3	18.8441
2.7	-0.500275	2.8	4.03738	2.9	6.25142	2.9	9.0623	3	15.8405	3.1	27.0133	2.7	0.196384	2.8	0.674688	2.9	1.3095	2.9	2.72377	3	7.36614	3.1	19.3489
2.8	-0.366711	2.9	4.16381	3	6.27946	3	9.18671	3.1	16.1979	3.2	27.5228	2.8	0.203624	2.9	0.698459	3	1.35336	3	2.81273	3.1	7.58586	3.2	19.8456
2.9	-0.264228	3	4.16878	3.1	6.31792	3.1	9.44563	3.2	16.4762	3.3	27.9447	2.9	0.210841	3	0.722145	3.1	1.39703	3.1	2.90116	3.2	7.80351	3.3	20.3343
3	-0.212312	3.1	4.13299	3.2	6.37801	3.2	9.58447	3.3	16.6494	3.4	28.3524	3	0.218035	3.1	0.745748	3.2	1.4405	3.2	2.98905	3.3	8.01911	3.4	20.8151
3.1	-0.171833	3.2	4.20897	3.3	6.51992	3.3	9.73898	3.4	16.8948	3.5	28.773	3.1	0.225208	3.2	0.769267	3.3	1.48379	3.3	3.07641	3.4	8.23268	3.5	21.2882
3.2	-0.184645	3.3	4.16398	3.4	6.58732	3.4	9.91707	3.5	17.1846	3.6	29.1295	3.2	0.232358	3.3	0.792703	3.4	1.52688	3.4	3.16323	3.5	8.44423	3.6	21.7537
3.3	-0.233034	3.4	4.2895	3.5	6.65969	3.5	10.0021	3.6	17.3828	3.7	29.4676	3.3	0.239486	3.4	0.816056	3.5	1.56979	3.5	3.24953	3.6	8.6538	3.7	22.2116
3.4	-0.197526	3.5	4.41504	3.6	6.72442	3.6	10.1231	3.7	17.6633	3.8	29.8448	3.4	0.246591	3.5	0.839326	3.6	1.6125	3.6	3.33531	3.7	8.86139	3.8	22.6623
3.5	-0.148359	3.6	4.49866	3.7	6.79259	3.7	10.2197	3.8	17.9025	3.9	30.1841	3.5	0.253674	3.6	0.862515	3.7	1.65503	3.7	3.42057	3.8	9.06703	3.9	23.1056
3.6	-0.132674	3.7	4.49532	3.8	6.81402	3.8	10.3004	3.9	18.1531	4	30.47	3.6	0.260736	3.7	0.885621	3.8	1.69738	3.8	3.50531	3.9	9.27073	4	23.5418
3.7	-0.141733	3.8	4.53785	3.9	6.8853	3.9	10.4475	4	18.3447	4.1	30.7361	3.7	0.267775	3.8	0.908647	3.9	1.73954	3.9	3.58954	4	9.47251	4.1	23.971
3.8	-0.0687354	3.9	4.58539	4	6.98165	4	10.5348	4.1	18.5065	4.2	31.0119	3.8	0.274792	3.9	0.93159	4	1.78151	4	3.67325	4.1	9.6724	4.2	24.3933
3.9	0.00556708	4	4.61786	4.1	7.04707	4.1	10.6508	4.2	18.641	4.3	31.2658	3.9	0.281788	4	0.954451	4.1	1.82331	4.1	3.75646	4.2	9.8704	4.3	24.8088
4	0.0305517	4.1	4.66563	4.2	7.11222	4.2	10.7418	4.3	18.7852	4.4	31.4728	4	0.288762	4.1	0.977233	4.2	1.86491	4.2	3.83917	4.3	10.0665	4.4	25.2176
4.1	0.0859225	4.2	4.68862	4.3	7.17158	4.3	10.8034	4.4	18.9323	4.5	31.6964	4.1	0.295714	4.2	0.999934	4.3	1.90634	4.3	3.92138	4.4	10.2608	4.5	25.6199
4.2	0.121899	4.3	4.72278	4.4	7.24323	4.4	10.888	4.5	19.0699	4.6	31.8895	4.2	0.302644	4.3	1.02255	4.4	1.94759	4.4	4.00308	4.5	10.4533	4.6	26.0156
4.3	0.163407	4.4	4.73006	4.5	7.30779	4.5	10.9671	4.6	19.2022	4.7	32.099	4.3	0.309553	4.4	1.04509	4.5	1.98865	4.5	4.08429	4.6	10.6439	4.7	26.405
4.4	0.181079	4.5	4.74115	4.6	7.33691	4.6	11.0431	4.7	19.3256	4.8	32.2744	4.4	0.31644	4.5	1.06756	4.6	2.02953	4.6	4.16501	4.7	10.8328	4.8	26.7882
4.5	0.205367	4.6	4.78226	4.7	7.38719	4.7	11.0928	4.8	19.422	4.9	32.4694	4.5	0.323306	4.6	1.08994	4.7	2.07024	4.7	4.24524	4.8	11.0199	4.9	27.1651
4.6	0.220137	4.7	4.79766	4.8	7.41216	4.8	11.1575	4.9	19.5314	5	32.6322	4.6	0.33015	4.7	1.11224	4.8	2.11077	4.8	4.32499	4.9	11.2052	5	27.536
4.7	0.244587	4.8	4.80898	4.9	7.45217	4.9	11.2088	5	19.6311	5.1	32.7965	4.7	0.336973	4.8	1.13446	4.9	2.15112	4.9	4.40424	5	11.3888	5.1	27.901
4.8	0.255212	4.9	4.85103	5	7.47846	5	11.265	5.1	19.7156	5.2	32.9504	4.8	0.343775	4.9	1.15661	5	2.19129	5	4.48302	5.1	11.5706	5.2	28.26
4.9	0.278183	5	4.86029	5.1	7.49229	5.1	11.297	5.2	19.8153	5.3	33.0971	4.9	0.350556	5	1.17867	5.1	2.23129	5.1	4.56133	5.2	11.7507	5.3	28.6133
5	0.298515	5.1	4.88123	5.2	7.52277	5.2	11.3354	5.3	19.9008	5.4	33.2102	5	0.357315	5.1	1.20066	5.2	2.27111	5.2	4.63915	5.3	11.9292	5.4	28.9609
5.1	0.309169	5.2	4.89439	5.3	7.54204	5.3	11.3733	5.4	19.9689	5.5	33.3482	5.1	0.364054	5.2	1.22257	5.3	2.31076	5.3	4.71651	5.4	12.1059	5.5	29.3029
5.2	0.335404	5.3	4.92423	5.4	7.55096	5.4	11.3858	5.5	20.0283	5.6	33.4806	5.2	0.370771	5.3	1.24441	5.4	2.35023	5.4	4.7934	5.5	12.281	5.6	29.6394
5.3	0.352868	5.4	4.9266	5.5	7.5738	5.5	11.4392	5.6	20.1064	5.7	33.6046	5.3	0.377468	5.4	1.26616	5.5	2.38953	5.5	4.86982	5.6	12.4544	5.7	29.9705
5.4	0.340409	5.5	4.93802	5.6	7.59194	5.6	11.4553	5.7	20.155	5.8	33.7242	5.4	0.384144	5.5	1.28784	5.6	2.42866	5.6	4.94578	5.7	12.6263	5.8	30.2962
5.5	0.37415	5.6	4.94295	5.7	7.61491	5.7	11.483	5.8	20.2357	5.9	33.8396	5.5	0.390799	5.6	1.30944	5.7	2.46762	5.7	5.02128	5.8	12.7964	5.9	30.6167
5.6	0.376451	5.7	4.94496	5.8	7.6371	5.8	11.5379	5.9	20.2864	6	33.9321	5.6	0.397433	5.7	1.33097	5.8	2.50641	5.8	5.09632	5.9	12.965	6	30.9321
5.7	0.372359	5.8	4.96261	5.9	7.64647	5.9	11.5549	6	20.3355	6.1	34.0354	5.7	0.404047	5.8	1.35242	5.9	2.54503	5.9	5.17091	6	13.132	6.1	31.2424
5.8	0.396361	5.9	4.98218	6	7.66772	6	11.5882	6.1	20.4052	6.2	34.1299	5.8	0.41064	5.9	1.37379	6	2.58347	6	5.24504	6.1	13.2975	6.2	31.5476
5.9	0.404844	6	4.99296	6.1	7.67708	6.1	11.6157	6.2	20.444	6.3	34.2306	5.9	0.417212	6	1.39509	6.1	2.62176	6.1	5.31872	6.2	13.4613	6.3	31.848
6	0.412628	6.1	5.00504	6.2	7.69801	6.2	11.653	6.3	20.4953	6.4	34.3131	6	0.423764	6.1	1.41632	6.2	2.65987	6.2	5.39196	6.3	13.6237	6.4	32.1436
6.1	0.420169	6.2	5.00976	6.3	7.69671	6.3	11.6689	6.4	20.5297	6.5	34.4094	6.1	0.430295	6.2	1.43746	6.3	2.69782	6.3	5.46476	6.4	13.7845	6.5	32.4343
6.2	0.422577	6.3	5.01257	6.4	7.69525	6.4	11.7042	6.5	20.5841	6.6	34.5015	6.2	0.436807	6.3	1.45854	6.4	2.73559	6.4	5.53711	6.5	13.9437	6.6	32.7204
6.3	0.432279	6.4	5.01373	6.5	7.70173	6.5	11.723	6.6	20.6298	6.7	34.5929	6.3	0.443298	6.4	1.47954	6.5	2.77321	6.5	5.60902	6.6	14.1015	6.7	33.0019
6.4	0.437643	6.5	5.01177	6.6	7.73016	6.6	11.7473	6.7	20.6795	6.8	34.689	6.4	0.449768	6.5	1.50046	6.6	2.81066	6.6	5.6805	6.7	14.2578	6.8	33.2789
6.5	0.449789	6.6	5.03751	6.7	7.73355	6.7	11.7611	6.8	20.7178	6.9	34.7633	6.5	0.456219	6.6	1.52131	6.7	2.84794	6.7	5.75155	6.8	14.4127	6.9	33.5514
6.6	0.461916	6.7	5.02779	6.8	7.74281	6.8	11.7938	6.9	20.7722	7	34.8553	6.6	0.462649	6.7	1.54209	6.8	2.88507	6.8	5.82217	6.9	14.566	7	33.8195
6.7	0.45615	6.8	5.04288	6.9	7.76687	6.9	11.8046	7	20.803	7.1	34.9338	6.7	0.46906	6.8	1.56279	6.9	2.92203	6.9	5.89235	7	14.718	7.1	34.0834
6.8	0.462054	6.9	5.06485	7	7.76094	7	11.8285	7.1	20.8521	7.2	35.0171	6.8	0.47545	6.9	1.58342	7	2.95882	7	5.96211	7.1	14.8685	7.2	34.3429
6.9	0.482756	7	5.08643	7.1	7.78095	7.1	11.8566	7.2	20.8874	7.3	35.0861	6.9	0.481821	7	1.60398	7.1	2.99546	7.1	6.03145	7.2	15.0175	7.3	34.5983
7	0.486718	7.1	5.09274	7.2	7.80585	7.2	11.8911	7.3	20.9401	7.4	35.1564	7	0.488171	7.1	1.62447	7.2	3.03194	7.2	6.10037	7.3	15.1652	7.4	34.8496
7.1	0.501167	7.2	5.10691	7.3	7.82584	7.3	11.9206	7.4	20.971	7.5	35.2139	7.1	0.494502	7.2	1.64488	7.3	3.06826	7.3	6.16888	7.4	15.3115	7.5	35.0968
7.2	0.525086	7.3	5.12312	7.4	7.82722	7.4	11.9464	7.5	21.0166	7.6	35.286	7.2	0.500813	7.3	1.66522	7.4	3.10441	7.4	6.23696	7.5	15.4564	7.6	35.3401
7.3	0.527311	7.4	5.13934	7.5	7.83916	7.5	11.9545	7.6	21.0504	7.7	35.3529	7.3	0.507105	7.4	1.68549	7.5	3.14041	7.5	6.30463	7.6	15.5999	7.7	35.5794
7.4	0.529228	7.5	5.15796	7.6	7.83597	7.6	11.9732	7.7	21.0796	7.8	35.4281	7.4	0.513377	7.5	1.70568	7.6	3.17626	7.6	6.3719	7.7	15.7421	7.8	35.8149
7.5	0.537483	7.6	5.16853	7.7	7.84627	7.7	11.9872	7.8	21.114	7.9	35.4892	7.5	0.519629	7.6	1.72581	7.7	3.21194	7.7	6.43875	7.8	15.883	7.9	36.0466
7.6	0.537472	7.7	5.17416	7.8	7.86056	7.8	12.0053	7.9	21.143	8	35.5482	7.6	0.525862	7.7	1.74586	7.8	3.24747	7.8	6.50521	7.9	16.0225	8	36.2746
7.7	0.530589	7.8	5.18317	7.9	7.86893	7.9	12.0229	8	21.1715	8.1	35.5923	7.7	0.532076	7.8	1.76584	7.9	3.28284	7.9	6.57125	8	16.1607	8.1	36.4989
7.8	0.542196	7.9	5.17376	8	7.86708	8	12.0188	8.1	21.1901	8.2	35.6504	7.8	0.53827	7.9	1.78576	8	3.31806	8	6.6369	8.1	16.2976	8.2	36.7196
7.9	0.551711	8	5.17283	8.1	7.85651	8.1	12.0279	8.2	21.2196	8.3	35.7065	7.9	0.544445	8	1.8056	8.1	3.35313	8.1	6.70215	8.2	16.4333	8.3	36.9367
8	0.549862	8.1	5.16959	8.2	7.84857	8.2	12.0354	8.3	21.249	8.4	35.7678	8	0.550601	8.1	1.82537	8.2	3.38804	8.2	6.76701	8.3	16.5676	8.4	37.1503
8.1	0.550293	8.2	5.17431	8.3	7.84908	8.3	12.041	8.4	21.2817	8.5	35.8234	8.1	0.556737	8.2	1.84507	8.3	3.4228	8.3	6.83147	8.4	16.7007	8.5	37.3605
8.2	0.553184	8.3	5.18216	8.4	7.85328	8.4	12.0507	8.5	21.3045	8.6	35.8784	8.2	0.562854	8.3	1.8647	8.4	3.4574	8.4	6.89554	8.5	16.8325	8.6	37.5674
8.3	0.558623	8.4	5.17112	8.5	7.84757	8.5	12.0543	8.6	21.3303	8.7	35.9424	8.3	0.568953	8.4	1.88427	8.5	3.49186	8.5	6.95922	8.6	16.9631	8.7	37.7709
8.4	0.561386	8.5	5.1618	8.6	7.84688	8.6	12.0649	8.7	21.3565	8.8	36.0098	8.4	0.575032	8.5	1.90376	8.6	3.52616	8.6	7.02252	8.7	17.0925	8.8	37.9711
8.5	0.567088	8.6	5.16673	8.7	7.85668	8.7	12.0722	8.8	21.3939	8.9	36.0761	8.5	0.581092	8.6	1.92319	8.7	3.56031	8.7	7.08543	8.8	17.2206	8.9	38.1681
8.6	0.575843	8.7	5.16052	8.8	7.87112	8.8	12.0825	8.9	21.4326	9	36.1355	8.6	0.587134	8.7	1.94254	8.8	3.59432	8.8	7.14796	8.9	17.3475	9	38.3619
8.7	0.575894	8.8	5.16015	8.9	7.87989	8.9	12.0893	9	21.4636	9.1	36.1949	8.7	0.593157	8.8	1.96183	8.9	3.62817	8.9	7.21012	9	17.4733	9.1	38.5526
8.8	0.577952	8.9	5.16142	9	7.88675	9	12.0994	9.1	21.4956	9.2	36.2503	8.8	0.599161	8.9	1.98105	9	3.66188	9	7.27189	9.1	17.5978	9.2	38.7403
8.9	0.588482	9	5.16243	9.1	7.89223	9.1	12.1089	9.2	21.5267	9.3	36.3068	8.9	0.605146	9	2.0002	9.1	3.69544	9.1	7.33329	9.2	17.7212	9.3	38.9249
9	0.590661	9.1	5.16353	9.2	7.89119	9.2	12.1195	9.3	21.551	9.4	36.359	9	0.611112	9.1	2.01928	9.2	3.72885	9.2	7.39432	9.3	17.8434	9.4	39.1065
9.1	0.593625	9.2	5.16424	9.3	7.89876	9.3	12.1328	9.4	21.5731	9.5	36.4064	9.1	0.617061	9.2	2.0383	9.3	3.76212	9.3	7.45498	9.4	17.9645	9.5	39.2853
9.2	0.596648	9.3	5.16647	9.4	7.90735	9.4	12.1466	9.5	21.6056	9.6	36.4532	9.2	0.62299	9.3	2.05725	9.4	3.79524	9.4	7.51528	9.5	18.0844	9.6	39.4611
9.3	0.602285	9.4	5.16995	9.5	7.9172	9.5	12.1627	9.6	21.6284	9.7	36.5125	9.3	0.628901	9.4	2.07613	9.5	3.82821	9.5	7.5752	9.6	18.2032	9.7	39.6341
9.4	0.604153	9.5	5.17435	9.6	7.92326	9.6	12.1755	9.7	21.6605	9.8	36.5615	9.4	0.634794	9.5	2.09495	9.6	3.86104	9.6	7.63477	9.7	18.3209	9.8	39.8044
9.5	0.607819	9.6	5.1764	9.7	7.93263	9.7	12.1903	9.8	21.6928	9.9	36.6072	9.5	0.640668	9.6	2.1137	9.7	3.89373	9.7	7.69397	9.8	18.4375	9.9	39.9718
9.6	0.61003	9.7	5.18076	9.8	7.93707	9.8	12.2049	9.9	21.7243	10	36.6662	9.6	0.646524	9.7	2.13238	9.8	3.92627	9.8	7.75281	9.9	18.5529	10	40.1366
9.7	0.617777	9.8	5.18261	9.9	7.94422	9.9	12.2145	10	21.7579	10.1	36.7179	9.7	0.652361	9.8	2.15099	9.9	3.95867	9.9	7.8113	10	18.6673	10.1	40.2988
9.8	0.623812	9.9	5.18811	10	7.94829	10	12.2279	10.1	21.7918	10.2	36.7644	9.8	0.658181	9.9	2.16954	10	3.99093	10	7.86943	10.1	18.7806	10.2	40.4583
9.9	0.627482	10	5.19158	10.1	7.95509	10.1	12.2425	10.2	21.8236	10.3	36.8153	9.9	0.663982	10	2.18803	10.1	4.02305	10.1	7.92721	10.2	18.8929	10.3	40.6153
10	0.632124	10.1	5.19475	10.2	7.95998	10.2	12.2567	10.3	21.851	10.4	36.8683	10	0.669766	10.1	2.20645	10.2	4.05503	10.2	7.98464	10.3	19.0041	10.4	40.7697
10.1	0.640382	10.2	5.19375	10.3	7.96379	10.3	12.2695	10.4	21.8785	10.5	36.9188	10.1	0.675531	10.2	2.2248	10.3	4.08687	10.3	8.04173	10.4	19.1142	10.5	40.9217
10.2	0.644393	10.3	5.19466	10.4	7.96502	10.4	12.2799	10.5	21.9035	10.6	36.9681	10.2	0.681278	10.3	2.24309	10.4	4.11857	10.4	8.09846	10.5	19.2233	10.6	41.0712
10.3	0.644466	10.4	5.19877	10.5	7.97157	10.5	12.293	10.6	21.9313	10.7	37.0233	10.3	0.687008	10.4	2.26132	10.5	4.15013	10.5	8.15486	10.6	19.3314	10.7	41.2183
10.4	0.64778	10.5	5.19905	10.6	7.97969	10.6	12.3074	10.7	21.9596	10.8	37.0694	10.4	0.69272	10.5	2.27948	10.6	4.18155	10.6	8.21091	10.7	19.4384	10.8	41.3631
10.5	0.650775	10.6	5.1979	10.7	7.98515	10.7	12.3176	10.8	21.9863	10.9	37.1203	10.5	0.698413	10.6	2.29758	10.7	4.21283	10.7	8.26662	10.8	19.5445	10.9	41.5055
10.6	0.651379	10.7	5.19536	10.8	7.98768	10.8	12.3265	10.9	22.0091	11	37.1688	10.6	0.70409	10.7	2.31561	10.8	4.24398	10.8	8.32199	10.9	19.6495	11	41.6456
10.7	0.64882	10.8	5.19412	10.9	7.99783	10.9	12.3383	11	22.0331	11.1	37.2187	10.7	0.709748	10.8	2.33358	10.9	4.27499	10.9	8.37703	11	19.7536	11.1	41.7834
10.8	0.648375	10.9	5.19667	11	8.00064	11	12.3486	11.1	22.0583	11.2	37.2683	10.8	0.715389	10.9	2.35148	11	4.30587	11	8.43173	11.1	19.8567	11.2	41.9191
10.9	0.651392	11	5.19601	11.1	8.00362	11.1	12.361	11.2	22.0855	11.3	37.3173	10.9	0.721012	11	2.36932	11.1	4.33661	11.1	8.48611	11.2	19.9588	11.3	42.0525
11	0.652073	11.1	5.19612	11.2	8.00609	11.2	12.3706	11.3	22.1128	11.4	37.3652	11	0.726618	11.1	2.3871	11.2	4.36721	11.2	8.54015	11.3	20.0599	11.4	42.1838
11.1	0.652745	11.2	5.20121	11.3	8.01298	11.3	12.3841	11.4	22.1397	11.5	37.4121	11.1	0.732206	11.2	2.40482	11.3	4.39768	11.3	8.59387	11.4	20.1601	11.5	42.313
11.2	0.653305	11.3	5.20288	11.4	8.01984	11.4	12.397	11.5	22.1663	11.6	37.4619	11.2	0.737777	11.3	2.42247	11.4	4.42802	11.4	8.64726	11.5	20.2594	11.6	42.4402
11.3	0.657363	11.4	5.20529	11.5	8.02418	11.5	12.4087	11.6	22.1919	11.7	37.5122	11.3	0.74333	11.4	2.44006	11.5	4.45822	11.5	8.70032	11.6	20.3577	11.7	42.5652
11.4	0.658347	11.5	5.20376	11.6	8.03036	11.6	12.4202	11.7	22.2189	11.8	37.5597	11.4	0.748866	11.5	2.45759	11.6	4.4883	11.6	8.75307	11.7	20.4551	11.8	42.6883
11.5	0.663676	11.6	5.20963	11.7	8.03647	11.7	12.427	11.8	22.2509	11.9	37.6031	11.5	0.754385	11.6	2.47506	11.7	4.51824	11.7	8.8055	11.8	20.5516	11.9	42.8094
11.6	0.667118	11.7	5.21451	11.8	8.04286	11.8	12.4388	11.9	22.2807	12	37.6517	11.6	0.759887	11.7	2.49246	11.8	4.54805	11.8	8.8576	11.9	20.6472	12	42.9285
11.7	0.666996	11.8	5.22167	11.9	8.04981	11.9	12.4501	12	22.307	12.1	37.6987	11.7	0.765372	11.8	2.5098	11.9	4.57773	11.9	8.9094	12	20.7418	12.1	43.0457
11.8	0.672481	11.9	5.22983	12	8.05818	12	12.4593	12.1	22.3331	12.2	37.7449	11.8	0.770839	11.9	2.52709	12	4.60728	12	8.96087	12.1	20.8356	12.2	43.161
11.9	0.678188	12	5.23303	12.1	8.06492	12.1	12.469	12.2	22.3614	12.3	37.7894	11.9	0.77629	12	2.54431	12.1	4.6367	12.1	9.01204	12.2	20.9285	12.3	43.2745
12	0.681525	12.1	5.23628	12.2	8.06974	12.2	12.4789	12.3	22.386	12.4	37.8346	12	0.781723	12.1	2.56147	12.2	4.66599	12.2	9.0629	12.3	21.0205	12.4	43.3862
12.1	0.681509	12.2	5.23887	12.3	8.07365	12.3	12.4898	12.4	22.4145	12.5	37.8748	12.1	0.78714	12.2	2.57856	12.3	4.69515	12.3	9.11345	12.4	21.1117	12.5	43.496
12.2	0.682444	12.3	5.23961	12.4	8.07773	12.4	12.4993	12.5	22.4414	12.6	37.9234	12.2	0.79254	12.3	2.5956	12.4	4.72419	12.4	9.16369	12.5	21.202	12.6	43.6041
12.3	0.681982	12.4	5.24069	12.5	8.08348	12.5	12.5072	12.6	22.4666	12.7	37.9755	12.3	0.797923	12.4	2.61258	12.5	4.7531	12.5	9.21362	12.6	21.2914	12.7	43.7104
12.4	0.68351	12.5	5.23892	12.6	8.08776	12.6	12.5188	12.7	22.4907	12.8	38.021	12.4	0.803289	12.5	2.6295	12.6	4.78188	12.6	9.26326	12.7	21.38	12.8	43.8151
12.5	0.68555	12.6	5.24146	12.7	8.09401	12.7	12.5285	12.8	22.5107	12.9	38.0633	12.5	0.808638	12.6	2.64636	12.7	4.81053	12.7	9.31259	12.8	21.4678	12.9	43.918
12.6	0.690155	12.7	5.24435	12.8	8.09819	12.8	12.5367	12.9	22.5345	13	38.106	12.6	0.813971	12.7	2.66316	12.8	4.83906	12.8	9.36163	12.9	21.5547	13	44.0193
12.7	0.695046	12.8	5.24743	12.9	8.09908	12.9	12.547	13	22.5616	13.1	38.151	12.7	0.819287	12.8	2.6799	12.9	4.86747	12.9	9.41036	13	21.6408	13.1	44.119
12.8	0.694215	12.9	5.24766	13	8.10238	13	12.5574	13.1	22.5883	13.2	38.1969	12.8	0.824587	12.9	2.69658	13	4.89575	13	9.45881	13.1	21.7261	13.2	44.217
12.9	0.69446	13	5.24957	13.1	8.10845	13.1	12.57	13.2	22.6129	13.3	38.2412	12.9	0.82987	13	2.7132	13.1	4.92391	13.1	9.50696	13.2	21.8107	13.3	44.3135
13	0.699419	13.1	5.24843	13.2	8.11661	13.2	12.583	13.3	22.6367	13.4	38.2815	13	0.835136	13.1	2.72976	13.2	4.95194	13.2	9.55481	13.3	21.8944	13.4	44.4084
13.1	0.701264	13.2	5.24927	13.3	8.12358	13.3	12.5905	13.4	22.6603	13.5	38.3257	13.1	0.840387	13.2	2.74627	13.3	4.97985	13.3	9.60238	13.4	21.9773	13.5	44.5018
13.2	0.708399	13.3	5.24985	13.4	8.12725	13.4	12.5993	13.5	22.6821	13.6	38.3666	13.2	0.845621	13.3	2.76271	13.4	5.00764	13.4	9.64966	13.5	22.0594	13.6	44.5937
13.3	0.708971	13.4	5.24758	13.5	8.13389	13.5	12.6068	13.6	22.7058	13.7	38.4102	13.3	0.850838	13.4	2.7791	13.5	5.03531	13.5	9.69665	13.6	22.1408	13.7	44.6841
13.4	0.70808	13.5	5.24706	13.6	8.13913	13.6	12.6121	13.7	22.7354	13.8	38.4532	13.4	0.856039	13.5	2.79543	13.6	5.06286	13.6	9.74336	13.7	22.2214	13.8	44.7731
13.5	0.710579	13.6	5.24673	13.7	8.14586	13.7	12.6237	13.8	22.7606	13.9	38.4985	13.5	0.861225	13.6	2.8117	13.7	5.09028	13.7	9.78978	13.8	22.3013	13.9	44.8606
13.6	0.709677	13.7	5.25196	13.8	8.15097	13.8	12.6358	13.9	22.7843	14	38.5406	13.6	0.866394	13.7	2.82792	13.8	5.11759	13.8	9.83592	13.9	22.3803	14	44.9467
13.7	0.709843	13.8	5.25729	13.9	8.15376	13.9	12.6487	14	22.8068	14.1	38.5841	13.7	0.871546	13.8	2.84407	13.9	5.14477	13.9	9.88179	14	22.4587	14.1	45.0314
13.8	0.716981	13.9	5.26244	14	8.15991	14	12.6605	14.1	22.8338	14.2	38.6247	13.8	0.876683	13.9	2.86017	14	5.17184	14	9.92737	14.1	22.5363	14.2	45.1148
13.9	0.72251	14	5.26236	14.1	8.16984	14.1	12.6747	14.2	22.8587	14.3	38.6624	13.9	0.881804	14	2.87622	14.1	5.19879	14.1	9.97268	14.2	22.6132	14.3	45.1968
14	0.720962	14.1	5.26363	14.2	8.1754	14.2	12.687	14.3	22.8812	14.4	38.7053	14	0.886909	14.1	2.8922	14.2	5.22562	14.2	10.0177	14.3	22.6893	14.4	45.2775
14.1	0.723736	14.2	5.26508	14.3	8.18139	14.3	12.6918	14.4	22.9066	14.5	38.7505	14.1	0.891998	14.2	2.90813	14.3	5.25233	14.3	10.0625	14.4	22.7648	14.5	45.3569
14.2	0.724638	14.3	5.26361	14.4	8.18573	14.4	12.7002	14.5	22.933	14.6	38.7871	14.2	0.897071	14.3	2.92401	14.4	5.27893	14.4	10.107	14.5	22.8395	14.6	45.4351
14.3	0.723799	14.4	5.266	14.5	8.19462	14.5	12.7141	14.6	22.9558	14.7	38.8329	14.3	0.902129	14.4	2.93982	14.5	5.30541	14.5	10.1512	14.6	22.9135	14.7	45.5119
14.4	0.725023	14.5	5.27233	14.6	8.19708	14.6	12.7212	14.7	22.9822	14.8	38.873	14.4	0.90717	14.5	2.95558	14.6	5.33177	14.6	10.1951	14.7	22.9869	14.8	45.5876
14.5	0.728763	14.6	5.27567	14.7	8.20248	14.7	12.7359	14.8	23.0059	14.9	38.9127	14.5	0.912196	14.6	2.97129	14.7	5.35802	14.7	10.2388	14.8	23.0595	14.9	45.662
14.6	0.72459	14.7	5.27898	14.8	8.2046	14.8	12.7459	14.9	23.0303	15	38.9519	14.6	0.917206	14.7	2.98694	14.8	5.38415	14.8	10.2823	14.9	23.1314	15	45.7352
14.7	0.728935	14.8	5.27852	14.9	8.20922	14.9	12.7589	15	23.0516	15.1	38.9931	14.7	0.922201	14.8	3.00253	14.9	5.41017	14.9	10.3254	15	23.2027	15.1	45.8073
14.8	0.72888	14.9	5.27897	15	8.21297	15	12.769	15.1	23.0781	15.2	39.0336	14.8	0.92718	14.9	3.01807	15	5.43608	15	10.3683	15.1	23.2733	15.2	45.8781
14.9	0.731361	15	5.28062	15.1	8.21804	15.1	12.7849	15.2	23.0984	15.3	39.074	14.9	0.932143	15	3.03356	15.1	5.46187	15.1	10.4109	15.2	23.3433	15.3	45.9479
15	0.731024	15.1	5.28438	15.2	8.22431	15.2	12.7989	15.3	23.1209	15.4	39.1131	15	0.937091	15.1	3.04899	15.2	5.48755	15.2	10.4533	15.3	23.4125	15.4	46.0165
15.1	0.733991	15.2	5.28961	15.3	8.23173	15.3	12.8098	15.4	23.1459	15.5	39.1481	15.1	0.942024	15.2	3.06436	15.3	5.51311	15.3	10.4954	15.4	23.4812	15.5	46.084
15.2	0.735122	15.3	5.29449	15.4	8.23554	15.4	12.8219	15.5	23.1681	15.6	39.189	15.2	0.946942	15.3	3.07969	15.4	5.53857	15.4	10.5373	15.5	23.5492	15.6	46.1504
15.3	0.738996	15.4	5.29614	15.5	8.23788	15.5	12.8323	15.6	23.1936	15.7	39.2284	15.3	0.951844	15.4	3.09495	15.5	5.56391	15.5	10.5789	15.6	23.6165	15.7	46.2158
15.4	0.740875	15.5	5.29753	15.6	8.24192	15.6	12.8449	15.7	23.2166	15.8	39.2657	15.4	0.95673	15.5	3.11016	15.6	5.58914	15.6	10.6203	15.7	23.6832	15.8	46.2801
15.5	0.743195	15.6	5.29741	15.7	8.24715	15.7	12.8563	15.8	23.2388	15.9	39.3016	15.5	0.961602	15.6	3.12532	15.7	5.61426	15.7	10.6614	15.8	23.7493	15.9	46.3434
15.6	0.746303	15.7	5.30036	15.8	8.24922	15.8	12.8675	15.9	23.2591	16	39.3368	15.6	0.966458	15.7	3.14043	15.8	5.63928	15.8	10.7023	15.9	23.8147	16	46.4056
15.7	0.749428	15.8	5.30428	15.9	8.25529	15.9	12.8787	16	23.2811	16.1	39.3751	15.7	0.971299	15.8	3.15548	15.9	5.66418	15.9	10.7429	16	23.8796	16.1	46.4669
15.8	0.751898	15.9	5.30734	16	8.25879	16	12.8888	16.1	23.3057	16.2	39.4124	15.8	0.976126	15.9	3.17048	16	5.68897	16	10.7832	16.1	23.9438	16.2	46.5271
15.9	0.75223	16	5.30973	16.1	8.26646	16.1	12.8993	16.2	23.329	16.3	39.4489	15.9	0.980937	16	3.18543	16.1	5.71366	16.1	10.8234	16.2	24.0074	16.3	46.5864
16	0.752742	16.1	5.31266	16.2	8.27113	16.2	12.9083	16.3	23.3522	16.4	39.4864	16	0.985733	16.1	3.20032	16.2	5.73823	16.2	10.8632	16.3	24.0705	16.4	46.6448
16.1	0.754476	16.2	5.31702	16.3	8.27666	16.3	12.9167	16.4	23.3754	16.5	39.5264	16.1	0.990514	16.2	3.21516	16.3	5.7627	16.3	10.9029	16.4	24.1329	16.5	46.7022
16.2	0.756714	16.3	5.32102	16.4	8.28139	16.4	12.9247	16.5	23.4013	16.6	39.5658	16.2	0.99528	16.3	3.22995	16.4	5.78706	16.4	10.9423	16.5	24.1947	16.6	46.7587
16.3	0.758852	16.4	5.32498	16.5	8.28694	16.5	12.9397	16.6	23.4255	16.7	39.602	16.3	1.00003	16.4	3.24468	16.5	5.81132	16.5	10.9814	16.6	24.256	16.7	46.8142
16.4	0.763453	16.5	5.32709	16.6	8.28992	16.6	12.9491	16.7	23.4453	16.8	39.6414	16.4	1.00477	16.5	3.25937	16.6	5.83547	16.6	11.0203	16.7	24.3167	16.8	46.8689
16.5	0.767004	16.6	5.33148	16.7	8.29375	16.7	12.9602	16.8	23.4666	16.9	39.6831	16.5	1.00949	16.6	3.274	16.7	5.85951	16.7	11.059	16.8	24.3768	16.9	46.9227
16.6	0.769199	16.7	5.33486	16.8	8.30229	16.8	12.971	16.9	23.4877	17	39.7244	16.6	1.0142	16.7	3.28858	16.8	5.88345	16.8	11.0975	16.9	24.4364	17	46.9756
16.7	0.771986	16.8	5.33639	16.9	8.30867	16.9	12.9831	17	23.5161	17.1	39.7672	16.7	1.01889	16.8	3.30311	16.9	5.90728	16.9	11.1357	17	24.4953	17.1	47.0277
16.8	0.776174	16.9	5.3411	17	8.3118	17	12.9937	17.1	23.5415	17.2	39.8051	16.8	1.02357	16.9	3.31758	17	5.93101	17	11.1737	17.1	24.5538	17.2	47.0789
16.9	0.777527	17	5.34444	17.1	8.32089	17.1	13.0072	17.2	23.5681	17.3	39.8417	16.9	1.02823	17	3.33201	17.1	5.95463	17.1	11.2114	17.2	24.6117	17.3	47.1293
17	0.781033	17.1	5.35	17.2	8.33011	17.2	13.0198	17.3	23.5927	17.4	39.8821	17	1.03288	17.1	3.34638	17.2	5.97815	17.2	11.249	17.3	24.669	17.4	47.1789
17.1	0.786827	17.2	5.35521	17.3	8.33724	17.3	13.0332	17.4	23.6172	17.5	39.9211	17.1	1.03751	17.2	3.36071	17.3	6.00157	17.3	11.2863	17.4	24.7258	17.5	47.2278
17.2	0.792173	17.3	5.35818	17.4	8.33927	17.4	13.0413	17.5	23.6445	17.6	39.9622	17.2	1.04213	17.3	3.37498	17.4	6.02489	17.4	11.3233	17.5	24.7821	17.6	47.2758
17.3	0.799254	17.4	5.36335	17.5	8.34583	17.5	13.056	17.6	23.6703	17.7	39.9997	17.3	1.04674	17.4	3.3892	17.5	6.0481	17.5	11.3602	17.6	24.8378	17.7	47.323
17.4	0.801901	17.5	5.36765	17.6	8.35323	17.6	13.0688	17.7	23.6936	17.8	40.0352	17.4	1.05133	17.5	3.40337	17.6	6.07122	17.6	11.3968	17.7	24.893	17.8	47.3695
17.5	0.805724	17.6	5.3736	17.7	8.3635	17.7	13.0805	17.8	23.7158	17.9	40.0734	17.5	1.05591	17.6	3.4175	17.7	6.09423	17.7	11.4332	17.8	24.9477	17.9	47.4152
17.6	0.810696	17.7	5.37977	17.8	8.36889	17.8	13.0936	17.9	23.7361	18	40.1128	17.6	1.06047	17.7	3.43157	17.8	6.11714	17.8	11.4694	17.9	25.0019	18	47.4602
17.7	0.813011	17.8	5.38202	17.9	8.37434	17.9	13.104	18	23.761	18.1	40.1517	17.7	1.06502	17.8	3.44559	17.9	6.13995	17.9	11.5054	18	25.0555	18.1	47.5045
17.8	0.81538	17.9	5.38242	18	8.37994	18	13.1138	18.1	23.7858	18.2	40.1877	17.8	1.06955	17.9	3.45957	18	6.16266	18	11.5411	18.1	25.1087	18.2	47.5481
17.9	0.814927	18	5.38097	18.1	8.38312	18.1	13.1269	18.2	23.8091	18.3	40.2297	17.9	1.07407	18	3.47349	18.1	6.18527	18.1	11.5766	18.2	25.1613	18.3	47.5909
18	0.814788	18.1	5.38422	18.2	8.39032	18.2	13.1347	18.3	23.8296	18.4	40.27	18	1.07858	18.1	3.48736	18.2	6.20778	18.2	11.612	18.3	25.2135	18.4	47.6331
18.1	0.820415	18.2	5.38939	18.3	8.39609	18.3	13.1429	18.4	23.8519	18.5	40.3117	18.1	1.08307	18.2	3.50119	18.3	6.23019	18.3	11.6471	18.4	25.2652	18.5	47.6746
18.2	0.825088	18.3	5.39052	18.4	8.39976	18.4	13.1522	18.5	23.8748	18.6	40.35	18.2	1.08755	18.3	3.51497	18.4	6.25251	18.4	11.6819	18.5	25.3164	18.6	47.7154
18.3	0.828001	18.4	5.39067	18.5	8.40892	18.5	13.163	18.6	23.8952	18.7	40.3872	18.3	1.09201	18.4	3.52869	18.5	6.27472	18.5	11.7166	18.6	25.3671	18.7	47.7556
18.4	0.830388	18.5	5.39783	18.6	8.41712	18.6	13.1767	18.7	23.9213	18.8	40.4209	18.4	1.09646	18.5	3.54237	18.6	6.29684	18.6	11.7511	18.7	25.4173	18.8	47.7951
18.5	0.838245	18.6	5.40665	18.7	8.42577	18.7	13.1872	18.8	23.9427	18.9	40.4548	18.5	1.1009	18.6	3.556	18.7	6.31887	18.7	11.7853	18.8	25.467	18.9	47.834
18.6	0.842005	18.7	5.41179	18.8	8.43127	18.8	13.196	18.9	23.9659	19	40.492	18.6	1.10532	18.7	3.56959	18.8	6.34079	18.8	11.8194	18.9	25.5163	19	47.8723
18.7	0.845725	18.8	5.41249	18.9	8.43405	18.9	13.2063	19	23.9897	19.1	40.5259	18.7	1.10973	18.8	3.58312	18.9	6.36262	18.9	11.8532	19	25.5651	19.1	47.9099
18.8	0.847761	18.9	5.41532	19	8.44024	19	13.2183	19.1	24.0107	19.2	40.5618	18.8	1.11413	18.9	3.59661	19	6.38436	19	11.8869	19.1	25.6135	19.2	47.947
18.9	0.853409	19	5.41876	19.1	8.4481	19.1	13.2289	19.2	24.0295	19.3	40.5935	18.9	1.11851	19	3.61005	19.1	6.406	19.1	11.9203	19.2	25.6614	19.3	47.9834
19	0.858407	19.1	5.41879	19.2	8.45179	19.2	13.2375	19.3	24.0492	19.4	40.6272	19	1.12287	19.1	3.62344	19.2	6.42754	19.2	11.9535	19.3	25.7088	19.4	48.0193
19.1	0.857951	19.2	5.42175	19.3	8.45485	19.3	13.2433	19.4	24.0705	19.5	40.6644	19.1	1.12723	19.2	3.63678	19.3	6.449	19.3	11.9866	19.4	25.7559	19.5	48.0545
19.2	0.860519	19.3	5.4249	19.4	8.45985	19.4	13.2561	19.5	24.0904	19.6	40.6971	19.2	1.13157	19.3	3.65008	19.4	6.47035	19.4	12.0194	19.5	25.8024	19.6	48.0892
19.3	0.860653	19.4	5.42803	19.5	8.46194	19.5	13.2686	19.6	24.1112	19.7	40.7352	19.3	1.1359	19.4	3.66333	19.5	6.49162	19.5	12.052	19.6	25.8485	19.7	48.1234
19.4	0.864231	19.5	5.43263	19.6	8.4668	19.6	13.2795	19.7	24.1345	19.8	40.7688	19.4	1.14021	19.5	3.67653	19.6	6.51279	19.6	12.0845	19.7	25.8942	19.8	48.157
19.5	0.867345	19.6	5.4314	19.7	8.47405	19.7	13.292	19.8	24.1509	19.9	40.7985	19.5	1.14451	19.6	3.68969	19.7	6.53386	19.7	12.1167	19.8	25.9395	19.9	48.1901
19.6	0.867173	19.7	5.43652	19.8	8.47469	19.8	13.2994	19.9	24.1707	20	40.8317	19.6	1.1488	19.7	3.7028	19.8	6.55485	19.8	12.1487	19.9	25.9843	20	48.2226
19.7	0.871739	19.8	5.43613	19.9	8.47957	19.9	13.3058	20	24.1924	20.1	40.8706	19.7	1.15307	19.8	3.71586	19.9	6.57574	19.9	12.1806	20	26.0287	20.1	48.2546
19.8	0.872059	19.9	5.43242	20	8.48432	20	13.3152	20.1	24.2153	20.2	40.908	19.8	1.15733	19.9	3.72888	20	6.59654	20	12.2122	20.1	26.0727	20.2	48.2861
19.9	0.871286	20	5.4349	20.1	8.49171	20.1	13.3277	20.2	24.24	20.3	40.9445	19.9	1.16158	20	3.74185	20.1	6.61726	20.1	12.2437	20.2	26.1163	20.3	48.3171
20	0.871679	20.1	5.44596	20.2	8.49478	20.2	13.336	20.3	24.2619	20.4	40.9798	20	1.16581	20.1	3.75478	20.2	6.63788	20.2	12.275	20.3	26.1595	20.4	48.3476
20.1	0.87761	20.2	5.45122	20.3	8.50001	20.3	13.3425	20.4	24.2834	20.5	41.0156	20.1	1.17003	20.2	3.76766	20.3	6.65841	20.3	12.3061	20.4	26.2022	20.5	48.3776
20.2	0.880683	20.3	5.45314	20.4	8.50394	20.4	13.3558	20.5	24.3067	20.6	41.0521	20.2	1.17424	20.3	3.78049	20.4	6.67885	20.4	12.3369	20.5	26.2446	20.6	48.4071
20.3	0.882054	20.4	5.45965	20.5	8.51058	20.5	13.368	20.6	24.3289	20.7	41.0862	20.3	1.17843	20.4	3.79328	20.5	6.6992	20.5	12.3677	20.6	26.2866	20.7	48.4361
20.4	0.887887	20.5	5.46381	20.6	8.51645	20.6	13.3787	20.7	24.3527	20.8	41.1224	20.4	1.18261	20.5	3.80602	20.6	6.71946	20.6	12.3982	20.7	26.3281	20.8	48.4647
20.5	0.895538	20.6	5.46731	20.7	8.52122	20.7	13.3921	20.8	24.3719	20.9	41.1581	20.5	1.18678	20.6	3.81872	20.7	6.73963	20.7	12.4285	20.8	26.3693	20.9	48.4928
20.6	0.898921	20.7	5.4727	20.8	8.52471	20.8	13.4008	20.9	24.3926	21	41.1941	20.6	1.19094	20.7	3.83137	20.8	6.75972	20.8	12.4587	20.9	26.4101	21	48.5204
20.7	0.904158	20.8	5.47473	20.9	8.5351	20.9	13.4118	21	24.4162	21.1	41.2296	20.7	1.19508	20.8	3.84398	20.9	6.77971	20.9	12.4886	21	26.4505	21.1	48.5477
20.8	0.904858	20.9	5.48033	21	8.54033	21	13.4211	21.1	24.4391	21.2	41.2675	20.8	1.19921	20.9	3.85655	21	6.79962	21	12.5184	21.1	26.4905	21.2	48.5744
20.9	0.91015	21	5.48394	21.1	8.54861	21.1	13.4331	21.2	24.4593	21.3	41.3018	20.9	1.20332	21	3.86907	21.1	6.81944	21.1	12.548	21.2	26.5302	21.3	48.6008
21	0.91422	21.1	5.49355	21.2	8.55737	21.2	13.4431	21.3	24.4843	21.4	41.3369	21	1.20743	21.1	3.88154	21.2	6.83918	21.2	12.5774	21.3	26.5694	21.4	48.6267
21.1	0.920098	21.2	5.49764	21.3	8.56398	21.3	13.4528	21.4	24.5103	21.5	41.3682	21.1	1.21152	21.2	3.89398	21.3	6.85883	21.3	12.6067	21.4	26.6083	21.5	48.6522
21.2	0.923685	21.3	5.5013	21.4	8.57386	21.4	13.47	21.5	24.5374	21.6	41.4049	21.2	1.21559	21.3	3.90636	21.4	6.87839	21.4	12.6358	21.5	26.6469	21.6	48.6773
21.3	0.926662	21.4	5.50776	21.5	8.58393	21.5	13.4815	21.6	24.5645	21.7	41.4389	21.3	1.21966	21.4	3.91871	21.5	6.89787	21.5	12.6647	21.6	26.685	21.7	48.702
21.4	0.928987	21.5	5.51089	21.6	8.5954	21.6	13.4935	21.7	24.5835	21.8	41.4765	21.4	1.22371	21.5	3.93101	21.6	6.91726	21.6	12.6934	21.7	26.7229	21.8	48.7263
21.5	0.934355	21.6	5.52157	21.7	8.60364	21.7	13.5021	21.8	24.6069	21.9	41.5111	21.5	1.22775	21.6	3.94326	21.7	6.93657	21.7	12.7219	21.8	26.7603	21.9	48.7502
21.6	0.939032	21.7	5.53133	21.8	8.61261	21.8	13.5144	21.9	24.6292	22	41.5468	21.6	1.23178	21.7	3.95548	21.8	6.95579	21.8	12.7503	21.9	26.7974	22	48.7737
21.7	0.941664	21.8	5.53871	21.9	8.6222	21.9	13.5232	22	24.6519	22.1	41.5851	21.7	1.23579	21.8	3.96765	21.9	6.97493	21.9	12.7785	22	26.8342	22.1	48.7968
21.8	0.94376	21.9	5.54053	22	8.62849	22	13.5347	22.1	24.6724	22.2	41.6138	21.8	1.2398	21.9	3.97977	22	6.99398	22	12.8065	22.1	26.8706	22.2	48.8196
21.9	0.943553	22	5.54483	22.1	8.63421	22.1	13.5486	22.2	24.6878	22.3	41.6481	21.9	1.24379	22	3.99186	22.1	7.01295	22.1	12.8344	22.2	26.9066	22.3	48.842
22	0.945197	22.1	5.54929	22.2	8.63674	22.2	13.5549	22.3	24.704	22.4	41.6847	22	1.24776	22.1	4.0039	22.2	7.03184	22.2	12.8621	22.3	26.9424	22.4	48.864
22.1	0.948747	22.2	5.54964	22.3	8.64352	22.3	13.5637	22.4	24.7242	22.5	41.7192	22.1	1.25173	22.2	4.0159	22.3	7.05065	22.3	12.8896	22.4	26.9778	22.5	48.8857
22.2	0.948751	22.3	5.5496	22.4	8.65166	22.4	13.5753	22.5	24.7458	22.6	41.7495	22.2	1.25568	22.3	4.02786	22.4	7.06937	22.4	12.917	22.5	27.0128	22.6	48.907
22.3	0.949775	22.4	5.55257	22.5	8.65967	22.5	13.59	22.6	24.7653	22.7	41.7865	22.3	1.25962	22.4	4.03977	22.5	7.08801	22.5	12.9442	22.6	27.0475	22.7	48.928
22.4	0.950362	22.5	5.55871	22.6	8.66865	22.6	13.5975	22.7	24.7849	22.8	41.8185	22.4	1.26355	22.5	4.05164	22.6	7.10657	22.6	12.9712	22.7	27.0819	22.8	48.9487
22.5	0.952434	22.6	5.56041	22.7	8.68031	22.7	13.6096	22.8	24.8075	22.9	41.8529	22.5	1.26747	22.6	4.06347	22.7	7.12505	22.7	12.998	22.8	27.116	22.9	48.969
22.6	0.955925	22.7	5.56198	22.8	8.68629	22.8	13.6174	22.9	24.8326	23	41.8863	22.6	1.27137	22.7	4.07526	22.8	7.14344	22.8	13.0247	22.9	27.1498	23	48.989
22.7	0.9599	22.8	5.56353	22.9	8.69242	22.9	13.631	23	24.8536	23.1	41.9196	22.7	1.27526	22.8	4.08701	22.9	7.16176	22.9	13.0513	23	27.1832	23.1	49.0087
22.8	0.959431	22.9	5.57132	23	8.69888	23	13.6413	23.1	24.8717	23.2	41.9517	22.8	1.27914	22.9	4.09871	23	7.18	23	13.0777	23.1	27.2163	23.2	49.028
22.9	0.963163	23	5.57529	23.1	8.70652	23.1	13.6501	23.2	24.8928	23.3	41.9857	22.9	1.28301	23	4.11038	23.1	7.19815	23.1	13.1039	23.2	27.2491	23.3	49.0471
23	0.967689	23.1	5.57539	23.2	8.71417	23.2	13.6585	23.3	24.9131	23.4	42.0177	23	1.28686	23.1	4.122	23.2	7.21623	23.2	13.1299	23.3	27.2816	23.4	49.0658
23.1	0.968622	23.2	5.57916	23.3	8.72055	23.3	13.6657	23.4	24.9324	23.5	42.0489	23.1	1.29071	23.2	4.13358	23.3	7.23423	23.3	13.1558	23.4	27.3138	23.5	49.0842
23.2	0.970225	23.3	5.5821	23.4	8.72582	23.4	13.6728	23.5	24.9514	23.6	42.0827	23.2	1.29454	23.3	4.14512	23.4	7.25215	23.4	13.1816	23.5	27.3457	23.6	49.1024
23.3	0.971746	23.4	5.58132	23.5	8.73146	23.5	13.68	23.6	24.966	23.7	42.1136	23.3	1.29836	23.4	4.15662	23.5	7.26999	23.5	13.2072	23.6	27.3773	23.7	49.1202
23.4	0.969087	23.5	5.57992	23.6	8.73636	23.6	13.6859	23.7	24.9851	23.8	42.1467	23.4	1.30216	23.5	4.16808	23.6	7.28775	23.6	13.2326	23.7	27.4086	23.8	49.1378
23.5	0.971257	23.6	5.58234	23.7	8.74288	23.7	13.6947	23.8	25.0032	23.9	42.1807	23.5	1.30596	23.6	4.1795	23.7	7.30544	23.7	13.2579	23.8	27.4396	23.9	49.1551
23.6	0.969867	23.7	5.58099	23.8	8.74881	23.8	13.7009	23.9	25.0208	24	42.2137	23.6	1.30974	23.7	4.19087	23.8	7.32304	23.8	13.283	23.9	27.4703	24	49.1721
23.7	0.967941	23.8	5.57962	23.9	8.75442	23.9	13.7102	24	25.0424	24.1	42.2472	23.7	1.31352	23.8	4.20221	23.9	7.34057	23.9	13.308	24	27.5007	24.1	49.1888
23.8	0.965396	23.9	5.58351	24	8.76235	24	13.7203	24.1	25.0601	24.2	42.2802	23.8	1.31728	23.9	4.21351	24	7.35803	24	13.3328	24.1	27.5309	24.2	49.2052
23.9	0.966035	24	5.58496	24.1	8.76783	24.1	13.732	24.2	25.0808	24.3	42.3114	23.9	1.32102	24	4.22477	24.1	7.3754	24.1	13.3575	24.2	27.5607	24.3	49.2214
24	0.971947	24.1	5.58959	24.2	8.77353	24.2	13.7462	24.3	25.1002	24.4	42.3429	24	1.32476	24.1	4.23599	24.2	7.39271	24.2	13.382	24.3	27.5903	24.4	49.2374
24.1	0.977295	24.2	5.59677	24.3	8.77508	24.3	13.7567	24.4	25.1183	24.5	42.3725	24.1	1.32849	24.2	4.24716	24.3	7.40993	24.3	13.4064	24.4	27.6196	24.5	49.253
24.2	0.978417	24.3	5.59643	24.4	8.78116	24.4	13.7654	24.5	25.1394	24.6	42.4054	24.2	1.3322	24.3	4.2583	24.4	7.42708	24.4	13.4306	24.5	27.6486	24.6	49.2684
24.3	0.977822	24.4	5.6018	24.5	8.78857	24.5	13.7745	24.6	25.1585	24.7	42.4395	24.3	1.3359	24.4	4.2694	24.5	7.44416	24.5	13.4547	24.6	27.6773	24.7	49.2836
24.4	0.977969	24.5	5.60882	24.6	8.79027	24.6	13.7825	24.7	25.1769	24.8	42.4728	24.4	1.33959	24.5	4.28046	24.6	7.46116	24.6	13.4786	24.7	27.7058	24.8	49.2986
24.5	0.979633	24.6	5.60895	24.7	8.79448	24.7	13.7928	24.8	25.1915	24.9	42.507	24.5	1.34327	24.6	4.29148	24.7	7.47808	24.7	13.5024	24.8	27.734	24.9	49.3132
24.6	0.97618	24.7	5.608	24.8	8.79872	24.8	13.8018	24.9	25.2123	25	42.5419	24.6	1.34694	24.7	4.30247	24.8	7.49493	24.8	13.526	24.9	27.7619	25	49.3277
24.7	0.975227	24.8	5.611	24.9	8.80566	24.9	13.8113	25	25.2373	25.1	42.5777	24.7	1.3506	24.8	4.31341	24.9	7.51171	24.9	13.5495	25	27.7896	25.1	49.3419
24.8	0.976183	24.9	5.61587	25	8.81525	25	13.8243	25.1	25.2638	25.2	42.612	24.8	1.35424	24.9	4.32431	25	7.52841	25	13.5729	25.1	27.817	25.2	49.3559
24.9	0.97677	25	5.6215	25.1	8.82534	25.1	13.8361	25.2	25.282	25.3	42.6494	24.9	1.35787	25	4.33518	25.1	7.54505	25.1	13.5961	25.2	27.8442	25.3	49.3697
25	0.978267	25.1	5.62811	25.2	8.82988	25.2	13.8443	25.3	25.3043	25.4	42.6884	25	1.3615	25.1	4.34601	25.2	7.5616	25.2	13.6192	25.3	27.8711	25.4	49.3832
25.1	0.984051	25.2	5.63355	25.3	8.83496	25.3	13.8542	25.4	25.3262	25.5	42.7249	25.1	1.36511	25.2	4.3568	25.3	7.57809	25.3	13.6421	25.4	27.8977	25.5	49.3965
25.2	0.985882	25.3	5.63682	25.4	8.84378	25.4	13.8666	25.5	25.3461	25.6	42.7597	25.2	1.36871	25.3	4.36755	25.4	7.5945	25.4	13.6649	25.5	27.9241	25.6	49.4097
25.3	0.986207	25.4	5.63875	25.5	8.84908	25.5	13.8756	25.6	25.3698	25.7	42.7975	25.3	1.37229	25.4	4.37826	25.5	7.61085	25.5	13.6876	25.6	27.9503	25.7	49.4226
25.4	0.990308	25.5	5.64186	25.6	8.8587	25.6	13.886	25.7	25.3918	25.8	42.8295	25.4	1.37587	25.5	4.38894	25.6	7.62712	25.6	13.7101	25.7	27.9762	25.8	49.4352
25.5	0.994156	25.6	5.64667	25.7	8.86718	25.7	13.8976	25.8	25.4099	25.9	42.8669	25.5	1.37944	25.6	4.39957	25.7	7.64331	25.7	13.7325	25.8	28.0018	25.9	49.4477
25.6	0.996661	25.7	5.65236	25.8	8.87351	25.8	13.9066	25.9	25.4303	26	42.905	25.6	1.38299	25.7	4.41017	25.8	7.65944	25.8	13.7547	25.9	28.0272	26	49.46
25.7	1.00341	25.8	5.65618	25.9	8.88474	25.9	13.9164	26	25.4525	26.1	42.9413	25.7	1.38654	25.8	4.42074	25.9	7.6755	25.9	13.7768	26	28.0524	26.1	49.4721
25.8	1.00732	25.9	5.66122	26	8.89347	26	13.9278	26.1	25.4774	26.2	42.9772	25.8	1.39007	25.9	4.43126	26	7.69149	26	13.7988	26.1	28.0773	26.2	49.484
25.9	1.0117	26	5.6683	26.1	8.9055	26.1	13.9409	26.2	25.5031	26.3	43.0128	25.9	1.39359	26	4.44175	26.1	7.7074	26.1	13.8207	26.2	28.1021	26.3	49.4957
26	1.01207	26.1	5.67779	26.2	8.91817	26.2	13.9532	26.3	25.5226	26.4	43.0466	26	1.3971	26.1	4.4522	26.2	7.72325	26.2	13.8424	26.3	28.1265	26.4	49.5072
26.1	1.01642	26.2	5.67891	26.3	8.92701	26.3	13.9689	26.4	25.5445	26.5	43.0782	26.1	1.4006	26.2	4.46261	26.3	7.73903	26.3	13.864	26.4	28.1508	26.5	49.5186
26.2	1.01985	26.3	5.68337	26.4	8.93698	26.4	13.9806	26.5	25.567	26.6	43.1111	26.2	1.40409	26.3	4.47299	26.4	7.75474	26.4	13.8854	26.5	28.1748	26.6	49.5297
26.3	1.02541	26.4	5.69091	26.5	8.94468	26.5	13.9882	26.6	25.5864	26.7	43.1462	26.3	1.40757	26.4	4.48333	26.5	7.77038	26.5	13.9067	26.6	28.1986	26.7	49.5407
26.4	1.03233	26.5	5.69075	26.6	8.94858	26.6	13.9957	26.7	25.6081	26.8	43.1837	26.4	1.41104	26.5	4.49363	26.6	7.78595	26.6	13.9279	26.7	28.2221	26.8	49.5515
26.5	1.034	26.6	5.69293	26.7	8.95564	26.7	14.005	26.8	25.6306	26.9	43.2167	26.5	1.41449	26.6	4.5039	26.7	7.80146	26.7	13.949	26.8	28.2455	26.9	49.5621
26.6	1.03026	26.7	5.6942	26.8	8.96446	26.8	14.0153	26.9	25.6528	27	43.2479	26.6	1.41794	26.7	4.51413	26.8	7.81689	26.8	13.9699	26.9	28.2686	27	49.5725
26.7	1.03256	26.8	5.69675	26.9	8.9727	26.9	14.0219	27	25.67	27.1	43.2814	26.7	1.42137	26.8	4.52433	26.9	7.83226	26.9	13.9907	27	28.2915	27.1	49.5828
26.8	1.03534	26.9	5.69945	27	8.9738	27	14.0307	27.1	25.6869	27.2	43.3157	26.8	1.4248	26.9	4.53449	27	7.84756	27	14.0114	27.1	28.3142	27.2	49.5929
26.9	1.03745	27	5.70119	27.1	8.98194	27.1	14.0407	27.2	25.7047	27.3	43.3469	26.9	1.42821	27	4.54461	27.1	7.86279	27.1	14.032	27.2	28.3366	27.3	49.6029
27	1.03837	27.1	5.7063	27.2	8.9874	27.2	14.0502	27.3	25.7278	27.4	43.381	27	1.43161	27.1	4.55469	27.2	7.87796	27.2	14.0524	27.3	28.3589	27.4	49.6127
27.1	1.03942	27.2	5.70249	27.3	8.99427	27.3	14.0615	27.4	25.7461	27.5	43.415	27.1	1.43501	27.2	4.56475	27.3	7.89306	27.3	14.0727	27.4	28.3809	27.5	49.6223
27.2	1.04157	27.3	5.70743	27.4	9.00203	27.4	14.0707	27.5	25.7631	27.6	43.4513	27.2	1.43839	27.3	4.57476	27.4	7.9081	27.4	14.0929	27.5	28.4028	27.6	49.6318
27.3	1.0458	27.4	5.70803	27.5	9.00589	27.5	14.0776	27.6	25.7776	27.7	43.4868	27.3	1.44176	27.4	4.58474	27.5	7.92307	27.5	14.113	27.6	28.4244	27.7	49.6411
27.4	1.04877	27.5	5.70936	27.6	9.00801	27.6	14.0875	27.7	25.7941	27.8	43.5219	27.4	1.44512	27.5	4.59469	27.6	7.93797	27.6	14.1329	27.7	28.4459	27.8	49.6503
27.5	1.05005	27.6	5.70878	27.7	9.00887	27.7	14.0981	27.8	25.8148	27.9	43.5541	27.5	1.44847	27.6	4.6046	27.7	7.95281	27.7	14.1527	27.8	28.4671	27.9	49.6593
27.6	1.04734	27.7	5.70797	27.8	9.01241	27.8	14.1078	27.9	25.8338	28	43.5868	27.6	1.45181	27.7	4.61447	27.8	7.96758	27.8	14.1724	27.9	28.4881	28	49.6682
27.7	1.04786	27.8	5.70532	27.9	9.01889	27.9	14.1133	28	25.8578	28.1	43.6219	27.7	1.45514	27.8	4.62431	27.9	7.98229	27.9	14.192	28	28.509	28.1	49.6769
27.8	1.05095	27.9	5.70393	28	9.02358	28	14.125	28.1	25.8767	28.2	43.6589	27.8	1.45846	27.9	4.63412	28	7.99693	28	14.2115	28.1	28.5296	28.2	49.6855
27.9	1.05498	28	5.70758	28.1	9.02883	28.1	14.1309	28.2	25.8984	28.3	43.6959	27.9	1.46177	28	4.64389	28.1	8.01151	28.1	14.2308	28.2	28.55	28.3	49.694
28	1.0593	28.1	5.70999	28.2	9.03741	28.2	14.1386	28.3	25.9234	28.4	43.7288	28	1.46507	28.1	4.65362	28.2	8.02603	28.2	14.2501	28.3	28.5703	28.4	49.7023
28.1	1.06366	28.2	5.71568	28.3	9.04673	28.3	14.151	28.4	25.9471	28.5	43.7619	28.1	1.46835	28.2	4.66333	28.3	8.04048	28.3	14.2692	28.4	28.5904	28.5	49.7105
28.2	1.06543	28.3	5.72219	28.4	9.05286	28.4	14.1619	28.5	25.9658	28.6	43.7973	28.2	1.47163	28.3	4.67299	28.4	8.05487	28.4	14.2882	28.5	28.6102	28.6	49.7186
28.3	1.06755	28.4	5.72715	28.5	9.05736	28.5	14.1728	28.6	25.9864	28.7	43.8322	28.3	1.4749	28.4	4.68263	28.5	8.0692	28.5	14.307	28.6	28.6299	28.7	49.7265
28.4	1.07186	28.5	5.72602	28.6	9.06296	28.6	14.1789	28.7	26.0067	28.8	43.8628	28.4	1.47816	28.5	4.69223	28.6	8.08346	28.6	14.3258	28.7	28.6494	28.8	49.7343
28.5	1.07528	28.6	5.72597	28.7	9.06853	28.7	14.1898	28.8	26.0282	28.9	43.8986	28.5	1.48141	28.6	4.70179	28.7	8.09766	28.7	14.3445	28.8	28.6687	28.9	49.742
28.6	1.07714	28.7	5.7302	28.8	9.0699	28.8	14.2005	28.9	26.05	29	43.9314	28.6	1.48464	28.7	4.71132	28.8	8.1118	28.8	14.363	28.9	28.6879	29	49.7495
28.7	1.0775	28.8	5.73833	28.9	9.07525	28.9	14.2118	29	26.0665	29.1	43.9622	28.7	1.48787	28.8	4.72082	28.9	8.12588	28.9	14.3814	29	28.7068	29.1	49.7569
28.8	1.0792	28.9	5.74288	29	9.07839	29	14.2205	29.1	26.0881	29.2	43.9926	28.8	1.49109	28.9	4.73028	29	8.13989	29	14.3997	29.1	28.7256	29.2	49.7643
28.9	1.0845	29	5.74285	29.1	9.08253	29.1	14.23	29.2	26.105	29.3	44.0254	28.9	1.49429	29	4.73971	29.1	8.15385	29.1	14.4179	29.2	28.7442	29.3	49.7714
29	1.08818	29.1	5.74531	29.2	9.08526	29.2	14.2369	29.3	26.1222	29.4	44.0575	29	1.49749	29.1	4.74911	29.2	8.16774	29.2	14.436	29.3	28.7626	29.4	49.7785
29.1	1.08897	29.2	5.74939	29.3	9.08834	29.3	14.2479	29.4	26.1402	29.5	44.091	29.1	1.50068	29.2	4.75848	29.3	8.18157	29.3	14.454	29.4	28.7809	29.5	49.7855
29.2	1.09341	29.3	5.7504	29.4	9.08943	29.4	14.2579	29.5	26.1597	29.6	44.1248	29.2	1.50386	29.3	4.76781	29.4	8.19534	29.4	14.4719	29.5	28.7989	29.6	49.7923
29.3	1.09716	29.4	5.75159	29.5	9.09435	29.5	14.2663	29.6	26.1756	29.7	44.1548	29.3	1.50702	29.4	4.7771	29.5	8.20905	29.5	14.4897	29.6	28.8168	29.7	49.7991
29.4	1.0959	29.5	5.75329	29.6	9.10223	29.6	14.2799	29.7	26.1969	29.8	44.1867	29.4	1.51018	29.5	4.78637	29.6	8.22271	29.6	14.5073	29.7	28.8346	29.8	49.8057
29.5	1.09845	29.6	5.75805	29.7	9.10354	29.7	14.2875	29.8	26.2171	29.9	44.2218	29.5	1.51333	29.6	4.7956	29.7	8.2363	29.7	14.5249	29.8	28.8522	29.9	49.8122
29.6	1.1025	29.7	5.75853	29.8	9.10774	29.8	14.2957	29.9	26.2398	30	44.2545	29.6	1.51647	29.7	4.8048	29.8	8.24983	29.8	14.5423	29.9	28.8696	30	49.8187
29.7	1.10563	29.8	5.764	29.9	9.11165	29.9	14.3072	30	26.2631	30.1	44.2836	29.7	1.51959	29.8	4.81397	29.9	8.2633	29.9	14.5597	30	28.8868	30.1	49.825
29.8	1.10757	29.9	5.76869	30	9.12007	30	14.318	30.1	26.2797	30.2	44.3138	29.8	1.52271	29.9	4.8231	30	8.27672	30	14.5769	30.1	28.9039	30.2	49.8312
29.9	1.11207	30	5.77103	30.1	9.12066	30.1	14.3256	30.2	26.2969	30.3	44.3437	29.9	1.52582	30	4.8322	30.1	8.29007	30.1	14.594	30.2	28.9208	30.3	49.8373
30	1.11777	30.1	5.77395	30.2	9.12476	30.2	14.3352	30.3	26.3123	30.4	44.3781	30	1.52892	30.1	4.84127	30.2	8.30337	30.2	14.6111	30.3	28.9376	30.4	49.8433
30.1	1.11669	30.2	5.77739	30.3	9.12838	30.3	14.3386	30.4	26.3322	30.5	44.4088	30.1	1.53201	30.2	4.85031	30.3	8.31661	30.3	14.628	30.4	28.9542	30.5	49.8492
30.2	1.11581	30.3	5.77471	30.4	9.13589	30.4	14.3498	30.5	26.356	30.6	44.4421	30.2	1.53509	30.3	4.85932	30.4	8.32979	30.4	14.6448	30.5	28.9706	30.6	49.8551
30.3	1.11415	30.4	5.77608	30.5	9.13735	30.5	14.3601	30.6	26.3757	30.7	44.4758	30.3	1.53816	30.4	4.86829	30.5	8.34291	30.5	14.6615	30.6	28.9869	30.7	49.8608
30.4	1.11771	30.5	5.77667	30.6	9.14067	30.6	14.3706	30.7	26.3964	30.8	44.5062	30.4	1.54122	30.5	4.87723	30.6	8.35597	30.6	14.6781	30.7	29.003	30.8	49.8664
30.5	1.12027	30.6	5.77639	30.7	9.14911	30.7	14.3825	30.8	26.4192	30.9	44.5372	30.5	1.54427	30.6	4.88615	30.7	8.36898	30.7	14.6947	30.8	29.019	30.9	49.872
30.6	1.12358	30.7	5.78158	30.8	9.15381	30.8	14.3893	30.9	26.4436	31	44.5668	30.6	1.54731	30.7	4.89503	30.8	8.38193	30.8	14.7111	30.9	29.0349	31	49.8775
30.7	1.13094	30.8	5.78619	30.9	9.15963	30.9	14.3986	31	26.4639	31.1	44.5998	30.7	1.55035	30.8	4.90387	30.9	8.39483	30.9	14.7274	31	29.0505	31.1	49.8828
30.8	1.13621	30.9	5.78939	31	9.16226	31	14.4092	31.1	26.4811	31.2	44.6321	30.8	1.55337	30.9	4.91269	31	8.40766	31	14.7436	31.1	29.0661	31.2	49.8881
30.9	1.13987	31	5.79053	31.1	9.16261	31.1	14.4176	31.2	26.4962	31.3	44.665	30.9	1.55638	31	4.92148	31.1	8.42045	31.1	14.7597	31.2	29.0815	31.3	49.8933
31	1.1433	31.1	5.79396	31.2	9.16671	31.2	14.4273	31.3	26.5133	31.4	44.6949	31	1.55938	31.1	4.93023	31.2	8.43317	31.2	14.7758	31.3	29.0967	31.4	49.8984
31.1	1.14257	31.2	5.79618	31.3	9.17445	31.3	14.441	31.4	26.5318	31.5	44.7251	31.1	1.56238	31.2	4.93895	31.3	8.44584	31.3	14.7917	31.4	29.1118	31.5	49.9035
31.2	1.14039	31.3	5.79785	31.4	9.18008	31.4	14.4506	31.5	26.5495	31.6	44.7562	31.2	1.56536	31.3	4.94765	31.4	8.45846	31.4	14.8075	31.5	29.1268	31.6	49.9084
31.3	1.14271	31.4	5.80356	31.5	9.18153	31.5	14.4598	31.6	26.5684	31.7	44.7879	31.3	1.56834	31.4	4.95631	31.5	8.47102	31.5	14.8232	31.6	29.1416	31.7	49.9133
31.4	1.14522	31.5	5.80548	31.6	9.18352	31.6	14.4726	31.7	26.5876	31.8	44.8172	31.4	1.57131	31.5	4.96494	31.6	8.48352	31.6	14.8389	31.7	29.1563	31.8	49.9181
31.5	1.14307	31.6	5.80834	31.7	9.18636	31.7	14.4811	31.8	26.6084	31.9	44.8529	31.5	1.57426	31.6	4.97354	31.7	8.49597	31.7	14.8544	31.8	29.1708	31.9	49.9228
31.6	1.14413	31.7	5.81249	31.8	9.18785	31.8	14.491	31.9	26.6313	32	44.8839	31.6	1.57721	31.7	4.98211	31.8	8.50836	31.8	14.8699	31.9	29.1852	32	49.9274
31.7	1.14899	31.8	5.81754	31.9	9.19386	31.9	14.5037	32	26.6515	32.1	44.9129	31.7	1.58015	31.8	4.99065	31.9	8.52071	31.9	14.8852	32	29.1995	32.1	49.932
31.8	1.14798	31.9	5.82097	32	9.19604	32	14.5153	32.1	26.6683	32.2	44.9424	31.8	1.58308	31.9	4.99916	32	8.53299	32	14.9005	32.1	29.2136	32.2	49.9365
31.9	1.15202	32	5.82134	32.1	9.19701	32.1	14.5246	32.2	26.6806	32.3	44.9716	31.9	1.586	32	5.00764	32.1	8.54522	32.1	14.9157	32.2	29.2276	32.3	49.9409
32	1.15508	32.1	5.82221	32.2	9.19753	32.2	14.5304	32.3	26.6939	32.4	45	32	1.58891	32.1	5.01609	32.2	8.55741	32.2	14.9307	32.3	29.2415	32.4	49.9453
32.1	1.15759	32.2	5.81857	32.3	9.19755	32.3	14.5383	32.4	26.7129	32.5	45.0337	32.1	1.59181	32.2	5.02451	32.3	8.56953	32.3	14.9457	32.4	29.2553	32.5	49.9495
32.2	1.1551	32.3	5.82102	32.4	9.20492	32.4	14.5436	32.5	26.7304	32.6	45.0688	32.2	1.59471	32.3	5.0329	32.4	8.5816	32.4	14.9606	32.5	29.2689	32.6	49.9538
32.3	1.15492	32.4	5.82042	32.5	9.20888	32.5	14.553	32.6	26.7444	32.7	45.1008	32.3	1.59759	32.4	5.04126	32.5	8.59362	32.5	14.9754	32.6	29.2824	32.7	49.9579
32.4	1.15393	32.5	5.81837	32.6	9.21283	32.6	14.5608	32.7	26.7626	32.8	45.1294	32.4	1.60047	32.5	5.04959	32.6	8.60559	32.6	14.9901	32.7	29.2957	32.8	49.962
32.5	1.15353	32.6	5.82408	32.7	9.21987	32.7	14.5691	32.8	26.7796	32.9	45.1587	32.5	1.60333	32.6	5.05789	32.7	8.61751	32.7	15.0048	32.8	29.3089	32.9	49.966
32.6	1.15747	32.7	5.8279	32.8	9.2255	32.8	14.5765	32.9	26.7935	33	45.1885	32.6	1.60619	32.7	5.06617	32.8	8.62937	32.8	15.0193	32.9	29.322	33	49.9699
32.7	1.16037	32.8	5.83153	32.9	9.2295	32.9	14.5847	33	26.8123	33.1	45.2211	32.7	1.60904	32.8	5.07441	32.9	8.64118	32.9	15.0338	33	29.335	33.1	49.9738
32.8	1.16101	32.9	5.83275	33	9.23308	33	14.5968	33.1	26.8331	33.2	45.2509	32.8	1.61188	32.9	5.08262	33	8.65294	33	15.0481	33.1	29.3479	33.2	49.9776
32.9	1.16181	33	5.83546	33.1	9.24184	33.1	14.6088	33.2	26.8541	33.3	45.2802	32.9	1.61471	33	5.09081	33.1	8.66465	33.1	15.0624	33.2	29.3606	33.3	49.9814
33	1.16591	33.1	5.84061	33.2	9.24679	33.2	14.6159	33.3	26.8735	33.4	45.3083	33	1.61753	33.1	5.09896	33.2	8.6763	33.2	15.0766	33.3	29.3732	33.4	49.9851
33.1	1.1693	33.2	5.84335	33.3	9.25113	33.3	14.6257	33.4	26.8876	33.5	45.3406	33.1	1.62035	33.2	5.10709	33.3	8.68791	33.3	15.0907	33.4	29.3857	33.5	49.9887
33.2	1.17087	33.3	5.84811	33.4	9.25388	33.4	14.6318	33.5	26.9108	33.6	45.3724	33.2	1.62315	33.3	5.11519	33.4	8.69946	33.4	15.1047	33.5	29.3981	33.6	49.9923
33.3	1.17355	33.4	5.84871	33.5	9.25792	33.5	14.6409	33.6	26.9336	33.7	45.4018	33.3	1.62595	33.4	5.12326	33.5	8.71097	33.5	15.1186	33.6	29.4104	33.7	49.9958
33.4	1.17121	33.5	5.85213	33.6	9.26252	33.6	14.6481	33.7	26.9544	33.8	45.4303	33.4	1.62873	33.5	5.1313	33.6	8.72242	33.6	15.1325	33.7	29.4225	33.8	49.9993
33.5	1.16949	33.6	5.85494	33.7	9.27076	33.7	14.6551	33.8	26.9742	33.9	45.4589	33.5	1.63151	33.6	5.13931	33.7	8.73383	33.7	15.1462	33.8	29.4346	33.9	50.0027
33.6	1.16966	33.7	5.86261	33.8	9.27672	33.8	14.6621	33.9	26.9931	34	45.4902	33.6	1.63428	33.7	5.14729	33.8	8.74518	33.8	15.1599	33.9	29.4465	34	50.0061
33.7	1.17391	33.8	5.86613	33.9	9.2802	33.9	14.6713	34	27.0101	34.1	45.5233	33.7	1.63704	33.8	5.15525	33.9	8.75648	33.9	15.1735	34	29.4583	34.1	50.0094
33.8	1.17306	33.9	5.87021	34	9.27985	34	14.6815	34.1	27.0268	34.2	45.5545	33.8	1.6398	33.9	5.16318	34	8.76774	34	15.187	34.1	29.47	34.2	50.0126
33.9	1.17297	34	5.8715	34.1	9.28187	34.1	14.6892	34.2	27.0477	34.3	45.5785	33.9	1.64254	34	5.17108	34.1	8.77894	34.1	15.2005	34.2	29.4816	34.3	50.0158
34	1.16973	34.1	5.87369	34.2	9.28981	34.2	14.7008	34.3	27.0617	34.4	45.609	34	1.64528	34.1	5.17895	34.2	8.7901	34.2	15.2138	34.3	29.4931	34.4	50.019
34.1	1.17019	34.2	5.87683	34.3	9.29028	34.3	14.7092	34.4	27.08	34.5	45.6419	34.1	1.648	34.2	5.18679	34.3	8.80121	34.3	15.2271	34.4	29.5044	34.5	50.022
34.2	1.17142	34.3	5.87781	34.4	9.29366	34.4	14.7211	34.5	27.1015	34.6	45.6741	34.2	1.65072	34.3	5.19461	34.4	8.81227	34.4	15.2403	34.5	29.5157	34.6	50.0251
34.3	1.17209	34.4	5.8798	34.5	9.2985	34.5	14.7285	34.6	27.1229	34.7	45.7055	34.3	1.65343	34.4	5.2024	34.5	8.82328	34.5	15.2534	34.6	29.5269	34.7	50.0281
34.4	1.17764	34.5	5.88319	34.6	9.30229	34.6	14.7356	34.7	27.1417	34.8	45.7384	34.4	1.65613	34.5	5.21016	34.6	8.83424	34.6	15.2664	34.7	29.5379	34.8	50.031
34.5	1.1776	34.6	5.88685	34.7	9.30723	34.7	14.7485	34.8	27.1631	34.9	45.7679	34.5	1.65883	34.6	5.21789	34.7	8.84515	34.7	15.2794	34.8	29.5489	34.9	50.0339
34.6	1.17854	34.7	5.89363	34.8	9.31169	34.8	14.7589	34.9	27.1838	35	45.7969	34.6	1.66151	34.7	5.2256	34.8	8.85602	34.8	15.2923	34.9	29.5597	35	50.0368
34.7	1.18335	34.8	5.89974	34.9	9.31798	34.9	14.767	35	27.2041	35.1	45.8296	34.7	1.66419	34.8	5.23328	34.9	8.86684	34.9	15.3051	35	29.5705	35.1	50.0396
34.8	1.18805	34.9	5.90084	35	9.3252	35	14.7771	35.1	27.2252	35.2	45.8663	34.8	1.66685	34.9	5.24093	35	8.87761	35	15.3178	35.1	29.5811	35.2	50.0424
34.9	1.19039	35	5.90364	35.1	9.33342	35.1	14.7866	35.2	27.2426	35.3	45.9026	34.9	1.66951	35	5.24856	35.1	8.88833	35.1	15.3304	35.2	29.5916	35.3	50.0451
35	1.19296	35.1	5.90859	35.2	9.33851	35.2	14.7952	35.3	27.266	35.4	45.9358	35	1.67217	35.1	5.25615	35.2	8.89901	35.2	15.343	35.3	29.6021	35.4	50.0477
35.1	1.19561	35.2	5.911	35.3	9.3456	35.3	14.8067	35.4	27.2893	35.5	45.9707	35.1	1.67481	35.2	5.26373	35.3	8.90964	35.3	15.3555	35.4	29.6124	35.5	50.0504
35.2	1.19831	35.3	5.91589	35.4	9.35228	35.4	14.816	35.5	27.3124	35.6	46.0018	35.2	1.67744	35.3	5.27127	35.4	8.92022	35.4	15.3679	35.5	29.6227	35.6	50.053
35.3	1.20009	35.4	5.92123	35.5	9.35974	35.5	14.8266	35.6	27.3334	35.7	46.0344	35.3	1.68007	35.4	5.27879	35.5	8.93076	35.5	15.3802	35.6	29.6328	35.7	50.0555
35.4	1.19875	35.5	5.92807	35.6	9.36616	35.6	14.839	35.7	27.3604	35.8	46.0704	35.4	1.68269	35.5	5.28628	35.6	8.94125	35.6	15.3925	35.7	29.6429	35.8	50.058
35.5	1.20507	35.6	5.93464	35.7	9.37225	35.7	14.8513	35.8	27.3824	35.9	46.1036	35.5	1.6853	35.6	5.29374	35.7	8.9517	35.7	15.4047	35.8	29.6528	35.9	50.0605
35.6	1.20565	35.7	5.93968	35.8	9.38235	35.8	14.8646	35.9	27.4062	36	46.1303	35.6	1.6879	35.7	5.30118	35.8	8.9621	35.8	15.4168	35.9	29.6627	36	50.0629
35.7	1.20715	35.8	5.94598	35.9	9.39062	35.9	14.8736	36	27.4273	36.1	46.1606	35.7	1.6905	35.8	5.30859	35.9	8.97245	35.9	15.4288	36	29.6725	36.1	50.0653
35.8	1.20929	35.9	5.95122	36	9.39826	36	14.8819	36.1	27.4484	36.2	46.1979	35.8	1.69308	35.9	5.31598	36	8.98276	36	15.4408	36.1	29.6822	36.2	50.0676
35.9	1.21629	36	5.95261	36.1	9.40281	36.1	14.893	36.2	27.4693	36.3	46.2305	35.9	1.69566	36	5.32334	36.1	8.99302	36.1	15.4527	36.2	29.6918	36.3	50.0699
36	1.22048	36.1	5.95575	36.2	9.41041	36.2	14.9075	36.3	27.4887	36.4	46.2624	36	1.69823	36.1	5.33067	36.2	9.00324	36.2	15.4645	36.3	29.7013	36.4	50.0722
36.1	1.22237	36.2	5.96307	36.3	9.41702	36.3	14.9148	36.4	27.5115	36.5	46.2908	36.1	1.70079	36.2	5.33798	36.3	9.01342	36.3	15.4763	36.4	29.7107	36.5	50.0745
36.2	1.2278	36.3	5.97001	36.4	9.42319	36.4	14.9257	36.5	27.53	36.6	46.3212	36.2	1.70335	36.3	5.34526	36.4	9.02355	36.4	15.4879	36.5	29.72	36.6	50.0767
36.3	1.23275	36.4	5.97492	36.5	9.42568	36.5	14.9346	36.6	27.5469	36.7	46.3513	36.3	1.70589	36.4	5.35252	36.5	9.03363	36.5	15.4995	36.6	29.7292	36.7	50.0788
36.4	1.23704	36.5	5.9772	36.6	9.43323	36.6	14.9447	36.7	27.5642	36.8	46.378	36.4	1.70843	36.5	5.35975	36.6	9.04367	36.6	15.5111	36.7	29.7384	36.8	50.081
36.5	1.24065	36.6	5.98298	36.7	9.441	36.7	14.9561	36.8	27.5809	36.9	46.4077	36.5	1.71096	36.6	5.36695	36.7	9.05367	36.7	15.5226	36.8	29.7474	36.9	50.0831
36.6	1.24563	36.7	5.98548	36.8	9.44254	36.8	14.965	36.9	27.5991	37	46.4403	36.6	1.71348	36.7	5.37413	36.8	9.06362	36.8	15.534	36.9	29.7564	37	50.0851
36.7	1.25272	36.8	5.98551	36.9	9.4497	36.9	14.9767	37	27.6186	37.1	46.4734	36.7	1.716	36.8	5.38129	36.9	9.07353	36.9	15.5453	37	29.7653	37.1	50.0871
36.8	1.25306	36.9	5.98863	37	9.45768	37	14.9886	37.1	27.6388	37.2	46.5063	36.8	1.7185	36.9	5.38841	37	9.0834	37	15.5565	37.1	29.7741	37.2	50.0891
36.9	1.25391	37	5.99173	37.1	9.46935	37.1	14.9981	37.2	27.6613	37.3	46.5385	36.9	1.721	37	5.39552	37.1	9.09322	37.1	15.5677	37.2	29.7828	37.3	50.0911
37	1.25767	37.1	5.99536	37.2	9.47997	37.2	15.0107	37.3	27.679	37.4	46.5709	37	1.72349	37.1	5.4026	37.2	9.103	37.2	15.5789	37.3	29.7915	37.4	50.093
37.1	1.25996	37.2	5.99903	37.3	9.48607	37.3	15.0183	37.4	27.7019	37.5	46.6039	37.1	1.72598	37.2	5.40965	37.3	9.11274	37.3	15.5899	37.4	29.8	37.5	50.0949
37.2	1.26717	37.3	6.0023	37.4	9.4905	37.4	15.0277	37.5	27.7242	37.6	46.634	37.2	1.72845	37.3	5.41668	37.4	9.12244	37.4	15.6009	37.5	29.8085	37.6	50.0968
37.3	1.27076	37.4	6.00585	37.5	9.50073	37.5	15.0392	37.6	27.7442	37.7	46.6646	37.3	1.73092	37.4	5.42368	37.5	9.13209	37.5	15.6118	37.6	29.8169	37.7	50.0986
37.4	1.27262	37.5	6.00887	37.6	9.50718	37.6	15.0505	37.7	27.7625	37.8	46.6942	37.4	1.73338	37.5	5.43066	37.6	9.1417	37.6	15.6227	37.7	29.8252	37.8	50.1005
37.5	1.27639	37.6	6.01521	37.7	9.51347	37.7	15.0543	37.8	27.7796	37.9	46.7282	37.5	1.73583	37.6	5.43761	37.7	9.15127	37.7	15.6335	37.8	29.8335	37.9	50.1022
37.6	1.28483	37.7	6.01744	37.8	9.52261	37.8	15.0617	37.9	27.7987	38	46.7575	37.6	1.73828	37.7	5.44454	37.8	9.16079	37.8	15.6442	37.9	29.8416	38	50.104
37.7	1.2862	37.8	6.01978	37.9	9.53136	37.9	15.0731	38	27.8142	38.1	46.7899	37.7	1.74071	37.8	5.45145	37.9	9.17028	37.9	15.6549	38	29.8497	38.1	50.1057
37.8	1.28764	37.9	6.02619	38	9.53389	38	15.0809	38.1	27.83	38.2	46.8216	37.8	1.74314	37.9	5.45833	38	9.17972	38	15.6655	38.1	29.8577	38.2	50.1074
37.9	1.29142	38	6.02824	38.1	9.54088	38.1	15.089	38.2	27.8461	38.3	46.8562	37.9	1.74557	38	5.46518	38.1	9.18912	38.1	15.676	38.2	29.8657	38.3	50.1091
38	1.29119	38.1	6.03488	38.2	9.54713	38.2	15.099	38.3	27.8678	38.4	46.888	38	1.74798	38.1	5.47202	38.2	9.19848	38.2	15.6865	38.3	29.8735	38.4	50.1107
38.1	1.29452	38.2	6.04048	38.3	9.55398	38.3	15.1117	38.4	27.8868	38.5	46.919	38.1	1.75039	38.2	5.47882	38.3	9.2078	38.3	15.6969	38.4	29.8813	38.5	50.1123
38.2	1.2964	38.3	6.0476	38.4	9.55403	38.4	15.1171	38.5	27.9014	38.6	46.9488	38.2	1.75279	38.3	5.48561	38.4	9.21708	38.4	15.7072	38.5	29.889	38.6	50.1139
38.3	1.30224	38.4	6.04809	38.5	9.55306	38.5	15.1228	38.6	27.9202	38.7	46.9791	38.3	1.75518	38.4	5.49237	38.5	9.22632	38.5	15.7175	38.6	29.8967	38.7	50.1155
38.4	1.30639	38.5	6.05278	38.6	9.55523	38.6	15.1325	38.7	27.9418	38.8	47.0119	38.4	1.75756	38.5	5.4991	38.6	9.23551	38.6	15.7277	38.7	29.9043	38.8	50.117
38.5	1.30621	38.6	6.05923	38.7	9.56126	38.7	15.145	38.8	27.9615	38.9	47.0417	38.5	1.75994	38.6	5.50582	38.7	9.24467	38.7	15.7379	38.8	29.9118	38.9	50.1186
38.6	1.30687	38.7	6.06106	38.8	9.56448	38.8	15.1541	38.9	27.9785	39	47.0718	38.6	1.76231	38.7	5.5125	38.8	9.25379	38.8	15.748	38.9	29.9192	39	50.12
38.7	1.30651	38.8	6.06534	38.9	9.56654	38.9	15.1658	39	27.9978	39.1	47.1021	38.7	1.76467	38.8	5.51917	38.9	9.26287	38.9	15.758	39	29.9265	39.1	50.1215
38.8	1.30829	38.9	6.06516	39	9.56921	39	15.1731	39.1	28.0156	39.2	47.136	38.8	1.76703	38.9	5.52581	39	9.2719	39	15.768	39.1	29.9338	39.2	50.123
38.9	1.30855	39	6.06723	39.1	9.5765	39.1	15.1808	39.2	28.0346	39.3	47.172	38.9	1.76938	39	5.53243	39.1	9.2809	39.1	15.7779	39.2	29.9411	39.3	50.1244
39	1.30878	39.1	6.07189	39.2	9.58565	39.2	15.1865	39.3	28.0522	39.4	47.2056	39	1.77172	39.1	5.53902	39.2	9.28986	39.2	15.7878	39.3	29.9482	39.4	50.1258
39.1	1.30727	39.2	6.07557	39.3	9.59237	39.3	15.1993	39.4	28.0726	39.5	47.2398	39.1	1.77405	39.2	5.54559	39.3	9.29878	39.3	15.7975	39.4	29.9553	39.5	50.1271
39.2	1.3087	39.3	6.08039	39.4	9.5982	39.4	15.2092	39.5	28.0952	39.6	47.2708	39.2	1.77638	39.3	5.55214	39.4	9.30766	39.4	15.8073	39.5	29.9623	39.6	50.1285
39.3	1.31087	39.4	6.08633	39.5	9.60501	39.5	15.2197	39.6	28.107	39.7	47.3038	39.3	1.77869	39.4	5.55866	39.5	9.3165	39.5	15.817	39.6	29.9693	39.7	50.1298
39.4	1.31517	39.5	6.08995	39.6	9.60801	39.6	15.2315	39.7	28.1221	39.8	47.3368	39.4	1.78101	39.5	5.56517	39.6	9.3253	39.6	15.8266	39.7	29.9761	39.8	50.1311
39.5	1.3228	39.6	6.09115	39.7	9.61251	39.7	15.2428	39.8	28.1404	39.9	47.3706	39.5	1.78331	39.6	5.57164	39.7	9.33407	39.7	15.8361	39.8	29.983	39.9	50.1324
39.6	1.32739	39.7	6.09459	39.8	9.61425	39.8	15.2547	39.9	28.1594	40	47.4067	39.6	1.78561	39.7	5.5781	39.8	9.34279	39.8	15.8456	39.9	29.9897	40	50.1337
39.7	1.3318	39.8	6.09404	39.9	9.61941	39.9	15.2655	40	28.1794	40.1	47.4381	39.7	1.7879	39.8	5.58453	39.9	9.35148	39.9	15.8551	40	29.9964	40.1	50.1349
39.8	1.33281	39.9	6.0978	40	9.63003	40	15.2781	40.1	28.1995	40.2	47.4711	39.8	1.79018	39.9	5.59094	40	9.36013	40	15.8645	40.1	30.0031	40.2	50.1362
39.9	1.33919	40	6.1045	40.1	9.63737	40.1	15.2904	40.2	28.2191	40.3	47.5009	39.9	1.79245	40	5.59733	40.1	9.36874	40.1	15.8738	40.2	30.0096	40.3	50.1374
40	1.34624	40.1	6.10941	40.2	9.64556	40.2	15.3021	40.3	28.2367	40.4	47.5346	40	1.79472	40.1	5.60369	40.2	9.37731	40.2	15.8831	40.3	30.0161	40.4	50.1386
40.1	1.35109	40.2	6.11358	40.3	9.64916	40.3	15.3123	40.4	28.2579	40.5	47.566	40.1	1.79698	40.2	5.61004	40.3	9.38585	40.3	15.8923	40.4	30.0226	40.5	50.1397
40.2	1.35617	40.3	6.11659	40.4	9.65715	40.4	15.321	40.5	28.273	40.6	47.5972	40.2	1.79924	40.3	5.61636	40.4	9.39435	40.4	15.9014	40.5	30.029	40.6	50.1409
40.3	1.3623	40.4	6.11655	40.5	9.66128	40.5	15.3268	40.6	28.2871	40.7	47.6301	40.3	1.80149	40.4	5.62265	40.5	9.40281	40.5	15.9105	40.6	30.0353	40.7	50.142
40.4	1.36544	40.5	6.11889	40.6	9.66564	40.6	15.3385	40.7	28.3034	40.8	47.6624	40.4	1.80373	40.5	5.62893	40.6	9.41124	40.6	15.9196	40.7	30.0416	40.8	50.1431
40.5	1.36515	40.6	6.12312	40.7	9.67452	40.7	15.3519	40.8	28.3196	40.9	47.6928	40.5	1.80596	40.6	5.63518	40.7	9.41962	40.7	15.9286	40.8	30.0478	40.9	50.1442
40.6	1.3699	40.7	6.13124	40.8	9.6799	40.8	15.3608	40.9	28.3363	41	47.7274	40.6	1.80819	40.7	5.64141	40.8	9.42798	40.8	15.9375	40.9	30.0539	41	50.1453
40.7	1.37614	40.8	6.13443	40.9	9.68379	40.9	15.3691	41	28.361	41.1	47.7599	40.7	1.81041	40.8	5.64762	40.9	9.43629	40.9	15.9464	41	30.06	41.1	50.1464
40.8	1.3796	40.9	6.1361	41	9.68807	41	15.3799	41.1	28.3779	41.2	47.7877	40.8	1.81262	40.9	5.65381	41	9.44457	41	15.9552	41.1	30.066	41.2	50.1474
40.9	1.38422	41	6.14193	41.1	9.68945	41.1	15.3891	41.2	28.3951	41.3	47.8136	40.9	1.81482	41	5.65997	41.1	9.45281	41.1	15.964	41.2	30.072	41.3	50.1484
41	1.39003	41.1	6.14548	41.2	9.69145	41.2	15.3974	41.3	28.4167	41.4	47.8408	41	1.81702	41.1	5.66612	41.2	9.46102	41.2	15.9727	41.3	30.0779	41.4	50.1494
41.1	1.39359	41.2	6.14652	41.3	9.6992	41.3	15.4071	41.4	28.4329	41.5	47.8735	41.1	1.81921	41.2	5.67224	41.3	9.46919	41.3	15.9814	41.4	30.0838	41.5	50.1504
41.2	1.39064	41.3	6.15122	41.4	9.70652	41.4	15.4165	41.5	28.4489	41.6	47.9029	41.2	1.8214	41.3	5.67834	41.4	9.47732	41.4	15.99	41.5	30.0896	41.6	50.1514
41.3	1.39446	41.4	6.15527	41.5	9.71647	41.5	15.4273	41.6	28.4627	41.7	47.9362	41.3	1.82358	41.4	5.68442	41.5	9.48542	41.5	15.9986	41.6	30.0953	41.7	50.1524
41.4	1.39601	41.5	6.1602	41.6	9.72307	41.6	15.4354	41.7	28.4795	41.8	47.9702	41.4	1.82575	41.5	5.69047	41.6	9.49348	41.6	16.0071	41.7	30.101	41.8	50.1533
41.5	1.40255	41.6	6.16088	41.7	9.72775	41.7	15.4434	41.8	28.4964	41.9	47.998	41.5	1.82791	41.6	5.69651	41.7	9.50151	41.7	16.0156	41.8	30.1067	41.9	50.1542
41.6	1.40535	41.7	6.16123	41.8	9.73392	41.8	15.4524	41.9	28.5143	42	48.0244	41.6	1.83007	41.7	5.70252	41.8	9.5095	41.8	16.024	41.9	30.1123	42	50.1552
41.7	1.40991	41.8	6.16506	41.9	9.73995	41.9	15.462	42	28.5267	42.1	48.0581	41.7	1.83222	41.8	5.70851	41.9	9.51746	41.9	16.0323	42	30.1178	42.1	50.1561
41.8	1.41151	41.9	6.16511	42	9.7429	42	15.4751	42.1	28.5394	42.2	48.0928	41.8	1.83437	41.9	5.71449	42	9.52538	42	16.0406	42.1	30.1233	42.2	50.157
41.9	1.41081	42	6.16452	42.1	9.74408	42.1	15.4847	42.2	28.5529	42.3	48.1243	41.9	1.83651	42	5.72044	42.1	9.53327	42.1	16.0489	42.2	30.1288	42.3	50.1578
42	1.40718	42.1	6.169	42.2	9.74849	42.2	15.4915	42.3	28.5703	42.4	48.1558	42	1.83864	42.1	5.72637	42.2	9.54112	42.2	16.0571	42.3	30.1341	42.4	50.1587
42.1	1.40864	42.2	6.17212	42.3	9.75682	42.3	15.4982	42.4	28.5874	42.5	48.1913	42.1	1.84076	42.2	5.73227	42.3	9.54894	42.3	16.0653	42.4	30.1395	42.5	50.1595
42.2	1.41063	42.3	6.17537	42.4	9.76037	42.4	15.5086	42.5	28.5998	42.6	48.2235	42.2	1.84288	42.3	5.73816	42.4	9.55673	42.4	16.0734	42.5	30.1448	42.6	50.1604
42.3	1.41183	42.4	6.17394	42.5	9.76559	42.5	15.5179	42.6	28.6171	42.7	48.2529	42.3	1.84499	42.4	5.74403	42.5	9.56448	42.5	16.0814	42.6	30.15	42.7	50.1612
42.4	1.4115	42.5	6.17522	42.6	9.77524	42.6	15.5296	42.7	28.6307	42.8	48.2847	42.4	1.8471	42.5	5.74987	42.6	9.5722	42.6	16.0895	42.7	30.1552	42.8	50.162
42.5	1.41146	42.6	6.1819	42.7	9.78114	42.7	15.5432	42.8	28.6465	42.9	48.3193	42.5	1.84919	42.6	5.7557	42.7	9.57988	42.7	16.0974	42.8	30.1603	42.9	50.1628
42.6	1.41439	42.7	6.18368	42.8	9.78494	42.8	15.55	42.9	28.6645	43	48.3516	42.6	1.85129	42.7	5.7615	42.8	9.58753	42.8	16.1053	42.9	30.1654	43	50.1636
42.7	1.41627	42.8	6.18735	42.9	9.79258	42.9	15.5574	43	28.6817	43.1	48.3816	42.7	1.85337	42.8	5.76729	42.9	9.59514	42.9	16.1132	43	30.1704	43.1	50.1643
42.8	1.41263	42.9	6.18991	43	9.79543	43	15.5646	43.1	28.6958	43.2	48.4158	42.8	1.85545	42.9	5.77305	43	9.60273	43	16.121	43.1	30.1754	43.2	50.1651
42.9	1.41197	43	6.19181	43.1	9.79728	43.1	15.5713	43.2	28.7119	43.3	48.4444	42.9	1.85752	43	5.7788	43.1	9.61028	43.1	16.1288	43.2	30.1804	43.3	50.1658
43	1.41507	43.1	6.19478	43.2	9.79662	43.2	15.5804	43.3	28.7261	43.4	48.4752	43	1.85959	43.1	5.78452	43.2	9.61779	43.2	16.1365	43.3	30.1853	43.4	50.1665
43.1	1.41622	43.2	6.20024	43.3	9.80123	43.3	15.5868	43.4	28.7455	43.5	48.5035	43.1	1.86165	43.2	5.79022	43.3	9.62528	43.3	16.1442	43.4	30.1901	43.5	50.1673
43.2	1.41813	43.3	6.20475	43.4	9.80354	43.4	15.596	43.5	28.7609	43.6	48.5354	43.2	1.8637	43.3	5.7959	43.4	9.63273	43.4	16.1518	43.5	30.1949	43.6	50.168
43.3	1.41688	43.4	6.20523	43.5	9.80482	43.5	15.6057	43.6	28.7759	43.7	48.5676	43.3	1.86575	43.4	5.80157	43.5	9.64014	43.5	16.1594	43.6	30.1997	43.7	50.1687
43.4	1.42314	43.5	6.20731	43.6	9.80707	43.6	15.6181	43.7	28.7914	43.8	48.5999	43.4	1.86779	43.5	5.80721	43.6	9.64753	43.6	16.167	43.7	30.2044	43.8	50.1693
43.5	1.42733	43.6	6.2103	43.7	9.81283	43.7	15.6306	43.8	28.808	43.9	48.6311	43.5	1.86982	43.6	5.81283	43.7	9.65488	43.7	16.1745	43.8	30.2091	43.9	50.17
43.6	1.43079	43.7	6.21369	43.8	9.8192	43.8	15.6457	43.9	28.8279	44	48.6622	43.6	1.87185	43.7	5.81843	43.8	9.6622	43.8	16.1819	43.9	30.2137	44	50.1707
43.7	1.43098	43.8	6.22011	43.9	9.82274	43.9	15.6607	44	28.8458	44.1	48.6922	43.7	1.87387	43.8	5.82402	43.9	9.66949	43.9	16.1893	44	30.2183	44.1	50.1713
43.8	1.43577	43.9	6.22248	44	9.82708	44	15.6688	44.1	28.8642	44.2	48.7255	43.8	1.87589	43.9	5.82958	44	9.67675	44	16.1967	44.1	30.2228	44.2	50.172
43.9	1.43826	44	6.22091	44.1	9.83367	44.1	15.6789	44.2	28.8871	44.3	48.7578	43.9	1.87789	44	5.83512	44.1	9.68398	44.1	16.204	44.2	30.2273	44.3	50.1726
44	1.44137	44.1	6.22215	44.2	9.84051	44.2	15.6923	44.3	28.9078	44.4	48.7867	44	1.8799	44.1	5.84065	44.2	9.69117	44.2	16.2113	44.3	30.2318	44.4	50.1732
44.1	1.44622	44.2	6.22762	44.3	9.84692	44.3	15.7014	44.4	28.9247	44.5	48.8151	44.1	1.88189	44.2	5.84615	44.3	9.69833	44.3	16.2185	44.4	30.2362	44.5	50.1738
44.2	1.44875	44.3	6.2315	44.4	9.85179	44.4	15.7083	44.5	28.9422	44.6	48.8462	44.2	1.88388	44.3	5.85164	44.4	9.70546	44.4	16.2257	44.5	30.2406	44.6	50.1744
44.3	1.45227	44.4	6.23527	44.5	9.8589	44.5	15.7237	44.6	28.9596	44.7	48.877	44.3	1.88587	44.4	5.8571	44.5	9.71256	44.5	16.2328	44.6	30.2449	44.7	50.175
44.4	1.45218	44.5	6.2397	44.6	9.86665	44.6	15.7401	44.7	28.9789	44.8	48.9057	44.4	1.88784	44.5	5.86255	44.6	9.71963	44.6	16.2399	44.7	30.2492	44.8	50.1756
44.5	1.45641	44.6	6.24417	44.7	9.87541	44.7	15.7546	44.8	28.9931	44.9	48.9336	44.5	1.88981	44.6	5.86798	44.7	9.72667	44.7	16.2469	44.8	30.2535	44.9	50.1762
44.6	1.46151	44.7	6.24955	44.8	9.8805	44.8	15.7617	44.9	29.0108	45	48.9665	44.6	1.89178	44.7	5.87338	44.8	9.73368	44.8	16.254	44.9	30.2577	45	50.1767
44.7	1.46819	44.8	6.25104	44.9	9.88644	44.9	15.7732	45	29.0305	45.1	48.9966	44.7	1.89374	44.8	5.87877	44.9	9.74065	44.9	16.2609	45	30.2618	45.1	50.1773
44.8	1.47154	44.9	6.2537	45	9.89545	45	15.7851	45.1	29.0507	45.2	49.0277	44.8	1.89569	44.9	5.88414	45	9.7476	45	16.2678	45.1	30.266	45.2	50.1778
44.9	1.47747	45	6.25985	45.1	9.90394	45.1	15.799	45.2	29.0651	45.3	49.0539	44.9	1.89764	45	5.88949	45.1	9.75451	45.1	16.2747	45.2	30.2701	45.3	50.1784
45	1.48511	45.1	6.26602	45.2	9.90629	45.2	15.8051	45.3	29.0826	45.4	49.0816	45	1.89958	45.1	5.89482	45.2	9.7614	45.2	16.2816	45.3	30.2741	45.4	50.1789
45.1	1.49054	45.2	6.26693	45.3	9.90447	45.3	15.8153	45.4	29.0998	45.5	49.1075	45.1	1.90151	45.2	5.90014	45.3	9.76825	45.3	16.2884	45.4	30.2781	45.5	50.1794
45.2	1.49288	45.3	6.26703	45.4	9.90549	45.4	15.8234	45.5	29.1161	45.6	49.1379	45.2	1.90344	45.3	5.90543	45.4	9.77508	45.4	16.2951	45.5	30.2821	45.6	50.1799
45.3	1.49198	45.4	6.26884	45.5	9.91124	45.5	15.8343	45.6	29.1295	45.7	49.1658	45.3	1.90537	45.4	5.91071	45.5	9.78187	45.5	16.3018	45.6	30.2861	45.7	50.1804
45.4	1.49535	45.5	6.26858	45.6	9.91631	45.6	15.8449	45.7	29.1506	45.8	49.1931	45.4	1.90728	45.5	5.91596	45.6	9.78864	45.6	16.3085	45.7	30.29	45.8	50.1809
45.5	1.49178	45.6	6.26952	45.7	9.92075	45.7	15.8551	45.8	29.1711	45.9	49.2245	45.5	1.90919	45.6	5.9212	45.7	9.79537	45.7	16.3152	45.8	30.2938	45.9	50.1814
45.6	1.49038	45.7	6.27212	45.8	9.92787	45.8	15.8671	45.9	29.1865	46	49.2542	45.6	1.9111	45.7	5.92642	45.8	9.80208	45.8	16.3218	45.9	30.2977	46	50.1819
45.7	1.49392	45.8	6.2772	45.9	9.93599	45.9	15.8789	46	29.2032	46.1	49.2807	45.7	1.913	45.8	5.93162	45.9	9.80876	45.9	16.3283	46	30.3014	46.1	50.1824
45.8	1.49873	45.9	6.28569	46	9.94265	46	15.8916	46.1	29.2208	46.2	49.3102	45.8	1.91489	45.9	5.9368	46	9.8154	46	16.3348	46.1	30.3052	46.2	50.1828
45.9	1.5048	46	6.28894	46.1	9.9446	46.1	15.9012	46.2	29.238	46.3	49.3354	45.9	1.91678	46	5.94197	46.1	9.82202	46.1	16.3413	46.2	30.3089	46.3	50.1833
46	1.50794	46.1	6.28865	46.2	9.94905	46.2	15.9136	46.3	29.2559	46.4	49.3664	46	1.91866	46.1	5.94711	46.2	9.82861	46.2	16.3477	46.3	30.3126	46.4	50.1837
46.1	1.50844	46.2	6.29343	46.3	9.95386	46.3	15.9236	46.4	29.2739	46.5	49.3952	46.1	1.92053	46.2	5.95224	46.3	9.83517	46.3	16.3541	46.4	30.3163	46.5	50.1842
46.2	1.51182	46.3	6.29773	46.4	9.96194	46.4	15.9341	46.5	29.2926	46.6	49.4234	46.2	1.9224	46.3	5.95735	46.4	9.8417	46.4	16.3605	46.5	30.3199	46.6	50.1846
46.3	1.51312	46.4	6.30458	46.5	9.96701	46.5	15.9469	46.6	29.3104	46.7	49.451	46.3	1.92427	46.4	5.96244	46.5	9.84821	46.5	16.3668	46.6	30.3235	46.7	50.185
46.4	1.51635	46.5	6.31372	46.6	9.974	46.6	15.9559	46.7	29.3291	46.8	49.4817	46.4	1.92613	46.5	5.96752	46.6	9.85468	46.6	16.3731	46.7	30.327	46.8	50.1855
46.5	1.52244	46.6	6.31687	46.7	9.98217	46.7	15.9661	46.8	29.3478	46.9	49.5103	46.5	1.92798	46.6	5.97257	46.7	9.86113	46.7	16.3793	46.8	30.3305	46.9	50.1859
46.6	1.52652	46.7	6.31878	46.8	9.98334	46.8	15.9718	46.9	29.3676	47	49.5385	46.6	1.92982	46.7	5.97761	46.8	9.86754	46.8	16.3856	46.9	30.334	47	50.1863
46.7	1.53292	46.8	6.32022	46.9	9.98848	46.9	15.9802	47	29.3857	47.1	49.5671	46.7	1.93167	46.8	5.98263	46.9	9.87393	46.9	16.3917	47	30.3375	47.1	50.1867
46.8	1.53366	46.9	6.32502	47	9.99515	47	15.9869	47.1	29.3961	47.2	49.5944	46.8	1.9335	46.9	5.98763	47	9.8803	47	16.3979	47.1	30.3409	47.2	50.1871
46.9	1.53425	47	6.32734	47.1	10.0003	47.1	15.9969	47.2	29.4112	47.3	49.6256	46.9	1.93533	47	5.99262	47.1	9.88663	47.1	16.404	47.2	30.3443	47.3	50.1875
47	1.53305	47.1	6.32852	47.2	10.0077	47.2	16.0044	47.3	29.43	47.4	49.6537	47	1.93715	47.1	5.99758	47.2	9.89294	47.2	16.41	47.3	30.3476	47.4	50.1878
47.1	1.53397	47.2	6.32827	47.3	10.0148	47.3	16.0183	47.4	29.4424	47.5	49.6848	47.1	1.93897	47.2	6.00253	47.3	9.89922	47.3	16.416	47.4	30.351	47.5	50.1882
47.2	1.53604	47.3	6.33239	47.4	10.0199	47.4	16.0276	47.5	29.4587	47.6	49.712	47.2	1.94078	47.3	6.00747	47.4	9.90547	47.4	16.422	47.5	30.3543	47.6	50.1886
47.3	1.54015	47.4	6.33195	47.5	10.0254	47.5	16.0367	47.6	29.477	47.7	49.7404	47.3	1.94259	47.4	6.01238	47.5	9.91169	47.5	16.428	47.6	30.3575	47.7	50.189
47.4	1.53944	47.5	6.33366	47.6	10.0265	47.6	16.0451	47.7	29.4941	47.8	49.7684	47.4	1.94439	47.5	6.01728	47.6	9.91789	47.6	16.4339	47.7	30.3608	47.8	50.1893
47.5	1.54196	47.6	6.33393	47.7	10.0265	47.7	16.0537	47.8	29.5134	47.9	49.7906	47.5	1.94618	47.6	6.02216	47.7	9.92406	47.7	16.4398	47.8	30.364	47.9	50.1897
47.6	1.54106	47.7	6.33525	47.8	10.0299	47.8	16.0645	47.9	29.5324	48	49.818	47.6	1.94797	47.7	6.02702	47.8	9.9302	47.8	16.4456	47.9	30.3671	48	50.19
47.7	1.54326	47.8	6.34059	47.9	10.0302	47.9	16.0717	48	29.5458	48.1	49.8515	47.7	1.94976	47.8	6.03187	47.9	9.93632	47.9	16.4514	48	30.3703	48.1	50.1904
47.8	1.54885	47.9	6.34213	48	10.0335	48	16.0799	48.1	29.5671	48.2	49.8802	47.8	1.95154	47.9	6.03669	48	9.9424	48	16.4572	48.1	30.3734	48.2	50.1907
47.9	1.5502	48	6.34795	48.1	10.0436	48.1	16.0898	48.2	29.588	48.3	49.9088	47.9	1.95331	48	6.0415	48.1	9.94847	48.1	16.4629	48.2	30.3765	48.3	50.191
48	1.55825	48.1	6.35197	48.2	10.0518	48.2	16.0998	48.3	29.6101	48.4	49.9354	48	1.95508	48.1	6.0463	48.2	9.9545	48.2	16.4686	48.3	30.3795	48.4	50.1913
48.1	1.56789	48.2	6.35598	48.3	10.0561	48.3	16.1102	48.4	29.6274	48.5	49.9621	48.1	1.95684	48.2	6.05108	48.3	9.96051	48.3	16.4743	48.4	30.3825	48.5	50.1917
48.2	1.57379	48.3	6.36081	48.4	10.0576	48.4	16.1195	48.5	29.6423	48.6	49.9878	48.2	1.9586	48.3	6.05584	48.4	9.9665	48.4	16.4799	48.5	30.3855	48.6	50.192
48.3	1.5787	48.4	6.3595	48.5	10.0609	48.5	16.1288	48.6	29.6618	48.7	50.016	48.3	1.96035	48.4	6.06058	48.5	9.97245	48.5	16.4855	48.6	30.3885	48.7	50.1923
48.4	1.57868	48.5	6.36147	48.6	10.0694	48.6	16.1373	48.7	29.6811	48.8	50.0469	48.4	1.96209	48.5	6.06531	48.6	9.97838	48.6	16.4911	48.7	30.3914	48.8	50.1926
48.5	1.5813	48.6	6.3654	48.7	10.0716	48.7	16.1437	48.8	29.7055	48.9	50.0754	48.5	1.96383	48.6	6.07002	48.7	9.98429	48.7	16.4966	48.8	30.3943	48.9	50.1929
48.6	1.58546	48.7	6.3641	48.8	10.0764	48.8	16.1513	48.9	29.7263	49	50.1067	48.6	1.96557	48.7	6.07471	48.8	9.99017	48.8	16.5021	48.9	30.3972	49	50.1932
48.7	1.58582	48.8	6.37073	48.9	10.0795	48.9	16.162	49	29.7461	49.1	50.1358	48.7	1.9673	48.8	6.07939	48.9	9.99602	48.9	16.5076	49	30.4001	49.1	50.1935
48.8	1.58718	48.9	6.37454	49	10.0835	49	16.1718	49.1	29.7632	49.2	50.164	48.8	1.96902	48.9	6.08405	49	10.0018	49	16.513	49.1	30.4029	49.2	50.1938
48.9	1.59227	49	6.37963	49.1	10.0892	49.1	16.1834	49.2	29.785	49.3	50.1914	48.9	1.97074	49	6.08869	49.1	10.0076	49.1	16.5184	49.2	30.4057	49.3	50.194
49	1.59764	49.1	6.38458	49.2	10.0962	49.2	16.1975	49.3	29.8046	49.4	50.2225	49	1.97245	49.1	6.09332	49.2	10.0134	49.2	16.5237	49.3	30.4085	49.4	50.1943
49.1	1.59942	49.2	6.38858	49.3	10.1025	49.3	16.209	49.4	29.8212	49.5	50.2503	49.1	1.97416	49.2	6.09793	49.3	10.0192	49.3	16.5291	49.4	30.4112	49.5	50.1946
49.2	1.603	49.3	6.388	49.4	10.1069	49.4	16.2184	49.5	29.8365	49.6	50.278	49.2	1.97586	49.3	6.10252	49.4	10.0249	49.4	16.5344	49.5	30.414	49.6	50.1948
49.3	1.60801	49.4	6.3879	49.5	10.1133	49.5	16.2258	49.6	29.8544	49.7	50.3037	49.3	1.97756	49.4	6.1071	49.5	10.0306	49.5	16.5396	49.6	30.4167	49.7	50.1951
49.4	1.6156	49.5	6.39279	49.6	10.1207	49.6	16.2366	49.7	29.872	49.8	50.3342	49.4	1.97925	49.5	6.11166	49.6	10.0363	49.6	16.5449	49.7	30.4193	49.8	50.1954
49.5	1.61409	49.6	6.39803	49.7	10.1238	49.7	16.2443	49.8	29.8908	49.9	50.3618	49.5	1.98094	49.6	6.11621	49.7	10.0419	49.7	16.5501	49.8	30.422	49.9	50.1956
49.6	1.61559	49.7	6.40129	49.8	10.1291	49.8	16.2503	49.9	29.9121	50	50.3929	49.6	1.98262	49.7	6.12074	49.8	10.0476	49.8	16.5553	49.9	30.4246	50	50.1959
49.7	1.61972	49.8	6.40522	49.9	10.1371	49.9	16.2566	50	29.9299	50.1	50.4215	49.7	1.9843	49.8	6.12525	49.9	10.0532	49.9	16.5604	50	30.4272	50.1	50.1961
49.8	1.62252	49.9	6.40689	50	10.1464	50	16.2632	50.1	29.9493	50.2	50.4518	49.8	1.98597	49.9	6.12975	50	10.0587	50	16.5655	50.1	30.4298	50.2	50.1964
49.9	1.62397	50	6.40784	50.1	10.1537	50.1	16.2734	50.2	29.9671	50.3	50.4756	49.9	1.98763	50	6.13423	50.1	10.0643	50.1	16.5706	50.2	30.4323	50.3	50.1966
50	1.62799	50.1	6.41417	50.2	10.1565	50.2	16.2826	50.3	29.9802	50.4	50.504	50	1.98929	50.1	6.1387	50.2	10.0698	50.2	16.5756	50.3	30.4349	50.4	50.1968
50.1	1.63036	50.2	6.41824	50.3	10.1575	50.3	16.2882	50.4	29.9956	50.5	50.5328	50.1	1.99095	50.2	6.14315	50.3	10.0753	50.3	16.5807	50.4	30.4374	50.5	50.1971
50.2	1.63028	50.3	6.41911	50.4	10.1628	50.4	16.297	50.5	30.0115	50.6	50.559	50.2	1.9926	50.3	6.14758	50.4	10.0808	50.4	16.5856	50.5	30.4398	50.6	50.1973
50.3	1.63287	50.4	6.41904	50.5	10.171	50.5	16.3071	50.6	30.0267	50.7	50.5877	50.3	1.99424	50.4	6.152	50.5	10.0863	50.5	16.5906	50.6	30.4423	50.7	50.1975
50.4	1.63725	50.5	6.42129	50.6	10.1776	50.6	16.3154	50.7	30.0471	50.8	50.6189	50.4	1.99588	50.5	6.15641	50.6	10.0917	50.6	16.5955	50.7	30.4447	50.8	50.1977
50.5	1.64113	50.6	6.42469	50.7	10.1843	50.7	16.3234	50.8	30.0655	50.9	50.6499	50.5	1.99752	50.6	6.16079	50.7	10.0971	50.7	16.6004	50.8	30.4471	50.9	50.198
50.6	1.64352	50.7	6.4273	50.8	10.1898	50.8	16.3304	50.9	30.0881	51	50.6817	50.6	1.99915	50.7	6.16517	50.8	10.1025	50.8	16.6053	50.9	30.4495	51	50.1982
50.7	1.64786	50.8	6.42701	50.9	10.1953	50.9	16.3424	51	30.105	51.1	50.7139	50.7	2.00077	50.8	6.16952	50.9	10.1078	50.9	16.6101	51	30.4519	51.1	50.1984
50.8	1.64964	50.9	6.43334	51	10.2018	51	16.35	51.1	30.1215	51.2	50.7493	50.8	2.00239	50.9	6.17387	51	10.1132	51	16.6149	51.1	30.4542	51.2	50.1986
50.9	1.65474	51	6.43811	51.1	10.2063	51.1	16.3584	51.2	30.1401	51.3	50.7834	50.9	2.00401	51	6.17819	51.1	10.1185	51.1	16.6197	51.2	30.4566	51.3	50.1988
51	1.65489	51.1	6.4409	51.2	10.2134	51.2	16.3701	51.3	30.1634	51.4	50.817	51	2.00562	51.1	6.1825	51.2	10.1238	51.2	16.6245	51.3	30.4589	51.4	50.199
51.1	1.65468	51.2	6.44578	51.3	10.2204	51.3	16.3848	51.4	30.1818	51.5	50.8453	51.1	2.00722	51.2	6.1868	51.3	10.1291	51.3	16.6292	51.4	30.4611	51.5	50.1992
51.2	1.6596	51.3	6.45481	51.4	10.2306	51.4	16.3979	51.5	30.2008	51.6	50.8769	51.2	2.00882	51.3	6.19108	51.4	10.1343	51.4	16.6339	51.5	30.4634	51.6	50.1994
51.3	1.66613	51.4	6.46114	51.5	10.2391	51.5	16.4096	51.6	30.2208	51.7	50.9028	51.3	2.01042	51.4	6.19534	51.5	10.1395	51.5	16.6385	51.6	30.4656	51.7	50.1996
51.4	1.67546	51.5	6.46888	51.6	10.2437	51.6	16.4168	51.7	30.2407	51.8	50.9324	51.4	2.01201	51.5	6.19959	51.6	10.1447	51.6	16.6432	51.7	30.4678	51.8	50.1997
51.5	1.68164	51.6	6.47373	51.7	10.247	51.7	16.4267	51.8	30.2563	51.9	50.9642	51.5	2.01359	51.6	6.20383	51.7	10.1499	51.7	16.6478	51.8	30.47	51.9	50.1999
51.6	1.68853	51.7	6.47964	51.8	10.2543	51.8	16.4361	51.9	30.2714	52	50.9923	51.6	2.01517	51.7	6.20805	51.8	10.1551	51.8	16.6524	51.9	30.4722	52	50.2001
51.7	1.69313	51.8	6.48372	51.9	10.2613	51.9	16.4409	52	30.2922	52.1	51.0229	51.7	2.01674	51.8	6.21225	51.9	10.1602	51.9	16.6569	52	30.4743	52.1	50.2003
51.8	1.69652	51.9	6.48425	52	10.2665	52	16.4505	52.1	30.3115	52.2	51.0502	51.8	2.01831	51.9	6.21644	52	10.1653	52	16.6614	52.1	30.4765	52.2	50.2005
51.9	1.69694	52	6.48693	52.1	10.2745	52.1	16.4584	52.2	30.3309	52.3	51.078	51.9	2.01988	52	6.22062	52.1	10.1704	52.1	16.6659	52.2	30.4786	52.3	50.2006
52	1.69982	52.1	6.49305	52.2	10.2835	52.2	16.4662	52.3	30.3499	52.4	51.1116	52	2.02144	52.1	6.22478	52.2	10.1754	52.2	16.6704	52.3	30.4807	52.4	50.2008
52.1	1.70222	52.2	6.49803	52.3	10.292	52.3	16.4724	52.4	30.3666	52.5	51.1359	52.1	2.02299	52.2	6.22893	52.3	10.1805	52.3	16.6749	52.4	30.4828	52.5	50.201
52.2	1.70575	52.3	6.50198	52.4	10.2991	52.4	16.4819	52.5	30.3823	52.6	51.1643	52.2	2.02455	52.3	6.23306	52.4	10.1855	52.4	16.6793	52.5	30.4848	52.6	50.2011
52.3	1.7142	52.4	6.5069	52.5	10.3028	52.5	16.4894	52.6	30.4034	52.7	51.192	52.3	2.02609	52.4	6.23717	52.5	10.1905	52.5	16.6837	52.6	30.4868	52.7	50.2013
52.4	1.7198	52.5	6.50834	52.6	10.3113	52.6	16.4976	52.7	30.424	52.8	51.2186	52.4	2.02763	52.5	6.24128	52.6	10.1955	52.6	16.688	52.7	30.4888	52.8	50.2015
52.5	1.72076	52.6	6.51302	52.7	10.3179	52.7	16.5072	52.8	30.4389	52.9	51.2435	52.5	2.02917	52.6	6.24536	52.7	10.2004	52.7	16.6924	52.8	30.4908	52.9	50.2016
52.6	1.7246	52.7	6.5195	52.8	10.3219	52.8	16.5168	52.9	30.453	53	51.2708	52.6	2.0307	52.7	6.24944	52.8	10.2054	52.8	16.6967	52.9	30.4928	53	50.2018
52.7	1.72707	52.8	6.52181	52.9	10.3302	52.9	16.5246	53	30.4696	53.1	51.2998	52.7	2.03223	52.8	6.2535	52.9	10.2103	52.9	16.701	53	30.4948	53.1	50.2019
52.8	1.72504	52.9	6.52547	53	10.3341	53	16.5339	53.1	30.4853	53.2	51.329	52.8	2.03375	52.9	6.25754	53	10.2152	53	16.7052	53.1	30.4967	53.2	50.2021
52.9	1.7252	53	6.52887	53.1	10.3401	53.1	16.545	53.2	30.5058	53.3	51.357	52.9	2.03526	53	6.26157	53.1	10.22	53.1	16.7094	53.2	30.4986	53.3	50.2022
53	1.72936	53.1	6.53234	53.2	10.3458	53.2	16.5509	53.3	30.5224	53.4	51.3844	53	2.03678	53.1	6.26559	53.2	10.2249	53.2	16.7136	53.3	30.5005	53.4	50.2024
53.1	1.73689	53.2	6.53852	53.3	10.3505	53.3	16.5568	53.4	30.5351	53.5	51.4173	53.1	2.03828	53.2	6.26959	53.3	10.2297	53.3	16.7178	53.4	30.5024	53.5	50.2025
53.2	1.73716	53.3	6.54538	53.4	10.3539	53.4	16.5569	53.5	30.5557	53.6	51.4461	53.2	2.03979	53.3	6.27358	53.4	10.2345	53.4	16.722	53.5	30.5043	53.6	50.2026
53.3	1.73648	53.4	6.54925	53.5	10.3596	53.5	16.565	53.6	30.5757	53.7	51.4734	53.3	2.04128	53.4	6.27755	53.5	10.2393	53.5	16.7261	53.6	30.5061	53.7	50.2028
53.4	1.74026	53.5	6.55956	53.6	10.3629	53.6	16.577	53.7	30.5923	53.8	51.5032	53.4	2.04278	53.5	6.28151	53.6	10.2441	53.6	16.7302	53.7	30.508	53.8	50.2029
53.5	1.74811	53.6	6.56603	53.7	10.3686	53.7	16.5862	53.8	30.6147	53.9	51.5363	53.5	2.04427	53.6	6.28546	53.7	10.2488	53.7	16.7343	53.8	30.5098	53.9	50.203
53.6	1.75482	53.7	6.57034	53.8	10.3807	53.8	16.5986	53.9	30.6316	54	51.5684	53.6	2.04575	53.7	6.28939	53.8	10.2535	53.8	16.7384	53.9	30.5116	54	50.2032
53.7	1.75966	53.8	6.57819	53.9	10.3899	53.9	16.6098	54	30.6447	54.1	51.5998	53.7	2.04723	53.8	6.2933	53.9	10.2582	53.9	16.7424	54	30.5134	54.1	50.2033
53.8	1.76535	53.9	6.58492	54	10.3998	54	16.6216	54.1	30.6641	54.2	51.6274	53.8	2.04871	53.9	6.29721	54	10.2629	54	16.7464	54.1	30.5151	54.2	50.2034
53.9	1.77045	54	6.58989	54.1	10.4049	54.1	16.6327	54.2	30.6781	54.3	51.6536	53.9	2.05018	54	6.3011	54.1	10.2676	54.1	16.7504	54.2	30.5169	54.3	50.2036
54	1.77382	54.1	6.59408	54.2	10.4067	54.2	16.644	54.3	30.6955	54.4	51.6767	54	2.05164	54.1	6.30497	54.2	10.2722	54.2	16.7543	54.3	30.5186	54.4	50.2037
54.1	1.77587	54.2	6.59874	54.3	10.4094	54.3	16.6544	54.4	30.7119	54.5	51.7049	54.1	2.0531	54.2	6.30884	54.3	10.2768	54.3	16.7583	54.4	30.5203	54.5	50.2038
54.2	1.77628	54.3	6.60364	54.4	10.4185	54.4	16.6643	54.5	30.7316	54.6	51.7344	54.2	2.05456	54.3	6.31269	54.4	10.2814	54.4	16.7622	54.5	30.522	54.6	50.2039
54.3	1.77713	54.4	6.60695	54.5	10.4252	54.5	16.6734	54.6	30.7563	54.7	51.7626	54.3	2.05601	54.4	6.31652	54.5	10.286	54.5	16.7661	54.6	30.5237	54.7	50.204
54.4	1.77747	54.5	6.61307	54.6	10.4326	54.6	16.6836	54.7	30.7733	54.8	51.7909	54.4	2.05746	54.5	6.32034	54.6	10.2906	54.6	16.7699	54.7	30.5254	54.8	50.2041
54.5	1.7812	54.6	6.61878	54.7	10.4341	54.7	16.6933	54.8	30.7848	54.9	51.8172	54.5	2.0589	54.6	6.32415	54.7	10.2951	54.7	16.7738	54.8	30.527	54.9	50.2043
54.6	1.78701	54.7	6.62307	54.8	10.4383	54.8	16.7033	54.9	30.7996	55	51.8494	54.6	2.06034	54.7	6.32795	54.8	10.2996	54.8	16.7776	54.9	30.5286	55	50.2044
54.7	1.79073	54.8	6.6292	54.9	10.4463	54.9	16.7126	55	30.8202	55.1	51.8749	54.7	2.06177	54.8	6.33173	54.9	10.3041	54.9	16.7814	55	30.5303	55.1	50.2045
54.8	1.79614	54.9	6.62959	55	10.4565	55	16.725	55.1	30.8329	55.2	51.9023	54.8	2.0632	54.9	6.33549	55	10.3086	55	16.7852	55.1	30.5319	55.2	50.2046
54.9	1.80035	55	6.63527	55.1	10.4615	55.1	16.7357	55.2	30.852	55.3	51.9245	54.9	2.06463	55	6.33925	55.1	10.313	55.1	16.7889	55.2	30.5335	55.3	50.2047
55	1.8034	55.1	6.63666	55.2	10.4696	55.2	16.743	55.3	30.868	55.4	51.9497	55	2.06605	55.1	6.34299	55.2	10.3175	55.2	16.7926	55.3	30.535	55.4	50.2048
55.1	1.80595	55.2	6.63869	55.3	10.4751	55.3	16.7476	55.4	30.8821	55.5	51.9791	55.1	2.06747	55.2	6.34672	55.3	10.3219	55.3	16.7963	55.4	30.5366	55.5	50.2049
55.2	1.80732	55.3	6.64117	55.4	10.4797	55.4	16.756	55.5	30.8965	55.6	52.0084	55.2	2.06888	55.3	6.35043	55.4	10.3263	55.4	16.8	55.5	30.5381	55.6	50.205
55.3	1.80976	55.4	6.64535	55.5	10.4854	55.5	16.7639	55.6	30.9135	55.7	52.0361	55.3	2.07029	55.4	6.35414	55.5	10.3307	55.5	16.8037	55.6	30.5397	55.7	50.2051
55.4	1.80764	55.5	6.64812	55.6	10.4933	55.6	16.7731	55.7	30.9315	55.8	52.0626	55.4	2.07169	55.5	6.35782	55.6	10.335	55.6	16.8073	55.7	30.5412	55.8	50.2052
55.5	1.80421	55.6	6.65227	55.7	10.5007	55.7	16.7797	55.8	30.9478	55.9	52.0898	55.5	2.07309	55.6	6.3615	55.7	10.3394	55.7	16.8109	55.8	30.5427	55.9	50.2053
55.6	1.80901	55.7	6.65686	55.8	10.5063	55.8	16.7876	55.9	30.9658	56	52.1162	55.6	2.07448	55.7	6.36516	55.8	10.3437	55.8	16.8145	55.9	30.5442	56	50.2054
55.7	1.81265	55.8	6.65899	55.9	10.5128	55.9	16.7967	56	30.9807	56.1	52.1433	55.7	2.07587	55.8	6.36881	55.9	10.348	55.9	16.8181	56	30.5456	56.1	50.2055
55.8	1.81204	55.9	6.66202	56	10.5165	56	16.8067	56.1	30.9972	56.2	52.1661	55.8	2.07726	55.9	6.37245	56	10.3523	56	16.8216	56.1	30.5471	56.2	50.2056
55.9	1.81343	56	6.66462	56.1	10.5172	56.1	16.8157	56.2	31.0095	56.3	52.1928	55.9	2.07864	56	6.37607	56.1	10.3566	56.1	16.8251	56.2	30.5485	56.3	50.2057
56	1.81458	56.1	6.67309	56.2	10.5187	56.2	16.8219	56.3	31.0251	56.4	52.2221	56	2.08002	56.1	6.37968	56.2	10.3608	56.2	16.8287	56.3	30.55	56.4	50.2058
56.1	1.81467	56.2	6.67186	56.3	10.5238	56.3	16.828	56.4	31.0433	56.5	52.2474	56.1	2.08139	56.2	6.38328	56.3	10.3651	56.3	16.8321	56.4	30.5514	56.5	50.2058
56.2	1.81315	56.3	6.67557	56.4	10.5302	56.4	16.8361	56.5	31.0615	56.6	52.2743	56.2	2.08276	56.3	6.38687	56.4	10.3693	56.4	16.8356	56.5	30.5528	56.6	50.2059
56.3	1.81774	56.4	6.6789	56.5	10.5348	56.5	16.8446	56.6	31.0777	56.7	52.3004	56.3	2.08412	56.4	6.39044	56.5	10.3735	56.5	16.839	56.6	30.5542	56.7	50.206
56.4	1.81835	56.5	6.68197	56.6	10.5352	56.6	16.8519	56.7	31.0953	56.8	52.3219	56.4	2.08548	56.5	6.394	56.6	10.3776	56.6	16.8425	56.7	30.5556	56.8	50.2061
56.5	1.81958	56.6	6.68154	56.7	10.5385	56.7	16.8539	56.8	31.1117	56.9	52.3434	56.5	2.08684	56.6	6.39755	56.7	10.3818	56.7	16.8459	56.8	30.5569	56.9	50.2062
56.6	1.82027	56.7	6.68479	56.8	10.5428	56.8	16.8583	56.9	31.1265	57	52.3689	56.6	2.08819	56.7	6.40108	56.8	10.3859	56.8	16.8492	56.9	30.5583	57	50.2063
56.7	1.81783	56.8	6.68715	56.9	10.5428	56.9	16.8629	57	31.1389	57.1	52.3922	56.7	2.08954	56.8	6.40461	56.9	10.39	56.9	16.8526	57	30.5596	57.1	50.2063
56.8	1.81988	56.9	6.69047	57	10.5453	57	16.8674	57.1	31.1566	57.2	52.417	56.8	2.09088	56.9	6.40812	57	10.3942	57	16.8559	57.1	30.561	57.2	50.2064
56.9	1.81873	57	6.69331	57.1	10.5489	57.1	16.8784	57.2	31.1745	57.3	52.4376	56.9	2.09222	57	6.41161	57.1	10.3982	57.1	16.8593	57.2	30.5623	57.3	50.2065
57	1.81981	57.1	6.69665	57.2	10.5532	57.2	16.8867	57.3	31.1896	57.4	52.4643	57	2.09355	57.1	6.4151	57.2	10.4023	57.2	16.8626	57.3	30.5636	57.4	50.2066
57.1	1.82738	57.2	6.70149	57.3	10.5553	57.3	16.8913	57.4	31.2039	57.5	52.4913	57.1	2.09488	57.2	6.41857	57.3	10.4064	57.3	16.8658	57.4	30.5649	57.5	50.2066
57.2	1.83144	57.3	6.70181	57.4	10.5596	57.4	16.8993	57.5	31.223	57.6	52.5181	57.2	2.09621	57.3	6.42203	57.4	10.4104	57.4	16.8691	57.5	30.5661	57.6	50.2067
57.3	1.83136	57.4	6.7029	57.5	10.5662	57.5	16.907	57.6	31.2376	57.7	52.5461	57.3	2.09753	57.4	6.42548	57.5	10.4144	57.5	16.8723	57.6	30.5674	57.7	50.2068
57.4	1.83341	57.5	6.70648	57.6	10.5713	57.6	16.9108	57.7	31.2505	57.8	52.5747	57.4	2.09885	57.5	6.42892	57.6	10.4184	57.6	16.8756	57.7	30.5687	57.8	50.2069
57.5	1.83446	57.6	6.70537	57.7	10.5747	57.7	16.9167	57.8	31.2674	57.9	52.5975	57.5	2.10017	57.6	6.43234	57.7	10.4224	57.7	16.8788	57.8	30.5699	57.9	50.2069
57.6	1.83231	57.7	6.70887	57.8	10.5805	57.8	16.9244	57.9	31.2873	58	52.6255	57.6	2.10148	57.7	6.43576	57.8	10.4263	57.8	16.8819	57.9	30.5711	58	50.207
57.7	1.83072	57.8	6.7151	57.9	10.5898	57.9	16.9303	58	31.3055	58.1	52.6544	57.7	2.10278	57.8	6.43916	57.9	10.4303	57.9	16.8851	58	30.5724	58.1	50.2071
57.8	1.83451	57.9	6.72454	58	10.5932	58	16.9379	58.1	31.3202	58.2	52.6776	57.8	2.10408	57.9	6.44254	58	10.4342	58	16.8882	58.1	30.5736	58.2	50.2071
57.9	1.83854	58	6.73228	58.1	10.599	58.1	16.9434	58.2	31.3337	58.3	52.7051	57.9	2.10538	58	6.44592	58.1	10.4381	58.1	16.8914	58.2	30.5748	58.3	50.2072
58	1.84059	58.1	6.73312	58.2	10.6004	58.2	16.9491	58.3	31.3483	58.4	52.7319	58	2.10668	58.1	6.44928	58.2	10.442	58.2	16.8945	58.3	30.5759	58.4	50.2073
58.1	1.84229	58.2	6.73277	58.3	10.6037	58.3	16.9573	58.4	31.3636	58.5	52.7569	58.1	2.10796	58.2	6.45264	58.3	10.4459	58.3	16.8975	58.4	30.5771	58.5	50.2073
58.2	1.84082	58.3	6.73379	58.4	10.6083	58.4	16.9653	58.5	31.376	58.6	52.7862	58.2	2.10925	58.3	6.45598	58.4	10.4497	58.4	16.9006	58.5	30.5783	58.6	50.2074
58.3	1.8425	58.4	6.73814	58.5	10.6101	58.5	16.9724	58.6	31.3919	58.7	52.8127	58.3	2.11053	58.4	6.4593	58.5	10.4536	58.5	16.9037	58.6	30.5794	58.7	50.2074
58.4	1.84079	58.5	6.74054	58.6	10.6112	58.6	16.982	58.7	31.4056	58.8	52.8396	58.4	2.11181	58.5	6.46262	58.6	10.4574	58.6	16.9067	58.7	30.5806	58.8	50.2075
58.5	1.84217	58.6	6.74522	58.7	10.6136	58.7	16.9918	58.8	31.4135	58.9	52.8659	58.5	2.11308	58.6	6.46593	58.7	10.4612	58.7	16.9097	58.8	30.5817	58.9	50.2076
58.6	1.84294	58.7	6.74774	58.8	10.616	58.8	17	58.9	31.4322	59	52.8917	58.6	2.11435	58.7	6.46922	58.8	10.465	58.8	16.9127	58.9	30.5828	59	50.2076
58.7	1.84517	58.8	6.74863	58.9	10.6195	58.9	17.0051	59	31.4548	59.1	52.9192	58.7	2.11562	58.8	6.4725	58.9	10.4688	58.9	16.9157	59	30.5839	59.1	50.2077
58.8	1.84598	58.9	6.75182	59	10.6236	59	17.0151	59.1	31.477	59.2	52.945	58.8	2.11688	58.9	6.47577	59	10.4725	59	16.9186	59.1	30.585	59.2	50.2077
58.9	1.84724	59	6.75409	59.1	10.6314	59.1	17.0232	59.2	31.4981	59.3	52.9729	58.9	2.11814	59	6.47903	59.1	10.4763	59.1	16.9216	59.2	30.5861	59.3	50.2078
59	1.85082	59.1	6.7544	59.2	10.6396	59.2	17.0367	59.3	31.5194	59.4	53.0025	59	2.11939	59.1	6.48228	59.2	10.48	59.2	16.9245	59.3	30.5872	59.4	50.2078
59.1	1.85298	59.2	6.7583	59.3	10.6489	59.3	17.0512	59.4	31.5374	59.5	53.0275	59.1	2.12064	59.2	6.48551	59.3	10.4837	59.3	16.9274	59.4	30.5883	59.5	50.2079
59.2	1.85051	59.3	6.76174	59.4	10.6527	59.4	17.0634	59.5	31.5571	59.6	53.0525	59.2	2.12189	59.3	6.48874	59.4	10.4874	59.4	16.9303	59.5	30.5893	59.6	50.2079
59.3	1.85461	59.4	6.76566	59.5	10.6603	59.5	17.0767	59.6	31.5771	59.7	53.079	59.3	2.12313	59.4	6.49195	59.5	10.4911	59.5	16.9331	59.6	30.5904	59.7	50.208
59.4	1.85972	59.5	6.76933	59.6	10.6653	59.6	17.0874	59.7	31.5968	59.8	53.102	59.4	2.12437	59.5	6.49515	59.6	10.4947	59.6	16.936	59.7	30.5914	59.8	50.208
59.5	1.86197	59.6	6.76973	59.7	10.6706	59.7	17.0966	59.8	31.6142	59.9	53.1231	59.5	2.12561	59.6	6.49834	59.7	10.4984	59.7	16.9388	59.8	30.5924	59.9	50.2081
59.6	1.86218	59.7	6.77075	59.8	10.6745	59.8	17.1051	59.9	31.6278	60	53.1451	59.6	2.12684	59.7	6.50152	59.8	10.502	59.8	16.9416	59.9	30.5935	60	50.2081
59.7	1.8621	59.8	6.77198	59.9	10.679	59.9	17.1119	60	31.6428	60.1	53.1724	59.7	2.12806	59.8	6.50469	59.9	10.5056	59.9	16.9444	60	30.5945	60.1	50.2082
59.8	1.86345	59.9	6.77488	60	10.6829	60	17.1187	60.1	31.658	60.2	53.1981	59.8	2.12929	59.9	6.50784	60	10.5092	60	16.9472	60.1	30.5955	60.2	50.2082
59.9	1.86228	60	6.77598	60.1	10.6835	60.1	17.1233	60.2	31.6732	60.3	53.2248	59.9	2.13051	60	6.51099	60.1	10.5128	60.1	16.95	60.2	30.5965	60.3	50.2083
60	1.86049	60.1	6.77761	60.2	10.6877	60.2	17.1291	60.3	31.6881	60.4	53.2498	60	2.13172	60.1	6.51412	60.2	10.5164	60.2	16.9527	60.3	30.5974	60.4	50.2083
60.1	1.86349	60.2	6.78208	60.3	10.6902	60.3	17.1335	60.4	31.7056	60.5	53.2787	60.1	2.13293	60.2	6.51725	60.3	10.5199	60.3	16.9555	60.4	30.5984	60.5	50.2084
60.2	1.86269	60.3	6.78458	60.4	10.6959	60.4	17.1409	60.5	31.7233	60.6	53.3027	60.2	2.13414	60.3	6.52036	60.4	10.5234	60.4	16.9582	60.5	30.5994	60.6	50.2084
60.3	1.85962	60.4	6.78839	60.5	10.698	60.5	17.1475	60.6	31.7397	60.7	53.3277	60.3	2.13535	60.4	6.52346	60.5	10.527	60.5	16.9609	60.6	30.6003	60.7	50.2085
60.4	1.85845	60.5	6.79168	60.6	10.7022	60.6	17.1538	60.7	31.7553	60.8	53.3525	60.4	2.13655	60.5	6.52655	60.6	10.5305	60.6	16.9636	60.7	30.6013	60.8	50.2085
60.5	1.86043	60.6	6.79321	60.7	10.7057	60.7	17.163	60.8	31.773	60.9	53.3793	60.5	2.13774	60.6	6.52963	60.7	10.534	60.7	16.9662	60.8	30.6022	60.9	50.2086
60.6	1.86261	60.7	6.79753	60.8	10.7131	60.8	17.1722	60.9	31.7911	61	53.407	60.6	2.13894	60.7	6.5327	60.8	10.5374	60.8	16.9689	60.9	30.6031	61	50.2086
60.7	1.86363	60.8	6.80304	60.9	10.718	60.9	17.177	61	31.8045	61.1	53.4276	60.7	2.14012	60.8	6.53575	60.9	10.5409	60.9	16.9715	61	30.604	61.1	50.2086
60.8	1.86759	60.9	6.80661	61	10.7222	61	17.1836	61.1	31.8123	61.2	53.4579	60.8	2.14131	60.9	6.5388	61	10.5443	61	16.9741	61.1	30.605	61.2	50.2087
60.9	1.86874	61	6.81326	61.1	10.7266	61.1	17.1845	61.2	31.8329	61.3	53.4856	60.9	2.14249	61	6.54184	61.1	10.5477	61.1	16.9767	61.2	30.6059	61.3	50.2087
61	1.8713	61.1	6.8158	61.2	10.7347	61.2	17.1916	61.3	31.8502	61.4	53.5162	61	2.14367	61.1	6.54486	61.2	10.5512	61.2	16.9793	61.3	30.6067	61.4	50.2088
61.1	1.87006	61.2	6.82218	61.3	10.7397	61.3	17.2004	61.4	31.8676	61.5	53.543	61.1	2.14485	61.2	6.54787	61.3	10.5546	61.3	16.9819	61.4	30.6076	61.5	50.2088
61.2	1.8735	61.3	6.82697	61.4	10.7446	61.4	17.2075	61.5	31.8867	61.6	53.5681	61.2	2.14602	61.3	6.55088	61.4	10.5579	61.4	16.9845	61.5	30.6085	61.6	50.2088
61.3	1.88239	61.4	6.83021	61.5	10.7499	61.5	17.2158	61.6	31.9056	61.7	53.5952	61.3	2.14718	61.4	6.55387	61.5	10.5613	61.5	16.987	61.6	30.6094	61.7	50.2089
61.4	1.88248	61.5	6.83285	61.6	10.7552	61.6	17.2218	61.7	31.924	61.8	53.6232	61.4	2.14835	61.5	6.55685	61.6	10.5647	61.6	16.9895	61.7	30.6102	61.8	50.2089
61.5	1.88664	61.6	6.83656	61.7	10.76	61.7	17.2326	61.8	31.9397	61.9	53.6524	61.5	2.14951	61.6	6.55983	61.7	10.568	61.7	16.992	61.8	30.6111	61.9	50.2089
61.6	1.88961	61.7	6.83826	61.8	10.7638	61.8	17.2379	61.9	31.9582	62	53.6774	61.6	2.15066	61.7	6.56279	61.8	10.5713	61.8	16.9945	61.9	30.6119	62	50.209
61.7	1.89001	61.8	6.84155	61.9	10.7693	61.9	17.2441	62	31.973	62.1	53.7055	61.7	2.15182	61.8	6.56574	61.9	10.5746	61.9	16.997	62	30.6128	62.1	50.209
61.8	1.88899	61.9	6.8455	62	10.7746	62	17.2519	62.1	31.9901	62.2	53.7318	61.8	2.15297	61.9	6.56868	62	10.5779	62	16.9995	62.1	30.6136	62.2	50.2091
61.9	1.88992	62	6.85024	62.1	10.7781	62.1	17.2594	62.2	32.0061	62.3	53.7563	61.9	2.15411	62	6.57161	62.1	10.5812	62.1	17.0019	62.2	30.6144	62.3	50.2091
62	1.89312	62.1	6.85291	62.2	10.7844	62.2	17.2675	62.3	32.0193	62.4	53.7804	62	2.15525	62.1	6.57453	62.2	10.5845	62.2	17.0043	62.3	30.6152	62.4	50.2091
62.1	1.8979	62.2	6.85413	62.3	10.7902	62.3	17.2753	62.4	32.034	62.5	53.8055	62.1	2.15639	62.2	6.57744	62.3	10.5877	62.3	17.0068	62.4	30.616	62.5	50.2092
62.2	1.89894	62.3	6.85633	62.4	10.7983	62.4	17.2845	62.5	32.0509	62.6	53.8345	62.2	2.15753	62.3	6.58034	62.4	10.591	62.4	17.0092	62.5	30.6168	62.6	50.2092
62.3	1.89999	62.4	6.85878	62.5	10.8063	62.5	17.2955	62.6	32.0679	62.7	53.8644	62.3	2.15866	62.4	6.58323	62.5	10.5942	62.5	17.0116	62.6	30.6176	62.7	50.2092
62.4	1.90133	62.5	6.86092	62.6	10.815	62.6	17.3049	62.7	32.0864	62.8	53.8912	62.4	2.15979	62.5	6.5861	62.6	10.5974	62.6	17.0139	62.7	30.6184	62.8	50.2093
62.5	1.9025	62.6	6.86555	62.7	10.8252	62.7	17.3159	62.8	32.1044	62.9	53.9199	62.5	2.16091	62.6	6.58897	62.7	10.6006	62.7	17.0163	62.8	30.6192	62.9	50.2093
62.6	1.90575	62.7	6.87062	62.8	10.8331	62.8	17.3289	62.9	32.1214	63	53.9494	62.6	2.16203	62.7	6.59183	62.8	10.6038	62.8	17.0186	62.9	30.6199	63	50.2093
62.7	1.90893	62.8	6.87574	62.9	10.835	62.9	17.3417	63	32.1388	63.1	53.9785	62.7	2.16315	62.8	6.59468	62.9	10.6069	62.9	17.021	63	30.6207	63.1	50.2093
62.8	1.91365	62.9	6.87903	63	10.843	63	17.3524	63.1	32.1574	63.2	54.0051	62.8	2.16426	62.9	6.59752	63	10.6101	63	17.0233	63.1	30.6214	63.2	50.2094
62.9	1.91501	63	6.88457	63.1	10.8534	63.1	17.3646	63.2	32.172	63.3	54.0315	62.9	2.16537	63	6.60034	63.1	10.6132	63.1	17.0256	63.2	30.6222	63.3	50.2094
63	1.919	63.1	6.88442	63.2	10.8609	63.2	17.3724	63.3	32.1874	63.4	54.0612	63	2.16648	63.1	6.60316	63.2	10.6163	63.2	17.0279	63.3	30.6229	63.4	50.2094
63.1	1.91993	63.2	6.88827	63.3	10.866	63.3	17.3827	63.4	32.2051	63.5	54.0875	63.1	2.16758	63.2	6.60597	63.3	10.6195	63.3	17.0302	63.4	30.6237	63.5	50.2095
63.2	1.91774	63.3	6.89356	63.4	10.8741	63.4	17.3917	63.5	32.222	63.6	54.1116	63.2	2.16868	63.3	6.60877	63.4	10.6226	63.4	17.0324	63.5	30.6244	63.6	50.2095
63.3	1.91764	63.4	6.90023	63.5	10.8834	63.5	17.4001	63.6	32.2369	63.7	54.1413	63.3	2.16978	63.4	6.61156	63.5	10.6256	63.5	17.0347	63.6	30.6251	63.7	50.2095
63.4	1.92063	63.5	6.90275	63.6	10.8904	63.6	17.4099	63.7	32.2573	63.8	54.1706	63.4	2.17087	63.5	6.61434	63.6	10.6287	63.6	17.0369	63.7	30.6258	63.8	50.2095
63.5	1.92196	63.6	6.90641	63.7	10.9036	63.7	17.4221	63.8	32.2754	63.9	54.1971	63.5	2.17196	63.6	6.6171	63.7	10.6318	63.7	17.0391	63.8	30.6265	63.9	50.2096
63.6	1.92444	63.7	6.91244	63.8	10.9161	63.8	17.4339	63.9	32.2896	64	54.2214	63.6	2.17305	63.7	6.61986	63.8	10.6348	63.8	17.0413	63.9	30.6272	64	50.2096
63.7	1.92931	63.8	6.91533	63.9	10.9242	63.9	17.4433	64	32.3008	64.1	54.2455	63.7	2.17413	63.8	6.62261	63.9	10.6378	63.9	17.0435	64	30.6279	64.1	50.2096
63.8	1.93709	63.9	6.91703	64	10.9267	64	17.4522	64.1	32.3124	64.2	54.2731	63.8	2.17521	63.9	6.62535	64	10.6409	64	17.0457	64.1	30.6286	64.2	50.2096
63.9	1.93985	64	6.91705	64.1	10.9302	64.1	17.4608	64.2	32.3286	64.3	54.3011	63.9	2.17629	64	6.62808	64.1	10.6439	64.1	17.0479	64.2	30.6293	64.3	50.2097
64	1.94062	64.1	6.91842	64.2	10.9376	64.2	17.4721	64.3	32.3435	64.4	54.3265	64	2.17736	64.1	6.6308	64.2	10.6469	64.2	17.05	64.3	30.6299	64.4	50.2097
64.1	1.94235	64.2	6.92433	64.3	10.9456	64.3	17.4824	64.4	32.3563	64.5	54.3533	64.1	2.17843	64.2	6.63351	64.3	10.6498	64.3	17.0522	64.4	30.6306	64.5	50.2097
64.2	1.94446	64.3	6.93039	64.4	10.9524	64.4	17.4901	64.5	32.3718	64.6	54.3803	64.2	2.1795	64.3	6.63621	64.4	10.6528	64.4	17.0543	64.5	30.6313	64.6	50.2097
64.3	1.95336	64.4	6.93333	64.5	10.9577	64.5	17.4995	64.6	32.3911	64.7	54.4055	64.3	2.18056	64.4	6.6389	64.5	10.6558	64.5	17.0564	64.6	30.6319	64.7	50.2098
64.4	1.95588	64.5	6.93723	64.6	10.967	64.6	17.5067	64.7	32.4036	64.8	54.4304	64.4	2.18162	64.5	6.64159	64.6	10.6587	64.6	17.0585	64.7	30.6326	64.8	50.2098
64.5	1.95869	64.6	6.9422	64.7	10.9743	64.7	17.5125	64.8	32.4157	64.9	54.4626	64.5	2.18268	64.6	6.64426	64.7	10.6616	64.7	17.0606	64.8	30.6332	64.9	50.2098
64.6	1.9605	64.7	6.94243	64.8	10.9814	64.8	17.5202	64.9	32.4377	65	54.495	64.6	2.18373	64.7	6.64692	64.8	10.6645	64.8	17.0627	64.9	30.6338	65	50.2098
64.7	1.96212	64.8	6.94131	64.9	10.9911	64.9	17.5307	65	32.4554	65.1	54.5253	64.7	2.18478	64.8	6.64957	64.9	10.6674	64.9	17.0648	65	30.6345	65.1	50.2098
64.8	1.96053	64.9	6.94894	65	10.9991	65	17.5423	65.1	32.4715	65.2	54.5547	64.8	2.18583	64.9	6.65222	65	10.6703	65	17.0668	65.1	30.6351	65.2	50.2099
64.9	1.96473	65	6.95414	65.1	11.0047	65.1	17.5534	65.2	32.4832	65.3	54.5808	64.9	2.18687	65	6.65485	65.1	10.6732	65.1	17.0689	65.2	30.6357	65.3	50.2099
65	1.96983	65.1	6.95809	65.2	11.0095	65.2	17.5644	65.3	32.4963	65.4	54.603	65	2.18791	65.1	6.65748	65.2	10.6761	65.2	17.0709	65.3	30.6363	65.4	50.2099
65.1	1.9748	65.2	6.96527	65.3	11.012	65.3	17.5695	65.4	32.5092	65.5	54.6285	65.1	2.18894	65.2	6.66009	65.3	10.6789	65.3	17.0729	65.4	30.6369	65.5	50.2099
65.2	1.97683	65.3	6.97116	65.4	11.0175	65.4	17.5733	65.5	32.5241	65.6	54.6528	65.2	2.18998	65.3	6.6627	65.4	10.6817	65.4	17.0749	65.5	30.6375	65.6	50.2099
65.3	1.98313	65.4	6.97065	65.5	11.0282	65.5	17.5808	65.6	32.5373	65.7	54.6782	65.3	2.19101	65.4	6.6653	65.5	10.6846	65.5	17.0769	65.6	30.6381	65.7	50.21
65.4	1.98697	65.5	6.97361	65.6	11.035	65.6	17.5899	65.7	32.5493	65.8	54.7028	65.4	2.19204	65.5	6.66789	65.6	10.6874	65.6	17.0789	65.7	30.6387	65.8	50.21
65.5	1.99085	65.6	6.97849	65.7	11.0413	65.7	17.5972	65.8	32.5642	65.9	54.7245	65.5	2.19306	65.6	6.67047	65.7	10.6902	65.7	17.0808	65.8	30.6393	65.9	50.21
65.6	1.99474	65.7	6.98308	65.8	11.0451	65.8	17.6032	65.9	32.5808	66	54.7525	65.6	2.19408	65.7	6.67304	65.8	10.693	65.8	17.0828	65.9	30.6399	66	50.21
65.7	1.99855	65.8	6.98727	65.9	11.0501	65.9	17.6107	66	32.5981	66.1	54.7796	65.7	2.1951	65.8	6.6756	65.9	10.6957	65.9	17.0847	66	30.6404	66.1	50.21
65.8	2.00144	65.9	6.99239	66	11.0562	66	17.6206	66.1	32.6147	66.2	54.8068	65.8	2.19611	65.9	6.67815	66	10.6985	66	17.0867	66.1	30.641	66.2	50.2101
65.9	2.00284	66	6.99628	66.1	11.0606	66.1	17.6314	66.2	32.6324	66.3	54.8328	65.9	2.19712	66	6.68069	66.1	10.7013	66.1	17.0886	66.2	30.6416	66.3	50.2101
66	2.0045	66.1	6.9973	66.2	11.0683	66.2	17.6414	66.3	32.6478	66.4	54.859	66	2.19813	66.1	6.68323	66.2	10.704	66.2	17.0905	66.3	30.6421	66.4	50.2101
66.1	2.00744	66.2	6.99991	66.3	11.0726	66.3	17.6503	66.4	32.6659	66.5	54.887	66.1	2.19914	66.2	6.68575	66.3	10.7067	66.3	17.0924	66.4	30.6427	66.5	50.2101
66.2	2.01059	66.3	7.00079	66.4	11.0784	66.4	17.6582	66.5	32.6834	66.6	54.9182	66.2	2.20014	66.3	6.68827	66.4	10.7094	66.4	17.0943	66.5	30.6432	66.6	50.2101
66.3	2.01606	66.4	7.0063	66.5	11.0855	66.5	17.665	66.6	32.6993	66.7	54.9443	66.3	2.20114	66.4	6.69077	66.5	10.7122	66.5	17.0962	66.6	30.6438	66.7	50.2101
66.4	2.02257	66.5	7.01023	66.6	11.094	66.6	17.6719	66.7	32.7116	66.8	54.9691	66.4	2.20213	66.5	6.69327	66.6	10.7148	66.6	17.098	66.7	30.6443	66.8	50.2102
66.5	2.0309	66.6	7.01724	66.7	11.0992	66.7	17.6806	66.8	32.7262	66.9	54.9972	66.5	2.20313	66.6	6.69576	66.7	10.7175	66.7	17.0999	66.8	30.6448	66.9	50.2102
66.6	2.03488	66.7	7.02243	66.8	11.1077	66.8	17.6883	66.9	32.7386	67	55.022	66.6	2.20411	66.7	6.69824	66.8	10.7202	66.8	17.1017	66.9	30.6454	67	50.2102
66.7	2.03634	66.8	7.02801	66.9	11.1146	66.9	17.6958	67	32.7505	67.1	55.0455	66.7	2.2051	66.8	6.70071	66.9	10.7228	66.9	17.1035	67	30.6459	67.1	50.2102
66.8	2.04114	66.9	7.02837	67	11.1238	67	17.7059	67.1	32.7641	67.2	55.0703	66.8	2.20608	66.9	6.70318	67	10.7255	67	17.1054	67.1	30.6464	67.2	50.2102
66.9	2.04089	67	7.03197	67.1	11.1289	67.1	17.7137	67.2	32.779	67.3	55.0936	66.9	2.20706	67	6.70563	67.1	10.7281	67.1	17.1072	67.2	30.6469	67.3	50.2102
67	2.04275	67.1	7.03207	67.2	11.132	67.2	17.7244	67.3	32.7916	67.4	55.1195	67	2.20804	67.1	6.70808	67.2	10.7307	67.2	17.109	67.3	30.6474	67.4	50.2103
67.1	2.04427	67.2	7.03147	67.3	11.1319	67.3	17.7332	67.4	32.8053	67.5	55.1471	67.1	2.20902	67.2	6.71052	67.3	10.7334	67.3	17.1108	67.4	30.6479	67.5	50.2103
67.2	2.04839	67.3	7.03502	67.4	11.1337	67.4	17.7406	67.5	32.8173	67.6	55.1707	67.2	2.20999	67.3	6.71294	67.4	10.736	67.4	17.1125	67.5	30.6484	67.6	50.2103
67.3	2.04923	67.4	7.03943	67.5	11.1388	67.5	17.7511	67.6	32.833	67.7	55.1983	67.3	2.21095	67.4	6.71536	67.5	10.7385	67.5	17.1143	67.6	30.6489	67.7	50.2103
67.4	2.04872	67.5	7.04401	67.6	11.1459	67.6	17.7604	67.7	32.8495	67.8	55.2253	67.4	2.21192	67.5	6.71778	67.6	10.7411	67.6	17.116	67.7	30.6494	67.8	50.2103
67.5	2.05324	67.6	7.053	67.7	11.1504	67.7	17.773	67.8	32.8633	67.9	55.2502	67.5	2.21288	67.6	6.72018	67.7	10.7437	67.7	17.1178	67.8	30.6499	67.9	50.2103
67.6	2.05621	67.7	7.05643	67.8	11.1552	67.8	17.7809	67.9	32.8784	68	55.2757	67.6	2.21384	67.7	6.72257	67.8	10.7462	67.8	17.1195	67.9	30.6503	68	50.2103
67.7	2.06126	67.8	7.0564	67.9	11.1589	67.9	17.7915	68	32.8948	68.1	55.2998	67.7	2.2148	67.8	6.72496	67.9	10.7488	67.9	17.1212	68	30.6508	68.1	50.2104
67.8	2.06354	67.9	7.05788	68	11.1673	68	17.8001	68.1	32.9092	68.2	55.3236	67.8	2.21575	67.9	6.72734	68	10.7513	68	17.1229	68.1	30.6513	68.2	50.2104
67.9	2.06682	68	7.05902	68.1	11.1745	68.1	17.8095	68.2	32.9229	68.3	55.3496	67.9	2.2167	68	6.7297	68.1	10.7538	68.1	17.1246	68.2	30.6517	68.3	50.2104
68	2.07356	68.1	7.06358	68.2	11.1822	68.2	17.8175	68.3	32.9395	68.4	55.3794	68	2.21765	68.1	6.73207	68.2	10.7563	68.2	17.1263	68.3	30.6522	68.4	50.2104
68.1	2.07722	68.2	7.06987	68.3	11.1884	68.3	17.8277	68.4	32.9587	68.5	55.4064	68.1	2.21859	68.2	6.73442	68.3	10.7588	68.3	17.128	68.4	30.6527	68.5	50.2104
68.2	2.07857	68.3	7.07523	68.4	11.1941	68.4	17.8386	68.5	32.9764	68.6	55.4273	68.2	2.21953	68.3	6.73676	68.4	10.7613	68.4	17.1297	68.5	30.6531	68.6	50.2104
68.3	2.08309	68.4	7.08063	68.5	11.1998	68.5	17.8476	68.6	32.9893	68.7	55.4543	68.3	2.22047	68.4	6.7391	68.5	10.7638	68.5	17.1313	68.6	30.6536	68.7	50.2104
68.4	2.08853	68.5	7.08548	68.6	11.2028	68.6	17.8516	68.7	33.0067	68.8	55.4807	68.4	2.22141	68.5	6.74142	68.6	10.7663	68.6	17.133	68.7	30.654	68.8	50.2104
68.5	2.08921	68.6	7.08771	68.7	11.2058	68.7	17.8604	68.8	33.0256	68.9	55.5052	68.5	2.22234	68.6	6.74374	68.7	10.7687	68.7	17.1346	68.8	30.6544	68.9	50.2105
68.6	2.09088	68.7	7.09636	68.8	11.2082	68.8	17.8699	68.9	33.0412	69	55.5276	68.6	2.22327	68.7	6.74606	68.8	10.7712	68.8	17.1363	68.9	30.6549	69	50.2105
68.7	2.09275	68.8	7.10031	68.9	11.2126	68.9	17.8793	69	33.0567	69.1	55.5535	68.7	2.22419	68.8	6.74836	68.9	10.7736	68.9	17.1379	69	30.6553	69.1	50.2105
68.8	2.09669	68.9	7.10395	69	11.2213	69	17.8896	69.1	33.0745	69.2	55.5783	68.8	2.22512	68.9	6.75065	69	10.776	69	17.1395	69.1	30.6557	69.2	50.2105
68.9	2.09921	69	7.10734	69.1	11.2258	69.1	17.8979	69.2	33.0879	69.3	55.6002	68.9	2.22604	69	6.75294	69.1	10.7784	69.1	17.1411	69.2	30.6562	69.3	50.2105
69	2.10271	69.1	7.11162	69.2	11.2279	69.2	17.9042	69.3	33.1037	69.4	55.62	69	2.22696	69.1	6.75522	69.2	10.7808	69.2	17.1427	69.3	30.6566	69.4	50.2105
69.1	2.10614	69.2	7.11246	69.3	11.232	69.3	17.9105	69.4	33.1182	69.5	55.6456	69.1	2.22787	69.2	6.75749	69.3	10.7832	69.3	17.1443	69.4	30.657	69.5	50.2105
69.2	2.1072	69.3	7.11168	69.4	11.2368	69.4	17.9151	69.5	33.1344	69.6	55.6682	69.2	2.22878	69.3	6.75975	69.4	10.7856	69.4	17.1458	69.5	30.6574	69.6	50.2105
69.3	2.11144	69.4	7.11687	69.5	11.2415	69.5	17.9239	69.6	33.1504	69.7	55.6909	69.3	2.22969	69.4	6.76201	69.5	10.788	69.5	17.1474	69.6	30.6578	69.7	50.2105
69.4	2.11475	69.5	7.11889	69.6	11.2429	69.6	17.9305	69.7	33.1654	69.8	55.714	69.4	2.2306	69.5	6.76425	69.6	10.7904	69.6	17.149	69.7	30.6582	69.8	50.2106
69.5	2.1197	69.6	7.12244	69.7	11.2445	69.7	17.9341	69.8	33.1782	69.9	55.7394	69.5	2.2315	69.6	6.76649	69.7	10.7927	69.7	17.1505	69.8	30.6586	69.9	50.2106
69.6	2.12049	69.7	7.12704	69.8	11.2436	69.8	17.9419	69.9	33.1917	70	55.7661	69.6	2.2324	69.7	6.76872	69.8	10.795	69.8	17.152	69.9	30.659	70	50.2106
69.7	2.12247	69.8	7.12971	69.9	11.2476	69.9	17.9518	70	33.207	70.1	55.7913	69.7	2.2333	69.8	6.77094	69.9	10.7974	69.9	17.1536	70	30.6594	70.1	50.2106
69.8	2.12366	69.9	7.13475	70	11.2516	70	17.9617	70.1	33.2226	70.2	55.8155	69.8	2.2342	69.9	6.77316	70	10.7997	70	17.1551	70.1	30.6598	70.2	50.2106
69.9	2.12276	70	7.13918	70.1	11.2566	70.1	17.969	70.2	33.2383	70.3	55.8414	69.9	2.23509	70	6.77537	70.1	10.802	70.1	17.1566	70.2	30.6602	70.3	50.2106
70	2.12366	70.1	7.14186	70.2	11.2601	70.2	17.9784	70.3	33.2541	70.4	55.8678	70	2.23598	70.1	6.77756	70.2	10.8043	70.2	17.1581	70.3	30.6605	70.4	50.2106
70.1	2.12378	70.2	7.13999	70.3	11.2607	70.3	17.9838	70.4	33.2716	70.5	55.8946	70.1	2.23687	70.2	6.77976	70.3	10.8066	70.3	17.1596	70.4	30.6609	70.5	50.2106
70.2	2.1242	70.3	7.14176	70.4	11.2634	70.4	17.9934	70.5	33.287	70.6	55.9206	70.2	2.23775	70.3	6.78194	70.4	10.8089	70.4	17.161	70.5	30.6613	70.6	50.2106
70.3	2.12624	70.4	7.1521	70.5	11.2638	70.5	18.0006	70.6	33.2979	70.7	55.9458	70.3	2.23863	70.4	6.78412	70.5	10.8111	70.5	17.1625	70.6	30.6617	70.7	50.2106
70.4	2.12727	70.5	7.15148	70.6	11.2673	70.6	18.0111	70.7	33.3095	70.8	55.9726	70.4	2.23951	70.5	6.78628	70.6	10.8134	70.6	17.164	70.7	30.662	70.8	50.2106
70.5	2.13028	70.6	7.1537	70.7	11.2677	70.7	18.0212	70.8	33.3217	70.9	55.9999	70.5	2.24039	70.6	6.78844	70.7	10.8156	70.7	17.1654	70.8	30.6624	70.9	50.2107
70.6	2.13146	70.7	7.15584	70.8	11.2716	70.8	18.0324	70.9	33.3398	71	56.0238	70.6	2.24126	70.7	6.7906	70.8	10.8179	70.8	17.1669	70.9	30.6628	71	50.2107
70.7	2.13077	70.8	7.15927	70.9	11.2745	70.9	18.0424	71	33.3535	71.1	56.0466	70.7	2.24213	70.8	6.79274	70.9	10.8201	70.9	17.1683	71	30.6631	71.1	50.2107
70.8	2.1339	70.9	7.16336	71	11.2772	71	18.0502	71.1	33.3687	71.2	56.073	70.8	2.243	70.9	6.79488	71	10.8223	71	17.1697	71.1	30.6635	71.2	50.2107
70.9	2.14006	71	7.17013	71.1	11.2832	71.1	18.0589	71.2	33.3824	71.3	56.0968	70.9	2.24386	71	6.79701	71.1	10.8245	71.1	17.1711	71.2	30.6638	71.3	50.2107
71	2.14287	71.1	7.17161	71.2	11.2878	71.2	18.0648	71.3	33.3979	71.4	56.1221	71	2.24473	71.1	6.79913	71.2	10.8267	71.2	17.1725	71.3	30.6642	71.4	50.2107
71.1	2.14174	71.2	7.17647	71.3	11.2908	71.3	18.0678	71.4	33.4117	71.5	56.1472	71.1	2.24559	71.2	6.80125	71.3	10.8289	71.3	17.1739	71.4	30.6645	71.5	50.2107
71.2	2.1409	71.3	7.17895	71.4	11.2943	71.4	18.0764	71.5	33.4202	71.6	56.1694	71.2	2.24644	71.3	6.80336	71.4	10.8311	71.4	17.1753	71.5	30.6648	71.6	50.2107
71.3	2.14061	71.4	7.18414	71.5	11.297	71.5	18.0859	71.6	33.427	71.7	56.1964	71.3	2.2473	71.4	6.80546	71.5	10.8333	71.5	17.1767	71.6	30.6652	71.7	50.2107
71.4	2.13968	71.5	7.1895	71.6	11.2973	71.6	18.0938	71.7	33.4419	71.8	56.2212	71.4	2.24815	71.5	6.80755	71.6	10.8354	71.6	17.1781	71.7	30.6655	71.8	50.2107
71.5	2.13953	71.6	7.19138	71.7	11.3004	71.7	18.102	71.8	33.4586	71.9	56.2424	71.5	2.249	71.6	6.80963	71.7	10.8376	71.7	17.1795	71.8	30.6658	71.9	50.2107
71.6	2.14167	71.7	7.19505	71.8	11.3059	71.8	18.1126	71.9	33.4674	72	56.2673	71.6	2.24985	71.7	6.81171	71.8	10.8397	71.8	17.1808	71.9	30.6662	72	50.2107
71.7	2.1447	71.8	7.19607	71.9	11.3076	71.9	18.1169	72	33.4827	72.1	56.2884	71.7	2.25069	71.8	6.81378	71.9	10.8419	71.9	17.1822	72	30.6665	72.1	50.2107
71.8	2.14878	71.9	7.19645	72	11.3122	72	18.1265	72.1	33.4998	72.2	56.3097	71.8	2.25153	71.9	6.81585	72	10.844	72	17.1835	72.1	30.6668	72.2	50.2107
71.9	2.14731	72	7.19619	72.1	11.3173	72.1	18.1331	72.2	33.5112	72.3	56.3372	71.9	2.25237	72	6.8179	72.1	10.8461	72.1	17.1848	72.2	30.6671	72.3	50.2108
72	2.15236	72.1	7.19808	72.2	11.3235	72.2	18.1378	72.3	33.5251	72.4	56.3639	72	2.25321	72.1	6.81995	72.2	10.8482	72.2	17.1862	72.3	30.6675	72.4	50.2108
72.1	2.15792	72.2	7.19831	72.3	11.3284	72.3	18.1455	72.4	33.5469	72.5	56.3883	72.1	2.25404	72.2	6.82199	72.3	10.8503	72.3	17.1875	72.4	30.6678	72.5	50.2108
72.2	2.15698	72.3	7.20114	72.4	11.3351	72.4	18.1529	72.5	33.5631	72.6	56.4092	72.2	2.25487	72.3	6.82403	72.4	10.8524	72.4	17.1888	72.5	30.6681	72.6	50.2108
72.3	2.15812	72.4	7.2067	72.5	11.3407	72.5	18.1629	72.6	33.575	72.7	56.4294	72.3	2.2557	72.4	6.82605	72.5	10.8545	72.5	17.1901	72.6	30.6684	72.7	50.2108
72.4	2.15984	72.5	7.20714	72.6	11.3403	72.6	18.1708	72.7	33.5873	72.8	56.4547	72.4	2.25652	72.5	6.82807	72.6	10.8565	72.6	17.1914	72.7	30.6687	72.8	50.2108
72.5	2.16197	72.6	7.2059	72.7	11.3402	72.7	18.1805	72.8	33.6048	72.9	56.4748	72.5	2.25735	72.6	6.83009	72.7	10.8586	72.7	17.1927	72.8	30.669	72.9	50.2108
72.6	2.16084	72.7	7.20113	72.8	11.3431	72.8	18.1893	72.9	33.6195	73	56.4928	72.6	2.25817	72.7	6.83209	72.8	10.8607	72.8	17.194	72.9	30.6693	73	50.2108
72.7	2.16168	72.8	7.20286	72.9	11.345	72.9	18.1952	73	33.6321	73.1	56.5099	72.7	2.25899	72.8	6.83409	72.9	10.8627	72.9	17.1952	73	30.6696	73.1	50.2108
72.8	2.16414	72.9	7.20388	73	11.3482	73	18.2012	73.1	33.643	73.2	56.5327	72.8	2.2598	72.9	6.83608	73	10.8647	73	17.1965	73.1	30.6699	73.2	50.2108
72.9	2.16398	73	7.20279	73.1	11.3494	73.1	18.2081	73.2	33.658	73.3	56.5597	72.9	2.26061	73	6.83807	73.1	10.8668	73.1	17.1977	73.2	30.6702	73.3	50.2108
73	2.16667	73.1	7.20893	73.2	11.3509	73.2	18.2201	73.3	33.6749	73.4	56.5809	73	2.26142	73.1	6.84005	73.2	10.8688	73.2	17.199	73.3	30.6704	73.4	50.2108
73.1	2.16811	73.2	7.21345	73.3	11.3566	73.3	18.2292	73.4	33.6878	73.5	56.6045	73.1	2.26223	73.2	6.84202	73.3	10.8708	73.3	17.2002	73.4	30.6707	73.5	50.2108
73.2	2.16966	73.3	7.21753	73.4	11.3644	73.4	18.2374	73.5	33.7024	73.6	56.6286	73.2	2.26304	73.3	6.84398	73.4	10.8728	73.4	17.2015	73.5	30.671	73.6	50.2108
73.3	2.17221	73.4	7.22073	73.5	11.3664	73.5	18.2448	73.6	33.7195	73.7	56.6544	73.3	2.26384	73.4	6.84594	73.5	10.8748	73.5	17.2027	73.6	30.6713	73.7	50.2108
73.4	2.17401	73.5	7.2206	73.6	11.3697	73.6	18.251	73.7	33.7361	73.8	56.679	73.4	2.26464	73.5	6.84789	73.6	10.8767	73.6	17.2039	73.7	30.6716	73.8	50.2108
73.5	2.17145	73.6	7.21942	73.7	11.3721	73.7	18.2551	73.8	33.7489	73.9	56.7026	73.5	2.26544	73.6	6.84983	73.7	10.8787	73.7	17.2051	73.8	30.6718	73.9	50.2109
73.6	2.1732	73.7	7.21799	73.8	11.3757	73.8	18.2606	73.9	33.7611	74	56.7304	73.6	2.26623	73.7	6.85176	73.8	10.8807	73.8	17.2063	73.9	30.6721	74	50.2109
73.7	2.17487	73.8	7.21771	73.9	11.3794	73.9	18.2714	74	33.7752	74.1	56.7591	73.7	2.26703	73.8	6.85369	73.9	10.8826	73.9	17.2075	74	30.6724	74.1	50.2109
73.8	2.17402	73.9	7.2222	74	11.3881	74	18.2807	74.1	33.7878	74.2	56.786	73.8	2.26782	73.9	6.85562	74	10.8846	74	17.2087	74.1	30.6726	74.2	50.2109
73.9	2.17621	74	7.22876	74.1	11.3881	74.1	18.2898	74.2	33.804	74.3	56.8115	73.9	2.2686	74	6.85753	74.1	10.8865	74.1	17.2099	74.2	30.6729	74.3	50.2109
74	2.1819	74.1	7.23285	74.2	11.3904	74.2	18.2957	74.3	33.8169	74.4	56.8352	74	2.26939	74.1	6.85944	74.2	10.8884	74.2	17.211	74.3	30.6732	74.4	50.2109
74.1	2.1801	74.2	7.23494	74.3	11.3953	74.3	18.3047	74.4	33.8269	74.5	56.8582	74.1	2.27017	74.2	6.86134	74.3	10.8904	74.3	17.2122	74.4	30.6734	74.5	50.2109
74.2	2.17958	74.3	7.23942	74.4	11.3944	74.4	18.3123	74.5	33.8378	74.6	56.8869	74.2	2.27095	74.3	6.86324	74.4	10.8923	74.4	17.2134	74.5	30.6737	74.6	50.2109
74.3	2.18265	74.4	7.23902	74.5	11.3971	74.5	18.32	74.6	33.8481	74.7	56.912	74.3	2.27173	74.4	6.86513	74.5	10.8942	74.5	17.2145	74.6	30.6739	74.7	50.2109
74.4	2.18424	74.5	7.2396	74.6	11.3985	74.6	18.3273	74.7	33.8614	74.8	56.9366	74.4	2.27251	74.5	6.86701	74.6	10.8961	74.6	17.2157	74.7	30.6742	74.8	50.2109
74.5	2.18809	74.6	7.24114	74.7	11.4057	74.7	18.3366	74.8	33.869	74.9	56.9626	74.5	2.27328	74.6	6.86888	74.7	10.898	74.7	17.2168	74.8	30.6744	74.9	50.2109
74.6	2.19224	74.7	7.23949	74.8	11.4077	74.8	18.3405	74.9	33.8804	75	56.9871	74.6	2.27405	74.7	6.87075	74.8	10.8998	74.8	17.2179	74.9	30.6747	75	50.2109
74.7	2.19444	74.8	7.23817	74.9	11.4111	74.9	18.3451	75	33.8956	75.1	57.009	74.7	2.27482	74.8	6.87261	74.9	10.9017	74.9	17.2191	75	30.6749	75.1	50.2109
74.8	2.19576	74.9	7.23624	75	11.4119	75	18.3511	75.1	33.9099	75.2	57.0307	74.8	2.27558	74.9	6.87447	75	10.9036	75	17.2202	75.1	30.6752	75.2	50.2109
74.9	2.20097	75	7.24016	75.1	11.4137	75.1	18.3551	75.2	33.9203	75.3	57.0555	74.9	2.27635	75	6.87632	75.1	10.9054	75.1	17.2213	75.2	30.6754	75.3	50.2109
75	2.20281	75.1	7.24593	75.2	11.4171	75.2	18.3613	75.3	33.9313	75.4	57.0797	75	2.27711	75.1	6.87816	75.2	10.9073	75.2	17.2224	75.3	30.6756	75.4	50.2109
75.1	2.20421	75.2	7.24784	75.3	11.4198	75.3	18.3711	75.4	33.9403	75.5	57.1047	75.1	2.27787	75.2	6.87999	75.3	10.9091	75.3	17.2235	75.4	30.6759	75.5	50.2109
75.2	2.20691	75.3	7.24872	75.4	11.4222	75.4	18.3803	75.5	33.9531	75.6	57.1304	75.2	2.27863	75.3	6.88182	75.4	10.9109	75.4	17.2246	75.5	30.6761	75.6	50.2109
75.3	2.21201	75.4	7.2516	75.5	11.4245	75.5	18.3874	75.6	33.9673	75.7	57.1556	75.3	2.27938	75.4	6.88365	75.5	10.9128	75.5	17.2257	75.6	30.6763	75.7	50.2109
75.4	2.21116	75.5	7.25396	75.6	11.4281	75.6	18.3959	75.7	33.9856	75.8	57.183	75.4	2.28013	75.5	6.88546	75.6	10.9146	75.6	17.2267	75.7	30.6766	75.8	50.2109
75.5	2.21104	75.6	7.25696	75.7	11.4332	75.7	18.4015	75.8	34.0025	75.9	57.2127	75.5	2.28088	75.6	6.88727	75.7	10.9164	75.7	17.2278	75.8	30.6768	75.9	50.2109
75.6	2.21221	75.7	7.25863	75.8	11.4363	75.8	18.4099	75.9	34.0183	76	57.2368	75.6	2.28163	75.7	6.88908	75.8	10.9182	75.8	17.2289	75.9	30.677	76	50.2109
75.7	2.21306	75.8	7.26208	75.9	11.4349	75.9	18.4179	76	34.0278	76.1	57.259	75.7	2.28237	75.8	6.89087	75.9	10.92	75.9	17.2299	76	30.6772	76.1	50.2109
75.8	2.21269	75.9	7.26235	76	11.4347	76	18.4227	76.1	34.0404	76.2	57.2821	75.8	2.28312	75.9	6.89266	76	10.9218	76	17.231	76.1	30.6775	76.2	50.2109
75.9	2.21229	76	7.25976	76.1	11.4335	76.1	18.4252	76.2	34.0574	76.3	57.3068	75.9	2.28386	76	6.89445	76.1	10.9235	76.1	17.232	76.2	30.6777	76.3	50.211
76	2.21523	76.1	7.26565	76.2	11.4348	76.2	18.4333	76.3	34.0766	76.4	57.3266	76	2.28459	76.1	6.89623	76.2	10.9253	76.2	17.2331	76.3	30.6779	76.4	50.211
76.1	2.21587	76.2	7.2726	76.3	11.4406	76.3	18.4423	76.4	34.0915	76.5	57.3459	76.1	2.28533	76.2	6.898	76.3	10.9271	76.3	17.2341	76.4	30.6781	76.5	50.211
76.2	2.22012	76.3	7.27955	76.4	11.4451	76.4	18.4509	76.5	34.1077	76.6	57.3672	76.2	2.28606	76.3	6.89976	76.4	10.9288	76.4	17.2351	76.5	30.6783	76.6	50.211
76.3	2.22475	76.4	7.28237	76.5	11.447	76.5	18.4553	76.6	34.1209	76.7	57.3906	76.3	2.28679	76.4	6.90152	76.5	10.9305	76.5	17.2362	76.6	30.6785	76.7	50.211
76.4	2.22631	76.5	7.28336	76.6	11.4509	76.6	18.4629	76.7	34.134	76.8	57.4173	76.4	2.28752	76.5	6.90328	76.6	10.9323	76.6	17.2372	76.7	30.6787	76.8	50.211
76.5	2.22495	76.6	7.28375	76.7	11.4534	76.7	18.4663	76.8	34.149	76.9	57.4397	76.5	2.28825	76.6	6.90502	76.7	10.934	76.7	17.2382	76.8	30.6789	76.9	50.211
76.6	2.22085	76.7	7.28469	76.8	11.461	76.8	18.4711	76.9	34.1649	77	57.4652	76.6	2.28897	76.7	6.90676	76.8	10.9357	76.8	17.2392	76.9	30.6792	77	50.211
76.7	2.22256	76.8	7.28624	76.9	11.4656	76.9	18.476	77	34.1811	77.1	57.4937	76.7	2.28969	76.8	6.9085	76.9	10.9374	76.9	17.2402	77	30.6794	77.1	50.211
76.8	2.22317	76.9	7.28547	77	11.4715	77	18.4858	77.1	34.1916	77.2	57.5188	76.8	2.29041	76.9	6.91023	77	10.9391	77	17.2412	77.1	30.6796	77.2	50.211
76.9	2.22285	77	7.28941	77.1	11.4765	77.1	18.4917	77.2	34.202	77.3	57.5418	76.9	2.29113	77	6.91195	77.1	10.9408	77.1	17.2422	77.2	30.6798	77.3	50.211
77	2.22341	77.1	7.29424	77.2	11.4779	77.2	18.497	77.3	34.216	77.4	57.5662	77	2.29185	77.1	6.91367	77.2	10.9425	77.2	17.2431	77.3	30.6799	77.4	50.211
77.1	2.22572	77.2	7.2934	77.3	11.4823	77.3	18.5031	77.4	34.2312	77.5	57.5936	77.1	2.29256	77.2	6.91538	77.3	10.9442	77.3	17.2441	77.4	30.6801	77.5	50.211
77.2	2.22804	77.3	7.29496	77.4	11.4866	77.4	18.5128	77.5	34.2458	77.6	57.6186	77.2	2.29327	77.3	6.91708	77.4	10.9459	77.4	17.2451	77.5	30.6803	77.6	50.211
77.3	2.23197	77.4	7.29725	77.5	11.4915	77.5	18.5179	77.6	34.26	77.7	57.6427	77.3	2.29398	77.4	6.91878	77.5	10.9476	77.5	17.246	77.6	30.6805	77.7	50.211
77.4	2.2339	77.5	7.29557	77.6	11.4916	77.6	18.5241	77.7	34.2756	77.8	57.6696	77.4	2.29469	77.5	6.92047	77.6	10.9492	77.6	17.247	77.7	30.6807	77.8	50.211
77.5	2.23266	77.6	7.29588	77.7	11.4948	77.7	18.5296	77.8	34.2881	77.9	57.6964	77.5	2.29539	77.6	6.92216	77.7	10.9509	77.7	17.2479	77.8	30.6809	77.9	50.211
77.6	2.23516	77.7	7.29541	77.8	11.4963	77.8	18.5351	77.9	34.3034	78	57.7246	77.6	2.29609	77.7	6.92384	77.8	10.9525	77.8	17.2489	77.9	30.6811	78	50.211
77.7	2.23711	77.8	7.29772	77.9	11.4983	77.9	18.5426	78	34.3204	78.1	57.7545	77.7	2.29679	77.8	6.92551	77.9	10.9542	77.9	17.2498	78	30.6813	78.1	50.211
77.8	2.23812	77.9	7.30239	78	11.5053	78	18.5533	78.1	34.3366	78.2	57.7777	77.8	2.29749	77.9	6.92718	78	10.9558	78	17.2507	78.1	30.6815	78.2	50.211
77.9	2.24009	78	7.30417	78.1	11.5115	78.1	18.5631	78.2	34.3466	78.3	57.8022	77.9	2.29819	78	6.92884	78.1	10.9574	78.1	17.2517	78.2	30.6816	78.3	50.211
78	2.24316	78.1	7.30739	78.2	11.5139	78.2	18.573	78.3	34.3638	78.4	57.8266	78	2.29888	78.1	6.9305	78.2	10.959	78.2	17.2526	78.3	30.6818	78.4	50.211
78.1	2.24567	78.2	7.30607	78.3	11.5144	78.3	18.5823	78.4	34.3805	78.5	57.8471	78.1	2.29957	78.2	6.93215	78.3	10.9607	78.3	17.2535	78.4	30.682	78.5	50.211
78.2	2.24614	78.3	7.31021	78.4	11.5169	78.4	18.5917	78.5	34.3926	78.6	57.8689	78.2	2.30026	78.3	6.93379	78.4	10.9623	78.4	17.2544	78.5	30.6822	78.6	50.211
78.3	2.25087	78.4	7.31354	78.5	11.5242	78.5	18.6009	78.6	34.4078	78.7	57.8952	78.3	2.30095	78.4	6.93543	78.5	10.9639	78.5	17.2553	78.6	30.6823	78.7	50.211
78.4	2.25439	78.5	7.31751	78.6	11.5285	78.6	18.6066	78.7	34.4245	78.8	57.9206	78.4	2.30163	78.5	6.93707	78.6	10.9654	78.6	17.2562	78.7	30.6825	78.8	50.211
78.5	2.25787	78.6	7.32278	78.7	11.5364	78.7	18.6176	78.8	34.4397	78.9	57.9484	78.5	2.30231	78.6	6.93869	78.7	10.967	78.7	17.2571	78.8	30.6827	78.9	50.211
78.6	2.25851	78.7	7.3301	78.8	11.5448	78.8	18.6261	78.9	34.4553	79	57.9764	78.6	2.30299	78.7	6.94032	78.8	10.9686	78.8	17.258	78.9	30.6828	79	50.211
78.7	2.25922	78.8	7.33512	78.9	11.5508	78.9	18.6352	79	34.4736	79.1	58.0001	78.7	2.30367	78.8	6.94193	78.9	10.9702	78.9	17.2589	79	30.683	79.1	50.211
78.8	2.25949	78.9	7.33859	79	11.5565	79	18.6455	79.1	34.4878	79.2	58.0238	78.8	2.30435	78.9	6.94354	79	10.9717	79	17.2598	79.1	30.6832	79.2	50.211
78.9	2.26128	79	7.34229	79.1	11.5589	79.1	18.6539	79.2	34.5018	79.3	58.0411	78.9	2.30502	79	6.94515	79.1	10.9733	79.1	17.2606	79.2	30.6833	79.3	50.211
79	2.26126	79.1	7.34457	79.2	11.5635	79.2	18.662	79.3	34.5144	79.4	58.0656	79	2.30569	79.1	6.94674	79.2	10.9748	79.2	17.2615	79.3	30.6835	79.4	50.211
79.1	2.26263	79.2	7.34886	79.3	11.5693	79.3	18.6665	79.4	34.5272	79.5	58.0887	79.1	2.30636	79.2	6.94834	79.3	10.9764	79.3	17.2624	79.4	30.6837	79.5	50.211
79.2	2.26174	79.3	7.3493	79.4	11.5726	79.4	18.6747	79.5	34.5437	79.6	58.1155	79.2	2.30703	79.3	6.94993	79.4	10.9779	79.4	17.2632	79.5	30.6838	79.6	50.211
79.3	2.26268	79.4	7.354	79.5	11.5759	79.5	18.6865	79.6	34.5574	79.7	58.1404	79.3	2.3077	79.4	6.95151	79.5	10.9794	79.5	17.2641	79.6	30.684	79.7	50.211
79.4	2.26358	79.5	7.36178	79.6	11.5848	79.6	18.6933	79.7	34.5703	79.8	58.1609	79.4	2.30836	79.5	6.95308	79.6	10.981	79.6	17.2649	79.7	30.6841	79.8	50.211
79.5	2.26839	79.6	7.36645	79.7	11.5869	79.7	18.699	79.8	34.5875	79.9	58.181	79.5	2.30902	79.6	6.95465	79.7	10.9825	79.7	17.2657	79.8	30.6843	79.9	50.211
79.6	2.27358	79.7	7.36981	79.8	11.5876	79.8	18.7097	79.9	34.602	80	58.2019	79.6	2.30968	79.7	6.95622	79.8	10.984	79.8	17.2666	79.9	30.6845	80	50.211
79.7	2.27594	79.8	7.37426	79.9	11.5901	79.9	18.716	80	34.6095	80.1	58.2234	79.7	2.31034	79.8	6.95778	79.9	10.9855	79.9	17.2674	80	30.6846	80.1	50.2111
79.8	2.28059	79.9	7.37396	80	11.5891	80	18.7183	80.1	34.6188	80.2	58.2501	79.8	2.31099	79.9	6.95933	80	10.987	80	17.2682	80.1	30.6848	80.2	50.2111
79.9	2.28288	80	7.37056	80.1	11.5897	80.1	18.7226	80.2	34.636	80.3	58.2779	79.9	2.31165	80	6.96088	80.1	10.9885	80.1	17.2691	80.2	30.6849	80.3	50.2111
80	2.28256	80.1	7.37054	80.2	11.5965	80.2	18.7302	80.3	34.65	80.4	58.3037	80	2.3123	80.1	6.96243	80.2	10.99	80.2	17.2699	80.3	30.6851	80.4	50.2111
80.1	2.28387	80.2	7.37611	80.3	11.6026	80.3	18.742	80.4	34.6672	80.5	58.3302	80.1	2.31295	80.2	6.96396	80.3	10.9914	80.3	17.2707	80.4	30.6852	80.5	50.2111
80.2	2.29004	80.3	7.38014	80.4	11.6081	80.4	18.7549	80.5	34.6839	80.6	58.3508	80.2	2.3136	80.3	6.9655	80.4	10.9929	80.4	17.2715	80.5	30.6853	80.6	50.2111
80.3	2.29537	80.4	7.38767	80.5	11.6159	80.5	18.7626	80.6	34.6994	80.7	58.3712	80.3	2.31424	80.4	6.96702	80.5	10.9944	80.5	17.2723	80.6	30.6855	80.7	50.2111
80.4	2.29824	80.5	7.39634	80.6	11.6226	80.6	18.7691	80.7	34.7152	80.8	58.3921	80.4	2.31488	80.5	6.96854	80.6	10.9958	80.6	17.2731	80.7	30.6856	80.8	50.2111
80.5	2.30035	80.6	7.39666	80.7	11.6285	80.7	18.7783	80.8	34.7275	80.9	58.4184	80.5	2.31553	80.6	6.97006	80.7	10.9973	80.7	17.2739	80.8	30.6858	80.9	50.2111
80.6	2.30135	80.7	7.39973	80.8	11.6294	80.8	18.7867	80.9	34.7451	81	58.4428	80.6	2.31616	80.7	6.97157	80.8	10.9987	80.8	17.2747	80.9	30.6859	81	50.2111
80.7	2.30479	80.8	7.40367	80.9	11.6317	80.9	18.7992	81	34.7598	81.1	58.469	80.7	2.3168	80.8	6.97308	80.9	11.0002	80.9	17.2754	81	30.686	81.1	50.2111
80.8	2.30617	80.9	7.40925	81	11.6345	81	18.8087	81.1	34.7725	81.2	58.4955	80.8	2.31744	80.9	6.97458	81	11.0016	81	17.2762	81.1	30.6862	81.2	50.2111
80.9	2.30591	81	7.41135	81.1	11.6401	81.1	18.8174	81.2	34.7858	81.3	58.517	80.9	2.31807	81	6.97607	81.1	11.003	81.1	17.277	81.2	30.6863	81.3	50.2111
81	2.30242	81.1	7.40829	81.2	11.6437	81.2	18.8239	81.3	34.8001	81.4	58.5393	81	2.3187	81.1	6.97756	81.2	11.0044	81.2	17.2777	81.3	30.6865	81.4	50.2111
81.1	2.30563	81.2	7.40885	81.3	11.6432	81.3	18.8299	81.4	34.8166	81.5	58.5667	81.1	2.31933	81.2	6.97905	81.3	11.0058	81.3	17.2785	81.4	30.6866	81.5	50.2111
81.2	2.30547	81.3	7.40844	81.4	11.6499	81.4	18.8394	81.5	34.8344	81.6	58.5913	81.2	2.31996	81.3	6.98052	81.4	11.0073	81.4	17.2793	81.5	30.6867	81.6	50.2111
81.3	2.30363	81.4	7.40848	81.5	11.6577	81.5	18.8512	81.6	34.8514	81.7	58.6125	81.3	2.32058	81.4	6.982	81.5	11.0087	81.5	17.28	81.6	30.6869	81.7	50.2111
81.4	2.30564	81.5	7.41273	81.6	11.665	81.6	18.8605	81.7	34.8645	81.8	58.6339	81.4	2.32121	81.5	6.98347	81.6	11.01	81.6	17.2808	81.7	30.687	81.8	50.2111
81.5	2.31133	81.6	7.41698	81.7	11.6697	81.7	18.8662	81.8	34.8752	81.9	58.6604	81.5	2.32183	81.6	6.98493	81.7	11.0114	81.7	17.2815	81.8	30.6871	81.9	50.2111
81.6	2.31425	81.7	7.41564	81.8	11.6731	81.8	18.8756	81.9	34.889	82	58.6818	81.6	2.32245	81.7	6.98639	81.8	11.0128	81.8	17.2823	81.9	30.6872	82	50.2111
81.7	2.31431	81.8	7.41512	81.9	11.6774	81.9	18.8851	82	34.9068	82.1	58.7051	81.7	2.32307	81.8	6.98784	81.9	11.0142	81.9	17.283	82	30.6874	82.1	50.2111
81.8	2.3167	81.9	7.41917	82	11.6828	82	18.8921	82.1	34.9241	82.2	58.729	81.8	2.32368	81.9	6.98929	82	11.0156	82	17.2837	82.1	30.6875	82.2	50.2111
81.9	2.32009	82	7.42262	82.1	11.6855	82.1	18.9011	82.2	34.9328	82.3	58.7511	81.9	2.3243	82	6.99073	82.1	11.0169	82.1	17.2844	82.2	30.6876	82.3	50.2111
82	2.32019	82.1	7.42592	82.2	11.6925	82.2	18.9134	82.3	34.9435	82.4	58.7724	82	2.32491	82.1	6.99217	82.2	11.0183	82.2	17.2852	82.3	30.6877	82.4	50.2111
82.1	2.31901	82.2	7.42617	82.3	11.6983	82.3	18.9213	82.4	34.9548	82.5	58.793	82.1	2.32552	82.2	6.9936	82.3	11.0196	82.3	17.2859	82.4	30.6879	82.5	50.2111
82.2	2.31895	82.3	7.42852	82.4	11.703	82.4	18.9298	82.5	34.9652	82.6	58.8175	82.2	2.32613	82.3	6.99503	82.4	11.021	82.4	17.2866	82.5	30.688	82.6	50.2111
82.3	2.31911	82.4	7.42765	82.5	11.7067	82.5	18.9377	82.6	34.9777	82.7	58.8401	82.3	2.32673	82.4	6.99645	82.5	11.0223	82.5	17.2873	82.6	30.6881	82.7	50.2111
82.4	2.31933	82.5	7.42792	82.6	11.7125	82.6	18.9477	82.7	34.9909	82.8	58.8594	82.4	2.32734	82.5	6.99787	82.6	11.0237	82.6	17.288	82.7	30.6882	82.8	50.2111
82.5	2.31964	82.6	7.43232	82.7	11.7191	82.7	18.9553	82.8	35.0081	82.9	58.8793	82.5	2.32794	82.6	6.99928	82.7	11.025	82.7	17.2887	82.8	30.6883	82.9	50.2111
82.6	2.3248	82.7	7.43279	82.8	11.7236	82.8	18.9636	82.9	35.0199	83	58.9007	82.6	2.32854	82.7	7.00069	82.8	11.0263	82.8	17.2894	82.9	30.6884	83	50.2111
82.7	2.3318	82.8	7.43228	82.9	11.722	82.9	18.9701	83	35.035	83.1	58.9231	82.7	2.32914	82.8	7.00209	82.9	11.0276	82.9	17.2901	83	30.6886	83.1	50.2111
82.8	2.33357	82.9	7.42994	83	11.7249	83	18.9785	83.1	35.0462	83.2	58.9433	82.8	2.32974	82.9	7.00349	83	11.0289	83	17.2908	83.1	30.6887	83.2	50.2111
82.9	2.334	83	7.4331	83.1	11.7263	83.1	18.9837	83.2	35.0597	83.3	58.9653	82.9	2.33033	83	7.00488	83.1	11.0302	83.1	17.2915	83.2	30.6888	83.3	50.2111
83	2.33634	83.1	7.43374	83.2	11.7272	83.2	18.9934	83.3	35.073	83.4	58.9867	83	2.33092	83.1	7.00627	83.2	11.0315	83.2	17.2921	83.3	30.6889	83.4	50.2111
83.1	2.33624	83.2	7.43288	83.3	11.7304	83.3	18.9983	83.4	35.0862	83.5	59.0092	83.1	2.33152	83.2	7.00765	83.3	11.0328	83.3	17.2928	83.4	30.689	83.5	50.2111
83.2	2.33821	83.3	7.43305	83.4	11.7341	83.4	19.0031	83.5	35.0963	83.6	59.0327	83.2	2.3321	83.3	7.00903	83.4	11.0341	83.4	17.2935	83.5	30.6891	83.6	50.2111
83.3	2.34142	83.4	7.43216	83.5	11.7371	83.5	19.0076	83.6	35.1113	83.7	59.0539	83.3	2.33269	83.4	7.0104	83.5	11.0354	83.5	17.2942	83.6	30.6892	83.7	50.2111
83.4	2.341	83.5	7.43457	83.6	11.7418	83.6	19.0166	83.7	35.1256	83.8	59.0729	83.4	2.33328	83.5	7.01177	83.6	11.0367	83.6	17.2948	83.7	30.6893	83.8	50.2111
83.5	2.33903	83.6	7.43616	83.7	11.7472	83.7	19.0233	83.8	35.1372	83.9	59.0948	83.5	2.33386	83.6	7.01313	83.7	11.0379	83.7	17.2955	83.8	30.6894	83.9	50.2111
83.6	2.34283	83.7	7.43868	83.8	11.7491	83.8	19.0329	83.9	35.1493	84	59.1154	83.6	2.33444	83.7	7.01449	83.8	11.0392	83.8	17.2961	83.9	30.6895	84	50.2111
83.7	2.34338	83.8	7.44192	83.9	11.7529	83.9	19.041	84	35.1588	84.1	59.1396	83.7	2.33502	83.8	7.01585	83.9	11.0405	83.9	17.2968	84	30.6896	84.1	50.2111
83.8	2.34159	83.9	7.44273	84	11.7562	84	19.0476	84.1	35.1704	84.2	59.1621	83.8	2.3356	83.9	7.0172	84	11.0417	84	17.2974	84.1	30.6897	84.2	50.2111
83.9	2.34143	84	7.44098	84.1	11.7581	84.1	19.0548	84.2	35.1817	84.3	59.1834	83.9	2.33618	84	7.01854	84.1	11.043	84.1	17.2981	84.2	30.6899	84.3	50.2111
84	2.33927	84.1	7.4441	84.2	11.7604	84.2	19.0574	84.3	35.1952	84.4	59.2044	84	2.33675	84.1	7.01988	84.2	11.0442	84.2	17.2987	84.3	30.69	84.4	50.2111
84.1	2.34114	84.2	7.44429	84.3	11.7613	84.3	19.063	84.4	35.2023	84.5	59.2273	84.1	2.33733	84.2	7.02121	84.3	11.0455	84.3	17.2993	84.4	30.6901	84.5	50.2111
84.2	2.34199	84.3	7.44928	84.4	11.7642	84.4	19.0672	84.5	35.2132	84.6	59.2449	84.2	2.3379	84.3	7.02254	84.4	11.0467	84.4	17.3	84.5	30.6902	84.6	50.2111
84.3	2.34384	84.4	7.44389	84.5	11.7699	84.5	19.0725	84.6	35.2254	84.7	59.264	84.3	2.33847	84.4	7.02387	84.5	11.0479	84.5	17.3006	84.6	30.6902	84.7	50.2111
84.4	2.34136	84.5	7.44729	84.6	11.7716	84.6	19.079	84.7	35.2344	84.8	59.28	84.4	2.33904	84.5	7.02519	84.6	11.0491	84.6	17.3012	84.7	30.6903	84.8	50.2111
84.5	2.34376	84.6	7.44647	84.7	11.7746	84.7	19.087	84.8	35.2461	84.9	59.2976	84.5	2.3396	84.6	7.02651	84.7	11.0504	84.7	17.3019	84.8	30.6904	84.9	50.2111
84.6	2.34438	84.7	7.44816	84.8	11.7751	84.8	19.0935	84.9	35.2579	85	59.317	84.6	2.34017	84.7	7.02782	84.8	11.0516	84.8	17.3025	84.9	30.6905	85	50.2111
84.7	2.34546	84.8	7.44804	84.9	11.7742	84.9	19.0996	85	35.2687	85.1	59.3379	84.7	2.34073	84.8	7.02912	84.9	11.0528	84.9	17.3031	85	30.6906	85.1	50.2111
84.8	2.34767	84.9	7.4467	85	11.777	85	19.1031	85.1	35.2794	85.2	59.3613	84.8	2.34129	84.9	7.03043	85	11.054	85	17.3037	85.1	30.6907	85.2	50.2111
84.9	2.34874	85	7.44547	85.1	11.7801	85.1	19.1083	85.2	35.294	85.3	59.3817	84.9	2.34185	85	7.03172	85.1	11.0552	85.1	17.3043	85.2	30.6908	85.3	50.2111
85	2.34756	85.1	7.44497	85.2	11.7854	85.2	19.1176	85.3	35.3048	85.4	59.4087	85	2.34241	85.1	7.03302	85.2	11.0564	85.2	17.3049	85.3	30.6909	85.4	50.2111
85.1	2.3492	85.2	7.44756	85.3	11.788	85.3	19.1197	85.4	35.3195	85.5	59.4311	85.1	2.34296	85.2	7.0343	85.3	11.0575	85.3	17.3055	85.4	30.691	85.5	50.2111
85.2	2.35113	85.3	7.44695	85.4	11.7933	85.4	19.1271	85.5	35.3324	85.6	59.4527	85.2	2.34352	85.3	7.03559	85.4	11.0587	85.4	17.3061	85.5	30.6911	85.6	50.2111
85.3	2.35394	85.4	7.44855	85.5	11.7967	85.5	19.1338	85.6	35.3481	85.7	59.4739	85.3	2.34407	85.4	7.03687	85.5	11.0599	85.5	17.3067	85.6	30.6912	85.7	50.2111
85.4	2.35541	85.5	7.447	85.6	11.8009	85.6	19.1379	85.7	35.363	85.8	59.4916	85.4	2.34462	85.5	7.03814	85.6	11.0611	85.6	17.3073	85.7	30.6913	85.8	50.2111
85.5	2.35736	85.6	7.44847	85.7	11.8069	85.7	19.1478	85.8	35.3791	85.9	59.5152	85.5	2.34517	85.6	7.03941	85.7	11.0622	85.7	17.3078	85.8	30.6914	85.9	50.2111
85.6	2.35495	85.7	7.45328	85.8	11.8113	85.8	19.1547	85.9	35.395	86	59.5351	85.6	2.34571	85.7	7.04068	85.8	11.0634	85.8	17.3084	85.9	30.6914	86	50.2111
85.7	2.35709	85.8	7.45783	85.9	11.8185	85.9	19.1606	86	35.4142	86.1	59.554	85.7	2.34626	85.8	7.04194	85.9	11.0645	85.9	17.309	86	30.6915	86.1	50.2111
85.8	2.35483	85.9	7.45923	86	11.8282	86	19.1733	86.1	35.4318	86.2	59.5727	85.8	2.3468	85.9	7.04319	86	11.0657	86	17.3096	86.1	30.6916	86.2	50.2111
85.9	2.35594	86	7.46813	86.1	11.8346	86.1	19.1796	86.2	35.4442	86.3	59.5917	85.9	2.34734	86	7.04445	86.1	11.0668	86.1	17.3101	86.2	30.6917	86.3	50.2111
86	2.35953	86.1	7.47268	86.2	11.8363	86.2	19.1856	86.3	35.4527	86.4	59.6173	86	2.34788	86.1	7.04569	86.2	11.068	86.2	17.3107	86.3	30.6918	86.4	50.2111
86.1	2.3604	86.2	7.4729	86.3	11.8371	86.3	19.1906	86.4	35.4671	86.5	59.6374	86.1	2.34842	86.2	7.04694	86.3	11.0691	86.3	17.3113	86.4	30.6919	86.5	50.2111
86.2	2.35943	86.3	7.46814	86.4	11.8365	86.4	19.1974	86.5	35.4742	86.6	59.6589	86.2	2.34896	86.3	7.04818	86.4	11.0702	86.4	17.3118	86.5	30.692	86.6	50.2111
86.3	2.35377	86.4	7.46777	86.5	11.8343	86.5	19.1994	86.6	35.4847	86.7	59.6818	86.3	2.3495	86.4	7.04941	86.5	11.0714	86.5	17.3124	86.6	30.692	86.7	50.2111
86.4	2.35522	86.5	7.46533	86.6	11.8349	86.6	19.21	86.7	35.5002	86.8	59.7024	86.4	2.35003	86.5	7.05064	86.6	11.0725	86.6	17.3129	86.7	30.6921	86.8	50.2111
86.5	2.35444	86.6	7.46198	86.7	11.8373	86.7	19.2206	86.8	35.5173	86.9	59.7243	86.5	2.35056	86.6	7.05187	86.7	11.0736	86.7	17.3135	86.8	30.6922	86.9	50.2111
86.6	2.35338	86.7	7.4652	86.8	11.8418	86.8	19.2296	86.9	35.5296	87	59.7449	86.6	2.35109	86.7	7.05309	86.8	11.0747	86.8	17.314	86.9	30.6923	87	50.2111
86.7	2.3569	86.8	7.46968	86.9	11.8436	86.9	19.2358	87	35.5404	87.1	59.7629	86.7	2.35162	86.8	7.05431	86.9	11.0758	86.9	17.3146	87	30.6924	87.1	50.2111
86.8	2.357	86.9	7.47004	87	11.8497	87	19.2436	87.1	35.5535	87.2	59.7851	86.8	2.35215	86.9	7.05552	87	11.0769	87	17.3151	87.1	30.6924	87.2	50.2111
86.9	2.35817	87	7.47055	87.1	11.8556	87.1	19.2488	87.2	35.5715	87.3	59.8108	86.9	2.35267	87	7.05673	87.1	11.078	87.1	17.3157	87.2	30.6925	87.3	50.2111
87	2.35881	87.1	7.47379	87.2	11.8622	87.2	19.2574	87.3	35.5871	87.4	59.8333	87	2.35319	87.1	7.05793	87.2	11.0791	87.2	17.3162	87.3	30.6926	87.4	50.2111
87.1	2.35992	87.2	7.47667	87.3	11.8682	87.3	19.2655	87.4	35.6	87.5	59.8507	87.1	2.35372	87.2	7.05913	87.3	11.0802	87.3	17.3167	87.4	30.6927	87.5	50.2111
87.2	2.36183	87.3	7.47889	87.4	11.8759	87.4	19.2758	87.5	35.6116	87.6	59.8709	87.2	2.35424	87.3	7.06033	87.4	11.0813	87.4	17.3172	87.5	30.6927	87.6	50.2111
87.3	2.36443	87.4	7.48307	87.5	11.8784	87.5	19.2838	87.6	35.6218	87.7	59.8906	87.3	2.35476	87.4	7.06152	87.5	11.0823	87.5	17.3178	87.6	30.6928	87.7	50.2111
87.4	2.36372	87.5	7.48399	87.6	11.8795	87.6	19.2869	87.7	35.6329	87.8	59.9125	87.4	2.35527	87.5	7.06271	87.6	11.0834	87.6	17.3183	87.7	30.6929	87.8	50.2111
87.5	2.36319	87.6	7.4835	87.7	11.8836	87.7	19.2951	87.8	35.6449	87.9	59.9321	87.5	2.35579	87.6	7.06389	87.7	11.0845	87.7	17.3188	87.8	30.693	87.9	50.2111
87.6	2.36257	87.7	7.48428	87.8	11.8861	87.8	19.3024	87.9	35.659	88	59.9544	87.6	2.3563	87.7	7.06507	87.8	11.0855	87.8	17.3193	87.9	30.693	88	50.2111
87.7	2.36353	87.8	7.48549	87.9	11.8891	87.9	19.3097	88	35.6687	88.1	59.9796	87.7	2.35681	87.8	7.06624	87.9	11.0866	87.9	17.3198	88	30.6931	88.1	50.2111
87.8	2.36234	87.9	7.48802	88	11.89	88	19.3146	88.1	35.6814	88.2	60.0034	87.8	2.35732	87.9	7.06741	88	11.0877	88	17.3203	88.1	30.6932	88.2	50.2111
87.9	2.36469	88	7.48386	88.1	11.8941	88.1	19.3234	88.2	35.69	88.3	60.0272	87.9	2.35783	88	7.06858	88.1	11.0887	88.1	17.3208	88.2	30.6932	88.3	50.2111
88	2.36454	88.1	7.48773	88.2	11.8959	88.2	19.332	88.3	35.7039	88.4	60.0487	88	2.35834	88.1	7.06974	88.2	11.0897	88.2	17.3213	88.3	30.6933	88.4	50.2111
88.1	2.3718	88.2	7.48941	88.3	11.9005	88.3	19.3397	88.4	35.7178	88.5	60.0691	88.1	2.35885	88.2	7.0709	88.3	11.0908	88.3	17.3218	88.4	30.6934	88.5	50.2111
88.2	2.37598	88.3	7.49255	88.4	11.9035	88.4	19.3472	88.5	35.7282	88.6	60.093	88.2	2.35935	88.3	7.07206	88.4	11.0918	88.4	17.3223	88.5	30.6934	88.6	50.2111
88.3	2.38105	88.4	7.49383	88.5	11.9043	88.5	19.3509	88.6	35.7383	88.7	60.1113	88.3	2.35985	88.4	7.07321	88.5	11.0928	88.5	17.3228	88.6	30.6935	88.7	50.2111
88.4	2.38138	88.5	7.49398	88.6	11.9047	88.6	19.3572	88.7	35.7464	88.8	60.1366	88.4	2.36036	88.5	7.07435	88.6	11.0939	88.6	17.3233	88.7	30.6936	88.8	50.2111
88.5	2.38186	88.6	7.49701	88.7	11.9083	88.7	19.3638	88.8	35.7628	88.9	60.164	88.5	2.36086	88.6	7.07549	88.7	11.0949	88.7	17.3238	88.8	30.6936	88.9	50.2111
88.6	2.38147	88.7	7.49695	88.8	11.9133	88.8	19.3747	88.9	35.7773	89	60.1874	88.6	2.36135	88.7	7.07663	88.8	11.0959	88.8	17.3243	88.9	30.6937	89	50.2111
88.7	2.37828	88.8	7.50034	88.9	11.9207	88.9	19.3825	89	35.7954	89.1	60.2095	88.7	2.36185	88.8	7.07777	88.9	11.0969	88.9	17.3248	89	30.6938	89.1	50.2111
88.8	2.38065	88.9	7.5041	89	11.9269	89	19.3876	89.1	35.8091	89.2	60.2308	88.8	2.36234	88.9	7.0789	89	11.0979	89	17.3252	89.1	30.6938	89.2	50.2111
88.9	2.38577	89	7.50555	89.1	11.9329	89.1	19.3923	89.2	35.8195	89.3	60.2521	88.9	2.36284	89	7.08002	89.1	11.0989	89.1	17.3257	89.2	30.6939	89.3	50.2111
89	2.38783	89.1	7.50693	89.2	11.9388	89.2	19.3985	89.3	35.8343	89.4	60.2734	89	2.36333	89.1	7.08114	89.2	11.0999	89.2	17.3262	89.3	30.694	89.4	50.2111
89.1	2.39141	89.2	7.51073	89.3	11.9439	89.3	19.4069	89.4	35.8467	89.5	60.2963	89.1	2.36382	89.2	7.08226	89.3	11.1009	89.3	17.3266	89.4	30.694	89.5	50.2111
89.2	2.39702	89.3	7.51506	89.4	11.9482	89.4	19.4186	89.5	35.8616	89.6	60.3216	89.2	2.36431	89.3	7.08338	89.4	11.1019	89.4	17.3271	89.5	30.6941	89.6	50.2111
89.3	2.39844	89.4	7.51708	89.5	11.95	89.5	19.4261	89.6	35.8767	89.7	60.344	89.3	2.3648	89.4	7.08449	89.5	11.1029	89.5	17.3276	89.6	30.6942	89.7	50.2111
89.4	2.39941	89.5	7.52167	89.6	11.9513	89.6	19.4343	89.7	35.8911	89.8	60.366	89.4	2.36528	89.5	7.08559	89.6	11.1039	89.6	17.328	89.7	30.6942	89.8	50.2111
89.5	2.40097	89.6	7.52619	89.7	11.9556	89.7	19.4439	89.8	35.9049	89.9	60.3921	89.5	2.36577	89.6	7.08669	89.7	11.1049	89.7	17.3285	89.8	30.6943	89.9	50.2111
89.6	2.40595	89.7	7.53191	89.8	11.9611	89.8	19.4523	89.9	35.9206	90	60.4099	89.6	2.36625	89.7	7.08779	89.8	11.1058	89.8	17.3289	89.9	30.6943	90	50.2111
89.7	2.40918	89.8	7.53117	89.9	11.9659	89.9	19.4589	90	35.9314	90.1	60.4352	89.7	2.36673	89.8	7.08889	89.9	11.1068	89.9	17.3294	90	30.6944	90.1	50.2111
89.8	2.4087	89.9	7.53326	90	11.969	90	19.4635	90.1	35.9436	90.2	60.4573	89.8	2.36721	89.9	7.08998	90	11.1078	90	17.3299	90.1	30.6944	90.2	50.2111
89.9	2.40656	90	7.53425	90.1	11.9742	90.1	19.4694	90.2	35.9559	90.3	60.4813	89.9	2.36769	90	7.09106	90.1	11.1087	90.1	17.3303	90.2	30.6945	90.3	50.2111
90	2.40407	90.1	7.53759	90.2	11.9796	90.2	19.4754	90.3	35.969	90.4	60.5074	90	2.36817	90.1	7.09215	90.2	11.1097	90.2	17.3307	90.3	30.6946	90.4	50.2111
90.1	2.4049	90.2	7.53901	90.3	11.9806	90.3	19.4839	90.4	35.9847	90.5	60.5339	90.1	2.36864	90.2	7.09323	90.3	11.1106	90.3	17.3312	90.4	30.6946	90.5	50.2111
90.2	2.40658	90.3	7.54065	90.4	11.9862	90.4	19.4872	90.5	35.9998	90.6	60.561	90.2	2.36911	90.3	7.0943	90.4	11.1116	90.4	17.3316	90.5	30.6947	90.6	50.2111
90.3	2.40679	90.4	7.54174	90.5	11.9913	90.5	19.4957	90.6	36.0136	90.7	60.5856	90.3	2.36959	90.4	7.09537	90.5	11.1125	90.5	17.3321	90.6	30.6947	90.7	50.2111
90.4	2.40505	90.5	7.54494	90.6	11.993	90.6	19.5032	90.7	36.0306	90.8	60.6077	90.4	2.37006	90.5	7.09644	90.6	11.1135	90.6	17.3325	90.7	30.6948	90.8	50.2111
90.5	2.40971	90.6	7.54509	90.7	11.991	90.7	19.5107	90.8	36.0428	90.9	60.6337	90.5	2.37053	90.6	7.0975	90.7	11.1144	90.7	17.3329	90.8	30.6948	90.9	50.2111
90.6	2.41083	90.7	7.54744	90.8	11.9927	90.8	19.5189	90.9	36.0543	91	60.6597	90.6	2.371	90.7	7.09856	90.8	11.1153	90.8	17.3333	90.9	30.6949	91	50.2111
90.7	2.41142	90.8	7.54915	90.9	11.9953	90.9	19.5265	91	36.0649	91.1	60.6873	90.7	2.37146	90.8	7.09962	90.9	11.1163	90.9	17.3338	91	30.695	91.1	50.2111
90.8	2.41348	90.9	7.55255	91	11.9963	91	19.5329	91.1	36.0804	91.2	60.7085	90.8	2.37193	90.9	7.10067	91	11.1172	91	17.3342	91.1	30.695	91.2	50.2111
90.9	2.41571	91	7.55551	91.1	12.0005	91.1	19.5424	91.2	36.0972	91.3	60.7247	90.9	2.37239	91	7.10172	91.1	11.1181	91.1	17.3346	91.2	30.6951	91.3	50.2111
91	2.41941	91.1	7.56146	91.2	12.0044	91.2	19.553	91.3	36.1096	91.4	60.7406	91	2.37285	91.1	7.10277	91.2	11.119	91.2	17.335	91.3	30.6951	91.4	50.2111
91.1	2.42304	91.2	7.56469	91.3	12.0051	91.3	19.5616	91.4	36.1239	91.5	60.7572	91.1	2.37331	91.2	7.10381	91.3	11.1199	91.3	17.3354	91.4	30.6952	91.5	50.2111
91.2	2.42809	91.3	7.56486	91.4	12.0061	91.4	19.5744	91.5	36.1366	91.6	60.7792	91.2	2.37377	91.3	7.10485	91.4	11.1208	91.4	17.3359	91.5	30.6952	91.6	50.2111
91.3	2.42927	91.4	7.56787	91.5	12.0066	91.5	19.583	91.6	36.1522	91.7	60.7971	91.3	2.37423	91.4	7.10588	91.5	11.1217	91.5	17.3363	91.6	30.6953	91.7	50.2111
91.4	2.43292	91.5	7.56766	91.6	12.0109	91.6	19.5914	91.7	36.1661	91.8	60.8189	91.4	2.37469	91.5	7.10691	91.6	11.1226	91.6	17.3367	91.7	30.6953	91.8	50.2111
91.5	2.43526	91.6	7.57107	91.7	12.0143	91.7	19.5999	91.8	36.1771	91.9	60.8412	91.5	2.37514	91.6	7.10794	91.7	11.1235	91.7	17.3371	91.8	30.6954	91.9	50.2111
91.6	2.43627	91.7	7.57307	91.8	12.0147	91.8	19.6065	91.9	36.1897	92	60.8586	91.6	2.3756	91.7	7.10896	91.8	11.1244	91.8	17.3375	91.9	30.6954	92	50.2111
91.7	2.43833	91.8	7.57078	91.9	12.0188	91.9	19.6138	92	36.2042	92.1	60.8781	91.7	2.37605	91.8	7.10998	91.9	11.1253	91.9	17.3379	92	30.6955	92.1	50.2112
91.8	2.44	91.9	7.56869	92	12.0226	92	19.6193	92.1	36.2206	92.2	60.9031	91.8	2.3765	91.9	7.111	92	11.1262	92	17.3383	92.1	30.6955	92.2	50.2112
91.9	2.44253	92	7.57046	92.1	12.0245	92.1	19.626	92.2	36.2318	92.3	60.9283	91.9	2.37695	92	7.11201	92.1	11.1271	92.1	17.3387	92.2	30.6956	92.3	50.2112
92	2.43779	92.1	7.57075	92.2	12.0284	92.2	19.6351	92.3	36.2419	92.4	60.9494	92	2.3774	92.1	7.11302	92.2	11.1279	92.2	17.3391	92.3	30.6956	92.4	50.2112
92.1	2.44081	92.2	7.57381	92.3	12.0323	92.3	19.6438	92.4	36.2528	92.5	60.9703	92.1	2.37784	92.2	7.11402	92.3	11.1288	92.3	17.3395	92.4	30.6957	92.5	50.2112
92.2	2.44553	92.3	7.57463	92.4	12.0354	92.4	19.6533	92.5	36.2662	92.6	60.9934	92.2	2.37829	92.3	7.11503	92.4	11.1297	92.4	17.3398	92.5	30.6957	92.6	50.2112
92.3	2.4449	92.4	7.57534	92.5	12.0425	92.5	19.6603	92.6	36.2794	92.7	61.0139	92.3	2.37873	92.4	7.11602	92.5	11.1305	92.5	17.3402	92.6	30.6957	92.7	50.2112
92.4	2.45133	92.5	7.57974	92.6	12.0454	92.6	19.6657	92.7	36.2931	92.8	61.0377	92.4	2.37917	92.5	7.11702	92.6	11.1314	92.6	17.3406	92.7	30.6958	92.8	50.2112
92.5	2.45185	92.6	7.58115	92.7	12.05	92.7	19.6687	92.8	36.3094	92.9	61.0591	92.5	2.37961	92.6	7.11801	92.7	11.1323	92.7	17.341	92.8	30.6958	92.9	50.2112
92.6	2.45141	92.7	7.5796	92.8	12.0562	92.8	19.6772	92.9	36.3257	93	61.0796	92.6	2.38005	92.7	7.119	92.8	11.1331	92.8	17.3414	92.9	30.6959	93	50.2112
92.7	2.45095	92.8	7.58546	92.9	12.0614	92.9	19.6871	93	36.3413	93.1	61.0997	92.7	2.38049	92.8	7.11998	92.9	11.134	92.9	17.3418	93	30.6959	93.1	50.2112
92.8	2.45185	92.9	7.58874	93	12.0634	93	19.6957	93.1	36.3596	93.2	61.122	92.8	2.38093	92.9	7.12096	93	11.1348	93	17.3421	93.1	30.696	93.2	50.2112
92.9	2.45814	93	7.58837	93.1	12.0651	93.1	19.6989	93.2	36.3749	93.3	61.1438	92.9	2.38136	93	7.12194	93.1	11.1357	93.1	17.3425	93.2	30.696	93.3	50.2112
93	2.46072	93.1	7.58854	93.2	12.0666	93.2	19.7037	93.3	36.3867	93.4	61.1643	93	2.3818	93.1	7.12291	93.2	11.1365	93.2	17.3429	93.3	30.6961	93.4	50.2112
93.1	2.46466	93.2	7.58793	93.3	12.068	93.3	19.7058	93.4	36.3982	93.5	61.1836	93.1	2.38223	93.2	7.12388	93.3	11.1373	93.3	17.3432	93.4	30.6961	93.5	50.2112
93.2	2.46752	93.3	7.59008	93.4	12.0722	93.4	19.7133	93.5	36.409	93.6	61.2036	93.2	2.38266	93.3	7.12485	93.4	11.1382	93.4	17.3436	93.5	30.6961	93.6	50.2112
93.3	2.46513	93.4	7.59534	93.5	12.0735	93.5	19.7163	93.6	36.4236	93.7	61.2218	93.3	2.38309	93.4	7.12581	93.5	11.139	93.5	17.344	93.6	30.6962	93.7	50.2112
93.4	2.46725	93.5	7.59398	93.6	12.076	93.6	19.7186	93.7	36.4387	93.8	61.2491	93.4	2.38352	93.5	7.12677	93.6	11.1398	93.6	17.3443	93.7	30.6962	93.8	50.2112
93.5	2.4721	93.6	7.59373	93.7	12.079	93.7	19.7269	93.8	36.4544	93.9	61.2713	93.5	2.38395	93.6	7.12773	93.7	11.1406	93.7	17.3447	93.8	30.6963	93.9	50.2112
93.6	2.47235	93.7	7.59518	93.8	12.0829	93.8	19.7342	93.9	36.4694	94	61.2902	93.6	2.38438	93.7	7.12868	93.8	11.1414	93.8	17.345	93.9	30.6963	94	50.2112
93.7	2.47321	93.8	7.59523	93.9	12.0825	93.9	19.7385	94	36.4868	94.1	61.3158	93.7	2.3848	93.8	7.12963	93.9	11.1423	93.9	17.3454	94	30.6963	94.1	50.2112
93.8	2.4798	93.9	7.59525	94	12.0843	94	19.7446	94.1	36.5071	94.2	61.3384	93.8	2.38522	93.9	7.13058	94	11.1431	94	17.3457	94.1	30.6964	94.2	50.2112
93.9	2.48031	94	7.59671	94.1	12.0892	94.1	19.7519	94.2	36.5195	94.3	61.3609	93.9	2.38565	94	7.13152	94.1	11.1439	94.1	17.3461	94.2	30.6964	94.3	50.2112
94	2.48016	94.1	7.59857	94.2	12.094	94.2	19.7592	94.3	36.5346	94.4	61.3816	94	2.38607	94.1	7.13246	94.2	11.1447	94.2	17.3464	94.3	30.6965	94.4	50.2112
94.1	2.48413	94.2	7.59948	94.3	12.1022	94.3	19.7633	94.4	36.5466	94.5	61.4077	94.1	2.38649	94.2	7.1334	94.3	11.1455	94.3	17.3468	94.4	30.6965	94.5	50.2112
94.2	2.48495	94.3	7.60226	94.4	12.108	94.4	19.7688	94.5	36.5597	94.6	61.4301	94.2	2.38691	94.3	7.13433	94.4	11.1463	94.4	17.3471	94.5	30.6965	94.6	50.2112
94.3	2.48483	94.4	7.60337	94.5	12.1132	94.5	19.7792	94.6	36.5758	94.7	61.4484	94.3	2.38732	94.4	7.13526	94.5	11.1471	94.5	17.3475	94.6	30.6966	94.7	50.2112
94.4	2.48816	94.5	7.60434	94.6	12.1194	94.6	19.7862	94.7	36.5877	94.8	61.4643	94.4	2.38774	94.5	7.13619	94.6	11.1478	94.6	17.3478	94.7	30.6966	94.8	50.2112
94.5	2.49297	94.6	7.60563	94.7	12.1251	94.7	19.7904	94.8	36.5998	94.9	61.4797	94.5	2.38815	94.6	7.13711	94.7	11.1486	94.7	17.3482	94.8	30.6967	94.9	50.2112
94.6	2.49389	94.7	7.60497	94.8	12.1258	94.8	19.7897	94.9	36.613	95	61.4982	94.6	2.38856	94.7	7.13803	94.8	11.1494	94.8	17.3485	94.9	30.6967	95	50.2112
94.7	2.49512	94.8	7.60362	94.9	12.128	94.9	19.792	95	36.628	95.1	61.5215	94.7	2.38898	94.8	7.13895	94.9	11.1502	94.9	17.3488	95	30.6967	95.1	50.2112
94.8	2.4945	94.9	7.60566	95	12.132	95	19.8033	95.1	36.6402	95.2	61.5409	94.8	2.38939	94.9	7.13986	95	11.151	95	17.3492	95.1	30.6968	95.2	50.2112
94.9	2.49092	95	7.60875	95.1	12.133	95.1	19.8152	95.2	36.652	95.3	61.5597	94.9	2.3898	95	7.14077	95.1	11.1517	95.1	17.3495	95.2	30.6968	95.3	50.2112
95	2.4883	95.1	7.61144	95.2	12.1327	95.2	19.8231	95.3	36.6632	95.4	61.5807	95	2.3902	95.1	7.14168	95.2	11.1525	95.2	17.3498	95.3	30.6968	95.4	50.2112
95.1	2.48983	95.2	7.61241	95.3	12.133	95.3	19.8276	95.4	36.6761	95.5	61.6068	95.1	2.39061	95.2	7.14258	95.3	11.1533	95.3	17.3501	95.4	30.6969	95.5	50.2112
95.2	2.48859	95.3	7.61149	95.4	12.1359	95.4	19.8338	95.5	36.6936	95.6	61.6314	95.2	2.39102	95.3	7.14348	95.4	11.154	95.4	17.3505	95.5	30.6969	95.6	50.2112
95.3	2.48378	95.4	7.6101	95.5	12.1387	95.5	19.8387	95.6	36.7139	95.7	61.6529	95.3	2.39142	95.4	7.14438	95.5	11.1548	95.5	17.3508	95.6	30.6969	95.7	50.2112
95.4	2.48326	95.5	7.61419	95.6	12.1441	95.6	19.8512	95.7	36.7323	95.8	61.6768	95.4	2.39182	95.5	7.14528	95.6	11.1555	95.6	17.3511	95.7	30.697	95.8	50.2112
95.5	2.48484	95.6	7.61803	95.7	12.153	95.7	19.8604	95.8	36.7481	95.9	61.7026	95.5	2.39223	95.6	7.14617	95.7	11.1563	95.7	17.3514	95.8	30.697	95.9	50.2112
95.6	2.49076	95.7	7.62046	95.8	12.1586	95.8	19.8701	95.9	36.7637	96	61.7251	95.6	2.39263	95.7	7.14706	95.8	11.157	95.8	17.3517	95.9	30.697	96	50.2112
95.7	2.49625	95.8	7.62396	95.9	12.164	95.9	19.8809	96	36.7773	96.1	61.7456	95.7	2.39302	95.8	7.14794	95.9	11.1578	95.9	17.352	96	30.6971	96.1	50.2112
95.8	2.50091	95.9	7.63167	96	12.1672	96	19.8864	96.1	36.7877	96.2	61.767	95.8	2.39342	95.9	7.14882	96	11.1585	96	17.3524	96.1	30.6971	96.2	50.2112
95.9	2.50672	96	7.63138	96.1	12.1694	96.1	19.891	96.2	36.8027	96.3	61.7902	95.9	2.39382	96	7.1497	96.1	11.1593	96.1	17.3527	96.2	30.6971	96.3	50.2112
96	2.51137	96.1	7.62986	96.2	12.173	96.2	19.8984	96.3	36.8174	96.4	61.8138	96	2.39421	96.1	7.15058	96.2	11.16	96.2	17.353	96.3	30.6972	96.4	50.2112
96.1	2.51353	96.2	7.63348	96.3	12.1774	96.3	19.9059	96.4	36.8328	96.5	61.8358	96.1	2.39461	96.2	7.15145	96.3	11.1607	96.3	17.3533	96.4	30.6972	96.5	50.2112
96.2	2.51767	96.3	7.63466	96.4	12.1843	96.4	19.9136	96.5	36.8444	96.6	61.8548	96.2	2.395	96.3	7.15232	96.4	11.1615	96.4	17.3536	96.5	30.6972	96.6	50.2112
96.3	2.52209	96.4	7.63456	96.5	12.1869	96.5	19.9226	96.6	36.8576	96.7	61.8733	96.3	2.39539	96.4	7.15319	96.5	11.1622	96.5	17.3539	96.6	30.6973	96.7	50.2112
96.4	2.52578	96.5	7.63545	96.6	12.1891	96.6	19.9299	96.7	36.8678	96.8	61.8919	96.4	2.39578	96.5	7.15405	96.6	11.1629	96.6	17.3542	96.7	30.6973	96.8	50.2112
96.5	2.53162	96.6	7.63865	96.7	12.1967	96.7	19.9393	96.8	36.8774	96.9	61.9122	96.5	2.39617	96.6	7.15491	96.7	11.1636	96.7	17.3545	96.8	30.6973	96.9	50.2112
96.6	2.53507	96.7	7.64149	96.8	12.2074	96.8	19.9437	96.9	36.8934	97	61.9322	96.6	2.39656	96.7	7.15577	96.8	11.1643	96.8	17.3548	96.9	30.6974	97	50.2112
96.7	2.53709	96.8	7.64367	96.9	12.2132	96.9	19.9488	97	36.9078	97.1	61.9543	96.7	2.39695	96.8	7.15662	96.9	11.165	96.9	17.3551	97	30.6974	97.1	50.2112
96.8	2.53963	96.9	7.64792	97	12.2192	97	19.9534	97.1	36.9193	97.2	61.9758	96.8	2.39733	96.9	7.15747	97	11.1658	97	17.3554	97.1	30.6974	97.2	50.2112
96.9	2.54275	97	7.64505	97.1	12.2245	97.1	19.9609	97.2	36.9327	97.3	61.9942	96.9	2.39772	97	7.15832	97.1	11.1665	97.1	17.3557	97.2	30.6975	97.3	50.2112
97	2.54531	97.1	7.64713	97.2	12.2282	97.2	19.9638	97.3	36.9504	97.4	62.0165	97	2.3981	97.1	7.15916	97.2	11.1672	97.2	17.356	97.3	30.6975	97.4	50.2112
97.1	2.5464	97.2	7.64925	97.3	12.2331	97.3	19.9663	97.4	36.9628	97.5	62.036	97.1	2.39848	97.2	7.16001	97.3	11.1679	97.3	17.3562	97.4	30.6975	97.5	50.2112
97.2	2.54329	97.3	7.65026	97.4	12.2341	97.4	19.973	97.5	36.9729	97.6	62.0598	97.2	2.39886	97.3	7.16085	97.4	11.1686	97.4	17.3565	97.5	30.6975	97.6	50.2112
97.3	2.54847	97.4	7.65344	97.5	12.2387	97.5	19.9798	97.6	36.9857	97.7	62.0845	97.3	2.39924	97.4	7.16168	97.5	11.1693	97.5	17.3568	97.6	30.6976	97.7	50.2112
97.4	2.54891	97.5	7.65664	97.6	12.242	97.6	19.9858	97.7	36.9952	97.8	62.1112	97.4	2.39962	97.5	7.16251	97.6	11.1699	97.6	17.3571	97.7	30.6976	97.8	50.2112
97.5	2.55249	97.6	7.65409	97.7	12.2498	97.7	19.9919	97.8	37.0051	97.9	62.1336	97.5	2.4	97.6	7.16334	97.7	11.1706	97.7	17.3574	97.8	30.6976	97.9	50.2112
97.6	2.55455	97.7	7.65824	97.8	12.2508	97.8	19.9905	97.9	37.0142	98	62.1499	97.6	2.40038	97.7	7.16417	97.8	11.1713	97.8	17.3577	97.9	30.6977	98	50.2112
97.7	2.55793	97.8	7.65626	97.9	12.2547	97.9	19.993	98	37.0217	98.1	62.1651	97.7	2.40075	97.8	7.165	97.9	11.172	97.9	17.3579	98	30.6977	98.1	50.2112
97.8	2.55561	97.9	7.65415	98	12.2533	98	19.9993	98.1	37.0222	98.2	62.1816	97.8	2.40112	97.9	7.16582	98	11.1727	98	17.3582	98.1	30.6977	98.2	50.2112
97.9	2.55283	98	7.65217	98.1	12.2579	98.1	20.0027	98.2	37.0346	98.3	62.1967	97.9	2.4015	98	7.16664	98.1	11.1734	98.1	17.3585	98.2	30.6977	98.3	50.2112
98	2.55511	98.1	7.65174	98.2	12.2667	98.2	20.0126	98.3	37.0431	98.4	62.2148	98	2.40187	98.1	7.16745	98.2	11.174	98.2	17.3588	98.3	30.6978	98.4	50.2112
98.1	2.55378	98.2	7.65686	98.3	12.2716	98.3	20.0269	98.4	37.0666	98.5	62.2393	98.1	2.40224	98.2	7.16827	98.3	11.1747	98.3	17.359	98.4	30.6978	98.5	50.2112
98.2	2.55777	98.3	7.65903	98.4	12.2817	98.4	20.0364	98.5	37.0824	98.6	62.2628	98.2	2.40261	98.3	7.16908	98.4	11.1754	98.4	17.3593	98.5	30.6978	98.6	50.2112
98.3	2.56803	98.4	7.66765	98.5	12.2902	98.5	20.0408	98.6	37.0887	98.7	62.2762	98.3	2.40298	98.4	7.16988	98.5	11.176	98.5	17.3596	98.6	30.6978	98.7	50.2112
98.4	2.57075	98.5	7.67733	98.6	12.2946	98.6	20.0433	98.7	37.1044	98.8	62.2921	98.4	2.40334	98.5	7.17069	98.6	11.1767	98.6	17.3598	98.7	30.6979	98.8	50.2112
98.5	2.57142	98.6	7.67733	98.7	12.2974	98.7	20.0519	98.8	37.1171	98.9	62.314	98.5	2.40371	98.6	7.17149	98.7	11.1773	98.7	17.3601	98.8	30.6979	98.9	50.2112
98.6	2.57142	98.7	7.68295	98.8	12.2975	98.8	20.0539	98.9	37.1213	99	62.314	98.6	2.40407	98.7	7.17229	98.8	11.178	98.8	17.3604	98.9	30.6979	99	50.2112
98.7	2.57621	98.8	7.68439	98.9	12.3011	98.9	20.0642	99	37.123	99.1	62.3078	98.7	2.40444	98.8	7.17308	98.9	11.1787	98.9	17.3606	99	30.698	99.1	50.2112
98.8	2.57622	98.9	7.68753	99	12.3064	99	20.0633	99.1	37.1224	99.2	62.3015	98.8	2.4048	98.9	7.17387	99	11.1793	99	17.3609	99.1	30.698	99.2	50.2112
98.9	2.57785	99	7.68587	99.1	12.3064	99.1	20.0633	99.2	37.1213	99.3	62.2998	98.9	2.40516	99	7.17467	99.1	11.18	99.1	17.3611	99.2	30.698	99.3	50.2112
99	2.58225	99.1	7.68753	99.2	12.3066	99.2	20.0633	99.3	37.1198	99.4	62.3015	99	2.40552	99.1	7.17545	99.2	11.1806	99.2	17.3614	99.3	30.698	99.4	50.2112
99.1	2.58348	99.2	7.68764	99.3	12.3071	99.3	20.0628	99.4	37.1171	99.5	62.2998	99.1	2.40588	99.2	7.17624	99.3	11.1812	99.3	17.3617	99.4	30.6981	99.5	50.2112
99.2	2.58371	99.3	7.68764	99.4	12.3066	99.4	20.0627	99.5	37.1157	99.6	62.2956	99.2	2.40624	99.3	7.17702	99.4	11.1819	99.4	17.3619	99.5	30.6981	99.6	50.2112
99.3	2.58371	99.4	7.68753	99.5	12.3064	99.5	20.0625	99.6	37.1151	99.7	62.2921	99.3	2.40659	99.4	7.1778	99.5	11.1825	99.5	17.3622	99.6	30.6981	99.7	50.2112
99.4	2.58371	99.5	7.68587	99.6	12.3064	99.6	20.0606	99.7	37.106	99.8	62.287	99.4	2.40695	99.5	7.17857	99.6	11.1831	99.6	17.3624	99.7	30.6981	99.8	50.2112
99.5	2.58373	99.6	7.68458	99.7	12.3011	99.7	20.0558	99.8	37.1044	99.9	62.282	99.5	2.4073	99.6	7.17935	99.7	11.1838	99.7	17.3627	99.8	30.6981	99.9	50.2112
99.6	2.58449	99.7	7.68439	99.8	12.2975	99.8	20.0539	99.9	37.1012	100	62.2772	99.6	2.40766	99.7	7.18012	99.8	11.1844	99.8	17.3629	99.9	30.6982	100	50.2112
99.7	2.58449	99.8	7.68295	99.9	12.2974	99.9	20.0519	100	37.0887	100.1	62.2772	99.7	2.40801	99.8	7.18089	99.9	11.185	99.9	17.3632	100	30.6982	100.1	50.0759
99.8	2.58663	99.9	7.67733	100	12.2946	100	20.0433	100.1	37.0887	100.2	62.2772	99.8	2.40836	99.9	7.18165	100	11.185	100	17.3632	100.1	30.6155	100.2	49.9411
99.9	2.58692	100	7.67688	100.1	12.2946	100.1	20.0433	100.2	36.074	100.3	62.2772	99.9	2.40871	100	7.18165	100.1	11.1549	100.1	17.3164	100.2	30.533	100.3	49.8066
100	2.58692	100.1	7.58476	100.2	9.32975	100.2	17.8622	100.3	34.7537	100.4	58.3383	100	2.40871	100.1	7.16231	100.2	11.1249	100.2	17.2698	100.3	30.4508	100.4	49.6724
100.1	2.58751	100.2	4.89938	100.3	7.11905	100.3	15.388	100.4	27.0125	100.5	53.6076	100.1	2.40222	100.2	7.14302	100.3	11.0949	100.3	17.2233	100.4	30.3688	100.5	49.5386
100.2	2.58838	100.3	3.94055	100.4	7.11905	100.4	14.3525	100.5	27.0125	100.6	51.3261	100.2	2.39575	100.3	7.12379	100.4	11.065	100.4	17.1769	100.5	30.287	100.6	49.4052
100.3	3.73735	100.4	3.94055	100.5	7.11905	100.5	14.3525	100.6	27.0125	100.7	50.7793	100.3	2.3893	100.4	7.1046	100.5	11.0352	100.5	17.1306	100.6	30.2054	100.7	49.2722
100.4	3.73735	100.5	3.94055	100.6	7.11905	100.6	14.3525	100.7	27.0125	100.8	50.3431	100.4	2.38287	100.5	7.08547	100.6	11.0055	100.6	17.0845	100.7	30.1241	100.8	49.1395
100.5	3.73735	100.6	3.94055	100.7	7.11905	100.7	14.3525	100.8	27.0125	100.9	50.3211	100.5	2.37645	100.6	7.06639	100.7	10.9759	100.7	17.0385	100.8	30.043	100.9	49.0071
100.6	3.73735	100.7	3.94055	100.8	7.11905	100.8	14.3525	100.9	27.0125	101	49.995	100.6	2.37005	100.7	7.04735	100.8	10.9463	100.8	16.9926	100.9	29.962	101	48.8751
100.7	3.73735	100.8	3.94055	100.9	7.11905	100.9	14.3525	101	27.0125	101.1	49.788	100.7	2.36367	100.8	7.02838	100.9	10.9168	100.9	16.9468	101	29.8813	101.1	48.7435
100.8	3.73735	100.9	3.94055	101	7.11905	101	14.3525	101.1	27.0125	101.2	49.523	100.8	2.3573	100.9	7.00945	101	10.8874	101	16.9012	101.1	29.8009	101.2	48.6122
100.9	3.73735	101	3.94055	101.1	7.11905	101.1	14.3525	101.2	27.0125	101.3	49.0017	100.9	2.35095	101	6.99057	101.1	10.8581	101.1	16.8556	101.2	29.7206	101.3	48.4813
101	3.73735	101.1	3.94055	101.2	7.11905	101.2	14.3525	101.3	27.0125	101.4	48.4371	101	2.34462	101.1	6.97175	101.2	10.8289	101.2	16.8102	101.3	29.6406	101.4	48.3507
101.1	3.73735	101.2	3.94055	101.3	7.11905	101.3	14.3525	101.4	27.0125	101.5	48.2498	101.1	2.33831	101.2	6.95297	101.3	10.7997	101.3	16.765	101.4	29.5607	101.5	48.2205
101.2	3.73735	101.3	3.94055	101.4	7.11905	101.4	14.3525	101.5	27.0081	101.6	47.7012	101.2	2.33201	101.3	6.93425	101.4	10.7706	101.4	16.7198	101.5	29.4811	101.6	48.0906
101.3	3.73735	101.4	3.94055	101.5	7.11905	101.5	14.3525	101.6	27.0081	101.7	47.2064	101.3	2.32573	101.4	6.91557	101.5	10.7416	101.5	16.6748	101.6	29.4017	101.7	47.9611
101.4	3.73735	101.5	3.94055	101.6	7.11905	101.6	14.3525	101.7	27.0081	101.8	46.6918	101.4	2.31947	101.5	6.89694	101.6	10.7127	101.6	16.6299	101.7	29.3225	101.8	47.832
101.5	3.73735	101.6	3.94055	101.7	7.11905	101.7	14.3525	101.8	26.5698	101.9	45.1508	101.5	2.31322	101.6	6.87837	101.7	10.6838	101.7	16.5851	101.8	29.2436	101.9	47.7031
101.6	3.73735	101.7	3.94055	101.8	7.11905	101.8	13.5027	101.9	26.0024	102	43.4666	101.6	2.30699	101.7	6.85985	101.8	10.655	101.8	16.5404	101.9	29.1648	102	47.5746
101.7	3.73735	101.8	3.94055	101.9	7.11905	101.9	13.3469	102	25.0775	102.1	42.0904	101.7	2.30078	101.8	6.84137	101.9	10.6264	101.9	16.4959	102	29.0863	102.1	47.4465
101.8	3.73735	101.9	3.99264	102	7.1434	102	13.0778	102.1	24.2858	102.2	40.9585	101.8	2.29458	101.9	6.82295	102	10.5977	102	16.4515	102.1	29.0079	102.2	47.3187
101.9	3.616	102	4.04076	102.1	7.17262	102.1	12.9129	102.2	23.7975	102.3	39.7842	101.9	2.2884	102	6.80457	102.1	10.5692	102.1	16.4072	102.2	28.9298	102.3	47.1913
102	3.5831	102.1	4.04422	102.2	7.19887	102.2	12.7013	102.3	23.2215	102.4	38.7055	102	2.28224	102.1	6.78625	102.2	10.5407	102.2	16.363	102.3	28.8519	102.4	47.0642
102.1	3.50952	102.2	4.06995	102.3	7.17262	102.3	12.371	102.4	22.8775	102.5	37.7547	102.1	2.27609	102.2	6.76797	102.3	10.5123	102.3	16.3189	102.4	28.7742	102.5	46.9374
102.2	3.46805	102.3	4.19224	102.4	7.1434	102.4	12.1014	102.5	22.4944	102.6	37.0424	102.2	2.26996	102.3	6.74975	102.4	10.484	102.4	16.2749	102.5	28.6967	102.6	46.811
102.3	3.39525	102.4	4.19224	102.5	7.00545	102.5	11.7616	102.6	22.0202	102.7	36.32	102.3	2.26385	102.4	6.73157	102.5	10.4558	102.5	16.2311	102.6	28.6194	102.7	46.685
102.4	3.3207	102.5	4.23548	102.6	6.85565	102.6	11.6247	102.7	21.5779	102.8	35.4793	102.4	2.25775	102.5	6.71344	102.6	10.4276	102.6	16.1874	102.7	28.5423	102.8	46.5592
102.5	3.39525	102.6	4.01882	102.7	6.94865	102.7	11.6043	102.8	21.0719	102.9	34.8791	102.5	2.25167	102.6	6.69536	102.7	10.3996	102.7	16.1438	102.8	28.4655	102.9	46.4338
102.6	3.228	102.7	4.07613	102.8	6.66875	102.8	11.3042	102.9	20.8049	103	34.2087	102.6	2.24561	102.7	6.67733	102.8	10.3715	102.8	16.1003	102.9	28.3888	103	46.3088
102.7	3.16105	102.8	3.92087	102.9	6.6253	102.9	11.2606	103	20.4329	103.1	33.6906	102.7	2.23956	102.8	6.65935	102.9	10.3436	102.9	16.057	103	28.3123	103.1	46.1841
102.8	2.99765	102.9	3.9974	103	6.48715	103	11.0444	103.1	20.0854	103.2	33.1099	102.8	2.23353	102.9	6.64141	103	10.3158	103	16.0137	103.1	28.2361	103.2	46.0597
102.9	3.0588	103	3.90686	103.1	6.4212	103.1	10.8918	103.2	19.6717	103.3	32.7707	102.9	2.22751	103	6.62353	103.1	10.288	103.1	15.9706	103.2	28.16	103.3	45.9356
103	3.08165	103.1	3.8744	103.2	6.27405	103.2	10.7425	103.3	19.3947	103.4	32.2545	103	2.22151	103.1	6.60569	103.2	10.2603	103.2	15.9276	103.3	28.0842	103.4	45.8119
103.1	3.0789	103.2	3.81225	103.3	6.2186	103.3	10.5669	103.4	19.0197	103.5	31.8459	103.1	2.21553	103.2	6.5879	103.3	10.2326	103.3	15.8847	103.4	28.0086	103.5	45.6885
103.2	2.99435	103.3	3.7309	103.4	6.11276	103.4	10.2877	103.5	18.76	103.6	31.4639	103.2	2.20956	103.3	6.57016	103.4	10.2051	103.4	15.8419	103.5	27.9331	103.6	45.5655
103.3	2.9372	103.4	3.67165	103.5	6.0511	103.5	10.1145	103.6	18.5907	103.7	31.1301	103.3	2.20361	103.4	6.55246	103.5	10.1776	103.5	15.7992	103.6	27.8579	103.7	45.4428
103.4	2.75046	103.5	3.5594	103.6	6.01219	103.6	10.0909	103.7	18.3616	103.8	30.7627	103.4	2.19768	103.5	6.53482	103.6	10.1502	103.6	15.7567	103.7	27.7829	103.8	45.3204
103.5	2.6897	103.6	3.5536	103.7	5.9257	103.7	9.9261	103.8	18.1229	103.9	30.4326	103.5	2.19176	103.6	6.51722	103.7	10.1228	103.7	15.7143	103.8	27.7081	103.9	45.1983
103.6	2.6631	103.7	3.4789	103.8	5.8746	103.8	9.8212	103.9	17.9133	104	30.1224	103.6	2.18585	103.7	6.49967	103.8	10.0956	103.8	15.6719	103.9	27.6334	104	45.0766
103.7	2.6881	103.8	3.4263	103.9	5.81705	103.9	9.70875	104	17.778	104.1	29.8627	103.7	2.17997	103.8	6.48216	103.9	10.0684	103.9	15.6297	104	27.559	104.1	44.9552
103.8	2.676	103.9	3.38735	104	5.77155	104	9.59825	104.1	17.6262	104.2	29.5381	103.8	2.1741	103.9	6.46471	104	10.0413	104	15.5876	104.1	27.4848	104.2	44.8341
103.9	2.64885	104	3.34055	104.1	5.7249	104.1	9.5432	104.2	17.4646	104.3	29.2919	103.9	2.16824	104	6.44729	104.1	10.0142	104.1	15.5457	104.2	27.4108	104.3	44.7134
104	2.60105	104.1	3.3204	104.2	5.6763	104.2	9.4616	104.3	17.3123	104.4	29.0836	104	2.1624	104.1	6.42993	104.2	9.98727	104.2	15.5038	104.3	27.337	104.4	44.593
104.1	2.5812	104.2	3.2773	104.3	5.62605	104.3	9.37795	104.4	17.1293	104.5	28.898	104.1	2.15658	104.2	6.41262	104.3	9.96037	104.3	15.462	104.4	27.2633	104.5	44.4729
104.2	2.5644	104.3	3.27255	104.4	5.57465	104.4	9.26515	104.5	16.9988	104.6	28.7013	104.2	2.15077	104.3	6.39535	104.4	9.93355	104.4	15.4204	104.5	27.1899	104.6	44.3531
104.3	2.55375	104.4	3.22355	104.5	5.5256	104.5	9.1849	104.6	16.8877	104.7	28.4962	104.3	2.14498	104.4	6.37812	104.5	9.90679	104.5	15.3789	104.6	27.1167	104.7	44.2336
104.4	2.51925	104.5	3.21	104.6	5.46655	104.6	9.10545	104.7	16.7655	104.8	28.3042	104.4	2.1392	104.5	6.36095	104.6	9.88012	104.6	15.3374	104.7	27.0436	104.8	44.1145
104.5	2.4974	104.6	3.19555	104.7	5.41865	104.7	9.02735	104.8	16.6312	104.9	28.124	104.5	2.13344	104.6	6.34382	104.7	9.85351	104.7	15.2961	104.8	26.9708	104.9	43.9957
104.6	2.46785	104.7	3.18225	104.8	5.376	104.8	8.9616	104.9	16.4953	105	27.9572	104.6	2.12769	104.7	6.32673	104.8	9.82697	104.8	15.2549	104.9	26.8982	105	43.8772
104.7	2.46295	104.8	3.1512	104.9	5.344	104.9	8.8933	105	16.3753	105.1	27.7948	104.7	2.12196	104.8	6.30969	104.9	9.8005	104.9	15.2139	105	26.8257	105.1	43.7591
104.8	2.442	104.9	3.1193	105	5.30675	105	8.82965	105.1	16.2696	105.2	27.6289	104.8	2.11625	104.9	6.2927	105	9.77411	105	15.1729	105.1	26.7535	105.2	43.6412
104.9	2.4087	105	3.10095	105.1	5.2864	105.1	8.7789	105.2	16.1593	105.3	27.4809	104.9	2.11055	105	6.27575	105.1	9.74779	105.1	15.132	105.2	26.6814	105.3	43.5237
105	2.38345	105.1	3.0992	105.2	5.2359	105.2	8.7132	105.3	16.0553	105.4	27.3096	105	2.10487	105.1	6.25885	105.2	9.72153	105.2	15.0913	105.3	26.6096	105.4	43.4065
105.1	2.3743	105.2	3.0574	105.3	5.1879	105.3	8.646	105.4	15.96	105.5	27.139	105.1	2.0992	105.2	6.242	105.3	9.69536	105.3	15.0506	105.4	26.5379	105.5	43.2895
105.2	2.3546	105.3	3.0418	105.4	5.17265	105.4	8.57985	105.5	15.8652	105.6	27.0016	105.2	2.09354	105.3	6.22519	105.4	9.66924	105.4	15.0101	105.5	26.4664	105.6	43.173
105.3	2.3286	105.4	3.01395	105.5	5.12245	105.5	8.53415	105.6	15.7719	105.7	26.8592	105.3	2.08791	105.4	6.20842	105.5	9.6432	105.5	14.9697	105.6	26.3952	105.7	43.0567
105.4	2.30985	105.5	2.99645	105.6	5.1054	105.6	8.485	105.7	15.7019	105.8	26.7288	105.4	2.08228	105.5	6.1917	105.6	9.61723	105.6	14.9293	105.7	26.3241	105.8	42.9407
105.5	2.27785	105.6	2.9876	105.7	5.06575	105.7	8.45265	105.8	15.6119	105.9	26.5983	105.5	2.07667	105.6	6.17503	105.7	9.59133	105.7	14.8891	105.8	26.2532	105.9	42.8251
105.6	2.2701	105.7	2.95175	105.8	5.04445	105.8	8.39585	105.9	15.5489	106	26.4805	105.6	2.07108	105.7	6.1584	105.8	9.5655	105.8	14.849	105.9	26.1825	106	42.7097
105.7	2.25515	105.8	2.94345	105.9	5.01105	105.9	8.35765	106	15.465	106.1	26.3637	105.7	2.0655	105.8	6.14181	105.9	9.53974	105.9	14.809	106	26.112	106.1	42.5947
105.8	2.21995	105.9	2.92755	106	4.9816	106	8.3121	106.1	15.4014	106.2	26.2548	105.8	2.05994	105.9	6.12527	106	9.51405	106	14.7692	106.1	26.0416	106.2	42.48
105.9	2.21665	106	2.9114	106.1	4.9656	106.1	8.2849	106.2	15.3207	106.3	26.1672	105.9	2.05439	106	6.10878	106.1	9.48843	106.1	14.7294	106.2	25.9715	106.3	42.3656
106	2.1994	106.1	2.896	106.2	4.9347	106.2	8.2372	106.3	15.2576	106.4	26.0583	106	2.04886	106.1	6.09233	106.2	9.46287	106.2	14.6897	106.3	25.9016	106.4	42.2515
106.1	2.1993	106.2	2.8827	106.3	4.90065	106.3	8.20125	106.4	15.1881	106.5	25.9534	106.1	2.04334	106.2	6.07592	106.3	9.43739	106.3	14.6502	106.4	25.8318	106.5	42.1377
106.2	2.1919	106.3	2.87405	106.4	4.8814	106.4	8.1595	106.5	15.1256	106.6	25.8734	106.2	2.03784	106.3	6.05956	106.4	9.41197	106.4	14.6107	106.5	25.7622	106.6	42.0242
106.3	2.18095	106.4	2.8601	106.5	4.86385	106.5	8.13135	106.6	15.0671	106.7	25.7704	106.3	2.03235	106.4	6.04324	106.5	9.38662	106.5	14.5713	106.6	25.6928	106.7	41.9111
106.4	2.1722	106.5	2.85365	106.6	4.8455	106.6	8.0941	106.7	15.0009	106.8	25.6812	106.4	2.02688	106.5	6.02696	106.6	9.36134	106.6	14.5321	106.7	25.6236	106.8	41.7982
106.5	2.17255	106.6	2.8425	106.7	4.8122	106.7	8.0628	106.8	14.9424	106.9	25.6021	106.5	2.02142	106.6	6.01073	106.7	9.33613	106.7	14.493	106.8	25.5546	106.9	41.6856
106.6	2.1679	106.7	2.8339	106.8	4.80175	106.8	8.02575	106.9	14.8927	107	25.5107	106.6	2.01597	106.7	5.99454	106.8	9.31099	106.8	14.4539	106.9	25.4858	107	41.5733
106.7	2.151	106.8	2.82925	106.9	4.79275	106.9	7.99875	107	14.833	107.1	25.4323	106.7	2.01054	106.8	5.9784	106.9	9.28591	106.9	14.415	107	25.4172	107.1	41.4614
106.8	2.14195	106.9	2.81565	107	4.77475	107	7.96775	107.1	14.7914	107.2	25.3567	106.8	2.00513	106.9	5.9623	107	9.2609	107	14.3762	107.1	25.3487	107.2	41.3497
106.9	2.13195	107	2.81475	107.1	4.76515	107.1	7.93755	107.2	14.7358	107.3	25.2786	106.9	1.99973	107	5.94624	107.1	9.23596	107.1	14.3375	107.2	25.2805	107.3	41.2384
107	2.12035	107.1	2.80035	107.2	4.75025	107.2	7.90185	107.3	14.6921	107.4	25.2147	107	1.99434	107.1	5.93023	107.2	9.21109	107.2	14.2989	107.3	25.2124	107.4	41.1273
107.1	2.11265	107.2	2.78635	107.3	4.72795	107.3	7.86915	107.4	14.644	107.5	25.142	107.1	1.98897	107.2	5.91426	107.3	9.18629	107.3	14.2604	107.4	25.1445	107.5	41.0165
107.2	2.09855	107.3	2.77935	107.4	4.71245	107.4	7.83795	107.5	14.593	107.6	25.0836	107.2	1.98362	107.3	5.89833	107.4	9.16154	107.4	14.2219	107.5	25.0768	107.6	40.9061
107.3	2.08735	107.4	2.76285	107.5	4.6955	107.5	7.8131	107.6	14.5488	107.7	25.0139	107.3	1.97827	107.4	5.88245	107.5	9.13687	107.5	14.1836	107.6	25.0092	107.7	40.7959
107.4	2.07685	107.5	2.7431	107.6	4.676	107.6	7.7882	107.7	14.5156	107.8	24.9453	107.4	1.97295	107.5	5.8666	107.6	9.11226	107.6	14.1454	107.7	24.9419	107.8	40.6861
107.5	2.0647	107.6	2.7376	107.7	4.66245	107.7	7.76755	107.8	14.4749	107.9	24.8756	107.5	1.96763	107.6	5.85081	107.7	9.08772	107.7	14.1073	107.8	24.8747	107.9	40.5765
107.6	2.0554	107.7	2.72965	107.8	4.6459	107.8	7.7554	107.9	14.434	108	24.8169	107.6	1.96233	107.7	5.83505	107.8	9.06325	107.8	14.0694	107.9	24.8077	108	40.4672
107.7	2.05045	107.8	2.723	107.9	4.6271	107.9	7.7277	108	14.3881	108.1	24.7524	107.7	1.95705	107.8	5.81934	107.9	9.03884	107.9	14.0315	108	24.7409	108.1	40.3582
107.8	2.0465	107.9	2.7177	108	4.6135	108	7.7178	108.1	14.3472	108.2	24.6949	107.8	1.95178	107.9	5.80366	108	9.0145	108	13.9937	108.1	24.6743	108.2	40.2495
107.9	2.0346	108	2.7125	108.1	4.6064	108.1	7.7009	108.2	14.3003	108.3	24.6347	107.9	1.94652	108	5.78803	108.1	8.99022	108.1	13.956	108.2	24.6078	108.3	40.1411
108	2.0326	108.1	2.7107	108.2	4.59255	108.2	7.67945	108.3	14.264	108.4	24.5807	108	1.94128	108.1	5.77245	108.2	8.96601	108.2	13.9184	108.3	24.5415	108.4	40.033
108.1	2.0298	108.2	2.70635	108.3	4.59175	108.3	7.66965	108.4	14.2272	108.5	24.523	108.1	1.93605	108.2	5.7569	108.3	8.94186	108.3	13.8809	108.4	24.4754	108.5	39.9252
108.2	2.01745	108.3	2.69285	108.4	4.58665	108.4	7.64985	108.5	14.1836	108.6	24.4708	108.2	1.93084	108.3	5.7414	108.4	8.91778	108.4	13.8435	108.5	24.4095	108.6	39.8177
108.3	2.01035	108.4	2.69035	108.5	4.5727	108.5	7.6313	108.6	14.1373	108.7	24.4219	108.3	1.92564	108.4	5.72593	108.5	8.89376	108.5	13.8062	108.6	24.3438	108.7	39.7104
108.4	2.00755	108.5	2.6829	108.6	4.5656	108.6	7.6076	108.7	14.0976	108.8	24.3682	108.4	1.92045	108.5	5.71051	108.6	8.86981	108.6	13.7691	108.7	24.2782	108.8	39.6035
108.5	2.0023	108.6	2.6725	108.7	4.5631	108.7	7.5917	108.8	14.0613	108.9	24.3256	108.5	1.91528	108.6	5.69514	108.7	8.84592	108.7	13.732	108.8	24.2128	108.9	39.4968
108.6	1.9914	108.7	2.6667	108.8	4.55435	108.8	7.57355	108.9	14.0294	109	24.2714	108.6	1.91012	108.7	5.6798	108.8	8.8221	108.8	13.695	108.9	24.1476	109	39.3905
108.7	1.9841	108.8	2.66115	108.9	4.54545	108.9	7.55995	109	14	109.1	24.2129	108.7	1.90498	108.8	5.6645	108.9	8.79834	108.9	13.6581	109	24.0826	109.1	39.2844
108.8	1.98185	108.9	2.65225	109	4.53395	109	7.54055	109.1	13.9645	109.2	24.1567	108.8	1.89985	108.9	5.64925	109	8.77465	109	13.6213	109.1	24.0177	109.2	39.1786
108.9	1.98735	109	2.64245	109.1	4.5197	109.1	7.5175	109.2	13.941	109.3	24.1037	108.9	1.89473	109	5.63403	109.1	8.75102	109.1	13.5847	109.2	23.9531	109.3	39.0731
109	1.98205	109.1	2.6333	109.2	4.50815	109.2	7.49985	109.3	13.9157	109.4	24.0486	109	1.88963	109.1	5.61886	109.2	8.72745	109.2	13.5481	109.3	23.8886	109.4	38.9679
109.1	1.9744	109.2	2.62795	109.3	4.50015	109.3	7.48325	109.4	13.8815	109.5	23.9933	109.1	1.88454	109.2	5.60373	109.3	8.70395	109.3	13.5116	109.4	23.8242	109.5	38.8629
109.2	1.96545	109.3	2.62215	109.4	4.4898	109.4	7.4642	109.5	13.8587	109.6	23.943	109.2	1.87946	109.3	5.58864	109.4	8.6805	109.4	13.4752	109.5	23.7601	109.6	38.7582
109.3	1.95625	109.4	2.6139	109.5	4.4779	109.5	7.4521	109.6	13.8379	109.7	23.893	109.3	1.8744	109.4	5.57359	109.5	8.65712	109.5	13.4389	109.6	23.6961	109.7	38.6539
109.4	1.9503	109.5	2.6078	109.6	4.47025	109.6	7.44005	109.7	13.8096	109.8	23.8458	109.4	1.86935	109.5	5.55857	109.6	8.63381	109.6	13.4027	109.7	23.6322	109.8	38.5498
109.5	1.9447	109.6	2.60535	109.7	4.4619	109.7	7.4278	109.8	13.7811	109.9	23.8043	109.5	1.86432	109.6	5.54361	109.7	8.61056	109.7	13.3666	109.8	23.5686	109.9	38.4459
109.6	1.94075	109.7	2.6001	109.8	4.4538	109.8	7.4132	109.9	13.7559	110	23.7604	109.6	1.8593	109.7	5.52868	109.8	8.58737	109.8	13.3306	109.9	23.5051	110	38.3424
109.7	1.936	109.8	2.5949	109.9	4.4519	109.9	7.4015	110	13.7213	110.1	23.7197	109.7	1.85429	109.8	5.51379	109.9	8.56424	109.9	13.2947	110	23.4418	110.1	38.2392
109.8	1.9332	109.9	2.5858	110	4.44855	110	7.38685	110.1	13.6934	110.2	23.6813	109.8	1.8493	109.9	5.49894	110	8.54118	110	13.2589	110.1	23.3787	110.2	38.1362
109.9	1.9306	110	2.57565	110.1	4.4491	110.1	7.372	110.2	13.6673	110.3	23.6387	109.9	1.84432	110	5.48413	110.1	8.51818	110.1	13.2232	110.2	23.3157	110.3	38.0335
110	1.92225	110.1	2.574	110.2	4.44845	110.2	7.35585	110.3	13.6435	110.4	23.5956	110	1.83935	110.1	5.46936	110.2	8.49523	110.2	13.1876	110.3	23.2529	110.4	37.931
110.1	1.9191	110.2	2.56905	110.3	4.4424	110.3	7.3443	110.4	13.6187	110.5	23.5532	110.1	1.83439	110.2	5.45463	110.3	8.47236	110.3	13.1521	110.4	23.1903	110.5	37.8289
110.2	1.91615	110.3	2.5666	110.4	4.43505	110.4	7.33125	110.5	13.5974	110.6	23.5082	110.2	1.82945	110.3	5.43994	110.4	8.44954	110.4	13.1166	110.5	23.1279	110.6	37.727
110.3	1.9126	110.4	2.56105	110.5	4.42915	110.5	7.31495	110.6	13.5711	110.7	23.4628	110.3	1.82453	110.4	5.42529	110.5	8.42678	110.5	13.0813	110.6	23.0656	110.7	37.6254
110.4	1.90905	110.5	2.55625	110.6	4.41985	110.6	7.30205	110.7	13.546	110.8	23.4202	110.4	1.81961	110.5	5.41068	110.6	8.40409	110.6	13.0461	110.7	23.0035	110.8	37.5241
110.5	1.90745	110.6	2.55125	110.7	4.41255	110.7	7.28245	110.8	13.5214	110.9	23.3775	110.5	1.81471	110.6	5.39611	110.7	8.38146	110.7	13.011	110.8	22.9415	110.9	37.423
110.6	1.89975	110.7	2.54325	110.8	4.40895	110.8	7.27005	110.9	13.4989	111	23.3354	110.6	1.80983	110.7	5.38158	110.8	8.35889	110.8	12.9759	110.9	22.8797	111	37.3222
110.7	1.89395	110.8	2.53865	110.9	4.40005	110.9	7.26275	111	13.4708	111.1	23.2923	110.7	1.80495	110.8	5.36709	110.9	8.33637	110.9	12.941	111	22.8181	111.1	37.2217
110.8	1.88835	110.9	2.53565	111	4.3923	111	7.2504	111.1	13.4493	111.2	23.2561	110.8	1.80009	110.9	5.35263	111	8.31392	111	12.9061	111.1	22.7567	111.2	37.1215
110.9	1.88265	111	2.53	111.1	4.38605	111.1	7.23455	111.2	13.4249	111.3	23.2138	110.9	1.79524	111	5.33821	111.1	8.29153	111.1	12.8714	111.2	22.6954	111.3	37.0215
111	1.8763	111.1	2.52695	111.2	4.37945	111.2	7.22185	111.3	13.4053	111.4	23.1749	111	1.79041	111.1	5.32384	111.2	8.2692	111.2	12.8367	111.3	22.6342	111.4	36.9218
111.1	1.87255	111.2	2.52125	111.3	4.37445	111.3	7.20765	111.4	13.3857	111.5	23.1377	111.1	1.78559	111.2	5.3095	111.3	8.24693	111.3	12.8021	111.4	22.5733	111.5	36.8224
111.2	1.86705	111.3	2.51775	111.4	4.36925	111.4	7.19375	111.5	13.3645	111.6	23.0999	111.2	1.78078	111.3	5.2952	111.4	8.22472	111.4	12.7676	111.5	22.5125	111.6	36.7232
111.3	1.86365	111.4	2.51355	111.5	4.3655	111.5	7.1875	111.6	13.3395	111.7	23.0596	111.3	1.77598	111.4	5.28094	111.5	8.20257	111.5	12.7333	111.6	22.4519	111.7	36.6243
111.4	1.85455	111.5	2.512	111.6	4.35675	111.6	7.17555	111.7	13.3134	111.8	23.026	111.4	1.7712	111.5	5.26672	111.6	8.18048	111.6	12.699	111.7	22.3914	111.8	36.5257
111.5	1.8481	111.6	2.50855	111.7	4.3496	111.7	7.1633	111.8	13.2893	111.9	22.9892	111.5	1.76643	111.6	5.25254	111.7	8.15845	111.7	12.6648	111.8	22.3311	111.9	36.4273
111.6	1.84455	111.7	2.4996	111.8	4.3435	111.8	7.1492	111.9	13.2673	112	22.9523	111.6	1.76167	111.7	5.23839	111.8	8.13648	111.8	12.6307	111.9	22.271	112	36.3292
111.7	1.8357	111.8	2.4926	111.9	4.33855	111.9	7.13245	112	13.2492	112.1	22.9189	111.7	1.75693	111.8	5.22429	111.9	8.11457	111.9	12.5966	112	22.211	112.1	36.2314
111.8	1.8312	111.9	2.48875	112	4.3331	112	7.1194	112.1	13.2309	112.2	22.8842	111.8	1.75219	111.9	5.21021	112	8.09271	112	12.5627	112.1	22.1512	112.2	36.1338
111.9	1.82885	112	2.4876	112.1	4.3281	112.1	7.109	112.2	13.2113	112.3	22.8513	111.9	1.74748	112	5.19618	112.1	8.07092	112.1	12.5289	112.2	22.0915	112.3	36.0365
112	1.8255	112.1	2.4851	112.2	4.32135	112.2	7.09645	112.3	13.1932	112.4	22.8207	112	1.74277	112.1	5.18219	112.2	8.04918	112.2	12.4951	112.3	22.032	112.4	35.9394
112.1	1.8222	112.2	2.48025	112.3	4.3122	112.3	7.0831	112.4	13.1761	112.5	22.7861	112.1	1.73808	112.2	5.16823	112.3	8.02751	112.3	12.4615	112.4	21.9727	112.5	35.8426
112.2	1.82075	112.3	2.4764	112.4	4.30755	112.4	7.07605	112.5	13.1582	112.6	22.7557	112.2	1.73339	112.3	5.15432	112.4	8.00588	112.4	12.4279	112.5	21.9135	112.6	35.7461
112.3	1.818	112.4	2.47865	112.5	4.29705	112.5	7.06385	112.6	13.1437	112.7	22.7238	112.3	1.72873	112.4	5.14043	112.5	7.98432	112.5	12.3945	112.6	21.8545	112.7	35.6498
112.4	1.81595	112.5	2.47325	112.6	4.28945	112.6	7.05235	112.7	13.126	112.8	22.6891	112.4	1.72407	112.5	5.12659	112.6	7.96282	112.6	12.3611	112.7	21.7956	112.8	35.5538
112.5	1.80885	112.6	2.47255	112.7	4.2799	112.7	7.0399	112.8	13.1052	112.9	22.6528	112.5	1.71943	112.6	5.11279	112.7	7.94138	112.7	12.3278	112.8	21.7369	112.9	35.4581
112.6	1.80465	112.7	2.4701	112.8	4.2687	112.8	7.0265	112.9	13.0823	113	22.6216	112.6	1.7148	112.7	5.09902	112.8	7.91999	112.8	12.2946	112.9	21.6784	113	35.3626
112.7	1.7978	112.8	2.461	112.9	4.25895	112.9	7.01195	113	13.0665	113.1	22.5912	112.7	1.71018	112.8	5.08528	112.9	7.89866	112.9	12.2615	113	21.62	113.1	35.2674
112.8	1.7942	112.9	2.45345	113	4.25505	113	7.00605	113.1	13.0489	113.2	22.5556	112.8	1.70557	112.9	5.07159	113	7.87739	113	12.2285	113.1	21.5618	113.2	35.1724
112.9	1.78565	113	2.45105	113.1	4.2472	113.1	6.9931	113.2	13.0271	113.3	22.5223	112.9	1.70098	113	5.05793	113.1	7.85617	113.1	12.1955	113.2	21.5037	113.3	35.0777
113	1.78095	113.1	2.4487	113.2	4.24025	113.2	6.98245	113.3	13.0079	113.4	22.493	113	1.6964	113.1	5.04431	113.2	7.83502	113.2	12.1627	113.3	21.4458	113.4	34.9832
113.1	1.7776	113.2	2.44275	113.3	4.2358	113.3	6.9723	113.4	12.9901	113.5	22.4678	113.1	1.69183	113.2	5.03072	113.3	7.81392	113.3	12.1299	113.4	21.388	113.5	34.889
113.2	1.77025	113.3	2.4329	113.4	4.2317	113.4	6.9648	113.5	12.9723	113.6	22.439	113.2	1.68727	113.3	5.01718	113.4	7.79287	113.4	12.0973	113.5	21.3304	113.6	34.795
113.3	1.7681	113.4	2.4302	113.5	4.2256	113.5	6.9523	113.6	12.9524	113.7	22.41	113.3	1.68273	113.4	5.00367	113.5	7.77188	113.5	12.0647	113.6	21.273	113.7	34.7013
113.4	1.7662	113.5	2.4267	113.6	4.21935	113.6	6.94085	113.7	12.9336	113.8	22.3813	113.4	1.6782	113.5	4.99019	113.6	7.75095	113.6	12.0322	113.7	21.2157	113.8	34.6079
113.5	1.759	113.6	2.42465	113.7	4.21325	113.7	6.93445	113.8	12.919	113.9	22.3524	113.5	1.67368	113.6	4.97675	113.7	7.73008	113.7	11.9998	113.8	21.1586	113.9	34.5147
113.6	1.75515	113.7	2.42125	113.8	4.2125	113.8	6.9308	113.9	12.9008	114	22.3243	113.6	1.66917	113.7	4.96335	113.8	7.70926	113.8	11.9675	113.9	21.1016	114	34.4217
113.7	1.75215	113.8	2.4187	113.9	4.208	113.9	6.9211	114	12.8792	114.1	22.2943	113.7	1.66467	113.8	4.94998	113.9	7.6885	113.9	11.9352	114	21.0448	114.1	34.329
113.8	1.749	113.9	2.4158	114	4.206	114	6.9119	114.1	12.8626	114.2	22.2663	113.8	1.66019	113.9	4.93665	114	7.66779	114	11.9031	114.1	20.9881	114.2	34.2366
113.9	1.7421	114	2.4133	114.1	4.2027	114.1	6.9007	114.2	12.84	114.3	22.2349	113.9	1.65572	114	4.92336	114.1	7.64714	114.1	11.871	114.2	20.9316	114.3	34.1444
114	1.7404	114.1	2.4089	114.2	4.19715	114.2	6.89105	114.3	12.8213	114.4	22.2015	114	1.65126	114.1	4.9101	114.2	7.62655	114.2	11.8391	114.3	20.8752	114.4	34.0524
114.1	1.7372	114.2	2.40645	114.3	4.1887	114.3	6.8767	114.4	12.8	114.5	22.1736	114.1	1.64681	114.2	4.89687	114.3	7.60601	114.3	11.8072	114.4	20.819	114.5	33.9607
114.2	1.73775	114.3	2.4074	114.4	4.18095	114.4	6.86615	114.5	12.7845	114.6	22.1441	114.2	1.64238	114.3	4.88369	114.4	7.58553	114.4	11.7754	114.5	20.7629	114.6	33.8693
114.3	1.7346	114.4	2.40445	114.5	4.1768	114.5	6.8594	114.6	12.7676	114.7	22.1164	114.3	1.63796	114.4	4.87053	114.5	7.5651	114.5	11.7437	114.6	20.707	114.7	33.778
114.4	1.72645	114.5	2.4019	114.6	4.1721	114.6	6.8496	114.7	12.7521	114.8	22.0905	114.4	1.63354	114.5	4.85742	114.6	7.54472	114.6	11.712	114.7	20.6512	114.8	33.6871
114.5	1.7244	114.6	2.3979	114.7	4.16935	114.7	6.84245	114.8	12.7354	114.9	22.0637	114.5	1.62914	114.6	4.84434	114.7	7.5244	114.7	11.6805	114.8	20.5956	114.9	33.5964
114.6	1.7184	114.7	2.39975	114.8	4.1631	114.8	6.8325	114.9	12.7165	115	22.0366	114.6	1.62476	114.7	4.83129	114.8	7.50414	114.8	11.649	114.9	20.5401	115	33.5059
114.7	1.71365	114.8	2.4017	114.9	4.15585	114.9	6.82405	115	12.7017	115.1	22.0097	114.7	1.62038	114.8	4.81828	114.9	7.48393	114.9	11.6177	115	20.4848	115.1	33.4156
114.8	1.712	114.9	2.39865	115	4.14895	115	6.81645	115.1	12.6869	115.2	21.9878	114.8	1.61602	114.9	4.8053	115	7.46378	115	11.5864	115.1	20.4297	115.2	33.3256
114.9	1.70695	115	2.39815	115.1	4.14345	115.1	6.80985	115.2	12.6691	115.3	21.963	114.9	1.61167	115	4.79236	115.1	7.44368	115.1	11.5552	115.2	20.3746	115.3	33.2359
115	1.70285	115.1	2.39795	115.2	4.14135	115.2	6.80305	115.3	12.6515	115.4	21.936	115	1.60732	115.1	4.77946	115.2	7.42363	115.2	11.5241	115.3	20.3198	115.4	33.1464
115.1	1.70225	115.2	2.39755	115.3	4.13795	115.3	6.79235	115.4	12.6373	115.5	21.9044	115.1	1.603	115.2	4.76658	115.3	7.40364	115.3	11.493	115.4	20.265	115.5	33.0571
115.2	1.70055	115.3	2.39865	115.4	4.1331	115.4	6.7812	115.5	12.6244	115.6	21.8778	115.2	1.59868	115.3	4.75375	115.4	7.3837	115.4	11.4621	115.5	20.2105	115.6	32.9681
115.3	1.69975	115.4	2.3988	115.5	4.12805	115.5	6.77325	115.6	12.609	115.7	21.8553	115.3	1.59437	115.4	4.74095	115.5	7.36381	115.5	11.4312	115.6	20.156	115.7	32.8793
115.4	1.6975	115.5	2.39305	115.6	4.122	115.6	6.7686	115.7	12.592	115.8	21.8316	115.4	1.59008	115.5	4.72818	115.6	7.34398	115.6	11.4004	115.7	20.1018	115.8	32.7908
115.5	1.69185	115.6	2.393	115.7	4.11725	115.7	6.76205	115.8	12.578	115.9	21.8062	115.5	1.5858	115.6	4.71545	115.7	7.3242	115.7	11.3697	115.8	20.0476	115.9	32.7025
115.6	1.6887	115.7	2.39565	115.8	4.11485	115.8	6.75645	115.9	12.5646	116	21.7808	115.6	1.58153	115.7	4.70275	115.8	7.30448	115.8	11.3391	115.9	19.9936	116	32.6144
115.7	1.68645	115.8	2.39765	115.9	4.11185	115.9	6.74945	116	12.5457	116.1	21.7538	115.7	1.57727	115.8	4.69008	115.9	7.28481	115.9	11.3086	116	19.9398	116.1	32.5266
115.8	1.68545	115.9	2.39635	116	4.1047	116	6.7401	116.1	12.53	116.2	21.7275	115.8	1.57302	115.9	4.67745	116	7.26519	116	11.2781	116.1	19.8861	116.2	32.439
115.9	1.67995	116	2.3954	116.1	4.097	116.1	6.7318	116.2	12.5118	116.3	21.7055	115.9	1.56878	116	4.66485	116.1	7.24562	116.1	11.2477	116.2	19.8325	116.3	32.3516
116	1.6733	116.1	2.3944	116.2	4.08915	116.2	6.71885	116.3	12.4972	116.4	21.6799	116	1.56456	116.1	4.65229	116.2	7.22611	116.2	11.2174	116.3	19.7791	116.4	32.2645
116.1	1.6692	116.2	2.38795	116.3	4.08765	116.3	6.71735	116.4	12.4826	116.5	21.6571	116.1	1.56034	116.2	4.63976	116.3	7.20665	116.3	11.1872	116.4	19.7259	116.5	32.1776
116.2	1.66535	116.3	2.38845	116.4	4.0849	116.4	6.711	116.5	12.4676	116.6	21.6292	116.2	1.55614	116.3	4.62727	116.4	7.18724	116.4	11.1571	116.5	19.6727	116.6	32.0909
116.3	1.66355	116.4	2.385	116.5	4.08205	116.5	6.70615	116.6	12.4525	116.7	21.6062	116.3	1.55195	116.4	4.61481	116.5	7.16788	116.5	11.127	116.6	19.6197	116.7	32.0045
116.4	1.6602	116.5	2.38625	116.6	4.0771	116.6	6.7001	116.7	12.4371	116.8	21.5832	116.4	1.54777	116.5	4.60238	116.6	7.14858	116.6	11.0971	116.7	19.5669	116.8	31.9183
116.5	1.65795	116.6	2.3867	116.7	4.07395	116.7	6.69325	116.8	12.4202	116.9	21.5607	116.5	1.5436	116.6	4.58998	116.7	7.12933	116.7	11.0672	116.8	19.5142	116.9	31.8324
116.6	1.654	116.7	2.38235	116.8	4.0738	116.8	6.6899	116.9	12.4063	117	21.5377	116.6	1.53945	116.7	4.57762	116.8	7.11013	116.8	11.0374	116.9	19.4617	117	31.7466
116.7	1.65275	116.8	2.3783	116.9	4.06945	116.9	6.68605	117	12.3876	117.1	21.5115	116.7	1.5353	116.8	4.5653	116.9	7.09098	116.9	11.0077	117	19.4092	117.1	31.6612
116.8	1.6502	116.9	2.37655	117	4.0649	117	6.6803	117.1	12.3736	117.2	21.4886	116.8	1.53117	116.9	4.553	117	7.07188	117	10.978	117.1	19.357	117.2	31.5759
116.9	1.65045	117	2.3744	117.1	4.0615	117.1	6.6775	117.2	12.3568	117.3	21.4622	116.9	1.52704	117	4.54074	117.1	7.05284	117.1	10.9485	117.2	19.3048	117.3	31.4909
117	1.6465	117.1	2.3703	117.2	4.0547	117.2	6.6713	117.3	12.3419	117.4	21.4399	117	1.52293	117.1	4.52851	117.2	7.03384	117.2	10.919	117.3	19.2529	117.4	31.4061
117.1	1.6415	117.2	2.3675	117.3	4.04805	117.3	6.66295	117.4	12.3286	117.5	21.418	117.1	1.51883	117.2	4.51631	117.3	7.0149	117.3	10.8896	117.4	19.201	117.5	31.3215
117.2	1.6357	117.3	2.36225	117.4	4.044	117.4	6.6573	117.5	12.3154	117.6	21.3947	117.2	1.51474	117.3	4.50415	117.4	6.99601	117.4	10.8602	117.5	19.1493	117.6	31.2371
117.3	1.63205	117.4	2.3607	117.5	4.04265	117.5	6.65105	117.6	12.2998	117.7	21.3685	117.3	1.51066	117.4	4.49202	117.5	6.97717	117.5	10.831	117.6	19.0977	117.7	31.153
117.4	1.6316	117.5	2.35835	117.6	4.03675	117.6	6.64325	117.7	12.2832	117.8	21.3473	117.4	1.50659	117.5	4.47992	117.6	6.95838	117.6	10.8018	117.7	19.0463	117.8	31.0691
117.5	1.62995	117.6	2.35665	117.7	4.03685	117.7	6.63365	117.8	12.2725	117.9	21.3227	117.5	1.50253	117.6	4.46786	117.7	6.93964	117.7	10.7727	117.8	18.995	117.9	30.9854
117.6	1.63105	117.7	2.35515	117.8	4.0364	117.8	6.6278	117.9	12.2578	118	21.3006	117.6	1.49848	117.7	4.45583	117.8	6.92095	117.8	10.7437	117.9	18.9438	118	30.902
117.7	1.63035	117.8	2.3534	117.9	4.0307	117.9	6.6209	118	12.244	118.1	21.2759	117.7	1.49445	117.8	4.44383	117.9	6.90231	117.9	10.7148	118	18.8928	118.1	30.8188
117.8	1.6352	117.9	2.3495	118	4.0266	118	6.6151	118.1	12.2308	118.2	21.2499	117.8	1.49042	117.9	4.43186	118	6.88372	118	10.6859	118.1	18.842	118.2	30.7358
117.9	1.6348	118	2.345	118.1	4.02405	118.1	6.61035	118.2	12.2188	118.3	21.2266	117.9	1.48641	118	4.41992	118.1	6.86518	118.1	10.6571	118.2	18.7912	118.3	30.653
118	1.6322	118.1	2.34125	118.2	4.0186	118.2	6.6035	118.3	12.2077	118.4	21.2022	118	1.48241	118.1	4.40802	118.2	6.84669	118.2	10.6284	118.3	18.7406	118.4	30.5705
118.1	1.62665	118.2	2.3407	118.3	4.01745	118.3	6.60045	118.4	12.1965	118.5	21.1738	118.1	1.47841	118.2	4.39615	118.3	6.82826	118.3	10.5998	118.4	18.6901	118.5	30.4881
118.2	1.6255	118.3	2.34035	118.4	4.0175	118.4	6.5955	118.5	12.1838	118.6	21.1501	118.2	1.47443	118.3	4.38431	118.4	6.80987	118.4	10.5713	118.5	18.6398	118.6	30.406
118.3	1.62325	118.4	2.3406	118.5	4.01115	118.5	6.58495	118.6	12.1721	118.7	21.1277	118.3	1.47046	118.4	4.37251	118.5	6.79152	118.5	10.5428	118.6	18.5896	118.7	30.3241
118.4	1.6215	118.5	2.33285	118.6	4.01025	118.6	6.57965	118.7	12.1608	118.8	21.1103	118.4	1.4665	118.5	4.36073	118.6	6.77324	118.6	10.5144	118.7	18.5395	118.8	30.2425
118.5	1.61875	118.6	2.33025	118.7	4.0061	118.7	6.571	118.8	12.1507	118.9	21.0929	118.5	1.46255	118.6	4.34899	118.7	6.75499	118.7	10.4861	118.8	18.4896	118.9	30.161
118.6	1.61825	118.7	2.3279	118.8	4.00325	118.8	6.56685	118.9	12.1392	119	21.0738	118.6	1.45861	118.7	4.33727	118.8	6.7368	118.8	10.4579	118.9	18.4398	119	30.0798
118.7	1.614	118.8	2.32915	118.9	3.999	118.9	6.5611	119	12.1337	119.1	21.0512	118.7	1.45469	118.8	4.32559	118.9	6.71866	118.9	10.4297	119	18.3901	119.1	29.9988
118.8	1.61135	118.9	2.3293	119	3.99975	119	6.55585	119.1	12.1182	119.2	21.0262	118.8	1.45077	118.9	4.31394	119	6.70056	119	10.4016	119.1	18.3406	119.2	29.918
118.9	1.6077	119	2.33265	119.1	3.9963	119.1	6.5501	119.2	12.1068	119.3	21.0052	118.9	1.44686	119	4.30233	119.1	6.68252	119.1	10.3736	119.2	18.2912	119.3	29.8375
119	1.60665	119.1	2.3307	119.2	3.99405	119.2	6.54455	119.3	12.0985	119.4	20.9815	119	1.44296	119.1	4.29074	119.2	6.66452	119.2	10.3457	119.3	18.242	119.4	29.7571
119.1	1.6063	119.2	2.32945	119.3	3.9926	119.3	6.5405	119.4	12.0859	119.5	20.9583	119.1	1.43908	119.2	4.27918	119.3	6.64658	119.3	10.3178	119.4	18.1928	119.5	29.677
119.2	1.60575	119.3	2.3304	119.4	3.989	119.4	6.5349	119.5	12.0727	119.6	20.9351	119.2	1.4352	119.3	4.26766	119.4	6.62868	119.4	10.29	119.5	18.1438	119.6	29.597
119.3	1.6094	119.4	2.3293	119.5	3.98125	119.5	6.52255	119.6	12.0621	119.7	20.9159	119.3	1.43134	119.4	4.25617	119.5	6.61082	119.5	10.2623	119.6	18.095	119.7	29.5173
119.4	1.6065	119.5	2.32345	119.6	3.9769	119.6	6.5154	119.7	12.0524	119.8	20.8945	119.4	1.42748	119.5	4.24471	119.6	6.59302	119.6	10.2347	119.7	18.0463	119.8	29.4378
119.5	1.60175	119.6	2.322	119.7	3.97295	119.7	6.51285	119.8	12.0395	119.9	20.8722	119.5	1.42364	119.6	4.23328	119.7	6.57526	119.7	10.2071	119.8	17.9977	119.9	29.3586
119.6	1.6015	119.7	2.31825	119.8	3.97085	119.8	6.50805	119.9	12.024	120	20.8525	119.6	1.4198	119.7	4.22187	119.8	6.55756	119.8	10.1796	119.9	17.9492	120	29.2795
119.7	1.59995	119.8	2.31545	119.9	3.96435	119.9	6.49855	120	12.0131	120.1	20.8332	119.7	1.41598	119.8	4.21051	119.9	6.5399	119.9	10.1522	120	17.9008	120.1	29.2007
119.8	1.59965	119.9	2.31335	120	3.9633	120	6.4928	120.1	12.0045	120.2	20.814	119.8	1.41217	119.9	4.19917	120	6.52228	120	10.1248	120.1	17.8526	120.2	29.122
119.9	1.59535	120	2.3137	120.1	3.95925	120.1	6.48615	120.2	11.9942	120.3	20.7909	119.9	1.40836	120	4.18786	120.1	6.50472	120.1	10.0976	120.2	17.8046	120.3	29.0436
120	1.5958	120.1	2.31755	120.2	3.9516	120.2	6.4821	120.3	11.9865	120.4	20.7707	120	1.40457	120.1	4.17658	120.2	6.4872	120.2	10.0704	120.3	17.7566	120.4	28.9654
120.1	1.59465	120.2	2.3182	120.3	3.94595	120.3	6.47565	120.4	11.9764	120.5	20.7485	120.1	1.40079	120.2	4.16533	120.3	6.46973	120.3	10.0433	120.4	17.7088	120.5	28.8874
120.2	1.5969	120.3	2.31665	120.4	3.9459	120.4	6.4723	120.5	11.9645	120.6	20.7252	120.2	1.39701	120.3	4.15411	120.4	6.45231	120.4	10.0162	120.5	17.6611	120.6	28.8096
120.3	1.59455	120.4	2.3139	120.5	3.94585	120.5	6.46715	120.6	11.9531	120.7	20.7042	120.3	1.39325	120.4	4.14293	120.5	6.43493	120.5	9.98924	120.6	17.6135	120.7	28.732
120.4	1.5943	120.5	2.31115	120.6	3.94545	120.6	6.46375	120.7	11.9415	120.8	20.6806	120.4	1.3895	120.5	4.13177	120.6	6.4176	120.6	9.96234	120.7	17.5661	120.8	28.6546
120.5	1.59455	120.6	2.31235	120.7	3.94235	120.7	6.46025	120.8	11.9313	120.9	20.6597	120.5	1.38576	120.6	4.12064	120.7	6.40032	120.7	9.93551	120.8	17.5188	120.9	28.5775
120.6	1.59235	120.7	2.31155	120.8	3.93505	120.8	6.45515	120.9	11.9222	121	20.6371	120.6	1.38203	120.7	4.10954	120.8	6.38308	120.8	9.90875	120.9	17.4716	121	28.5005
120.7	1.59205	120.8	2.30845	120.9	3.9342	120.9	6.4523	121	11.9139	121.1	20.6125	120.7	1.3783	120.8	4.09848	120.9	6.36589	120.9	9.88207	121	17.4246	121.1	28.4237
120.8	1.59065	120.9	2.3041	121	3.93325	121	6.44995	121.1	11.8977	121.2	20.5905	120.8	1.37459	120.9	4.08744	121	6.34874	121	9.85545	121.1	17.3776	121.2	28.3472
120.9	1.5846	121	2.30335	121.1	3.93135	121.1	6.44405	121.2	11.8835	121.3	20.5718	120.9	1.37089	121	4.07643	121.1	6.33165	121.1	9.82891	121.2	17.3308	121.3	28.2709
121	1.58195	121.1	2.30425	121.2	3.92685	121.2	6.43555	121.3	11.8757	121.4	20.5502	121	1.3672	121.1	4.06546	121.2	6.3146	121.2	9.80244	121.3	17.2842	121.4	28.1947
121.1	1.57875	121.2	2.30125	121.3	3.9227	121.3	6.4302	121.4	11.8649	121.5	20.5291	121.1	1.36352	121.2	4.05451	121.3	6.29759	121.3	9.77604	121.4	17.2376	121.5	28.1188
121.2	1.57455	121.3	2.3007	121.4	3.91935	121.4	6.42885	121.5	11.8547	121.6	20.5075	121.2	1.35984	121.3	4.04359	121.4	6.28063	121.4	9.74971	121.5	17.1912	121.6	28.0431
121.3	1.5705	121.4	2.29765	121.5	3.91845	121.5	6.42755	121.6	11.846	121.7	20.4882	121.3	1.35618	121.4	4.0327	121.5	6.26372	121.5	9.72346	121.6	17.1449	121.7	27.9676
121.4	1.56855	121.5	2.29695	121.6	3.91925	121.6	6.42555	121.7	11.8346	121.8	20.4673	121.4	1.35253	121.5	4.02184	121.6	6.24685	121.6	9.69727	121.7	17.0987	121.8	27.8922
121.5	1.56765	121.6	2.30055	121.7	3.9186	121.7	6.4195	121.8	11.8268	121.9	20.4441	121.5	1.34889	121.6	4.01101	121.7	6.23002	121.7	9.67115	121.8	17.0527	121.9	27.8171
121.6	1.56885	121.7	2.2968	121.8	3.91745	121.8	6.41425	121.9	11.8163	122	20.4245	121.6	1.34525	121.7	4.0002	121.8	6.21325	121.8	9.64511	121.9	17.0068	122	27.7422
121.7	1.5668	121.8	2.29395	121.9	3.9125	121.9	6.4072	122	11.8064	122.1	20.4054	121.7	1.34163	121.8	3.98943	121.9	6.19651	121.9	9.61913	122	16.961	122.1	27.6675
121.8	1.56645	121.9	2.2912	122	3.90975	122	6.40155	122.1	11.8011	122.2	20.3919	121.8	1.33802	121.9	3.97869	122	6.17982	122	9.59323	122.1	16.9153	122.2	27.593
121.9	1.562	122	2.28835	122.1	3.91085	122.1	6.40065	122.2	11.7971	122.3	20.3728	121.9	1.33441	122	3.96797	122.1	6.16318	122.1	9.56739	122.2	16.8697	122.3	27.5187
122	1.55775	122.1	2.28805	122.2	3.9129	122.2	6.3983	122.3	11.7888	122.4	20.3539	122	1.33082	122.1	3.95729	122.2	6.14658	122.2	9.54163	122.3	16.8243	122.4	27.4446
122.1	1.55905	122.2	2.2893	122.3	3.9119	122.3	6.397	122.4	11.7802	122.5	20.3347	122.1	1.32724	122.2	3.94663	122.3	6.13003	122.3	9.51593	122.4	16.779	122.5	27.3707
122.2	1.5605	122.3	2.2861	122.4	3.9088	122.4	6.3929	122.5	11.769	122.6	20.3111	122.2	1.32366	122.3	3.936	122.4	6.11352	122.4	9.4903	122.5	16.7338	122.6	27.297
122.3	1.558	122.4	2.2829	122.5	3.90505	122.5	6.38685	122.6	11.7572	122.7	20.2897	122.3	1.3201	122.4	3.9254	122.5	6.09706	122.5	9.46474	122.6	16.6887	122.7	27.2235
122.4	1.5599	122.5	2.28005	122.6	3.8997	122.6	6.3759	122.7	11.7441	122.8	20.2697	122.4	1.31654	122.5	3.91483	122.6	6.08064	122.6	9.43926	122.7	16.6438	122.8	27.1501
122.5	1.55935	122.6	2.2743	122.7	3.89495	122.7	6.36655	122.8	11.732	122.9	20.2513	122.5	1.313	122.6	3.90429	122.7	6.06426	122.7	9.41383	122.8	16.599	122.9	27.077
122.6	1.5538	122.7	2.27065	122.8	3.89025	122.8	6.35955	122.9	11.7249	123	20.2261	122.6	1.30946	122.7	3.89377	122.8	6.04793	122.8	9.38848	122.9	16.5543	123	27.0041
122.7	1.55025	122.8	2.27255	122.9	3.884	122.9	6.3516	123	11.7158	123.1	20.2005	122.7	1.30593	122.8	3.88329	122.9	6.03164	122.9	9.3632	123	16.5097	123.1	26.9314
122.8	1.54865	122.9	2.2729	123	3.88165	123	6.34335	123.1	11.707	123.2	20.1797	122.8	1.30242	122.9	3.87283	123	6.0154	123	9.33798	123.1	16.4652	123.2	26.8589
122.9	1.5471	123	2.27295	123.1	3.87885	123.1	6.33645	123.2	11.7009	123.3	20.1603	122.9	1.29891	123	3.8624	123.1	5.9992	123.1	9.31283	123.2	16.4209	123.3	26.7865
123	1.54215	123.1	2.26905	123.2	3.8755	123.2	6.3288	123.3	11.6937	123.4	20.1403	123	1.29541	123.1	3.852	123.2	5.98304	123.2	9.28775	123.3	16.3767	123.4	26.7144
123.1	1.53755	123.2	2.272	123.3	3.8735	123.3	6.3248	123.4	11.6881	123.5	20.119	123.1	1.29192	123.2	3.84162	123.3	5.96693	123.3	9.26274	123.4	16.3326	123.5	26.6424
123.2	1.5389	123.3	2.2705	123.4	3.8715	123.4	6.3213	123.5	11.6796	123.6	20.1011	123.2	1.28844	123.3	3.83128	123.4	5.95086	123.4	9.23779	123.5	16.2886	123.6	26.5707
123.3	1.5385	123.4	2.2715	123.5	3.8723	123.5	6.3186	123.6	11.668	123.7	20.0776	123.3	1.28497	123.4	3.82096	123.5	5.93483	123.5	9.21291	123.6	16.2447	123.7	26.4992
123.4	1.5386	123.5	2.2696	123.6	3.8697	123.6	6.3143	123.7	11.6574	123.8	20.0598	123.4	1.28151	123.5	3.81067	123.6	5.91885	123.6	9.18811	123.7	16.201	123.8	26.4278
123.5	1.5374	123.6	2.2679	123.7	3.8686	123.7	6.3097	123.8	11.6499	123.9	20.0369	123.5	1.27806	123.6	3.80041	123.7	5.90291	123.7	9.16336	123.8	16.1573	123.9	26.3566
123.6	1.5379	123.7	2.2655	123.8	3.8643	123.8	6.3075	123.9	11.6359	124	20.0167	123.6	1.27462	123.7	3.79017	123.8	5.88702	123.8	9.13868	123.9	16.1138	124	26.2856
123.7	1.5326	123.8	2.2629	123.9	3.861	123.9	6.3017	124	11.624	124.1	20.0007	123.7	1.27119	123.8	3.77997	123.9	5.87116	123.9	9.11407	124	16.0704	124.1	26.2149
123.8	1.5311	123.9	2.2598	124	3.8598	124	6.2999	124.1	11.6147	124.2	19.9807	123.8	1.26776	123.9	3.76979	124	5.85535	124	9.08952	124.1	16.0271	124.2	26.1443
123.9	1.5269	124	2.2589	124.1	3.85495	124.1	6.29405	124.2	11.6008	124.3	19.9602	123.9	1.26435	124	3.75963	124.1	5.83958	124.1	9.06505	124.2	15.984	124.3	26.0739
124	1.5247	124.1	2.25775	124.2	3.85015	124.2	6.28825	124.3	11.5932	124.4	19.9425	124	1.26094	124.1	3.74951	124.2	5.82385	124.2	9.04063	124.3	15.9409	124.4	26.0036
124.1	1.52465	124.2	2.25405	124.3	3.84845	124.3	6.28545	124.4	11.5839	124.5	19.9234	124.1	1.25755	124.2	3.73941	124.3	5.80817	124.3	9.01629	124.4	15.898	124.5	25.9336
124.2	1.52405	124.3	2.25275	124.4	3.84595	124.4	6.28255	124.5	11.573	124.6	19.9052	124.2	1.25416	124.3	3.72934	124.4	5.79253	124.4	8.992	124.5	15.8552	124.6	25.8638
124.3	1.52145	124.4	2.25225	124.5	3.8422	124.5	6.2797	124.6	11.5615	124.7	19.8865	124.3	1.25078	124.4	3.7193	124.5	5.77693	124.5	8.96779	124.6	15.8125	124.7	25.7941
124.4	1.51915	124.5	2.2486	124.6	3.84105	124.6	6.27855	124.7	11.5534	124.8	19.8683	124.4	1.24741	124.5	3.70928	124.6	5.76137	124.6	8.94364	124.7	15.7699	124.8	25.7247
124.5	1.5144	124.6	2.24875	124.7	3.83575	124.7	6.27395	124.8	11.5402	124.9	19.8478	124.5	1.24405	124.6	3.69929	124.7	5.74585	124.7	8.91955	124.8	15.7274	124.9	25.6554
124.6	1.51155	124.7	2.24945	124.8	3.83325	124.8	6.27025	124.9	11.5295	125	19.8294	124.6	1.2407	124.7	3.68933	124.8	5.73038	124.8	8.89553	124.9	15.6851	125	25.5863
124.7	1.51065	124.8	2.24665	124.9	3.834	124.9	6.2692	125	11.5207	125.1	19.8088	124.7	1.23736	124.8	3.6794	124.9	5.71495	124.9	8.87157	125	15.6428	125.1	25.5174
124.8	1.50985	124.9	2.2443	125	3.8366	125	6.2673	125.1	11.5076	125.2	19.7923	124.8	1.23403	124.9	3.66949	125	5.69955	125	8.84768	125.1	15.6007	125.2	25.4487
124.9	1.5099	125	2.2437	125.1	3.8319	125.1	6.2642	125.2	11.5007	125.3	19.7777	124.9	1.23071	125	3.6596	125.1	5.68421	125.1	8.82385	125.2	15.5587	125.3	25.3801
125	1.5109	125.1	2.2381	125.2	3.82655	125.2	6.25865	125.3	11.4967	125.4	19.7588	125	1.22739	125.1	3.64975	125.2	5.6689	125.2	8.80009	125.3	15.5168	125.4	25.3118
125.1	1.5083	125.2	2.23675	125.3	3.8274	125.3	6.2548	125.4	11.4861	125.5	19.7416	125.1	1.22409	125.2	3.63992	125.3	5.65363	125.3	8.77639	125.4	15.475	125.5	25.2436
125.2	1.50625	125.3	2.2374	125.4	3.8221	125.4	6.2475	125.5	11.4781	125.6	19.7236	125.2	1.22079	125.3	3.63012	125.4	5.63841	125.4	8.75275	125.5	15.4333	125.6	25.1757
125.3	1.5049	125.4	2.2312	125.5	3.8164	125.5	6.2441	125.6	11.4665	125.7	19.7057	125.3	1.2175	125.4	3.62034	125.5	5.62322	125.5	8.72918	125.6	15.3918	125.7	25.1079
125.4	1.5026	125.5	2.2304	125.6	3.8179	125.6	6.2403	125.7	11.4531	125.8	19.6819	125.4	1.21422	125.5	3.61059	125.6	5.60808	125.6	8.70567	125.7	15.3503	125.8	25.0402
125.5	1.5021	125.6	2.2298	125.7	3.81465	125.7	6.23705	125.8	11.441	125.9	19.6611	125.5	1.21095	125.6	3.60087	125.7	5.59297	125.7	8.68223	125.8	15.309	125.9	24.9728
125.6	1.4993	125.7	2.22595	125.8	3.8114	125.8	6.2295	125.9	11.4324	126	19.6393	125.6	1.20769	125.7	3.59117	125.8	5.57791	125.8	8.65885	125.9	15.2678	126	24.9056
125.7	1.49485	125.8	2.22	125.9	3.80825	125.9	6.22485	126	11.4264	126.1	19.62	125.7	1.20444	125.8	3.5815	125.9	5.56289	125.9	8.63553	126	15.2266	126.1	24.8385
125.8	1.4882	125.9	2.21745	126	3.80325	126	6.22275	126.1	11.4167	126.2	19.6011	125.8	1.2012	125.9	3.57185	126	5.54791	126	8.61227	126.1	15.1856	126.2	24.7716
125.9	1.48015	126	2.21415	126.1	3.79875	126.1	6.21915	126.2	11.405	126.3	19.5833	125.9	1.19796	126	3.56223	126.1	5.53297	126.1	8.58908	126.2	15.1447	126.3	24.7049
126	1.48085	126.1	2.21035	126.2	3.79435	126.2	6.21375	126.3	11.3958	126.4	19.5679	126	1.19473	126.1	3.55264	126.2	5.51807	126.2	8.56594	126.3	15.104	126.4	24.6384
126.1	1.47975	126.2	2.20145	126.3	3.7963	126.3	6.209	126.4	11.3869	126.5	19.553	126.1	1.19152	126.2	3.54307	126.3	5.50321	126.3	8.54288	126.4	15.0633	126.5	24.572
126.2	1.47705	126.3	2.1987	126.4	3.7953	126.4	6.2062	126.5	11.3789	126.6	19.5355	126.2	1.18831	126.3	3.53353	126.4	5.48839	126.4	8.51987	126.5	15.0227	126.6	24.5058
126.3	1.4719	126.4	2.2004	126.5	3.78995	126.5	6.20085	126.6	11.3698	126.7	19.5169	126.3	1.18511	126.4	3.52402	126.5	5.4736	126.5	8.49692	126.6	14.9823	126.7	24.4398
126.4	1.4709	126.5	2.20015	126.6	3.78375	126.6	6.19645	126.7	11.359	126.8	19.4985	126.4	1.18192	126.5	3.51453	126.6	5.45886	126.6	8.47404	126.7	14.9419	126.8	24.374
126.5	1.46665	126.6	2.19905	126.7	3.77535	126.7	6.18755	126.8	11.3501	126.9	19.4859	126.5	1.17873	126.6	3.50506	126.7	5.44416	126.7	8.45122	126.8	14.9017	126.9	24.3084
126.6	1.46445	126.7	2.19445	126.8	3.77325	126.8	6.18015	126.9	11.3418	127	19.4663	126.6	1.17556	126.7	3.49562	126.8	5.4295	126.8	8.42846	126.9	14.8615	127	24.2429
126.7	1.46025	126.8	2.19265	126.9	3.7747	126.9	6.1773	127	11.3327	127.1	19.4499	126.7	1.17239	126.8	3.48621	126.9	5.41488	126.9	8.40576	127	14.8215	127.1	24.1777
126.8	1.45685	126.9	2.1917	127	3.7694	127	6.1712	127.1	11.3217	127.2	19.432	126.8	1.16923	126.9	3.47682	127	5.4003	127	8.38312	127.1	14.7816	127.2	24.1125
126.9	1.4565	127	2.1876	127.1	3.764	127.1	6.1638	127.2	11.3163	127.3	19.4151	126.9	1.16609	127	3.46746	127.1	5.38575	127.1	8.36055	127.2	14.7418	127.3	24.0476
127	1.4556	127.1	2.1824	127.2	3.7601	127.2	6.1577	127.3	11.3106	127.4	19.3994	127	1.16294	127.1	3.45812	127.2	5.37125	127.2	8.33803	127.3	14.7021	127.4	23.9828
127.1	1.4539	127.2	2.1795	127.3	3.7581	127.3	6.156	127.4	11.3033	127.5	19.3836	127.1	1.15981	127.2	3.44881	127.3	5.35678	127.3	8.31558	127.4	14.6625	127.5	23.9183
127.2	1.453	127.3	2.1825	127.4	3.75525	127.4	6.15325	127.5	11.297	127.6	19.3671	127.2	1.15669	127.3	3.43952	127.4	5.34236	127.4	8.29318	127.5	14.623	127.6	23.8539
127.3	1.4541	127.4	2.18355	127.5	3.75235	127.5	6.15105	127.6	11.2876	127.7	19.3513	127.3	1.15357	127.4	3.43026	127.5	5.32797	127.5	8.27085	127.6	14.5836	127.7	23.7896
127.4	1.45725	127.5	2.18675	127.6	3.74935	127.6	6.14415	127.7	11.2787	127.8	19.3306	127.4	1.15047	127.5	3.42102	127.6	5.31362	127.6	8.24857	127.7	14.5444	127.8	23.7256
127.5	1.45375	127.6	2.18715	127.7	3.7453	127.7	6.1387	127.8	11.2719	127.9	19.311	127.5	1.14737	127.6	3.41181	127.7	5.29931	127.7	8.22636	127.8	14.5052	127.9	23.6617
127.6	1.45275	127.7	2.187	127.8	3.7428	127.8	6.1339	127.9	11.2628	128	19.2943	127.6	1.14428	127.7	3.40262	127.8	5.28504	127.8	8.20421	127.9	14.4661	128	23.5979
127.7	1.4503	127.8	2.1862	127.9	3.7374	127.9	6.1285	128	11.2518	128.1	19.2768	127.7	1.1412	127.8	3.39345	127.9	5.27081	127.9	8.18211	128	14.4272	128.1	23.5344
127.8	1.4521	127.9	2.1823	128	3.7353	128	6.1236	128.1	11.2428	128.2	19.2599	127.8	1.13812	127.9	3.38431	128	5.25661	128	8.16008	128.1	14.3883	128.2	23.471
127.9	1.4506	128	2.1806	128.1	3.7328	128.1	6.1203	128.2	11.2301	128.3	19.2424	127.9	1.13506	128	3.3752	128.1	5.24245	128.1	8.1381	128.2	14.3496	128.3	23.4078
128	1.4493	128.1	2.1808	128.2	3.7288	128.2	6.1115	128.3	11.2187	128.4	19.2237	128	1.132	128.1	3.36611	128.2	5.22834	128.2	8.11618	128.3	14.3109	128.4	23.3448
128.1	1.4511	128.2	2.1755	128.3	3.72495	128.3	6.10615	128.4	11.2076	128.5	19.2062	128.1	1.12895	128.2	3.35704	128.3	5.21426	128.3	8.09433	128.4	14.2724	128.5	23.2819
128.2	1.4463	128.3	2.17345	128.4	3.723	128.4	6.1	128.5	11.1966	128.6	19.1941	128.2	1.12591	128.3	3.34801	128.4	5.20022	128.4	8.07253	128.5	14.234	128.6	23.2192
128.3	1.44355	128.4	2.1753	128.5	3.7166	128.5	6.0888	128.6	11.1887	128.7	19.1808	128.3	1.12288	128.4	3.33899	128.5	5.18621	128.5	8.05079	128.6	14.1956	128.7	23.1567
128.4	1.4411	128.5	2.1748	128.6	3.71355	128.6	6.08435	128.7	11.1796	128.8	19.1645	128.4	1.11986	128.5	3.33	128.6	5.17224	128.6	8.0291	128.7	14.1574	128.8	23.0943
128.5	1.4318	128.6	2.17385	128.7	3.712	128.7	6.0862	128.8	11.1736	128.9	19.1509	128.5	1.11684	128.6	3.32103	128.7	5.15831	128.7	8.00748	128.8	14.1193	128.9	23.0321
128.6	1.42885	128.7	2.1756	128.8	3.71	128.8	6.0835	128.9	11.1662	129	19.1366	128.6	1.11383	128.7	3.31208	128.8	5.14442	128.8	7.98592	128.9	14.0812	129	22.9701
128.7	1.4274	128.8	2.1793	128.9	3.71255	128.9	6.08185	129	11.161	129.1	19.1226	128.7	1.11083	128.8	3.30317	128.9	5.13057	128.9	7.96441	129	14.0433	129.1	22.9083
128.8	1.4225	128.9	2.17935	129	3.7127	129	6.0797	129.1	11.154	129.2	19.1113	128.8	1.10784	128.9	3.29427	129	5.11675	129	7.94296	129.1	14.0055	129.2	22.8466
128.9	1.42005	129	2.1812	129.1	3.70965	129.1	6.07855	129.2	11.1473	129.3	19.0981	128.9	1.10486	129	3.2854	129.1	5.10297	129.1	7.92157	129.2	13.9678	129.3	22.785
129	1.4184	129.1	2.18235	129.2	3.7107	129.2	6.0783	129.3	11.1393	129.4	19.0839	129	1.10188	129.1	3.27655	129.2	5.08923	129.2	7.90023	129.3	13.9302	129.4	22.7237
129.1	1.41875	129.2	2.1846	129.3	3.7088	129.3	6.0767	129.4	11.1316	129.5	19.0709	129.1	1.09891	129.2	3.26773	129.3	5.07552	129.3	7.87896	129.4	13.8927	129.5	22.6625
129.2	1.4221	129.3	2.1836	129.4	3.7101	129.4	6.0771	129.5	11.1214	129.6	19.0521	129.2	1.09595	129.3	3.25893	129.4	5.06185	129.4	7.85774	129.5	13.8552	129.6	22.6015
129.3	1.4231	129.4	2.1843	129.5	3.708	129.5	6.0747	129.6	11.1104	129.7	19.0371	129.3	1.093	129.4	3.25015	129.5	5.04822	129.5	7.83658	129.6	13.8179	129.7	22.5406
129.4	1.425	129.5	2.1822	129.6	3.7012	129.6	6.0677	129.7	11.1053	129.8	19.024	129.4	1.09006	129.5	3.2414	129.6	5.03463	129.6	7.81547	129.7	13.7807	129.8	22.4799
129.5	1.4247	129.6	2.1802	129.7	3.6985	129.7	6.0665	129.8	11.098	129.9	19.0091	129.5	1.08712	129.6	3.23267	129.7	5.02107	129.7	7.79442	129.8	13.7436	129.9	22.4194
129.6	1.4199	129.7	2.1814	129.8	3.6992	129.8	6.0631	129.9	11.0894	130	18.9912	129.6	1.0842	129.7	3.22396	129.8	5.00755	129.8	7.77344	129.9	13.7066	130	22.359
129.7	1.4156	129.8	2.1838	129.9	3.70035	129.9	6.06225	130	11.0849	130.1	18.9763	129.7	1.08128	129.8	3.21528	129.9	4.99406	129.9	7.7525	130	13.6697	130.1	22.2988
129.8	1.4136	129.9	2.18355	130	3.6975	130	6.0601	130.1	11.0805	130.2	18.9611	129.8	1.07836	129.9	3.20662	130	4.98061	130	7.73162	130.1	13.6329	130.2	22.2387
129.9	1.41175	130	2.1859	130.1	3.6967	130.1	6.0591	130.2	11.0742	130.3	18.9485	129.9	1.07546	130	3.19799	130.1	4.9672	130.1	7.7108	130.2	13.5961	130.3	22.1788
130	1.4089	130.1	2.1863	130.2	3.6974	130.2	6.0597	130.3	11.0693	130.4	18.9343	130	1.07256	130.1	3.18937	130.2	4.95382	130.2	7.69003	130.3	13.5595	130.4	22.1191
130.1	1.4072	130.2	2.1893	130.3	3.6963	130.3	6.0576	130.4	11.0616	130.5	18.9204	130.1	1.06967	130.2	3.18078	130.3	4.94048	130.3	7.66933	130.4	13.523	130.5	22.0595
130.2	1.4039	130.3	2.1943	130.4	3.69665	130.4	6.05335	130.5	11.0542	130.6	18.907	130.2	1.06679	130.3	3.17222	130.4	4.92717	130.4	7.64867	130.5	13.4866	130.6	22.0001
130.3	1.4038	130.4	2.19455	130.5	3.6921	130.5	6.0504	130.6	11.0462	130.7	18.8934	130.3	1.06392	130.4	3.16368	130.5	4.9139	130.5	7.62807	130.6	13.4503	130.7	21.9409
130.4	1.40225	130.5	2.1922	130.6	3.69055	130.6	6.04805	130.7	11.0413	130.8	18.8781	130.4	1.06106	130.5	3.15516	130.6	4.90067	130.6	7.60753	130.7	13.4141	130.8	21.8818
130.5	1.4001	130.6	2.19105	130.7	3.6887	130.7	6.0442	130.8	11.0318	130.9	18.8652	130.5	1.0582	130.6	3.14666	130.7	4.88747	130.7	7.58704	130.8	13.3779	130.9	21.8229
130.6	1.40295	130.7	2.1889	130.8	3.68905	130.8	6.03865	130.9	11.0225	131	18.8518	130.6	1.05535	130.7	3.13818	130.8	4.87431	130.8	7.56661	130.9	13.3419	131	21.7641
130.7	1.4055	130.8	2.18675	130.9	3.6866	130.9	6.0325	131	11.0175	131.1	18.8358	130.7	1.05251	130.8	3.12973	130.9	4.86118	130.9	7.54623	131	13.306	131.1	21.7055
130.8	1.40185	130.9	2.186	131	3.6822	131	6.0267	131.1	11.0076	131.2	18.8199	130.8	1.04967	130.9	3.12131	131	4.84809	131	7.52591	131.1	13.2701	131.2	21.6471
130.9	1.3991	131	2.1854	131.1	3.67915	131.1	6.02205	131.2	11.0021	131.3	18.8067	130.9	1.04684	131	3.1129	131.1	4.83504	131.1	7.50564	131.2	13.2344	131.3	21.5888
131	1.3971	131.1	2.18385	131.2	3.67935	131.2	6.01915	131.3	10.9958	131.4	18.792	131	1.04403	131.1	3.10452	131.2	4.82201	131.2	7.48543	131.3	13.1988	131.4	21.5306
131.1	1.39185	131.2	2.18885	131.3	3.68485	131.3	6.01975	131.4	10.9841	131.5	18.7822	131.1	1.04121	131.2	3.09615	131.3	4.80903	131.3	7.46527	131.4	13.1632	131.5	21.4727
131.2	1.39115	131.3	2.18905	131.4	3.6817	131.4	6.0157	131.5	10.9765	131.6	18.7685	131.2	1.03841	131.3	3.08782	131.4	4.79608	131.4	7.44517	131.5	13.1278	131.6	21.4148
131.3	1.39115	131.4	2.1879	131.5	3.67985	131.5	6.01225	131.6	10.9673	131.7	18.758	131.3	1.03561	131.4	3.0795	131.5	4.78316	131.5	7.42511	131.6	13.0924	131.7	21.3572
131.4	1.3866	131.5	2.19075	131.6	3.68125	131.6	6.00785	131.7	10.9612	131.8	18.7473	131.4	1.03282	131.5	3.07121	131.6	4.77028	131.6	7.40512	131.7	13.0572	131.8	21.2997
131.5	1.38505	131.6	2.19205	131.7	3.6779	131.7	6.0089	131.8	10.9562	131.9	18.7356	131.5	1.03004	131.6	3.06294	131.7	4.75743	131.7	7.38517	131.8	13.022	131.9	21.2423
131.6	1.38355	131.7	2.1932	131.8	3.67775	131.8	6.00695	131.9	10.9535	132	18.7226	131.6	1.02727	131.7	3.05469	131.8	4.74462	131.8	7.36529	131.9	12.9869	132	21.1851
131.7	1.382	131.8	2.19485	131.9	3.67575	131.9	6.00805	132	10.9442	132.1	18.7103	131.7	1.0245	131.8	3.04646	131.9	4.73184	131.9	7.34545	132	12.952	132.1	21.128
131.8	1.38085	131.9	2.19775	132	3.67095	132	6.00185	132.1	10.9327	132.2	18.6955	131.8	1.02174	131.9	3.03826	132	4.7191	132	7.32567	132.1	12.9171	132.2	21.0711
131.9	1.38415	132	2.19345	132.1	3.6721	132.1	5.9974	132.2	10.9236	132.3	18.6817	131.9	1.01899	132	3.03008	132.1	4.70639	132.1	7.30594	132.2	12.8823	132.3	21.0144
132	1.38575	132.1	2.1918	132.2	3.6698	132.2	5.9938	132.3	10.9196	132.4	18.6675	132	1.01625	132.1	3.02192	132.2	4.69372	132.2	7.28626	132.3	12.8476	132.4	20.9578
132.1	1.3836	132.2	2.1906	132.3	3.6714	132.3	5.9933	132.4	10.9128	132.5	18.655	132.1	1.01351	132.2	3.01378	132.3	4.68108	132.3	7.26664	132.4	12.813	132.5	20.9014
132.2	1.3784	132.3	2.1939	132.4	3.665	132.4	5.9886	132.5	10.908	132.6	18.6423	132.2	1.01078	132.3	3.00566	132.4	4.66847	132.4	7.24707	132.5	12.7785	132.6	20.8451
132.3	1.3768	132.4	2.1933	132.5	3.6644	132.5	5.9868	132.6	10.9027	132.7	18.6275	132.3	1.00806	132.4	2.99757	132.5	4.6559	132.5	7.22756	132.6	12.7441	132.7	20.7889
132.4	1.3754	132.5	2.1936	132.6	3.665	132.6	5.9884	132.7	10.8955	132.8	18.6144	132.4	1.00534	132.5	2.98949	132.6	4.64336	132.6	7.20809	132.7	12.7098	132.8	20.733
132.5	1.3749	132.6	2.1912	132.7	3.66395	132.7	5.98235	132.8	10.8882	132.9	18.5983	132.5	1.00264	132.6	2.98144	132.7	4.63085	132.7	7.18868	132.8	12.6755	132.9	20.6771
132.6	1.3742	132.7	2.18675	132.8	3.6641	132.8	5.9799	132.9	10.8782	133	18.5802	132.6	0.999935	132.7	2.97341	132.8	4.61838	132.8	7.16932	132.9	12.6414	133	20.6215
132.7	1.37055	132.8	2.1838	132.9	3.659	132.9	5.9772	133	10.8659	133.1	18.5671	132.7	0.997242	132.8	2.96541	132.9	4.60595	132.9	7.15001	133	12.6074	133.1	20.5659
132.8	1.3725	132.9	2.1798	133	3.65555	133	5.97225	133.1	10.857	133.2	18.5541	132.8	0.994557	132.9	2.95742	133	4.59354	133	7.13076	133.1	12.5734	133.2	20.5105
132.9	1.3709	133	2.17655	133.1	3.6546	133.1	5.9692	133.2	10.8525	133.3	18.5424	132.9	0.991878	133	2.94946	133.1	4.58117	133.1	7.11155	133.2	12.5395	133.3	20.4553
133	1.36655	133.1	2.1754	133.2	3.65465	133.2	5.97005	133.3	10.8442	133.4	18.5292	133	0.989207	133.1	2.94151	133.2	4.56883	133.2	7.0924	133.3	12.5058	133.4	20.4002
133.1	1.3659	133.2	2.17865	133.3	3.6535	133.3	5.9701	133.4	10.8358	133.5	18.5137	133.1	0.986542	133.2	2.93359	133.3	4.55653	133.3	7.0733	133.4	12.4721	133.5	20.3453
133.2	1.36525	133.3	2.1749	133.4	3.6533	133.4	5.9652	133.5	10.8234	133.6	18.4976	133.2	0.983885	133.3	2.92569	133.4	4.54426	133.4	7.05425	133.5	12.4385	133.6	20.2905
133.3	1.3629	133.4	2.1682	133.5	3.64955	133.5	5.96075	133.6	10.8153	133.7	18.483	133.3	0.981236	133.4	2.91781	133.5	4.53202	133.5	7.03525	133.6	12.405	133.7	20.2359
133.4	1.3568	133.5	2.16325	133.6	3.6497	133.6	5.955	133.7	10.807	133.8	18.4706	133.4	0.978593	133.5	2.90996	133.6	4.51981	133.6	7.01631	133.7	12.3716	133.8	20.1814
133.5	1.35195	133.6	2.1599	133.7	3.65145	133.7	5.95335	133.8	10.8015	133.9	18.4553	133.5	0.975958	133.6	2.90212	133.7	4.50764	133.7	6.99741	133.8	12.3383	133.9	20.127
133.6	1.3513	133.7	2.15625	133.8	3.6489	133.8	5.947	133.9	10.7943	134	18.441	133.6	0.973329	133.7	2.8943	133.8	4.4955	133.8	6.97857	133.9	12.3051	134	20.0728
133.7	1.34805	133.8	2.1513	133.9	3.6453	133.9	5.9428	134	10.7835	134.1	18.4254	133.7	0.970708	133.8	2.88651	133.9	4.4834	133.9	6.95977	134	12.2719	134.1	20.0188
133.8	1.3449	133.9	2.1511	134	3.6453	134	5.9416	134.1	10.7726	134.2	18.4117	133.8	0.968094	133.9	2.87874	134	4.47132	134	6.94103	134.1	12.2389	134.2	19.9649
133.9	1.3378	134	2.1499	134.1	3.642	134.1	5.9375	134.2	10.7638	134.3	18.3974	133.9	0.965487	134	2.87098	134.1	4.45928	134.1	6.92234	134.2	12.2059	134.3	19.9111
134	1.3346	134.1	2.1488	134.2	3.641	134.2	5.9337	134.3	10.7573	134.4	18.3828	134	0.962886	134.1	2.86325	134.2	4.44727	134.2	6.90369	134.3	12.1731	134.4	19.8575
134.1	1.3292	134.2	2.1445	134.3	3.6417	134.3	5.9367	134.4	10.7495	134.5	18.3716	134.1	0.960293	134.2	2.85554	134.3	4.4353	134.3	6.8851	134.4	12.1403	134.5	19.804
134.2	1.3259	134.3	2.1447	134.4	3.63945	134.4	5.93515	134.5	10.7444	134.6	18.3572	134.2	0.957706	134.3	2.84785	134.4	4.42335	134.4	6.86656	134.5	12.1076	134.6	19.7507
134.3	1.3301	134.4	2.14225	134.5	3.63795	134.5	5.93185	134.6	10.7375	134.7	18.3411	134.3	0.955128	134.4	2.84018	134.5	4.41144	134.5	6.84807	134.6	12.075	134.7	19.6975
134.4	1.32825	134.5	2.13985	134.6	3.63875	134.6	5.93105	134.7	10.7297	134.8	18.3237	134.4	0.952555	134.5	2.83253	134.6	4.39956	134.6	6.82962	134.7	12.0424	134.8	19.6444
134.5	1.32765	134.6	2.13685	134.7	3.63865	134.7	5.92765	134.8	10.7248	134.9	18.3109	134.5	0.94999	134.6	2.8249	134.7	4.38771	134.7	6.81123	134.8	12.01	134.9	19.5915
134.6	1.32725	134.7	2.13535	134.8	3.6397	134.8	5.9235	134.9	10.7172	135	18.2948	134.6	0.947431	134.7	2.8173	134.8	4.37589	134.8	6.79289	134.9	11.9777	135	19.5388
134.7	1.32615	134.8	2.1337	134.9	3.63775	134.9	5.92245	135	10.7113	135.1	18.2805	134.7	0.944879	134.8	2.80971	134.9	4.36411	134.9	6.7746	135	11.9454	135.1	19.4862
134.8	1.3268	134.9	2.12795	135	3.6339	135	5.921	135.1	10.7016	135.2	18.2676	134.8	0.942335	134.9	2.80214	135	4.35235	135	6.75635	135.1	11.9132	135.2	19.4337
134.9	1.32645	135	2.1259	135.1	3.63205	135.1	5.91875	135.2	10.6926	135.3	18.2511	134.9	0.939797	135	2.7946	135.1	4.34063	135.1	6.73815	135.2	11.8812	135.3	19.3814
135	1.3244	135.1	2.12085	135.2	3.63005	135.2	5.91325	135.3	10.6823	135.4	18.2364	135	0.937266	135.1	2.78707	135.2	4.32894	135.2	6.72001	135.3	11.8492	135.4	19.3292
135.1	1.32275	135.2	2.11515	135.3	3.6239	135.3	5.9046	135.4	10.6741	135.5	18.2243	135.1	0.934742	135.2	2.77956	135.3	4.31729	135.3	6.70191	135.4	11.8173	135.5	19.2771
135.2	1.31805	135.3	2.1096	135.4	3.62295	135.4	5.90205	135.5	10.6669	135.6	18.2105	135.2	0.932224	135.3	2.77208	135.4	4.30566	135.4	6.68386	135.5	11.7854	135.6	19.2252
135.3	1.3117	135.4	2.10795	135.5	3.6195	135.5	5.8979	135.6	10.6584	135.7	18.2044	135.3	0.929714	135.4	2.76461	135.5	4.29406	135.5	6.66586	135.6	11.7537	135.7	19.1734
135.4	1.30935	135.5	2.1073	135.6	3.62175	135.6	5.89645	135.7	10.6528	135.8	18.1889	135.4	0.92721	135.5	2.75717	135.6	4.2825	135.6	6.64791	135.7	11.722	135.8	19.1218
135.5	1.3047	135.6	2.10715	135.7	3.6238	135.7	5.8984	135.8	10.6437	135.9	18.1759	135.5	0.924713	135.6	2.74974	135.7	4.27096	135.7	6.63001	135.8	11.6905	135.9	19.0703
135.6	1.30215	135.7	2.1059	135.8	3.6219	135.8	5.8916	135.9	10.6383	136	18.1624	135.6	0.922222	135.7	2.74234	135.8	4.25947	135.8	6.61216	135.9	11.659	136	19.019
135.7	1.3034	135.8	2.1007	135.9	3.6182	135.9	5.8889	136	10.6318	136.1	18.1528	135.7	0.919739	135.8	2.73495	135.9	4.24799	135.9	6.59435	136	11.6276	136.1	18.9677
135.8	1.3012	135.9	2.0982	136	3.6166	136	5.8831	136.1	10.621	136.2	18.1391	135.8	0.917262	135.9	2.72759	136	4.23655	136	6.57659	136.1	11.5963	136.2	18.9167
135.9	1.2997	136	2.0999	136.1	3.615	136.1	5.8828	136.2	10.6119	136.3	18.1252	135.9	0.914792	136	2.72024	136.1	4.22514	136.1	6.55887	136.2	11.5651	136.3	18.8657
136	1.2984	136.1	2.0943	136.2	3.6114	136.2	5.8798	136.3	10.6082	136.4	18.1125	136	0.912328	136.1	2.71292	136.2	4.21376	136.2	6.54121	136.3	11.5339	136.4	18.8149
136.1	1.2984	136.2	2.0912	136.3	3.60925	136.3	5.87225	136.4	10.6009	136.5	18.0959	136.1	0.909871	136.2	2.70561	136.3	4.20242	136.3	6.5236	136.4	11.5029	136.5	18.7643
136.2	1.2934	136.3	2.08885	136.4	3.609	136.4	5.8691	136.5	10.5935	136.6	18.0794	136.2	0.90742	136.3	2.69833	136.4	4.1911	136.4	6.50603	136.5	11.4719	136.6	18.7137
136.3	1.28975	136.4	2.0882	136.5	3.60535	136.5	5.86615	136.6	10.5859	136.7	18.0663	136.3	0.904977	136.4	2.69106	136.5	4.17981	136.5	6.48851	136.6	11.441	136.7	18.6633
136.4	1.2884	136.5	2.08475	136.6	3.60605	136.6	5.86235	136.7	10.579	136.8	18.054	136.4	0.902539	136.5	2.68381	136.6	4.16856	136.6	6.47103	136.7	11.4102	136.8	18.6131
136.5	1.28515	136.6	2.08505	136.7	3.6074	136.7	5.858	136.8	10.5692	136.9	18.0391	136.5	0.900109	136.6	2.67658	136.7	4.15733	136.7	6.4536	136.8	11.3794	136.9	18.563
136.6	1.28145	136.7	2.0848	136.8	3.6065	136.8	5.8553	136.9	10.5592	137	18.0244	136.6	0.897684	136.7	2.66937	136.8	4.14614	136.8	6.43623	136.9	11.3488	137	18.513
136.7	1.277	136.8	2.0853	136.9	3.60295	136.9	5.85435	137	10.5566	137.1	18.0106	136.7	0.895267	136.8	2.66219	136.9	4.13497	136.9	6.41889	137	11.3182	137.1	18.4631
136.8	1.2711	136.9	2.08285	137	3.60255	137	5.85525	137.1	10.5471	137.2	17.9964	136.8	0.892856	136.9	2.65502	137	4.12383	137	6.40161	137.1	11.2878	137.2	18.4134
136.9	1.27025	137	2.08205	137.1	3.601	137.1	5.8513	137.2	10.5445	137.3	17.9863	136.9	0.890451	137	2.64787	137.1	4.11273	137.1	6.38436	137.2	11.2574	137.3	18.3638
137	1.26965	137.1	2.0787	137.2	3.60005	137.2	5.85005	137.3	10.5362	137.4	17.9744	137	0.888053	137.1	2.64074	137.2	4.10165	137.2	6.36717	137.3	11.227	137.4	18.3144
137.1	1.2665	137.2	2.07695	137.3	3.59665	137.3	5.84935	137.4	10.5316	137.5	17.9598	137.1	0.885661	137.2	2.63362	137.3	4.09061	137.3	6.35003	137.4	11.1968	137.5	18.265
137.2	1.26695	137.3	2.07345	137.4	3.5931	137.4	5.8449	137.5	10.5271	137.6	17.9441	137.2	0.883276	137.3	2.62653	137.4	4.07959	137.4	6.33292	137.5	11.1667	137.6	18.2158
137.3	1.26895	137.4	2.0762	137.5	3.59035	137.5	5.83875	137.6	10.5181	137.7	17.9302	137.3	0.880898	137.4	2.61946	137.5	4.0686	137.5	6.31587	137.6	11.1366	137.7	18.1668
137.4	1.27	137.5	2.07215	137.6	3.59235	137.6	5.83645	137.7	10.5135	137.8	17.913	137.4	0.878525	137.5	2.6124	137.6	4.05764	137.6	6.29886	137.7	11.1066	137.8	18.1179
137.5	1.27015	137.6	2.07095	137.7	3.5926	137.7	5.8353	137.8	10.5051	137.9	17.8962	137.5	0.876159	137.6	2.60537	137.7	4.04672	137.7	6.28189	137.8	11.0767	137.9	18.0691
137.6	1.26755	137.7	2.0694	137.8	3.5911	137.8	5.833	137.9	10.4968	138	17.8803	137.6	0.873799	137.7	2.59835	137.8	4.03582	137.8	6.26498	137.9	11.0469	138	18.0204
137.7	1.2676	137.8	2.0672	137.9	3.5877	137.9	5.8279	138	10.4868	138.1	17.8666	137.7	0.871446	137.8	2.59136	137.9	4.02495	137.9	6.24811	138	11.0171	138.1	17.9719
137.8	1.2669	137.9	2.0645	138	3.58825	138	5.82265	138.1	10.4803	138.2	17.8522	137.8	0.869099	137.9	2.58438	138	4.01411	138	6.23128	138.1	10.9874	138.2	17.9235
137.9	1.2637	138	2.06205	138.1	3.58865	138.1	5.82035	138.2	10.4776	138.3	17.8412	137.9	0.866759	138	2.57742	138.1	4.0033	138.1	6.2145	138.2	10.9578	138.3	17.8752
138	1.25915	138.1	2.06295	138.2	3.5877	138.2	5.8186	138.3	10.4718	138.4	17.8291	138	0.864424	138.1	2.57048	138.2	3.99252	138.2	6.19776	138.3	10.9283	138.4	17.8271
138.1	1.25665	138.2	2.062	138.3	3.58865	138.3	5.81685	138.4	10.4633	138.5	17.8155	138.1	0.862096	138.2	2.56355	138.3	3.98177	138.3	6.18107	138.4	10.8989	138.5	17.7791
138.2	1.2545	138.3	2.06325	138.4	3.5867	138.4	5.8114	138.5	10.455	138.6	17.801	138.2	0.859774	138.3	2.55665	138.4	3.97104	138.4	6.16443	138.5	10.8696	138.6	17.7312
138.3	1.25495	138.4	2.059	138.5	3.58855	138.5	5.80825	138.6	10.4455	138.7	17.7846	138.3	0.857459	138.4	2.54976	138.5	3.96035	138.5	6.14782	138.6	10.8403	138.7	17.6835
138.4	1.2542	138.5	2.05955	138.6	3.58815	138.6	5.80625	138.7	10.4367	138.8	17.7742	138.4	0.85515	138.5	2.5429	138.6	3.94968	138.6	6.13127	138.7	10.8111	138.8	17.6359
138.5	1.25475	138.6	2.05435	138.7	3.58345	138.7	5.80155	138.8	10.4309	138.9	17.7612	138.5	0.852847	138.6	2.53605	138.7	3.93905	138.7	6.11475	138.8	10.782	138.9	17.5884
138.6	1.24935	138.7	2.05115	138.8	3.5814	138.8	5.7998	138.9	10.4256	139	17.7507	138.6	0.85055	138.7	2.52922	138.8	3.92844	138.8	6.09829	138.9	10.7529	139	17.541
138.7	1.25075	138.8	2.0543	138.9	3.5782	138.9	5.797	139	10.4224	139.1	17.7394	138.7	0.848259	138.8	2.52241	138.9	3.91786	138.9	6.08187	139	10.724	139.1	17.4938
138.8	1.2541	138.9	2.0568	139	3.5769	139	5.794	139.1	10.4208	139.2	17.7277	138.8	0.845975	138.9	2.51562	139	3.90731	139	6.06549	139.1	10.6951	139.2	17.4467
138.9	1.252	139	2.0545	139.1	3.57605	139.1	5.79135	139.2	10.4178	139.3	17.714	138.9	0.843696	139	2.50884	139.1	3.89679	139.1	6.04915	139.2	10.6663	139.3	17.3997
139	1.2487	139.1	2.05425	139.2	3.57565	139.2	5.79345	139.3	10.411	139.4	17.7015	139	0.841424	139.1	2.50208	139.2	3.88629	139.2	6.03286	139.3	10.6376	139.4	17.3528
139.1	1.25265	139.2	2.05415	139.3	3.57165	139.3	5.78845	139.4	10.4051	139.5	17.691	139.1	0.839158	139.2	2.49535	139.3	3.87583	139.3	6.01662	139.4	10.6089	139.5	17.3061
139.2	1.25325	139.3	2.05005	139.4	3.5705	139.4	5.7825	139.5	10.4004	139.6	17.6765	139.2	0.836898	139.3	2.48863	139.4	3.86539	139.4	6.00041	139.5	10.5804	139.6	17.2595
139.3	1.25055	139.4	2.0496	139.5	3.56545	139.5	5.77845	139.6	10.3981	139.7	17.6642	139.3	0.834644	139.4	2.48193	139.5	3.85498	139.5	5.98425	139.6	10.5519	139.7	17.213
139.4	1.247	139.5	2.04835	139.6	3.56525	139.6	5.77665	139.7	10.3946	139.8	17.6533	139.4	0.832396	139.5	2.47524	139.6	3.8446	139.6	5.96813	139.7	10.5235	139.8	17.1667
139.5	1.24735	139.6	2.04715	139.7	3.565	139.7	5.7768	139.8	10.3888	139.9	17.6423	139.5	0.830154	139.6	2.46857	139.7	3.83424	139.7	5.95206	139.8	10.4951	139.9	17.1204
139.6	1.24875	139.7	2.0455	139.8	3.55945	139.8	5.77335	139.9	10.38	140	17.631	139.6	0.827919	139.7	2.46193	139.8	3.82392	139.8	5.93604	139.9	10.4669	140	17.0743
139.7	1.2485	139.8	2.04585	139.9	3.56275	139.9	5.77485	140	10.3735	140.1	17.6214	139.7	0.825689	139.8	2.4553	139.9	3.81362	139.9	5.92005	140	10.4387	140.1	17.0283
139.8	1.24855	139.9	2.04685	140	3.5648	140	5.7734	140.1	10.3734	140.2	17.6128	139.8	0.823466	139.9	2.44869	140	3.80335	140	5.9041	140.1	10.4106	140.2	16.9825
139.9	1.24995	140	2.0436	140.1	3.5676	140.1	5.7685	140.2	10.3698	140.3	17.5966	139.9	0.821248	140	2.44209	140.1	3.79311	140.1	5.8882	140.2	10.3825	140.3	16.9368
140	1.2497	140.1	2.0477	140.2	3.56925	140.2	5.76785	140.3	10.3613	140.4	17.5827	140	0.819036	140.1	2.43551	140.2	3.78289	140.2	5.87234	140.3	10.3546	140.4	16.8912
140.1	1.2507	140.2	2.04645	140.3	3.56195	140.3	5.76275	140.4	10.3557	140.5	17.5695	140.1	0.81683	140.2	2.42895	140.3	3.7727	140.3	5.85653	140.4	10.3267	140.5	16.8457
140.2	1.25305	140.3	2.04645	140.4	3.5568	140.4	5.7578	140.5	10.35	140.6	17.5573	140.2	0.81463	140.3	2.42241	140.4	3.76254	140.4	5.84076	140.5	10.2989	140.6	16.8003
140.3	1.25125	140.4	2.0443	140.5	3.5545	140.5	5.7537	140.6	10.3411	140.7	17.5469	140.3	0.812436	140.4	2.41589	140.5	3.75241	140.5	5.82503	140.6	10.2711	140.7	16.7551
140.4	1.244	140.5	2.0427	140.6	3.55295	140.6	5.74995	140.7	10.3321	140.8	17.532	140.4	0.810248	140.5	2.40938	140.6	3.7423	140.6	5.80934	140.7	10.2435	140.8	16.71
140.5	1.2424	140.6	2.04115	140.7	3.55265	140.7	5.74855	140.8	10.3265	140.9	17.5214	140.5	0.808066	140.6	2.40289	140.7	3.73223	140.7	5.7937	140.8	10.2159	140.9	16.665
140.6	1.24165	140.7	2.04125	140.8	3.54895	140.8	5.74475	140.9	10.3195	141	17.5077	140.6	0.80589	140.7	2.39642	140.8	3.72218	140.8	5.7781	140.9	10.1884	141	16.6201
140.7	1.24205	140.8	2.04235	140.9	3.54555	140.9	5.74075	141	10.3128	141.1	17.4966	140.7	0.803719	140.8	2.38997	140.9	3.71215	140.9	5.76254	141	10.1609	141.1	16.5753
140.8	1.23925	140.9	2.04275	141	3.5462	141	5.739	141.1	10.3076	141.2	17.4841	140.8	0.801555	140.9	2.38353	141	3.70215	141	5.74702	141.1	10.1336	141.2	16.5307
140.9	1.23715	141	2.0417	141.1	3.5457	141.1	5.7346	141.2	10.3004	141.3	17.4717	140.9	0.799396	141	2.37712	141.1	3.69218	141.1	5.73154	141.2	10.1063	141.3	16.4862
141	1.2358	141.1	2.0425	141.2	3.5475	141.2	5.7313	141.3	10.2927	141.4	17.4643	141	0.797243	141.1	2.37071	141.2	3.68224	141.2	5.7161	141.3	10.0791	141.4	16.4418
141.1	1.2361	141.2	2.0451	141.3	3.5459	141.3	5.73	141.4	10.2901	141.5	17.454	141.1	0.795096	141.2	2.36433	141.3	3.67233	141.3	5.70071	141.4	10.0519	141.5	16.3975
141.2	1.237	141.3	2.0445	141.4	3.5495	141.4	5.7336	141.5	10.2835	141.6	17.4397	141.2	0.792955	141.3	2.35796	141.4	3.66244	141.4	5.68536	141.5	10.0249	141.6	16.3533
141.3	1.2389	141.4	2.0474	141.5	3.5462	141.5	5.7294	141.6	10.2749	141.7	17.426	141.3	0.79082	141.4	2.35161	141.5	3.65257	141.5	5.67005	141.6	9.99786	141.7	16.3093
141.4	1.2407	141.5	2.0472	141.6	3.54115	141.6	5.72245	141.7	10.2668	141.8	17.4099	141.4	0.78869	141.5	2.34528	141.6	3.64273	141.6	5.65478	141.7	9.97093	141.8	16.2654
141.5	1.2361	141.6	2.04465	141.7	3.53815	141.7	5.71845	141.8	10.2632	141.9	17.3992	141.5	0.786565	141.6	2.33896	141.7	3.63292	141.7	5.63955	141.8	9.94409	141.9	16.2216
141.6	1.23375	141.7	2.04255	141.8	3.5361	141.8	5.7122	141.9	10.26	142	17.3883	141.6	0.784447	141.7	2.33266	141.8	3.62314	141.8	5.62436	141.9	9.9173	142	16.1779
141.7	1.23055	141.8	2.0441	141.9	3.53215	141.9	5.70955	142	10.2549	142.1	17.3756	141.7	0.782334	141.8	2.32638	141.9	3.61338	141.9	5.60921	142	9.8906	142.1	16.1343
141.8	1.2282	141.9	2.04775	142	3.52985	142	5.70625	142.1	10.2499	142.2	17.3644	141.8	0.780228	141.9	2.32012	142	3.60365	142	5.59411	142.1	9.86396	142.2	16.0909
141.9	1.22825	142	2.05115	142.1	3.52575	142.1	5.70525	142.2	10.2467	142.3	17.3518	141.9	0.778126	142	2.31387	142.1	3.59395	142.1	5.57904	142.2	9.83739	142.3	16.0476
142	1.23065	142.1	2.04975	142.2	3.5228	142.2	5.7019	142.3	10.2423	142.4	17.3407	142	0.776031	142.1	2.30764	142.2	3.58427	142.2	5.56402	142.3	9.81091	142.4	16.0043
142.1	1.22795	142.2	2.0522	142.3	3.5198	142.3	5.6977	142.4	10.2311	142.5	17.3288	142.1	0.773941	142.2	2.30142	142.3	3.57462	142.3	5.54903	142.4	9.78449	142.5	15.9612
142.2	1.225	142.3	2.0495	142.4	3.51755	142.4	5.69905	142.5	10.2247	142.6	17.3173	142.2	0.771856	142.3	2.29523	142.4	3.56499	142.4	5.53409	142.5	9.75814	142.6	15.9183
142.3	1.222	142.4	2.04825	142.5	3.5153	142.5	5.6948	142.6	10.2199	142.7	17.3064	142.3	0.769778	142.4	2.28904	142.5	3.55539	142.5	5.51919	142.6	9.73186	142.7	15.8754
142.4	1.22225	142.5	2.0425	142.6	3.512	142.6	5.6904	142.7	10.2145	142.8	17.2963	142.4	0.767705	142.5	2.28288	142.6	3.54581	142.6	5.50432	142.7	9.70565	142.8	15.8327
142.5	1.2191	142.6	2.0416	142.7	3.50845	142.7	5.68535	142.8	10.2077	142.9	17.2833	142.5	0.765637	142.6	2.27673	142.7	3.53626	142.7	5.4895	142.8	9.67952	142.9	15.79
142.6	1.2184	142.7	2.03815	142.8	3.50395	142.8	5.68075	142.9	10.2027	143	17.2725	142.6	0.763575	142.7	2.2706	142.8	3.52674	142.8	5.47472	142.9	9.65345	143	15.7475
142.7	1.21805	142.8	2.03805	142.9	3.5031	142.9	5.6782	143	10.1977	143.1	17.2628	142.7	0.761518	142.8	2.26449	142.9	3.51724	142.9	5.45997	143	9.62745	143.1	15.7051
142.8	1.21875	142.9	2.036	143	3.50035	143	5.67405	143.1	10.1905	143.2	17.2487	142.8	0.759468	142.9	2.25839	143	3.50777	143	5.44527	143.1	9.60152	143.2	15.6628
142.9	1.2153	143	2.03295	143.1	3.4976	143.1	5.6691	143.2	10.1801	143.3	17.2382	142.9	0.757422	143	2.25231	143.1	3.49832	143.1	5.4306	143.2	9.57566	143.3	15.6206
143	1.21245	143.1	2.0306	143.2	3.4923	143.2	5.6644	143.3	10.1688	143.4	17.2271	143	0.755382	143.1	2.24624	143.2	3.4889	143.2	5.41598	143.3	9.54988	143.4	15.5786
143.1	1.2091	143.2	2.0265	143.3	3.49005	143.3	5.66345	143.4	10.1627	143.5	17.2144	143.1	0.753348	143.2	2.24019	143.3	3.47951	143.3	5.40139	143.4	9.52416	143.5	15.5366
143.2	1.206	143.3	2.02845	143.4	3.48815	143.4	5.65995	143.5	10.154	143.6	17.2039	143.2	0.751319	143.3	2.23416	143.4	3.47014	143.4	5.38685	143.5	9.49851	143.6	15.4948
143.3	1.20245	143.4	2.02705	143.5	3.48525	143.5	5.65805	143.6	10.1438	143.7	17.1911	143.3	0.749296	143.4	2.22814	143.5	3.46079	143.5	5.37234	143.6	9.47293	143.7	15.453
143.4	1.20165	143.5	2.02035	143.6	3.48605	143.6	5.65945	143.7	10.1406	143.8	17.1803	143.4	0.747278	143.5	2.22214	143.6	3.45147	143.6	5.35787	143.7	9.44742	143.8	15.4114
143.5	1.19895	143.6	2.01935	143.7	3.4838	143.7	5.6569	143.8	10.1356	143.9	17.1725	143.5	0.745265	143.6	2.21616	143.7	3.44218	143.7	5.34344	143.8	9.42198	143.9	15.3699
143.6	1.19735	143.7	2.0159	143.8	3.481	143.8	5.6541	143.9	10.13	144	17.1622	143.6	0.743258	143.7	2.21019	143.8	3.43291	143.8	5.32905	143.9	9.39661	144	15.3285
143.7	1.1926	143.8	2.0123	143.9	3.48265	143.9	5.64925	144	10.1262	144.1	17.1566	143.7	0.741256	143.8	2.20424	143.9	3.42366	143.9	5.3147	144	9.3713	144.1	15.2873
143.8	1.1879	143.9	2.00895	144	3.4817	144	5.6477	144.1	10.1238	144.2	17.1478	143.8	0.73926	143.9	2.1983	144	3.41444	144	5.30039	144.1	9.34607	144.2	15.2461
143.9	1.18755	144	2.0062	144.1	3.4788	144.1	5.644	144.2	10.1171	144.3	17.138	143.9	0.737269	144	2.19238	144.1	3.40525	144.1	5.28611	144.2	9.3209	144.3	15.2051
144	1.1867	144.1	2.0071	144.2	3.47475	144.2	5.64085	144.3	10.1126	144.4	17.1252	144	0.735284	144.1	2.18648	144.2	3.39607	144.2	5.27187	144.3	9.2958	144.4	15.1641
144.1	1.1867	144.2	2.00595	144.3	3.4691	144.3	5.639	144.4	10.107	144.5	17.1094	144.1	0.733303	144.2	2.18059	144.3	3.38693	144.3	5.25768	144.4	9.27077	144.5	15.1233
144.2	1.18735	144.3	2.0074	144.4	3.4676	144.4	5.6343	144.5	10.0974	144.6	17.0976	144.2	0.731328	144.3	2.17472	144.4	3.37781	144.4	5.24352	144.5	9.2458	144.6	15.0825
144.3	1.185	144.4	2.0073	144.5	3.4646	144.5	5.6315	144.6	10.0915	144.7	17.0843	144.3	0.729359	144.4	2.16886	144.5	3.36871	144.5	5.2294	144.6	9.2209	144.7	15.0419
144.4	1.1833	144.5	2.0032	144.6	3.4619	144.6	5.6291	144.7	10.0842	144.8	17.0753	144.4	0.727395	144.5	2.16302	144.6	3.35964	144.6	5.21531	144.7	9.19606	144.8	15.0014
144.5	1.1779	144.6	1.9985	144.7	3.45825	144.7	5.62395	144.8	10.0801	144.9	17.0655	144.5	0.725436	144.6	2.15719	144.7	3.35059	144.7	5.20127	144.8	9.17131	144.9	14.961
144.6	1.1729	144.7	1.99795	144.8	3.4578	144.8	5.6219	144.9	10.0743	145	17.0562	144.6	0.723482	144.7	2.15138	144.8	3.34157	144.8	5.18726	144.9	9.14661	145	14.9207
144.7	1.17025	144.8	2.0009	144.9	3.4613	144.9	5.6218	145	10.066	145.1	17.0434	144.7	0.721533	144.8	2.14559	144.9	3.33257	144.9	5.17329	145	9.12197	145.1	14.8806
144.8	1.1672	144.9	2.0038	145	3.46345	145	5.61925	145.1	10.0573	145.2	17.0331	144.8	0.71959	144.9	2.13981	145	3.3236	145	5.15936	145.1	9.09741	145.2	14.8405
144.9	1.1656	145	2.00045	145.1	3.46215	145.1	5.61485	145.2	10.0508	145.3	17.0236	144.9	0.717652	145	2.13405	145.1	3.31464	145.1	5.14547	145.2	9.07291	145.3	14.8005
145	1.16215	145.1	2.00065	145.2	3.46335	145.2	5.61525	145.3	10.0425	145.4	17.0147	145	0.715719	145.1	2.1283	145.2	3.30572	145.2	5.13161	145.3	9.04848	145.4	14.7607
145.1	1.16095	145.2	2.00045	145.3	3.4618	145.3	5.6085	145.4	10.0364	145.5	17.0019	145.1	0.713792	145.2	2.12257	145.3	3.29682	145.3	5.11779	145.4	9.02411	145.5	14.7209
145.2	1.15595	145.3	2.0013	145.4	3.4622	145.4	5.6045	145.5	10.0297	145.6	16.9905	145.2	0.711869	145.3	2.11686	145.4	3.28794	145.4	5.10401	145.5	8.99981	145.6	14.6813
145.3	1.1537	145.4	2.0061	145.5	3.45655	145.5	5.60135	145.6	10.0204	145.7	16.9817	145.3	0.709953	145.4	2.11115	145.5	3.27908	145.5	5.09026	145.6	8.97557	145.7	14.6417
145.4	1.1525	145.5	2.00585	145.6	3.4574	145.6	5.5985	145.7	10.0134	145.8	16.9728	145.4	0.70804	145.5	2.10547	145.6	3.27025	145.6	5.07655	145.7	8.9514	145.8	14.6023
145.5	1.15105	145.6	2.0056	145.7	3.4559	145.7	5.5923	145.8	10.0027	145.9	16.9584	145.5	0.706134	145.6	2.0998	145.7	3.26144	145.7	5.06288	145.8	8.9273	145.9	14.563
145.6	1.1511	145.7	2.0042	145.8	3.4542	145.8	5.5826	145.9	9.99665	146	16.9497	145.6	0.704232	145.7	2.09414	145.8	3.25266	145.8	5.04925	145.9	8.90326	146	14.5238
145.7	1.1474	145.8	2.0018	145.9	3.45115	145.9	5.57955	146	9.9914	146.1	16.9456	145.7	0.702335	145.8	2.0885	145.9	3.2439	145.9	5.03565	146	8.87928	146.1	14.4847
145.8	1.1429	145.9	1.99815	146	3.4456	146	5.5766	146.1	9.98825	146.2	16.9343	145.8	0.700444	145.9	2.08288	146	3.23517	146	5.02209	146.1	8.85536	146.2	14.4457
145.9	1.13995	146	2.0006	146.1	3.44265	146.1	5.57605	146.2	9.97745	146.3	16.9221	145.9	0.698557	146	2.07727	146.1	3.22645	146.1	5.00856	146.2	8.83152	146.3	14.4068
146	1.1396	146.1	2.00445	146.2	3.44065	146.2	5.56975	146.3	9.9716	146.4	16.9131	146	0.696676	146.1	2.07168	146.2	3.21776	146.2	4.99507	146.3	8.80774	146.4	14.368
146.1	1.13975	146.2	2.00145	146.3	3.4386	146.3	5.5677	146.4	9.969	146.5	16.9009	146.1	0.6948	146.2	2.0661	146.3	3.2091	146.3	4.98163	146.4	8.78402	146.5	14.3293
146.2	1.13685	146.3	2.0023	146.4	3.4418	146.4	5.5701	146.5	9.9615	146.6	16.8933	146.2	0.692928	146.3	2.06053	146.4	3.20046	146.4	4.96821	146.5	8.76036	146.6	14.2907
146.3	1.138	146.4	2.0031	146.5	3.4426	146.5	5.5682	146.6	9.95785	146.7	16.8827	146.3	0.691063	146.4	2.05498	146.5	3.19184	146.5	4.95483	146.6	8.73677	146.7	14.2522
146.4	1.1408	146.5	2.0043	146.6	3.44505	146.6	5.56705	146.7	9.95345	146.8	16.8689	146.4	0.689201	146.5	2.04945	146.6	3.18324	146.6	4.94148	146.7	8.71324	146.8	14.2138
146.5	1.1388	146.6	2.00695	146.7	3.44195	146.7	5.56525	146.8	9.94905	146.9	16.8585	146.5	0.687345	146.6	2.04393	146.7	3.17467	146.7	4.92818	146.8	8.68978	146.9	14.1756
146.6	1.13705	146.7	2.00885	146.8	3.43775	146.8	5.55935	146.9	9.942	147	16.8479	146.6	0.685494	146.7	2.03843	146.8	3.16612	146.8	4.91491	146.9	8.66638	147	14.1374
146.7	1.13455	146.8	2.00635	146.9	3.4377	146.9	5.556	147	9.93775	147.1	16.8377	146.7	0.683648	146.8	2.03294	146.9	3.15759	146.9	4.90167	147	8.64304	147.1	14.0993
146.8	1.13085	146.9	2.0056	147	3.43595	147	5.55345	147.1	9.9331	147.2	16.8256	146.8	0.681807	146.9	2.02746	147	3.14909	147	4.88847	147.1	8.61976	147.2	14.0613
146.9	1.1307	147	2.00415	147.1	3.4335	147.1	5.5494	147.2	9.9256	147.3	16.8163	146.9	0.679971	147	2.022	147.1	3.14061	147.1	4.8753	147.2	8.59655	147.3	14.0235
147	1.12965	147.1	2.0047	147.2	3.4311	147.2	5.5447	147.3	9.9212	147.4	16.8049	147	0.678139	147.1	2.01656	147.2	3.13215	147.2	4.86217	147.3	8.5734	147.4	13.9857
147.1	1.1273	147.2	2.0043	147.3	3.4258	147.3	5.5426	147.4	9.91525	147.5	16.7915	147.1	0.676313	147.2	2.01113	147.3	3.12372	147.3	4.84908	147.4	8.55031	147.5	13.9481
147.2	1.1244	147.3	2.0062	147.4	3.42385	147.4	5.54005	147.5	9.90905	147.6	16.7793	147.2	0.674491	147.3	2.00571	147.4	3.1153	147.4	4.83602	147.5	8.52729	147.6	13.9105
147.3	1.1236	147.4	2.00585	147.5	3.42145	147.5	5.53745	147.6	9.90475	147.7	16.7669	147.3	0.672675	147.4	2.00031	147.5	3.10691	147.5	4.823	147.6	8.50432	147.7	13.873
147.4	1.12065	147.5	2.00615	147.6	3.42365	147.6	5.53675	147.7	9.89805	147.8	16.7591	147.4	0.670863	147.5	1.99492	147.6	3.09855	147.6	4.81001	147.7	8.48142	147.8	13.8357
147.5	1.11925	147.6	2.00765	147.7	3.42485	147.7	5.53455	147.8	9.893	147.9	16.7474	147.5	0.669057	147.6	1.98955	147.7	3.0902	147.7	4.79705	147.8	8.45858	147.9	13.7984
147.6	1.11845	147.7	2.00955	147.8	3.4234	147.8	5.5302	147.9	9.8822	148	16.7355	147.6	0.667255	147.7	1.98419	147.8	3.08188	147.8	4.78414	147.9	8.4358	148	13.7613
147.7	1.11505	147.8	2.0071	147.9	3.4196	147.9	5.5274	148	9.87675	148.1	16.7216	147.7	0.665457	147.8	1.97885	147.9	3.07358	147.9	4.77125	148	8.41309	148.1	13.7242
147.8	1.1136	147.9	2.0041	148	3.42115	148	5.52745	148.1	9.87385	148.2	16.7136	147.8	0.663666	147.9	1.97352	148	3.0653	148	4.7584	148.1	8.39043	148.2	13.6873
147.9	1.1101	148	2.00355	148.1	3.42215	148.1	5.52645	148.2	9.87055	148.3	16.7003	147.9	0.661878	148	1.9682	148.1	3.05705	148.1	4.74559	148.2	8.36783	148.3	13.6504
148	1.11035	148.1	1.99985	148.2	3.42345	148.2	5.52325	148.3	9.8613	148.4	16.6914	148	0.660096	148.1	1.9629	148.2	3.04881	148.2	4.73281	148.3	8.3453	148.4	13.6136
148.1	1.10865	148.2	2.00075	148.3	3.4219	148.3	5.5169	148.4	9.85545	148.5	16.6797	148.1	0.658318	148.2	1.95762	148.3	3.04061	148.3	4.72006	148.4	8.32283	148.5	13.577
148.2	1.11035	148.3	1.998	148.4	3.42265	148.4	5.51305	148.5	9.8524	148.6	16.6715	148.2	0.656545	148.3	1.95235	148.4	3.03242	148.4	4.70735	148.5	8.30041	148.6	13.5404
148.3	1.1125	148.4	1.99805	148.5	3.4217	148.5	5.5111	148.6	9.8487	148.7	16.6622	148.3	0.654777	148.4	1.94709	148.5	3.02425	148.5	4.69467	148.6	8.27806	148.7	13.504
148.4	1.11545	148.5	1.9955	148.6	3.4228	148.6	5.5101	148.7	9.8453	148.8	16.6502	148.4	0.653013	148.5	1.94184	148.6	3.0161	148.6	4.68203	148.7	8.25577	148.8	13.4676
148.5	1.1146	148.6	1.9989	148.7	3.4256	148.7	5.507	148.8	9.8387	148.9	16.6376	148.5	0.651255	148.6	1.93661	148.7	3.00798	148.7	4.66942	148.8	8.23354	148.9	13.4313
148.6	1.1175	148.7	1.9992	148.8	3.4285	148.8	5.504	148.9	9.8334	149	16.6266	148.6	0.649501	148.7	1.9314	148.8	2.99988	148.8	4.65685	148.9	8.21136	149	13.3952
148.7	1.1192	148.8	1.9988	148.9	3.4276	148.9	5.5017	149	9.82775	149.1	16.6156	148.7	0.647751	148.8	1.9262	148.9	2.9918	148.9	4.64431	149	8.18925	149.1	13.3591
148.8	1.1182	148.9	1.9985	149	3.42595	149	5.49825	149.1	9.82305	149.2	16.6046	148.8	0.646007	148.9	1.92101	149	2.98375	149	4.6318	149.1	8.1672	149.2	13.3231
148.9	1.1187	149	2.00105	149.1	3.42425	149.1	5.49425	149.2	9.8147	149.3	16.5966	148.9	0.644267	149	1.91584	149.1	2.97571	149.1	4.61932	149.2	8.1452	149.3	13.2872
149	1.12305	149.1	2.00195	149.2	3.4224	149.2	5.4921	149.3	9.81115	149.4	16.5857	149	0.642532	149.1	1.91068	149.2	2.9677	149.2	4.60688	149.3	8.12327	149.4	13.2515
149.1	1.12505	149.2	2.0011	149.3	3.42115	149.3	5.48995	149.4	9.80945	149.5	16.5744	149.1	0.640802	149.2	1.90553	149.3	2.95971	149.3	4.59448	149.4	8.10139	149.5	13.2158
149.2	1.1285	149.3	2.00235	149.4	3.42095	149.4	5.48645	149.5	9.80695	149.6	16.5679	149.2	0.639076	149.3	1.9004	149.4	2.95173	149.4	4.58211	149.5	8.07958	149.6	13.1802
149.3	1.13365	149.4	2.00045	149.5	3.42045	149.5	5.48035	149.6	9.8028	149.7	16.5582	149.3	0.637355	149.4	1.89528	149.5	2.94378	149.5	4.56977	149.6	8.05782	149.7	13.1447
149.4	1.13825	149.5	2.00095	149.6	3.4175	149.6	5.4786	149.7	9.7988	149.8	16.547	149.4	0.635638	149.5	1.89018	149.6	2.93586	149.6	4.55746	149.7	8.03612	149.8	13.1093
149.5	1.13425	149.6	2.0046	149.7	3.4127	149.7	5.475	149.8	9.7909	149.9	16.5386	149.5	0.633926	149.6	1.88509	149.7	2.92795	149.7	4.54518	149.8	8.01448	149.9	13.074
149.6	1.1339	149.7	2.0062	149.8	3.4082	149.8	5.4684	149.9	9.7833	150	16.5265	149.6	0.632219	149.7	1.88001	149.8	2.92007	149.8	4.53295	149.9	7.9929	150	13.0388
149.7	1.1319	149.8	2.0086	149.9	3.4051	149.9	5.4653	150	9.77755	150.1	16.5156	149.7	0.630516	149.8	1.87495	149.9	2.9122	149.9	4.52074	150	7.97137	150.1	13.0037
149.8	1.1321	149.9	2.0109	150	3.39895	150	5.46095	150.1	9.7696	150.2	16.5061	149.8	0.628819	149.9	1.8699	150	2.90436	150	4.50856	150.1	7.9499	150.2	12.9687
149.9	1.1321	150	2.01315	150.1	3.3973	150.1	5.4589	150.2	9.7629	150.3	16.4963	149.9	0.627125	150	1.86486	150.1	2.89654	150.1	4.49642	150.2	7.92849	150.3	12.9338
150	1.12975	150.1	2.013	150.2	3.3985	150.2	5.459	150.3	9.7567	150.4	16.4872	150	0.625436	150.1	1.85984	150.2	2.88874	150.2	4.48431	150.3	7.90715	150.4	12.8989
150.1	1.1276	150.2	2.013	150.3	3.3976	150.3	5.4604	150.4	9.7471	150.5	16.4789	150.1	0.623751	150.2	1.85483	150.3	2.88096	150.3	4.47224	150.4	7.88585	150.5	12.8642
150.2	1.1304	150.3	2.0137	150.4	3.3972	150.4	5.4553	150.5	9.73885	150.6	16.4748	150.2	0.622071	150.3	1.84984	150.4	2.8732	150.4	4.46019	150.5	7.86461	150.6	12.8295
150.3	1.1297	150.4	2.013	150.5	3.39445	150.5	5.45555	150.6	9.7383	150.7	16.4684	150.3	0.620397	150.4	1.84486	150.5	2.86546	150.5	4.44818	150.6	7.84343	150.7	12.795
150.4	1.1297	150.5	2.01025	150.6	3.3961	150.6	5.4567	150.7	9.73615	150.8	16.4654	150.4	0.618726	150.5	1.83989	150.6	2.85774	150.6	4.4362	150.7	7.82231	150.8	12.7605
150.5	1.12815	150.6	2.0158	150.7	3.39885	150.7	5.45695	150.8	9.737	150.9	16.4568	150.5	0.617059	150.6	1.83493	150.7	2.85005	150.7	4.42425	150.8	7.80125	150.9	12.7262
150.6	1.1325	150.7	2.01885	150.8	3.3992	150.8	5.4594	150.9	9.73115	151	16.4459	150.6	0.615397	150.7	1.82999	150.8	2.84237	150.8	4.41234	150.9	7.78024	151	12.6919
150.7	1.13275	150.8	2.0215	150.9	3.39885	150.9	5.45705	151	9.72635	151.1	16.4336	150.7	0.61374	150.8	1.82506	150.9	2.83472	150.9	4.40046	151	7.75929	151.1	12.6577
150.8	1.1361	150.9	2.01915	151	3.39415	151	5.45445	151.1	9.72125	151.2	16.425	150.8	0.612087	150.9	1.82015	151	2.82708	151	4.38861	151.1	7.73839	151.2	12.6236
150.9	1.13535	151	2.01745	151.1	3.39135	151.1	5.45215	151.2	9.71725	151.3	16.418	150.9	0.610439	151	1.81525	151.1	2.81947	151.1	4.37679	151.2	7.71755	151.3	12.5897
151	1.13215	151.1	2.01875	151.2	3.39285	151.2	5.45045	151.3	9.7131	151.4	16.4067	151	0.608795	151.1	1.81036	151.2	2.81188	151.2	4.365	151.3	7.69677	151.4	12.5558
151.1	1.13345	151.2	2.02275	151.3	3.3915	151.3	5.4455	151.4	9.7087	151.5	16.3964	151.1	0.607155	151.2	1.80548	151.3	2.80431	151.3	4.35325	151.4	7.67604	151.5	12.5219
151.2	1.13595	151.3	2.0227	151.4	3.3902	151.4	5.4439	151.5	9.70675	151.6	16.3881	151.2	0.60552	151.3	1.80062	151.4	2.79675	151.4	4.34152	151.5	7.65537	151.6	12.4882
151.3	1.1396	151.4	2.0246	151.5	3.38955	151.5	5.44255	151.6	9.70195	151.7	16.3759	151.3	0.603889	151.4	1.79577	151.5	2.78922	151.5	4.32983	151.6	7.63476	151.7	12.4546
151.4	1.1395	151.5	2.02345	151.6	3.39025	151.6	5.44165	151.7	9.7015	151.8	16.3659	151.4	0.602263	151.5	1.79094	151.6	2.78171	151.6	4.31817	151.7	7.61419	151.8	12.4211
151.5	1.14125	151.6	2.02415	151.7	3.3886	151.7	5.4377	151.8	9.69405	151.9	16.3576	151.5	0.600641	151.6	1.78611	151.7	2.77422	151.7	4.30654	151.8	7.59369	151.9	12.3876
151.6	1.14115	151.7	2.0209	151.8	3.38545	151.8	5.43715	151.9	9.69005	152	16.3505	151.6	0.599023	151.7	1.7813	151.8	2.76675	151.8	4.29494	151.9	7.57324	152	12.3543
151.7	1.137	151.8	2.02115	151.9	3.38255	151.9	5.43955	152	9.6841	152.1	16.3378	151.7	0.59741	151.8	1.77651	151.9	2.7593	151.9	4.28338	152	7.55285	152.1	12.321
151.8	1.13385	151.9	2.02205	152	3.3852	152	5.4398	152.1	9.6776	152.2	16.3235	151.8	0.595801	151.9	1.77172	152	2.75186	152	4.27184	152.1	7.53251	152.2	12.2878
151.9	1.13515	152	2.0225	152.1	3.3875	152.1	5.4369	152.2	9.66835	152.3	16.3132	151.9	0.594196	152	1.76695	152.1	2.74445	152.1	4.26034	152.2	7.51222	152.3	12.2547
152	1.1345	152.1	2.0204	152.2	3.38385	152.2	5.43445	152.3	9.66235	152.4	16.3027	152	0.592596	152.1	1.76219	152.2	2.73706	152.2	4.24886	152.3	7.492	152.4	12.2217
152.1	1.1307	152.2	2.01655	152.3	3.37825	152.3	5.43665	152.4	9.65565	152.5	16.2926	152.1	0.591	152.2	1.75745	152.3	2.72969	152.3	4.23742	152.4	7.47182	152.5	12.1888
152.2	1.13015	152.3	2.01325	152.4	3.37445	152.4	5.43295	152.5	9.64985	152.6	16.2868	152.2	0.589408	152.3	1.75271	152.4	2.72234	152.4	4.22601	152.5	7.4517	152.6	12.156
152.3	1.13085	152.4	2.00955	152.5	3.37335	152.5	5.43005	152.6	9.64485	152.7	16.277	152.3	0.587821	152.4	1.74799	152.5	2.71501	152.5	4.21463	152.6	7.43163	152.7	12.1232
152.4	1.12765	152.5	2.00545	152.6	3.37445	152.6	5.42695	152.7	9.638	152.8	16.2678	152.4	0.586238	152.5	1.74329	152.6	2.7077	152.6	4.20328	152.7	7.41161	152.8	12.0906
152.5	1.12645	152.6	2.00575	152.7	3.3697	152.7	5.4241	152.8	9.636	152.9	16.2638	152.5	0.584659	152.6	1.73859	152.7	2.7004	152.7	4.19196	152.8	7.39166	152.9	12.0581
152.6	1.12785	152.7	2.0039	152.8	3.368	152.8	5.4212	152.9	9.6319	153	16.2567	152.6	0.583085	152.7	1.73391	152.8	2.69313	152.8	4.18067	152.9	7.37175	153	12.0256
152.7	1.1287	152.8	2.0015	152.9	3.3685	152.9	5.4205	153	9.62955	153.1	16.2479	152.7	0.581514	152.8	1.72924	152.9	2.68588	152.9	4.16941	153	7.3519	153.1	11.9932
152.8	1.1266	152.9	2.0026	153	3.36685	153	5.42105	153.1	9.6229	153.2	16.2379	152.8	0.579948	152.9	1.72458	153	2.67865	153	4.15818	153.1	7.3321	153.2	11.9609
152.9	1.133	153	2.00125	153.1	3.3641	153.1	5.4194	153.2	9.61695	153.3	16.2299	152.9	0.578386	153	1.71994	153.1	2.67143	153.1	4.14698	153.2	7.31236	153.3	11.9287
153	1.13345	153.1	1.9983	153.2	3.36185	153.2	5.41665	153.3	9.61035	153.4	16.2199	153	0.576829	153.1	1.71531	153.2	2.66424	153.2	4.13581	153.3	7.29267	153.4	11.8966
153.1	1.1315	153.2	1.99755	153.3	3.36005	153.3	5.41345	153.4	9.60505	153.5	16.2125	153.1	0.575275	153.2	1.71069	153.3	2.65707	153.3	4.12468	153.4	7.27303	153.5	11.8645
153.2	1.13305	153.3	1.99405	153.4	3.36215	153.4	5.40945	153.5	9.60005	153.6	16.2025	153.2	0.573726	153.3	1.70608	153.4	2.64991	153.4	4.11357	153.5	7.25344	153.6	11.8326
153.3	1.13175	153.4	1.99195	153.5	3.36405	153.5	5.40485	153.6	9.59425	153.7	16.1972	153.3	0.572181	153.4	1.70149	153.5	2.64277	153.5	4.10249	153.6	7.23391	153.7	11.8007
153.4	1.13025	153.5	1.99515	153.6	3.35955	153.6	5.39605	153.7	9.58935	153.8	16.1932	153.4	0.57064	153.5	1.6969	153.6	2.63565	153.6	4.09144	153.7	7.21442	153.8	11.769
153.5	1.13195	153.6	1.99515	153.7	3.35785	153.7	5.39285	153.8	9.5914	153.9	16.1829	153.5	0.569103	153.6	1.69233	153.7	2.62856	153.7	4.08042	153.8	7.195	153.9	11.7373
153.6	1.12905	153.7	1.99405	153.8	3.3603	153.8	5.3961	153.9	9.58785	154	16.1775	153.6	0.56757	153.7	1.68778	153.8	2.62148	153.8	4.06944	153.9	7.17562	154	11.7057
153.7	1.13085	153.8	1.9951	153.9	3.35795	153.9	5.39625	154	9.5853	154.1	16.1719	153.7	0.566041	153.8	1.68323	153.9	2.61442	153.9	4.05848	154	7.1563	154.1	11.6741
153.8	1.1385	153.9	1.99675	154	3.3567	154	5.3949	154.1	9.57835	154.2	16.1666	153.8	0.564517	153.9	1.6787	154	2.60738	154	4.04755	154.1	7.13703	154.2	11.6427
153.9	1.14015	154	1.9979	154.1	3.35315	154.1	5.39155	154.2	9.567	154.3	16.1544	153.9	0.562997	154	1.67418	154.1	2.60036	154.1	4.03665	154.2	7.11781	154.3	11.6113
154	1.1425	154.1	1.99555	154.2	3.3487	154.2	5.3882	154.3	9.55705	154.4	16.1438	154	0.561481	154.1	1.66967	154.2	2.59335	154.2	4.02577	154.3	7.09864	154.4	11.5801
154.1	1.14405	154.2	1.9937	154.3	3.34565	154.3	5.38475	154.4	9.55475	154.5	16.1328	154.1	0.559968	154.2	1.66517	154.3	2.58637	154.3	4.01494	154.4	7.07953	154.5	11.5489
154.2	1.1412	154.3	1.98945	154.4	3.34485	154.4	5.38555	154.5	9.54775	154.6	16.1247	154.2	0.55846	154.3	1.66069	154.4	2.5794	154.4	4.00412	154.5	7.06046	154.6	11.5178
154.3	1.13525	154.4	1.99015	154.5	3.34425	154.5	5.38265	154.6	9.5398	154.7	16.1135	154.3	0.556957	154.4	1.65622	154.5	2.57246	154.5	3.99334	154.6	7.04145	154.7	11.4868
154.4	1.12805	154.5	1.99425	154.6	3.3428	154.6	5.377	154.7	9.53515	154.8	16.1065	154.4	0.555457	154.5	1.65176	154.6	2.56553	154.6	3.98258	154.7	7.02248	154.8	11.4559
154.5	1.12675	154.6	1.9957	154.7	3.33975	154.7	5.37415	154.8	9.52785	154.9	16.1011	154.5	0.553961	154.6	1.64731	154.7	2.55862	154.7	3.97186	154.8	7.00358	154.9	11.425
154.6	1.124	154.7	1.99525	154.8	3.33735	154.8	5.37225	154.9	9.52355	155	16.0914	154.6	0.552469	154.7	1.64287	154.8	2.55173	154.8	3.96116	154.9	6.98471	155	11.3942
154.7	1.11825	154.8	1.99485	154.9	3.33425	154.9	5.36855	155	9.51835	155.1	16.0841	154.7	0.550981	154.8	1.63845	154.9	2.54486	154.9	3.9505	155	6.9659	155.1	11.3635
154.8	1.11605	154.9	1.99665	155	3.33105	155	5.36465	155.1	9.5134	155.2	16.0769	154.8	0.549497	154.9	1.63403	155	2.538	155	3.93986	155.1	6.94714	155.2	11.3329
154.9	1.11945	155	1.99855	155.1	3.3306	155.1	5.3644	155.2	9.50865	155.3	16.0655	154.9	0.548017	155	1.62963	155.1	2.53117	155.1	3.92925	155.2	6.92843	155.3	11.3024
155	1.11655	155.1	1.9964	155.2	3.33115	155.2	5.36705	155.3	9.5053	155.4	16.0569	155	0.546541	155.1	1.62525	155.2	2.52435	155.2	3.91866	155.3	6.90978	155.4	11.272
155.1	1.1145	155.2	1.99895	155.3	3.3317	155.3	5.3658	155.4	9.50635	155.5	16.0482	155.1	0.545069	155.2	1.62087	155.3	2.51756	155.3	3.90811	155.4	6.89117	155.5	11.2416
155.2	1.10965	155.3	2.0032	155.4	3.33445	155.4	5.36715	155.5	9.49865	155.6	16.0404	155.2	0.543601	155.3	1.6165	155.4	2.51078	155.4	3.89759	155.5	6.87261	155.6	11.2114
155.3	1.1049	155.4	2.00555	155.5	3.33275	155.5	5.36235	155.6	9.49195	155.7	16.0293	155.3	0.542137	155.4	1.61215	155.5	2.50401	155.5	3.88709	155.6	6.8541	155.7	11.1812
155.4	1.10225	155.5	2.00615	155.6	3.33225	155.6	5.36095	155.7	9.4878	155.8	16.0212	155.4	0.540677	155.5	1.60781	155.6	2.49727	155.6	3.87662	155.7	6.83565	155.8	11.1511
155.5	1.09715	155.6	2.00315	155.7	3.3331	155.7	5.36	155.8	9.4835	155.9	16.0152	155.5	0.539221	155.6	1.60348	155.7	2.49054	155.7	3.86618	155.8	6.81724	155.9	11.1211
155.6	1.09555	155.7	2.0056	155.8	3.334	155.8	5.3567	155.9	9.4793	156	16.0041	155.6	0.537769	155.7	1.59916	155.8	2.48384	155.8	3.85577	155.9	6.79888	156	11.0911
155.7	1.0932	155.8	2.0068	155.9	3.3361	155.9	5.3593	156	9.47665	156.1	15.9942	155.7	0.53632	155.8	1.59485	155.9	2.47715	155.9	3.84539	156	6.78057	156.1	11.0612
155.8	1.0947	155.9	2.006	156	3.33575	156	5.35795	156.1	9.4706	156.2	15.9857	155.8	0.534876	155.9	1.59056	156	2.47048	156	3.83503	156.1	6.76231	156.2	11.0314
155.9	1.0941	156	2.00475	156.1	3.3326	156.1	5.3557	156.2	9.46845	156.3	15.9753	155.9	0.533436	156	1.58628	156.1	2.46382	156.1	3.8247	156.2	6.7441	156.3	11.0017
156	1.09315	156.1	2.0039	156.2	3.33275	156.2	5.35455	156.3	9.46115	156.4	15.9668	156	0.531999	156.1	1.582	156.2	2.45719	156.2	3.8144	156.3	6.72594	156.4	10.9721
156.1	1.091	156.2	2.00665	156.3	3.32965	156.3	5.34935	156.4	9.4618	156.5	15.9601	156.1	0.530566	156.2	1.57774	156.3	2.45057	156.3	3.80413	156.4	6.70783	156.5	10.9426
156.2	1.09485	156.3	2.00595	156.4	3.3316	156.4	5.3422	156.5	9.45855	156.6	15.9514	156.2	0.529137	156.3	1.5735	156.4	2.44397	156.4	3.79389	156.5	6.68976	156.6	10.9131
156.3	1.08985	156.4	2.0067	156.5	3.33305	156.5	5.34195	156.6	9.45845	156.7	15.9397	156.3	0.527712	156.4	1.56926	156.5	2.43739	156.5	3.78367	156.6	6.67175	156.7	10.8837
156.4	1.0906	156.5	2.00825	156.6	3.33125	156.6	5.33835	156.7	9.452	156.8	15.9294	156.4	0.526291	156.5	1.56503	156.6	2.43083	156.6	3.77348	156.7	6.65378	156.8	10.8544
156.5	1.09145	156.6	2.01025	156.7	3.3272	156.7	5.334	156.8	9.4424	156.9	15.9174	156.5	0.524874	156.6	1.56082	156.7	2.42428	156.7	3.76332	156.8	6.63587	156.9	10.8252
156.6	1.09145	156.7	2.0076	156.8	3.3244	156.8	5.3294	156.9	9.43295	157	15.9115	156.6	0.52346	156.7	1.55661	156.8	2.41775	156.8	3.75318	156.9	6.618	157	10.796
156.7	1.0876	156.8	2.0078	156.9	3.32505	156.9	5.32525	157	9.43005	157.1	15.904	156.7	0.52205	156.8	1.55242	156.9	2.41124	156.9	3.74308	157	6.60017	157.1	10.767
156.8	1.0878	156.9	2.00665	157	3.32655	157	5.32395	157.1	9.4241	157.2	15.8999	156.8	0.520645	156.9	1.54824	157	2.40475	157	3.73299	157.1	6.5824	157.2	10.738
156.9	1.08375	157	2.00955	157.1	3.3269	157.1	5.3216	157.2	9.41815	157.3	15.8945	156.9	0.519242	157	1.54407	157.1	2.39827	157.1	3.72294	157.2	6.56467	157.3	10.7091
157	1.08395	157.1	2.0073	157.2	3.32695	157.2	5.32125	157.3	9.41665	157.4	15.8819	157	0.517844	157.1	1.53991	157.2	2.39181	157.2	3.71291	157.3	6.547	157.4	10.6802
157.1	1.0822	157.2	2.00765	157.3	3.32565	157.3	5.32275	157.4	9.41305	157.5	15.8751	157.1	0.516449	157.2	1.53577	157.3	2.38537	157.3	3.70292	157.4	6.52936	157.5	10.6515
157.2	1.07855	157.3	2.00615	157.4	3.32095	157.4	5.32245	157.5	9.4089	157.6	15.8665	157.2	0.515058	157.3	1.53163	157.4	2.37895	157.4	3.69294	157.5	6.51178	157.6	10.6228
157.3	1.07735	157.4	2.00405	157.5	3.321	157.5	5.3205	157.6	9.4012	157.7	15.8578	157.3	0.513671	157.4	1.52751	157.5	2.37254	157.5	3.683	157.6	6.49424	157.7	10.5942
157.4	1.07735	157.5	2.0014	157.6	3.3195	157.6	5.3201	157.7	9.3973	157.8	15.8511	157.4	0.512288	157.5	1.52339	157.6	2.36615	157.6	3.67308	157.7	6.47675	157.8	10.5656
157.5	1.0758	157.6	1.9989	157.7	3.3201	157.7	5.3209	157.8	9.3888	157.9	15.8381	157.5	0.510908	157.6	1.51929	157.7	2.35978	157.7	3.66319	157.8	6.45932	157.9	10.5372
157.6	1.0705	157.7	1.9994	157.8	3.3203	157.8	5.3217	157.9	9.387	158	15.8238	157.6	0.509532	157.7	1.5152	157.8	2.35342	157.8	3.65332	157.9	6.44192	158	10.5088
157.7	1.0718	157.8	2.0032	157.9	3.3214	157.9	5.3224	158	9.38125	158.1	15.8159	157.7	0.50816	157.8	1.51112	157.9	2.34709	157.9	3.64349	158	6.42457	158.1	10.4805
157.8	1.0739	157.9	2.0025	158	3.31995	158	5.32185	158.1	9.3769	158.2	15.8093	157.8	0.506792	157.9	1.50705	158	2.34076	158	3.63367	158.1	6.40727	158.2	10.4523
157.9	1.0765	158	2.00115	158.1	3.318	158.1	5.3185	158.2	9.3727	158.3	15.8021	157.9	0.505427	158	1.50299	158.1	2.33446	158.1	3.62389	158.2	6.39001	158.3	10.4242
158	1.07395	158.1	2.0032	158.2	3.317	158.2	5.3174	158.3	9.3684	158.4	15.7934	158	0.504065	158.1	1.49894	158.2	2.32817	158.2	3.61413	158.3	6.37281	158.4	10.3961
158.1	1.0725	158.2	2.0025	158.3	3.3184	158.3	5.3132	158.4	9.36525	158.5	15.7863	158.1	0.502708	158.2	1.4949	158.3	2.32191	158.3	3.6044	158.4	6.35565	158.5	10.3681
158.2	1.0721	158.3	2.0049	158.4	3.31485	158.4	5.31205	158.5	9.364	158.6	15.7791	158.2	0.501354	158.3	1.49088	158.4	2.31565	158.4	3.59469	158.5	6.33853	158.6	10.3402
158.3	1.072	158.4	2.00525	158.5	3.3159	158.5	5.313	158.6	9.3589	158.7	15.7724	158.3	0.500004	158.4	1.48686	158.5	2.30942	158.5	3.58501	158.6	6.32146	158.7	10.3123
158.4	1.07025	158.5	2.0057	158.6	3.3146	158.6	5.3085	158.7	9.35615	158.8	15.7642	158.4	0.498657	158.5	1.48286	158.6	2.3032	158.6	3.57535	158.7	6.30444	158.8	10.2846
158.5	1.0686	158.6	2.0089	158.7	3.31185	158.7	5.31015	158.8	9.35015	158.9	15.7532	158.5	0.497314	158.6	1.47887	158.7	2.29699	158.7	3.56572	158.8	6.28746	158.9	10.2569
158.6	1.0675	158.7	2.00795	158.8	3.31135	158.8	5.30685	158.9	9.3434	159	15.7424	158.6	0.495975	158.7	1.47488	158.8	2.29081	158.8	3.55612	158.9	6.27053	159	10.2292
158.7	1.06595	158.8	2.00775	158.9	3.3093	158.9	5.3065	159	9.3376	159.1	15.735	158.7	0.494639	158.8	1.47091	158.9	2.28464	158.9	3.54655	159	6.25364	159.1	10.2017
158.8	1.06575	158.9	2.0087	159	3.3084	159	5.3058	159.1	9.3313	159.2	15.7276	158.8	0.493307	158.9	1.46695	159	2.27849	159	3.53699	159.1	6.2368	159.2	10.1742
158.9	1.066	159	2.0079	159.1	3.3067	159.1	5.306	159.2	9.32515	159.3	15.7242	158.9	0.491978	159	1.463	159.1	2.27235	159.1	3.52747	159.2	6.22001	159.3	10.1468
159	1.0598	159.1	2.0089	159.2	3.30455	159.2	5.30415	159.3	9.32075	159.4	15.7156	159	0.490653	159.1	1.45906	159.2	2.26623	159.2	3.51797	159.3	6.20326	159.4	10.1195
159.1	1.0591	159.2	2.01105	159.3	3.30415	159.3	5.30445	159.4	9.3206	159.5	15.7093	159.1	0.489332	159.2	1.45513	159.3	2.26013	159.3	3.5085	159.4	6.18655	159.5	10.0923
159.2	1.06005	159.3	2.00895	159.4	3.3068	159.4	5.3058	159.5	9.318	159.6	15.7002	159.2	0.488014	159.3	1.45121	159.4	2.25404	159.4	3.49905	159.5	6.16989	159.6	10.0651
159.3	1.06135	159.4	2.0099	159.5	3.3054	159.5	5.306	159.6	9.31645	159.7	15.6925	159.3	0.4867	159.4	1.4473	159.5	2.24797	159.5	3.48962	159.6	6.15328	159.7	10.038
159.4	1.0639	159.5	2.0086	159.6	3.30475	159.6	5.30645	159.7	9.31445	159.8	15.682	159.4	0.485389	159.5	1.44341	159.6	2.24192	159.6	3.48023	159.7	6.13671	159.8	10.011
159.5	1.0628	159.6	2.00755	159.7	3.30595	159.7	5.31075	159.8	9.3113	159.9	15.6696	159.5	0.484082	159.6	1.43952	159.7	2.23588	159.7	3.47085	159.8	6.12018	159.9	9.98399
159.6	1.06015	159.7	2.00735	159.8	3.3032	159.8	5.309	159.9	9.30165	160	15.6642	159.6	0.482778	159.7	1.43564	159.8	2.22986	159.8	3.46151	159.9	6.1037	160	9.95711
159.7	1.06115	159.8	2.0049	159.9	3.29855	159.9	5.30205	160	9.29715	160.1	15.6553	159.7	0.481478	159.8	1.43178	159.9	2.22385	159.9	3.45219	160	6.08726	160.1	9.93029
159.8	1.0576	159.9	1.99945	160	3.29855	160	5.29905	160.1	9.29385	160.2	15.6446	159.8	0.480181	159.9	1.42792	160	2.21786	160	3.44289	160.1	6.07087	160.2	9.90355
159.9	1.05085	160	2.00135	160.1	3.29805	160.1	5.29815	160.2	9.28635	160.3	15.6341	159.9	0.478888	160	1.42408	160.1	2.21189	160.1	3.43362	160.2	6.05452	160.3	9.87689
160	1.05255	160.1	1.99915	160.2	3.29755	160.2	5.29735	160.3	9.2837	160.4	15.6266	160	0.477598	160.1	1.42024	160.2	2.20593	160.2	3.42437	160.3	6.03822	160.4	9.85029
160.1	1.05135	160.2	1.99965	160.3	3.2979	160.3	5.2962	160.4	9.28235	160.5	15.6222	160.1	0.476312	160.2	1.41642	160.3	2.19999	160.3	3.41515	160.4	6.02196	160.5	9.82377
160.2	1.04735	160.3	2.0013	160.4	3.29685	160.4	5.29595	160.5	9.2831	160.6	15.6125	160.2	0.475029	160.3	1.4126	160.4	2.19407	160.4	3.40595	160.5	6.00574	160.6	9.79731
160.3	1.0459	160.4	2.00245	160.5	3.2986	160.5	5.2954	160.6	9.28155	160.7	15.603	160.3	0.47375	160.4	1.4088	160.5	2.18816	160.5	3.39678	160.6	5.98957	160.7	9.77093
160.4	1.04715	160.5	2.0037	160.6	3.29555	160.6	5.29405	160.7	9.2802	160.8	15.5977	160.4	0.472474	160.5	1.405	160.6	2.18227	160.6	3.38763	160.7	5.97344	160.8	9.74462
160.5	1.051	160.6	2.00175	160.7	3.2931	160.7	5.2926	160.8	9.2743	160.9	15.5875	160.5	0.471202	160.6	1.40122	160.7	2.17639	160.7	3.37851	160.8	5.95735	160.9	9.71838
160.6	1.05205	160.7	2.0025	160.8	3.2947	160.8	5.2907	160.9	9.26895	161	15.5803	160.6	0.469933	160.7	1.39745	160.8	2.17053	160.8	3.36941	160.9	5.94131	161	9.69221
160.7	1.0532	160.8	1.9987	160.9	3.29515	160.9	5.28945	161	9.26665	161.1	15.5711	160.7	0.468667	160.8	1.39368	160.9	2.16468	160.9	3.36033	161	5.92531	161.1	9.66611
160.8	1.0551	160.9	1.99745	161	3.29465	161	5.29065	161.1	9.26505	161.2	15.5625	160.8	0.467405	160.9	1.38993	161	2.15885	161	3.35128	161.1	5.90935	161.2	9.64008
160.9	1.05325	161	1.99465	161.1	3.29565	161.1	5.29275	161.2	9.26475	161.3	15.554	160.9	0.466146	161	1.38619	161.1	2.15304	161.1	3.34226	161.2	5.89344	161.3	9.61413
161	1.04965	161.1	1.99325	161.2	3.29385	161.2	5.28975	161.3	9.2639	161.4	15.5479	161	0.464891	161.1	1.38245	161.2	2.14724	161.2	3.33326	161.3	5.87757	161.4	9.58824
161.1	1.05095	161.2	1.99495	161.3	3.293	161.3	5.2851	161.4	9.2614	161.5	15.5397	161.1	0.463639	161.2	1.37873	161.3	2.14146	161.3	3.32428	161.4	5.86174	161.5	9.56242
161.2	1.04835	161.3	1.9944	161.4	3.2931	161.4	5.2846	161.5	9.25305	161.6	15.5298	161.2	0.46239	161.3	1.37502	161.4	2.13569	161.4	3.31533	161.5	5.84596	161.6	9.53667
161.3	1.0507	161.4	1.9936	161.5	3.29125	161.5	5.28445	161.6	9.2501	161.7	15.5226	161.3	0.461145	161.4	1.37131	161.5	2.12994	161.5	3.3064	161.6	5.83021	161.7	9.51098
161.4	1.0529	161.5	1.99355	161.6	3.2912	161.6	5.2854	161.7	9.25015	161.8	15.5134	161.4	0.459903	161.5	1.36762	161.6	2.1242	161.6	3.2975	161.7	5.81451	161.8	9.48538
161.5	1.04785	161.6	1.99	161.7	3.29015	161.7	5.28505	161.8	9.24715	161.9	15.5085	161.5	0.458664	161.6	1.36394	161.7	2.11848	161.7	3.28862	161.8	5.79886	161.9	9.45984
161.6	1.0464	161.7	1.99325	161.8	3.28875	161.8	5.27885	161.9	9.24445	162	15.4986	161.6	0.457429	161.7	1.36026	161.8	2.11278	161.8	3.27976	161.9	5.78324	162	9.43436
161.7	1.04515	161.8	1.98825	161.9	3.29255	161.9	5.27955	162	9.2367	162.1	15.4916	161.7	0.456197	161.8	1.3566	161.9	2.10709	161.9	3.27093	162	5.76767	162.1	9.40895
161.8	1.04385	161.9	1.98985	162	3.2918	162	5.2798	162.1	9.23075	162.2	15.486	161.8	0.454969	161.9	1.35295	162	2.10141	162	3.26212	162.1	5.75213	162.2	9.38362
161.9	1.04525	162	1.9896	162.1	3.29405	162.1	5.28005	162.2	9.22845	162.3	15.4807	161.9	0.453743	162	1.34931	162.1	2.09575	162.1	3.25333	162.2	5.73664	162.3	9.35836
[truncated: 281 more rows]
