# Supplementary material for: SHP-1 agonist SC-43 limits methicillin-resistant Staphylococcus aureus infection through inhibition of heme biosynthesis
Source: EMBO Mol Med. 2026 Apr 10;18(5):1990–2005. doi: 10.1038/s44321-026-00418-4 (PMC13179323; doi:10.1038/s44321-026-00418-4)
Supplement: Supplementary file 6 — Source data Fig. 1 [file 44321_2026_418_MOESM6_ESM.zip › Figure 1/Data-Figure 1E.xlsx]

## Sheet: Sheet1
Coproporphyrin III (μM)	0 nM SC-43			100 nM SC-43			150 nM SC-43			200 nM SC-43			Vancomycin			CpfC-E263A			CpfC-H181A			CpfC-Y12A
0	0	0	0	0	0	0	0	0	0	0	0	0	0	0	0	0	0	0	0	0	0	0	0	0
1	0.0108	0.0101	0.0101	0.0076	0.0081	0.0061	0.0064	0.0063	0.0061	0.0068	0.0097	0.006	0.01	0.0136	0.0095	0.0026	0.0021	0.002	0.0022	0.0026	0.0021	0.0024	0.002	0.0022
2	0.0132	0.0137	0.0131	0.0093	0.0128	0.0108	0.0091	0.0106	0.0125	0.0078	0.0093	0.008	0.0143	0.015	0.0121	0.0015	0.0029	0.0025	0.0029	0.0019	0.0012	0.0019	0.0019	0.0012
3	0.0149	0.0191	0.0158	0.0137	0.0128	0.0191	0.0128	0.0091	0.0106	0.0119	0.0108	0.0118	0.0155	0.0196	0.0143	0.0017	0.0017	0.0016	0.0015	0.0014	0.0019	0.0015	0.0007	0.0015
4	0.0157	0.0173	0.0158	0.0144	0.0139	0.0136	0.0135	0.01	0.0146	0.0115	0.0103	0.013	0.0152	0.0157	0.0175	0.0017	0.0013	0.0011	0.0012	0.0012	0.0016	0.0007	0.0016	0.0016
5	0.0146	0.0192	0.0157	0.0129	0.0136	0.0172	0.0117	0.0128	0.0109	0.0111	0.0108	0.0128	0.0169	0.0171	0.0156	0.0014	0.0013	0.0013	0.0016	0.0019	0.0019	0.0007	0.0015	0.0019
