# Supplementary material for: SHP-1 agonist SC-43 limits methicillin-resistant Staphylococcus aureus infection through inhibition of heme biosynthesis
Source: EMBO Mol Med. 2026 Apr 10;18(5):1990–2005. doi: 10.1038/s44321-026-00418-4 (PMC13179323; doi:10.1038/s44321-026-00418-4)
Supplement: Supplementary file 6 — Source data Fig. 1 [file 44321_2026_418_MOESM6_ESM.zip › Figure 1/Data-figure 1B and 1C.xlsx]

## Sheet: Sheet1
	37 ℃	40 ℃	43 ℃	46 ℃	52 ℃	55 ℃	58 ℃	61 ℃	64 ℃	67 ℃	70 ℃	73 ℃	76 ℃	80 ℃	83 ℃
Fructose-bisphosphate aldolase class 1 (EC 4.1.2.13) (Fructose-bisphosphate aldolase class I) (FBP aldolase)	1	0.924275	1.05397	0.831863	0.774762	0.719414	0.67695	0.251234	0.20446	0.6264	0.448781	0.22646	0.179703	0.203482	0.216671	SC-43 treatment
	1	0.892734	0.769232	0.564166	1.06861	0.280385	0.661258	0.0490843	0.0630707	0.0685868	0.101085	0.0375132	0.0897126	0.0706119	0.051159	Control
	1	1.03533	1.37016	1.4745	0.725017	2.56581	1.02373	5.11841	3.24176	9.13295	4.43965	6.03682	2.00309	2.8817	4.23526	Fold changes
Pyridoxamine 5'-phosphate oxidase	37 ℃	40 ℃	43 ℃	46 ℃	52 ℃	55 ℃	58 ℃	61 ℃	64 ℃	67 ℃	70 ℃	73 ℃	76 ℃	80 ℃	83 ℃
	1	0.954941	0.920561	1.35953	0.817279	1.11939	1.68938	0.165441	0.2974	0.140663	0.317813	0.178854	0.161992	0.130538	0.170574	SC-43 treatment
	1	0.866841	0.844444	0.965549	0.792489	0.336995	0.897456	0.0749669	0.0678699	0.0754926	0.0365904	0.0944394	0.071457	0.0952053	0.0895689	Control
	1	1.10163	1.09014	1.40804	1.03128	3.32168	1.88241	2.20685	4.38191	1.86327	8.6857	1.89385	2.26698	1.37112	1.90438	Fold changes
Aminopeptidase ampS	37 ℃	40 ℃	43 ℃	46 ℃	52 ℃	55 ℃	58 ℃	61 ℃	64 ℃	67 ℃	70 ℃	73 ℃	76 ℃	80 ℃	83 ℃
	1	0.987946	1.01175	1.2811	1.0088	0.533411	1.19805	0.113218	0.109323	0.0758603	0.0503624	0.0707334	0.0855694	0.0368332	0.0447602	SC-43 treatment
	1	0.879812	0.941249	0.755606	0.830124	0.19023	0.497123	0.0722422	0.0556193	0.104101	0.0840573	0.1578	0.091943	0.0847499	0.112867	Control
	1	1.12291	1.0749	1.69546	1.21525	2.80403	2.40997	1.5672	1.96557	0.72872	0.599144	0.448246	0.930679	0.43461	0.396574	Fold changes
Purine nucleoside phosphorylase	37 ℃	40 ℃	43 ℃	46 ℃	52 ℃	55 ℃	58 ℃	61 ℃	64 ℃	67 ℃	70 ℃	73 ℃	76 ℃	80 ℃	83 ℃
	1	0.821756	0.899536	0.642497	0.772894	0.405481	0.639855	0.262083	0.116939	0.317345	0.346752	0.21998	0.273715	0.238337	0.274996	SC-43 treatment
	1	0.858473	0.998111	0.515978	0.542096	0.13702	0.319636	0.0660032	0.0365304	0.0408784	0.0768422	0.0396231	0.0527898	0.0447404	0.02865	Control
	1	0.957229	0.901239	1.2452	1.42575	2.95929	2.00182	3.97076	3.20115	7.76315	4.51253	5.55182	5.18499	5.32711	9.59846	Fold changes
Signal transduction protein TRAP (Target of RNAIII-activating protein)	37 ℃	40 ℃	43 ℃	46 ℃	52 ℃	55 ℃	58 ℃	61 ℃	64 ℃	67 ℃	70 ℃	73 ℃	76 ℃	80 ℃	83 ℃
	1	0.880767	1.0137	0.821565	0.782649	0.548517	0.796852	0.164355	0.149209	0.155919	0.145994	0.0654848	0.0889464	0.0731824	0.0964399	SC-43 treatment
	1	0.789361	0.958177	0.524988	0.623387	0.231002	0.482741	0.117999	0.075197	0.0935583	0.132694	0.102634	0.0965966	0.0913796	0.0972306	Control
	1	1.1158	1.05795	1.56492	1.25548	2.37452	1.65068	1.39285	1.98424	1.66655	1.10023	0.638044	0.920802	0.800862	0.991867	Fold changes
FMN-dependent NADPH-azoreductase (NADPH-dependent flavo-azoreductase) (NADPH-flavin azoreductase)	37 ℃	40 ℃	43 ℃	46 ℃	52 ℃	55 ℃	58 ℃	61 ℃	64 ℃	67 ℃	70 ℃	73 ℃	76 ℃	80 ℃	83 ℃
	1	0.812434	0.824653	0.646003	0.814431	0.658487	0.917051	0.203405	0.183842	0.0743926	0.112124	0.0984141	0.0864675	0.104267	0.0960586	SC-43 treatment
	1	0.983048	0.866526	0.652349	0.752253	0.253275	0.360472	0.111226	0.0604185	0.117739	0.122182	0.10559	0.090031	0.156769	0.113068	Control
	1	0.826444	0.951678	0.990273	1.08266	2.59989	2.54402	1.82876	3.04282	0.631842	0.917677	0.93204	0.96042	0.665101	0.849565	Fold changes
Coproporphyrin III ferrochelatase (EC 4.99.1.9)	37 ℃	40 ℃	43 ℃	46 ℃	52 ℃	55 ℃	58 ℃	61 ℃	64 ℃	67 ℃	70 ℃	73 ℃	76 ℃	80 ℃	83 ℃
	1	0.825327	0.989726	0.80622	0.812299	0.682502	0.925666	0.135101	0.184904	0.00788595	0.0215146	0.0545518	0.0646707	0.0222424	0.0547072	SC-43 treatment
	1	0.785861	0.87977	0.524476	0.621111	0.125525	0.225544	0.0639746	0.0369638	0.0716682	0.0769772	0.0758579	0.0731807	0.0728701	0.0687839	Control
	1	1.05022	1.12498	1.53719	1.30782	5.43717	4.10414	2.11179	5.00229	0.110034	0.279493	0.719131	0.883712	0.305234	0.795349	Fold changes
Bifunctional ligase/repressor BirA (Biotin--[acetyl-CoA-carboxylase] ligase) (EC 6.3.4.15) (Biotin--protein ligase) (Biotin-[acetyl-CoA carboxylase] synthetase)	37 ℃	40 ℃	43 ℃	46 ℃	52 ℃	55 ℃	58 ℃	61 ℃	64 ℃	67 ℃	70 ℃	73 ℃	76 ℃	80 ℃	83 ℃
	1	1.04054	1.01425	0.874841	0.989819	0.765969	1.0646	0.466846	0.21224	0.73903	0.466448	0.295622	0.287146	0.256228	0.264726	SC-43 treatment
	1	0.835807	0.91412	0.708049	0.672128	0.305412	0.462084	0.0850232	0.0762416	0.0796811	0.0678625	0.059853	0.0713812	0.0758477	0.0617583	Control
	1	1.24495	1.10953	1.23557	1.47266	2.50798	2.30392	5.49081	2.78378	9.27485	6.87342	4.93914	4.02271	3.37819	4.28649	Fold changes
D-lactate dehydrogenase (D-LDH) (EC 1.1.1.28) (D-specific 2-hydroxyacid dehydrogenase)	37 ℃	40 ℃	43 ℃	46 ℃	52 ℃	55 ℃	58 ℃	61 ℃	64 ℃	67 ℃	70 ℃	73 ℃	76 ℃	80 ℃	83 ℃
	1	1.04692	1.0769	1.01181	1.28699	0.618433	0.932608	0.348629	0.160098	0.118088	0.294213	0.137615	0.195279	0.0866887	0.117713	SC-43 treatment
	1	0.988261	0.954005	1.09595	0.693883	0.144593	0.379219	0.0569689	0.0428698	0.0367486	0.0728637	0.0354112	0.0524804	0.0273822	0.0266754	Control
	1	1.05936	1.12882	0.92323	1.85476	4.27707	2.45928	6.11963	3.73452	3.2134	4.03786	3.8862	3.721	3.16587	4.41277	Fold changes
Note:	The numbers in the yellow background represent the proportion of each protein in a soluble state after different temperature treatments, compared to 37 ℃.
	The numbers in the red background represent the fold changes in the proportion of each protein in a soluble state after the SC-43 treatment, compared to the control group.
