# Supplementary material for: SHP-1 agonist SC-43 limits methicillin-resistant Staphylococcus aureus infection through inhibition of heme biosynthesis
Source: EMBO Mol Med. 2026 Apr 10;18(5):1990–2005. doi: 10.1038/s44321-026-00418-4 (PMC13179323; doi:10.1038/s44321-026-00418-4)
Supplement: Supplementary file 7 — Source data Fig. 2 [file 44321_2026_418_MOESM7_ESM.zip]

Archive with 10 entries (9 files):
- Figure 2/
- __MACOSX/._Figure 2
- Figure 2/Data-Figure 2B.xlsx
- __MACOSX/Figure 2/._Data-Figure 2B.xlsx
- Figure 2/Data-figure 2C.xlsx
- __MACOSX/Figure 2/._Data-figure 2C.xlsx
- Figure 2/Data-figure 2D.xlsx
- __MACOSX/Figure 2/._Data-figure 2D.xlsx
- Figure 2/Data-Figure 2A.xlsx
- __MACOSX/Figure 2/._Data-Figure 2A.xlsx
