# Supplementary material for: SHP-1 agonist SC-43 limits methicillin-resistant Staphylococcus aureus infection through inhibition of heme biosynthesis
Source: EMBO Mol Med. 2026 Apr 10;18(5):1990–2005. doi: 10.1038/s44321-026-00418-4 (PMC13179323; doi:10.1038/s44321-026-00418-4)
Supplement: Supplementary file 7 — Source data Fig. 2 [file 44321_2026_418_MOESM7_ESM.zip › Figure 2/Data-Figure 2B.xlsx]

## Sheet: Sheet1
Control (DMSO)	0.4 µg/mL SC-43	0.8 µg/mL SC-43	1.6 µg/mL SC-43	3.2 µg/mL SC-43	0.01 μM ATP
5158.3	3880.3	3207.3	2958.3	2324.3	4967.3
5312.3	3929.3	3262.3	2862.3	2228.3	5153.3
5416.3	3900.3	2965.3	2783.3	2272.3	5219.3
