# Supplementary material for: SHP-1 agonist SC-43 limits methicillin-resistant Staphylococcus aureus infection through inhibition of heme biosynthesis
Source: EMBO Mol Med. 2026 Apr 10;18(5):1990–2005. doi: 10.1038/s44321-026-00418-4 (PMC13179323; doi:10.1038/s44321-026-00418-4)
Supplement: Supplementary file 7 — Source data Fig. 2 [file 44321_2026_418_MOESM7_ESM.zip › Figure 2/Data-figure 2C.xlsx]

## Sheet: Sheet1
Time (h)	SA29213+ 0.2 μg/mL SC-43			SA29213 + 0.2 μg/mL SC-43 + 0.2 μg/mL heme			SA29213 + 0.2 μg/mL SC-43 + 0.4 μg/mL heme			SA29213 + 0.2 μg/mL SC-43 + 0.8 μg/mL heme			SA29213 + DMSO
0	0.228	0.242	0.236	0.232	0.232	0.232	0.228	0.237	0.236	0.242	0.241	0.24	0.228	0.227	0.228
2	0.243	0.247	0.244	0.248	0.228	0.23	0.229	0.236	0.235	0.236	0.242	0.236	0.235	0.235	0.235
4	0.243	0.247	0.244	0.248	0.23	0.232	0.232	0.241	0.239	0.252	0.252	0.248	0.407	0.411	0.419
6	0.243	0.248	0.245	0.248	0.232	0.232	0.236	0.255	0.261	0.423	0.377	0.377	0.848	0.877	0.911
8	0.243	0.247	0.245	0.249	0.236	0.236	0.27	0.398	0.476	0.826	0.78	0.765	1.087	1.111	1.166
10	0.243	0.248	0.245	0.25	0.282	0.303	0.5	0.814	0.915	0.999	1.011	0.992	1.152	1.176	1.215
12	0.243	0.248	0.245	0.255	0.456	0.48	0.929	1.034	1.024	1.063	1.071	1.05	1.217	1.244	1.276
14	0.243	0.247	0.244	0.924	0.784	0.946	0.986	1.063	1.059	1.109	1.107	1.093	1.281	1.305	1.354
16	0.243	0.247	0.244	1.199	0.992	1.085	1.004	1.097	1.114	1.145	1.152	1.121	1.331	1.355	1.417
18	0.243	0.247	0.244	1.103	1.018	1.11	1.043	1.142	1.132	1.181	1.19	1.153	1.387	1.406	1.471
20	0.243	0.248	0.244	1.205	1.073	1.157	1.078	1.178	1.18	1.233	1.245	1.192	1.425	1.433	1.478
22	0.243	0.249	0.244	1.245	1.107	1.207	1.113	1.214	1.218	1.245	1.245	1.22	1.447	1.45	1.517
24	0.243	0.251	0.244	1.275	1.159	1.245	1.161	1.247	1.247	1.275	1.273	1.251	1.454	1.456	1.533
