# Supplementary material for: SHP-1 agonist SC-43 limits methicillin-resistant Staphylococcus aureus infection through inhibition of heme biosynthesis
Source: EMBO Mol Med. 2026 Apr 10;18(5):1990–2005. doi: 10.1038/s44321-026-00418-4 (PMC13179323; doi:10.1038/s44321-026-00418-4)
Supplement: Supplementary file 7 — Source data Fig. 2 [file 44321_2026_418_MOESM7_ESM.zip › Figure 2/Data-figure 2D.xlsx]

## Sheet: Sheet1
Control (DMSO)	0.25 × MIC	0.5 × MIC	1 × MIC	2 × MIC
2364	2050	1869	1622	1369
2320	1944	1767	1473	1289
2227	1785	1633	1431	1179
2067	1757	1538	1333	1111
1986	1494	1383	1228	1021
1920	1683	1143	926	632
1858	1530	1118	903	539
1933	1436	1176	907	510
