# Supplementary material for: SHP-1 agonist SC-43 limits methicillin-resistant Staphylococcus aureus infection through inhibition of heme biosynthesis
Source: EMBO Mol Med. 2026 Apr 10;18(5):1990–2005. doi: 10.1038/s44321-026-00418-4 (PMC13179323; doi:10.1038/s44321-026-00418-4)
Supplement: Supplementary file 7 — Source data Fig. 2 [file 44321_2026_418_MOESM7_ESM.zip › Figure 2/Data-Figure 2A.xlsx]

## Sheet: Sheet1
Control	0.8 μg/mL SC-43
12.0879	0.691901
17.6231	3.3781
15.059	2.849
