# Supplementary material for: SHP-1 agonist SC-43 limits methicillin-resistant Staphylococcus aureus infection through inhibition of heme biosynthesis
Source: EMBO Mol Med. 2026 Apr 10;18(5):1990–2005. doi: 10.1038/s44321-026-00418-4 (PMC13179323; doi:10.1038/s44321-026-00418-4)
Supplement: Supplementary file 8 — Source data Fig. 3 [file 44321_2026_418_MOESM8_ESM.zip › Figure 3/Data-figure 3B.xlsx]

## Sheet: Sheet1
CPD_ID	CPD_Name	DMSO_1	DMSO_2	DMSO_3	SC_43_1	SC_43_2	SC_43_3	VIP(SC_43_vs_DMSO)	FC(SC_43_vs_DMSO)
POS.CPD_0948	Biliverdin	0.271294	0.665213	0.579998	0.11831	0.131998	0.118526	1.1347	0.2432139055332188
POS.CPD_1033	Coproporphyrin III	24.1628	36.0703	33.5935	3.50566	2.73896	2.50053	1.9983	0.09320539589599942
POS.CPD_1034	Coproporphyrinogen III	0.19544	0.0869017	0.260588	0.0331817	0.029527	0.0275011	1.4346	0.1661539588681162
POS.CPD_1055	D-1-Aminopropan-2-olO-phosphate	18.0575	16.1461	15.9798	0.995235	1.12168	0.648941	2.4659	0.05511512823950368
