# Supplementary material for: SHP-1 agonist SC-43 limits methicillin-resistant Staphylococcus aureus infection through inhibition of heme biosynthesis
Source: EMBO Mol Med. 2026 Apr 10;18(5):1990–2005. doi: 10.1038/s44321-026-00418-4 (PMC13179323; doi:10.1038/s44321-026-00418-4)
Supplement: Supplementary file 8 — Source data Fig. 3 [file 44321_2026_418_MOESM8_ESM.zip › Figure 3/Data-figure 3A.xlsx]

## Sheet: Sheet1
TermID	Term	bg_pro_num	bg_term_num	fg_pro_num	fg_term_num	Ratio	pvalue	Enrichment	FDR	IDs	CPD_IDs	CPD_Names	Link
path:map00541	O-Antigen nucleotide sugar biosynthesis	238	3	57	3	1	0.01318828325151129	1.8798117338637867	0.7946882679267803	C00043;C00270;C00842	NEG.CPD_1288;NEG.CPD_1049;POS.CPD_1350	Uridine diphosphate-N-acetylglucosamine;N-Acetylneuraminic acid;Metharbital	https://www.kegg.jp/entry/path:map00541
path:map00310	Lysine degradation	238	6	57	4	0.6666666666666666	0.030515873398475245	1.5154741955350113	0.7946882679267803	C00047;C01181;C02727;C04020	POS.CPD_1278;POS.CPD_0717;POS.CPD_1588;NEG.CPD_0951	L-Lysine;4-Trimethylammoniobutanoic acid;N6-Acetyl-L-lysine;Lysopine	https://www.kegg.jp/entry/path:map00310
path:map00860	Porphyrin metabolism	238	6	57	4	0.6666666666666666	0.030515873398475245	1.5154741955350113	0.7946882679267803	C00500;C03263;C04122;C05770	POS.CPD_0948;POS.CPD_1034;POS.CPD_1055;POS.CPD_1033	Biliverdin;Coproporphyrinogen III;D-1-Aminopropan-2-olO-phosphate;Coproporphyrin III	https://www.kegg.jp/entry/path:map00860
path:map02010	ABC transporters	238	19	57	8	0.42105263157894735	0.05444308194546029	1.2640572979796927	0.7946882679267803	C00047;C00120;C00123;C00148;C00299;C00719;C00919;C01181	POS.CPD_1278;POS.CPD_0950;POS.CPD_1277;POS.CPD_1282;NEG.CPD_1286;POS.CPD_0943;POS.CPD_1020;POS.CPD_0717	L-Lysine;Biotin;L-Leucine;L-Proline;Uridine;Betaine;Choline sulfate;4-Trimethylammoniobutanoic acid	https://www.kegg.jp/entry/path:map02010
path:map04150	mTOR signaling pathway	238	2	57	2	1	0.0565897244973939	1.247262420387924	0.7946882679267803	C00020;C00123	NEG.CPD_0643;POS.CPD_1277	Adenosine monophosphate;L-Leucine	https://www.kegg.jp/entry/path:map04150
path:map00330	Arginine and proline metabolism	238	5	57	3	0.6	0.09054371617584216	1.0431416847740367	0.7946882679267803	C00148;C01250;C15767	POS.CPD_1282;NEG.CPD_1039;NEG.CPD_0471	L-Proline;N-Acetyl-L-glutamate 5-semialdehyde;4-(Glutamylamino) butanoate	https://www.kegg.jp/entry/path:map00330
path:map04974	Protein digestion and absorption	238	12	57	5	0.4166666666666667	0.13104858838212374	0.8825676527880106	0.7946882679267803	C00047;C00123;C00146;C00148;C00388	POS.CPD_1278;POS.CPD_1277;POS.CPD_1754;POS.CPD_1282;POS.CPD_0903	L-Lysine;L-Leucine;Phenol;L-Proline;Alverine	https://www.kegg.jp/entry/path:map04974
path:map00970	Aminoacyl-tRNA biosynthesis	238	9	57	4	0.4444444444444444	0.14254000212899515	0.8460632390523888	0.7946882679267803	C00047;C00123;C00148;C01005	POS.CPD_1278;POS.CPD_1277;POS.CPD_1282;NEG.CPD_0429	L-Lysine;L-Leucine;L-Proline;3-phospho-L-serine	https://www.kegg.jp/entry/path:map00970
path:map00300	Lysine biosynthesis	238	3	57	2	0.6666666666666666	0.14339260698915907	0.8434732393696198	0.7946882679267803	C00047;C04421	POS.CPD_1278;POS.CPD_1508	L-Lysine;N-Succinyl-L,L-2,6-diaminopimelate	https://www.kegg.jp/entry/path:map00300
path:map00361	Chlorocyclohexane and chlorobenzene degradation	238	3	57	2	0.6666666666666666	0.14339260698915907	0.8434732393696198	0.7946882679267803	C00146;C12835	POS.CPD_1754;POS.CPD_0366	Phenol;2,5-Dichloro-4-oxohex-2-enedioate	https://www.kegg.jp/entry/path:map00361
path:map00623	Toluene degradation	238	3	57	2	0.6666666666666666	0.14339260698915907	0.8434732393696198	0.7946882679267803	C00261;C01455	POS.CPD_0935;POS.CPD_1895	Benzaldehyde;Toluene	https://www.kegg.jp/entry/path:map00623
path:map01250	Biosynthesis of nucleotide sugars	238	6	57	3	0.5	0.1505715589532091	0.8222570530765876	0.7946882679267803	C00043;C00270;C00842	NEG.CPD_1288;NEG.CPD_1049;POS.CPD_1350	Uridine diphosphate-N-acetylglucosamine;N-Acetylneuraminic acid;Metharbital	https://www.kegg.jp/entry/path:map01250
path:map00550	Peptidoglycan biosynthesis	238	6	57	3	0.5	0.1505715589532091	0.8222570530765876	0.7946882679267803	C00043;C00692;C05892	NEG.CPD_1288;NEG.CPD_1282;NEG.CPD_1283	Uridine diphosphate-N-acetylglucosamine;UDP-N-acetylmuramoyl-L-alanyl-D-glutamic acid;UDP-N-acetylmuramoyl-L-alanyl-D-glutamyl-L-lysine	https://www.kegg.jp/entry/path:map00550
path:map04151	PI3K-Akt signaling pathway	238	1	57	1	1	0.2394957983193277	0.6207021013840206	0.7946882679267803	C00020	NEG.CPD_0643	Adenosine monophosphate	https://www.kegg.jp/entry/path:map04151
