# Supplementary material for: SHP-1 agonist SC-43 limits methicillin-resistant Staphylococcus aureus infection through inhibition of heme biosynthesis
Source: EMBO Mol Med. 2026 Apr 10;18(5):1990–2005. doi: 10.1038/s44321-026-00418-4 (PMC13179323; doi:10.1038/s44321-026-00418-4)
Supplement: Supplementary file 9 — Source data Fig. 4 [file 44321_2026_418_MOESM9_ESM.zip › Figure 4/Data-figure 4B-PDB 9VI5.pdb]

HEADER    ----                                    15-MAY-25   xxxx              
TITLE     ---                                                                   
COMPND    ---                                                                   
REMARK   3                                                                      
REMARK   3 REFINEMENT.                                                          
REMARK   3   PROGRAM     : REFMAC 5.8.0415                                      
REMARK   3   AUTHORS     : MURSHUDOV,SKUBAK,LEBEDEV,PANNU,                      
REMARK   3                 STEINER,NICHOLLS,WINN,LONG,VAGIN                     
REMARK   3                                                                      
REMARK   3    REFINEMENT TARGET : MAXIMUM LIKELIHOOD                            
REMARK   3                                                                      
REMARK   3  DATA USED IN REFINEMENT.                                            
REMARK   3   RESOLUTION RANGE HIGH (ANGSTROMS) :   2.40                         
REMARK   3   RESOLUTION RANGE LOW  (ANGSTROMS) :  33.69                         
REMARK   3   DATA CUTOFF            (SIGMA(F)) : NONE                           
REMARK   3   COMPLETENESS FOR RANGE        (%) :  95.27                         
REMARK   3   NUMBER OF REFLECTIONS             :   21234                        
REMARK   3                                                                      
REMARK   3  FIT TO DATA USED IN REFINEMENT.                                     
REMARK   3   CROSS-VALIDATION METHOD          : THROUGHOUT                      
REMARK   3   FREE R VALUE TEST SET SELECTION  : RANDOM                          
REMARK   3   R VALUE     (WORKING + TEST SET) : 0.20910                         
REMARK   3   R VALUE            (WORKING SET) :  0.20642                        
REMARK   3   FREE R VALUE                     :  0.24854                        
REMARK   3   FREE R VALUE TEST SET SIZE   (%) :  6.5                            
REMARK   3   FREE R VALUE TEST SET COUNT      :  1488                           
REMARK   3                                                                      
REMARK   3  FIT IN THE HIGHEST RESOLUTION BIN.                                  
REMARK   3   TOTAL NUMBER OF BINS USED           :      20                      
REMARK   3   BIN RESOLUTION RANGE HIGH           :    2.400                     
REMARK   3   BIN RESOLUTION RANGE LOW            :    2.462                     
REMARK   3   REFLECTION IN BIN     (WORKING SET) :     1574                     
REMARK   3   BIN COMPLETENESS (WORKING+TEST) (%) :    95.96                     
REMARK   3   BIN R VALUE           (WORKING SET) :    0.236                     
REMARK   3   BIN FREE R VALUE SET COUNT          :      111                     
REMARK   3   BIN FREE R VALUE                    :    0.268                     
REMARK   3                                                                      
REMARK   3  NUMBER OF NON-HYDROGEN ATOMS USED IN REFINEMENT.                    
REMARK   3   ALL ATOMS                :     5104                                
REMARK   3                                                                      
REMARK   3  B VALUES.                                                           
REMARK   3   FROM WILSON PLOT           (A**2) : NULL                           
REMARK   3   MEAN B VALUE      (OVERALL, A**2) :  31.553                        
REMARK   3   OVERALL ANISOTROPIC B VALUE.                                       
REMARK   3    B11 (A**2) :    -2.64                                             
REMARK   3    B22 (A**2) :    -1.73                                             
REMARK   3    B33 (A**2) :     2.62                                             
REMARK   3    B12 (A**2) :    -0.15                                             
REMARK   3    B13 (A**2) :     0.35                                             
REMARK   3    B23 (A**2) :    -1.41                                             
REMARK   3                                                                      
REMARK   3  ESTIMATED OVERALL COORDINATE ERROR.                                 
REMARK   3   ESU BASED ON R VALUE                            (A):   1.286       
REMARK   3   ESU BASED ON FREE R VALUE                       (A):   0.304       
REMARK   3   ESU BASED ON MAXIMUM LIKELIHOOD                 (A):   0.225       
REMARK   3   ESU FOR B VALUES BASED ON MAXIMUM LIKELIHOOD (A**2):   9.752       
REMARK   3                                                                      
REMARK   3 CORRELATION COEFFICIENTS.                                            
REMARK   3   CORRELATION COEFFICIENT FO-FC      :   0.919                       
REMARK   3   CORRELATION COEFFICIENT FO-FC FREE :   0.884                       
REMARK   3                                                                      
REMARK   3  RMS DEVIATIONS FROM IDEAL VALUES        COUNT    RMS    WEIGHT      
REMARK   3   BOND LENGTHS REFINED ATOMS        (A):  5036 ; 0.010 ; 0.012       
REMARK   3   BOND LENGTHS OTHERS               (A):  4580 ; 0.001 ; 0.016       
REMARK   3   BOND ANGLES REFINED ATOMS   (DEGREES):  6850 ; 1.585 ; 1.676       
REMARK   3   BOND ANGLES OTHERS          (DEGREES): 10634 ; 0.561 ; 1.583       
REMARK   3   TORSION ANGLES, PERIOD 1    (DEGREES):   606 ; 4.615 ; 5.000       
REMARK   3   TORSION ANGLES, PERIOD 2    (DEGREES):    12 ;21.642 ; 5.000       
REMARK   3   TORSION ANGLES, PERIOD 3    (DEGREES):   842 ;19.277 ;10.000       
REMARK   3   CHIRAL-CENTER RESTRAINTS       (A**3):   736 ; 0.074 ; 0.200       
REMARK   3   GENERAL PLANES REFINED ATOMS      (A):  5814 ; 0.006 ; 0.020       
REMARK   3   GENERAL PLANES OTHERS             (A):  1070 ; 0.001 ; 0.020       
REMARK   3                                                                      
REMARK   3  ISOTROPIC THERMAL FACTOR RESTRAINTS.     COUNT   RMS    WEIGHT      
REMARK   3   MAIN-CHAIN BOND REFINED ATOMS  (A**2):  2430 ; 2.426 ; 3.149       
REMARK   3   MAIN-CHAIN BOND OTHER ATOMS    (A**2):  2430 ; 2.425 ; 3.149       
REMARK   3   MAIN-CHAIN ANGLE REFINED ATOMS (A**2):  3034 ; 3.978 ; 5.655       
REMARK   3   MAIN-CHAIN ANGLE OTHER ATOMS (A**2)  :  3035 ; 3.978 ; 5.656       
REMARK   3   SIDE-CHAIN BOND REFINED ATOMS  (A**2):  2606 ; 2.629 ; 3.453       
REMARK   3   SIDE-CHAIN BOND OTHER ATOMS  (A**2)  :  2607 ; 2.628 ; 3.454       
REMARK   3   SIDE-CHAIN ANGLE OTHER ATOMS (A**2)  :  3817 ; 4.352 ; 6.174       
REMARK   3   LONG RANGE B REFINED ATOMS (A**2)    : 21796 ; 7.702 ;  38.81      
REMARK   3   LONG RANGE B OTHER ATOMS (A**2)      : 21686 ; 7.683 ;  38.86      
REMARK   3                                                                      
REMARK   3  NCS RESTRAINTS STATISTICS                                           
REMARK   3   NUMBER OF NCS GROUPS : NULL                                        
REMARK   3                                                                      
REMARK   3  TWIN DETAILS                                                        
REMARK   3   NUMBER OF TWIN DOMAINS  : NULL                                     
REMARK   3                                                                      
REMARK   3                                                                      
REMARK   3  TLS DETAILS                                                         
REMARK   3   NUMBER OF TLS GROUPS  : NULL                                       
REMARK   3                                                                      
REMARK   3                                                                      
REMARK   3  BULK SOLVENT MODELLING.                                             
REMARK   3   METHOD USED :  MASK                                                
REMARK   3   PARAMETERS FOR MASK CALCULATION                                    
REMARK   3   VDW PROBE RADIUS   :   1.20                                        
REMARK   3   ION PROBE RADIUS   :   0.80                                        
REMARK   3   SHRINKAGE RADIUS   :   0.80                                        
REMARK   3                                                                      
REMARK   3  OTHER REFINEMENT REMARKS:                                           
REMARK   3  HYDROGENS HAVE BEEN ADDED IN THE RIDING POSITIONS                   
REMARK   3  U VALUES      : REFINED INDIVIDUALLY                                
REMARK   3                                                                      
CISPEP   1 SER A   89    PRO A   90                    0.00                     
CISPEP   2 GLY A  231    PRO A  232                    0.00                     
CISPEP   3 SER B   89    PRO B   90                    0.00                     
CISPEP   4 GLY B  231    PRO B  232                    0.00                     
CRYST1   51.161   54.450   60.434  69.73  84.85  90.07 P 1                      
SCALE1      0.019546  0.000025 -0.001889        0.00000                         
SCALE2      0.000000  0.018365 -0.006816        0.00000                         
SCALE3      0.000000  0.000000  0.017722        0.00000                         
ATOM      1  N   LYS A   4      -0.218 -35.532  27.776  1.00 54.08           N  
ATOM      2  CA  LYS A   4      -0.880 -34.282  28.224  1.00 54.47           C  
ATOM      3  C   LYS A   4      -0.068 -33.049  27.806  1.00 50.16           C  
ATOM      4  O   LYS A   4       0.332 -32.246  28.646  1.00 49.54           O  
ATOM      5  CB  LYS A   4      -1.051 -34.308  29.742  1.00 59.91           C  
ATOM      6  CG  LYS A   4      -2.012 -33.267  30.257  1.00 65.87           C  
ATOM      7  CD  LYS A   4      -1.488 -32.530  31.475  1.00 70.65           C  
ATOM      8  CE  LYS A   4      -2.312 -31.306  31.809  1.00 75.91           C  
ATOM      9  NZ  LYS A   4      -3.657 -31.635  32.347  1.00 74.97           N  
ATOM     10  N   MET A   5       0.166 -32.904  26.504  1.00 47.53           N  
ATOM     11  CA  MET A   5       0.955 -31.806  25.969  1.00 41.84           C  
ATOM     12  C   MET A   5       0.053 -30.713  25.406  1.00 37.35           C  
ATOM     13  O   MET A   5      -1.111 -30.939  25.074  1.00 37.39           O  
ATOM     14  CB  MET A   5       1.899 -32.297  24.870  1.00 46.01           C  
ATOM     15  CG  MET A   5       2.876 -33.377  25.311  1.00 49.50           C  
ATOM     16  SD  MET A   5       4.190 -33.637  24.093  1.00 49.02           S  
ATOM     17  CE  MET A   5       4.669 -31.944  23.766  1.00 50.72           C  
ATOM     18  N   GLY A   6       0.614 -29.520  25.284  1.00 33.33           N  
ATOM     19  CA  GLY A   6      -0.061 -28.419  24.633  1.00 33.91           C  
ATOM     20  C   GLY A   6       0.292 -28.349  23.154  1.00 33.31           C  
ATOM     21  O   GLY A   6       1.382 -28.737  22.742  1.00 30.54           O  
ATOM     22  N   LEU A   7      -0.657 -27.869  22.352  1.00 31.77           N  
ATOM     23  CA  LEU A   7      -0.393 -27.506  20.967  1.00 29.07           C  
ATOM     24  C   LEU A   7      -0.537 -25.991  20.847  1.00 24.80           C  
ATOM     25  O   LEU A   7      -1.662 -25.479  20.829  1.00 23.41           O  
ATOM     26  CB  LEU A   7      -1.347 -28.214  20.007  1.00 27.66           C  
ATOM     27  CG  LEU A   7      -1.193 -27.762  18.552  1.00 25.49           C  
ATOM     28  CD1 LEU A   7       0.204 -28.078  18.035  1.00 26.21           C  
ATOM     29  CD2 LEU A   7      -2.260 -28.382  17.668  1.00 24.95           C  
ATOM     30  N   LEU A   8       0.598 -25.278  20.791  1.00 23.07           N  
ATOM     31  CA  LEU A   8       0.587 -23.818  20.649  1.00 22.68           C  
ATOM     32  C   LEU A   8       0.601 -23.470  19.163  1.00 22.30           C  
ATOM     33  O   LEU A   8       1.639 -23.554  18.499  1.00 23.59           O  
ATOM     34  CB  LEU A   8       1.769 -23.179  21.374  1.00 24.49           C  
ATOM     35  CG  LEU A   8       1.903 -21.650  21.242  1.00 25.03           C  
ATOM     36  CD1 LEU A   8       0.615 -20.955  21.652  1.00 25.44           C  
ATOM     37  CD2 LEU A   8       3.071 -21.113  22.052  1.00 24.31           C  
ATOM     38  N   VAL A   9      -0.563 -23.095  18.639  1.00 20.22           N  
ATOM     39  CA  VAL A   9      -0.712 -22.620  17.271  1.00 20.31           C  
ATOM     40  C   VAL A   9      -0.635 -21.097  17.297  1.00 21.42           C  
ATOM     41  O   VAL A   9      -1.362 -20.439  18.055  1.00 21.29           O  
ATOM     42  CB  VAL A   9      -2.041 -23.099  16.647  1.00 20.69           C  
ATOM     43  CG1 VAL A   9      -2.351 -22.336  15.353  1.00 19.88           C  
ATOM     44  CG2 VAL A   9      -2.033 -24.636  16.415  1.00 20.79           C  
ATOM     45  N   MET A  10       0.240 -20.535  16.470  1.00 22.17           N  
ATOM     46  CA  MET A  10       0.501 -19.108  16.461  1.00 21.84           C  
ATOM     47  C   MET A  10       0.219 -18.536  15.074  1.00 21.90           C  
ATOM     48  O   MET A  10       0.286 -19.249  14.068  1.00 23.39           O  
ATOM     49  CB  MET A  10       1.941 -18.811  16.880  1.00 22.54           C  
ATOM     50  CG  MET A  10       2.318 -19.326  18.264  1.00 23.82           C  
ATOM     51  SD  MET A  10       3.942 -18.705  18.796  1.00 25.80           S  
ATOM     52  CE  MET A  10       5.048 -20.059  18.372  1.00 24.76           C  
ATOM     53  N   ALA A  11      -0.108 -17.242  15.034  1.00 22.47           N  
ATOM     54  CA  ALA A  11      -0.465 -16.558  13.795  1.00 23.55           C  
ATOM     55  C   ALA A  11      -0.417 -15.043  14.001  1.00 26.13           C  
ATOM     56  O   ALA A  11      -0.400 -14.540  15.130  1.00 24.36           O  
ATOM     57  CB  ALA A  11      -1.843 -16.970  13.285  1.00 22.48           C  
ATOM     58  N   TYR A  12      -0.406 -14.328  12.870  1.00 28.20           N  
ATOM     59  CA  TYR A  12      -0.274 -12.879  12.868  1.00 28.91           C  
ATOM     60  C   TYR A  12      -1.341 -12.204  13.735  1.00 29.77           C  
ATOM     61  O   TYR A  12      -1.034 -11.293  14.516  1.00 26.39           O  
ATOM     62  CB  TYR A  12      -0.335 -12.385  11.419  1.00 28.37           C  
ATOM     63  CG  TYR A  12       0.234 -11.002  11.223  1.00 30.63           C  
ATOM     64  CD1 TYR A  12       1.610 -10.780  11.218  1.00 30.13           C  
ATOM     65  CD2 TYR A  12      -0.610  -9.913  11.051  1.00 31.08           C  
ATOM     66  CE1 TYR A  12       2.124  -9.507  11.042  1.00 29.37           C  
ATOM     67  CE2 TYR A  12      -0.107  -8.645  10.886  1.00 30.84           C  
ATOM     68  CZ  TYR A  12       1.258  -8.437  10.884  1.00 30.73           C  
ATOM     69  OH  TYR A  12       1.714  -7.158  10.715  1.00 31.39           O  
ATOM     70  N   GLY A  13      -2.590 -12.664  13.626  1.00 30.06           N  
ATOM     71  CA  GLY A  13      -3.710 -11.998  14.265  1.00 29.83           C  
ATOM     72  C   GLY A  13      -4.337 -10.983  13.324  1.00 31.53           C  
ATOM     73  O   GLY A  13      -3.631 -10.401  12.492  1.00 31.65           O  
ATOM     74  N   THR A  14      -5.656 -10.795  13.418  1.00 34.83           N  
ATOM     75  CA  THR A  14      -6.422  -9.919  12.536  1.00 38.06           C  
ATOM     76  C   THR A  14      -7.535  -9.246  13.326  1.00 40.56           C  
ATOM     77  O   THR A  14      -8.078  -9.842  14.268  1.00 43.19           O  
ATOM     78  CB  THR A  14      -7.034 -10.681  11.338  1.00 38.81           C  
ATOM     79  OG1 THR A  14      -8.071 -11.553  11.787  1.00 37.70           O  
ATOM     80  CG2 THR A  14      -5.990 -11.490  10.592  1.00 40.07           C  
ATOM     81  N   PRO A  15      -7.959  -8.017  12.922  1.00 46.15           N  
ATOM     82  CA  PRO A  15      -9.033  -7.305  13.602  1.00 51.96           C  
ATOM     83  C   PRO A  15     -10.410  -7.954  13.585  1.00 51.17           C  
ATOM     84  O   PRO A  15     -10.874  -8.399  12.526  1.00 46.63           O  
ATOM     85  CB  PRO A  15      -9.055  -5.921  12.903  1.00 49.71           C  
ATOM     86  CG  PRO A  15      -7.686  -5.780  12.322  1.00 50.06           C  
ATOM     87  CD  PRO A  15      -7.454  -7.177  11.809  1.00 46.87           C  
ATOM     88  N   TYR A  16     -11.050  -7.989  14.754  1.00 53.70           N  
ATOM     89  CA  TYR A  16     -12.425  -8.533  14.836  1.00 62.70           C  
ATOM     90  C   TYR A  16     -13.391  -7.418  14.492  1.00 63.87           C  
ATOM     91  O   TYR A  16     -14.296  -7.622  13.668  1.00 69.71           O  
ATOM     92  CB  TYR A  16     -12.741  -9.059  16.238  1.00 67.82           C  
ATOM     93  CG  TYR A  16     -11.707  -9.992  16.853  1.00 72.48           C  
ATOM     94  CD1 TYR A  16     -11.284 -11.134  16.185  1.00 73.62           C  
ATOM     95  CD2 TYR A  16     -11.161  -9.734  18.103  1.00 69.13           C  
ATOM     96  CE1 TYR A  16     -10.346 -11.988  16.738  1.00 73.80           C  
ATOM     97  CE2 TYR A  16     -10.224 -10.582  18.670  1.00 73.30           C  
ATOM     98  CZ  TYR A  16      -9.813 -11.712  17.984  1.00 76.13           C  
ATOM     99  OH  TYR A  16      -8.889 -12.556  18.528  1.00 60.25           O  
ATOM    100  N   LYS A  17     -13.197  -6.258  15.104  1.00 60.68           N  
ATOM    101  CA  LYS A  17     -14.102  -5.115  14.859  1.00 62.55           C  
ATOM    102  C   LYS A  17     -13.283  -3.848  14.604  1.00 59.90           C  
ATOM    103  O   LYS A  17     -12.051  -3.902  14.734  1.00 55.14           O  
ATOM    104  CB  LYS A  17     -15.014  -4.937  16.074  1.00 68.92           C  
ATOM    105  CG  LYS A  17     -14.681  -5.769  17.297  1.00 76.39           C  
ATOM    106  CD  LYS A  17     -14.649  -4.968  18.593  1.00 80.82           C  
ATOM    107  CE  LYS A  17     -14.240  -5.807  19.763  1.00 86.16           C  
ATOM    108  NZ  LYS A  17     -13.481  -6.996  19.363  1.00 90.55           N  
ATOM    109  N   GLU A  18     -13.960  -2.756  14.258  1.00 59.68           N  
ATOM    110  CA  GLU A  18     -13.276  -1.477  13.955  1.00 58.29           C  
ATOM    111  C   GLU A  18     -12.529  -0.999  15.197  1.00 54.80           C  
ATOM    112  O   GLU A  18     -11.441  -0.422  15.048  1.00 51.72           O  
ATOM    113  CB  GLU A  18     -14.370  -0.509  13.520  1.00 62.25           C  
ATOM    114  CG  GLU A  18     -13.842   0.829  13.017  1.00 64.59           C  
ATOM    115  CD  GLU A  18     -14.189   1.000  11.556  1.00 68.61           C  
ATOM    116  OE1 GLU A  18     -14.071   2.124  11.038  1.00 68.57           O  
ATOM    117  OE2 GLU A  18     -14.587  -0.007  10.939  1.00 78.74           O  
ATOM    118  N   SER A  19     -13.115  -1.234  16.367  1.00 53.65           N  
ATOM    119  CA  SER A  19     -12.478  -0.832  17.638  1.00 57.89           C  
ATOM    120  C   SER A  19     -11.075  -1.437  17.726  1.00 58.37           C  
ATOM    121  O   SER A  19     -10.237  -0.864  18.444  1.00 59.95           O  
ATOM    122  CB  SER A  19     -13.317  -1.253  18.812  1.00 62.25           C  
ATOM    123  OG  SER A  19     -12.653  -0.995  20.039  1.00 66.29           O  
ATOM    124  N   ASP A  20     -10.833  -2.536  17.020  1.00 52.05           N  
ATOM    125  CA  ASP A  20      -9.537  -3.242  17.148  1.00 48.99           C  
ATOM    126  C   ASP A  20      -8.553  -2.810  16.065  1.00 41.48           C  
ATOM    127  O   ASP A  20      -7.359  -3.045  16.249  1.00 42.29           O  
ATOM    128  CB  ASP A  20      -9.778  -4.738  17.088  1.00 53.61           C  
ATOM    129  CG  ASP A  20     -10.916  -5.244  17.956  1.00 53.81           C  
ATOM    130  OD1 ASP A  20     -11.205  -4.587  18.970  1.00 55.03           O  
ATOM    131  OD2 ASP A  20     -11.495  -6.287  17.608  1.00 58.81           O  
ATOM    132  N   ILE A  21      -9.033  -2.207  14.987  1.00 38.08           N  
ATOM    133  CA  ILE A  21      -8.113  -1.892  13.865  1.00 37.02           C  
ATOM    134  C   ILE A  21      -7.000  -0.933  14.323  1.00 35.70           C  
ATOM    135  O   ILE A  21      -5.859  -1.091  13.904  1.00 32.04           O  
ATOM    136  CB  ILE A  21      -8.915  -1.311  12.681  1.00 37.18           C  
ATOM    137  CG1 ILE A  21     -10.040  -2.252  12.254  1.00 41.40           C  
ATOM    138  CG2 ILE A  21      -8.016  -0.939  11.503  1.00 36.44           C  
ATOM    139  CD1 ILE A  21     -10.912  -1.678  11.154  1.00 43.47           C  
ATOM    140  N   GLU A  22      -7.321  -0.006  15.220  1.00 40.15           N  
ATOM    141  CA  GLU A  22      -6.339   1.029  15.612  1.00 44.73           C  
ATOM    142  C   GLU A  22      -5.267   0.436  16.534  1.00 36.75           C  
ATOM    143  O   GLU A  22      -4.085   0.685  16.276  1.00 35.78           O  
ATOM    144  CB  GLU A  22      -6.997   2.286  16.185  1.00 50.66           C  
ATOM    145  CG  GLU A  22      -6.052   3.480  16.323  1.00 56.11           C  
ATOM    146  CD  GLU A  22      -6.689   4.583  17.148  1.00 64.96           C  
ATOM    147  OE1 GLU A  22      -6.292   4.721  18.322  1.00 70.71           O  
ATOM    148  OE2 GLU A  22      -7.602   5.288  16.622  1.00 66.20           O  
ATOM    149  N   PRO A  23      -5.619  -0.268  17.614  1.00 37.14           N  
ATOM    150  CA  PRO A  23      -4.598  -0.902  18.426  1.00 38.16           C  
ATOM    151  C   PRO A  23      -3.682  -1.834  17.648  1.00 35.49           C  
ATOM    152  O   PRO A  23      -2.478  -1.837  17.879  1.00 39.12           O  
ATOM    153  CB  PRO A  23      -5.502  -1.646  19.375  1.00 39.21           C  
ATOM    154  CG  PRO A  23      -6.639  -0.699  19.605  1.00 40.05           C  
ATOM    155  CD  PRO A  23      -6.954  -0.374  18.175  1.00 41.03           C  
ATOM    156  N   TYR A  24      -4.239  -2.568  16.705  1.00 34.60           N  
ATOM    157  CA  TYR A  24      -3.471  -3.555  15.925  1.00 36.06           C  
ATOM    158  C   TYR A  24      -2.412  -2.841  15.128  1.00 38.56           C  
ATOM    159  O   TYR A  24      -1.268  -3.270  15.176  1.00 44.16           O  
ATOM    160  CB  TYR A  24      -4.558  -4.324  15.173  1.00 34.02           C  
ATOM    161  CG  TYR A  24      -4.170  -5.194  13.989  1.00 35.01           C  
ATOM    162  CD1 TYR A  24      -3.722  -6.494  14.169  1.00 32.72           C  
ATOM    163  CD2 TYR A  24      -4.313  -4.728  12.693  1.00 34.47           C  
ATOM    164  CE1 TYR A  24      -3.393  -7.293  13.089  1.00 32.36           C  
ATOM    165  CE2 TYR A  24      -3.993  -5.519  11.604  1.00 33.57           C  
ATOM    166  CZ  TYR A  24      -3.527  -6.806  11.804  1.00 31.82           C  
ATOM    167  OH  TYR A  24      -3.212  -7.570  10.728  1.00 29.48           O  
ATOM    168  N   TYR A  25      -2.791  -1.772  14.442  1.00 39.61           N  
ATOM    169  CA  TYR A  25      -1.823  -0.968  13.668  1.00 42.45           C  
ATOM    170  C   TYR A  25      -0.703  -0.504  14.598  1.00 41.84           C  
ATOM    171  O   TYR A  25       0.469  -0.684  14.282  1.00 39.32           O  
ATOM    172  CB  TYR A  25      -2.606   0.181  13.021  1.00 40.80           C  
ATOM    173  CG  TYR A  25      -2.073   0.617  11.661  1.00 39.02           C  
ATOM    174  CD1 TYR A  25      -0.809   0.232  11.238  1.00 38.61           C  
ATOM    175  CD2 TYR A  25      -2.830   1.401  10.803  1.00 36.87           C  
ATOM    176  CE1 TYR A  25      -0.314   0.616  10.006  1.00 39.25           C  
ATOM    177  CE2 TYR A  25      -2.345   1.793   9.568  1.00 36.67           C  
ATOM    178  CZ  TYR A  25      -1.082   1.398   9.167  1.00 37.23           C  
ATOM    179  OH  TYR A  25      -0.570   1.761   7.958  1.00 36.69           O  
ATOM    180  N   THR A  26      -1.077   0.059  15.737  1.00 45.92           N  
ATOM    181  CA  THR A  26      -0.107   0.551  16.717  1.00 50.89           C  
ATOM    182  C   THR A  26       0.871  -0.551  17.081  1.00 48.57           C  
ATOM    183  O   THR A  26       2.070  -0.284  17.013  1.00 46.37           O  
ATOM    184  CB  THR A  26      -0.932   1.054  17.900  1.00 56.50           C  
ATOM    185  OG1 THR A  26      -2.075   1.703  17.355  1.00 54.02           O  
ATOM    186  CG2 THR A  26      -0.166   2.027  18.775  1.00 61.31           C  
ATOM    187  N   ASP A  27       0.382  -1.753  17.401  1.00 48.42           N  
ATOM    188  CA  ASP A  27       1.235  -2.911  17.779  1.00 48.52           C  
ATOM    189  C   ASP A  27       2.184  -3.303  16.645  1.00 48.29           C  
ATOM    190  O   ASP A  27       3.352  -3.581  16.919  1.00 48.84           O  
ATOM    191  CB  ASP A  27       0.383  -4.102  18.192  1.00 50.22           C  
ATOM    192  CG  ASP A  27       1.111  -5.214  18.930  1.00 52.16           C  
ATOM    193  OD1 ASP A  27       1.630  -6.114  18.256  1.00 54.96           O  
ATOM    194  OD2 ASP A  27       1.144  -5.165  20.176  1.00 47.72           O  
ATOM    195  N   ILE A  28       1.692  -3.311  15.421  1.00 47.50           N  
ATOM    196  CA  ILE A  28       2.531  -3.637  14.253  1.00 47.34           C  
ATOM    197  C   ILE A  28       3.614  -2.561  14.100  1.00 50.28           C  
ATOM    198  O   ILE A  28       4.714  -2.885  13.617  1.00 54.94           O  
ATOM    199  CB  ILE A  28       1.620  -3.722  13.027  1.00 47.95           C  
ATOM    200  CG1 ILE A  28       0.623  -4.876  13.173  1.00 46.46           C  
ATOM    201  CG2 ILE A  28       2.413  -3.819  11.721  1.00 48.65           C  
ATOM    202  CD1 ILE A  28      -0.492  -4.863  12.145  1.00 46.62           C  
ATOM    203  N   ARG A  29       3.314  -1.331  14.500  1.00 51.94           N  
ATOM    204  CA  ARG A  29       4.288  -0.224  14.393  1.00 54.89           C  
ATOM    205  C   ARG A  29       5.020  -0.044  15.727  1.00 55.93           C  
ATOM    206  O   ARG A  29       5.684   0.974  15.886  1.00 59.01           O  
ATOM    207  CB  ARG A  29       3.523   1.048  14.031  1.00 56.84           C  
ATOM    208  CG  ARG A  29       2.875   1.086  12.655  1.00 59.28           C  
ATOM    209  CD  ARG A  29       2.022   2.333  12.536  1.00 60.56           C  
ATOM    210  NE  ARG A  29       2.768   3.487  12.050  1.00 59.49           N  
ATOM    211  CZ  ARG A  29       2.871   3.816  10.770  1.00 58.24           C  
ATOM    212  NH1 ARG A  29       3.295   5.015  10.426  1.00 56.70           N  
ATOM    213  NH2 ARG A  29       2.536   2.937   9.840  1.00 59.04           N  
ATOM    214  N   HIS A  30       4.870  -0.996  16.651  1.00 56.08           N  
ATOM    215  CA  HIS A  30       5.567  -0.922  17.935  1.00 55.52           C  
ATOM    216  C   HIS A  30       5.157   0.326  18.724  1.00 57.87           C  
ATOM    217  O   HIS A  30       5.983   1.133  19.149  1.00 54.59           O  
ATOM    218  CB  HIS A  30       7.089  -0.967  17.741  1.00 56.09           C  
ATOM    219  CG  HIS A  30       7.532  -1.885  16.648  1.00 54.92           C  
ATOM    220  ND1 HIS A  30       7.735  -1.452  15.353  1.00 56.22           N  
ATOM    221  CD2 HIS A  30       7.779  -3.210  16.634  1.00 52.26           C  
ATOM    222  CE1 HIS A  30       8.096  -2.472  14.595  1.00 56.14           C  
ATOM    223  NE2 HIS A  30       8.128  -3.552  15.348  1.00 54.98           N  
ATOM    224  N   GLY A  31       3.852   0.465  18.928  1.00 60.56           N  
ATOM    225  CA  GLY A  31       3.311   1.436  19.861  1.00 59.60           C  
ATOM    226  C   GLY A  31       3.228   2.870  19.356  1.00 56.81           C  
ATOM    227  O   GLY A  31       2.662   3.708  20.055  1.00 48.39           O  
ATOM    228  N   LYS A  32       3.765   3.179  18.180  1.00 60.95           N  
ATOM    229  CA  LYS A  32       3.620   4.515  17.637  1.00 68.64           C  
ATOM    230  C   LYS A  32       2.379   4.567  16.736  1.00 67.05           C  
ATOM    231  O   LYS A  32       2.337   3.974  15.656  1.00 60.20           O  
ATOM    232  CB  LYS A  32       4.891   4.998  16.926  1.00 73.67           C  
ATOM    233  CG  LYS A  32       5.383   4.227  15.701  1.00 76.81           C  
ATOM    234  CD  LYS A  32       6.652   4.886  15.126  1.00 77.13           C  
ATOM    235  CE  LYS A  32       6.418   6.285  14.562  1.00 74.25           C  
ATOM    236  NZ  LYS A  32       7.569   7.223  14.731  1.00 76.25           N  
ATOM    237  N   ARG A  33       1.359   5.293  17.194  1.00 62.88           N  
ATOM    238  CA  ARG A  33       0.059   5.250  16.555  1.00 64.33           C  
ATOM    239  C   ARG A  33       0.151   5.812  15.140  1.00 59.96           C  
ATOM    240  O   ARG A  33       1.032   6.630  14.839  1.00 59.78           O  
ATOM    241  CB  ARG A  33      -0.957   6.034  17.377  1.00 70.85           C  
ATOM    242  CG  ARG A  33      -1.877   5.143  18.190  1.00 77.91           C  
ATOM    243  CD  ARG A  33      -2.712   5.964  19.156  1.00 86.44           C  
ATOM    244  NE  ARG A  33      -3.499   5.104  20.026  1.00 97.75           N  
ATOM    245  CZ  ARG A  33      -4.219   5.531  21.058  1.00105.33           C  
ATOM    246  NH1 ARG A  33      -4.906   4.670  21.794  1.00110.05           N  
ATOM    247  NH2 ARG A  33      -4.254   6.823  21.345  1.00102.17           N  
ATOM    248  N   PRO A  34      -0.719   5.362  14.233  1.00 53.74           N  
ATOM    249  CA  PRO A  34      -0.690   5.904  12.875  1.00 52.72           C  
ATOM    250  C   PRO A  34      -1.454   7.214  12.803  1.00 47.17           C  
ATOM    251  O   PRO A  34      -2.306   7.503  13.642  1.00 41.39           O  
ATOM    252  CB  PRO A  34      -1.390   4.814  12.058  1.00 51.42           C  
ATOM    253  CG  PRO A  34      -2.378   4.235  13.027  1.00 49.69           C  
ATOM    254  CD  PRO A  34      -1.717   4.288  14.388  1.00 51.67           C  
ATOM    255  N   SER A  35      -1.128   8.007  11.782  1.00 44.61           N  
ATOM    256  CA  SER A  35      -1.870   9.231  11.512  1.00 42.34           C  
ATOM    257  C   SER A  35      -3.306   8.901  11.113  1.00 44.24           C  
ATOM    258  O   SER A  35      -3.641   7.754  10.779  1.00 38.41           O  
ATOM    259  CB  SER A  35      -1.201  10.049  10.414  1.00 40.51           C  
ATOM    260  OG  SER A  35      -1.309   9.402   9.159  1.00 42.24           O  
ATOM    261  N   GLU A  36      -4.159   9.929  11.127  1.00 45.43           N  
ATOM    262  CA  GLU A  36      -5.551   9.708  10.765  1.00 45.74           C  
ATOM    263  C   GLU A  36      -5.705   9.354   9.292  1.00 45.53           C  
ATOM    264  O   GLU A  36      -6.675   8.672   8.932  1.00 45.53           O  
ATOM    265  CB  GLU A  36      -6.408  10.913  11.126  1.00 50.89           C  
ATOM    266  CG  GLU A  36      -7.281  10.676  12.372  1.00 55.55           C  
ATOM    267  CD  GLU A  36      -7.753   9.229  12.504  1.00 60.83           C  
ATOM    268  OE1 GLU A  36      -7.318   8.545  13.462  1.00 59.79           O  
ATOM    269  OE2 GLU A  36      -8.557   8.769  11.654  1.00 59.41           O  
ATOM    270  N   GLU A  37      -4.761   9.762   8.439  1.00 44.87           N  
ATOM    271  CA  GLU A  37      -4.803   9.285   7.061  1.00 48.75           C  
ATOM    272  C   GLU A  37      -4.405   7.814   6.967  1.00 46.38           C  
ATOM    273  O   GLU A  37      -4.970   7.067   6.160  1.00 44.95           O  
ATOM    274  CB  GLU A  37      -3.916  10.120   6.144  1.00 50.29           C  
ATOM    275  CG  GLU A  37      -4.078   9.691   4.686  1.00 56.58           C  
ATOM    276  CD  GLU A  37      -3.341  10.550   3.679  1.00 61.74           C  
ATOM    277  OE1 GLU A  37      -2.374  11.243   4.068  1.00 68.70           O  
ATOM    278  OE2 GLU A  37      -3.741  10.534   2.495  1.00 60.40           O  
ATOM    279  N   GLU A  38      -3.433   7.371   7.772  1.00 46.01           N  
ATOM    280  CA  GLU A  38      -3.058   5.961   7.705  1.00 43.83           C  
ATOM    281  C   GLU A  38      -4.168   5.074   8.254  1.00 37.70           C  
ATOM    282  O   GLU A  38      -4.505   4.055   7.642  1.00 42.02           O  
ATOM    283  CB  GLU A  38      -1.747   5.700   8.444  1.00 42.63           C  
ATOM    284  CG  GLU A  38      -0.539   6.294   7.744  1.00 42.23           C  
ATOM    285  CD  GLU A  38       0.628   6.477   8.683  1.00 42.64           C  
ATOM    286  OE1 GLU A  38       1.776   6.348   8.222  1.00 44.35           O  
ATOM    287  OE2 GLU A  38       0.385   6.724   9.888  1.00 41.42           O  
ATOM    288  N   LEU A  39      -4.750   5.451   9.397  1.00 33.56           N  
ATOM    289  CA  LEU A  39      -5.836   4.664   9.968  1.00 33.47           C  
ATOM    290  C   LEU A  39      -6.995   4.538   8.984  1.00 35.36           C  
ATOM    291  O   LEU A  39      -7.547   3.442   8.800  1.00 33.28           O  
ATOM    292  CB  LEU A  39      -6.315   5.294  11.276  1.00 34.64           C  
ATOM    293  CG  LEU A  39      -7.397   4.516  12.016  1.00 37.80           C  
ATOM    294  CD1 LEU A  39      -6.874   3.130  12.328  1.00 41.44           C  
ATOM    295  CD2 LEU A  39      -7.803   5.218  13.289  1.00 38.30           C  
ATOM    296  N   GLN A  40      -7.338   5.644   8.307  1.00 33.70           N  
ATOM    297  CA  GLN A  40      -8.481   5.651   7.404  1.00 31.52           C  
ATOM    298  C   GLN A  40      -8.240   4.782   6.169  1.00 33.33           C  
ATOM    299  O   GLN A  40      -9.135   4.035   5.760  1.00 32.93           O  
ATOM    300  CB  GLN A  40      -8.820   7.086   6.982  1.00 29.56           C  
ATOM    301  CG  GLN A  40     -10.179   7.219   6.299  1.00 27.56           C  
ATOM    302  CD  GLN A  40     -11.254   6.399   6.984  1.00 26.94           C  
ATOM    303  OE1 GLN A  40     -11.671   6.689   8.116  1.00 21.83           O  
ATOM    304  NE2 GLN A  40     -11.706   5.345   6.299  1.00 27.21           N  
ATOM    305  N   ASP A  41      -7.056   4.876   5.547  1.00 33.36           N  
ATOM    306  CA  ASP A  41      -6.790   4.040   4.376  1.00 36.21           C  
ATOM    307  C   ASP A  41      -6.854   2.549   4.708  1.00 34.16           C  
ATOM    308  O   ASP A  41      -7.246   1.744   3.859  1.00 34.62           O  
ATOM    309  CB  ASP A  41      -5.428   4.351   3.750  1.00 40.18           C  
ATOM    310  CG  ASP A  41      -5.083   3.394   2.586  1.00 46.27           C  
ATOM    311  OD1 ASP A  41      -5.781   3.435   1.536  1.00 46.38           O  
ATOM    312  OD2 ASP A  41      -4.127   2.586   2.706  1.00 46.46           O  
ATOM    313  N   LEU A  42      -6.471   2.161   5.925  1.00 32.94           N  
ATOM    314  CA  LEU A  42      -6.568   0.757   6.300  1.00 32.91           C  
ATOM    315  C   LEU A  42      -8.026   0.323   6.386  1.00 32.15           C  
ATOM    316  O   LEU A  42      -8.414  -0.721   5.834  1.00 30.67           O  
ATOM    317  CB  LEU A  42      -5.841   0.515   7.628  1.00 34.11           C  
ATOM    318  CG  LEU A  42      -5.969  -0.929   8.157  1.00 35.76           C  
ATOM    319  CD1 LEU A  42      -5.571  -1.918   7.079  1.00 35.13           C  
ATOM    320  CD2 LEU A  42      -5.152  -1.148   9.426  1.00 37.50           C  
ATOM    321  N   LYS A  43      -8.852   1.126   7.055  1.00 31.88           N  
ATOM    322  CA  LYS A  43     -10.282   0.838   7.088  1.00 30.06           C  
ATOM    323  C   LYS A  43     -10.875   0.826   5.687  1.00 28.46           C  
ATOM    324  O   LYS A  43     -11.748   0.002   5.375  1.00 26.58           O  
ATOM    325  CB  LYS A  43     -10.996   1.851   7.965  1.00 28.83           C  
ATOM    326  CG  LYS A  43     -10.521   1.845   9.406  1.00 32.31           C  
ATOM    327  CD  LYS A  43     -10.893   3.138  10.120  1.00 35.29           C  
ATOM    328  CE  LYS A  43     -10.858   2.964  11.621  1.00 35.08           C  
ATOM    329  NZ  LYS A  43     -11.441   4.134  12.318  1.00 39.48           N  
ATOM    330  N   ASP A  44     -10.398   1.719   4.820  1.00 29.25           N  
ATOM    331  CA  ASP A  44     -10.897   1.745   3.451  1.00 31.43           C  
ATOM    332  C   ASP A  44     -10.651   0.400   2.775  1.00 33.12           C  
ATOM    333  O   ASP A  44     -11.553  -0.169   2.144  1.00 31.23           O  
ATOM    334  CB  ASP A  44     -10.253   2.898   2.674  1.00 31.45           C  
ATOM    335  CG  ASP A  44     -10.880   4.276   3.005  1.00 32.70           C  
ATOM    336  OD1 ASP A  44     -11.906   4.321   3.719  1.00 31.78           O  
ATOM    337  OD2 ASP A  44     -10.338   5.322   2.572  1.00 28.34           O  
ATOM    338  N   ARG A  45      -9.446  -0.153   2.944  1.00 33.37           N  
ATOM    339  CA  ARG A  45      -9.143  -1.451   2.343  1.00 34.42           C  
ATOM    340  C   ARG A  45      -9.988  -2.569   2.963  1.00 32.58           C  
ATOM    341  O   ARG A  45     -10.487  -3.440   2.247  1.00 29.36           O  
ATOM    342  CB  ARG A  45      -7.643  -1.745   2.470  1.00 36.39           C  
ATOM    343  CG  ARG A  45      -6.763  -0.611   1.943  1.00 35.82           C  
ATOM    344  CD  ARG A  45      -5.324  -0.735   2.374  1.00 36.80           C  
ATOM    345  NE  ARG A  45      -4.596  -1.695   1.554  1.00 41.34           N  
ATOM    346  CZ  ARG A  45      -3.657  -2.534   2.000  1.00 43.06           C  
ATOM    347  NH1 ARG A  45      -3.304  -2.540   3.276  1.00 41.58           N  
ATOM    348  NH2 ARG A  45      -3.052  -3.361   1.156  1.00 41.82           N  
ATOM    349  N   TYR A  46     -10.164  -2.558   4.287  1.00 32.62           N  
ATOM    350  CA  TYR A  46     -11.004  -3.560   4.929  1.00 32.48           C  
ATOM    351  C   TYR A  46     -12.445  -3.467   4.427  1.00 34.79           C  
ATOM    352  O   TYR A  46     -13.064  -4.485   4.092  1.00 34.36           O  
ATOM    353  CB  TYR A  46     -10.943  -3.403   6.450  1.00 32.33           C  
ATOM    354  CG  TYR A  46      -9.770  -4.143   7.070  1.00 36.56           C  
ATOM    355  CD1 TYR A  46      -9.533  -5.486   6.786  1.00 40.43           C  
ATOM    356  CD2 TYR A  46      -8.885  -3.494   7.926  1.00 40.11           C  
ATOM    357  CE1 TYR A  46      -8.455  -6.164   7.352  1.00 40.69           C  
ATOM    358  CE2 TYR A  46      -7.802  -4.154   8.487  1.00 38.84           C  
ATOM    359  CZ  TYR A  46      -7.586  -5.494   8.200  1.00 41.36           C  
ATOM    360  OH  TYR A  46      -6.520  -6.152   8.769  1.00 42.36           O  
ATOM    361  N   GLU A  47     -13.012  -2.266   4.347  1.00 35.07           N  
ATOM    362  CA  GLU A  47     -14.372  -2.089   3.800  1.00 35.04           C  
ATOM    363  C   GLU A  47     -14.419  -2.588   2.353  1.00 31.17           C  
ATOM    364  O   GLU A  47     -15.417  -3.222   1.989  1.00 28.05           O  
ATOM    365  CB  GLU A  47     -14.784  -0.616   3.892  1.00 38.94           C  
ATOM    366  CG  GLU A  47     -15.377  -0.218   5.232  1.00 41.53           C  
ATOM    367  CD  GLU A  47     -16.861  -0.495   5.228  1.00 47.06           C  
ATOM    368  OE1 GLU A  47     -17.345  -1.127   6.175  1.00 56.45           O  
ATOM    369  OE2 GLU A  47     -17.503  -0.130   4.230  1.00 44.18           O  
ATOM    370  N   PHE A  48     -13.380  -2.297   1.569  1.00 29.99           N  
ATOM    371  CA  PHE A  48     -13.424  -2.679   0.162  1.00 31.00           C  
ATOM    372  C   PHE A  48     -13.559  -4.192  -0.047  1.00 32.80           C  
ATOM    373  O   PHE A  48     -14.138  -4.619  -1.047  1.00 36.27           O  
ATOM    374  CB  PHE A  48     -12.180  -2.183  -0.577  1.00 31.28           C  
ATOM    375  CG  PHE A  48     -12.099  -2.690  -1.991  1.00 32.65           C  
ATOM    376  CD1 PHE A  48     -12.963  -2.206  -2.962  1.00 32.74           C  
ATOM    377  CD2 PHE A  48     -11.192  -3.679  -2.336  1.00 32.57           C  
ATOM    378  CE1 PHE A  48     -12.898  -2.685  -4.259  1.00 34.83           C  
ATOM    379  CE2 PHE A  48     -11.133  -4.159  -3.632  1.00 34.45           C  
ATOM    380  CZ  PHE A  48     -11.983  -3.659  -4.597  1.00 34.95           C  
ATOM    381  N   ILE A  49     -13.020  -5.019   0.849  1.00 34.01           N  
ATOM    382  CA  ILE A  49     -13.089  -6.468   0.663  1.00 34.52           C  
ATOM    383  C   ILE A  49     -14.299  -7.084   1.358  1.00 37.46           C  
ATOM    384  O   ILE A  49     -14.401  -8.315   1.441  1.00 36.15           O  
ATOM    385  CB  ILE A  49     -11.809  -7.171   1.138  1.00 32.43           C  
ATOM    386  CG1 ILE A  49     -11.536  -6.810   2.600  1.00 32.89           C  
ATOM    387  CG2 ILE A  49     -10.652  -6.839   0.212  1.00 32.13           C  
ATOM    388  CD1 ILE A  49     -10.475  -7.643   3.251  1.00 33.45           C  
ATOM    389  N   GLY A  50     -15.208  -6.260   1.874  1.00 37.17           N  
ATOM    390  CA  GLY A  50     -16.413  -6.753   2.506  1.00 36.42           C  
ATOM    391  C   GLY A  50     -16.440  -6.617   4.014  1.00 36.10           C  
ATOM    392  O   GLY A  50     -17.392  -7.089   4.641  1.00 33.98           O  
ATOM    393  N   GLY A  51     -15.434  -5.988   4.611  1.00 37.35           N  
ATOM    394  CA  GLY A  51     -15.430  -5.783   6.040  1.00 36.96           C  
ATOM    395  C   GLY A  51     -14.819  -6.959   6.773  1.00 38.99           C  
ATOM    396  O   GLY A  51     -14.449  -7.981   6.191  1.00 36.53           O  
ATOM    397  N   LEU A  52     -14.731  -6.803   8.093  1.00 40.08           N  
ATOM    398  CA  LEU A  52     -13.993  -7.756   8.904  1.00 45.84           C  
ATOM    399  C   LEU A  52     -14.789  -9.014   9.215  1.00 51.74           C  
ATOM    400  O   LEU A  52     -14.196 -10.074   9.444  1.00 51.00           O  
ATOM    401  CB  LEU A  52     -13.561  -7.097  10.212  1.00 48.15           C  
ATOM    402  CG  LEU A  52     -12.522  -6.001  10.021  1.00 48.01           C  
ATOM    403  CD1 LEU A  52     -12.355  -5.204  11.296  1.00 48.07           C  
ATOM    404  CD2 LEU A  52     -11.210  -6.625   9.593  1.00 50.10           C  
ATOM    405  N   SER A  53     -16.120  -8.915   9.227  1.00 60.48           N  
ATOM    406  CA  SER A  53     -16.982 -10.006   9.649  1.00 63.13           C  
ATOM    407  C   SER A  53     -16.673 -11.330   8.936  1.00 66.82           C  
ATOM    408  O   SER A  53     -16.466 -12.349   9.619  1.00 75.25           O  
ATOM    409  CB  SER A  53     -18.437  -9.616   9.499  1.00 65.38           C  
ATOM    410  OG  SER A  53     -19.281 -10.753   9.472  1.00 68.19           O  
ATOM    411  N   PRO A  54     -16.640 -11.406   7.595  1.00 65.85           N  
ATOM    412  CA  PRO A  54     -16.462 -12.705   6.953  1.00 66.04           C  
ATOM    413  C   PRO A  54     -15.066 -13.304   7.090  1.00 69.32           C  
ATOM    414  O   PRO A  54     -14.890 -14.495   6.796  1.00 72.52           O  
ATOM    415  CB  PRO A  54     -16.799 -12.435   5.478  1.00 66.94           C  
ATOM    416  CG  PRO A  54     -17.468 -11.091   5.467  1.00 66.54           C  
ATOM    417  CD  PRO A  54     -16.827 -10.349   6.592  1.00 66.82           C  
ATOM    418  N   LEU A  55     -14.070 -12.528   7.525  1.00 66.70           N  
ATOM    419  CA  LEU A  55     -12.711 -13.051   7.604  1.00 64.34           C  
ATOM    420  C   LEU A  55     -12.322 -13.527   8.994  1.00 58.65           C  
ATOM    421  O   LEU A  55     -11.258 -14.135   9.146  1.00 53.33           O  
ATOM    422  CB  LEU A  55     -11.698 -12.008   7.103  1.00 61.61           C  
ATOM    423  CG  LEU A  55     -11.450 -10.685   7.832  1.00 66.43           C  
ATOM    424  CD1 LEU A  55     -10.376 -10.810   8.910  1.00 66.08           C  
ATOM    425  CD2 LEU A  55     -11.055  -9.631   6.818  1.00 65.77           C  
ATOM    426  N   ALA A  56     -13.145 -13.279  10.007  1.00 54.02           N  
ATOM    427  CA  ALA A  56     -12.844 -13.788  11.335  1.00 53.49           C  
ATOM    428  C   ALA A  56     -13.135 -15.281  11.406  1.00 48.57           C  
ATOM    429  O   ALA A  56     -13.995 -15.800  10.695  1.00 49.39           O  
ATOM    430  CB  ALA A  56     -13.624 -13.033  12.402  1.00 58.72           C  
ATOM    431  N   GLY A  57     -12.387 -15.967  12.278  1.00 39.99           N  
ATOM    432  CA  GLY A  57     -12.643 -17.358  12.572  1.00 35.85           C  
ATOM    433  C   GLY A  57     -11.770 -18.339  11.796  1.00 32.71           C  
ATOM    434  O   GLY A  57     -11.587 -19.466  12.260  1.00 28.42           O  
ATOM    435  N   THR A  58     -11.247 -17.952  10.630  1.00 29.74           N  
ATOM    436  CA  THR A  58     -10.496 -18.901   9.830  1.00 28.69           C  
ATOM    437  C   THR A  58      -9.222 -19.374  10.549  1.00 25.79           C  
ATOM    438  O   THR A  58      -8.900 -20.567  10.545  1.00 23.61           O  
ATOM    439  CB  THR A  58     -10.137 -18.306   8.466  1.00 30.22           C  
ATOM    440  OG1 THR A  58     -11.327 -17.819   7.839  1.00 33.17           O  
ATOM    441  CG2 THR A  58      -9.477 -19.350   7.574  1.00 29.86           C  
ATOM    442  N   THR A  59      -8.483 -18.453  11.161  1.00 25.48           N  
ATOM    443  CA  THR A  59      -7.364 -18.884  11.977  1.00 23.14           C  
ATOM    444  C   THR A  59      -7.829 -19.854  13.060  1.00 22.90           C  
ATOM    445  O   THR A  59      -7.180 -20.879  13.312  1.00 24.23           O  
ATOM    446  CB  THR A  59      -6.661 -17.680  12.592  1.00 21.84           C  
ATOM    447  OG1 THR A  59      -5.997 -16.952  11.560  1.00 23.85           O  
ATOM    448  CG2 THR A  59      -5.646 -18.117  13.630  1.00 21.13           C  
ATOM    449  N   ASP A  60      -8.971 -19.552  13.689  1.00 23.52           N  
ATOM    450  CA  ASP A  60      -9.520 -20.432  14.711  1.00 24.32           C  
ATOM    451  C   ASP A  60      -9.877 -21.786  14.113  1.00 22.60           C  
ATOM    452  O   ASP A  60      -9.630 -22.830  14.735  1.00 19.88           O  
ATOM    453  CB  ASP A  60     -10.753 -19.804  15.359  1.00 27.23           C  
ATOM    454  CG  ASP A  60     -10.410 -19.031  16.617  1.00 32.11           C  
ATOM    455  OD1 ASP A  60     -10.010 -19.663  17.618  1.00 36.34           O  
ATOM    456  OD2 ASP A  60     -10.525 -17.786  16.607  1.00 39.18           O  
ATOM    457  N   ASP A  61     -10.435 -21.774  12.895  1.00 18.96           N  
ATOM    458  CA  ASP A  61     -10.786 -23.011  12.217  1.00 19.18           C  
ATOM    459  C   ASP A  61      -9.546 -23.842  11.932  1.00 18.61           C  
ATOM    460  O   ASP A  61      -9.532 -25.057  12.180  1.00 17.56           O  
ATOM    461  CB  ASP A  61     -11.524 -22.716  10.914  1.00 19.02           C  
ATOM    462  CG  ASP A  61     -12.900 -22.174  11.168  1.00 17.81           C  
ATOM    463  OD1 ASP A  61     -13.414 -22.389  12.271  1.00 16.96           O  
ATOM    464  OD2 ASP A  61     -13.454 -21.545  10.239  1.00 18.22           O  
ATOM    465  N   GLN A  62      -8.489 -23.194  11.414  1.00 17.82           N  
ATOM    466  CA  GLN A  62      -7.247 -23.906  11.173  1.00 18.12           C  
ATOM    467  C   GLN A  62      -6.705 -24.461  12.475  1.00 19.81           C  
ATOM    468  O   GLN A  62      -6.351 -25.641  12.552  1.00 19.31           O  
ATOM    469  CB  GLN A  62      -6.243 -23.000  10.486  1.00 18.32           C  
ATOM    470  CG  GLN A  62      -6.461 -22.906   8.986  1.00 17.53           C  
ATOM    471  CD  GLN A  62      -5.728 -21.737   8.360  1.00 16.39           C  
ATOM    472  OE1 GLN A  62      -5.495 -20.726   9.005  1.00 16.81           O  
ATOM    473  NE2 GLN A  62      -5.344 -21.879   7.108  1.00 17.06           N  
ATOM    474  N   ALA A  63      -6.717 -23.697  13.555  1.00 21.76           N  
ATOM    475  CA  ALA A  63      -6.269 -24.263  14.847  1.00 21.35           C  
ATOM    476  C   ALA A  63      -7.066 -25.515  15.257  1.00 19.47           C  
ATOM    477  O   ALA A  63      -6.443 -26.476  15.674  1.00 18.77           O  
ATOM    478  CB  ALA A  63      -6.316 -23.192  15.906  1.00 22.43           C  
ATOM    479  N   ASP A  64      -8.395 -25.462  15.162  1.00 20.45           N  
ATOM    480  CA  ASP A  64      -9.265 -26.606  15.511  1.00 20.86           C  
ATOM    481  C   ASP A  64      -8.930 -27.817  14.633  1.00 19.46           C  
ATOM    482  O   ASP A  64      -8.754 -28.900  15.182  1.00 19.12           O  
ATOM    483  CB  ASP A  64     -10.742 -26.242  15.440  1.00 21.30           C  
ATOM    484  CG  ASP A  64     -11.225 -25.137  16.365  1.00 22.71           C  
ATOM    485  OD1 ASP A  64     -10.643 -24.964  17.452  1.00 22.07           O  
ATOM    486  OD2 ASP A  64     -12.196 -24.474  15.981  1.00 23.60           O  
ATOM    487  N   ALA A  65      -8.836 -27.602  13.326  1.00 19.00           N  
ATOM    488  CA  ALA A  65      -8.478 -28.682  12.397  1.00 19.24           C  
ATOM    489  C   ALA A  65      -7.139 -29.292  12.821  1.00 18.35           C  
ATOM    490  O   ALA A  65      -7.044 -30.519  12.872  1.00 17.33           O  
ATOM    491  CB  ALA A  65      -8.489 -28.187  10.958  1.00 18.33           C  
ATOM    492  N   LEU A  66      -6.189 -28.440  13.193  1.00 18.20           N  
ATOM    493  CA  LEU A  66      -4.865 -28.938  13.552  1.00 18.17           C  
ATOM    494  C   LEU A  66      -4.900 -29.824  14.798  1.00 18.58           C  
ATOM    495  O   LEU A  66      -4.373 -30.941  14.779  1.00 19.48           O  
ATOM    496  CB  LEU A  66      -3.909 -27.765  13.754  1.00 18.59           C  
ATOM    497  CG  LEU A  66      -3.341 -27.148  12.476  1.00 19.04           C  
ATOM    498  CD1 LEU A  66      -2.640 -25.802  12.791  1.00 19.15           C  
ATOM    499  CD2 LEU A  66      -2.392 -28.122  11.770  1.00 18.65           C  
ATOM    500  N   VAL A  67      -5.499 -29.343  15.898  1.00 18.67           N  
ATOM    501  CA  VAL A  67      -5.475 -30.113  17.139  1.00 19.21           C  
ATOM    502  C   VAL A  67      -6.258 -31.412  16.970  1.00 21.85           C  
ATOM    503  O   VAL A  67      -5.887 -32.448  17.532  1.00 23.57           O  
ATOM    504  CB  VAL A  67      -5.993 -29.271  18.329  1.00 19.90           C  
ATOM    505  CG1 VAL A  67      -7.513 -29.207  18.365  1.00 20.29           C  
ATOM    506  CG2 VAL A  67      -5.456 -29.797  19.663  1.00 20.02           C  
ATOM    507  N   SER A  68      -7.312 -31.394  16.151  1.00 24.19           N  
ATOM    508  CA  SER A  68      -8.068 -32.611  15.904  1.00 25.17           C  
ATOM    509  C   SER A  68      -7.264 -33.620  15.102  1.00 26.65           C  
ATOM    510  O   SER A  68      -7.457 -34.832  15.261  1.00 27.26           O  
ATOM    511  CB  SER A  68      -9.360 -32.289  15.167  1.00 27.41           C  
ATOM    512  OG  SER A  68      -9.896 -33.489  14.615  1.00 30.47           O  
ATOM    513  N   ALA A  69      -6.389 -33.148  14.209  1.00 26.12           N  
ATOM    514  CA  ALA A  69      -5.634 -34.084  13.385  1.00 24.46           C  
ATOM    515  C   ALA A  69      -4.423 -34.611  14.138  1.00 25.85           C  
ATOM    516  O   ALA A  69      -3.982 -35.738  13.890  1.00 26.33           O  
ATOM    517  CB  ALA A  69      -5.221 -33.423  12.076  1.00 23.23           C  
ATOM    518  N   LEU A  70      -3.899 -33.817  15.071  1.00 25.38           N  
ATOM    519  CA  LEU A  70      -2.757 -34.245  15.857  1.00 26.60           C  
ATOM    520  C   LEU A  70      -3.146 -35.280  16.902  1.00 29.21           C  
ATOM    521  O   LEU A  70      -2.345 -36.164  17.217  1.00 30.74           O  
ATOM    522  CB  LEU A  70      -2.098 -33.035  16.523  1.00 25.61           C  
ATOM    523  CG  LEU A  70      -0.630 -33.208  16.909  1.00 26.00           C  
ATOM    524  CD1 LEU A  70       0.188 -33.753  15.738  1.00 26.14           C  
ATOM    525  CD2 LEU A  70      -0.057 -31.893  17.421  1.00 26.66           C  
ATOM    526  N   ASN A  71      -4.361 -35.189  17.454  1.00 31.00           N  
ATOM    527  CA  ASN A  71      -4.825 -36.231  18.363  1.00 31.91           C  
ATOM    528  C   ASN A  71      -5.160 -37.524  17.627  1.00 33.61           C  
ATOM    529  O   ASN A  71      -5.084 -38.609  18.211  1.00 40.22           O  
ATOM    530  CB  ASN A  71      -6.036 -35.738  19.140  1.00 31.17           C  
ATOM    531  CG  ASN A  71      -5.663 -34.775  20.229  1.00 29.79           C  
ATOM    532  OD1 ASN A  71      -4.565 -34.841  20.779  1.00 31.38           O  
ATOM    533  ND2 ASN A  71      -6.573 -33.866  20.551  1.00 31.92           N  
ATOM    534  N   LYS A  72      -5.543 -37.428  16.352  1.00 34.27           N  
ATOM    535  CA  LYS A  72      -5.784 -38.625  15.561  1.00 35.42           C  
ATOM    536  C   LYS A  72      -4.493 -39.398  15.331  1.00 37.25           C  
ATOM    537  O   LYS A  72      -4.476 -40.630  15.418  1.00 39.31           O  
ATOM    538  CB  LYS A  72      -6.435 -38.254  14.228  1.00 36.94           C  
ATOM    539  CG  LYS A  72      -7.937 -38.008  14.306  1.00 38.57           C  
ATOM    540  CD  LYS A  72      -8.604 -37.879  12.948  1.00 40.61           C  
ATOM    541  CE  LYS A  72     -10.065 -37.462  13.047  1.00 41.64           C  
ATOM    542  NZ  LYS A  72     -10.685 -37.153  11.725  1.00 43.10           N  
ATOM    543  N   ALA A  73      -3.396 -38.692  15.052  1.00 37.38           N  
ATOM    544  CA  ALA A  73      -2.129 -39.338  14.725  1.00 35.13           C  
ATOM    545  C   ALA A  73      -1.401 -39.894  15.941  1.00 35.09           C  
ATOM    546  O   ALA A  73      -0.490 -40.699  15.765  1.00 31.34           O  
ATOM    547  CB  ALA A  73      -1.212 -38.367  13.995  1.00 34.95           C  
ATOM    548  N   TYR A  74      -1.771 -39.490  17.157  1.00 42.36           N  
ATOM    549  CA  TYR A  74      -1.114 -39.955  18.373  1.00 43.76           C  
ATOM    550  C   TYR A  74      -2.102 -40.691  19.273  1.00 44.33           C  
ATOM    551  O   TYR A  74      -3.233 -40.235  19.486  1.00 43.53           O  
ATOM    552  CB  TYR A  74      -0.484 -38.787  19.142  1.00 43.39           C  
ATOM    553  CG  TYR A  74       0.738 -38.200  18.478  1.00 43.51           C  
ATOM    554  CD1 TYR A  74       0.614 -37.350  17.391  1.00 42.88           C  
ATOM    555  CD2 TYR A  74       2.014 -38.484  18.942  1.00 46.27           C  
ATOM    556  CE1 TYR A  74       1.713 -36.807  16.778  1.00 42.58           C  
ATOM    557  CE2 TYR A  74       3.130 -37.948  18.333  1.00 45.22           C  
ATOM    558  CZ  TYR A  74       2.976 -37.108  17.247  1.00 45.74           C  
ATOM    559  OH  TYR A  74       4.059 -36.548  16.623  1.00 48.34           O  
ATOM    560  N   ALA A  75      -1.646 -41.833  19.803  1.00 47.23           N  
ATOM    561  CA  ALA A  75      -2.417 -42.611  20.764  1.00 50.19           C  
ATOM    562  C   ALA A  75      -1.938 -42.414  22.204  1.00 54.34           C  
ATOM    563  O   ALA A  75      -2.740 -42.505  23.132  1.00 56.68           O  
ATOM    564  CB  ALA A  75      -2.382 -44.087  20.417  1.00 50.55           C  
ATOM    565  N   ASP A  76      -0.638 -42.154  22.392  1.00 59.50           N  
ATOM    566  CA  ASP A  76      -0.058 -42.051  23.722  1.00 61.67           C  
ATOM    567  C   ASP A  76       0.115 -40.614  24.197  1.00 57.75           C  
ATOM    568  O   ASP A  76       0.461 -40.397  25.360  1.00 52.01           O  
ATOM    569  CB  ASP A  76       1.302 -42.748  23.777  1.00 63.61           C  
ATOM    570  CG  ASP A  76       1.248 -44.154  23.221  1.00 67.37           C  
ATOM    571  OD1 ASP A  76       0.258 -44.868  23.517  1.00 64.42           O  
ATOM    572  OD2 ASP A  76       2.203 -44.543  22.503  1.00 67.43           O  
ATOM    573  N   VAL A  77      -0.088 -39.637  23.317  1.00 54.99           N  
ATOM    574  CA  VAL A  77       0.025 -38.241  23.694  1.00 52.97           C  
ATOM    575  C   VAL A  77      -1.309 -37.557  23.415  1.00 50.76           C  
ATOM    576  O   VAL A  77      -1.912 -37.761  22.358  1.00 42.07           O  
ATOM    577  CB  VAL A  77       1.161 -37.525  22.948  1.00 53.19           C  
ATOM    578  CG1 VAL A  77       1.477 -36.203  23.636  1.00 54.14           C  
ATOM    579  CG2 VAL A  77       2.394 -38.414  22.880  1.00 53.34           C  
ATOM    580  N   GLU A  78      -1.694 -36.674  24.331  1.00 56.49           N  
ATOM    581  CA  GLU A  78      -2.916 -35.882  24.136  1.00 56.94           C  
ATOM    582  C   GLU A  78      -2.502 -34.419  23.883  1.00 52.13           C  
ATOM    583  O   GLU A  78      -1.556 -33.956  24.507  1.00 52.24           O  
ATOM    584  CB  GLU A  78      -3.803 -36.042  25.368  1.00 62.07           C  
ATOM    585  CG  GLU A  78      -5.181 -35.395  25.235  1.00 70.34           C  
ATOM    586  CD  GLU A  78      -5.983 -35.651  23.969  1.00 74.81           C  
ATOM    587  OE1 GLU A  78      -6.796 -34.771  23.635  1.00 78.27           O  
ATOM    588  OE2 GLU A  78      -5.825 -36.714  23.328  1.00 69.97           O  
ATOM    589  N   PHE A  79      -3.196 -33.748  22.974  1.00 46.81           N  
ATOM    590  CA  PHE A  79      -2.849 -32.350  22.673  1.00 41.22           C  
ATOM    591  C   PHE A  79      -4.002 -31.425  23.033  1.00 37.29           C  
ATOM    592  O   PHE A  79      -5.146 -31.717  22.686  1.00 37.91           O  
ATOM    593  CB  PHE A  79      -2.351 -32.271  21.228  1.00 39.12           C  
ATOM    594  CG  PHE A  79      -0.976 -32.871  21.005  1.00 37.57           C  
ATOM    595  CD1 PHE A  79       0.167 -32.209  21.432  1.00 37.91           C  
ATOM    596  CD2 PHE A  79      -0.828 -34.099  20.368  1.00 39.22           C  
ATOM    597  CE1 PHE A  79       1.419 -32.755  21.221  1.00 40.20           C  
ATOM    598  CE2 PHE A  79       0.426 -34.640  20.162  1.00 39.56           C  
ATOM    599  CZ  PHE A  79       1.548 -33.971  20.587  1.00 39.98           C  
ATOM    600  N   LYS A  80      -3.693 -30.381  23.795  1.00 36.37           N  
ATOM    601  CA  LYS A  80      -4.693 -29.347  24.103  1.00 37.83           C  
ATOM    602  C   LYS A  80      -4.298 -28.097  23.311  1.00 31.95           C  
ATOM    603  O   LYS A  80      -3.120 -27.733  23.301  1.00 26.56           O  
ATOM    604  CB  LYS A  80      -4.865 -29.052  25.609  1.00 42.50           C  
ATOM    605  CG  LYS A  80      -5.678 -30.073  26.386  1.00 47.99           C  
ATOM    606  CD  LYS A  80      -6.978 -30.452  25.691  1.00 54.69           C  
ATOM    607  CE  LYS A  80      -7.755 -31.470  26.490  1.00 55.41           C  
ATOM    608  NZ  LYS A  80      -6.884 -32.584  26.928  1.00 54.32           N  
ATOM    609  N   LEU A  81      -5.286 -27.429  22.739  1.00 31.41           N  
ATOM    610  CA  LEU A  81      -4.996 -26.310  21.813  1.00 30.39           C  
ATOM    611  C   LEU A  81      -4.854 -24.970  22.520  1.00 30.13           C  
ATOM    612  O   LEU A  81      -5.694 -24.629  23.351  1.00 32.08           O  
ATOM    613  CB  LEU A  81      -6.055 -26.233  20.719  1.00 28.88           C  
ATOM    614  CG  LEU A  81      -6.106 -24.953  19.870  1.00 27.75           C  
ATOM    615  CD1 LEU A  81      -4.875 -24.790  19.000  1.00 26.72           C  
ATOM    616  CD2 LEU A  81      -7.356 -24.990  19.009  1.00 28.20           C  
ATOM    617  N   TYR A  82      -3.766 -24.291  22.208  1.00 31.63           N  
ATOM    618  CA  TYR A  82      -3.584 -22.927  22.674  1.00 30.44           C  
ATOM    619  C   TYR A  82      -3.303 -22.078  21.449  1.00 29.88           C  
ATOM    620  O   TYR A  82      -2.423 -22.421  20.652  1.00 31.37           O  
ATOM    621  CB  TYR A  82      -2.451 -22.827  23.695  1.00 28.48           C  
ATOM    622  CG  TYR A  82      -2.753 -23.627  24.934  1.00 31.66           C  
ATOM    623  CD1 TYR A  82      -3.433 -23.049  26.007  1.00 33.13           C  
ATOM    624  CD2 TYR A  82      -2.397 -24.975  25.017  1.00 33.95           C  
ATOM    625  CE1 TYR A  82      -3.728 -23.784  27.142  1.00 33.10           C  
ATOM    626  CE2 TYR A  82      -2.696 -25.725  26.145  1.00 35.87           C  
ATOM    627  CZ  TYR A  82      -3.361 -25.127  27.205  1.00 35.57           C  
ATOM    628  OH  TYR A  82      -3.651 -25.867  28.327  1.00 33.52           O  
ATOM    629  N   LEU A  83      -4.080 -21.007  21.282  1.00 29.78           N  
ATOM    630  CA  LEU A  83      -3.945 -20.104  20.151  1.00 28.86           C  
ATOM    631  C   LEU A  83      -3.231 -18.850  20.632  1.00 30.36           C  
ATOM    632  O   LEU A  83      -3.702 -18.179  21.554  1.00 31.39           O  
ATOM    633  CB  LEU A  83      -5.306 -19.752  19.537  1.00 27.19           C  
ATOM    634  CG  LEU A  83      -5.187 -18.808  18.336  1.00 28.18           C  
ATOM    635  CD1 LEU A  83      -4.478 -19.493  17.167  1.00 28.27           C  
ATOM    636  CD2 LEU A  83      -6.525 -18.237  17.885  1.00 27.88           C  
ATOM    637  N   GLY A  84      -2.091 -18.546  20.019  1.00 31.29           N  
ATOM    638  CA  GLY A  84      -1.308 -17.390  20.410  1.00 29.25           C  
ATOM    639  C   GLY A  84      -1.058 -16.464  19.237  1.00 29.20           C  
ATOM    640  O   GLY A  84      -0.399 -16.854  18.268  1.00 28.95           O  
ATOM    641  N   LEU A  85      -1.588 -15.243  19.299  1.00 26.85           N  
ATOM    642  CA  LEU A  85      -1.434 -14.288  18.215  1.00 26.59           C  
ATOM    643  C   LEU A  85      -0.323 -13.303  18.534  1.00 29.36           C  
ATOM    644  O   LEU A  85       0.117 -13.177  19.678  1.00 33.90           O  
ATOM    645  CB  LEU A  85      -2.748 -13.553  17.935  1.00 26.21           C  
ATOM    646  CG  LEU A  85      -3.924 -14.531  17.791  1.00 26.02           C  
ATOM    647  CD1 LEU A  85      -5.247 -13.805  17.567  1.00 25.44           C  
ATOM    648  CD2 LEU A  85      -3.663 -15.588  16.693  1.00 25.05           C  
ATOM    649  N   LYS A  86       0.135 -12.615  17.488  1.00 30.65           N  
ATOM    650  CA  LYS A  86       1.272 -11.704  17.555  1.00 31.19           C  
ATOM    651  C   LYS A  86       0.857 -10.253  17.838  1.00 31.99           C  
ATOM    652  O   LYS A  86       1.536  -9.563  18.603  1.00 35.86           O  
ATOM    653  CB  LYS A  86       2.060 -11.787  16.249  1.00 33.50           C  
ATOM    654  CG  LYS A  86       3.387 -11.048  16.231  1.00 33.99           C  
ATOM    655  CD  LYS A  86       4.020 -11.100  14.844  1.00 35.10           C  
ATOM    656  CE  LYS A  86       5.457 -10.581  14.860  1.00 35.86           C  
ATOM    657  NZ  LYS A  86       6.195 -10.855  13.607  1.00 36.18           N  
ATOM    658  N   HIS A  87      -0.228  -9.774  17.254  1.00 31.21           N  
ATOM    659  CA  HIS A  87      -0.548  -8.332  17.339  1.00 31.37           C  
ATOM    660  C   HIS A  87      -1.980  -8.064  17.819  1.00 31.53           C  
ATOM    661  O   HIS A  87      -2.446  -6.931  17.699  1.00 30.58           O  
ATOM    662  CB  HIS A  87      -0.339  -7.685  15.969  1.00 31.54           C  
ATOM    663  CG  HIS A  87       1.026  -7.766  15.393  1.00 31.28           C  
ATOM    664  ND1 HIS A  87       2.104  -7.083  15.906  1.00 32.18           N  
ATOM    665  CD2 HIS A  87       1.469  -8.414  14.317  1.00 31.19           C  
ATOM    666  CE1 HIS A  87       3.161  -7.340  15.162  1.00 33.61           C  
ATOM    667  NE2 HIS A  87       2.794  -8.139  14.190  1.00 31.30           N  
ATOM    668  N   ILE A  88      -2.649  -9.100  18.313  1.00 33.57           N  
ATOM    669  CA  ILE A  88      -4.026  -8.967  18.837  1.00 35.71           C  
ATOM    670  C   ILE A  88      -4.230 -10.044  19.905  1.00 39.67           C  
ATOM    671  O   ILE A  88      -3.505 -11.036  19.881  1.00 45.42           O  
ATOM    672  CB  ILE A  88      -5.066  -9.086  17.718  1.00 37.39           C  
ATOM    673  CG1 ILE A  88      -6.412  -8.483  18.127  1.00 39.33           C  
ATOM    674  CG2 ILE A  88      -5.215 -10.523  17.237  1.00 38.07           C  
ATOM    675  CD1 ILE A  88      -7.121  -7.744  17.010  1.00 39.76           C  
ATOM    676  N   SER A  89      -5.151  -9.817  20.831  1.00 37.80           N  
ATOM    677  CA  SER A  89      -5.496 -10.866  21.807  1.00 35.45           C  
ATOM    678  C   SER A  89      -6.321 -11.940  21.090  1.00 30.12           C  
ATOM    679  O   SER A  89      -7.090 -11.573  20.210  1.00 29.83           O  
ATOM    680  CB  SER A  89      -6.231 -10.260  22.982  1.00 35.88           C  
ATOM    681  OG  SER A  89      -6.906 -11.246  23.755  1.00 38.84           O  
ATOM    682  N   PRO A  90      -6.194 -13.239  21.421  1.00 28.77           N  
ATOM    683  CA  PRO A  90      -5.219 -13.716  22.399  1.00 28.88           C  
ATOM    684  C   PRO A  90      -3.749 -13.674  21.991  1.00 28.75           C  
ATOM    685  O   PRO A  90      -3.375 -14.280  20.998  1.00 29.12           O  
ATOM    686  CB  PRO A  90      -5.703 -15.153  22.679  1.00 28.96           C  
ATOM    687  CG  PRO A  90      -6.391 -15.571  21.409  1.00 29.43           C  
ATOM    688  CD  PRO A  90      -7.035 -14.300  20.899  1.00 30.00           C  
ATOM    689  N   PHE A  91      -2.930 -13.023  22.807  1.00 28.35           N  
ATOM    690  CA  PHE A  91      -1.509 -12.810  22.469  1.00 30.23           C  
ATOM    691  C   PHE A  91      -0.678 -14.033  22.771  1.00 32.23           C  
ATOM    692  O   PHE A  91      -1.087 -14.883  23.551  1.00 31.67           O  
ATOM    693  CB  PHE A  91      -0.949 -11.579  23.187  1.00 29.93           C  
ATOM    694  CG  PHE A  91      -1.287 -10.221  22.602  1.00 30.13           C  
ATOM    695  CD1 PHE A  91      -0.560  -9.699  21.546  1.00 31.59           C  
ATOM    696  CD2 PHE A  91      -2.314  -9.453  23.136  1.00 33.33           C  
ATOM    697  CE1 PHE A  91      -0.859  -8.453  21.030  1.00 32.32           C  
ATOM    698  CE2 PHE A  91      -2.609  -8.208  22.612  1.00 34.01           C  
ATOM    699  CZ  PHE A  91      -1.887  -7.715  21.559  1.00 32.07           C  
ATOM    700  N   ILE A  92       0.458 -14.174  22.105  1.00 32.67           N  
ATOM    701  CA  ILE A  92       1.357 -15.332  22.325  1.00 33.61           C  
ATOM    702  C   ILE A  92       1.567 -15.549  23.831  1.00 35.50           C  
ATOM    703  O   ILE A  92       1.567 -16.708  24.252  1.00 34.95           O  
ATOM    704  CB  ILE A  92       2.686 -15.072  21.593  1.00 34.88           C  
ATOM    705  CG1 ILE A  92       2.599 -15.452  20.118  1.00 35.61           C  
ATOM    706  CG2 ILE A  92       3.867 -15.754  22.285  1.00 35.88           C  
ATOM    707  CD1 ILE A  92       3.708 -14.857  19.274  1.00 36.14           C  
ATOM    708  N   GLU A  93       1.684 -14.473  24.620  1.00 35.10           N  
ATOM    709  CA  GLU A  93       2.025 -14.601  26.057  1.00 37.45           C  
ATOM    710  C   GLU A  93       0.824 -15.104  26.872  1.00 36.47           C  
ATOM    711  O   GLU A  93       1.025 -15.924  27.758  1.00 33.05           O  
ATOM    712  CB  GLU A  93       2.534 -13.251  26.556  1.00 38.27           C  
ATOM    713  CG  GLU A  93       3.886 -12.870  25.963  1.00 41.39           C  
ATOM    714  CD  GLU A  93       3.883 -12.055  24.683  1.00 40.68           C  
ATOM    715  OE1 GLU A  93       4.878 -11.346  24.469  1.00 37.30           O  
ATOM    716  OE2 GLU A  93       2.915 -12.133  23.904  1.00 42.25           O  
ATOM    717  N   ASP A  94      -0.367 -14.641  26.526  1.00 36.67           N  
ATOM    718  CA  ASP A  94      -1.590 -15.060  27.230  1.00 36.21           C  
ATOM    719  C   ASP A  94      -1.751 -16.571  27.069  1.00 34.61           C  
ATOM    720  O   ASP A  94      -2.209 -17.231  28.011  1.00 34.79           O  
ATOM    721  CB  ASP A  94      -2.784 -14.272  26.710  1.00 37.79           C  
ATOM    722  CG  ASP A  94      -2.638 -12.759  26.718  1.00 40.52           C  
ATOM    723  OD1 ASP A  94      -2.039 -12.234  27.679  1.00 42.40           O  
ATOM    724  OD2 ASP A  94      -3.157 -12.126  25.783  1.00 44.90           O  
ATOM    725  N   ALA A  95      -1.325 -17.090  25.921  1.00 34.82           N  
ATOM    726  CA  ALA A  95      -1.506 -18.516  25.610  1.00 32.79           C  
ATOM    727  C   ALA A  95      -0.503 -19.355  26.395  1.00 32.07           C  
ATOM    728  O   ALA A  95      -0.882 -20.410  26.884  1.00 33.75           O  
ATOM    729  CB  ALA A  95      -1.361 -18.707  24.133  1.00 31.66           C  
ATOM    730  N   VAL A  96       0.724 -18.869  26.494  1.00 32.75           N  
ATOM    731  CA  VAL A  96       1.771 -19.591  27.261  1.00 36.88           C  
ATOM    732  C   VAL A  96       1.361 -19.600  28.737  1.00 36.54           C  
ATOM    733  O   VAL A  96       1.551 -20.614  29.394  1.00 38.95           O  
ATOM    734  CB  VAL A  96       3.169 -18.975  27.050  1.00 37.39           C  
ATOM    735  CG1 VAL A  96       4.245 -19.766  27.778  1.00 38.71           C  
ATOM    736  CG2 VAL A  96       3.515 -18.859  25.575  1.00 38.30           C  
ATOM    737  N   GLU A  97       0.735 -18.529  29.181  1.00 40.92           N  
ATOM    738  CA  GLU A  97       0.265 -18.426  30.572  1.00 45.68           C  
ATOM    739  C   GLU A  97      -0.970 -19.312  30.733  1.00 44.23           C  
ATOM    740  O   GLU A  97      -1.110 -19.882  31.811  1.00 48.33           O  
ATOM    741  CB  GLU A  97       0.028 -16.953  30.907  1.00 49.57           C  
ATOM    742  CG  GLU A  97      -0.652 -16.728  32.255  1.00 53.38           C  
ATOM    743  CD  GLU A  97      -1.135 -15.314  32.496  1.00 55.73           C  
ATOM    744  OE1 GLU A  97      -1.049 -14.494  31.561  1.00 58.32           O  
ATOM    745  OE2 GLU A  97      -1.564 -15.021  33.624  1.00 58.88           O  
ATOM    746  N   GLN A  98      -1.783 -19.469  29.694  1.00 40.94           N  
ATOM    747  CA  GLN A  98      -2.925 -20.398  29.857  1.00 42.55           C  
ATOM    748  C   GLN A  98      -2.403 -21.835  30.012  1.00 39.86           C  
ATOM    749  O   GLN A  98      -2.966 -22.573  30.820  1.00 38.97           O  
ATOM    750  CB  GLN A  98      -3.965 -20.235  28.753  1.00 47.23           C  
ATOM    751  CG  GLN A  98      -5.355 -20.717  29.155  1.00 53.79           C  
ATOM    752  CD  GLN A  98      -5.844 -20.115  30.455  1.00 61.14           C  
ATOM    753  OE1 GLN A  98      -5.893 -18.898  30.627  1.00 65.78           O  
ATOM    754  NE2 GLN A  98      -6.213 -20.971  31.395  1.00 62.25           N  
ATOM    755  N   MET A  99      -1.347 -22.188  29.293  1.00 40.55           N  
ATOM    756  CA  MET A  99      -0.713 -23.512  29.433  1.00 41.22           C  
ATOM    757  C   MET A  99      -0.220 -23.676  30.876  1.00 42.95           C  
ATOM    758  O   MET A  99      -0.518 -24.706  31.482  1.00 48.19           O  
ATOM    759  CB  MET A  99       0.471 -23.639  28.477  1.00 39.20           C  
ATOM    760  CG  MET A  99       0.138 -23.383  27.026  1.00 41.56           C  
ATOM    761  SD  MET A  99       1.236 -24.238  25.880  1.00 38.41           S  
ATOM    762  CE  MET A  99       2.612 -23.092  25.776  1.00 37.31           C  
ATOM    763  N   HIS A 100       0.490 -22.685  31.400  1.00 39.98           N  
ATOM    764  CA  HIS A 100       0.938 -22.756  32.804  1.00 41.69           C  
ATOM    765  C   HIS A 100      -0.270 -22.921  33.718  1.00 39.14           C  
ATOM    766  O   HIS A 100      -0.276 -23.811  34.564  1.00 38.73           O  
ATOM    767  CB  HIS A 100       1.787 -21.541  33.187  1.00 42.89           C  
ATOM    768  CG  HIS A 100       2.298 -21.645  34.578  1.00 47.62           C  
ATOM    769  ND1 HIS A 100       3.126 -22.673  34.970  1.00 51.00           N  
ATOM    770  CD2 HIS A 100       2.092 -20.898  35.658  1.00 50.52           C  
ATOM    771  CE1 HIS A 100       3.422 -22.525  36.249  1.00 53.39           C  
ATOM    772  NE2 HIS A 100       2.798 -21.451  36.687  1.00 53.18           N  
ATOM    773  N   ASN A 101      -1.278 -22.089  33.521  1.00 37.80           N  
ATOM    774  CA  ASN A 101      -2.414 -22.133  34.425  1.00 39.22           C  
ATOM    775  C   ASN A 101      -3.301 -23.357  34.212  1.00 40.60           C  
ATOM    776  O   ASN A 101      -4.265 -23.531  34.963  1.00 40.83           O  
ATOM    777  CB  ASN A 101      -3.219 -20.847  34.285  1.00 40.55           C  
ATOM    778  CG  ASN A 101      -2.409 -19.622  34.664  1.00 43.68           C  
ATOM    779  OD1 ASN A 101      -1.346 -19.725  35.289  1.00 47.49           O  
ATOM    780  ND2 ASN A 101      -2.901 -18.453  34.285  1.00 44.51           N  
ATOM    781  N   ASP A 102      -2.993 -24.199  33.223  1.00 43.22           N  
ATOM    782  CA  ASP A 102      -3.680 -25.467  33.003  1.00 40.00           C  
ATOM    783  C   ASP A 102      -2.788 -26.671  33.298  1.00 36.45           C  
ATOM    784  O   ASP A 102      -3.136 -27.794  32.930  1.00 40.27           O  
ATOM    785  CB  ASP A 102      -4.194 -25.552  31.562  1.00 43.17           C  
ATOM    786  CG  ASP A 102      -5.402 -24.665  31.304  1.00 46.84           C  
ATOM    787  OD1 ASP A 102      -6.117 -24.304  32.264  1.00 49.22           O  
ATOM    788  OD2 ASP A 102      -5.648 -24.341  30.123  1.00 49.23           O  
ATOM    789  N   GLY A 103      -1.631 -26.460  33.921  1.00 36.10           N  
ATOM    790  CA  GLY A 103      -0.752 -27.560  34.260  1.00 38.22           C  
ATOM    791  C   GLY A 103       0.050 -28.142  33.107  1.00 40.67           C  
ATOM    792  O   GLY A 103       0.529 -29.278  33.213  1.00 38.42           O  
ATOM    793  N   ILE A 104       0.220 -27.397  32.016  1.00 44.18           N  
ATOM    794  CA  ILE A 104       0.985 -27.887  30.877  1.00 44.86           C  
ATOM    795  C   ILE A 104       2.472 -27.694  31.158  1.00 44.39           C  
ATOM    796  O   ILE A 104       2.888 -26.649  31.656  1.00 45.35           O  
ATOM    797  CB  ILE A 104       0.555 -27.162  29.583  1.00 46.91           C  
ATOM    798  CG1 ILE A 104      -0.862 -27.575  29.165  1.00 45.64           C  
ATOM    799  CG2 ILE A 104       1.546 -27.415  28.453  1.00 47.87           C  
ATOM    800  CD1 ILE A 104      -0.981 -29.016  28.717  1.00 44.47           C  
ATOM    801  N   THR A 105       3.270 -28.722  30.846  1.00 47.98           N  
ATOM    802  CA  THR A 105       4.719 -28.685  31.034  1.00 51.36           C  
ATOM    803  C   THR A 105       5.498 -28.681  29.720  1.00 51.04           C  
ATOM    804  O   THR A 105       6.486 -27.952  29.589  1.00 54.34           O  
ATOM    805  CB  THR A 105       5.181 -29.861  31.897  1.00 51.07           C  
ATOM    806  OG1 THR A 105       5.358 -31.030  31.086  1.00 47.41           O  
ATOM    807  CG2 THR A 105       4.167 -30.153  32.992  1.00 51.00           C  
ATOM    808  N   GLU A 106       5.083 -29.497  28.754  1.00 47.71           N  
ATOM    809  CA  GLU A 106       5.694 -29.535  27.436  1.00 47.26           C  
ATOM    810  C   GLU A 106       4.678 -29.065  26.402  1.00 41.73           C  
ATOM    811  O   GLU A 106       3.464 -29.135  26.616  1.00 36.07           O  
ATOM    812  CB  GLU A 106       6.176 -30.951  27.083  1.00 50.14           C  
ATOM    813  CG  GLU A 106       7.676 -31.190  27.272  1.00 54.36           C  
ATOM    814  CD  GLU A 106       8.033 -32.656  27.509  1.00 58.56           C  
ATOM    815  OE1 GLU A 106       9.233 -32.956  27.741  1.00 61.20           O  
ATOM    816  OE2 GLU A 106       7.114 -33.514  27.466  1.00 55.39           O  
ATOM    817  N   ALA A 107       5.188 -28.594  25.268  1.00 38.78           N  
ATOM    818  CA  ALA A 107       4.299 -28.216  24.184  1.00 35.59           C  
ATOM    819  C   ALA A 107       5.066 -28.187  22.869  1.00 33.76           C  
ATOM    820  O   ALA A 107       6.289 -27.984  22.844  1.00 29.14           O  
ATOM    821  CB  ALA A 107       3.638 -26.861  24.452  1.00 35.78           C  
ATOM    822  N   ILE A 108       4.323 -28.402  21.778  1.00 31.92           N  
ATOM    823  CA  ILE A 108       4.810 -28.224  20.416  1.00 31.55           C  
ATOM    824  C   ILE A 108       4.131 -26.994  19.823  1.00 28.64           C  
ATOM    825  O   ILE A 108       2.930 -26.778  20.023  1.00 32.34           O  
ATOM    826  CB  ILE A 108       4.560 -29.485  19.560  1.00 33.37           C  
ATOM    827  CG1 ILE A 108       5.431 -30.630  20.069  1.00 37.54           C  
ATOM    828  CG2 ILE A 108       4.876 -29.241  18.084  1.00 31.68           C  
ATOM    829  CD1 ILE A 108       5.050 -31.995  19.509  1.00 39.84           C  
ATOM    830  N   THR A 109       4.902 -26.182  19.103  1.00 25.69           N  
ATOM    831  CA  THR A 109       4.398 -24.960  18.496  1.00 24.70           C  
ATOM    832  C   THR A 109       4.470 -25.058  16.972  1.00 24.71           C  
ATOM    833  O   THR A 109       5.235 -25.853  16.410  1.00 23.74           O  
ATOM    834  CB  THR A 109       5.191 -23.737  18.973  1.00 24.67           C  
ATOM    835  OG1 THR A 109       6.467 -23.698  18.320  1.00 21.61           O  
ATOM    836  CG2 THR A 109       5.416 -23.816  20.467  1.00 26.00           C  
ATOM    837  N   VAL A 110       3.672 -24.220  16.313  1.00 22.42           N  
ATOM    838  CA  VAL A 110       3.700 -24.123  14.863  1.00 21.54           C  
ATOM    839  C   VAL A 110       3.017 -22.817  14.465  1.00 20.09           C  
ATOM    840  O   VAL A 110       2.009 -22.424  15.061  1.00 19.77           O  
ATOM    841  CB  VAL A 110       3.057 -25.359  14.199  1.00 23.77           C  
ATOM    842  CG1 VAL A 110       1.602 -25.536  14.648  1.00 24.86           C  
ATOM    843  CG2 VAL A 110       3.185 -25.288  12.658  1.00 23.49           C  
ATOM    844  N   VAL A 111       3.585 -22.143  13.462  1.00 18.34           N  
ATOM    845  CA  VAL A 111       3.103 -20.845  13.008  1.00 16.68           C  
ATOM    846  C   VAL A 111       2.318 -21.048  11.723  1.00 16.76           C  
ATOM    847  O   VAL A 111       2.676 -21.896  10.894  1.00 14.03           O  
ATOM    848  CB  VAL A 111       4.264 -19.857  12.777  1.00 16.19           C  
ATOM    849  CG1 VAL A 111       3.726 -18.525  12.238  1.00 15.49           C  
ATOM    850  CG2 VAL A 111       5.092 -19.671  14.048  1.00 17.27           C  
ATOM    851  N   LEU A 112       1.255 -20.265  11.549  1.00 17.71           N  
ATOM    852  CA  LEU A 112       0.423 -20.447  10.371  1.00 18.35           C  
ATOM    853  C   LEU A 112       1.051 -19.762   9.177  1.00 18.51           C  
ATOM    854  O   LEU A 112       0.436 -18.902   8.534  1.00 21.22           O  
ATOM    855  CB  LEU A 112      -1.003 -19.964  10.649  1.00 19.24           C  
ATOM    856  CG  LEU A 112      -1.697 -21.020  11.507  1.00 19.08           C  
ATOM    857  CD1 LEU A 112      -3.113 -20.639  11.886  1.00 19.25           C  
ATOM    858  CD2 LEU A 112      -1.639 -22.337  10.764  1.00 19.19           C  
ATOM    859  N   ALA A 113       2.299 -20.139   8.887  1.00 17.36           N  
ATOM    860  CA  ALA A 113       3.032 -19.611   7.760  1.00 16.48           C  
ATOM    861  C   ALA A 113       4.035 -20.700   7.413  1.00 16.75           C  
ATOM    862  O   ALA A 113       4.780 -21.149   8.301  1.00 15.58           O  
ATOM    863  CB  ALA A 113       3.729 -18.290   8.053  1.00 16.12           C  
ATOM    864  N   PRO A 114       4.063 -21.162   6.157  1.00 16.27           N  
ATOM    865  CA  PRO A 114       4.850 -22.363   5.854  1.00 16.55           C  
ATOM    866  C   PRO A 114       6.346 -22.111   5.712  1.00 15.72           C  
ATOM    867  O   PRO A 114       7.107 -23.082   5.823  1.00 15.85           O  
ATOM    868  CB  PRO A 114       4.225 -22.881   4.551  1.00 16.34           C  
ATOM    869  CG  PRO A 114       3.567 -21.693   3.938  1.00 16.38           C  
ATOM    870  CD  PRO A 114       3.214 -20.736   5.031  1.00 16.31           C  
ATOM    871  N   HIS A 115       6.789 -20.865   5.482  1.00 14.81           N  
ATOM    872  CA  HIS A 115       8.206 -20.540   5.339  1.00 14.32           C  
ATOM    873  C   HIS A 115       8.775 -20.007   6.638  1.00 14.74           C  
ATOM    874  O   HIS A 115       8.093 -19.316   7.401  1.00 14.98           O  
ATOM    875  CB  HIS A 115       8.426 -19.499   4.238  1.00 13.90           C  
ATOM    876  CG  HIS A 115       7.714 -19.850   2.975  1.00 13.67           C  
ATOM    877  ND1 HIS A 115       6.478 -19.313   2.657  1.00 14.18           N  
ATOM    878  CD2 HIS A 115       8.012 -20.731   1.996  1.00 12.80           C  
ATOM    879  CE1 HIS A 115       6.074 -19.829   1.504  1.00 14.43           C  
ATOM    880  NE2 HIS A 115       6.985 -20.693   1.084  1.00 13.70           N  
ATOM    881  N   TYR A 116      10.030 -20.364   6.892  1.00 17.47           N  
ATOM    882  CA  TYR A 116      10.754 -19.825   8.034  1.00 20.22           C  
ATOM    883  C   TYR A 116      11.320 -18.440   7.744  1.00 22.00           C  
ATOM    884  O   TYR A 116      11.949 -18.202   6.706  1.00 20.65           O  
ATOM    885  CB  TYR A 116      11.913 -20.727   8.443  1.00 21.68           C  
ATOM    886  CG  TYR A 116      12.638 -20.138   9.616  1.00 22.34           C  
ATOM    887  CD1 TYR A 116      12.160 -20.339  10.896  1.00 23.25           C  
ATOM    888  CD2 TYR A 116      13.779 -19.344   9.444  1.00 25.14           C  
ATOM    889  CE1 TYR A 116      12.794 -19.789  11.991  1.00 24.93           C  
ATOM    890  CE2 TYR A 116      14.429 -18.783  10.541  1.00 27.09           C  
ATOM    891  CZ  TYR A 116      13.929 -19.012  11.816  1.00 26.19           C  
ATOM    892  OH  TYR A 116      14.532 -18.495  12.928  1.00 26.41           O  
ATOM    893  N   SER A 117      11.168 -17.555   8.723  1.00 24.90           N  
ATOM    894  CA  SER A 117      11.738 -16.220   8.663  1.00 28.71           C  
ATOM    895  C   SER A 117      12.083 -15.767  10.074  1.00 29.44           C  
ATOM    896  O   SER A 117      11.368 -16.090  11.026  1.00 27.52           O  
ATOM    897  CB  SER A 117      10.765 -15.242   8.018  1.00 31.01           C  
ATOM    898  OG  SER A 117      11.393 -14.006   7.836  1.00 34.62           O  
ATOM    899  N   SER A 118      13.188 -15.022  10.203  1.00 30.97           N  
ATOM    900  CA  SER A 118      13.510 -14.410  11.488  1.00 34.67           C  
ATOM    901  C   SER A 118      12.490 -13.340  11.872  1.00 37.28           C  
ATOM    902  O   SER A 118      12.238 -13.116  13.060  1.00 40.40           O  
ATOM    903  CB  SER A 118      14.918 -13.814  11.469  1.00 38.79           C  
ATOM    904  OG  SER A 118      14.958 -12.510  10.891  1.00 40.16           O  
ATOM    905  N   PHE A 119      11.882 -12.682  10.880  1.00 40.01           N  
ATOM    906  CA  PHE A 119      10.881 -11.658  11.142  1.00 39.86           C  
ATOM    907  C   PHE A 119       9.554 -12.250  11.573  1.00 37.30           C  
ATOM    908  O   PHE A 119       8.747 -11.561  12.217  1.00 38.44           O  
ATOM    909  CB  PHE A 119      10.663 -10.810   9.890  1.00 44.93           C  
ATOM    910  CG  PHE A 119       9.793  -9.609  10.117  1.00 53.46           C  
ATOM    911  CD1 PHE A 119      10.007  -8.782  11.211  1.00 54.32           C  
ATOM    912  CD2 PHE A 119       8.772  -9.292   9.231  1.00 58.06           C  
ATOM    913  CE1 PHE A 119       9.209  -7.671  11.423  1.00 55.37           C  
ATOM    914  CE2 PHE A 119       7.978  -8.177   9.444  1.00 58.20           C  
ATOM    915  CZ  PHE A 119       8.195  -7.371  10.543  1.00 56.71           C  
ATOM    916  N   SER A 120       9.315 -13.508  11.206  1.00 34.96           N  
ATOM    917  CA  SER A 120       8.035 -14.167  11.421  1.00 31.10           C  
ATOM    918  C   SER A 120       8.220 -15.333  12.392  1.00 28.82           C  
ATOM    919  O   SER A 120       8.228 -15.133  13.610  1.00 29.20           O  
ATOM    920  CB  SER A 120       7.470 -14.630  10.087  1.00 30.38           C  
ATOM    921  OG  SER A 120       8.259 -15.690   9.551  1.00 28.94           O  
ATOM    922  N   VAL A 121       8.401 -16.552  11.863  1.00 26.60           N  
ATOM    923  CA  VAL A 121       8.475 -17.744  12.715  1.00 24.73           C  
ATOM    924  C   VAL A 121       9.489 -17.532  13.836  1.00 22.81           C  
ATOM    925  O   VAL A 121       9.230 -17.844  15.011  1.00 19.52           O  
ATOM    926  CB  VAL A 121       8.795 -18.996  11.866  1.00 23.86           C  
ATOM    927  CG1 VAL A 121       9.028 -20.226  12.740  1.00 22.06           C  
ATOM    928  CG2 VAL A 121       7.669 -19.269  10.875  1.00 23.34           C  
ATOM    929  N   GLY A 122      10.642 -16.958  13.491  1.00 25.62           N  
ATOM    930  CA  GLY A 122      11.674 -16.708  14.486  1.00 25.56           C  
ATOM    931  C   GLY A 122      11.208 -15.782  15.596  1.00 27.50           C  
ATOM    932  O   GLY A 122      11.466 -16.029  16.774  1.00 27.90           O  
ATOM    933  N   SER A 123      10.498 -14.724  15.253  1.00 27.80           N  
ATOM    934  CA  SER A 123       9.976 -13.800  16.277  1.00 29.40           C  
ATOM    935  C   SER A 123       8.924 -14.488  17.176  1.00 31.17           C  
ATOM    936  O   SER A 123       9.015 -14.352  18.413  1.00 29.67           O  
ATOM    937  CB  SER A 123       9.458 -12.538  15.627  1.00 29.99           C  
ATOM    938  OG  SER A 123       8.753 -11.722  16.553  1.00 36.68           O  
ATOM    939  N   TYR A 124       7.969 -15.195  16.576  1.00 29.74           N  
ATOM    940  CA  TYR A 124       6.909 -15.886  17.334  1.00 31.34           C  
ATOM    941  C   TYR A 124       7.523 -16.891  18.314  1.00 30.72           C  
ATOM    942  O   TYR A 124       7.010 -17.022  19.426  1.00 29.16           O  
ATOM    943  CB  TYR A 124       5.960 -16.631  16.385  1.00 33.78           C  
ATOM    944  CG  TYR A 124       5.024 -15.925  15.414  1.00 35.50           C  
ATOM    945  CD1 TYR A 124       5.509 -15.071  14.441  1.00 39.19           C  
ATOM    946  CD2 TYR A 124       3.662 -16.182  15.413  1.00 39.79           C  
ATOM    947  CE1 TYR A 124       4.682 -14.466  13.520  1.00 40.33           C  
ATOM    948  CE2 TYR A 124       2.816 -15.579  14.502  1.00 39.26           C  
ATOM    949  CZ  TYR A 124       3.326 -14.715  13.552  1.00 42.81           C  
ATOM    950  OH  TYR A 124       2.540 -14.094  12.631  1.00 41.89           O  
ATOM    951  N   ASP A 125       8.617 -17.549  17.930  1.00 31.22           N  
ATOM    952  CA  ASP A 125       9.215 -18.630  18.759  1.00 30.92           C  
ATOM    953  C   ASP A 125       9.962 -18.048  19.961  1.00 31.43           C  
ATOM    954  O   ASP A 125       9.899 -18.671  21.018  1.00 30.08           O  
ATOM    955  CB  ASP A 125      10.047 -19.578  17.907  1.00 30.47           C  
ATOM    956  CG  ASP A 125       9.288 -20.433  16.907  1.00 30.68           C  
ATOM    957  OD1 ASP A 125       8.049 -20.388  16.920  1.00 30.74           O  
ATOM    958  OD2 ASP A 125       9.951 -21.134  16.128  1.00 28.84           O  
ATOM    959  N   LYS A 126      10.578 -16.879  19.810  1.00 36.06           N  
ATOM    960  CA  LYS A 126      11.377 -16.253  20.897  1.00 42.60           C  
ATOM    961  C   LYS A 126      10.445 -15.754  22.012  1.00 40.22           C  
ATOM    962  O   LYS A 126      10.781 -15.930  23.183  1.00 37.48           O  
ATOM    963  CB  LYS A 126      12.215 -15.134  20.267  1.00 46.97           C  
ATOM    964  CG  LYS A 126      12.952 -14.218  21.224  1.00 53.98           C  
ATOM    965  CD  LYS A 126      14.183 -13.594  20.581  1.00 62.56           C  
ATOM    966  CE  LYS A 126      14.668 -12.360  21.276  1.00 67.73           C  
ATOM    967  NZ  LYS A 126      14.268 -11.144  20.563  1.00 67.53           N  
ATOM    968  N   ARG A 127       9.313 -15.182  21.623  1.00 40.62           N  
ATOM    969  CA  ARG A 127       8.330 -14.651  22.587  1.00 40.03           C  
ATOM    970  C   ARG A 127       7.711 -15.838  23.317  1.00 39.90           C  
ATOM    971  O   ARG A 127       7.525 -15.735  24.530  1.00 45.25           O  
ATOM    972  CB  ARG A 127       7.284 -13.832  21.827  1.00 39.40           C  
ATOM    973  CG  ARG A 127       7.477 -12.329  21.939  1.00 42.45           C  
ATOM    974  CD  ARG A 127       6.555 -11.573  21.003  1.00 44.37           C  
ATOM    975  NE  ARG A 127       5.169 -11.557  21.476  1.00 43.27           N  
ATOM    976  CZ  ARG A 127       4.138 -11.306  20.692  1.00 44.39           C  
ATOM    977  NH1 ARG A 127       4.350 -10.869  19.468  1.00 45.61           N  
ATOM    978  NH2 ARG A 127       2.907 -11.496  21.128  1.00 43.14           N  
ATOM    979  N   ALA A 128       7.432 -16.922  22.599  1.00 37.63           N  
ATOM    980  CA  ALA A 128       6.931 -18.119  23.303  1.00 36.09           C  
ATOM    981  C   ALA A 128       8.030 -18.607  24.245  1.00 34.71           C  
ATOM    982  O   ALA A 128       7.703 -18.952  25.380  1.00 36.75           O  
ATOM    983  CB  ALA A 128       6.456 -19.175  22.342  1.00 33.29           C  
ATOM    984  N   ASP A 129       9.282 -18.571  23.793  1.00 33.54           N  
ATOM    985  CA  ASP A 129      10.393 -19.051  24.646  1.00 36.17           C  
ATOM    986  C   ASP A 129      10.510 -18.175  25.910  1.00 35.31           C  
ATOM    987  O   ASP A 129      10.639 -18.743  27.003  1.00 29.25           O  
ATOM    988  CB  ASP A 129      11.695 -19.184  23.862  1.00 36.61           C  
ATOM    989  CG  ASP A 129      11.834 -20.407  22.968  1.00 40.33           C  
ATOM    990  OD1 ASP A 129      11.182 -21.428  23.253  1.00 46.35           O  
ATOM    991  OD2 ASP A 129      12.608 -20.319  22.004  1.00 38.96           O  
ATOM    992  N   GLU A 130      10.458 -16.852  25.755  1.00 36.33           N  
ATOM    993  CA  GLU A 130      10.595 -15.924  26.893  1.00 39.88           C  
ATOM    994  C   GLU A 130       9.482 -16.165  27.916  1.00 41.88           C  
ATOM    995  O   GLU A 130       9.793 -16.252  29.109  1.00 45.96           O  
ATOM    996  CB  GLU A 130      10.561 -14.486  26.390  1.00 42.20           C  
ATOM    997  CG  GLU A 130      11.918 -13.992  25.906  1.00 44.80           C  
ATOM    998  CD  GLU A 130      11.905 -13.109  24.676  1.00 48.33           C  
ATOM    999  OE1 GLU A 130      13.006 -12.729  24.236  1.00 51.25           O  
ATOM   1000  OE2 GLU A 130      10.818 -12.801  24.163  1.00 49.79           O  
ATOM   1001  N   GLU A 131       8.241 -16.259  27.461  1.00 40.37           N  
ATOM   1002  CA  GLU A 131       7.113 -16.413  28.400  1.00 41.04           C  
ATOM   1003  C   GLU A 131       7.198 -17.795  29.051  1.00 36.22           C  
ATOM   1004  O   GLU A 131       6.963 -17.900  30.238  1.00 36.04           O  
ATOM   1005  CB  GLU A 131       5.765 -16.171  27.717  1.00 41.62           C  
ATOM   1006  CG  GLU A 131       4.600 -16.096  28.697  1.00 45.24           C  
ATOM   1007  CD  GLU A 131       4.369 -14.732  29.310  1.00 46.53           C  
ATOM   1008  OE1 GLU A 131       5.122 -13.794  28.983  1.00 44.43           O  
ATOM   1009  OE2 GLU A 131       3.423 -14.606  30.105  1.00 49.75           O  
ATOM   1010  N   ALA A 132       7.527 -18.802  28.270  1.00 33.39           N  
ATOM   1011  CA  ALA A 132       7.566 -20.169  28.799  1.00 33.08           C  
ATOM   1012  C   ALA A 132       8.703 -20.272  29.791  1.00 34.79           C  
ATOM   1013  O   ALA A 132       8.606 -21.054  30.731  1.00 36.99           O  
ATOM   1014  CB  ALA A 132       7.727 -21.159  27.685  1.00 30.81           C  
ATOM   1015  N   ALA A 133       9.760 -19.506  29.537  1.00 38.15           N  
ATOM   1016  CA  ALA A 133      10.883 -19.530  30.467  1.00 38.95           C  
ATOM   1017  C   ALA A 133      10.452 -19.106  31.870  1.00 45.10           C  
ATOM   1018  O   ALA A 133      11.039 -19.552  32.857  1.00 47.62           O  
ATOM   1019  CB  ALA A 133      11.997 -18.628  29.961  1.00 40.19           C  
ATOM   1020  N   LYS A 134       9.430 -18.251  31.970  1.00 48.20           N  
ATOM   1021  CA  LYS A 134       8.931 -17.823  33.266  1.00 44.84           C  
ATOM   1022  C   LYS A 134       8.386 -18.998  34.075  1.00 44.40           C  
ATOM   1023  O   LYS A 134       8.488 -19.003  35.305  1.00 51.82           O  
ATOM   1024  CB  LYS A 134       7.825 -16.783  33.095  1.00 43.59           C  
ATOM   1025  CG  LYS A 134       8.285 -15.502  32.441  1.00 44.11           C  
ATOM   1026  CD  LYS A 134       7.131 -14.529  32.309  1.00 42.17           C  
ATOM   1027  CE  LYS A 134       7.501 -13.316  31.504  1.00 41.91           C  
ATOM   1028  NZ  LYS A 134       6.310 -12.449  31.297  1.00 44.74           N  
ATOM   1029  N   TYR A 135       7.787 -19.960  33.401  1.00 43.21           N  
ATOM   1030  CA  TYR A 135       7.138 -21.059  34.136  1.00 44.99           C  
ATOM   1031  C   TYR A 135       7.868 -22.360  33.902  1.00 42.11           C  
ATOM   1032  O   TYR A 135       7.413 -23.403  34.378  1.00 38.57           O  
ATOM   1033  CB  TYR A 135       5.690 -21.150  33.640  1.00 46.51           C  
ATOM   1034  CG  TYR A 135       5.013 -19.822  33.332  1.00 47.03           C  
ATOM   1035  CD1 TYR A 135       4.543 -19.005  34.351  1.00 45.30           C  
ATOM   1036  CD2 TYR A 135       4.824 -19.401  32.023  1.00 49.38           C  
ATOM   1037  CE1 TYR A 135       3.919 -17.803  34.080  1.00 46.58           C  
ATOM   1038  CE2 TYR A 135       4.203 -18.200  31.739  1.00 51.13           C  
ATOM   1039  CZ  TYR A 135       3.748 -17.398  32.769  1.00 49.28           C  
ATOM   1040  OH  TYR A 135       3.138 -16.214  32.496  1.00 48.97           O  
ATOM   1041  N   GLY A 136       8.990 -22.289  33.198  1.00 43.59           N  
ATOM   1042  CA  GLY A 136       9.759 -23.492  32.861  1.00 44.60           C  
ATOM   1043  C   GLY A 136       9.011 -24.412  31.909  1.00 45.52           C  
ATOM   1044  O   GLY A 136       8.985 -25.622  32.161  1.00 44.04           O  
ATOM   1045  N   ILE A 137       8.417 -23.876  30.851  1.00 45.88           N  
ATOM   1046  CA  ILE A 137       7.767 -24.825  29.908  1.00 47.09           C  
ATOM   1047  C   ILE A 137       8.754 -25.222  28.792  1.00 42.54           C  
ATOM   1048  O   ILE A 137       9.499 -24.348  28.324  1.00 39.56           O  
ATOM   1049  CB  ILE A 137       6.422 -24.295  29.350  1.00 45.43           C  
ATOM   1050  CG1 ILE A 137       5.317 -24.403  30.400  1.00 46.01           C  
ATOM   1051  CG2 ILE A 137       6.020 -24.994  28.054  1.00 44.15           C  
ATOM   1052  CD1 ILE A 137       4.461 -23.158  30.523  1.00 47.05           C  
ATOM   1053  N   GLN A 138       8.779 -26.507  28.449  1.00 38.48           N  
ATOM   1054  CA  GLN A 138       9.608 -26.949  27.312  1.00 40.59           C  
ATOM   1055  C   GLN A 138       8.797 -26.761  26.012  1.00 38.23           C  
ATOM   1056  O   GLN A 138       7.630 -27.147  25.985  1.00 35.98           O  
ATOM   1057  CB  GLN A 138      10.129 -28.373  27.540  1.00 44.36           C  
ATOM   1058  CG  GLN A 138      11.306 -28.449  28.509  1.00 51.70           C  
ATOM   1059  CD  GLN A 138      12.566 -29.021  27.899  1.00 60.19           C  
ATOM   1060  OE1 GLN A 138      12.633 -29.305  26.704  1.00 69.71           O  
ATOM   1061  NE2 GLN A 138      13.586 -29.182  28.722  1.00 59.91           N  
ATOM   1062  N   LEU A 139       9.407 -26.135  25.004  1.00 38.00           N  
ATOM   1063  CA  LEU A 139       8.747 -25.916  23.730  1.00 34.28           C  
ATOM   1064  C   LEU A 139       9.575 -26.516  22.606  1.00 33.14           C  
ATOM   1065  O   LEU A 139      10.799 -26.338  22.567  1.00 32.00           O  
ATOM   1066  CB  LEU A 139       8.561 -24.421  23.444  1.00 33.09           C  
ATOM   1067  CG  LEU A 139       7.683 -23.641  24.407  1.00 32.53           C  
ATOM   1068  CD1 LEU A 139       7.615 -22.198  23.921  1.00 32.73           C  
ATOM   1069  CD2 LEU A 139       6.292 -24.269  24.490  1.00 32.40           C  
ATOM   1070  N   THR A 140       8.900 -27.197  21.682  1.00 31.65           N  
ATOM   1071  CA  THR A 140       9.524 -27.678  20.459  1.00 29.81           C  
ATOM   1072  C   THR A 140       8.830 -27.005  19.280  1.00 28.55           C  
ATOM   1073  O   THR A 140       7.610 -27.139  19.106  1.00 27.80           O  
ATOM   1074  CB  THR A 140       9.459 -29.202  20.355  1.00 33.36           C  
ATOM   1075  OG1 THR A 140       9.576 -29.760  21.667  1.00 37.01           O  
ATOM   1076  CG2 THR A 140      10.585 -29.735  19.501  1.00 33.88           C  
ATOM   1077  N   HIS A 141       9.626 -26.269  18.526  1.00 27.07           N  
ATOM   1078  CA  HIS A 141       9.058 -25.419  17.460  1.00 25.38           C  
ATOM   1079  C   HIS A 141       9.180 -25.963  16.035  1.00 24.43           C  
ATOM   1080  O   HIS A 141      10.262 -26.359  15.623  1.00 25.14           O  
ATOM   1081  CB  HIS A 141       9.758 -24.054  17.492  1.00 26.21           C  
ATOM   1082  CG  HIS A 141       9.770 -23.357  18.804  1.00 26.97           C  
ATOM   1083  ND1 HIS A 141       8.681 -22.667  19.289  1.00 25.57           N  
ATOM   1084  CD2 HIS A 141      10.739 -23.218  19.714  1.00 25.50           C  
ATOM   1085  CE1 HIS A 141       8.982 -22.152  20.461  1.00 26.97           C  
ATOM   1086  NE2 HIS A 141      10.222 -22.476  20.740  1.00 26.30           N  
ATOM   1087  N   VAL A 142       8.063 -25.995  15.324  1.00 22.95           N  
ATOM   1088  CA  VAL A 142       8.099 -26.270  13.874  1.00 21.20           C  
ATOM   1089  C   VAL A 142       8.652 -24.968  13.275  1.00 20.03           C  
ATOM   1090  O   VAL A 142       8.352 -23.898  13.807  1.00 17.85           O  
ATOM   1091  CB  VAL A 142       6.728 -26.653  13.264  1.00 20.80           C  
ATOM   1092  CG1 VAL A 142       6.692 -26.544  11.745  1.00 21.14           C  
ATOM   1093  CG2 VAL A 142       6.232 -28.012  13.732  1.00 20.22           C  
ATOM   1094  N   LYS A 143       9.460 -25.073  12.245  1.00 19.74           N  
ATOM   1095  CA  LYS A 143      10.136 -23.889  11.681  1.00 20.49           C  
ATOM   1096  C   LYS A 143       9.565 -23.629  10.297  1.00 18.41           C  
ATOM   1097  O   LYS A 143       9.256 -22.478  10.028  1.00 19.20           O  
ATOM   1098  CB  LYS A 143      11.650 -24.151  11.699  1.00 22.26           C  
ATOM   1099  CG  LYS A 143      12.245 -24.441  13.063  1.00 22.97           C  
ATOM   1100  CD  LYS A 143      11.940 -23.335  14.059  1.00 26.63           C  
ATOM   1101  CE  LYS A 143      12.952 -23.220  15.146  1.00 26.28           C  
ATOM   1102  NZ  LYS A 143      12.769 -21.959  15.866  1.00 27.11           N  
ATOM   1103  N   HIS A 144       9.406 -24.681   9.503  1.00 17.80           N  
ATOM   1104  CA  HIS A 144       8.890 -24.579   8.117  1.00 17.66           C  
ATOM   1105  C   HIS A 144       8.129 -25.864   7.741  1.00 17.07           C  
ATOM   1106  O   HIS A 144       8.236 -26.846   8.468  1.00 18.33           O  
ATOM   1107  CB  HIS A 144      10.007 -24.155   7.147  1.00 17.25           C  
ATOM   1108  CG  HIS A 144      11.217 -25.018   7.170  1.00 17.16           C  
ATOM   1109  ND1 HIS A 144      12.433 -24.568   6.719  1.00 17.61           N  
ATOM   1110  CD2 HIS A 144      11.416 -26.269   7.573  1.00 17.52           C  
ATOM   1111  CE1 HIS A 144      13.332 -25.516   6.879  1.00 17.63           C  
ATOM   1112  NE2 HIS A 144      12.743 -26.545   7.426  1.00 18.65           N  
ATOM   1113  N   TYR A 145       7.394 -25.844   6.624  1.00 15.95           N  
ATOM   1114  CA  TYR A 145       6.608 -27.016   6.150  1.00 15.80           C  
ATOM   1115  C   TYR A 145       6.304 -26.864   4.655  1.00 14.72           C  
ATOM   1116  O   TYR A 145       5.551 -27.649   4.102  1.00 14.78           O  
ATOM   1117  CB  TYR A 145       5.389 -27.257   7.053  1.00 15.34           C  
ATOM   1118  CG  TYR A 145       4.466 -26.102   7.403  1.00 16.26           C  
ATOM   1119  CD1 TYR A 145       3.387 -25.778   6.592  1.00 14.91           C  
ATOM   1120  CD2 TYR A 145       4.637 -25.386   8.581  1.00 16.53           C  
ATOM   1121  CE1 TYR A 145       2.527 -24.748   6.920  1.00 15.51           C  
ATOM   1122  CE2 TYR A 145       3.784 -24.355   8.920  1.00 16.56           C  
ATOM   1123  CZ  TYR A 145       2.731 -24.030   8.088  1.00 15.97           C  
ATOM   1124  OH  TYR A 145       1.895 -23.018   8.425  1.00 14.87           O  
ATOM   1125  N   TYR A 146       6.854 -25.834   4.041  1.00 14.70           N  
ATOM   1126  CA  TYR A 146       6.700 -25.591   2.591  1.00 14.78           C  
ATOM   1127  C   TYR A 146       7.119 -26.802   1.765  1.00 15.33           C  
ATOM   1128  O   TYR A 146       6.641 -26.997   0.656  1.00 16.82           O  
ATOM   1129  CB  TYR A 146       7.540 -24.362   2.237  1.00 14.04           C  
ATOM   1130  CG  TYR A 146       9.036 -24.557   2.027  1.00 13.86           C  
ATOM   1131  CD1 TYR A 146       9.545 -24.978   0.804  1.00 13.27           C  
ATOM   1132  CD2 TYR A 146       9.941 -24.300   3.048  1.00 13.49           C  
ATOM   1133  CE1 TYR A 146      10.900 -25.171   0.614  1.00 13.29           C  
ATOM   1134  CE2 TYR A 146      11.301 -24.480   2.866  1.00 13.59           C  
ATOM   1135  CZ  TYR A 146      11.785 -24.914   1.647  1.00 13.61           C  
ATOM   1136  OH  TYR A 146      13.117 -25.089   1.463  1.00 14.11           O  
ATOM   1137  N   GLU A 147       8.056 -27.573   2.286  1.00 16.54           N  
ATOM   1138  CA  GLU A 147       8.585 -28.719   1.559  1.00 15.76           C  
ATOM   1139  C   GLU A 147       7.823 -30.017   1.837  1.00 14.48           C  
ATOM   1140  O   GLU A 147       8.049 -31.011   1.137  1.00 13.48           O  
ATOM   1141  CB  GLU A 147      10.072 -28.912   1.880  1.00 15.74           C  
ATOM   1142  CG  GLU A 147      10.818 -29.844   0.910  1.00 16.18           C  
ATOM   1143  CD  GLU A 147      12.317 -29.642   0.937  1.00 17.02           C  
ATOM   1144  OE1 GLU A 147      12.777 -28.836   1.787  1.00 16.12           O  
ATOM   1145  OE2 GLU A 147      13.018 -30.293   0.114  1.00 16.61           O  
ATOM   1146  N   GLN A 148       6.947 -30.030   2.843  1.00 14.37           N  
ATOM   1147  CA  GLN A 148       6.063 -31.161   3.073  1.00 14.23           C  
ATOM   1148  C   GLN A 148       5.376 -31.545   1.771  1.00 14.69           C  
ATOM   1149  O   GLN A 148       4.764 -30.689   1.130  1.00 16.29           O  
ATOM   1150  CB  GLN A 148       5.012 -30.829   4.125  1.00 14.03           C  
ATOM   1151  CG  GLN A 148       5.435 -31.164   5.533  1.00 14.82           C  
ATOM   1152  CD  GLN A 148       6.098 -32.534   5.642  1.00 14.12           C  
ATOM   1153  OE1 GLN A 148       5.691 -33.489   4.986  1.00 12.85           O  
ATOM   1154  NE2 GLN A 148       7.142 -32.618   6.456  1.00 13.88           N  
ATOM   1155  N   PRO A 149       5.485 -32.809   1.330  1.00 15.84           N  
ATOM   1156  CA  PRO A 149       4.811 -33.223   0.095  1.00 16.69           C  
ATOM   1157  C   PRO A 149       3.325 -32.870   0.049  1.00 16.12           C  
ATOM   1158  O   PRO A 149       2.789 -32.576  -1.031  1.00 16.84           O  
ATOM   1159  CB  PRO A 149       5.032 -34.741   0.069  1.00 17.77           C  
ATOM   1160  CG  PRO A 149       6.346 -34.921   0.772  1.00 17.91           C  
ATOM   1161  CD  PRO A 149       6.413 -33.838   1.831  1.00 17.57           C  
ATOM   1162  N   LYS A 150       2.634 -32.907   1.187  1.00 14.83           N  
ATOM   1163  CA  LYS A 150       1.235 -32.509   1.163  1.00 15.51           C  
ATOM   1164  C   LYS A 150       1.080 -31.001   0.891  1.00 15.49           C  
ATOM   1165  O   LYS A 150       0.125 -30.596   0.225  1.00 14.71           O  
ATOM   1166  CB  LYS A 150       0.533 -32.908   2.458  1.00 15.42           C  
ATOM   1167  CG  LYS A 150       0.121 -34.385   2.488  1.00 15.39           C  
ATOM   1168  CD  LYS A 150      -0.504 -34.753   3.819  1.00 15.83           C  
ATOM   1169  CE  LYS A 150      -0.913 -36.208   3.890  1.00 16.46           C  
ATOM   1170  NZ  LYS A 150       0.260 -37.067   3.608  1.00 17.84           N  
ATOM   1171  N   PHE A 151       2.028 -30.143   1.249  1.00 14.59           N  
ATOM   1172  CA  PHE A 151       1.855 -28.701   0.986  1.00 14.47           C  
ATOM   1173  C   PHE A 151       1.994 -28.420  -0.517  1.00 14.51           C  
ATOM   1174  O   PHE A 151       1.191 -27.646  -1.061  1.00 14.89           O  
ATOM   1175  CB  PHE A 151       2.798 -27.855   1.859  1.00 13.80           C  
ATOM   1176  CG  PHE A 151       2.708 -26.357   1.651  1.00 13.26           C  
ATOM   1177  CD1 PHE A 151       1.744 -25.607   2.305  1.00 12.77           C  
ATOM   1178  CD2 PHE A 151       3.580 -25.711   0.795  1.00 13.78           C  
ATOM   1179  CE1 PHE A 151       1.661 -24.241   2.104  1.00 12.30           C  
ATOM   1180  CE2 PHE A 151       3.490 -24.346   0.599  1.00 14.03           C  
ATOM   1181  CZ  PHE A 151       2.529 -23.619   1.254  1.00 12.95           C  
ATOM   1182  N   ILE A 152       2.983 -29.033  -1.154  1.00 14.49           N  
ATOM   1183  CA  ILE A 152       3.208 -28.806  -2.604  1.00 15.39           C  
ATOM   1184  C   ILE A 152       1.998 -29.352  -3.388  1.00 16.85           C  
ATOM   1185  O   ILE A 152       1.604 -28.699  -4.341  1.00 19.01           O  
ATOM   1186  CB  ILE A 152       4.543 -29.415  -3.072  1.00 14.93           C  
ATOM   1187  CG1 ILE A 152       5.715 -28.689  -2.406  1.00 16.12           C  
ATOM   1188  CG2 ILE A 152       4.682 -29.424  -4.590  1.00 15.19           C  
ATOM   1189  CD1 ILE A 152       5.659 -27.173  -2.517  1.00 15.85           C  
ATOM   1190  N   GLU A 153       1.428 -30.468  -2.947  1.00 16.52           N  
ATOM   1191  CA  GLU A 153       0.308 -31.108  -3.665  1.00 17.80           C  
ATOM   1192  C   GLU A 153      -0.922 -30.186  -3.637  1.00 15.85           C  
ATOM   1193  O   GLU A 153      -1.563 -30.085  -4.649  1.00 16.18           O  
ATOM   1194  CB  GLU A 153       0.076 -32.545  -3.176  1.00 20.34           C  
ATOM   1195  CG  GLU A 153      -1.064 -33.248  -3.899  1.00 22.95           C  
ATOM   1196  CD  GLU A 153      -1.435 -34.590  -3.326  1.00 26.50           C  
ATOM   1197  OE1 GLU A 153      -2.205 -35.288  -3.979  1.00 34.02           O  
ATOM   1198  OE2 GLU A 153      -0.987 -34.944  -2.220  1.00 29.28           O  
ATOM   1199  N   TYR A 154      -1.170 -29.508  -2.519  1.00 15.49           N  
ATOM   1200  CA  TYR A 154      -2.260 -28.514  -2.447  1.00 15.03           C  
ATOM   1201  C   TYR A 154      -2.110 -27.439  -3.525  1.00 13.94           C  
ATOM   1202  O   TYR A 154      -3.077 -27.168  -4.205  1.00 14.28           O  
ATOM   1203  CB  TYR A 154      -2.349 -27.855  -1.067  1.00 14.50           C  
ATOM   1204  CG  TYR A 154      -3.392 -26.749  -1.108  1.00 14.07           C  
ATOM   1205  CD1 TYR A 154      -4.741 -27.067  -1.047  1.00 14.06           C  
ATOM   1206  CD2 TYR A 154      -3.042 -25.423  -1.299  1.00 13.97           C  
ATOM   1207  CE1 TYR A 154      -5.715 -26.090  -1.138  1.00 14.29           C  
ATOM   1208  CE2 TYR A 154      -4.007 -24.436  -1.409  1.00 14.03           C  
ATOM   1209  CZ  TYR A 154      -5.344 -24.773  -1.314  1.00 14.09           C  
ATOM   1210  OH  TYR A 154      -6.317 -23.835  -1.407  1.00 15.20           O  
ATOM   1211  N   TRP A 155      -0.916 -26.877  -3.663  1.00 13.94           N  
ATOM   1212  CA  TRP A 155      -0.685 -25.776  -4.620  1.00 14.19           C  
ATOM   1213  C   TRP A 155      -0.515 -26.306  -6.058  1.00 14.99           C  
ATOM   1214  O   TRP A 155      -0.885 -25.600  -6.974  1.00 15.55           O  
ATOM   1215  CB  TRP A 155       0.473 -24.892  -4.122  1.00 13.50           C  
ATOM   1216  CG  TRP A 155       0.106 -23.939  -3.021  1.00 12.84           C  
ATOM   1217  CD1 TRP A 155       0.605 -23.917  -1.756  1.00 13.38           C  
ATOM   1218  CD2 TRP A 155      -0.844 -22.860  -3.097  1.00 12.63           C  
ATOM   1219  NE1 TRP A 155       0.042 -22.897  -1.044  1.00 13.83           N  
ATOM   1220  CE2 TRP A 155      -0.852 -22.235  -1.836  1.00 13.47           C  
ATOM   1221  CE3 TRP A 155      -1.683 -22.366  -4.098  1.00 13.07           C  
ATOM   1222  CZ2 TRP A 155      -1.663 -21.144  -1.554  1.00 14.15           C  
ATOM   1223  CZ3 TRP A 155      -2.492 -21.295  -3.817  1.00 13.45           C  
ATOM   1224  CH2 TRP A 155      -2.481 -20.692  -2.563  1.00 14.39           C  
ATOM   1225  N   THR A 156      -0.037 -27.539  -6.207  1.00 16.57           N  
ATOM   1226  CA  THR A 156       0.105 -28.147  -7.541  1.00 19.70           C  
ATOM   1227  C   THR A 156      -1.265 -28.560  -8.020  1.00 19.43           C  
ATOM   1228  O   THR A 156      -1.530 -28.389  -9.187  1.00 20.86           O  
ATOM   1229  CB  THR A 156       1.159 -29.263  -7.601  1.00 20.84           C  
ATOM   1230  OG1 THR A 156       0.918 -30.208  -6.569  1.00 25.04           O  
ATOM   1231  CG2 THR A 156       2.568 -28.717  -7.468  1.00 20.56           C  
ATOM   1232  N   ASN A 157      -2.109 -29.031  -7.121  1.00 19.07           N  
ATOM   1233  CA  ASN A 157      -3.504 -29.298  -7.511  1.00 19.67           C  
ATOM   1234  C   ASN A 157      -4.156 -27.964  -7.942  1.00 19.49           C  
ATOM   1235  O   ASN A 157      -4.839 -27.957  -8.961  1.00 19.99           O  
ATOM   1236  CB  ASN A 157      -4.289 -30.044  -6.427  1.00 19.18           C  
ATOM   1237  CG  ASN A 157      -3.908 -31.495  -6.249  1.00 20.20           C  
ATOM   1238  OD1 ASN A 157      -3.323 -32.107  -7.146  1.00 21.92           O  
ATOM   1239  ND2 ASN A 157      -4.244 -32.063  -5.102  1.00 19.58           N  
ATOM   1240  N   LYS A 158      -3.914 -26.876  -7.217  1.00 17.80           N  
ATOM   1241  CA  LYS A 158      -4.595 -25.595  -7.503  1.00 17.84           C  
ATOM   1242  C   LYS A 158      -4.085 -25.000  -8.829  1.00 17.37           C  
ATOM   1243  O   LYS A 158      -4.902 -24.565  -9.609  1.00 17.82           O  
ATOM   1244  CB  LYS A 158      -4.504 -24.717  -6.247  1.00 17.79           C  
ATOM   1245  CG  LYS A 158      -5.371 -25.085  -5.056  1.00 18.89           C  
ATOM   1246  CD  LYS A 158      -6.786 -25.492  -5.419  1.00 19.88           C  
ATOM   1247  CE  LYS A 158      -7.666 -25.576  -4.208  1.00 19.54           C  
ATOM   1248  NZ  LYS A 158      -8.488 -26.797  -4.218  1.00 20.08           N  
ATOM   1249  N   VAL A 159      -2.782 -25.072  -9.078  1.00 17.53           N  
ATOM   1250  CA  VAL A 159      -2.183 -24.559 -10.337  1.00 17.66           C  
ATOM   1251  C   VAL A 159      -2.688 -25.423 -11.506  1.00 17.83           C  
ATOM   1252  O   VAL A 159      -2.999 -24.870 -12.552  1.00 17.17           O  
ATOM   1253  CB  VAL A 159      -0.632 -24.496 -10.264  1.00 17.38           C  
ATOM   1254  CG1 VAL A 159       0.043 -24.373 -11.625  1.00 17.82           C  
ATOM   1255  CG2 VAL A 159      -0.153 -23.401  -9.325  1.00 17.45           C  
ATOM   1256  N   ASN A 160      -2.776 -26.725 -11.294  1.00 19.14           N  
ATOM   1257  CA  ASN A 160      -3.213 -27.650 -12.357  1.00 20.66           C  
ATOM   1258  C   ASN A 160      -4.699 -27.413 -12.674  1.00 20.54           C  
ATOM   1259  O   ASN A 160      -5.067 -27.457 -13.841  1.00 20.32           O  
ATOM   1260  CB  ASN A 160      -2.779 -29.081 -12.039  1.00 21.27           C  
ATOM   1261  CG  ASN A 160      -1.347 -29.329 -12.453  1.00 22.05           C  
ATOM   1262  OD1 ASN A 160      -0.770 -28.531 -13.193  1.00 20.59           O  
ATOM   1263  ND2 ASN A 160      -0.755 -30.414 -11.986  1.00 23.56           N  
ATOM   1264  N   GLU A 161      -5.502 -27.130 -11.649  1.00 24.49           N  
ATOM   1265  CA  GLU A 161      -6.934 -26.860 -11.875  1.00 26.83           C  
ATOM   1266  C   GLU A 161      -7.079 -25.544 -12.640  1.00 26.09           C  
ATOM   1267  O   GLU A 161      -7.859 -25.516 -13.588  1.00 28.28           O  
ATOM   1268  CB  GLU A 161      -7.777 -26.856 -10.604  1.00 30.65           C  
ATOM   1269  CG  GLU A 161      -7.858 -28.187  -9.875  1.00 35.98           C  
ATOM   1270  CD  GLU A 161      -8.315 -27.964  -8.449  1.00 38.95           C  
ATOM   1271  OE1 GLU A 161      -7.877 -28.710  -7.549  1.00 40.18           O  
ATOM   1272  OE2 GLU A 161      -9.144 -27.033  -8.239  1.00 38.16           O  
ATOM   1273  N   THR A 162      -6.298 -24.536 -12.274  1.00 23.89           N  
ATOM   1274  CA  THR A 162      -6.362 -23.277 -13.011  1.00 23.64           C  
ATOM   1275  C   THR A 162      -5.939 -23.475 -14.466  1.00 24.25           C  
ATOM   1276  O   THR A 162      -6.611 -23.000 -15.397  1.00 26.04           O  
ATOM   1277  CB  THR A 162      -5.476 -22.219 -12.333  1.00 23.00           C  
ATOM   1278  OG1 THR A 162      -5.956 -21.955 -11.006  1.00 20.18           O  
ATOM   1279  CG2 THR A 162      -5.432 -20.926 -13.141  1.00 23.32           C  
ATOM   1280  N   LEU A 163      -4.817 -24.172 -14.680  1.00 23.55           N  
ATOM   1281  CA  LEU A 163      -4.316 -24.355 -16.036  1.00 24.42           C  
ATOM   1282  C   LEU A 163      -5.326 -25.106 -16.897  1.00 26.14           C  
ATOM   1283  O   LEU A 163      -5.503 -24.779 -18.075  1.00 27.34           O  
ATOM   1284  CB  LEU A 163      -2.962 -25.079 -16.016  1.00 23.26           C  
ATOM   1285  CG  LEU A 163      -1.743 -24.195 -15.743  1.00 23.55           C  
ATOM   1286  CD1 LEU A 163      -0.564 -24.993 -15.222  1.00 23.90           C  
ATOM   1287  CD2 LEU A 163      -1.344 -23.403 -16.979  1.00 24.15           C  
ATOM   1288  N   ALA A 164      -6.024 -26.093 -16.316  1.00 28.78           N  
ATOM   1289  CA  ALA A 164      -7.066 -26.818 -17.046  1.00 30.26           C  
ATOM   1290  C   ALA A 164      -8.231 -25.921 -17.476  1.00 31.46           C  
ATOM   1291  O   ALA A 164      -9.035 -26.343 -18.308  1.00 34.55           O  
ATOM   1292  CB  ALA A 164      -7.602 -27.987 -16.208  1.00 30.55           C  
ATOM   1293  N   GLN A 165      -8.324 -24.706 -16.936  1.00 33.05           N  
ATOM   1294  CA  GLN A 165      -9.314 -23.717 -17.344  1.00 32.75           C  
ATOM   1295  C   GLN A 165      -8.756 -22.651 -18.293  1.00 31.34           C  
ATOM   1296  O   GLN A 165      -9.521 -21.795 -18.746  1.00 32.46           O  
ATOM   1297  CB  GLN A 165      -9.910 -23.013 -16.115  1.00 34.65           C  
ATOM   1298  CG  GLN A 165     -10.443 -23.949 -15.014  1.00 35.70           C  
ATOM   1299  CD  GLN A 165     -10.827 -23.219 -13.735  1.00 37.83           C  
ATOM   1300  OE1 GLN A 165     -10.165 -23.344 -12.699  1.00 40.48           O  
ATOM   1301  NE2 GLN A 165     -11.876 -22.425 -13.805  1.00 41.06           N  
ATOM   1302  N   ILE A 166      -7.450 -22.660 -18.573  1.00 32.53           N  
ATOM   1303  CA  ILE A 166      -6.849 -21.812 -19.601  1.00 32.83           C  
ATOM   1304  C   ILE A 166      -6.552 -22.683 -20.825  1.00 32.02           C  
ATOM   1305  O   ILE A 166      -6.124 -23.838 -20.680  1.00 27.78           O  
ATOM   1306  CB  ILE A 166      -5.575 -21.101 -19.083  1.00 33.50           C  
ATOM   1307  CG1 ILE A 166      -5.907 -20.123 -17.939  1.00 32.41           C  
ATOM   1308  CG2 ILE A 166      -4.850 -20.341 -20.201  1.00 32.60           C  
ATOM   1309  CD1 ILE A 166      -4.719 -19.749 -17.055  1.00 31.64           C  
ATOM   1310  N   PRO A 167      -6.799 -22.192 -22.043  1.00 35.78           N  
ATOM   1311  CA  PRO A 167      -6.540 -23.004 -23.242  1.00 35.88           C  
ATOM   1312  C   PRO A 167      -5.087 -23.446 -23.391  1.00 39.06           C  
ATOM   1313  O   PRO A 167      -4.156 -22.688 -23.115  1.00 39.17           O  
ATOM   1314  CB  PRO A 167      -6.971 -22.084 -24.386  1.00 36.60           C  
ATOM   1315  CG  PRO A 167      -8.012 -21.182 -23.768  1.00 36.53           C  
ATOM   1316  CD  PRO A 167      -7.593 -20.981 -22.335  1.00 34.66           C  
ATOM   1317  N   GLU A 168      -4.899 -24.676 -23.876  1.00 43.60           N  
ATOM   1318  CA  GLU A 168      -3.575 -25.288 -23.902  1.00 49.24           C  
ATOM   1319  C   GLU A 168      -2.574 -24.487 -24.740  1.00 49.34           C  
ATOM   1320  O   GLU A 168      -1.367 -24.564 -24.496  1.00 45.27           O  
ATOM   1321  CB  GLU A 168      -3.658 -26.715 -24.441  1.00 57.14           C  
ATOM   1322  CG  GLU A 168      -4.518 -27.653 -23.621  1.00 64.27           C  
ATOM   1323  CD  GLU A 168      -4.233 -29.111 -23.928  1.00 72.79           C  
ATOM   1324  OE1 GLU A 168      -3.711 -29.413 -25.030  1.00 79.46           O  
ATOM   1325  OE2 GLU A 168      -4.490 -29.940 -23.048  1.00 75.49           O  
ATOM   1326  N   GLU A 169      -3.051 -23.745 -25.742  1.00 47.85           N  
ATOM   1327  CA  GLU A 169      -2.141 -22.977 -26.579  1.00 49.24           C  
ATOM   1328  C   GLU A 169      -1.735 -21.655 -25.931  1.00 44.54           C  
ATOM   1329  O   GLU A 169      -0.760 -21.034 -26.376  1.00 43.21           O  
ATOM   1330  CB  GLU A 169      -2.752 -22.710 -27.952  1.00 49.98           C  
ATOM   1331  CG  GLU A 169      -4.045 -21.913 -27.937  1.00 52.91           C  
ATOM   1332  CD  GLU A 169      -5.290 -22.760 -27.766  1.00 55.53           C  
ATOM   1333  OE1 GLU A 169      -6.379 -22.286 -28.162  1.00 59.24           O  
ATOM   1334  OE2 GLU A 169      -5.183 -23.885 -27.224  1.00 52.76           O  
ATOM   1335  N   GLU A 170      -2.471 -21.215 -24.903  1.00 40.92           N  
ATOM   1336  CA  GLU A 170      -2.056 -20.095 -24.078  1.00 38.29           C  
ATOM   1337  C   GLU A 170      -1.149 -20.515 -22.925  1.00 36.38           C  
ATOM   1338  O   GLU A 170      -0.603 -19.642 -22.245  1.00 35.49           O  
ATOM   1339  CB  GLU A 170      -3.275 -19.377 -23.519  1.00 40.61           C  
ATOM   1340  CG  GLU A 170      -3.742 -18.218 -24.362  1.00 43.14           C  
ATOM   1341  CD  GLU A 170      -5.186 -17.841 -24.100  1.00 46.09           C  
ATOM   1342  OE1 GLU A 170      -5.944 -17.727 -25.075  1.00 54.51           O  
ATOM   1343  OE2 GLU A 170      -5.561 -17.652 -22.923  1.00 44.78           O  
ATOM   1344  N   HIS A 171      -0.971 -21.818 -22.700  1.00 33.47           N  
ATOM   1345  CA  HIS A 171      -0.134 -22.266 -21.596  1.00 32.65           C  
ATOM   1346  C   HIS A 171       1.293 -21.741 -21.705  1.00 36.69           C  
ATOM   1347  O   HIS A 171       1.957 -21.526 -20.685  1.00 40.48           O  
ATOM   1348  CB  HIS A 171      -0.121 -23.794 -21.529  1.00 31.50           C  
ATOM   1349  CG  HIS A 171      -1.386 -24.381 -20.981  1.00 29.61           C  
ATOM   1350  ND1 HIS A 171      -1.561 -25.737 -20.805  1.00 27.75           N  
ATOM   1351  CD2 HIS A 171      -2.534 -23.795 -20.567  1.00 27.48           C  
ATOM   1352  CE1 HIS A 171      -2.768 -25.959 -20.310  1.00 28.92           C  
ATOM   1353  NE2 HIS A 171      -3.377 -24.797 -20.155  1.00 27.21           N  
ATOM   1354  N   LYS A 172       1.782 -21.525 -22.924  1.00 39.48           N  
ATOM   1355  CA  LYS A 172       3.157 -21.078 -23.077  1.00 39.61           C  
ATOM   1356  C   LYS A 172       3.298 -19.569 -22.904  1.00 39.40           C  
ATOM   1357  O   LYS A 172       4.427 -19.072 -22.813  1.00 36.95           O  
ATOM   1358  CB  LYS A 172       3.703 -21.510 -24.430  1.00 42.54           C  
ATOM   1359  CG  LYS A 172       2.745 -21.257 -25.576  1.00 46.34           C  
ATOM   1360  CD  LYS A 172       3.404 -21.310 -26.928  1.00 48.68           C  
ATOM   1361  CE  LYS A 172       3.275 -22.663 -27.599  1.00 48.79           C  
ATOM   1362  NZ  LYS A 172       1.902 -22.865 -28.125  1.00 51.13           N  
ATOM   1363  N   ASP A 173       2.180 -18.840 -22.857  1.00 35.24           N  
ATOM   1364  CA  ASP A 173       2.173 -17.426 -22.514  1.00 32.90           C  
ATOM   1365  C   ASP A 173       1.519 -17.201 -21.154  1.00 29.56           C  
ATOM   1366  O   ASP A 173       0.913 -16.157 -20.900  1.00 24.20           O  
ATOM   1367  CB  ASP A 173       1.475 -16.624 -23.611  1.00 35.67           C  
ATOM   1368  CG  ASP A 173       2.027 -16.946 -24.990  1.00 38.53           C  
ATOM   1369  OD1 ASP A 173       3.270 -17.016 -25.122  1.00 40.61           O  
ATOM   1370  OD2 ASP A 173       1.215 -17.139 -25.926  1.00 37.69           O  
ATOM   1371  N   THR A 174       1.642 -18.202 -20.280  1.00 28.75           N  
ATOM   1372  CA  THR A 174       1.077 -18.198 -18.940  1.00 27.22           C  
ATOM   1373  C   THR A 174       2.205 -18.319 -17.923  1.00 26.21           C  
ATOM   1374  O   THR A 174       3.098 -19.164 -18.073  1.00 27.64           O  
ATOM   1375  CB  THR A 174       0.088 -19.359 -18.757  1.00 25.89           C  
ATOM   1376  OG1 THR A 174      -1.043 -19.154 -19.608  1.00 23.82           O  
ATOM   1377  CG2 THR A 174      -0.385 -19.450 -17.316  1.00 26.35           C  
ATOM   1378  N   VAL A 175       2.165 -17.479 -16.886  1.00 23.48           N  
ATOM   1379  CA  VAL A 175       3.220 -17.460 -15.885  1.00 24.21           C  
ATOM   1380  C   VAL A 175       2.609 -17.531 -14.489  1.00 22.61           C  
ATOM   1381  O   VAL A 175       1.533 -16.978 -14.233  1.00 22.70           O  
ATOM   1382  CB  VAL A 175       4.111 -16.212 -16.026  1.00 24.00           C  
ATOM   1383  CG1 VAL A 175       3.370 -14.976 -15.544  1.00 24.49           C  
ATOM   1384  CG2 VAL A 175       5.387 -16.401 -15.236  1.00 24.01           C  
ATOM   1385  N   LEU A 176       3.296 -18.229 -13.594  1.00 20.78           N  
ATOM   1386  CA  LEU A 176       2.859 -18.376 -12.218  1.00 19.75           C  
ATOM   1387  C   LEU A 176       3.701 -17.465 -11.332  1.00 21.15           C  
ATOM   1388  O   LEU A 176       4.926 -17.623 -11.252  1.00 21.95           O  
ATOM   1389  CB  LEU A 176       2.990 -19.828 -11.759  1.00 18.11           C  
ATOM   1390  CG  LEU A 176       2.638 -20.117 -10.300  1.00 16.47           C  
ATOM   1391  CD1 LEU A 176       1.141 -20.055 -10.105  1.00 16.01           C  
ATOM   1392  CD2 LEU A 176       3.180 -21.475  -9.898  1.00 16.43           C  
ATOM   1393  N   VAL A 177       3.044 -16.515 -10.677  1.00 19.95           N  
ATOM   1394  CA  VAL A 177       3.694 -15.656  -9.702  1.00 19.51           C  
ATOM   1395  C   VAL A 177       3.558 -16.300  -8.328  1.00 19.16           C  
ATOM   1396  O   VAL A 177       2.450 -16.462  -7.813  1.00 21.03           O  
ATOM   1397  CB  VAL A 177       3.088 -14.247  -9.725  1.00 21.06           C  
ATOM   1398  CG1 VAL A 177       3.763 -13.348  -8.693  1.00 20.85           C  
ATOM   1399  CG2 VAL A 177       3.216 -13.682 -11.122  1.00 21.95           C  
ATOM   1400  N   VAL A 178       4.687 -16.692  -7.749  1.00 19.35           N  
ATOM   1401  CA  VAL A 178       4.738 -17.328  -6.438  1.00 18.62           C  
ATOM   1402  C   VAL A 178       5.220 -16.274  -5.446  1.00 18.08           C  
ATOM   1403  O   VAL A 178       6.348 -15.769  -5.561  1.00 16.35           O  
ATOM   1404  CB  VAL A 178       5.672 -18.552  -6.452  1.00 18.46           C  
ATOM   1405  CG1 VAL A 178       5.579 -19.337  -5.162  1.00 18.60           C  
ATOM   1406  CG2 VAL A 178       5.380 -19.420  -7.646  1.00 17.53           C  
ATOM   1407  N   SER A 179       4.378 -15.929  -4.470  1.00 16.55           N  
ATOM   1408  CA  SER A 179       4.719 -14.802  -3.624  1.00 16.57           C  
ATOM   1409  C   SER A 179       4.565 -15.152  -2.155  1.00 16.58           C  
ATOM   1410  O   SER A 179       3.946 -16.156  -1.793  1.00 16.82           O  
ATOM   1411  CB  SER A 179       3.872 -13.580  -3.967  1.00 17.34           C  
ATOM   1412  OG  SER A 179       2.559 -13.738  -3.491  1.00 17.51           O  
ATOM   1413  N   ALA A 180       5.160 -14.305  -1.311  1.00 16.29           N  
ATOM   1414  CA  ALA A 180       4.973 -14.353   0.131  1.00 16.10           C  
ATOM   1415  C   ALA A 180       5.151 -12.946   0.669  1.00 16.01           C  
ATOM   1416  O   ALA A 180       5.529 -12.032  -0.059  1.00 16.19           O  
ATOM   1417  CB  ALA A 180       5.925 -15.324   0.819  1.00 16.88           C  
ATOM   1418  N   HIS A 181       4.837 -12.770   1.939  1.00 17.22           N  
ATOM   1419  CA  HIS A 181       4.998 -11.470   2.611  1.00 18.01           C  
ATOM   1420  C   HIS A 181       6.456 -10.999   2.658  1.00 17.22           C  
ATOM   1421  O   HIS A 181       7.321 -11.724   3.101  1.00 16.61           O  
ATOM   1422  CB  HIS A 181       4.423 -11.503   4.028  1.00 20.50           C  
ATOM   1423  CG  HIS A 181       4.153 -10.154   4.584  1.00 23.32           C  
ATOM   1424  ND1 HIS A 181       5.129  -9.373   5.149  1.00 26.49           N  
ATOM   1425  CD2 HIS A 181       3.029  -9.449   4.652  1.00 25.20           C  
ATOM   1426  CE1 HIS A 181       4.593  -8.236   5.544  1.00 27.34           C  
ATOM   1427  NE2 HIS A 181       3.320  -8.263   5.250  1.00 25.35           N  
ATOM   1428  N   SER A 182       6.683  -9.777   2.210  1.00 18.64           N  
ATOM   1429  CA  SER A 182       8.012  -9.138   2.281  1.00 20.60           C  
ATOM   1430  C   SER A 182       8.409  -8.896   3.732  1.00 21.04           C  
ATOM   1431  O   SER A 182       7.551  -8.824   4.589  1.00 21.36           O  
ATOM   1432  CB  SER A 182       8.037  -7.842   1.524  1.00 20.62           C  
ATOM   1433  OG  SER A 182       9.305  -7.211   1.593  1.00 20.99           O  
ATOM   1434  N   LEU A 183       9.691  -8.801   3.950  1.00 22.42           N  
ATOM   1435  CA  LEU A 183      10.222  -8.564   5.299  1.00 25.74           C  
ATOM   1436  C   LEU A 183      11.321  -7.529   5.158  1.00 25.70           C  
ATOM   1437  O   LEU A 183      11.766  -7.293   4.031  1.00 22.71           O  
ATOM   1438  CB  LEU A 183      10.739  -9.851   5.938  1.00 28.96           C  
ATOM   1439  CG  LEU A 183      12.188 -10.221   5.629  1.00 33.63           C  
ATOM   1440  CD1 LEU A 183      12.654 -11.276   6.605  1.00 36.15           C  
ATOM   1441  CD2 LEU A 183      12.360 -10.669   4.188  1.00 34.83           C  
ATOM   1442  N   PRO A 184      11.722  -6.866   6.251  1.00 27.80           N  
ATOM   1443  CA  PRO A 184      12.846  -5.954   6.175  1.00 30.51           C  
ATOM   1444  C   PRO A 184      14.038  -6.619   5.474  1.00 29.96           C  
ATOM   1445  O   PRO A 184      14.359  -7.778   5.747  1.00 28.78           O  
ATOM   1446  CB  PRO A 184      13.046  -5.607   7.642  1.00 29.89           C  
ATOM   1447  CG  PRO A 184      11.647  -5.657   8.201  1.00 29.82           C  
ATOM   1448  CD  PRO A 184      11.072  -6.890   7.544  1.00 29.39           C  
ATOM   1449  N   LYS A 185      14.652  -5.903   4.536  1.00 31.17           N  
ATOM   1450  CA  LYS A 185      15.758  -6.462   3.732  1.00 32.40           C  
ATOM   1451  C   LYS A 185      17.054  -6.574   4.554  1.00 31.34           C  
ATOM   1452  O   LYS A 185      17.813  -7.516   4.331  1.00 30.17           O  
ATOM   1453  CB  LYS A 185      15.865  -5.580   2.484  1.00 35.33           C  
ATOM   1454  CG  LYS A 185      16.572  -6.217   1.307  1.00 37.53           C  
ATOM   1455  CD  LYS A 185      16.526  -5.330   0.074  1.00 38.87           C  
ATOM   1456  CE  LYS A 185      17.763  -5.496  -0.757  1.00 39.63           C  
ATOM   1457  NZ  LYS A 185      17.511  -6.378  -1.917  1.00 41.75           N  
ATOM   1458  N   GLY A 186      17.295  -5.643   5.476  1.00 31.75           N  
ATOM   1459  CA  GLY A 186      18.468  -5.714   6.352  1.00 32.36           C  
ATOM   1460  C   GLY A 186      18.472  -6.968   7.199  1.00 34.06           C  
ATOM   1461  O   GLY A 186      19.536  -7.543   7.377  1.00 37.95           O  
ATOM   1462  N   LEU A 187      17.287  -7.425   7.615  1.00 35.26           N  
ATOM   1463  CA  LEU A 187      17.147  -8.676   8.382  1.00 39.00           C  
ATOM   1464  C   LEU A 187      17.815  -9.874   7.680  1.00 38.83           C  
ATOM   1465  O   LEU A 187      18.264 -10.779   8.397  1.00 38.73           O  
ATOM   1466  CB  LEU A 187      15.656  -8.946   8.533  1.00 39.93           C  
ATOM   1467  CG  LEU A 187      14.927  -8.200   9.645  1.00 43.17           C  
ATOM   1468  CD1 LEU A 187      13.525  -8.750   9.704  1.00 43.97           C  
ATOM   1469  CD2 LEU A 187      15.648  -8.409  10.967  1.00 45.16           C  
ATOM   1470  N   ILE A 188      17.948  -9.856   6.354  1.00 39.67           N  
ATOM   1471  CA  ILE A 188      18.416 -11.072   5.644  1.00 41.27           C  
ATOM   1472  C   ILE A 188      19.895 -11.425   5.951  1.00 43.88           C  
ATOM   1473  O   ILE A 188      20.155 -12.607   6.176  1.00 40.94           O  
ATOM   1474  CB  ILE A 188      18.072 -11.026   4.136  1.00 43.30           C  
ATOM   1475  CG1 ILE A 188      16.603 -10.695   3.952  1.00 43.64           C  
ATOM   1476  CG2 ILE A 188      18.415 -12.344   3.443  1.00 45.38           C  
ATOM   1477  CD1 ILE A 188      15.692 -11.519   4.840  1.00 43.96           C  
ATOM   1478  N   GLU A 189      20.815 -10.450   5.949  1.00 52.75           N  
ATOM   1479  CA  GLU A 189      22.241 -10.673   6.244  1.00 49.39           C  
ATOM   1480  C   GLU A 189      22.497 -10.726   7.762  1.00 48.28           C  
ATOM   1481  O   GLU A 189      23.321 -11.517   8.222  1.00 48.14           O  
ATOM   1482  CB  GLU A 189      22.985  -9.518   5.611  1.00 56.50           C  
ATOM   1483  CG  GLU A 189      24.401  -9.263   6.139  1.00 61.71           C  
ATOM   1484  CD  GLU A 189      25.072  -8.024   5.555  1.00 63.27           C  
ATOM   1485  OE1 GLU A 189      24.390  -7.264   4.830  1.00 63.07           O  
ATOM   1486  OE2 GLU A 189      26.278  -7.822   5.805  1.00 57.29           O  
ATOM   1487  N   LYS A 190      21.751  -9.917   8.505  1.00 49.52           N  
ATOM   1488  CA  LYS A 190      21.875  -9.862   9.970  1.00 54.15           C  
ATOM   1489  C   LYS A 190      21.584 -11.230  10.613  1.00 53.81           C  
ATOM   1490  O   LYS A 190      22.213 -11.548  11.620  1.00 54.98           O  
ATOM   1491  CB  LYS A 190      20.899  -8.773  10.410  1.00 59.59           C  
ATOM   1492  CG  LYS A 190      21.258  -8.017  11.682  1.00 66.18           C  
ATOM   1493  CD  LYS A 190      22.673  -7.458  11.689  1.00 71.11           C  
ATOM   1494  CE  LYS A 190      22.765  -6.122  12.380  1.00 71.27           C  
ATOM   1495  NZ  LYS A 190      22.932  -6.277  13.845  1.00 70.02           N  
ATOM   1496  N   ASN A 191      20.670 -12.007  10.048  1.00 55.39           N  
ATOM   1497  CA  ASN A 191      20.328 -13.331  10.614  1.00 55.64           C  
ATOM   1498  C   ASN A 191      20.595 -14.479   9.630  1.00 48.64           C  
ATOM   1499  O   ASN A 191      20.093 -15.570   9.916  1.00 49.20           O  
ATOM   1500  CB  ASN A 191      18.872 -13.404  11.064  1.00 57.34           C  
ATOM   1501  CG  ASN A 191      18.392 -12.102  11.679  1.00 63.66           C  
ATOM   1502  OD1 ASN A 191      18.932 -11.652  12.689  1.00 61.08           O  
ATOM   1503  ND2 ASN A 191      17.387 -11.489  11.076  1.00 65.43           N  
ATOM   1504  N   ASN A 192      21.414 -14.285   8.585  1.00 41.89           N  
ATOM   1505  CA  ASN A 192      21.553 -15.324   7.541  1.00 42.16           C  
ATOM   1506  C   ASN A 192      20.148 -15.893   7.316  1.00 37.56           C  
ATOM   1507  O   ASN A 192      19.960 -17.095   7.539  1.00 38.33           O  
ATOM   1508  CB  ASN A 192      22.627 -16.354   7.887  1.00 43.89           C  
ATOM   1509  CG  ASN A 192      22.880 -17.309   6.743  1.00 49.56           C  
ATOM   1510  OD1 ASN A 192      22.819 -16.899   5.582  1.00 53.76           O  
ATOM   1511  ND2 ASN A 192      23.116 -18.573   7.061  1.00 51.31           N  
ATOM   1512  N   ASP A 193      19.219 -15.082   6.818  1.00 32.07           N  
ATOM   1513  CA  ASP A 193      17.840 -15.534   6.809  1.00 29.24           C  
ATOM   1514  C   ASP A 193      17.576 -16.403   5.587  1.00 25.15           C  
ATOM   1515  O   ASP A 193      17.795 -15.952   4.458  1.00 23.04           O  
ATOM   1516  CB  ASP A 193      16.898 -14.355   6.833  1.00 30.92           C  
ATOM   1517  CG  ASP A 193      15.559 -14.704   7.417  1.00 32.24           C  
ATOM   1518  OD1 ASP A 193      15.036 -15.766   7.048  1.00 32.20           O  
ATOM   1519  OD2 ASP A 193      15.032 -13.917   8.235  1.00 39.99           O  
ATOM   1520  N   PRO A 194      17.119 -17.649   5.770  1.00 23.73           N  
ATOM   1521  CA  PRO A 194      16.852 -18.512   4.611  1.00 24.20           C  
ATOM   1522  C   PRO A 194      15.576 -18.161   3.862  1.00 21.77           C  
ATOM   1523  O   PRO A 194      15.345 -18.715   2.781  1.00 26.06           O  
ATOM   1524  CB  PRO A 194      16.762 -19.907   5.236  1.00 24.29           C  
ATOM   1525  CG  PRO A 194      16.260 -19.652   6.637  1.00 24.33           C  
ATOM   1526  CD  PRO A 194      16.924 -18.354   7.050  1.00 24.66           C  
ATOM   1527  N   TYR A 195      14.780 -17.230   4.382  1.00 19.91           N  
ATOM   1528  CA  TYR A 195      13.431 -16.945   3.888  1.00 19.21           C  
ATOM   1529  C   TYR A 195      13.338 -16.752   2.373  1.00 19.41           C  
ATOM   1530  O   TYR A 195      12.408 -17.304   1.763  1.00 19.84           O  
ATOM   1531  CB  TYR A 195      12.930 -15.726   4.672  1.00 20.18           C  
ATOM   1532  CG  TYR A 195      11.506 -15.297   4.431  1.00 20.37           C  
ATOM   1533  CD1 TYR A 195      10.454 -16.184   4.570  1.00 20.54           C  
ATOM   1534  CD2 TYR A 195      11.218 -13.983   4.097  1.00 19.03           C  
ATOM   1535  CE1 TYR A 195       9.151 -15.788   4.358  1.00 19.28           C  
ATOM   1536  CE2 TYR A 195       9.928 -13.580   3.879  1.00 17.59           C  
ATOM   1537  CZ  TYR A 195       8.890 -14.481   4.016  1.00 18.93           C  
ATOM   1538  OH  TYR A 195       7.598 -14.058   3.805  1.00 20.65           O  
ATOM   1539  N   PRO A 196      14.210 -15.987   1.705  1.00 19.50           N  
ATOM   1540  CA  PRO A 196      14.104 -15.909   0.241  1.00 20.47           C  
ATOM   1541  C   PRO A 196      14.382 -17.257  -0.429  1.00 23.02           C  
ATOM   1542  O   PRO A 196      13.750 -17.614  -1.439  1.00 22.53           O  
ATOM   1543  CB  PRO A 196      15.148 -14.865  -0.158  1.00 20.37           C  
ATOM   1544  CG  PRO A 196      15.419 -14.101   1.092  1.00 20.34           C  
ATOM   1545  CD  PRO A 196      15.235 -15.065   2.225  1.00 19.73           C  
ATOM   1546  N   GLN A 197      15.213 -18.092   0.152  1.00 22.50           N  
ATOM   1547  CA  GLN A 197      15.466 -19.354  -0.549  1.00 22.81           C  
ATOM   1548  C   GLN A 197      14.254 -20.301  -0.455  1.00 20.48           C  
ATOM   1549  O   GLN A 197      14.050 -21.062  -1.366  1.00 18.16           O  
ATOM   1550  CB  GLN A 197      16.743 -19.875   0.107  1.00 26.28           C  
ATOM   1551  CG  GLN A 197      18.017 -19.273  -0.471  1.00 30.92           C  
ATOM   1552  CD  GLN A 197      18.247 -17.822  -0.120  1.00 34.63           C  
ATOM   1553  OE1 GLN A 197      18.255 -17.435   1.049  1.00 38.22           O  
ATOM   1554  NE2 GLN A 197      18.428 -16.997  -1.138  1.00 34.93           N  
ATOM   1555  N   GLU A 198      13.519 -20.233   0.646  1.00 18.42           N  
ATOM   1556  CA  GLU A 198      12.370 -21.126   0.879  1.00 19.24           C  
ATOM   1557  C   GLU A 198      11.271 -20.810  -0.133  1.00 17.99           C  
ATOM   1558  O   GLU A 198      10.655 -21.750  -0.628  1.00 16.79           O  
ATOM   1559  CB  GLU A 198      11.898 -20.949   2.321  1.00 18.76           C  
ATOM   1560  CG  GLU A 198      12.984 -21.161   3.368  1.00 19.05           C  
ATOM   1561  CD  GLU A 198      12.453 -21.630   4.711  1.00 19.51           C  
ATOM   1562  OE1 GLU A 198      13.270 -22.035   5.539  1.00 21.71           O  
ATOM   1563  OE2 GLU A 198      11.238 -21.590   4.941  1.00 16.79           O  
ATOM   1564  N   LEU A 199      11.087 -19.530  -0.434  1.00 17.75           N  
ATOM   1565  CA  LEU A 199      10.091 -19.089  -1.416  1.00 18.62           C  
ATOM   1566  C   LEU A 199      10.541 -19.568  -2.794  1.00 19.02           C  
ATOM   1567  O   LEU A 199       9.711 -20.078  -3.529  1.00 20.81           O  
ATOM   1568  CB  LEU A 199       9.928 -17.563  -1.383  1.00 18.55           C  
ATOM   1569  CG  LEU A 199       8.884 -16.965  -2.336  1.00 17.70           C  
ATOM   1570  CD1 LEU A 199       7.502 -17.563  -2.120  1.00 17.56           C  
ATOM   1571  CD2 LEU A 199       8.812 -15.463  -2.223  1.00 17.57           C  
ATOM   1572  N   GLU A 200      11.810 -19.356  -3.114  1.00 20.00           N  
ATOM   1573  CA  GLU A 200      12.364 -19.794  -4.408  1.00 18.78           C  
ATOM   1574  C   GLU A 200      12.251 -21.319  -4.511  1.00 16.75           C  
ATOM   1575  O   GLU A 200      11.863 -21.801  -5.576  1.00 17.46           O  
ATOM   1576  CB  GLU A 200      13.770 -19.214  -4.552  1.00 19.94           C  
ATOM   1577  CG  GLU A 200      14.304 -19.252  -5.981  1.00 21.67           C  
ATOM   1578  CD  GLU A 200      15.811 -19.096  -6.113  1.00 22.18           C  
ATOM   1579  OE1 GLU A 200      16.456 -18.593  -5.158  1.00 19.38           O  
ATOM   1580  OE2 GLU A 200      16.332 -19.513  -7.168  1.00 21.86           O  
ATOM   1581  N   HIS A 201      12.612 -22.026  -3.446  1.00 14.58           N  
ATOM   1582  CA  HIS A 201      12.523 -23.495  -3.439  1.00 13.19           C  
ATOM   1583  C   HIS A 201      11.053 -23.888  -3.577  1.00 12.77           C  
ATOM   1584  O   HIS A 201      10.795 -24.824  -4.299  1.00 12.35           O  
ATOM   1585  CB  HIS A 201      13.130 -24.072  -2.166  1.00 12.58           C  
ATOM   1586  CG  HIS A 201      13.460 -25.521  -2.230  1.00 13.12           C  
ATOM   1587  ND1 HIS A 201      13.613 -26.286  -1.100  1.00 13.25           N  
ATOM   1588  CD2 HIS A 201      13.671 -26.330  -3.262  1.00 13.34           C  
ATOM   1589  CE1 HIS A 201      13.906 -27.520  -1.456  1.00 14.17           C  
ATOM   1590  NE2 HIS A 201      13.944 -27.563  -2.760  1.00 14.46           N  
ATOM   1591  N   THR A 202      10.153 -23.107  -2.981  1.00 12.67           N  
ATOM   1592  CA  THR A 202       8.749 -23.481  -3.149  1.00 14.08           C  
ATOM   1593  C   THR A 202       8.321 -23.410  -4.609  1.00 14.34           C  
ATOM   1594  O   THR A 202       7.690 -24.341  -5.125  1.00 13.29           O  
ATOM   1595  CB  THR A 202       7.836 -22.607  -2.300  1.00 15.09           C  
ATOM   1596  OG1 THR A 202       8.262 -22.655  -0.937  1.00 16.10           O  
ATOM   1597  CG2 THR A 202       6.378 -23.101  -2.395  1.00 15.09           C  
ATOM   1598  N   ALA A 203       8.677 -22.324  -5.298  1.00 14.90           N  
ATOM   1599  CA  ALA A 203       8.311 -22.190  -6.704  1.00 15.43           C  
ATOM   1600  C   ALA A 203       8.876 -23.346  -7.520  1.00 16.04           C  
ATOM   1601  O   ALA A 203       8.145 -24.027  -8.251  1.00 16.74           O  
ATOM   1602  CB  ALA A 203       8.809 -20.850  -7.250  1.00 15.06           C  
ATOM   1603  N   LEU A 204      10.188 -23.575  -7.399  1.00 17.36           N  
ATOM   1604  CA  LEU A 204      10.821 -24.740  -8.009  1.00 19.07           C  
ATOM   1605  C   LEU A 204      10.028 -26.007  -7.720  1.00 18.55           C  
ATOM   1606  O   LEU A 204       9.723 -26.798  -8.627  1.00 16.87           O  
ATOM   1607  CB  LEU A 204      12.244 -24.891  -7.483  1.00 20.46           C  
ATOM   1608  CG  LEU A 204      13.365 -24.256  -8.293  1.00 23.49           C  
ATOM   1609  CD1 LEU A 204      14.605 -24.100  -7.418  1.00 24.97           C  
ATOM   1610  CD2 LEU A 204      13.639 -25.125  -9.501  1.00 24.07           C  
ATOM   1611  N   LEU A 205       9.663 -26.205  -6.454  1.00 16.90           N  
ATOM   1612  CA  LEU A 205       8.969 -27.432  -6.103  1.00 16.08           C  
ATOM   1613  C   LEU A 205       7.621 -27.501  -6.805  1.00 17.10           C  
ATOM   1614  O   LEU A 205       7.238 -28.554  -7.324  1.00 16.86           O  
ATOM   1615  CB  LEU A 205       8.811 -27.526  -4.588  1.00 15.14           C  
ATOM   1616  CG  LEU A 205      10.075 -27.871  -3.811  1.00 14.94           C  
ATOM   1617  CD1 LEU A 205       9.742 -27.817  -2.327  1.00 14.84           C  
ATOM   1618  CD2 LEU A 205      10.647 -29.271  -4.196  1.00 14.61           C  
ATOM   1619  N   ILE A 206       6.906 -26.371  -6.863  1.00 17.97           N  
ATOM   1620  CA  ILE A 206       5.622 -26.342  -7.547  1.00 18.04           C  
ATOM   1621  C   ILE A 206       5.817 -26.547  -9.038  1.00 18.09           C  
ATOM   1622  O   ILE A 206       5.080 -27.312  -9.671  1.00 20.01           O  
ATOM   1623  CB  ILE A 206       4.866 -25.035  -7.239  1.00 16.90           C  
ATOM   1624  CG1 ILE A 206       4.361 -25.078  -5.808  1.00 16.56           C  
ATOM   1625  CG2 ILE A 206       3.710 -24.823  -8.209  1.00 16.11           C  
ATOM   1626  CD1 ILE A 206       3.767 -23.777  -5.327  1.00 16.93           C  
ATOM   1627  N   LYS A 207       6.820 -25.900  -9.625  1.00 19.46           N  
ATOM   1628  CA  LYS A 207       7.061 -26.129 -11.044  1.00 21.87           C  
ATOM   1629  C   LYS A 207       7.345 -27.604 -11.334  1.00 21.87           C  
ATOM   1630  O   LYS A 207       6.862 -28.149 -12.333  1.00 24.02           O  
ATOM   1631  CB  LYS A 207       8.204 -25.261 -11.558  1.00 22.96           C  
ATOM   1632  CG  LYS A 207       8.412 -25.463 -13.052  1.00 25.72           C  
ATOM   1633  CD  LYS A 207       9.719 -24.925 -13.588  1.00 30.80           C  
ATOM   1634  CE  LYS A 207       9.977 -25.342 -15.022  1.00 34.26           C  
ATOM   1635  NZ  LYS A 207       8.919 -24.868 -15.956  1.00 36.43           N  
ATOM   1636  N   GLU A 208       8.105 -28.271 -10.460  1.00 20.19           N  
ATOM   1637  CA  GLU A 208       8.538 -29.639 -10.730  1.00 19.79           C  
ATOM   1638  C   GLU A 208       7.384 -30.644 -10.664  1.00 21.91           C  
ATOM   1639  O   GLU A 208       7.525 -31.761 -11.161  1.00 19.75           O  
ATOM   1640  CB  GLU A 208       9.624 -30.070  -9.735  1.00 17.92           C  
ATOM   1641  CG  GLU A 208      10.986 -29.416  -9.922  1.00 16.46           C  
ATOM   1642  CD  GLU A 208      11.887 -29.424  -8.685  1.00 15.45           C  
ATOM   1643  OE1 GLU A 208      12.926 -28.722  -8.709  1.00 14.45           O  
ATOM   1644  OE2 GLU A 208      11.579 -30.139  -7.693  1.00 15.29           O  
ATOM   1645  N   GLN A 209       6.256 -30.288 -10.048  1.00 23.09           N  
ATOM   1646  CA  GLN A 209       5.172 -31.249  -9.922  1.00 25.61           C  
ATOM   1647  C   GLN A 209       3.876 -30.765 -10.552  1.00 23.75           C  
ATOM   1648  O   GLN A 209       2.834 -31.394 -10.360  1.00 24.26           O  
ATOM   1649  CB  GLN A 209       4.937 -31.610  -8.449  1.00 28.30           C  
ATOM   1650  CG  GLN A 209       6.004 -32.539  -7.888  1.00 34.27           C  
ATOM   1651  CD  GLN A 209       6.581 -32.048  -6.569  1.00 42.50           C  
ATOM   1652  OE1 GLN A 209       6.016 -32.282  -5.500  1.00 53.01           O  
ATOM   1653  NE2 GLN A 209       7.718 -31.348  -6.636  1.00 44.26           N  
ATOM   1654  N   SER A 210       3.916 -29.682 -11.317  1.00 23.49           N  
ATOM   1655  CA  SER A 210       2.713 -29.165 -11.937  1.00 22.71           C  
ATOM   1656  C   SER A 210       2.954 -29.027 -13.445  1.00 22.79           C  
ATOM   1657  O   SER A 210       4.022 -29.369 -13.959  1.00 21.91           O  
ATOM   1658  CB  SER A 210       2.297 -27.852 -11.271  1.00 21.41           C  
ATOM   1659  OG  SER A 210       2.944 -26.754 -11.858  1.00 20.31           O  
ATOM   1660  N   ASN A 211       1.957 -28.508 -14.150  1.00 23.38           N  
ATOM   1661  CA  ASN A 211       2.014 -28.347 -15.621  1.00 22.04           C  
ATOM   1662  C   ASN A 211       2.391 -26.906 -16.020  1.00 21.02           C  
ATOM   1663  O   ASN A 211       2.376 -26.605 -17.204  1.00 18.97           O  
ATOM   1664  CB  ASN A 211       0.697 -28.825 -16.239  1.00 22.81           C  
ATOM   1665  CG  ASN A 211       0.325 -30.242 -15.860  1.00 22.13           C  
ATOM   1666  OD1 ASN A 211       1.184 -31.116 -15.790  1.00 21.08           O  
ATOM   1667  ND2 ASN A 211      -0.956 -30.482 -15.632  1.00 22.48           N  
ATOM   1668  N   ILE A 212       2.736 -26.059 -15.058  1.00 22.70           N  
ATOM   1669  CA  ILE A 212       3.213 -24.678 -15.350  1.00 24.40           C  
ATOM   1670  C   ILE A 212       4.583 -24.699 -16.059  1.00 26.66           C  
ATOM   1671  O   ILE A 212       5.447 -25.489 -15.679  1.00 25.99           O  
ATOM   1672  CB  ILE A 212       3.250 -23.798 -14.078  1.00 22.98           C  
ATOM   1673  CG1 ILE A 212       3.243 -22.312 -14.425  1.00 22.91           C  
ATOM   1674  CG2 ILE A 212       4.419 -24.151 -13.161  1.00 22.47           C  
ATOM   1675  CD1 ILE A 212       1.869 -21.751 -14.722  1.00 22.81           C  
ATOM   1676  N   GLU A 213       4.788 -23.848 -17.043  1.00 26.87           N  
ATOM   1677  CA  GLU A 213       6.109 -23.777 -17.703  1.00 30.50           C  
ATOM   1678  C   GLU A 213       6.877 -22.529 -17.222  1.00 29.55           C  
ATOM   1679  O   GLU A 213       8.110 -22.591 -17.161  1.00 31.39           O  
ATOM   1680  CB  GLU A 213       5.948 -23.768 -19.218  1.00 33.22           C  
ATOM   1681  CG  GLU A 213       4.588 -24.287 -19.676  1.00 39.33           C  
ATOM   1682  CD  GLU A 213       4.357 -24.377 -21.174  1.00 44.40           C  
ATOM   1683  OE1 GLU A 213       3.377 -25.028 -21.578  1.00 44.69           O  
ATOM   1684  OE2 GLU A 213       5.157 -23.801 -21.933  1.00 54.12           O  
ATOM   1685  N   HIS A 214       6.174 -21.483 -16.826  1.00 26.74           N  
ATOM   1686  CA  HIS A 214       6.814 -20.206 -16.476  1.00 25.34           C  
ATOM   1687  C   HIS A 214       6.498 -19.807 -15.033  1.00 24.97           C  
ATOM   1688  O   HIS A 214       5.328 -19.685 -14.689  1.00 23.37           O  
ATOM   1689  CB  HIS A 214       6.391 -19.166 -17.516  1.00 25.88           C  
ATOM   1690  CG  HIS A 214       6.778 -19.543 -18.902  1.00 28.80           C  
ATOM   1691  ND1 HIS A 214       8.095 -19.710 -19.280  1.00 27.87           N  
ATOM   1692  CD2 HIS A 214       6.045 -19.799 -19.983  1.00 28.95           C  
ATOM   1693  CE1 HIS A 214       8.135 -20.035 -20.559  1.00 27.01           C  
ATOM   1694  NE2 HIS A 214       6.900 -20.109 -21.000  1.00 28.93           N  
ATOM   1695  N   ILE A 215       7.537 -19.627 -14.222  1.00 24.03           N  
ATOM   1696  CA  ILE A 215       7.357 -19.287 -12.823  1.00 23.13           C  
ATOM   1697  C   ILE A 215       8.261 -18.101 -12.498  1.00 21.32           C  
ATOM   1698  O   ILE A 215       9.347 -17.940 -13.063  1.00 19.25           O  
ATOM   1699  CB  ILE A 215       7.695 -20.443 -11.860  1.00 24.24           C  
ATOM   1700  CG1 ILE A 215       9.107 -20.953 -12.118  1.00 23.30           C  
ATOM   1701  CG2 ILE A 215       6.682 -21.570 -11.932  1.00 23.71           C  
ATOM   1702  CD1 ILE A 215       9.740 -21.503 -10.858  1.00 23.18           C  
ATOM   1703  N   ALA A 216       7.836 -17.274 -11.557  1.00 20.69           N  
ATOM   1704  CA  ALA A 216       8.653 -16.168 -11.076  1.00 20.89           C  
ATOM   1705  C   ALA A 216       8.304 -15.908  -9.609  1.00 21.39           C  
ATOM   1706  O   ALA A 216       7.170 -16.183  -9.183  1.00 20.18           O  
ATOM   1707  CB  ALA A 216       8.429 -14.932 -11.904  1.00 22.42           C  
ATOM   1708  N   ILE A 217       9.274 -15.399  -8.856  1.00 19.59           N  
ATOM   1709  CA  ILE A 217       9.060 -15.163  -7.417  1.00 20.16           C  
ATOM   1710  C   ILE A 217       8.889 -13.657  -7.140  1.00 20.41           C  
ATOM   1711  O   ILE A 217       9.516 -12.842  -7.825  1.00 18.77           O  
ATOM   1712  CB  ILE A 217      10.138 -15.839  -6.533  1.00 20.56           C  
ATOM   1713  CG1 ILE A 217      11.411 -15.005  -6.402  1.00 22.48           C  
ATOM   1714  CG2 ILE A 217      10.430 -17.260  -7.014  1.00 20.66           C  
ATOM   1715  CD1 ILE A 217      12.235 -15.358  -5.191  1.00 22.80           C  
ATOM   1716  N   GLY A 218       7.993 -13.331  -6.204  1.00 20.73           N  
ATOM   1717  CA  GLY A 218       7.733 -11.949  -5.826  1.00 20.31           C  
ATOM   1718  C   GLY A 218       7.361 -11.784  -4.368  1.00 20.64           C  
ATOM   1719  O   GLY A 218       7.124 -12.772  -3.688  1.00 20.07           O  
ATOM   1720  N   TRP A 219       7.306 -10.530  -3.926  1.00 19.98           N  
ATOM   1721  CA  TRP A 219       6.928 -10.237  -2.551  1.00 19.85           C  
ATOM   1722  C   TRP A 219       5.730  -9.287  -2.529  1.00 18.41           C  
ATOM   1723  O   TRP A 219       5.440  -8.608  -3.521  1.00 21.32           O  
ATOM   1724  CB  TRP A 219       8.127  -9.634  -1.776  1.00 21.14           C  
ATOM   1725  CG  TRP A 219       9.361 -10.509  -1.894  1.00 19.95           C  
ATOM   1726  CD1 TRP A 219      10.348 -10.432  -2.846  1.00 20.08           C  
ATOM   1727  CD2 TRP A 219       9.702 -11.631  -1.051  1.00 19.41           C  
ATOM   1728  NE1 TRP A 219      11.289 -11.425  -2.631  1.00 20.00           N  
ATOM   1729  CE2 TRP A 219      10.911 -12.175  -1.546  1.00 18.99           C  
ATOM   1730  CE3 TRP A 219       9.102 -12.222   0.069  1.00 18.74           C  
ATOM   1731  CZ2 TRP A 219      11.525 -13.274  -0.950  1.00 18.86           C  
ATOM   1732  CZ3 TRP A 219       9.715 -13.307   0.657  1.00 17.83           C  
ATOM   1733  CH2 TRP A 219      10.909 -13.820   0.153  1.00 18.60           C  
ATOM   1734  N   GLN A 220       5.081  -9.210  -1.375  1.00 16.55           N  
ATOM   1735  CA  GLN A 220       3.888  -8.352  -1.268  1.00 14.68           C  
ATOM   1736  C   GLN A 220       3.579  -7.935   0.163  1.00 15.27           C  
ATOM   1737  O   GLN A 220       4.185  -8.495   1.091  1.00 15.09           O  
ATOM   1738  CB  GLN A 220       2.662  -9.103  -1.779  1.00 13.72           C  
ATOM   1739  CG  GLN A 220       2.374 -10.453  -1.132  1.00 12.89           C  
ATOM   1740  CD  GLN A 220       1.175 -11.142  -1.750  1.00 12.49           C  
ATOM   1741  OE1 GLN A 220       1.244 -11.692  -2.851  1.00 10.23           O  
ATOM   1742  NE2 GLN A 220       0.047 -11.101  -1.057  1.00 13.21           N  
ATOM   1743  N   SER A 221       2.677  -6.966   0.307  1.00 16.90           N  
ATOM   1744  CA  SER A 221       2.138  -6.586   1.638  1.00 19.68           C  
ATOM   1745  C   SER A 221       3.228  -6.076   2.590  1.00 23.11           C  
ATOM   1746  O   SER A 221       3.100  -6.265   3.791  1.00 23.50           O  
ATOM   1747  CB  SER A 221       1.312  -7.723   2.181  1.00 19.39           C  
ATOM   1748  OG  SER A 221       0.558  -8.327   1.142  1.00 19.19           O  
ATOM   1749  N   GLU A 222       4.197  -5.358   2.038  1.00 29.09           N  
ATOM   1750  CA  GLU A 222       5.318  -4.808   2.830  1.00 34.90           C  
ATOM   1751  C   GLU A 222       4.799  -3.765   3.820  1.00 38.22           C  
ATOM   1752  O   GLU A 222       3.777  -3.117   3.549  1.00 35.11           O  
ATOM   1753  CB  GLU A 222       6.372  -4.227   1.884  1.00 37.69           C  
ATOM   1754  CG  GLU A 222       5.992  -2.889   1.258  1.00 41.26           C  
ATOM   1755  CD  GLU A 222       7.062  -2.359   0.324  1.00 50.33           C  
ATOM   1756  OE1 GLU A 222       6.764  -2.202  -0.874  1.00 61.35           O  
ATOM   1757  OE2 GLU A 222       8.195  -2.111   0.780  1.00 54.10           O  
ATOM   1758  N   GLY A 223       5.522  -3.595   4.914  1.00 43.78           N  
ATOM   1759  CA  GLY A 223       5.134  -2.627   5.930  1.00 46.93           C  
ATOM   1760  C   GLY A 223       5.589  -1.217   5.566  1.00 52.11           C  
ATOM   1761  O   GLY A 223       6.096  -0.998   4.457  1.00 51.92           O  
ATOM   1762  N   ASN A 224       5.394  -0.300   6.499  1.00 59.48           N  
ATOM   1763  CA  ASN A 224       5.708   1.101   6.257  1.00 63.45           C  
ATOM   1764  C   ASN A 224       6.681   1.594   7.324  1.00 62.76           C  
ATOM   1765  O   ASN A 224       6.270   1.670   8.483  1.00 64.79           O  
ATOM   1766  CB  ASN A 224       4.434   1.920   6.281  1.00 71.75           C  
ATOM   1767  CG  ASN A 224       4.046   2.432   4.913  1.00 83.59           C  
ATOM   1768  OD1 ASN A 224       4.390   1.821   3.898  1.00 90.01           O  
ATOM   1769  ND2 ASN A 224       3.318   3.533   4.880  1.00 85.10           N  
ATOM   1770  N   THR A 225       7.920   1.898   6.947  1.00 62.64           N  
ATOM   1771  CA  THR A 225       8.914   2.421   7.886  1.00 62.20           C  
ATOM   1772  C   THR A 225       9.943   3.185   7.091  1.00 61.30           C  
ATOM   1773  O   THR A 225       9.606   3.718   6.036  1.00 62.37           O  
ATOM   1774  CB  THR A 225       9.592   1.306   8.686  1.00 62.32           C  
ATOM   1775  OG1 THR A 225       9.315   0.078   8.021  1.00 60.78           O  
ATOM   1776  CG2 THR A 225       9.142   1.261  10.126  1.00 59.95           C  
ATOM   1777  N   GLY A 226      11.155   3.280   7.612  1.00 63.21           N  
ATOM   1778  CA  GLY A 226      12.247   3.879   6.857  1.00 67.54           C  
ATOM   1779  C   GLY A 226      13.050   2.716   6.327  1.00 66.84           C  
ATOM   1780  O   GLY A 226      13.814   2.883   5.386  1.00 72.78           O  
ATOM   1781  N   THR A 227      12.832   1.557   6.969  1.00 65.89           N  
ATOM   1782  CA  THR A 227      13.502   0.321   6.548  1.00 57.45           C  
ATOM   1783  C   THR A 227      13.166  -0.005   5.110  1.00 49.79           C  
ATOM   1784  O   THR A 227      12.012   0.133   4.705  1.00 41.92           O  
ATOM   1785  CB  THR A 227      13.096  -0.818   7.484  1.00 56.91           C  
ATOM   1786  OG1 THR A 227      11.910  -1.377   6.929  1.00 64.81           O  
ATOM   1787  CG2 THR A 227      12.813  -0.336   8.886  1.00 54.78           C  
ATOM   1788  N   PRO A 228      14.163  -0.386   4.302  1.00 47.34           N  
ATOM   1789  CA  PRO A 228      13.875  -0.879   2.980  1.00 43.72           C  
ATOM   1790  C   PRO A 228      13.365  -2.316   3.124  1.00 40.26           C  
ATOM   1791  O   PRO A 228      13.775  -3.024   4.041  1.00 34.10           O  
ATOM   1792  CB  PRO A 228      15.232  -0.754   2.295  1.00 43.55           C  
ATOM   1793  CG  PRO A 228      16.065   0.089   3.238  1.00 42.97           C  
ATOM   1794  CD  PRO A 228      15.574  -0.281   4.612  1.00 42.69           C  
ATOM   1795  N   TRP A 229      12.463  -2.727   2.222  1.00 37.61           N  
ATOM   1796  CA  TRP A 229      11.868  -4.090   2.261  1.00 35.37           C  
ATOM   1797  C   TRP A 229      12.216  -4.877   0.992  1.00 33.48           C  
ATOM   1798  O   TRP A 229      12.327  -4.252  -0.067  1.00 31.45           O  
ATOM   1799  CB  TRP A 229      10.351  -3.996   2.453  1.00 37.94           C  
ATOM   1800  CG  TRP A 229       9.905  -3.545   3.818  1.00 40.80           C  
ATOM   1801  CD1 TRP A 229      10.154  -2.344   4.411  1.00 42.70           C  
ATOM   1802  CD2 TRP A 229       9.110  -4.294   4.761  1.00 41.58           C  
ATOM   1803  NE1 TRP A 229       9.591  -2.297   5.655  1.00 45.76           N  
ATOM   1804  CE2 TRP A 229       8.940  -3.475   5.897  1.00 43.77           C  
ATOM   1805  CE3 TRP A 229       8.528  -5.563   4.758  1.00 39.92           C  
ATOM   1806  CZ2 TRP A 229       8.219  -3.891   7.013  1.00 42.42           C  
ATOM   1807  CZ3 TRP A 229       7.814  -5.971   5.860  1.00 38.71           C  
ATOM   1808  CH2 TRP A 229       7.664  -5.148   6.972  1.00 39.54           C  
ATOM   1809  N   LEU A 230      12.323  -6.203   1.089  1.00 31.97           N  
ATOM   1810  CA  LEU A 230      12.700  -7.087  -0.048  1.00 29.29           C  
ATOM   1811  C   LEU A 230      11.758  -7.009  -1.268  1.00 25.66           C  
ATOM   1812  O   LEU A 230      10.538  -6.983  -1.067  1.00 23.98           O  
ATOM   1813  CB  LEU A 230      12.764  -8.505   0.516  1.00 31.69           C  
ATOM   1814  CG  LEU A 230      13.432  -9.555  -0.373  1.00 36.37           C  
ATOM   1815  CD1 LEU A 230      14.688  -8.996  -1.015  1.00 36.96           C  
ATOM   1816  CD2 LEU A 230      13.755 -10.765   0.472  1.00 39.17           C  
ATOM   1817  N   GLY A 231      12.323  -7.016  -2.477  1.00 21.04           N  
ATOM   1818  CA  GLY A 231      11.558  -7.019  -3.730  1.00 19.28           C  
ATOM   1819  C   GLY A 231      12.141  -8.012  -4.720  1.00 19.36           C  
ATOM   1820  O   GLY A 231      13.144  -8.632  -4.357  1.00 20.63           O  
ATOM   1821  N   PRO A 232      11.542  -8.236  -5.922  1.00 19.19           N  
ATOM   1822  CA  PRO A 232      10.529  -7.322  -6.412  1.00 18.79           C  
ATOM   1823  C   PRO A 232       9.129  -7.401  -5.776  1.00 21.90           C  
ATOM   1824  O   PRO A 232       8.784  -8.396  -5.137  1.00 21.02           O  
ATOM   1825  CB  PRO A 232      10.545  -7.825  -7.841  1.00 18.05           C  
ATOM   1826  CG  PRO A 232      10.640  -9.306  -7.702  1.00 18.12           C  
ATOM   1827  CD  PRO A 232      11.814  -9.374  -6.766  1.00 18.36           C  
ATOM   1828  N   ASP A 233       8.348  -6.331  -5.902  1.00 24.16           N  
ATOM   1829  CA  ASP A 233       6.943  -6.364  -5.434  1.00 23.00           C  
ATOM   1830  C   ASP A 233       6.117  -6.978  -6.551  1.00 24.86           C  
ATOM   1831  O   ASP A 233       6.446  -6.739  -7.712  1.00 25.07           O  
ATOM   1832  CB  ASP A 233       6.380  -5.014  -5.049  1.00 21.99           C  
ATOM   1833  CG  ASP A 233       4.927  -5.010  -4.601  1.00 23.77           C  
ATOM   1834  OD1 ASP A 233       4.688  -5.122  -3.392  1.00 22.06           O  
ATOM   1835  OD2 ASP A 233       4.046  -4.905  -5.466  1.00 25.06           O  
ATOM   1836  N   VAL A 234       5.065  -7.702  -6.183  1.00 25.31           N  
ATOM   1837  CA  VAL A 234       4.234  -8.395  -7.173  1.00 24.65           C  
ATOM   1838  C   VAL A 234       3.717  -7.422  -8.226  1.00 23.86           C  
ATOM   1839  O   VAL A 234       3.650  -7.753  -9.417  1.00 25.60           O  
ATOM   1840  CB  VAL A 234       3.081  -9.161  -6.495  1.00 25.62           C  
ATOM   1841  CG1 VAL A 234       3.575 -10.492  -5.935  1.00 24.69           C  
ATOM   1842  CG2 VAL A 234       2.471  -8.333  -5.377  1.00 26.58           C  
ATOM   1843  N   GLN A 235       3.359  -6.207  -7.813  1.00 24.21           N  
ATOM   1844  CA  GLN A 235       2.913  -5.207  -8.776  1.00 26.12           C  
ATOM   1845  C   GLN A 235       3.973  -4.957  -9.841  1.00 26.67           C  
ATOM   1846  O   GLN A 235       3.740  -5.173 -11.036  1.00 26.98           O  
ATOM   1847  CB  GLN A 235       2.548  -3.917  -8.047  1.00 26.90           C  
ATOM   1848  CG  GLN A 235       1.143  -3.972  -7.514  1.00 27.01           C  
ATOM   1849  CD  GLN A 235       0.907  -3.032  -6.371  1.00 24.50           C  
ATOM   1850  OE1 GLN A 235      -0.007  -2.219  -6.434  1.00 29.32           O  
ATOM   1851  NE2 GLN A 235       1.695  -3.164  -5.315  1.00 21.76           N  
ATOM   1852  N   ASP A 236       5.163  -4.546  -9.415  1.00 25.92           N  
ATOM   1853  CA  ASP A 236       6.221  -4.238 -10.367  1.00 26.75           C  
ATOM   1854  C   ASP A 236       6.641  -5.471 -11.154  1.00 25.26           C  
ATOM   1855  O   ASP A 236       6.910  -5.382 -12.358  1.00 29.36           O  
ATOM   1856  CB  ASP A 236       7.414  -3.628  -9.634  1.00 28.09           C  
ATOM   1857  CG  ASP A 236       7.012  -2.434  -8.805  1.00 28.98           C  
ATOM   1858  OD1 ASP A 236       6.403  -1.513  -9.382  1.00 34.00           O  
ATOM   1859  OD2 ASP A 236       7.287  -2.424  -7.583  1.00 27.76           O  
ATOM   1860  N   LEU A 237       6.689  -6.632 -10.492  1.00 25.36           N  
ATOM   1861  CA  LEU A 237       7.122  -7.859 -11.157  1.00 24.43           C  
ATOM   1862  C   LEU A 237       6.180  -8.232 -12.296  1.00 25.31           C  
ATOM   1863  O   LEU A 237       6.628  -8.687 -13.355  1.00 27.17           O  
ATOM   1864  CB  LEU A 237       7.232  -9.003 -10.143  1.00 24.03           C  
ATOM   1865  CG  LEU A 237       7.401 -10.455 -10.648  1.00 22.63           C  
ATOM   1866  CD1 LEU A 237       8.825 -10.754 -11.176  1.00 21.94           C  
ATOM   1867  CD2 LEU A 237       7.029 -11.442  -9.553  1.00 22.30           C  
ATOM   1868  N   THR A 238       4.876  -8.020 -12.106  1.00 25.29           N  
ATOM   1869  CA  THR A 238       3.920  -8.261 -13.181  1.00 25.95           C  
ATOM   1870  C   THR A 238       4.227  -7.404 -14.408  1.00 27.26           C  
ATOM   1871  O   THR A 238       4.368  -7.931 -15.517  1.00 26.40           O  
ATOM   1872  CB  THR A 238       2.497  -7.980 -12.703  1.00 25.76           C  
ATOM   1873  OG1 THR A 238       2.244  -8.740 -11.524  1.00 23.81           O  
ATOM   1874  CG2 THR A 238       1.518  -8.376 -13.776  1.00 27.01           C  
ATOM   1875  N   ARG A 239       4.295  -6.076 -14.229  1.00 30.38           N  
ATOM   1876  CA  ARG A 239       4.640  -5.191 -15.340  1.00 31.65           C  
ATOM   1877  C   ARG A 239       5.926  -5.655 -16.004  1.00 32.39           C  
ATOM   1878  O   ARG A 239       5.981  -5.860 -17.225  1.00 30.34           O  
ATOM   1879  CB  ARG A 239       4.826  -3.737 -14.879  1.00 33.54           C  
ATOM   1880  CG  ARG A 239       3.733  -3.202 -13.988  1.00 35.74           C  
ATOM   1881  CD  ARG A 239       3.407  -1.740 -14.269  1.00 37.34           C  
ATOM   1882  NE  ARG A 239       2.115  -1.400 -13.694  1.00 40.82           N  
ATOM   1883  CZ  ARG A 239       0.964  -1.305 -14.364  1.00 40.28           C  
ATOM   1884  NH1 ARG A 239       0.936  -1.486 -15.678  1.00 41.13           N  
ATOM   1885  NH2 ARG A 239      -0.159  -1.022 -13.713  1.00 39.12           N  
ATOM   1886  N   ASP A 240       6.971  -5.831 -15.193  1.00 32.58           N  
ATOM   1887  CA  ASP A 240       8.270  -6.209 -15.721  1.00 32.71           C  
ATOM   1888  C   ASP A 240       8.167  -7.506 -16.518  1.00 32.50           C  
ATOM   1889  O   ASP A 240       8.589  -7.570 -17.679  1.00 31.60           O  
ATOM   1890  CB  ASP A 240       9.275  -6.328 -14.572  1.00 34.14           C  
ATOM   1891  CG  ASP A 240      10.697  -6.562 -15.060  1.00 40.21           C  
ATOM   1892  OD1 ASP A 240      10.970  -6.224 -16.234  1.00 45.70           O  
ATOM   1893  OD2 ASP A 240      11.536  -7.089 -14.278  1.00 43.26           O  
ATOM   1894  N   LEU A 241       7.568  -8.543 -15.924  1.00 34.27           N  
ATOM   1895  CA  LEU A 241       7.433  -9.809 -16.638  1.00 34.22           C  
ATOM   1896  C   LEU A 241       6.612  -9.651 -17.915  1.00 32.78           C  
ATOM   1897  O   LEU A 241       6.798 -10.411 -18.870  1.00 33.39           O  
ATOM   1898  CB  LEU A 241       6.781 -10.863 -15.742  1.00 36.43           C  
ATOM   1899  CG  LEU A 241       7.600 -11.521 -14.627  1.00 37.47           C  
ATOM   1900  CD1 LEU A 241       6.630 -12.286 -13.740  1.00 37.40           C  
ATOM   1901  CD2 LEU A 241       8.696 -12.444 -15.166  1.00 37.14           C  
ATOM   1902  N   TYR A 242       5.686  -8.698 -17.976  1.00 33.65           N  
ATOM   1903  CA  TYR A 242       4.893  -8.458 -19.214  1.00 37.71           C  
ATOM   1904  C   TYR A 242       5.791  -7.822 -20.314  1.00 36.80           C  
ATOM   1905  O   TYR A 242       5.794  -8.303 -21.439  1.00 34.05           O  
ATOM   1906  CB  TYR A 242       3.584  -7.685 -18.966  1.00 39.07           C  
ATOM   1907  CG  TYR A 242       2.733  -7.569 -20.221  1.00 42.03           C  
ATOM   1908  CD1 TYR A 242       1.909  -8.609 -20.626  1.00 44.03           C  
ATOM   1909  CD2 TYR A 242       2.783  -6.435 -21.013  1.00 42.06           C  
ATOM   1910  CE1 TYR A 242       1.147  -8.514 -21.775  1.00 45.03           C  
ATOM   1911  CE2 TYR A 242       2.027  -6.326 -22.166  1.00 39.57           C  
ATOM   1912  CZ  TYR A 242       1.210  -7.370 -22.549  1.00 42.83           C  
ATOM   1913  OH  TYR A 242       0.468  -7.251 -23.685  1.00 46.60           O  
ATOM   1914  N   GLU A 243       6.560  -6.791 -19.973  1.00 38.18           N  
ATOM   1915  CA  GLU A 243       7.457  -6.131 -20.946  1.00 38.99           C  
ATOM   1916  C   GLU A 243       8.461  -7.127 -21.525  1.00 39.19           C  
ATOM   1917  O   GLU A 243       8.758  -7.029 -22.709  1.00 38.69           O  
ATOM   1918  CB  GLU A 243       8.217  -5.001 -20.268  1.00 42.18           C  
ATOM   1919  CG  GLU A 243       7.326  -3.898 -19.723  1.00 48.30           C  
ATOM   1920  CD  GLU A 243       6.660  -3.045 -20.792  1.00 54.19           C  
ATOM   1921  OE1 GLU A 243       7.241  -2.923 -21.904  1.00 57.83           O  
ATOM   1922  OE2 GLU A 243       5.549  -2.520 -20.522  1.00 52.14           O  
ATOM   1923  N   LYS A 244       8.932  -8.065 -20.715  1.00 40.83           N  
ATOM   1924  CA  LYS A 244       9.968  -9.010 -21.160  1.00 43.56           C  
ATOM   1925  C   LYS A 244       9.357 -10.205 -21.898  1.00 42.94           C  
ATOM   1926  O   LYS A 244      10.066 -10.778 -22.725  1.00 43.66           O  
ATOM   1927  CB  LYS A 244      10.813  -9.457 -19.962  1.00 47.87           C  
ATOM   1928  CG  LYS A 244      12.010  -8.576 -19.657  1.00 52.76           C  
ATOM   1929  CD  LYS A 244      12.417  -8.587 -18.194  1.00 58.98           C  
ATOM   1930  CE  LYS A 244      13.705  -7.831 -17.977  1.00 62.12           C  
ATOM   1931  NZ  LYS A 244      13.743  -7.209 -16.638  1.00 62.48           N  
ATOM   1932  N   HIS A 245       8.109 -10.565 -21.613  1.00 39.32           N  
ATOM   1933  CA  HIS A 245       7.573 -11.765 -22.254  1.00 36.25           C  
ATOM   1934  C   HIS A 245       6.132 -11.667 -22.738  1.00 34.48           C  
ATOM   1935  O   HIS A 245       5.711 -12.532 -23.513  1.00 33.49           O  
ATOM   1936  CB  HIS A 245       7.677 -12.974 -21.310  1.00 38.89           C  
ATOM   1937  CG  HIS A 245       9.047 -13.196 -20.749  1.00 38.15           C  
ATOM   1938  ND1 HIS A 245      10.068 -13.760 -21.484  1.00 37.02           N  
ATOM   1939  CD2 HIS A 245       9.558 -12.951 -19.520  1.00 43.25           C  
ATOM   1940  CE1 HIS A 245      11.155 -13.837 -20.733  1.00 40.87           C  
ATOM   1941  NE2 HIS A 245      10.872 -13.356 -19.540  1.00 46.76           N  
ATOM   1942  N   GLN A 246       5.362 -10.669 -22.305  1.00 36.84           N  
ATOM   1943  CA  GLN A 246       3.985 -10.464 -22.770  1.00 40.86           C  
ATOM   1944  C   GLN A 246       3.093 -11.673 -22.476  1.00 37.51           C  
ATOM   1945  O   GLN A 246       2.295 -12.113 -23.311  1.00 36.79           O  
ATOM   1946  CB  GLN A 246       3.953 -10.110 -24.260  1.00 44.31           C  
ATOM   1947  CG  GLN A 246       4.613  -8.788 -24.588  1.00 49.31           C  
ATOM   1948  CD  GLN A 246       5.861  -8.957 -25.427  1.00 53.10           C  
ATOM   1949  OE1 GLN A 246       6.907  -9.379 -24.934  1.00 49.78           O  
ATOM   1950  NE2 GLN A 246       5.761  -8.629 -26.706  1.00 60.10           N  
ATOM   1951  N   TYR A 247       3.217 -12.202 -21.260  1.00 34.24           N  
ATOM   1952  CA  TYR A 247       2.328 -13.270 -20.832  1.00 34.83           C  
ATOM   1953  C   TYR A 247       0.876 -12.809 -20.923  1.00 34.92           C  
ATOM   1954  O   TYR A 247       0.532 -11.693 -20.520  1.00 36.06           O  
ATOM   1955  CB  TYR A 247       2.659 -13.699 -19.399  1.00 32.98           C  
ATOM   1956  CG  TYR A 247       4.029 -14.309 -19.211  1.00 29.38           C  
ATOM   1957  CD1 TYR A 247       4.349 -15.535 -19.779  1.00 29.97           C  
ATOM   1958  CD2 TYR A 247       4.998 -13.668 -18.446  1.00 27.79           C  
ATOM   1959  CE1 TYR A 247       5.599 -16.109 -19.602  1.00 28.15           C  
ATOM   1960  CE2 TYR A 247       6.250 -14.237 -18.265  1.00 27.47           C  
ATOM   1961  CZ  TYR A 247       6.542 -15.457 -18.848  1.00 28.17           C  
ATOM   1962  OH  TYR A 247       7.782 -16.031 -18.679  1.00 32.99           O  
ATOM   1963  N   LYS A 248       0.019 -13.667 -21.477  1.00 34.22           N  
ATOM   1964  CA  LYS A 248      -1.397 -13.328 -21.535  1.00 37.07           C  
ATOM   1965  C   LYS A 248      -2.118 -13.662 -20.235  1.00 34.00           C  
ATOM   1966  O   LYS A 248      -3.195 -13.113 -19.977  1.00 34.69           O  
ATOM   1967  CB  LYS A 248      -2.091 -14.045 -22.697  1.00 40.08           C  
ATOM   1968  CG  LYS A 248      -1.249 -14.244 -23.961  1.00 47.26           C  
ATOM   1969  CD  LYS A 248      -0.764 -12.910 -24.574  1.00 55.72           C  
ATOM   1970  CE  LYS A 248      -1.835 -11.827 -24.635  1.00 58.28           C  
ATOM   1971  NZ  LYS A 248      -1.263 -10.458 -24.718  1.00 60.55           N  
ATOM   1972  N   ASN A 249      -1.559 -14.560 -19.426  1.00 31.32           N  
ATOM   1973  CA  ASN A 249      -2.220 -15.004 -18.211  1.00 28.97           C  
ATOM   1974  C   ASN A 249      -1.207 -15.082 -17.082  1.00 25.40           C  
ATOM   1975  O   ASN A 249      -0.146 -15.693 -17.237  1.00 26.40           O  
ATOM   1976  CB  ASN A 249      -2.882 -16.369 -18.411  1.00 29.68           C  
ATOM   1977  CG  ASN A 249      -3.825 -16.374 -19.583  1.00 30.87           C  
ATOM   1978  OD1 ASN A 249      -4.815 -15.641 -19.601  1.00 30.51           O  
ATOM   1979  ND2 ASN A 249      -3.519 -17.195 -20.580  1.00 32.28           N  
ATOM   1980  N   PHE A 250      -1.556 -14.479 -15.949  1.00 25.23           N  
ATOM   1981  CA  PHE A 250      -0.767 -14.511 -14.727  1.00 23.79           C  
ATOM   1982  C   PHE A 250      -1.537 -15.298 -13.670  1.00 21.61           C  
ATOM   1983  O   PHE A 250      -2.671 -14.946 -13.342  1.00 22.75           O  
ATOM   1984  CB  PHE A 250      -0.495 -13.076 -14.251  1.00 26.45           C  
ATOM   1985  CG  PHE A 250       0.519 -12.347 -15.085  1.00 28.16           C  
ATOM   1986  CD1 PHE A 250       0.208 -11.923 -16.370  1.00 29.94           C  
ATOM   1987  CD2 PHE A 250       1.786 -12.100 -14.594  1.00 29.21           C  
ATOM   1988  CE1 PHE A 250       1.142 -11.268 -17.142  1.00 30.52           C  
ATOM   1989  CE2 PHE A 250       2.724 -11.448 -15.369  1.00 29.80           C  
ATOM   1990  CZ  PHE A 250       2.401 -11.027 -16.638  1.00 30.44           C  
ATOM   1991  N   ILE A 251      -0.954 -16.375 -13.156  1.00 21.77           N  
ATOM   1992  CA  ILE A 251      -1.551 -17.098 -12.036  1.00 19.52           C  
ATOM   1993  C   ILE A 251      -0.809 -16.706 -10.764  1.00 18.99           C  
ATOM   1994  O   ILE A 251       0.423 -16.850 -10.683  1.00 17.81           O  
ATOM   1995  CB  ILE A 251      -1.502 -18.627 -12.225  1.00 19.54           C  
ATOM   1996  CG1 ILE A 251      -2.076 -19.079 -13.568  1.00 19.69           C  
ATOM   1997  CG2 ILE A 251      -2.257 -19.323 -11.090  1.00 19.61           C  
ATOM   1998  CD1 ILE A 251      -1.821 -20.566 -13.859  1.00 18.85           C  
ATOM   1999  N   TYR A 252      -1.558 -16.271  -9.753  1.00 17.99           N  
ATOM   2000  CA  TYR A 252      -0.985 -15.795  -8.505  1.00 18.26           C  
ATOM   2001  C   TYR A 252      -1.229 -16.819  -7.407  1.00 15.54           C  
ATOM   2002  O   TYR A 252      -2.384 -17.128  -7.094  1.00 16.19           O  
ATOM   2003  CB  TYR A 252      -1.582 -14.447  -8.102  1.00 19.83           C  
ATOM   2004  CG  TYR A 252      -1.184 -13.318  -9.023  1.00 21.38           C  
ATOM   2005  CD1 TYR A 252      -1.860 -13.087 -10.219  1.00 22.41           C  
ATOM   2006  CD2 TYR A 252      -0.110 -12.492  -8.707  1.00 22.39           C  
ATOM   2007  CE1 TYR A 252      -1.480 -12.045 -11.069  1.00 22.35           C  
ATOM   2008  CE2 TYR A 252       0.273 -11.463  -9.545  1.00 22.74           C  
ATOM   2009  CZ  TYR A 252      -0.411 -11.237 -10.722  1.00 22.73           C  
ATOM   2010  OH  TYR A 252      -0.025 -10.195 -11.530  1.00 24.07           O  
ATOM   2011  N   THR A 253      -0.145 -17.336  -6.818  1.00 13.63           N  
ATOM   2012  CA  THR A 253      -0.227 -18.264  -5.691  1.00 13.11           C  
ATOM   2013  C   THR A 253       0.582 -17.687  -4.531  1.00 12.69           C  
ATOM   2014  O   THR A 253       1.795 -17.916  -4.421  1.00 12.38           O  
ATOM   2015  CB  THR A 253       0.241 -19.677  -6.057  1.00 12.60           C  
ATOM   2016  OG1 THR A 253       1.561 -19.645  -6.634  1.00 11.65           O  
ATOM   2017  CG2 THR A 253      -0.746 -20.322  -7.050  1.00 13.28           C  
ATOM   2018  N   PRO A 254      -0.055 -16.944  -3.639  1.00 13.07           N  
ATOM   2019  CA  PRO A 254       0.663 -16.388  -2.483  1.00 13.07           C  
ATOM   2020  C   PRO A 254       1.023 -17.445  -1.441  1.00 13.01           C  
ATOM   2021  O   PRO A 254       0.523 -17.410  -0.301  1.00 13.65           O  
ATOM   2022  CB  PRO A 254      -0.342 -15.372  -1.896  1.00 13.92           C  
ATOM   2023  CG  PRO A 254      -1.496 -15.278  -2.920  1.00 13.54           C  
ATOM   2024  CD  PRO A 254      -1.478 -16.580  -3.662  1.00 13.68           C  
ATOM   2025  N   VAL A 255       1.910 -18.376  -1.811  1.00 12.30           N  
ATOM   2026  CA  VAL A 255       2.090 -19.578  -0.998  1.00 12.62           C  
ATOM   2027  C   VAL A 255       2.536 -19.240   0.417  1.00 13.87           C  
ATOM   2028  O   VAL A 255       2.353 -20.062   1.327  1.00 15.45           O  
ATOM   2029  CB  VAL A 255       3.051 -20.564  -1.687  1.00 12.49           C  
ATOM   2030  CG1 VAL A 255       2.521 -20.914  -3.079  1.00 12.72           C  
ATOM   2031  CG2 VAL A 255       4.436 -19.985  -1.802  1.00 12.14           C  
ATOM   2032  N   GLY A 256       3.067 -18.028   0.637  1.00 13.14           N  
ATOM   2033  CA  GLY A 256       3.474 -17.627   1.972  1.00 12.91           C  
ATOM   2034  C   GLY A 256       2.329 -17.428   2.949  1.00 12.39           C  
ATOM   2035  O   GLY A 256       2.549 -17.519   4.158  1.00 10.79           O  
ATOM   2036  N   PHE A 257       1.124 -17.167   2.442  1.00 13.00           N  
ATOM   2037  CA  PHE A 257      -0.062 -16.998   3.267  1.00 14.23           C  
ATOM   2038  C   PHE A 257      -0.912 -18.265   3.226  1.00 13.52           C  
ATOM   2039  O   PHE A 257      -0.765 -19.121   2.347  1.00 13.74           O  
ATOM   2040  CB  PHE A 257      -0.913 -15.804   2.795  1.00 16.33           C  
ATOM   2041  CG  PHE A 257      -0.168 -14.501   2.758  1.00 18.33           C  
ATOM   2042  CD1 PHE A 257       0.537 -14.119   1.611  1.00 20.22           C  
ATOM   2043  CD2 PHE A 257      -0.153 -13.663   3.865  1.00 18.25           C  
ATOM   2044  CE1 PHE A 257       1.249 -12.932   1.576  1.00 19.72           C  
ATOM   2045  CE2 PHE A 257       0.550 -12.464   3.828  1.00 19.85           C  
ATOM   2046  CZ  PHE A 257       1.247 -12.098   2.688  1.00 19.63           C  
ATOM   2047  N   VAL A 258      -1.838 -18.362   4.167  1.00 13.01           N  
ATOM   2048  CA  VAL A 258      -2.566 -19.603   4.346  1.00 13.98           C  
ATOM   2049  C   VAL A 258      -4.077 -19.374   4.400  1.00 15.04           C  
ATOM   2050  O   VAL A 258      -4.826 -20.299   4.724  1.00 13.56           O  
ATOM   2051  CB  VAL A 258      -2.092 -20.318   5.620  1.00 13.51           C  
ATOM   2052  CG1 VAL A 258      -0.612 -20.577   5.558  1.00 13.87           C  
ATOM   2053  CG2 VAL A 258      -2.494 -19.526   6.883  1.00 12.99           C  
ATOM   2054  N   CYS A 259      -4.534 -18.160   4.096  1.00 18.60           N  
ATOM   2055  CA  CYS A 259      -5.958 -17.853   4.199  1.00 23.58           C  
ATOM   2056  C   CYS A 259      -6.259 -16.613   3.359  1.00 22.63           C  
ATOM   2057  O   CYS A 259      -5.353 -15.923   2.891  1.00 25.57           O  
ATOM   2058  CB  CYS A 259      -6.386 -17.633   5.663  1.00 27.22           C  
ATOM   2059  SG  CYS A 259      -5.488 -16.301   6.496  1.00 38.06           S  
ATOM   2060  N   GLU A 260      -7.547 -16.320   3.203  1.00 24.56           N  
ATOM   2061  CA  GLU A 260      -8.004 -15.135   2.478  1.00 26.07           C  
ATOM   2062  C   GLU A 260      -8.215 -13.971   3.447  1.00 25.83           C  
ATOM   2063  O   GLU A 260      -9.337 -13.642   3.827  1.00 29.70           O  
ATOM   2064  CB  GLU A 260      -9.294 -15.426   1.706  1.00 25.93           C  
ATOM   2065  CG  GLU A 260      -9.115 -15.939   0.286  1.00 27.05           C  
ATOM   2066  CD  GLU A 260      -9.321 -17.442   0.197  1.00 26.25           C  
ATOM   2067  OE1 GLU A 260      -9.222 -17.996  -0.920  1.00 23.34           O  
ATOM   2068  OE2 GLU A 260      -9.566 -18.057   1.254  1.00 25.05           O  
ATOM   2069  N   HIS A 261      -7.118 -13.327   3.842  1.00 26.12           N  
ATOM   2070  CA  HIS A 261      -7.215 -12.112   4.637  1.00 27.68           C  
ATOM   2071  C   HIS A 261      -6.982 -10.882   3.752  1.00 25.37           C  
ATOM   2072  O   HIS A 261      -7.003 -10.966   2.515  1.00 23.74           O  
ATOM   2073  CB  HIS A 261      -6.260 -12.161   5.835  1.00 30.83           C  
ATOM   2074  CG  HIS A 261      -6.739 -13.014   6.964  1.00 38.45           C  
ATOM   2075  ND1 HIS A 261      -5.922 -13.411   8.004  1.00 43.61           N  
ATOM   2076  CD2 HIS A 261      -7.944 -13.584   7.197  1.00 41.28           C  
ATOM   2077  CE1 HIS A 261      -6.611 -14.183   8.833  1.00 41.74           C  
ATOM   2078  NE2 HIS A 261      -7.837 -14.303   8.365  1.00 40.60           N  
ATOM   2079  N   LEU A 262      -6.723  -9.735   4.380  1.00 24.75           N  
ATOM   2080  CA  LEU A 262      -6.575  -8.500   3.627  1.00 24.62           C  
ATOM   2081  C   LEU A 262      -5.434  -8.595   2.627  1.00 22.91           C  
ATOM   2082  O   LEU A 262      -5.540  -8.069   1.511  1.00 25.09           O  
ATOM   2083  CB  LEU A 262      -6.352  -7.327   4.584  1.00 27.00           C  
ATOM   2084  CG  LEU A 262      -5.970  -6.043   3.858  1.00 27.71           C  
ATOM   2085  CD1 LEU A 262      -7.222  -5.365   3.292  1.00 27.25           C  
ATOM   2086  CD2 LEU A 262      -5.152  -5.118   4.763  1.00 28.89           C  
ATOM   2087  N   GLU A 263      -4.348  -9.286   2.990  1.00 22.14           N  
ATOM   2088  CA  GLU A 263      -3.179  -9.319   2.115  1.00 21.17           C  
ATOM   2089  C   GLU A 263      -3.503 -10.003   0.799  1.00 20.44           C  
ATOM   2090  O   GLU A 263      -3.001  -9.602  -0.258  1.00 20.96           O  
ATOM   2091  CB  GLU A 263      -2.003 -10.027   2.783  1.00 23.05           C  
ATOM   2092  CG  GLU A 263      -1.383  -9.316   3.957  1.00 25.27           C  
ATOM   2093  CD  GLU A 263      -2.313  -9.176   5.145  1.00 26.92           C  
ATOM   2094  OE1 GLU A 263      -3.322  -9.910   5.213  1.00 32.40           O  
ATOM   2095  OE2 GLU A 263      -2.025  -8.336   6.007  1.00 31.84           O  
ATOM   2096  N   VAL A 264      -4.335 -11.047   0.837  1.00 20.06           N  
ATOM   2097  CA  VAL A 264      -4.672 -11.748  -0.395  1.00 18.65           C  
ATOM   2098  C   VAL A 264      -5.818 -11.031  -1.104  1.00 19.22           C  
ATOM   2099  O   VAL A 264      -5.732 -10.710  -2.296  1.00 22.00           O  
ATOM   2100  CB  VAL A 264      -4.988 -13.233  -0.115  1.00 16.92           C  
ATOM   2101  CG1 VAL A 264      -5.536 -13.937  -1.354  1.00 16.47           C  
ATOM   2102  CG2 VAL A 264      -3.735 -13.954   0.353  1.00 16.55           C  
ATOM   2103  N   LEU A 265      -6.897 -10.741  -0.378  1.00 19.64           N  
ATOM   2104  CA  LEU A 265      -8.058 -10.159  -1.033  1.00 21.31           C  
ATOM   2105  C   LEU A 265      -7.758  -8.760  -1.594  1.00 23.55           C  
ATOM   2106  O   LEU A 265      -8.281  -8.393  -2.652  1.00 22.13           O  
ATOM   2107  CB  LEU A 265      -9.232 -10.131  -0.057  1.00 21.77           C  
ATOM   2108  CG  LEU A 265      -9.788 -11.531   0.237  1.00 21.66           C  
ATOM   2109  CD1 LEU A 265     -10.718 -11.499   1.441  1.00 22.48           C  
ATOM   2110  CD2 LEU A 265     -10.486 -12.137  -0.996  1.00 19.16           C  
ATOM   2111  N   TYR A 266      -6.878  -7.990  -0.951  1.00 24.62           N  
ATOM   2112  CA  TYR A 266      -6.564  -6.680  -1.495  1.00 26.28           C  
ATOM   2113  C   TYR A 266      -5.287  -6.681  -2.353  1.00 25.19           C  
ATOM   2114  O   TYR A 266      -5.329  -6.250  -3.510  1.00 26.96           O  
ATOM   2115  CB  TYR A 266      -6.433  -5.644  -0.373  1.00 27.55           C  
ATOM   2116  CG  TYR A 266      -6.435  -4.209  -0.876  1.00 27.55           C  
ATOM   2117  CD1 TYR A 266      -5.271  -3.625  -1.353  1.00 27.32           C  
ATOM   2118  CD2 TYR A 266      -7.601  -3.442  -0.881  1.00 27.90           C  
ATOM   2119  CE1 TYR A 266      -5.261  -2.321  -1.815  1.00 27.47           C  
ATOM   2120  CE2 TYR A 266      -7.603  -2.130  -1.346  1.00 28.49           C  
ATOM   2121  CZ  TYR A 266      -6.425  -1.572  -1.814  1.00 28.01           C  
ATOM   2122  OH  TYR A 266      -6.378  -0.291  -2.289  1.00 28.16           O  
ATOM   2123  N   ASP A 267      -4.143  -7.089  -1.795  1.00 24.31           N  
ATOM   2124  CA  ASP A 267      -2.841  -6.897  -2.493  1.00 22.64           C  
ATOM   2125  C   ASP A 267      -2.721  -7.752  -3.776  1.00 22.97           C  
ATOM   2126  O   ASP A 267      -1.985  -7.377  -4.681  1.00 20.05           O  
ATOM   2127  CB  ASP A 267      -1.687  -6.966  -1.491  1.00 22.70           C  
ATOM   2128  CG  ASP A 267      -1.890  -6.144  -0.234  1.00 23.51           C  
ATOM   2129  OD1 ASP A 267      -2.781  -5.291  -0.249  1.00 26.10           O  
ATOM   2130  OD2 ASP A 267      -1.162  -6.378   0.730  1.00 21.03           O  
ATOM   2131  N   ASN A 268      -3.477  -8.840  -3.844  1.00 23.03           N  
ATOM   2132  CA  ASN A 268      -3.508  -9.641  -5.077  1.00 24.67           C  
ATOM   2133  C   ASN A 268      -4.838  -9.407  -5.817  1.00 28.20           C  
ATOM   2134  O   ASN A 268      -4.790  -8.834  -6.918  1.00 28.19           O  
ATOM   2135  CB  ASN A 268      -3.215 -11.122  -4.825  1.00 24.73           C  
ATOM   2136  CG  ASN A 268      -2.032 -11.434  -3.953  1.00 21.60           C  
ATOM   2137  OD1 ASN A 268      -2.210 -11.851  -2.808  1.00 20.56           O  
ATOM   2138  ND2 ASN A 268      -0.840 -11.330  -4.516  1.00 21.52           N  
ATOM   2139  N   ASP A 269      -5.983  -9.800  -5.242  1.00 26.22           N  
ATOM   2140  CA  ASP A 269      -7.269  -9.756  -5.992  1.00 25.01           C  
ATOM   2141  C   ASP A 269      -7.600  -8.343  -6.492  1.00 25.78           C  
ATOM   2142  O   ASP A 269      -8.296  -8.237  -7.485  1.00 25.02           O  
ATOM   2143  CB  ASP A 269      -8.365 -10.466  -5.223  1.00 24.56           C  
ATOM   2144  CG  ASP A 269      -8.115 -11.922  -4.875  1.00 23.10           C  
ATOM   2145  OD1 ASP A 269      -7.429 -12.592  -5.649  1.00 24.92           O  
ATOM   2146  OD2 ASP A 269      -8.617 -12.357  -3.836  1.00 22.02           O  
ATOM   2147  N   TYR A 270      -7.103  -7.306  -5.830  1.00 25.25           N  
ATOM   2148  CA  TYR A 270      -7.276  -5.949  -6.339  1.00 25.60           C  
ATOM   2149  C   TYR A 270      -5.997  -5.424  -6.988  1.00 24.40           C  
ATOM   2150  O   TYR A 270      -5.958  -5.235  -8.214  1.00 24.99           O  
ATOM   2151  CB  TYR A 270      -7.772  -4.987  -5.254  1.00 25.68           C  
ATOM   2152  CG  TYR A 270      -7.834  -3.579  -5.804  1.00 26.56           C  
ATOM   2153  CD1 TYR A 270      -8.746  -3.254  -6.800  1.00 28.43           C  
ATOM   2154  CD2 TYR A 270      -6.930  -2.605  -5.395  1.00 26.02           C  
ATOM   2155  CE1 TYR A 270      -8.790  -1.983  -7.337  1.00 30.30           C  
ATOM   2156  CE2 TYR A 270      -6.967  -1.326  -5.924  1.00 26.73           C  
ATOM   2157  CZ  TYR A 270      -7.891  -1.015  -6.907  1.00 29.79           C  
ATOM   2158  OH  TYR A 270      -7.953   0.241  -7.449  1.00 33.26           O  
ATOM   2159  N   GLU A 271      -4.938  -5.159  -6.214  1.00 21.59           N  
ATOM   2160  CA  GLU A 271      -3.777  -4.472  -6.785  1.00 23.06           C  
ATOM   2161  C   GLU A 271      -3.169  -5.245  -7.961  1.00 24.49           C  
ATOM   2162  O   GLU A 271      -2.919  -4.672  -9.031  1.00 24.81           O  
ATOM   2163  CB  GLU A 271      -2.730  -4.197  -5.697  1.00 22.86           C  
ATOM   2164  CG  GLU A 271      -3.235  -3.219  -4.644  1.00 22.98           C  
ATOM   2165  CD  GLU A 271      -2.146  -2.635  -3.753  1.00 23.58           C  
ATOM   2166  OE1 GLU A 271      -2.196  -1.413  -3.488  1.00 25.58           O  
ATOM   2167  OE2 GLU A 271      -1.268  -3.394  -3.283  1.00 23.38           O  
ATOM   2168  N   CYS A 272      -2.955  -6.557  -7.798  1.00 25.74           N  
ATOM   2169  CA  CYS A 272      -2.361  -7.341  -8.880  1.00 26.98           C  
ATOM   2170  C   CYS A 272      -3.323  -7.486 -10.060  1.00 26.68           C  
ATOM   2171  O   CYS A 272      -2.886  -7.539 -11.216  1.00 25.77           O  
ATOM   2172  CB  CYS A 272      -1.938  -8.716  -8.375  1.00 28.95           C  
ATOM   2173  SG  CYS A 272      -0.459  -8.733  -7.336  1.00 31.11           S  
ATOM   2174  N   LYS A 273      -4.634  -7.544  -9.791  1.00 28.96           N  
ATOM   2175  CA  LYS A 273      -5.605  -7.593 -10.877  1.00 28.73           C  
ATOM   2176  C   LYS A 273      -5.638  -6.279 -11.643  1.00 28.78           C  
ATOM   2177  O   LYS A 273      -5.793  -6.273 -12.870  1.00 28.99           O  
ATOM   2178  CB  LYS A 273      -6.985  -7.935 -10.331  1.00 29.10           C  
ATOM   2179  CG  LYS A 273      -8.010  -8.270 -11.408  1.00 31.24           C  
ATOM   2180  CD  LYS A 273      -8.858  -7.044 -11.726  1.00 36.98           C  
ATOM   2181  CE  LYS A 273     -10.252  -7.390 -12.227  1.00 39.33           C  
ATOM   2182  NZ  LYS A 273     -11.128  -6.190 -12.187  1.00 38.38           N  
ATOM   2183  N   VAL A 274      -5.489  -5.156 -10.940  1.00 29.99           N  
ATOM   2184  CA  VAL A 274      -5.463  -3.871 -11.628  1.00 33.76           C  
ATOM   2185  C   VAL A 274      -4.342  -3.856 -12.660  1.00 34.72           C  
ATOM   2186  O   VAL A 274      -4.546  -3.463 -13.813  1.00 35.93           O  
ATOM   2187  CB  VAL A 274      -5.324  -2.716 -10.624  1.00 36.69           C  
ATOM   2188  CG1 VAL A 274      -4.836  -1.479 -11.337  1.00 38.46           C  
ATOM   2189  CG2 VAL A 274      -6.648  -2.445  -9.961  1.00 35.11           C  
ATOM   2190  N   VAL A 275      -3.147  -4.319 -12.268  1.00 32.64           N  
ATOM   2191  CA  VAL A 275      -2.025  -4.313 -13.197  1.00 32.05           C  
ATOM   2192  C   VAL A 275      -2.329  -5.202 -14.398  1.00 31.51           C  
ATOM   2193  O   VAL A 275      -2.073  -4.824 -15.551  1.00 31.60           O  
ATOM   2194  CB  VAL A 275      -0.720  -4.735 -12.494  1.00 29.33           C  
ATOM   2195  CG1 VAL A 275       0.419  -4.822 -13.497  1.00 29.70           C  
ATOM   2196  CG2 VAL A 275      -0.373  -3.771 -11.381  1.00 27.98           C  
ATOM   2197  N   CYS A 276      -2.886  -6.390 -14.143  1.00 28.95           N  
ATOM   2198  CA  CYS A 276      -3.247  -7.290 -15.226  1.00 28.85           C  
ATOM   2199  C   CYS A 276      -4.182  -6.599 -16.205  1.00 32.35           C  
ATOM   2200  O   CYS A 276      -4.012  -6.704 -17.424  1.00 34.59           O  
ATOM   2201  CB  CYS A 276      -3.886  -8.555 -14.656  1.00 27.54           C  
ATOM   2202  SG  CYS A 276      -2.679  -9.665 -13.871  1.00 22.87           S  
ATOM   2203  N   ASP A 277      -5.174  -5.880 -15.682  1.00 32.73           N  
ATOM   2204  CA  ASP A 277      -6.067  -5.107 -16.530  1.00 34.29           C  
ATOM   2205  C   ASP A 277      -5.281  -4.087 -17.345  1.00 34.48           C  
ATOM   2206  O   ASP A 277      -5.505  -3.932 -18.547  1.00 32.81           O  
ATOM   2207  CB  ASP A 277      -7.126  -4.418 -15.666  1.00 32.45           C  
ATOM   2208  CG  ASP A 277      -8.155  -5.388 -15.143  1.00 32.54           C  
ATOM   2209  OD1 ASP A 277      -8.209  -6.515 -15.656  1.00 33.97           O  
ATOM   2210  OD2 ASP A 277      -8.889  -5.025 -14.192  1.00 30.49           O  
ATOM   2211  N   ASP A 278      -4.339  -3.396 -16.704  1.00 38.00           N  
ATOM   2212  CA  ASP A 278      -3.576  -2.373 -17.400  1.00 40.33           C  
ATOM   2213  C   ASP A 278      -2.702  -2.942 -18.515  1.00 40.12           C  
ATOM   2214  O   ASP A 278      -2.379  -2.214 -19.458  1.00 47.12           O  
ATOM   2215  CB  ASP A 278      -2.718  -1.599 -16.406  1.00 45.78           C  
ATOM   2216  CG  ASP A 278      -2.247  -0.270 -16.959  1.00 49.56           C  
ATOM   2217  OD1 ASP A 278      -3.086   0.647 -17.077  1.00 61.56           O  
ATOM   2218  OD2 ASP A 278      -1.046  -0.162 -17.290  1.00 45.57           O  
ATOM   2219  N   ILE A 279      -2.324  -4.218 -18.442  1.00 37.87           N  
ATOM   2220  CA  ILE A 279      -1.494  -4.827 -19.473  1.00 38.64           C  
ATOM   2221  C   ILE A 279      -2.296  -5.760 -20.383  1.00 40.13           C  
ATOM   2222  O   ILE A 279      -1.722  -6.408 -21.264  1.00 45.41           O  
ATOM   2223  CB  ILE A 279      -0.296  -5.571 -18.854  1.00 38.61           C  
ATOM   2224  CG1 ILE A 279      -0.793  -6.630 -17.858  1.00 38.09           C  
ATOM   2225  CG2 ILE A 279       0.692  -4.579 -18.213  1.00 39.53           C  
ATOM   2226  CD1 ILE A 279       0.317  -7.456 -17.234  1.00 39.54           C  
ATOM   2227  N   GLY A 280      -3.608  -5.843 -20.192  1.00 40.16           N  
ATOM   2228  CA  GLY A 280      -4.402  -6.733 -21.028  1.00 39.60           C  
ATOM   2229  C   GLY A 280      -4.089  -8.202 -20.827  1.00 38.96           C  
ATOM   2230  O   GLY A 280      -3.987  -8.955 -21.799  1.00 42.27           O  
ATOM   2231  N   ALA A 281      -3.917  -8.620 -19.581  1.00 37.89           N  
ATOM   2232  CA  ALA A 281      -3.677 -10.017 -19.275  1.00 33.90           C  
ATOM   2233  C   ALA A 281      -4.689 -10.446 -18.227  1.00 31.23           C  
ATOM   2234  O   ALA A 281      -5.086  -9.641 -17.376  1.00 29.28           O  
ATOM   2235  CB  ALA A 281      -2.259 -10.270 -18.774  1.00 34.50           C  
ATOM   2236  N   ASN A 282      -5.100 -11.717 -18.311  1.00 27.99           N  
ATOM   2237  CA  ASN A 282      -6.096 -12.273 -17.412  1.00 27.36           C  
ATOM   2238  C   ASN A 282      -5.489 -12.516 -16.031  1.00 26.10           C  
ATOM   2239  O   ASN A 282      -4.283 -12.730 -15.885  1.00 26.06           O  
ATOM   2240  CB  ASN A 282      -6.661 -13.583 -17.967  1.00 29.02           C  
ATOM   2241  CG  ASN A 282      -7.236 -13.430 -19.368  1.00 31.02           C  
ATOM   2242  OD1 ASN A 282      -8.219 -12.720 -19.576  1.00 35.70           O  
ATOM   2243  ND2 ASN A 282      -6.635 -14.106 -20.340  1.00 30.91           N  
ATOM   2244  N   TYR A 283      -6.360 -12.473 -15.021  1.00 22.90           N  
ATOM   2245  CA  TYR A 283      -5.994 -12.669 -13.623  1.00 22.13           C  
ATOM   2246  C   TYR A 283      -6.549 -13.999 -13.112  1.00 22.57           C  
ATOM   2247  O   TYR A 283      -7.730 -14.293 -13.316  1.00 23.27           O  
ATOM   2248  CB  TYR A 283      -6.560 -11.540 -12.769  1.00 21.16           C  
ATOM   2249  CG  TYR A 283      -6.231 -11.633 -11.299  1.00 20.97           C  
ATOM   2250  CD1 TYR A 283      -5.004 -11.194 -10.810  1.00 21.55           C  
ATOM   2251  CD2 TYR A 283      -7.151 -12.140 -10.399  1.00 21.52           C  
ATOM   2252  CE1 TYR A 283      -4.704 -11.268  -9.470  1.00 21.37           C  
ATOM   2253  CE2 TYR A 283      -6.861 -12.223  -9.043  1.00 21.16           C  
ATOM   2254  CZ  TYR A 283      -5.632 -11.786  -8.586  1.00 21.44           C  
ATOM   2255  OH  TYR A 283      -5.324 -11.872  -7.246  1.00 20.30           O  
ATOM   2256  N   TYR A 284      -5.710 -14.773 -12.407  1.00 21.75           N  
ATOM   2257  CA  TYR A 284      -6.148 -15.964 -11.689  1.00 20.71           C  
ATOM   2258  C   TYR A 284      -5.466 -16.016 -10.334  1.00 20.50           C  
ATOM   2259  O   TYR A 284      -4.264 -15.758 -10.223  1.00 20.07           O  
ATOM   2260  CB  TYR A 284      -5.816 -17.257 -12.443  1.00 22.01           C  
ATOM   2261  CG  TYR A 284      -6.411 -17.327 -13.830  1.00 22.77           C  
ATOM   2262  CD1 TYR A 284      -5.744 -16.773 -14.916  1.00 22.30           C  
ATOM   2263  CD2 TYR A 284      -7.640 -17.928 -14.047  1.00 22.04           C  
ATOM   2264  CE1 TYR A 284      -6.271 -16.829 -16.181  1.00 22.05           C  
ATOM   2265  CE2 TYR A 284      -8.176 -17.978 -15.315  1.00 24.03           C  
ATOM   2266  CZ  TYR A 284      -7.490 -17.433 -16.387  1.00 23.56           C  
ATOM   2267  OH  TYR A 284      -8.011 -17.498 -17.644  1.00 24.21           O  
ATOM   2268  N   ARG A 285      -6.226 -16.378  -9.310  1.00 19.37           N  
ATOM   2269  CA  ARG A 285      -5.687 -16.471  -7.957  1.00 18.16           C  
ATOM   2270  C   ARG A 285      -6.404 -17.610  -7.242  1.00 17.18           C  
ATOM   2271  O   ARG A 285      -7.498 -17.418  -6.690  1.00 17.65           O  
ATOM   2272  CB  ARG A 285      -5.839 -15.156  -7.203  1.00 17.33           C  
ATOM   2273  CG  ARG A 285      -4.914 -15.015  -6.001  1.00 17.57           C  
ATOM   2274  CD  ARG A 285      -5.531 -15.666  -4.779  1.00 18.37           C  
ATOM   2275  NE  ARG A 285      -6.755 -14.982  -4.363  1.00 18.96           N  
ATOM   2276  CZ  ARG A 285      -7.726 -15.549  -3.652  1.00 20.60           C  
ATOM   2277  NH1 ARG A 285      -7.632 -16.820  -3.280  1.00 22.23           N  
ATOM   2278  NH2 ARG A 285      -8.793 -14.845  -3.310  1.00 20.01           N  
ATOM   2279  N   PRO A 286      -5.828 -18.813  -7.241  1.00 16.40           N  
ATOM   2280  CA  PRO A 286      -6.507 -19.979  -6.671  1.00 17.86           C  
ATOM   2281  C   PRO A 286      -6.904 -19.767  -5.213  1.00 19.73           C  
ATOM   2282  O   PRO A 286      -6.418 -18.856  -4.532  1.00 19.47           O  
ATOM   2283  CB  PRO A 286      -5.465 -21.096  -6.802  1.00 16.91           C  
ATOM   2284  CG  PRO A 286      -4.575 -20.644  -7.919  1.00 16.59           C  
ATOM   2285  CD  PRO A 286      -4.537 -19.159  -7.852  1.00 16.28           C  
ATOM   2286  N   LYS A 287      -7.804 -20.632  -4.728  1.00 19.54           N  
ATOM   2287  CA  LYS A 287      -8.256 -20.541  -3.347  1.00 19.61           C  
ATOM   2288  C   LYS A 287      -7.091 -20.710  -2.381  1.00 18.86           C  
ATOM   2289  O   LYS A 287      -6.159 -21.485  -2.627  1.00 18.96           O  
ATOM   2290  CB  LYS A 287      -9.289 -21.619  -3.035  1.00 19.89           C  
ATOM   2291  CG  LYS A 287     -10.589 -21.494  -3.750  1.00 20.40           C  
ATOM   2292  CD  LYS A 287     -11.374 -22.767  -3.512  1.00 22.39           C  
ATOM   2293  CE  LYS A 287     -12.856 -22.529  -3.502  1.00 22.35           C  
ATOM   2294  NZ  LYS A 287     -13.361 -22.398  -4.877  1.00 22.97           N  
ATOM   2295  N   MET A 288      -7.151 -20.001  -1.266  1.00 18.95           N  
ATOM   2296  CA  MET A 288      -6.124 -20.157  -0.259  1.00 17.80           C  
ATOM   2297  C   MET A 288      -6.341 -21.461   0.531  1.00 16.94           C  
ATOM   2298  O   MET A 288      -7.449 -22.004   0.572  1.00 16.05           O  
ATOM   2299  CB  MET A 288      -6.120 -18.945   0.669  1.00 17.03           C  
ATOM   2300  CG  MET A 288      -5.794 -17.620  -0.053  1.00 17.51           C  
ATOM   2301  SD  MET A 288      -4.298 -17.653  -1.072  1.00 16.87           S  
ATOM   2302  CE  MET A 288      -3.078 -18.036   0.177  1.00 15.93           C  
ATOM   2303  N   PRO A 289      -5.277 -21.988   1.157  1.00 15.72           N  
ATOM   2304  CA  PRO A 289      -5.384 -23.296   1.815  1.00 14.45           C  
ATOM   2305  C   PRO A 289      -6.512 -23.388   2.842  1.00 15.60           C  
ATOM   2306  O   PRO A 289      -7.285 -24.346   2.800  1.00 15.96           O  
ATOM   2307  CB  PRO A 289      -4.016 -23.473   2.460  1.00 14.52           C  
ATOM   2308  CG  PRO A 289      -3.097 -22.686   1.580  1.00 14.85           C  
ATOM   2309  CD  PRO A 289      -3.886 -21.490   1.131  1.00 15.49           C  
ATOM   2310  N   ASN A 290      -6.612 -22.438   3.779  1.00 16.48           N  
ATOM   2311  CA  ASN A 290      -7.665 -22.453   4.795  1.00 17.27           C  
ATOM   2312  C   ASN A 290      -7.534 -23.760   5.572  1.00 17.12           C  
ATOM   2313  O   ASN A 290      -6.436 -24.026   6.087  1.00 16.57           O  
ATOM   2314  CB  ASN A 290      -9.017 -22.198   4.122  1.00 19.21           C  
ATOM   2315  CG  ASN A 290      -9.171 -20.760   3.661  1.00 20.20           C  
ATOM   2316  OD1 ASN A 290      -8.973 -19.842   4.441  1.00 21.74           O  
ATOM   2317  ND2 ASN A 290      -9.538 -20.557   2.402  1.00 21.26           N  
ATOM   2318  N   THR A 291      -8.579 -24.604   5.668  1.00 15.53           N  
ATOM   2319  CA  THR A 291      -8.461 -25.869   6.389  1.00 15.88           C  
ATOM   2320  C   THR A 291      -8.552 -27.093   5.467  1.00 16.09           C  
ATOM   2321  O   THR A 291      -8.989 -28.173   5.880  1.00 16.41           O  
ATOM   2322  CB  THR A 291      -9.507 -25.949   7.507  1.00 16.92           C  
ATOM   2323  OG1 THR A 291     -10.816 -25.980   6.954  1.00 15.91           O  
ATOM   2324  CG2 THR A 291      -9.374 -24.762   8.449  1.00 16.88           C  
ATOM   2325  N   HIS A 292      -8.113 -26.944   4.230  1.00 15.69           N  
ATOM   2326  CA  HIS A 292      -8.083 -28.065   3.305  1.00 15.38           C  
ATOM   2327  C   HIS A 292      -7.242 -29.219   3.869  1.00 16.10           C  
ATOM   2328  O   HIS A 292      -6.156 -29.001   4.420  1.00 17.50           O  
ATOM   2329  CB  HIS A 292      -7.510 -27.607   1.965  1.00 14.19           C  
ATOM   2330  CG  HIS A 292      -7.588 -28.644   0.908  1.00 13.92           C  
ATOM   2331  ND1 HIS A 292      -6.837 -29.800   0.948  1.00 14.33           N  
ATOM   2332  CD2 HIS A 292      -8.336 -28.722  -0.217  1.00 14.94           C  
ATOM   2333  CE1 HIS A 292      -7.119 -30.543  -0.115  1.00 14.08           C  
ATOM   2334  NE2 HIS A 292      -8.042 -29.926  -0.821  1.00 14.63           N  
ATOM   2335  N   PRO A 293      -7.712 -30.462   3.741  1.00 15.01           N  
ATOM   2336  CA  PRO A 293      -6.985 -31.603   4.320  1.00 14.98           C  
ATOM   2337  C   PRO A 293      -5.509 -31.700   3.944  1.00 14.49           C  
ATOM   2338  O   PRO A 293      -4.694 -32.049   4.802  1.00 16.50           O  
ATOM   2339  CB  PRO A 293      -7.763 -32.811   3.781  1.00 14.44           C  
ATOM   2340  CG  PRO A 293      -9.118 -32.316   3.622  1.00 14.59           C  
ATOM   2341  CD  PRO A 293      -9.025 -30.865   3.219  1.00 14.57           C  
ATOM   2342  N   LEU A 294      -5.145 -31.449   2.689  1.00 13.59           N  
ATOM   2343  CA  LEU A 294      -3.736 -31.514   2.336  1.00 13.79           C  
ATOM   2344  C   LEU A 294      -2.926 -30.519   3.165  1.00 14.26           C  
ATOM   2345  O   LEU A 294      -1.812 -30.834   3.600  1.00 14.28           O  
ATOM   2346  CB  LEU A 294      -3.526 -31.259   0.834  1.00 13.90           C  
ATOM   2347  CG  LEU A 294      -3.825 -32.429  -0.136  1.00 13.13           C  
ATOM   2348  CD1 LEU A 294      -3.779 -31.963  -1.588  1.00 13.93           C  
ATOM   2349  CD2 LEU A 294      -2.894 -33.614   0.044  1.00 12.57           C  
ATOM   2350  N   PHE A 295      -3.494 -29.332   3.444  1.00 13.87           N  
ATOM   2351  CA  PHE A 295      -2.724 -28.306   4.143  1.00 13.62           C  
ATOM   2352  C   PHE A 295      -2.568 -28.641   5.634  1.00 14.01           C  
ATOM   2353  O   PHE A 295      -1.478 -28.492   6.199  1.00 12.86           O  
ATOM   2354  CB  PHE A 295      -3.360 -26.920   3.964  1.00 13.17           C  
ATOM   2355  CG  PHE A 295      -2.739 -25.860   4.841  1.00 11.89           C  
ATOM   2356  CD1 PHE A 295      -1.545 -25.238   4.471  1.00 11.59           C  
ATOM   2357  CD2 PHE A 295      -3.318 -25.529   6.061  1.00 11.89           C  
ATOM   2358  CE1 PHE A 295      -0.957 -24.299   5.281  1.00 11.36           C  
ATOM   2359  CE2 PHE A 295      -2.738 -24.574   6.886  1.00 11.84           C  
ATOM   2360  CZ  PHE A 295      -1.545 -23.953   6.493  1.00 11.72           C  
ATOM   2361  N   ILE A 296      -3.645 -29.083   6.282  1.00 14.87           N  
ATOM   2362  CA  ILE A 296      -3.542 -29.506   7.674  1.00 16.56           C  
ATOM   2363  C   ILE A 296      -2.652 -30.747   7.800  1.00 15.71           C  
ATOM   2364  O   ILE A 296      -1.903 -30.888   8.774  1.00 15.06           O  
ATOM   2365  CB  ILE A 296      -4.938 -29.783   8.277  1.00 17.41           C  
ATOM   2366  CG1 ILE A 296      -5.807 -28.525   8.256  1.00 16.65           C  
ATOM   2367  CG2 ILE A 296      -4.813 -30.382   9.705  1.00 17.19           C  
ATOM   2368  CD1 ILE A 296      -5.106 -27.304   8.747  1.00 16.30           C  
ATOM   2369  N   GLY A 297      -2.734 -31.667   6.842  1.00 15.72           N  
ATOM   2370  CA  GLY A 297      -1.897 -32.850   6.904  1.00 15.94           C  
ATOM   2371  C   GLY A 297      -0.425 -32.521   6.745  1.00 15.43           C  
ATOM   2372  O   GLY A 297       0.434 -33.194   7.328  1.00 15.87           O  
ATOM   2373  N   ALA A 298      -0.117 -31.486   5.955  1.00 14.99           N  
ATOM   2374  CA  ALA A 298       1.268 -31.070   5.788  1.00 14.72           C  
ATOM   2375  C   ALA A 298       1.858 -30.648   7.122  1.00 14.78           C  
ATOM   2376  O   ALA A 298       2.985 -31.032   7.462  1.00 13.49           O  
ATOM   2377  CB  ALA A 298       1.364 -29.934   4.766  1.00 14.75           C  
ATOM   2378  N   ILE A 299       1.086 -29.896   7.919  1.00 15.22           N  
ATOM   2379  CA  ILE A 299       1.609 -29.448   9.202  1.00 15.95           C  
ATOM   2380  C   ILE A 299       1.728 -30.635  10.163  1.00 17.03           C  
ATOM   2381  O   ILE A 299       2.699 -30.742  10.923  1.00 17.45           O  
ATOM   2382  CB  ILE A 299       0.748 -28.295   9.759  1.00 15.53           C  
ATOM   2383  CG1 ILE A 299       0.819 -27.098   8.815  1.00 16.02           C  
ATOM   2384  CG2 ILE A 299       1.207 -27.880  11.134  1.00 15.03           C  
ATOM   2385  CD1 ILE A 299       0.126 -25.864   9.309  1.00 15.86           C  
ATOM   2386  N   ILE A 300       0.778 -31.574  10.091  1.00 17.49           N  
ATOM   2387  CA  ILE A 300       0.806 -32.761  10.947  1.00 18.56           C  
ATOM   2388  C   ILE A 300       2.016 -33.639  10.619  1.00 18.69           C  
ATOM   2389  O   ILE A 300       2.718 -34.123  11.515  1.00 18.89           O  
ATOM   2390  CB  ILE A 300      -0.515 -33.548  10.813  1.00 19.97           C  
ATOM   2391  CG1 ILE A 300      -1.666 -32.718  11.359  1.00 21.64           C  
ATOM   2392  CG2 ILE A 300      -0.450 -34.872  11.571  1.00 19.98           C  
ATOM   2393  CD1 ILE A 300      -1.455 -32.257  12.790  1.00 22.31           C  
ATOM   2394  N   ASP A 301       2.277 -33.851   9.325  1.00 18.56           N  
ATOM   2395  CA  ASP A 301       3.456 -34.607   8.921  1.00 18.56           C  
ATOM   2396  C   ASP A 301       4.740 -33.946   9.429  1.00 21.13           C  
ATOM   2397  O   ASP A 301       5.650 -34.631   9.913  1.00 20.17           O  
ATOM   2398  CB  ASP A 301       3.479 -34.757   7.402  1.00 18.77           C  
ATOM   2399  CG  ASP A 301       2.300 -35.565   6.885  1.00 19.20           C  
ATOM   2400  OD1 ASP A 301       1.713 -36.297   7.692  1.00 19.82           O  
ATOM   2401  OD2 ASP A 301       1.968 -35.462   5.672  1.00 18.34           O  
ATOM   2402  N   GLU A 302       4.831 -32.613   9.332  1.00 21.97           N  
ATOM   2403  CA  GLU A 302       6.020 -31.937   9.831  1.00 22.47           C  
ATOM   2404  C   GLU A 302       6.145 -32.122  11.337  1.00 24.87           C  
ATOM   2405  O   GLU A 302       7.246 -32.361  11.844  1.00 25.79           O  
ATOM   2406  CB  GLU A 302       6.007 -30.447   9.482  1.00 20.11           C  
ATOM   2407  CG  GLU A 302       7.269 -29.698   9.936  1.00 18.25           C  
ATOM   2408  CD  GLU A 302       8.537 -30.093   9.156  1.00 17.86           C  
ATOM   2409  OE1 GLU A 302       9.658 -29.880   9.672  1.00 16.74           O  
ATOM   2410  OE2 GLU A 302       8.424 -30.608   8.018  1.00 16.73           O  
ATOM   2411  N   ILE A 303       5.037 -32.059  12.060  1.00 26.20           N  
ATOM   2412  CA  ILE A 303       5.122 -32.197  13.536  1.00 27.11           C  
ATOM   2413  C   ILE A 303       5.660 -33.599  13.857  1.00 29.39           C  
ATOM   2414  O   ILE A 303       6.564 -33.727  14.679  1.00 31.19           O  
ATOM   2415  CB  ILE A 303       3.781 -31.889  14.235  1.00 24.98           C  
ATOM   2416  CG1 ILE A 303       3.442 -30.405  14.153  1.00 24.81           C  
ATOM   2417  CG2 ILE A 303       3.782 -32.390  15.678  1.00 25.81           C  
ATOM   2418  CD1 ILE A 303       2.062 -30.047  14.649  1.00 24.57           C  
ATOM   2419  N   LYS A 304       5.139 -34.598  13.167  1.00 31.04           N  
ATOM   2420  CA  LYS A 304       5.556 -35.987  13.422  1.00 36.21           C  
ATOM   2421  C   LYS A 304       7.056 -36.140  13.096  1.00 36.85           C  
ATOM   2422  O   LYS A 304       7.699 -36.946  13.757  1.00 42.79           O  
ATOM   2423  CB  LYS A 304       4.621 -36.945  12.673  1.00 36.66           C  
ATOM   2424  CG  LYS A 304       3.211 -37.066  13.206  1.00 39.96           C  
ATOM   2425  CD  LYS A 304       2.202 -37.274  12.094  1.00 41.79           C  
ATOM   2426  CE  LYS A 304       2.101 -38.724  11.697  1.00 46.31           C  
ATOM   2427  NZ  LYS A 304       1.108 -38.861  10.615  1.00 48.43           N  
ATOM   2428  N   SER A 305       7.600 -35.365  12.160  1.00 34.50           N  
ATOM   2429  CA  SER A 305       9.048 -35.432  11.852  1.00 38.13           C  
ATOM   2430  C   SER A 305       9.899 -34.743  12.939  1.00 40.66           C  
ATOM   2431  O   SER A 305      11.076 -35.097  13.023  1.00 42.80           O  
ATOM   2432  CB  SER A 305       9.421 -34.962  10.442  1.00 36.58           C  
ATOM   2433  OG  SER A 305       9.042 -33.631  10.101  1.00 43.80           O  
ATOM   2434  N   ILE A 306       9.338 -33.767  13.653  1.00 40.20           N  
ATOM   2435  CA  ILE A 306      10.119 -32.978  14.649  1.00 42.09           C  
ATOM   2436  C   ILE A 306       9.924 -33.610  16.027  1.00 44.95           C  
ATOM   2437  O   ILE A 306      10.770 -33.381  16.892  1.00 45.76           O  
ATOM   2438  CB  ILE A 306       9.728 -31.485  14.632  1.00 42.54           C  
ATOM   2439  CG1 ILE A 306       8.426 -31.205  15.370  1.00 46.00           C  
ATOM   2440  CG2 ILE A 306       9.693 -30.936  13.207  1.00 43.06           C  
ATOM   2441  CD1 ILE A 306       8.429 -29.893  16.129  1.00 49.92           C  
ATOM   2442  N   PHE A 307       8.845 -34.367  16.200  1.00 50.53           N  
ATOM   2443  CA  PHE A 307       8.558 -35.044  17.484  1.00 57.78           C  
ATOM   2444  C   PHE A 307       8.598 -36.510  17.213  1.00 62.22           C  
ATOM   2445  O   PHE A 307       7.701 -36.930  16.541  1.00 67.85           O  
ATOM   2446  CB  PHE A 307       7.157 -34.653  17.949  1.00 62.67           C  
ATOM   2447  CG  PHE A 307       6.644 -35.250  19.253  1.00 69.56           C  
ATOM   2448  CD1 PHE A 307       7.506 -35.544  20.301  1.00 75.75           C  
ATOM   2449  CD2 PHE A 307       5.289 -35.490  19.436  1.00 72.24           C  
ATOM   2450  CE1 PHE A 307       7.026 -36.079  21.485  1.00 74.33           C  
ATOM   2451  CE2 PHE A 307       4.814 -36.021  20.623  1.00 75.12           C  
ATOM   2452  CZ  PHE A 307       5.683 -36.317  21.643  1.00 75.24           C  
ATOM   2453  OXT PHE A 307       9.506 -37.206  17.655  1.00 60.45           O  
TER    2454      PHE A 307                                                      
ATOM   2455  N   LYS B   4     -25.797 -18.216 -27.997  1.00 53.91           N  
ATOM   2456  CA  LYS B   4     -26.457 -19.527 -27.846  1.00 53.72           C  
ATOM   2457  C   LYS B   4     -25.489 -20.651 -27.468  1.00 51.25           C  
ATOM   2458  O   LYS B   4     -24.801 -21.218 -28.317  1.00 54.36           O  
ATOM   2459  CB  LYS B   4     -27.219 -19.904 -29.118  1.00 59.35           C  
ATOM   2460  CG  LYS B   4     -28.658 -19.374 -29.213  1.00 67.38           C  
ATOM   2461  CD  LYS B   4     -29.386 -19.228 -27.876  1.00 70.00           C  
ATOM   2462  CE  LYS B   4     -29.570 -20.543 -27.122  1.00 72.38           C  
ATOM   2463  NZ  LYS B   4     -30.644 -21.402 -27.681  1.00 75.17           N  
ATOM   2464  N   MET B   5     -25.483 -20.989 -26.185  1.00 42.37           N  
ATOM   2465  CA  MET B   5     -24.631 -22.028 -25.642  1.00 36.68           C  
ATOM   2466  C   MET B   5     -25.462 -23.213 -25.168  1.00 35.30           C  
ATOM   2467  O   MET B   5     -26.668 -23.105 -24.928  1.00 36.68           O  
ATOM   2468  CB  MET B   5     -23.806 -21.490 -24.479  1.00 36.20           C  
ATOM   2469  CG  MET B   5     -22.728 -20.556 -24.929  1.00 37.89           C  
ATOM   2470  SD  MET B   5     -21.372 -20.523 -23.753  1.00 43.52           S  
ATOM   2471  CE  MET B   5     -21.089 -22.280 -23.544  1.00 42.74           C  
ATOM   2472  N   GLY B   6     -24.789 -24.350 -25.023  1.00 31.55           N  
ATOM   2473  CA  GLY B   6     -25.397 -25.541 -24.467  1.00 27.86           C  
ATOM   2474  C   GLY B   6     -25.120 -25.669 -22.985  1.00 26.06           C  
ATOM   2475  O   GLY B   6     -24.020 -25.376 -22.509  1.00 25.05           O  
ATOM   2476  N   LEU B   7     -26.133 -26.110 -22.247  1.00 25.39           N  
ATOM   2477  CA  LEU B   7     -25.956 -26.568 -20.880  1.00 25.40           C  
ATOM   2478  C   LEU B   7     -26.144 -28.078 -20.889  1.00 22.87           C  
ATOM   2479  O   LEU B   7     -27.259 -28.561 -21.088  1.00 23.78           O  
ATOM   2480  CB  LEU B   7     -26.933 -25.916 -19.909  1.00 24.81           C  
ATOM   2481  CG  LEU B   7     -26.769 -26.516 -18.513  1.00 23.66           C  
ATOM   2482  CD1 LEU B   7     -25.400 -26.151 -17.937  1.00 23.62           C  
ATOM   2483  CD2 LEU B   7     -27.901 -26.066 -17.595  1.00 23.91           C  
ATOM   2484  N   LEU B   8     -25.047 -28.806 -20.715  1.00 21.38           N  
ATOM   2485  CA  LEU B   8     -25.055 -30.258 -20.721  1.00 22.18           C  
ATOM   2486  C   LEU B   8     -25.009 -30.741 -19.276  1.00 20.56           C  
ATOM   2487  O   LEU B   8     -23.990 -30.598 -18.589  1.00 18.11           O  
ATOM   2488  CB  LEU B   8     -23.862 -30.807 -21.502  1.00 23.95           C  
ATOM   2489  CG  LEU B   8     -23.648 -32.301 -21.301  1.00 22.89           C  
ATOM   2490  CD1 LEU B   8     -24.871 -33.069 -21.813  1.00 23.94           C  
ATOM   2491  CD2 LEU B   8     -22.384 -32.743 -21.997  1.00 21.78           C  
ATOM   2492  N   VAL B   9     -26.113 -31.312 -18.816  1.00 20.03           N  
ATOM   2493  CA  VAL B   9     -26.235 -31.739 -17.437  1.00 20.10           C  
ATOM   2494  C   VAL B   9     -26.172 -33.260 -17.420  1.00 20.21           C  
ATOM   2495  O   VAL B   9     -26.890 -33.930 -18.170  1.00 19.15           O  
ATOM   2496  CB  VAL B   9     -27.527 -31.195 -16.807  1.00 20.85           C  
ATOM   2497  CG1 VAL B   9     -27.913 -32.003 -15.587  1.00 21.83           C  
ATOM   2498  CG2 VAL B   9     -27.342 -29.712 -16.456  1.00 20.02           C  
ATOM   2499  N   MET B  10     -25.289 -33.803 -16.597  1.00 21.48           N  
ATOM   2500  CA  MET B  10     -24.998 -35.222 -16.661  1.00 21.99           C  
ATOM   2501  C   MET B  10     -25.237 -35.863 -15.309  1.00 24.37           C  
ATOM   2502  O   MET B  10     -25.096 -35.217 -14.265  1.00 29.80           O  
ATOM   2503  CB  MET B  10     -23.570 -35.488 -17.122  1.00 21.12           C  
ATOM   2504  CG  MET B  10     -23.295 -34.930 -18.512  1.00 21.53           C  
ATOM   2505  SD  MET B  10     -21.684 -35.464 -19.124  1.00 24.47           S  
ATOM   2506  CE  MET B  10     -20.608 -34.206 -18.432  1.00 21.91           C  
ATOM   2507  N   ALA B  11     -25.631 -37.131 -15.345  1.00 24.76           N  
ATOM   2508  CA  ALA B  11     -25.939 -37.851 -14.124  1.00 23.61           C  
ATOM   2509  C   ALA B  11     -25.821 -39.342 -14.414  1.00 27.11           C  
ATOM   2510  O   ALA B  11     -25.802 -39.774 -15.567  1.00 26.94           O  
ATOM   2511  CB  ALA B  11     -27.331 -37.493 -13.612  1.00 22.04           C  
ATOM   2512  N   TYR B  12     -25.753 -40.169 -13.382  1.00 28.77           N  
ATOM   2513  CA  TYR B  12     -25.609 -41.631 -13.544  1.00 31.40           C  
ATOM   2514  C   TYR B  12     -26.736 -42.248 -14.368  1.00 30.80           C  
ATOM   2515  O   TYR B  12     -26.474 -43.057 -15.255  1.00 28.36           O  
ATOM   2516  CB  TYR B  12     -25.597 -42.192 -12.128  1.00 34.80           C  
ATOM   2517  CG  TYR B  12     -25.004 -43.585 -11.999  1.00 36.76           C  
ATOM   2518  CD1 TYR B  12     -23.636 -43.767 -11.879  1.00 39.13           C  
ATOM   2519  CD2 TYR B  12     -25.811 -44.713 -11.995  1.00 40.04           C  
ATOM   2520  CE1 TYR B  12     -23.084 -45.029 -11.758  1.00 41.70           C  
ATOM   2521  CE2 TYR B  12     -25.272 -45.982 -11.877  1.00 41.16           C  
ATOM   2522  CZ  TYR B  12     -23.906 -46.139 -11.759  1.00 41.65           C  
ATOM   2523  OH  TYR B  12     -23.363 -47.380 -11.648  1.00 43.99           O  
ATOM   2524  N   GLY B  13     -27.968 -41.884 -14.047  1.00 31.32           N  
ATOM   2525  CA  GLY B  13     -29.131 -42.451 -14.719  1.00 32.10           C  
ATOM   2526  C   GLY B  13     -29.833 -43.408 -13.786  1.00 33.88           C  
ATOM   2527  O   GLY B  13     -29.162 -43.935 -12.901  1.00 36.24           O  
ATOM   2528  N   THR B  14     -31.133 -43.589 -13.956  1.00 36.57           N  
ATOM   2529  CA  THR B  14     -31.926 -44.434 -13.052  1.00 44.27           C  
ATOM   2530  C   THR B  14     -32.993 -45.140 -13.859  1.00 49.68           C  
ATOM   2531  O   THR B  14     -33.586 -44.513 -14.737  1.00 49.48           O  
ATOM   2532  CB  THR B  14     -32.548 -43.647 -11.890  1.00 46.58           C  
ATOM   2533  OG1 THR B  14     -33.011 -42.419 -12.446  1.00 52.15           O  
ATOM   2534  CG2 THR B  14     -31.570 -43.367 -10.766  1.00 45.17           C  
ATOM   2535  N   PRO B  15     -33.277 -46.445 -13.608  1.00 56.88           N  
ATOM   2536  CA  PRO B  15     -34.209 -47.174 -14.449  1.00 57.77           C  
ATOM   2537  C   PRO B  15     -35.539 -46.473 -14.529  1.00 57.10           C  
ATOM   2538  O   PRO B  15     -36.007 -45.865 -13.551  1.00 53.22           O  
ATOM   2539  CB  PRO B  15     -34.320 -48.534 -13.774  1.00 58.14           C  
ATOM   2540  CG  PRO B  15     -33.022 -48.696 -13.060  1.00 59.86           C  
ATOM   2541  CD  PRO B  15     -32.762 -47.310 -12.530  1.00 57.81           C  
ATOM   2542  N   TYR B  16     -36.168 -46.598 -15.684  1.00 59.47           N  
ATOM   2543  CA  TYR B  16     -37.465 -45.918 -15.887  1.00 66.30           C  
ATOM   2544  C   TYR B  16     -38.579 -46.870 -15.500  1.00 73.36           C  
ATOM   2545  O   TYR B  16     -39.470 -46.490 -14.721  1.00 75.27           O  
ATOM   2546  CB  TYR B  16     -37.481 -45.508 -17.359  1.00 64.24           C  
ATOM   2547  CG  TYR B  16     -36.505 -44.394 -17.689  1.00 64.73           C  
ATOM   2548  CD1 TYR B  16     -36.321 -43.325 -16.824  1.00 64.71           C  
ATOM   2549  CD2 TYR B  16     -35.770 -44.418 -18.863  1.00 63.86           C  
ATOM   2550  CE1 TYR B  16     -35.434 -42.306 -17.119  1.00 63.28           C  
ATOM   2551  CE2 TYR B  16     -34.884 -43.402 -19.169  1.00 65.19           C  
ATOM   2552  CZ  TYR B  16     -34.713 -42.346 -18.295  1.00 60.12           C  
ATOM   2553  OH  TYR B  16     -33.839 -41.348 -18.600  1.00 54.17           O  
ATOM   2554  N   LYS B  17     -38.530 -48.087 -16.037  1.00 77.95           N  
ATOM   2555  CA  LYS B  17     -39.536 -49.101 -15.718  1.00 74.72           C  
ATOM   2556  C   LYS B  17     -38.810 -50.404 -15.392  1.00 73.43           C  
ATOM   2557  O   LYS B  17     -37.581 -50.449 -15.564  1.00 73.54           O  
ATOM   2558  CB  LYS B  17     -40.441 -49.220 -16.939  1.00 75.86           C  
ATOM   2559  CG  LYS B  17     -39.714 -49.467 -18.245  1.00 80.18           C  
ATOM   2560  CD  LYS B  17     -40.675 -49.425 -19.431  1.00 80.20           C  
ATOM   2561  CE  LYS B  17     -39.968 -49.068 -20.709  1.00 81.46           C  
ATOM   2562  NZ  LYS B  17     -39.312 -50.247 -21.297  1.00 81.92           N  
ATOM   2563  N   GLU B  18     -39.541 -51.428 -14.957  1.00 68.70           N  
ATOM   2564  CA  GLU B  18     -38.923 -52.725 -14.634  1.00 66.79           C  
ATOM   2565  C   GLU B  18     -38.210 -53.246 -15.891  1.00 61.14           C  
ATOM   2566  O   GLU B  18     -37.166 -53.892 -15.770  1.00 60.78           O  
ATOM   2567  CB  GLU B  18     -40.017 -53.622 -14.055  1.00 69.04           C  
ATOM   2568  CG  GLU B  18     -39.616 -55.087 -13.885  1.00 72.40           C  
ATOM   2569  CD  GLU B  18     -39.781 -55.651 -12.487  1.00 75.91           C  
ATOM   2570  OE1 GLU B  18     -39.693 -54.886 -11.514  1.00 81.30           O  
ATOM   2571  OE2 GLU B  18     -39.987 -56.875 -12.362  1.00 74.70           O  
ATOM   2572  N   SER B  19     -38.750 -52.908 -17.058  1.00 56.20           N  
ATOM   2573  CA  SER B  19     -38.181 -53.397 -18.328  1.00 55.19           C  
ATOM   2574  C   SER B  19     -36.797 -52.793 -18.580  1.00 55.79           C  
ATOM   2575  O   SER B  19     -36.199 -53.142 -19.609  1.00 55.58           O  
ATOM   2576  CB  SER B  19     -39.084 -53.080 -19.466  1.00 52.65           C  
ATOM   2577  OG  SER B  19     -40.429 -53.374 -19.138  1.00 57.52           O  
ATOM   2578  N   ASP B  20     -36.321 -51.922 -17.696  1.00 54.39           N  
ATOM   2579  CA  ASP B  20     -35.040 -51.237 -17.967  1.00 51.63           C  
ATOM   2580  C   ASP B  20     -34.057 -51.581 -16.844  1.00 48.66           C  
ATOM   2581  O   ASP B  20     -32.858 -51.420 -17.048  1.00 49.05           O  
ATOM   2582  CB  ASP B  20     -35.299 -49.744 -18.128  1.00 53.89           C  
ATOM   2583  CG  ASP B  20     -36.041 -49.292 -19.375  1.00 53.23           C  
ATOM   2584  OD1 ASP B  20     -36.036 -50.037 -20.370  1.00 60.99           O  
ATOM   2585  OD2 ASP B  20     -36.593 -48.182 -19.343  1.00 51.98           O  
ATOM   2586  N   ILE B  21     -34.561 -52.063 -15.712  1.00 47.52           N  
ATOM   2587  CA  ILE B  21     -33.717 -52.394 -14.537  1.00 48.61           C  
ATOM   2588  C   ILE B  21     -32.685 -53.466 -14.912  1.00 52.10           C  
ATOM   2589  O   ILE B  21     -31.628 -53.544 -14.276  1.00 52.71           O  
ATOM   2590  CB  ILE B  21     -34.618 -52.866 -13.381  1.00 52.94           C  
ATOM   2591  CG1 ILE B  21     -35.723 -51.859 -13.086  1.00 55.91           C  
ATOM   2592  CG2 ILE B  21     -33.815 -53.188 -12.118  1.00 52.66           C  
ATOM   2593  CD1 ILE B  21     -36.522 -52.189 -11.843  1.00 57.27           C  
ATOM   2594  N   GLU B  22     -32.996 -54.267 -15.921  1.00 56.34           N  
ATOM   2595  CA  GLU B  22     -32.056 -55.325 -16.334  1.00 60.34           C  
ATOM   2596  C   GLU B  22     -30.950 -54.699 -17.202  1.00 51.17           C  
ATOM   2597  O   GLU B  22     -29.790 -54.803 -16.821  1.00 53.27           O  
ATOM   2598  CB  GLU B  22     -32.771 -56.521 -16.964  1.00 70.05           C  
ATOM   2599  CG  GLU B  22     -33.917 -57.059 -16.117  1.00 78.71           C  
ATOM   2600  CD  GLU B  22     -34.601 -58.275 -16.720  1.00 82.94           C  
ATOM   2601  OE1 GLU B  22     -35.780 -58.164 -17.080  1.00 83.66           O  
ATOM   2602  OE2 GLU B  22     -33.957 -59.332 -16.833  1.00 83.72           O  
ATOM   2603  N   PRO B  23     -31.248 -54.066 -18.347  1.00 47.79           N  
ATOM   2604  CA  PRO B  23     -30.206 -53.369 -19.127  1.00 49.32           C  
ATOM   2605  C   PRO B  23     -29.369 -52.404 -18.300  1.00 51.53           C  
ATOM   2606  O   PRO B  23     -28.139 -52.380 -18.418  1.00 55.59           O  
ATOM   2607  CB  PRO B  23     -31.015 -52.625 -20.199  1.00 48.61           C  
ATOM   2608  CG  PRO B  23     -32.267 -53.415 -20.338  1.00 48.19           C  
ATOM   2609  CD  PRO B  23     -32.576 -53.931 -18.969  1.00 49.14           C  
ATOM   2610  N   TYR B  24     -30.029 -51.593 -17.477  1.00 50.02           N  
ATOM   2611  CA  TYR B  24     -29.345 -50.753 -16.507  1.00 50.33           C  
ATOM   2612  C   TYR B  24     -28.243 -51.528 -15.794  1.00 46.71           C  
ATOM   2613  O   TYR B  24     -27.079 -51.127 -15.810  1.00 48.11           O  
ATOM   2614  CB  TYR B  24     -30.368 -50.207 -15.506  1.00 49.61           C  
ATOM   2615  CG  TYR B  24     -29.836 -49.258 -14.462  1.00 48.75           C  
ATOM   2616  CD1 TYR B  24     -29.466 -47.960 -14.798  1.00 47.68           C  
ATOM   2617  CD2 TYR B  24     -29.748 -49.646 -13.133  1.00 51.45           C  
ATOM   2618  CE1 TYR B  24     -29.001 -47.086 -13.831  1.00 48.60           C  
ATOM   2619  CE2 TYR B  24     -29.281 -48.780 -12.158  1.00 49.76           C  
ATOM   2620  CZ  TYR B  24     -28.907 -47.501 -12.509  1.00 48.12           C  
ATOM   2621  OH  TYR B  24     -28.441 -46.640 -11.546  1.00 47.85           O  
ATOM   2622  N   TYR B  25     -28.535 -52.721 -15.300  1.00 46.91           N  
ATOM   2623  CA  TYR B  25     -27.519 -53.481 -14.536  1.00 47.95           C  
ATOM   2624  C   TYR B  25     -26.423 -53.978 -15.483  1.00 50.80           C  
ATOM   2625  O   TYR B  25     -25.251 -54.038 -15.084  1.00 47.31           O  
ATOM   2626  CB  TYR B  25     -28.215 -54.609 -13.773  1.00 46.93           C  
ATOM   2627  CG  TYR B  25     -27.617 -54.963 -12.419  1.00 47.30           C  
ATOM   2628  CD1 TYR B  25     -26.365 -54.500 -12.049  1.00 49.01           C  
ATOM   2629  CD2 TYR B  25     -28.306 -55.762 -11.518  1.00 46.20           C  
ATOM   2630  CE1 TYR B  25     -25.815 -54.823 -10.822  1.00 49.20           C  
ATOM   2631  CE2 TYR B  25     -27.766 -56.095 -10.289  1.00 46.81           C  
ATOM   2632  CZ  TYR B  25     -26.514 -55.619  -9.940  1.00 48.47           C  
ATOM   2633  OH  TYR B  25     -25.958 -55.919  -8.733  1.00 51.67           O  
ATOM   2634  N   THR B  26     -26.784 -54.242 -16.733  1.00 49.97           N  
ATOM   2635  CA  THR B  26     -25.828 -54.786 -17.699  1.00 53.37           C  
ATOM   2636  C   THR B  26     -24.914 -53.680 -18.201  1.00 51.87           C  
ATOM   2637  O   THR B  26     -23.760 -53.981 -18.497  1.00 54.34           O  
ATOM   2638  CB  THR B  26     -26.657 -55.448 -18.800  1.00 55.17           C  
ATOM   2639  OG1 THR B  26     -27.407 -56.481 -18.167  1.00 55.34           O  
ATOM   2640  CG2 THR B  26     -25.812 -56.043 -19.908  1.00 58.08           C  
ATOM   2641  N   ASP B  27     -25.393 -52.435 -18.258  1.00 47.28           N  
ATOM   2642  CA  ASP B  27     -24.548 -51.284 -18.679  1.00 46.94           C  
ATOM   2643  C   ASP B  27     -23.527 -50.980 -17.584  1.00 45.52           C  
ATOM   2644  O   ASP B  27     -22.385 -50.659 -17.904  1.00 45.30           O  
ATOM   2645  CB  ASP B  27     -25.382 -50.057 -19.003  1.00 48.15           C  
ATOM   2646  CG  ASP B  27     -24.697 -48.952 -19.790  1.00 48.05           C  
ATOM   2647  OD1 ASP B  27     -23.836 -48.264 -19.210  1.00 48.90           O  
ATOM   2648  OD2 ASP B  27     -25.047 -48.776 -20.970  1.00 46.79           O  
ATOM   2649  N   ILE B  28     -23.950 -51.086 -16.337  1.00 46.33           N  
ATOM   2650  CA  ILE B  28     -23.044 -50.801 -15.197  1.00 50.19           C  
ATOM   2651  C   ILE B  28     -21.991 -51.917 -15.113  1.00 56.17           C  
ATOM   2652  O   ILE B  28     -20.831 -51.598 -14.805  1.00 67.14           O  
ATOM   2653  CB  ILE B  28     -23.862 -50.659 -13.902  1.00 51.48           C  
ATOM   2654  CG1 ILE B  28     -24.905 -49.559 -14.011  1.00 51.01           C  
ATOM   2655  CG2 ILE B  28     -22.955 -50.457 -12.689  1.00 51.52           C  
ATOM   2656  CD1 ILE B  28     -25.822 -49.478 -12.806  1.00 50.90           C  
ATOM   2657  N   ARG B  29     -22.375 -53.171 -15.358  1.00 61.28           N  
ATOM   2658  CA  ARG B  29     -21.392 -54.290 -15.370  1.00 64.61           C  
ATOM   2659  C   ARG B  29     -20.777 -54.344 -16.774  1.00 63.01           C  
ATOM   2660  O   ARG B  29     -20.151 -55.353 -17.115  1.00 62.45           O  
ATOM   2661  CB  ARG B  29     -22.050 -55.600 -14.928  1.00 64.35           C  
ATOM   2662  CG  ARG B  29     -22.872 -55.536 -13.650  1.00 65.01           C  
ATOM   2663  CD  ARG B  29     -22.020 -55.568 -12.397  1.00 63.01           C  
ATOM   2664  NE  ARG B  29     -22.787 -55.980 -11.217  1.00 59.49           N  
ATOM   2665  CZ  ARG B  29     -22.941 -57.232 -10.813  1.00 59.58           C  
ATOM   2666  NH1 ARG B  29     -23.226 -57.483  -9.549  1.00 58.15           N  
ATOM   2667  NH2 ARG B  29     -22.809 -58.228 -11.672  1.00 55.76           N  
ATOM   2668  N   HIS B  30     -20.997 -53.329 -17.595  1.00 63.59           N  
ATOM   2669  CA  HIS B  30     -20.391 -53.287 -18.945  1.00 65.99           C  
ATOM   2670  C   HIS B  30     -20.609 -54.591 -19.710  1.00 70.82           C  
ATOM   2671  O   HIS B  30     -19.594 -55.183 -20.137  1.00 71.79           O  
ATOM   2672  CB  HIS B  30     -18.885 -53.109 -18.835  1.00 67.05           C  
ATOM   2673  CG  HIS B  30     -18.397 -52.294 -17.689  1.00 64.40           C  
ATOM   2674  ND1 HIS B  30     -17.756 -52.859 -16.610  1.00 61.44           N  
ATOM   2675  CD2 HIS B  30     -18.427 -50.980 -17.459  1.00 62.71           C  
ATOM   2676  CE1 HIS B  30     -17.428 -51.907 -15.754  1.00 63.24           C  
ATOM   2677  NE2 HIS B  30     -17.823 -50.758 -16.252  1.00 62.11           N  
ATOM   2678  N   GLY B  31     -21.861 -55.009 -19.915  1.00 74.34           N  
ATOM   2679  CA  GLY B  31     -22.168 -56.208 -20.727  1.00 69.70           C  
ATOM   2680  C   GLY B  31     -22.355 -57.445 -19.882  1.00 69.98           C  
ATOM   2681  O   GLY B  31     -23.044 -58.366 -20.344  1.00 69.72           O  
ATOM   2682  N   LYS B  32     -21.751 -57.476 -18.697  1.00 73.39           N  
ATOM   2683  CA  LYS B  32     -21.880 -58.638 -17.778  1.00 72.05           C  
ATOM   2684  C   LYS B  32     -23.298 -58.725 -17.194  1.00 68.80           C  
ATOM   2685  O   LYS B  32     -23.475 -58.355 -16.015  1.00 62.43           O  
ATOM   2686  CB  LYS B  32     -20.873 -58.541 -16.633  1.00 73.85           C  
ATOM   2687  CG  LYS B  32     -19.413 -58.501 -17.048  1.00 76.40           C  
ATOM   2688  CD  LYS B  32     -18.475 -58.152 -15.899  1.00 72.40           C  
ATOM   2689  CE  LYS B  32     -17.883 -59.364 -15.249  1.00 67.63           C  
ATOM   2690  NZ  LYS B  32     -16.625 -59.769 -15.880  1.00 64.42           N  
ATOM   2691  N   ARG B  33     -24.257 -59.217 -17.981  1.00 66.57           N  
ATOM   2692  CA  ARG B  33     -25.629 -59.437 -17.463  1.00 66.76           C  
ATOM   2693  C   ARG B  33     -25.506 -60.108 -16.091  1.00 65.95           C  
ATOM   2694  O   ARG B  33     -24.680 -61.025 -15.940  1.00 64.94           O  
ATOM   2695  CB  ARG B  33     -26.449 -60.261 -18.458  1.00 67.63           C  
ATOM   2696  CG  ARG B  33     -27.340 -59.527 -19.447  1.00 69.72           C  
ATOM   2697  CD  ARG B  33     -28.791 -59.476 -18.995  1.00 72.99           C  
ATOM   2698  NE  ARG B  33     -29.294 -60.758 -18.493  1.00 78.90           N  
ATOM   2699  CZ  ARG B  33     -29.534 -61.014 -17.216  1.00 79.69           C  
ATOM   2700  NH1 ARG B  33     -30.493 -60.369 -16.578  1.00 78.14           N  
ATOM   2701  NH2 ARG B  33     -28.799 -61.903 -16.575  1.00 83.86           N  
ATOM   2702  N   PRO B  34     -26.305 -59.704 -15.085  1.00 66.35           N  
ATOM   2703  CA  PRO B  34     -26.141 -60.228 -13.736  1.00 63.65           C  
ATOM   2704  C   PRO B  34     -26.890 -61.515 -13.408  1.00 58.80           C  
ATOM   2705  O   PRO B  34     -27.627 -62.018 -14.265  1.00 56.45           O  
ATOM   2706  CB  PRO B  34     -26.692 -59.026 -12.949  1.00 65.27           C  
ATOM   2707  CG  PRO B  34     -26.933 -57.957 -13.983  1.00 64.89           C  
ATOM   2708  CD  PRO B  34     -27.351 -58.724 -15.205  1.00 62.29           C  
ATOM   2709  N   SER B  35     -26.708 -62.026 -12.190  1.00 54.61           N  
ATOM   2710  CA  SER B  35     -27.400 -63.262 -11.744  1.00 49.90           C  
ATOM   2711  C   SER B  35     -28.825 -62.913 -11.326  1.00 51.51           C  
ATOM   2712  O   SER B  35     -29.077 -61.742 -11.003  1.00 51.64           O  
ATOM   2713  CB  SER B  35     -26.677 -63.923 -10.602  1.00 46.80           C  
ATOM   2714  OG  SER B  35     -27.310 -63.683  -9.356  1.00 49.09           O  
ATOM   2715  N   GLU B  36     -29.707 -63.910 -11.312  1.00 50.99           N  
ATOM   2716  CA  GLU B  36     -31.100 -63.648 -10.944  1.00 49.29           C  
ATOM   2717  C   GLU B  36     -31.125 -63.229  -9.469  1.00 48.27           C  
ATOM   2718  O   GLU B  36     -31.893 -62.349  -9.125  1.00 50.30           O  
ATOM   2719  CB  GLU B  36     -31.963 -64.872 -11.228  1.00 51.90           C  
ATOM   2720  CG  GLU B  36     -31.913 -65.318 -12.685  1.00 55.11           C  
ATOM   2721  CD  GLU B  36     -32.420 -64.262 -13.648  1.00 57.28           C  
ATOM   2722  OE1 GLU B  36     -33.655 -64.092 -13.729  1.00 56.19           O  
ATOM   2723  OE2 GLU B  36     -31.588 -63.599 -14.298  1.00 57.26           O  
ATOM   2724  N   GLU B  37     -30.290 -63.852  -8.644  1.00 47.48           N  
ATOM   2725  CA  GLU B  37     -30.338 -63.534  -7.201  1.00 55.63           C  
ATOM   2726  C   GLU B  37     -29.893 -62.073  -7.025  1.00 54.33           C  
ATOM   2727  O   GLU B  37     -30.373 -61.423  -6.088  1.00 51.48           O  
ATOM   2728  CB  GLU B  37     -29.559 -64.551  -6.364  1.00 61.47           C  
ATOM   2729  CG  GLU B  37     -30.140 -64.732  -4.962  1.00 67.97           C  
ATOM   2730  CD  GLU B  37     -29.224 -65.386  -3.944  1.00 72.47           C  
ATOM   2731  OE1 GLU B  37     -28.687 -66.475  -4.236  1.00 72.17           O  
ATOM   2732  OE2 GLU B  37     -29.060 -64.796  -2.863  1.00 71.38           O  
ATOM   2733  N   GLU B  38     -29.038 -61.584  -7.930  1.00 54.59           N  
ATOM   2734  CA  GLU B  38     -28.578 -60.173  -7.867  1.00 52.96           C  
ATOM   2735  C   GLU B  38     -29.681 -59.288  -8.459  1.00 46.09           C  
ATOM   2736  O   GLU B  38     -30.129 -58.371  -7.764  1.00 44.86           O  
ATOM   2737  CB  GLU B  38     -27.247 -60.000  -8.603  1.00 50.83           C  
ATOM   2738  CG  GLU B  38     -26.098 -60.827  -8.041  1.00 49.75           C  
ATOM   2739  CD  GLU B  38     -24.988 -60.910  -9.070  1.00 51.34           C  
ATOM   2740  OE1 GLU B  38     -23.806 -60.978  -8.674  1.00 51.28           O  
ATOM   2741  OE2 GLU B  38     -25.321 -60.882 -10.267  1.00 48.32           O  
ATOM   2742  N   LEU B  39     -30.094 -59.587  -9.689  1.00 38.69           N  
ATOM   2743  CA  LEU B  39     -31.174 -58.844 -10.321  1.00 38.96           C  
ATOM   2744  C   LEU B  39     -32.432 -58.818  -9.447  1.00 42.70           C  
ATOM   2745  O   LEU B  39     -33.025 -57.753  -9.223  1.00 43.53           O  
ATOM   2746  CB  LEU B  39     -31.470 -59.450 -11.686  1.00 39.74           C  
ATOM   2747  CG  LEU B  39     -32.594 -58.779 -12.467  1.00 42.71           C  
ATOM   2748  CD1 LEU B  39     -32.153 -57.400 -12.917  1.00 46.36           C  
ATOM   2749  CD2 LEU B  39     -32.942 -59.641 -13.646  1.00 41.81           C  
ATOM   2750  N   GLN B  40     -32.851 -59.979  -8.928  1.00 42.79           N  
ATOM   2751  CA  GLN B  40     -34.034 -60.000  -8.071  1.00 42.70           C  
ATOM   2752  C   GLN B  40     -33.803 -59.207  -6.790  1.00 43.86           C  
ATOM   2753  O   GLN B  40     -34.725 -58.551  -6.297  1.00 46.20           O  
ATOM   2754  CB  GLN B  40     -34.445 -61.434  -7.730  1.00 39.67           C  
ATOM   2755  CG  GLN B  40     -35.861 -61.578  -7.141  1.00 34.94           C  
ATOM   2756  CD  GLN B  40     -36.916 -60.853  -7.945  1.00 32.02           C  
ATOM   2757  OE1 GLN B  40     -37.202 -61.186  -9.099  1.00 25.09           O  
ATOM   2758  NE2 GLN B  40     -37.500 -59.829  -7.341  1.00 32.70           N  
ATOM   2759  N   ASP B  41     -32.591 -59.261  -6.224  1.00 46.96           N  
ATOM   2760  CA  ASP B  41     -32.353 -58.453  -5.030  1.00 50.59           C  
ATOM   2761  C   ASP B  41     -32.376 -56.960  -5.345  1.00 47.96           C  
ATOM   2762  O   ASP B  41     -32.712 -56.150  -4.472  1.00 42.94           O  
ATOM   2763  CB  ASP B  41     -31.033 -58.796  -4.348  1.00 51.51           C  
ATOM   2764  CG  ASP B  41     -30.801 -57.938  -3.090  1.00 57.56           C  
ATOM   2765  OD1 ASP B  41     -31.669 -57.950  -2.181  1.00 59.40           O  
ATOM   2766  OD2 ASP B  41     -29.777 -57.219  -3.017  1.00 57.02           O  
ATOM   2767  N   LEU B  42     -32.016 -56.584  -6.572  1.00 45.04           N  
ATOM   2768  CA  LEU B  42     -32.116 -55.191  -6.970  1.00 46.94           C  
ATOM   2769  C   LEU B  42     -33.577 -54.765  -7.012  1.00 47.09           C  
ATOM   2770  O   LEU B  42     -33.981 -53.818  -6.318  1.00 45.38           O  
ATOM   2771  CB  LEU B  42     -31.445 -54.986  -8.335  1.00 49.65           C  
ATOM   2772  CG  LEU B  42     -31.553 -53.583  -8.948  1.00 51.69           C  
ATOM   2773  CD1 LEU B  42     -31.279 -52.533  -7.886  1.00 49.79           C  
ATOM   2774  CD2 LEU B  42     -30.609 -53.407 -10.140  1.00 50.38           C  
ATOM   2775  N   LYS B  43     -34.388 -55.481  -7.804  1.00 46.68           N  
ATOM   2776  CA  LYS B  43     -35.825 -55.219  -7.838  1.00 42.32           C  
ATOM   2777  C   LYS B  43     -36.418 -55.235  -6.438  1.00 36.87           C  
ATOM   2778  O   LYS B  43     -37.237 -54.376  -6.095  1.00 37.37           O  
ATOM   2779  CB  LYS B  43     -36.524 -56.233  -8.730  1.00 43.17           C  
ATOM   2780  CG  LYS B  43     -36.107 -56.147 -10.178  1.00 42.97           C  
ATOM   2781  CD  LYS B  43     -36.982 -57.010 -11.056  1.00 46.76           C  
ATOM   2782  CE  LYS B  43     -36.381 -57.231 -12.437  1.00 51.76           C  
ATOM   2783  NZ  LYS B  43     -37.313 -57.949 -13.369  1.00 51.10           N  
ATOM   2784  N   ASP B  44     -35.983 -56.177  -5.603  1.00 35.60           N  
ATOM   2785  CA  ASP B  44     -36.447 -56.211  -4.222  1.00 41.49           C  
ATOM   2786  C   ASP B  44     -36.241 -54.847  -3.555  1.00 43.09           C  
ATOM   2787  O   ASP B  44     -37.187 -54.249  -3.031  1.00 44.97           O  
ATOM   2788  CB  ASP B  44     -35.726 -57.320  -3.441  1.00 42.82           C  
ATOM   2789  CG  ASP B  44     -36.304 -58.730  -3.720  1.00 45.24           C  
ATOM   2790  OD1 ASP B  44     -37.008 -58.903  -4.753  1.00 42.89           O  
ATOM   2791  OD2 ASP B  44     -36.025 -59.662  -2.912  1.00 38.22           O  
ATOM   2792  N   ARG B  45     -35.033 -54.293  -3.612  1.00 42.37           N  
ATOM   2793  CA  ARG B  45     -34.746 -53.020  -2.909  1.00 42.21           C  
ATOM   2794  C   ARG B  45     -35.541 -51.872  -3.561  1.00 36.40           C  
ATOM   2795  O   ARG B  45     -36.036 -51.007  -2.843  1.00 32.44           O  
ATOM   2796  CB  ARG B  45     -33.225 -52.819  -2.859  1.00 44.05           C  
ATOM   2797  CG  ARG B  45     -32.457 -53.949  -2.189  1.00 46.10           C  
ATOM   2798  CD  ARG B  45     -31.008 -54.005  -2.621  1.00 47.39           C  
ATOM   2799  NE  ARG B  45     -30.228 -52.861  -2.160  1.00 48.87           N  
ATOM   2800  CZ  ARG B  45     -29.520 -52.093  -2.976  1.00 51.13           C  
ATOM   2801  NH1 ARG B  45     -29.328 -52.474  -4.226  1.00 52.08           N  
ATOM   2802  NH2 ARG B  45     -29.017 -50.952  -2.547  1.00 49.33           N  
ATOM   2803  N   TYR B  46     -35.672 -51.902  -4.872  1.00 37.02           N  
ATOM   2804  CA  TYR B  46     -36.521 -50.909  -5.564  1.00 43.24           C  
ATOM   2805  C   TYR B  46     -37.977 -50.949  -5.001  1.00 47.33           C  
ATOM   2806  O   TYR B  46     -38.593 -49.884  -4.912  1.00 56.53           O  
ATOM   2807  CB  TYR B  46     -36.418 -51.117  -7.079  1.00 44.80           C  
ATOM   2808  CG  TYR B  46     -35.241 -50.449  -7.772  1.00 51.23           C  
ATOM   2809  CD1 TYR B  46     -34.729 -49.241  -7.305  1.00 57.70           C  
ATOM   2810  CD2 TYR B  46     -34.650 -51.015  -8.891  1.00 53.28           C  
ATOM   2811  CE1 TYR B  46     -33.660 -48.628  -7.928  1.00 59.11           C  
ATOM   2812  CE2 TYR B  46     -33.582 -50.409  -9.527  1.00 56.99           C  
ATOM   2813  CZ  TYR B  46     -33.080 -49.215  -9.038  1.00 60.81           C  
ATOM   2814  OH  TYR B  46     -32.024 -48.605  -9.644  1.00 58.86           O  
ATOM   2815  N   GLU B  47     -38.515 -52.127  -4.657  1.00 42.99           N  
ATOM   2816  CA  GLU B  47     -39.922 -52.226  -4.206  1.00 43.89           C  
ATOM   2817  C   GLU B  47     -40.024 -51.759  -2.756  1.00 40.39           C  
ATOM   2818  O   GLU B  47     -41.039 -51.165  -2.386  1.00 37.82           O  
ATOM   2819  CB  GLU B  47     -40.504 -53.637  -4.305  1.00 45.90           C  
ATOM   2820  CG  GLU B  47     -40.500 -54.192  -5.723  1.00 49.44           C  
ATOM   2821  CD  GLU B  47     -41.698 -53.870  -6.601  1.00 53.21           C  
ATOM   2822  OE1 GLU B  47     -42.549 -53.063  -6.194  1.00 52.18           O  
ATOM   2823  OE2 GLU B  47     -41.800 -54.465  -7.689  1.00 61.48           O  
ATOM   2824  N   PHE B  48     -38.985 -52.021  -1.986  1.00 38.37           N  
ATOM   2825  CA  PHE B  48     -38.985 -51.594  -0.573  1.00 43.50           C  
ATOM   2826  C   PHE B  48     -39.005 -50.058  -0.437  1.00 43.92           C  
ATOM   2827  O   PHE B  48     -39.458 -49.548   0.597  1.00 46.40           O  
ATOM   2828  CB  PHE B  48     -37.737 -52.190   0.056  1.00 45.40           C  
ATOM   2829  CG  PHE B  48     -37.575 -51.756   1.493  1.00 47.56           C  
ATOM   2830  CD1 PHE B  48     -38.406 -52.268   2.471  1.00 50.42           C  
ATOM   2831  CD2 PHE B  48     -36.650 -50.798   1.847  1.00 48.51           C  
ATOM   2832  CE1 PHE B  48     -38.284 -51.849   3.782  1.00 53.83           C  
ATOM   2833  CE2 PHE B  48     -36.536 -50.377   3.155  1.00 50.86           C  
ATOM   2834  CZ  PHE B  48     -37.359 -50.879   4.111  1.00 54.29           C  
ATOM   2835  N   ILE B  49     -38.514 -49.339  -1.442  1.00 44.65           N  
ATOM   2836  CA  ILE B  49     -38.468 -47.860  -1.360  1.00 48.44           C  
ATOM   2837  C   ILE B  49     -39.757 -47.290  -1.993  1.00 48.10           C  
ATOM   2838  O   ILE B  49     -39.988 -46.078  -1.852  1.00 45.25           O  
ATOM   2839  CB  ILE B  49     -37.166 -47.287  -1.965  1.00 47.65           C  
ATOM   2840  CG1 ILE B  49     -37.100 -47.502  -3.471  1.00 48.28           C  
ATOM   2841  CG2 ILE B  49     -35.950 -47.865  -1.241  1.00 47.36           C  
ATOM   2842  CD1 ILE B  49     -35.915 -46.839  -4.131  1.00 50.46           C  
ATOM   2843  N   GLY B  50     -40.550 -48.133  -2.667  1.00 47.79           N  
ATOM   2844  CA  GLY B  50     -41.866 -47.700  -3.165  1.00 41.60           C  
ATOM   2845  C   GLY B  50     -42.014 -47.794  -4.656  1.00 39.28           C  
ATOM   2846  O   GLY B  50     -43.076 -47.411  -5.150  1.00 38.78           O  
ATOM   2847  N   GLY B  51     -40.992 -48.293  -5.339  1.00 39.60           N  
ATOM   2848  CA  GLY B  51     -41.048 -48.405  -6.798  1.00 43.52           C  
ATOM   2849  C   GLY B  51     -40.347 -47.232  -7.510  1.00 47.63           C  
ATOM   2850  O   GLY B  51     -39.786 -46.372  -6.822  1.00 49.35           O  
ATOM   2851  N   LEU B  52     -40.451 -47.175  -8.834  1.00 47.91           N  
ATOM   2852  CA  LEU B  52     -39.702 -46.187  -9.601  1.00 53.17           C  
ATOM   2853  C   LEU B  52     -40.474 -44.875  -9.761  1.00 57.55           C  
ATOM   2854  O   LEU B  52     -39.861 -43.806  -9.697  1.00 63.54           O  
ATOM   2855  CB  LEU B  52     -39.417 -46.800 -10.969  1.00 55.33           C  
ATOM   2856  CG  LEU B  52     -38.501 -48.034 -10.936  1.00 55.88           C  
ATOM   2857  CD1 LEU B  52     -38.102 -48.540 -12.309  1.00 56.77           C  
ATOM   2858  CD2 LEU B  52     -37.271 -47.800 -10.077  1.00 53.99           C  
ATOM   2859  N   SER B  53     -41.777 -44.988  -9.982  1.00 61.01           N  
ATOM   2860  CA  SER B  53     -42.624 -43.809 -10.183  1.00 65.71           C  
ATOM   2861  C   SER B  53     -42.281 -42.719  -9.161  1.00 68.39           C  
ATOM   2862  O   SER B  53     -41.972 -41.606  -9.593  1.00 73.71           O  
ATOM   2863  CB  SER B  53     -44.073 -44.164 -10.184  1.00 64.94           C  
ATOM   2864  OG  SER B  53     -44.454 -44.617 -11.474  1.00 67.15           O  
ATOM   2865  N   PRO B  54     -42.303 -42.965  -7.836  1.00 72.27           N  
ATOM   2866  CA  PRO B  54     -41.933 -41.910  -6.906  1.00 70.90           C  
ATOM   2867  C   PRO B  54     -40.605 -41.233  -7.256  1.00 72.76           C  
ATOM   2868  O   PRO B  54     -40.561 -39.995  -7.202  1.00 77.44           O  
ATOM   2869  CB  PRO B  54     -41.883 -42.641  -5.575  1.00 73.47           C  
ATOM   2870  CG  PRO B  54     -42.887 -43.754  -5.739  1.00 74.60           C  
ATOM   2871  CD  PRO B  54     -42.696 -44.205  -7.169  1.00 73.29           C  
ATOM   2872  N   LEU B  55     -39.568 -41.990  -7.629  1.00 70.82           N  
ATOM   2873  CA  LEU B  55     -38.240 -41.365  -7.896  1.00 64.96           C  
ATOM   2874  C   LEU B  55     -38.032 -41.061  -9.400  1.00 61.48           C  
ATOM   2875  O   LEU B  55     -36.875 -41.149  -9.858  1.00 61.89           O  
ATOM   2876  CB  LEU B  55     -37.041 -42.124  -7.310  1.00 61.15           C  
ATOM   2877  CG  LEU B  55     -36.803 -43.607  -7.611  1.00 60.18           C  
ATOM   2878  CD1 LEU B  55     -35.335 -43.903  -7.833  1.00 59.65           C  
ATOM   2879  CD2 LEU B  55     -37.329 -44.393  -6.435  1.00 59.61           C  
ATOM   2880  N   ALA B  56     -39.078 -40.648 -10.126  1.00 53.62           N  
ATOM   2881  CA  ALA B  56     -38.908 -40.259 -11.544  1.00 49.27           C  
ATOM   2882  C   ALA B  56     -38.916 -38.731 -11.711  1.00 42.46           C  
ATOM   2883  O   ALA B  56     -39.579 -38.096 -10.901  1.00 41.96           O  
ATOM   2884  CB  ALA B  56     -40.008 -40.871 -12.355  1.00 48.64           C  
ATOM   2885  N   GLY B  57     -38.225 -38.189 -12.739  1.00 35.68           N  
ATOM   2886  CA  GLY B  57     -38.180 -36.750 -12.982  1.00 34.81           C  
ATOM   2887  C   GLY B  57     -37.290 -35.967 -12.025  1.00 31.38           C  
ATOM   2888  O   GLY B  57     -37.126 -34.793 -12.277  1.00 32.87           O  
ATOM   2889  N   THR B  58     -36.720 -36.591 -11.002  1.00 29.80           N  
ATOM   2890  CA  THR B  58     -35.939 -35.812 -10.062  1.00 31.92           C  
ATOM   2891  C   THR B  58     -34.722 -35.188 -10.775  1.00 27.86           C  
ATOM   2892  O   THR B  58     -34.537 -33.974 -10.660  1.00 25.81           O  
ATOM   2893  CB  THR B  58     -35.585 -36.668  -8.852  1.00 32.72           C  
ATOM   2894  OG1 THR B  58     -36.867 -37.038  -8.367  1.00 35.22           O  
ATOM   2895  CG2 THR B  58     -34.820 -35.910  -7.790  1.00 35.78           C  
ATOM   2896  N   THR B  59     -33.970 -35.999 -11.517  1.00 25.43           N  
ATOM   2897  CA  THR B  59     -32.823 -35.525 -12.284  1.00 23.71           C  
ATOM   2898  C   THR B  59     -33.327 -34.518 -13.306  1.00 21.91           C  
ATOM   2899  O   THR B  59     -32.691 -33.496 -13.485  1.00 19.69           O  
ATOM   2900  CB  THR B  59     -32.096 -36.718 -12.901  1.00 23.40           C  
ATOM   2901  OG1 THR B  59     -31.480 -37.395 -11.814  1.00 25.52           O  
ATOM   2902  CG2 THR B  59     -31.065 -36.341 -13.946  1.00 23.40           C  
ATOM   2903  N   ASP B  60     -34.467 -34.823 -13.916  1.00 24.19           N  
ATOM   2904  CA  ASP B  60     -35.117 -33.944 -14.907  1.00 23.64           C  
ATOM   2905  C   ASP B  60     -35.522 -32.612 -14.256  1.00 22.13           C  
ATOM   2906  O   ASP B  60     -35.201 -31.578 -14.832  1.00 20.45           O  
ATOM   2907  CB  ASP B  60     -36.257 -34.681 -15.610  1.00 25.17           C  
ATOM   2908  CG  ASP B  60     -35.851 -35.754 -16.606  1.00 28.01           C  
ATOM   2909  OD1 ASP B  60     -35.290 -35.389 -17.653  1.00 25.56           O  
ATOM   2910  OD2 ASP B  60     -36.128 -36.936 -16.324  1.00 35.91           O  
ATOM   2911  N   ASP B  61     -36.154 -32.664 -13.086  1.00 20.39           N  
ATOM   2912  CA  ASP B  61     -36.462 -31.439 -12.357  1.00 18.92           C  
ATOM   2913  C   ASP B  61     -35.195 -30.645 -12.048  1.00 19.89           C  
ATOM   2914  O   ASP B  61     -35.161 -29.418 -12.216  1.00 20.07           O  
ATOM   2915  CB  ASP B  61     -37.187 -31.750 -11.057  1.00 17.73           C  
ATOM   2916  CG  ASP B  61     -38.523 -32.402 -11.293  1.00 16.28           C  
ATOM   2917  OD1 ASP B  61     -39.031 -32.294 -12.413  1.00 14.94           O  
ATOM   2918  OD2 ASP B  61     -39.037 -33.026 -10.336  1.00 16.45           O  
ATOM   2919  N   GLN B  62     -34.142 -31.330 -11.583  1.00 18.65           N  
ATOM   2920  CA  GLN B  62     -32.918 -30.617 -11.258  1.00 18.33           C  
ATOM   2921  C   GLN B  62     -32.349 -29.945 -12.497  1.00 19.45           C  
ATOM   2922  O   GLN B  62     -31.955 -28.775 -12.449  1.00 17.92           O  
ATOM   2923  CB  GLN B  62     -31.909 -31.569 -10.627  1.00 17.90           C  
ATOM   2924  CG  GLN B  62     -32.088 -31.707  -9.126  1.00 17.34           C  
ATOM   2925  CD  GLN B  62     -31.267 -32.818  -8.545  1.00 16.19           C  
ATOM   2926  OE1 GLN B  62     -30.904 -33.758  -9.243  1.00 17.31           O  
ATOM   2927  NE2 GLN B  62     -30.982 -32.733  -7.257  1.00 17.22           N  
ATOM   2928  N   ALA B  63     -32.356 -30.658 -13.632  1.00 20.30           N  
ATOM   2929  CA  ALA B  63     -31.858 -30.083 -14.875  1.00 20.05           C  
ATOM   2930  C   ALA B  63     -32.663 -28.842 -15.254  1.00 18.62           C  
ATOM   2931  O   ALA B  63     -32.094 -27.780 -15.515  1.00 17.37           O  
ATOM   2932  CB  ALA B  63     -31.908 -31.118 -15.993  1.00 20.51           C  
ATOM   2933  N   ASP B  64     -33.980 -28.945 -15.239  1.00 20.16           N  
ATOM   2934  CA  ASP B  64     -34.864 -27.789 -15.519  1.00 21.17           C  
ATOM   2935  C   ASP B  64     -34.503 -26.579 -14.642  1.00 20.30           C  
ATOM   2936  O   ASP B  64     -34.407 -25.486 -15.197  1.00 21.09           O  
ATOM   2937  CB  ASP B  64     -36.324 -28.200 -15.388  1.00 22.26           C  
ATOM   2938  CG  ASP B  64     -36.781 -29.318 -16.319  1.00 24.88           C  
ATOM   2939  OD1 ASP B  64     -36.189 -29.467 -17.408  1.00 23.28           O  
ATOM   2940  OD2 ASP B  64     -37.735 -30.029 -15.944  1.00 27.58           O  
ATOM   2941  N   ALA B  65     -34.282 -26.781 -13.337  1.00 19.38           N  
ATOM   2942  CA  ALA B  65     -33.968 -25.688 -12.397  1.00 20.50           C  
ATOM   2943  C   ALA B  65     -32.624 -25.040 -12.761  1.00 19.77           C  
ATOM   2944  O   ALA B  65     -32.553 -23.820 -12.821  1.00 18.55           O  
ATOM   2945  CB  ALA B  65     -34.031 -26.161 -10.956  1.00 19.56           C  
ATOM   2946  N   LEU B  66     -31.636 -25.855 -13.076  1.00 19.16           N  
ATOM   2947  CA  LEU B  66     -30.308 -25.360 -13.459  1.00 20.20           C  
ATOM   2948  C   LEU B  66     -30.352 -24.456 -14.707  1.00 21.83           C  
ATOM   2949  O   LEU B  66     -29.703 -23.421 -14.658  1.00 23.42           O  
ATOM   2950  CB  LEU B  66     -29.411 -26.585 -13.641  1.00 20.44           C  
ATOM   2951  CG  LEU B  66     -28.865 -27.222 -12.366  1.00 20.51           C  
ATOM   2952  CD1 LEU B  66     -28.146 -28.503 -12.714  1.00 21.11           C  
ATOM   2953  CD2 LEU B  66     -27.946 -26.246 -11.647  1.00 19.99           C  
ATOM   2954  N   VAL B  67     -31.126 -24.798 -15.738  1.00 23.61           N  
ATOM   2955  CA  VAL B  67     -31.089 -24.045 -17.022  1.00 25.12           C  
ATOM   2956  C   VAL B  67     -31.839 -22.709 -16.858  1.00 24.91           C  
ATOM   2957  O   VAL B  67     -31.362 -21.709 -17.377  1.00 27.25           O  
ATOM   2958  CB  VAL B  67     -31.543 -24.883 -18.247  1.00 25.22           C  
ATOM   2959  CG1 VAL B  67     -33.054 -24.934 -18.429  1.00 24.24           C  
ATOM   2960  CG2 VAL B  67     -30.870 -24.412 -19.529  1.00 27.40           C  
ATOM   2961  N   SER B  68     -32.910 -22.709 -16.085  1.00 24.70           N  
ATOM   2962  CA  SER B  68     -33.705 -21.495 -15.818  1.00 26.45           C  
ATOM   2963  C   SER B  68     -32.878 -20.524 -14.970  1.00 26.47           C  
ATOM   2964  O   SER B  68     -32.944 -19.328 -15.235  1.00 30.45           O  
ATOM   2965  CB  SER B  68     -34.976 -21.888 -15.147  1.00 28.08           C  
ATOM   2966  OG  SER B  68     -35.618 -20.766 -14.566  1.00 35.88           O  
ATOM   2967  N   ALA B  69     -32.090 -21.049 -14.040  1.00 24.34           N  
ATOM   2968  CA  ALA B  69     -31.282 -20.222 -13.137  1.00 22.54           C  
ATOM   2969  C   ALA B  69     -30.076 -19.693 -13.897  1.00 24.30           C  
ATOM   2970  O   ALA B  69     -29.664 -18.562 -13.635  1.00 23.31           O  
ATOM   2971  CB  ALA B  69     -30.863 -21.051 -11.965  1.00 20.87           C  
ATOM   2972  N   LEU B  70     -29.545 -20.510 -14.800  1.00 24.07           N  
ATOM   2973  CA  LEU B  70     -28.322 -20.102 -15.506  1.00 24.79           C  
ATOM   2974  C   LEU B  70     -28.734 -19.061 -16.542  1.00 25.26           C  
ATOM   2975  O   LEU B  70     -27.954 -18.150 -16.823  1.00 24.08           O  
ATOM   2976  CB  LEU B  70     -27.614 -21.314 -16.101  1.00 24.50           C  
ATOM   2977  CG  LEU B  70     -26.219 -21.078 -16.677  1.00 25.45           C  
ATOM   2978  CD1 LEU B  70     -25.274 -20.665 -15.573  1.00 25.13           C  
ATOM   2979  CD2 LEU B  70     -25.748 -22.346 -17.350  1.00 27.11           C  
ATOM   2980  N   ASN B  71     -29.950 -19.202 -17.052  1.00 28.01           N  
ATOM   2981  CA  ASN B  71     -30.407 -18.150 -17.952  1.00 29.62           C  
ATOM   2982  C   ASN B  71     -30.722 -16.846 -17.223  1.00 30.63           C  
ATOM   2983  O   ASN B  71     -30.634 -15.775 -17.832  1.00 37.08           O  
ATOM   2984  CB  ASN B  71     -31.626 -18.627 -18.729  1.00 28.72           C  
ATOM   2985  CG  ASN B  71     -31.250 -19.446 -19.938  1.00 27.20           C  
ATOM   2986  OD1 ASN B  71     -30.136 -19.344 -20.446  1.00 29.34           O  
ATOM   2987  ND2 ASN B  71     -32.176 -20.262 -20.408  1.00 26.70           N  
ATOM   2988  N   LYS B  72     -31.090 -16.907 -15.940  1.00 32.34           N  
ATOM   2989  CA  LYS B  72     -31.323 -15.674 -15.191  1.00 32.96           C  
ATOM   2990  C   LYS B  72     -30.019 -14.932 -14.878  1.00 32.16           C  
ATOM   2991  O   LYS B  72     -30.036 -13.711 -14.717  1.00 36.72           O  
ATOM   2992  CB  LYS B  72     -32.064 -15.963 -13.889  1.00 32.50           C  
ATOM   2993  CG  LYS B  72     -33.526 -16.330 -14.036  1.00 33.82           C  
ATOM   2994  CD  LYS B  72     -34.149 -16.574 -12.675  1.00 35.60           C  
ATOM   2995  CE  LYS B  72     -35.659 -16.515 -12.692  1.00 39.29           C  
ATOM   2996  NZ  LYS B  72     -36.186 -16.016 -11.397  1.00 41.90           N  
ATOM   2997  N   ALA B  73     -28.908 -15.645 -14.756  1.00 31.81           N  
ATOM   2998  CA  ALA B  73     -27.650 -15.027 -14.323  1.00 35.07           C  
ATOM   2999  C   ALA B  73     -26.846 -14.506 -15.508  1.00 36.44           C  
ATOM   3000  O   ALA B  73     -25.780 -13.944 -15.308  1.00 38.26           O  
ATOM   3001  CB  ALA B  73     -26.863 -16.064 -13.586  1.00 36.81           C  
ATOM   3002  N   TYR B  74     -27.353 -14.732 -16.703  1.00 42.13           N  
ATOM   3003  CA  TYR B  74     -26.627 -14.307 -17.910  1.00 45.55           C  
ATOM   3004  C   TYR B  74     -27.558 -13.519 -18.816  1.00 45.02           C  
ATOM   3005  O   TYR B  74     -28.605 -13.999 -19.254  1.00 50.25           O  
ATOM   3006  CB  TYR B  74     -26.028 -15.555 -18.563  1.00 48.84           C  
ATOM   3007  CG  TYR B  74     -24.736 -16.044 -17.923  1.00 49.42           C  
ATOM   3008  CD2 TYR B  74     -24.747 -17.044 -16.958  1.00 49.41           C  
ATOM   3009  CD1 TYR B  74     -23.507 -15.507 -18.288  1.00 50.29           C  
ATOM   3010  CE2 TYR B  74     -23.579 -17.498 -16.378  1.00 47.49           C  
ATOM   3011  CE1 TYR B  74     -22.331 -15.956 -17.717  1.00 51.28           C  
ATOM   3012  CZ  TYR B  74     -22.366 -16.956 -16.758  1.00 48.52           C  
ATOM   3013  OH  TYR B  74     -21.217 -17.405 -16.186  1.00 47.09           O  
ATOM   3014  N   ALA B  75     -27.168 -12.289 -19.103  1.00 49.93           N  
ATOM   3015  CA  ALA B  75     -27.952 -11.430 -19.997  1.00 55.43           C  
ATOM   3016  C   ALA B  75     -27.526 -11.670 -21.458  1.00 57.36           C  
ATOM   3017  O   ALA B  75     -28.395 -11.789 -22.318  1.00 58.01           O  
ATOM   3018  CB  ALA B  75     -27.740 -10.017 -19.600  1.00 53.89           C  
ATOM   3019  N   ASP B  76     -26.217 -11.802 -21.695  1.00 65.59           N  
ATOM   3020  CA  ASP B  76     -25.664 -11.964 -23.050  1.00 74.07           C  
ATOM   3021  C   ASP B  76     -25.617 -13.440 -23.494  1.00 69.27           C  
ATOM   3022  O   ASP B  76     -25.405 -13.696 -24.695  1.00 66.69           O  
ATOM   3023  CB  ASP B  76     -24.242 -11.433 -23.124  1.00 86.84           C  
ATOM   3024  CG  ASP B  76     -24.042 -10.064 -22.507  1.00101.80           C  
ATOM   3025  OD1 ASP B  76     -24.917  -9.184 -22.718  1.00106.83           O  
ATOM   3026  OD2 ASP B  76     -23.010  -9.881 -21.813  1.00102.51           O  
ATOM   3027  N   VAL B  77     -25.769 -14.370 -22.560  1.00 64.52           N  
ATOM   3028  CA  VAL B  77     -25.621 -15.786 -22.946  1.00 61.71           C  
ATOM   3029  C   VAL B  77     -26.923 -16.569 -22.684  1.00 52.50           C  
ATOM   3030  O   VAL B  77     -27.416 -16.554 -21.558  1.00 53.09           O  
ATOM   3031  CB  VAL B  77     -24.400 -16.434 -22.268  1.00 65.51           C  
ATOM   3032  CG1 VAL B  77     -24.054 -17.786 -22.880  1.00 66.35           C  
ATOM   3033  CG2 VAL B  77     -23.187 -15.513 -22.285  1.00 66.14           C  
ATOM   3034  N   GLU B  78     -27.447 -17.200 -23.718  1.00 47.32           N  
ATOM   3035  CA  GLU B  78     -28.651 -18.022 -23.550  1.00 48.80           C  
ATOM   3036  C   GLU B  78     -28.214 -19.492 -23.544  1.00 41.02           C  
ATOM   3037  O   GLU B  78     -27.297 -19.836 -24.291  1.00 38.69           O  
ATOM   3038  CB  GLU B  78     -29.663 -17.647 -24.635  1.00 54.81           C  
ATOM   3039  CG  GLU B  78     -29.864 -16.141 -24.757  1.00 61.52           C  
ATOM   3040  CD  GLU B  78     -31.094 -15.598 -24.029  1.00 68.91           C  
ATOM   3041  OE1 GLU B  78     -31.067 -14.422 -23.644  1.00 67.85           O  
ATOM   3042  OE2 GLU B  78     -32.081 -16.357 -23.846  1.00 70.44           O  
ATOM   3043  N   PHE B  79     -28.815 -20.296 -22.684  1.00 34.56           N  
ATOM   3044  CA  PHE B  79     -28.351 -21.684 -22.568  1.00 31.56           C  
ATOM   3045  C   PHE B  79     -29.488 -22.614 -22.885  1.00 30.00           C  
ATOM   3046  O   PHE B  79     -30.616 -22.324 -22.510  1.00 30.42           O  
ATOM   3047  CB  PHE B  79     -27.784 -21.872 -21.162  1.00 29.62           C  
ATOM   3048  CG  PHE B  79     -26.452 -21.235 -20.830  1.00 29.34           C  
ATOM   3049  CD2 PHE B  79     -26.394 -19.996 -20.200  1.00 31.14           C  
ATOM   3050  CD1 PHE B  79     -25.263 -21.893 -21.096  1.00 28.95           C  
ATOM   3051  CE2 PHE B  79     -25.178 -19.426 -19.878  1.00 32.16           C  
ATOM   3052  CE1 PHE B  79     -24.048 -21.320 -20.771  1.00 29.33           C  
ATOM   3053  CZ  PHE B  79     -24.007 -20.089 -20.163  1.00 31.73           C  
ATOM   3054  N   LYS B  80     -29.202 -23.663 -23.644  1.00 29.11           N  
ATOM   3055  CA  LYS B  80     -30.193 -24.690 -23.923  1.00 31.29           C  
ATOM   3056  C   LYS B  80     -29.771 -25.979 -23.223  1.00 29.40           C  
ATOM   3057  O   LYS B  80     -28.629 -26.432 -23.374  1.00 26.78           O  
ATOM   3058  CB  LYS B  80     -30.357 -24.917 -25.433  1.00 35.58           C  
ATOM   3059  CG  LYS B  80     -31.690 -25.554 -25.837  1.00 40.64           C  
ATOM   3060  CD  LYS B  80     -31.665 -27.073 -25.670  1.00 44.60           C  
ATOM   3061  CE  LYS B  80     -32.992 -27.722 -26.052  1.00 48.24           C  
ATOM   3062  NZ  LYS B  80     -34.050 -27.456 -25.043  1.00 50.43           N  
ATOM   3063  N   LEU B  81     -30.707 -26.574 -22.485  1.00 27.38           N  
ATOM   3064  CA  LEU B  81     -30.406 -27.711 -21.628  1.00 26.98           C  
ATOM   3065  C   LEU B  81     -30.234 -28.984 -22.445  1.00 26.60           C  
ATOM   3066  O   LEU B  81     -30.959 -29.235 -23.410  1.00 26.14           O  
ATOM   3067  CB  LEU B  81     -31.524 -27.898 -20.594  1.00 26.82           C  
ATOM   3068  CG  LEU B  81     -31.575 -29.174 -19.743  1.00 26.67           C  
ATOM   3069  CD1 LEU B  81     -30.308 -29.353 -18.915  1.00 27.32           C  
ATOM   3070  CD2 LEU B  81     -32.787 -29.122 -18.834  1.00 26.82           C  
ATOM   3071  N   TYR B  82     -29.242 -29.782 -22.073  1.00 25.38           N  
ATOM   3072  CA  TYR B  82     -29.123 -31.114 -22.638  1.00 25.87           C  
ATOM   3073  C   TYR B  82     -28.798 -32.058 -21.500  1.00 24.60           C  
ATOM   3074  O   TYR B  82     -27.914 -31.772 -20.682  1.00 24.96           O  
ATOM   3075  CB  TYR B  82     -28.062 -31.180 -23.737  1.00 26.45           C  
ATOM   3076  CG  TYR B  82     -28.330 -30.255 -24.915  1.00 28.17           C  
ATOM   3077  CD1 TYR B  82     -27.975 -28.903 -24.869  1.00 29.74           C  
ATOM   3078  CD2 TYR B  82     -28.919 -30.737 -26.080  1.00 29.70           C  
ATOM   3079  CE1 TYR B  82     -28.211 -28.053 -25.950  1.00 29.02           C  
ATOM   3080  CE2 TYR B  82     -29.153 -29.906 -27.162  1.00 30.73           C  
ATOM   3081  CZ  TYR B  82     -28.797 -28.569 -27.098  1.00 30.06           C  
ATOM   3082  OH  TYR B  82     -29.037 -27.763 -28.182  1.00 28.48           O  
ATOM   3083  N   LEU B  83     -29.549 -33.154 -21.436  1.00 23.78           N  
ATOM   3084  CA  LEU B  83     -29.399 -34.155 -20.391  1.00 24.91           C  
ATOM   3085  C   LEU B  83     -28.660 -35.360 -20.962  1.00 25.58           C  
ATOM   3086  O   LEU B  83     -29.152 -36.011 -21.893  1.00 25.12           O  
ATOM   3087  CB  LEU B  83     -30.773 -34.569 -19.861  1.00 25.99           C  
ATOM   3088  CG  LEU B  83     -30.820 -35.678 -18.806  1.00 27.00           C  
ATOM   3089  CD1 LEU B  83     -30.096 -35.234 -17.554  1.00 27.04           C  
ATOM   3090  CD2 LEU B  83     -32.262 -36.048 -18.479  1.00 27.26           C  
ATOM   3091  N   GLY B  84     -27.484 -35.651 -20.400  1.00 25.09           N  
ATOM   3092  CA  GLY B  84     -26.702 -36.818 -20.769  1.00 24.76           C  
ATOM   3093  C   GLY B  84     -26.493 -37.736 -19.584  1.00 23.88           C  
ATOM   3094  O   GLY B  84     -26.029 -37.297 -18.535  1.00 23.83           O  
ATOM   3095  N   LEU B  85     -26.852 -39.007 -19.710  1.00 25.24           N  
ATOM   3096  CA  LEU B  85     -26.737 -39.918 -18.587  1.00 27.64           C  
ATOM   3097  C   LEU B  85     -25.731 -41.014 -18.909  1.00 32.35           C  
ATOM   3098  O   LEU B  85     -25.378 -41.247 -20.069  1.00 35.20           O  
ATOM   3099  CB  LEU B  85     -28.094 -40.527 -18.218  1.00 27.16           C  
ATOM   3100  CG  LEU B  85     -29.313 -39.610 -18.092  1.00 27.46           C  
ATOM   3101  CD1 LEU B  85     -30.603 -40.452 -17.966  1.00 27.63           C  
ATOM   3102  CD2 LEU B  85     -29.171 -38.620 -16.926  1.00 25.52           C  
ATOM   3103  N   LYS B  86     -25.282 -41.689 -17.850  1.00 33.11           N  
ATOM   3104  CA  LYS B  86     -24.171 -42.634 -17.902  1.00 34.01           C  
ATOM   3105  C   LYS B  86     -24.617 -44.022 -18.364  1.00 34.79           C  
ATOM   3106  O   LYS B  86     -24.043 -44.574 -19.308  1.00 34.43           O  
ATOM   3107  CB  LYS B  86     -23.510 -42.724 -16.525  1.00 36.17           C  
ATOM   3108  CG  LYS B  86     -22.038 -43.091 -16.534  1.00 38.22           C  
ATOM   3109  CD  LYS B  86     -21.519 -43.143 -15.101  1.00 41.64           C  
ATOM   3110  CE  LYS B  86     -20.073 -43.621 -15.016  1.00 47.74           C  
ATOM   3111  NZ  LYS B  86     -19.517 -43.477 -13.642  1.00 50.19           N  
ATOM   3112  N   HIS B  87     -25.617 -44.583 -17.690  1.00 36.77           N  
ATOM   3113  CA  HIS B  87     -25.988 -46.000 -17.933  1.00 37.91           C  
ATOM   3114  C   HIS B  87     -27.427 -46.191 -18.407  1.00 37.38           C  
ATOM   3115  O   HIS B  87     -27.930 -47.311 -18.278  1.00 37.98           O  
ATOM   3116  CB  HIS B  87     -25.795 -46.772 -16.630  1.00 38.02           C  
ATOM   3117  CG  HIS B  87     -24.427 -46.658 -16.074  1.00 39.05           C  
ATOM   3118  ND1 HIS B  87     -23.362 -47.349 -16.599  1.00 40.76           N  
ATOM   3119  CD2 HIS B  87     -23.949 -45.946 -15.060  1.00 39.15           C  
ATOM   3120  CE1 HIS B  87     -22.278 -47.054 -15.907  1.00 41.79           C  
ATOM   3121  NE2 HIS B  87     -22.614 -46.209 -14.966  1.00 39.28           N  
ATOM   3122  N   ILE B  88     -28.047 -45.147 -18.937  1.00 34.79           N  
ATOM   3123  CA  ILE B  88     -29.422 -45.263 -19.488  1.00 36.39           C  
ATOM   3124  C   ILE B  88     -29.642 -44.118 -20.480  1.00 40.39           C  
ATOM   3125  O   ILE B  88     -28.957 -43.087 -20.363  1.00 41.23           O  
ATOM   3126  CB  ILE B  88     -30.468 -45.260 -18.357  1.00 40.95           C  
ATOM   3127  CG1 ILE B  88     -31.843 -45.724 -18.843  1.00 42.50           C  
ATOM   3128  CG2 ILE B  88     -30.548 -43.906 -17.657  1.00 40.20           C  
ATOM   3129  CD1 ILE B  88     -32.593 -46.583 -17.843  1.00 41.66           C  
ATOM   3130  N   SER B  89     -30.527 -44.318 -21.451  1.00 40.47           N  
ATOM   3131  CA  SER B  89     -30.875 -43.212 -22.369  1.00 40.73           C  
ATOM   3132  C   SER B  89     -31.710 -42.203 -21.572  1.00 37.79           C  
ATOM   3133  O   SER B  89     -32.422 -42.641 -20.670  1.00 39.25           O  
ATOM   3134  CB  SER B  89     -31.605 -43.721 -23.576  1.00 42.40           C  
ATOM   3135  OG  SER B  89     -31.140 -43.088 -24.759  1.00 45.80           O  
ATOM   3136  N   PRO B  90     -31.644 -40.886 -21.839  1.00 34.33           N  
ATOM   3137  CA  PRO B  90     -30.640 -40.330 -22.740  1.00 35.48           C  
ATOM   3138  C   PRO B  90     -29.158 -40.470 -22.315  1.00 35.62           C  
ATOM   3139  O   PRO B  90     -28.839 -40.198 -21.166  1.00 30.86           O  
ATOM   3140  CB  PRO B  90     -31.125 -38.878 -22.817  1.00 32.69           C  
ATOM   3141  CG  PRO B  90     -31.772 -38.627 -21.492  1.00 34.25           C  
ATOM   3142  CD  PRO B  90     -32.550 -39.902 -21.295  1.00 34.89           C  
ATOM   3143  N   PHE B  91     -28.290 -40.900 -23.233  1.00 35.18           N  
ATOM   3144  CA  PHE B  91     -26.858 -41.137 -22.897  1.00 34.07           C  
ATOM   3145  C   PHE B  91     -26.006 -39.909 -23.217  1.00 33.60           C  
ATOM   3146  O   PHE B  91     -26.370 -39.135 -24.104  1.00 32.51           O  
ATOM   3147  CB  PHE B  91     -26.290 -42.367 -23.611  1.00 34.13           C  
ATOM   3148  CG  PHE B  91     -26.762 -43.750 -23.196  1.00 33.50           C  
ATOM   3149  CD1 PHE B  91     -26.174 -44.412 -22.128  1.00 32.54           C  
ATOM   3150  CD2 PHE B  91     -27.751 -44.407 -23.915  1.00 34.62           C  
ATOM   3151  CE1 PHE B  91     -26.586 -45.683 -21.774  1.00 32.63           C  
ATOM   3152  CE2 PHE B  91     -28.162 -45.678 -23.553  1.00 33.84           C  
ATOM   3153  CZ  PHE B  91     -27.580 -46.310 -22.482  1.00 35.18           C  
ATOM   3154  N   ILE B  92     -24.890 -39.758 -22.500  1.00 32.86           N  
ATOM   3155  CA  ILE B  92     -23.977 -38.605 -22.714  1.00 34.46           C  
ATOM   3156  C   ILE B  92     -23.760 -38.365 -24.214  1.00 37.20           C  
ATOM   3157  O   ILE B  92     -23.807 -37.201 -24.625  1.00 40.45           O  
ATOM   3158  CB  ILE B  92     -22.657 -38.870 -21.962  1.00 34.08           C  
ATOM   3159  CG1 ILE B  92     -22.874 -38.820 -20.451  1.00 35.64           C  
ATOM   3160  CG2 ILE B  92     -21.549 -37.919 -22.408  1.00 32.52           C  
ATOM   3161  CD1 ILE B  92     -21.896 -39.654 -19.648  1.00 35.93           C  
ATOM   3162  N   GLU B  93     -23.551 -39.421 -24.996  1.00 37.78           N  
ATOM   3163  CA  GLU B  93     -23.231 -39.263 -26.434  1.00 40.95           C  
ATOM   3164  C   GLU B  93     -24.484 -38.851 -27.246  1.00 42.44           C  
ATOM   3165  O   GLU B  93     -24.340 -38.043 -28.176  1.00 41.28           O  
ATOM   3166  CB  GLU B  93     -22.515 -40.556 -26.824  1.00 40.86           C  
ATOM   3167  CG  GLU B  93     -21.241 -40.786 -26.017  1.00 41.83           C  
ATOM   3168  CD  GLU B  93     -21.355 -41.717 -24.826  1.00 41.35           C  
ATOM   3169  OE1 GLU B  93     -22.487 -42.053 -24.429  1.00 37.21           O  
ATOM   3170  OE2 GLU B  93     -20.301 -42.106 -24.293  1.00 41.73           O  
ATOM   3171  N   ASP B  94     -25.663 -39.356 -26.893  1.00 41.41           N  
ATOM   3172  CA  ASP B  94     -26.911 -38.940 -27.585  1.00 40.89           C  
ATOM   3173  C   ASP B  94     -27.128 -37.449 -27.357  1.00 39.98           C  
ATOM   3174  O   ASP B  94     -27.721 -36.795 -28.225  1.00 38.47           O  
ATOM   3175  CB  ASP B  94     -28.105 -39.735 -27.087  1.00 43.45           C  
ATOM   3176  CG  ASP B  94     -28.050 -41.237 -27.316  1.00 48.98           C  
ATOM   3177  OD1 ASP B  94     -27.885 -41.647 -28.481  1.00 48.66           O  
ATOM   3178  OD2 ASP B  94     -28.186 -41.980 -26.328  1.00 54.06           O  
ATOM   3179  N   ALA B  95     -26.637 -36.939 -26.231  1.00 38.74           N  
ATOM   3180  CA  ALA B  95     -26.864 -35.530 -25.870  1.00 36.58           C  
ATOM   3181  C   ALA B  95     -25.876 -34.598 -26.568  1.00 34.03           C  
ATOM   3182  O   ALA B  95     -26.262 -33.500 -26.982  1.00 33.40           O  
ATOM   3183  CB  ALA B  95     -26.763 -35.376 -24.376  1.00 35.83           C  
ATOM   3184  N   VAL B  96     -24.636 -35.045 -26.676  1.00 34.15           N  
ATOM   3185  CA  VAL B  96     -23.623 -34.209 -27.360  1.00 37.23           C  
ATOM   3186  C   VAL B  96     -24.005 -34.153 -28.840  1.00 40.19           C  
ATOM   3187  O   VAL B  96     -23.880 -33.084 -29.442  1.00 42.19           O  
ATOM   3188  CB  VAL B  96     -22.164 -34.665 -27.140  1.00 36.21           C  
ATOM   3189  CG1 VAL B  96     -21.178 -33.694 -27.774  1.00 35.51           C  
ATOM   3190  CG2 VAL B  96     -21.847 -34.853 -25.664  1.00 35.90           C  
ATOM   3191  N   GLU B  97     -24.549 -35.241 -29.354  1.00 43.63           N  
ATOM   3192  CA  GLU B  97     -24.986 -35.298 -30.762  1.00 47.18           C  
ATOM   3193  C   GLU B  97     -26.214 -34.404 -30.975  1.00 45.05           C  
ATOM   3194  O   GLU B  97     -26.280 -33.756 -32.018  1.00 51.71           O  
ATOM   3195  CB  GLU B  97     -25.248 -36.765 -31.068  1.00 54.50           C  
ATOM   3196  CG  GLU B  97     -25.894 -37.001 -32.427  1.00 56.35           C  
ATOM   3197  CD  GLU B  97     -25.910 -38.482 -32.712  1.00 57.67           C  
ATOM   3198  OE1 GLU B  97     -26.895 -38.968 -33.301  1.00 61.70           O  
ATOM   3199  OE2 GLU B  97     -24.938 -39.154 -32.306  1.00 57.60           O  
ATOM   3200  N   GLN B  98     -27.120 -34.340 -30.011  1.00 42.54           N  
ATOM   3201  CA  GLN B  98     -28.271 -33.424 -30.161  1.00 42.80           C  
ATOM   3202  C   GLN B  98     -27.781 -31.965 -30.237  1.00 41.44           C  
ATOM   3203  O   GLN B  98     -28.229 -31.237 -31.114  1.00 39.21           O  
ATOM   3204  CB  GLN B  98     -29.325 -33.645 -29.076  1.00 45.04           C  
ATOM   3205  CG  GLN B  98     -30.723 -33.170 -29.456  1.00 51.88           C  
ATOM   3206  CD  GLN B  98     -31.206 -33.693 -30.794  1.00 56.99           C  
ATOM   3207  OE1 GLN B  98     -31.202 -34.895 -31.063  1.00 57.25           O  
ATOM   3208  NE2 GLN B  98     -31.644 -32.783 -31.650  1.00 58.25           N  
ATOM   3209  N   MET B  99     -26.868 -31.575 -29.365  1.00 42.46           N  
ATOM   3210  CA  MET B  99     -26.309 -30.219 -29.447  1.00 42.59           C  
ATOM   3211  C   MET B  99     -25.813 -29.979 -30.877  1.00 44.40           C  
ATOM   3212  O   MET B  99     -26.073 -28.893 -31.405  1.00 46.00           O  
ATOM   3213  CB  MET B  99     -25.151 -30.043 -28.472  1.00 43.33           C  
ATOM   3214  CG  MET B  99     -25.509 -30.216 -27.021  1.00 45.66           C  
ATOM   3215  SD  MET B  99     -24.251 -29.480 -25.962  1.00 41.26           S  
ATOM   3216  CE  MET B  99     -23.324 -30.933 -25.465  1.00 43.54           C  
ATOM   3217  N   HIS B 100     -25.128 -30.964 -31.467  1.00 44.72           N  
ATOM   3218  CA  HIS B 100     -24.620 -30.806 -32.851  1.00 45.30           C  
ATOM   3219  C   HIS B 100     -25.816 -30.629 -33.782  1.00 38.97           C  
ATOM   3220  O   HIS B 100     -25.897 -29.607 -34.464  1.00 36.15           O  
ATOM   3221  CB  HIS B 100     -23.729 -31.979 -33.281  1.00 46.60           C  
ATOM   3222  CG  HIS B 100     -23.145 -31.766 -34.627  1.00 48.38           C  
ATOM   3223  ND1 HIS B 100     -22.257 -30.742 -34.876  1.00 50.51           N  
ATOM   3224  CD2 HIS B 100     -23.339 -32.391 -35.786  1.00 47.91           C  
ATOM   3225  CE1 HIS B 100     -21.912 -30.774 -36.151  1.00 50.40           C  
ATOM   3226  NE2 HIS B 100     -22.560 -31.769 -36.723  1.00 51.41           N  
ATOM   3227  N   ASN B 101     -26.738 -31.579 -33.741  1.00 39.00           N  
ATOM   3228  CA  ASN B 101     -27.954 -31.539 -34.583  1.00 39.85           C  
ATOM   3229  C   ASN B 101     -28.770 -30.269 -34.304  1.00 42.49           C  
ATOM   3230  O   ASN B 101     -29.717 -30.025 -35.053  1.00 49.16           O  
ATOM   3231  CB  ASN B 101     -28.786 -32.802 -34.401  1.00 39.80           C  
ATOM   3232  CG  ASN B 101     -27.999 -34.068 -34.626  1.00 42.84           C  
ATOM   3233  OD1 ASN B 101     -26.932 -34.035 -35.238  1.00 49.45           O  
ATOM   3234  ND2 ASN B 101     -28.519 -35.186 -34.143  1.00 44.34           N  
ATOM   3235  N   ASP B 102     -28.411 -29.485 -33.281  1.00 43.69           N  
ATOM   3236  CA  ASP B 102     -29.139 -28.251 -32.898  1.00 39.52           C  
ATOM   3237  C   ASP B 102     -28.258 -27.032 -33.184  1.00 38.72           C  
ATOM   3238  O   ASP B 102     -28.694 -25.900 -32.973  1.00 36.42           O  
ATOM   3239  CB  ASP B 102     -29.596 -28.338 -31.450  1.00 39.51           C  
ATOM   3240  CG  ASP B 102     -30.663 -29.381 -31.143  1.00 41.42           C  
ATOM   3241  OD1 ASP B 102     -31.162 -30.013 -32.094  1.00 42.44           O  
ATOM   3242  OD2 ASP B 102     -30.975 -29.558 -29.954  1.00 39.64           O  
ATOM   3243  N   GLY B 103     -27.033 -27.263 -33.630  1.00 39.63           N  
ATOM   3244  CA  GLY B 103     -26.153 -26.167 -33.982  1.00 40.67           C  
ATOM   3245  C   GLY B 103     -25.268 -25.661 -32.860  1.00 40.82           C  
ATOM   3246  O   GLY B 103     -24.530 -24.687 -33.065  1.00 34.70           O  
ATOM   3247  N   ILE B 104     -25.318 -26.293 -31.686  1.00 41.82           N  
ATOM   3248  CA  ILE B 104     -24.484 -25.856 -30.580  1.00 40.85           C  
ATOM   3249  C   ILE B 104     -23.025 -26.165 -30.888  1.00 40.97           C  
ATOM   3250  O   ILE B 104     -22.693 -27.227 -31.426  1.00 39.45           O  
ATOM   3251  CB  ILE B 104     -24.942 -26.527 -29.269  1.00 40.29           C  
ATOM   3252  CG1 ILE B 104     -26.393 -26.175 -28.964  1.00 39.02           C  
ATOM   3253  CG2 ILE B 104     -24.081 -26.095 -28.115  1.00 41.42           C  
ATOM   3254  CD1 ILE B 104     -26.631 -24.700 -28.802  1.00 39.04           C  
ATOM   3255  N   THR B 105     -22.155 -25.214 -30.565  1.00 40.03           N  
ATOM   3256  CA  THR B 105     -20.719 -25.371 -30.726  1.00 40.41           C  
ATOM   3257  C   THR B 105     -19.949 -25.190 -29.426  1.00 41.33           C  
ATOM   3258  O   THR B 105     -18.860 -25.749 -29.284  1.00 42.03           O  
ATOM   3259  CB  THR B 105     -20.179 -24.388 -31.772  1.00 42.14           C  
ATOM   3260  OG1 THR B 105     -20.309 -23.051 -31.281  1.00 37.19           O  
ATOM   3261  CG2 THR B 105     -20.936 -24.528 -33.084  1.00 43.10           C  
ATOM   3262  N   GLU B 106     -20.486 -24.408 -28.490  1.00 40.80           N  
ATOM   3263  CA  GLU B 106     -19.911 -24.273 -27.161  1.00 40.44           C  
ATOM   3264  C   GLU B 106     -20.922 -24.788 -26.140  1.00 36.79           C  
ATOM   3265  O   GLU B 106     -22.136 -24.647 -26.320  1.00 35.75           O  
ATOM   3266  CB  GLU B 106     -19.533 -22.816 -26.870  1.00 43.51           C  
ATOM   3267  CG  GLU B 106     -18.976 -22.086 -28.089  1.00 48.65           C  
ATOM   3268  CD  GLU B 106     -18.033 -20.947 -27.740  1.00 50.30           C  
ATOM   3269  OE1 GLU B 106     -16.802 -21.165 -27.801  1.00 50.99           O  
ATOM   3270  OE2 GLU B 106     -18.526 -19.843 -27.431  1.00 51.93           O  
ATOM   3271  N   ALA B 107     -20.416 -25.400 -25.073  1.00 32.03           N  
ATOM   3272  CA  ALA B 107     -21.291 -25.955 -24.053  1.00 31.06           C  
ATOM   3273  C   ALA B 107     -20.541 -26.080 -22.734  1.00 28.69           C  
ATOM   3274  O   ALA B 107     -19.380 -26.503 -22.713  1.00 25.07           O  
ATOM   3275  CB  ALA B 107     -21.847 -27.312 -24.486  1.00 32.35           C  
ATOM   3276  N   ILE B 108     -21.213 -25.690 -21.644  1.00 28.44           N  
ATOM   3277  CA  ILE B 108     -20.772 -25.940 -20.280  1.00 28.33           C  
ATOM   3278  C   ILE B 108     -21.405 -27.239 -19.795  1.00 24.10           C  
ATOM   3279  O   ILE B 108     -22.572 -27.532 -20.088  1.00 21.35           O  
ATOM   3280  CB  ILE B 108     -21.144 -24.757 -19.364  1.00 31.21           C  
ATOM   3281  CG1 ILE B 108     -20.487 -23.483 -19.891  1.00 35.55           C  
ATOM   3282  CG2 ILE B 108     -20.751 -25.019 -17.912  1.00 31.66           C  
ATOM   3283  CD1 ILE B 108     -20.578 -22.302 -18.942  1.00 39.11           C  
ATOM   3284  N   THR B 109     -20.634 -28.029 -19.053  1.00 22.20           N  
ATOM   3285  CA  THR B 109     -21.107 -29.311 -18.557  1.00 20.88           C  
ATOM   3286  C   THR B 109     -21.038 -29.341 -17.037  1.00 19.86           C  
ATOM   3287  O   THR B 109     -20.136 -28.755 -16.420  1.00 18.90           O  
ATOM   3288  CB  THR B 109     -20.278 -30.473 -19.112  1.00 20.18           C  
ATOM   3289  OG1 THR B 109     -19.142 -30.680 -18.264  1.00 19.44           O  
ATOM   3290  CG2 THR B 109     -19.800 -30.156 -20.505  1.00 21.22           C  
ATOM   3291  N   VAL B 110     -21.978 -30.066 -16.441  1.00 18.22           N  
ATOM   3292  CA  VAL B 110     -21.978 -30.249 -15.001  1.00 17.32           C  
ATOM   3293  C   VAL B 110     -22.622 -31.593 -14.679  1.00 16.18           C  
ATOM   3294  O   VAL B 110     -23.600 -31.998 -15.309  1.00 16.19           O  
ATOM   3295  CB  VAL B 110     -22.699 -29.083 -14.304  1.00 17.93           C  
ATOM   3296  CG1 VAL B 110     -24.112 -28.974 -14.823  1.00 17.69           C  
ATOM   3297  CG2 VAL B 110     -22.660 -29.257 -12.785  1.00 18.72           C  
ATOM   3298  N   VAL B 111     -22.064 -32.279 -13.692  1.00 16.15           N  
ATOM   3299  CA  VAL B 111     -22.624 -33.527 -13.193  1.00 16.24           C  
ATOM   3300  C   VAL B 111     -23.345 -33.249 -11.881  1.00 17.32           C  
ATOM   3301  O   VAL B 111     -22.973 -32.347 -11.114  1.00 17.27           O  
ATOM   3302  CB  VAL B 111     -21.530 -34.596 -12.990  1.00 17.06           C  
ATOM   3303  CG1 VAL B 111     -22.149 -35.921 -12.570  1.00 15.97           C  
ATOM   3304  CG2 VAL B 111     -20.685 -34.738 -14.255  1.00 17.36           C  
ATOM   3305  N   LEU B 112     -24.377 -34.050 -11.620  1.00 17.62           N  
ATOM   3306  CA  LEU B 112     -25.183 -33.946 -10.415  1.00 17.60           C  
ATOM   3307  C   LEU B 112     -24.532 -34.651  -9.243  1.00 15.62           C  
ATOM   3308  O   LEU B 112     -25.124 -35.538  -8.627  1.00 15.45           O  
ATOM   3309  CB  LEU B 112     -26.588 -34.491 -10.705  1.00 19.33           C  
ATOM   3310  CG  LEU B 112     -27.224 -33.603 -11.772  1.00 19.54           C  
ATOM   3311  CD1 LEU B 112     -28.612 -34.076 -12.212  1.00 20.73           C  
ATOM   3312  CD2 LEU B 112     -27.269 -32.206 -11.211  1.00 19.67           C  
ATOM   3313  N   ALA B 113     -23.302 -34.242  -8.938  1.00 15.58           N  
ATOM   3314  CA  ALA B 113     -22.532 -34.788  -7.853  1.00 15.18           C  
ATOM   3315  C   ALA B 113     -21.507 -33.716  -7.519  1.00 15.14           C  
ATOM   3316  O   ALA B 113     -20.748 -33.310  -8.406  1.00 13.70           O  
ATOM   3317  CB  ALA B 113     -21.854 -36.105  -8.230  1.00 15.54           C  
ATOM   3318  N   PRO B 114     -21.460 -33.235  -6.273  1.00 15.12           N  
ATOM   3319  CA  PRO B 114     -20.650 -32.054  -5.972  1.00 15.82           C  
ATOM   3320  C   PRO B 114     -19.155 -32.321  -5.838  1.00 15.64           C  
ATOM   3321  O   PRO B 114     -18.384 -31.353  -5.835  1.00 16.89           O  
ATOM   3322  CB  PRO B 114     -21.236 -31.546  -4.648  1.00 15.63           C  
ATOM   3323  CG  PRO B 114     -21.821 -32.764  -4.034  1.00 16.19           C  
ATOM   3324  CD  PRO B 114     -22.339 -33.594  -5.154  1.00 16.13           C  
ATOM   3325  N   HIS B 115     -18.764 -33.581  -5.722  1.00 15.79           N  
ATOM   3326  CA  HIS B 115     -17.351 -33.946  -5.535  1.00 15.11           C  
ATOM   3327  C   HIS B 115     -16.753 -34.478  -6.832  1.00 15.34           C  
ATOM   3328  O   HIS B 115     -17.444 -35.044  -7.656  1.00 15.61           O  
ATOM   3329  CB  HIS B 115     -17.183 -34.915  -4.365  1.00 14.98           C  
ATOM   3330  CG  HIS B 115     -17.947 -34.561  -3.142  1.00 14.86           C  
ATOM   3331  ND1 HIS B 115     -17.479 -33.693  -2.191  1.00 14.89           N  
ATOM   3332  CD2 HIS B 115     -19.130 -34.985  -2.703  1.00 15.73           C  
ATOM   3333  CE1 HIS B 115     -18.372 -33.603  -1.223  1.00 15.66           C  
ATOM   3334  NE2 HIS B 115     -19.379 -34.374  -1.515  1.00 15.95           N  
ATOM   3335  N   TYR B 116     -15.479 -34.175  -7.021  1.00 16.60           N  
ATOM   3336  CA  TYR B 116     -14.762 -34.645  -8.220  1.00 18.78           C  
ATOM   3337  C   TYR B 116     -14.103 -35.974  -7.951  1.00 20.78           C  
ATOM   3338  O   TYR B 116     -13.530 -36.145  -6.882  1.00 19.38           O  
ATOM   3339  CB  TYR B 116     -13.635 -33.738  -8.728  1.00 20.62           C  
ATOM   3340  CG  TYR B 116     -12.888 -34.343  -9.901  1.00 20.71           C  
ATOM   3341  CD1 TYR B 116     -13.420 -34.297 -11.176  1.00 21.27           C  
ATOM   3342  CD2 TYR B 116     -11.686 -35.006  -9.713  1.00 25.01           C  
ATOM   3343  CE1 TYR B 116     -12.764 -34.880 -12.244  1.00 22.64           C  
ATOM   3344  CE2 TYR B 116     -11.022 -35.600 -10.769  1.00 25.38           C  
ATOM   3345  CZ  TYR B 116     -11.565 -35.534 -12.035  1.00 24.53           C  
ATOM   3346  OH  TYR B 116     -10.900 -36.110 -13.063  1.00 28.29           O  
ATOM   3347  N   SER B 117     -14.185 -36.861  -8.929  1.00 23.03           N  
ATOM   3348  CA  SER B 117     -13.477 -38.128  -8.884  1.00 26.47           C  
ATOM   3349  C   SER B 117     -13.314 -38.623 -10.311  1.00 29.35           C  
ATOM   3350  O   SER B 117     -14.130 -38.308 -11.180  1.00 27.43           O  
ATOM   3351  CB  SER B 117     -14.224 -39.166  -8.053  1.00 27.41           C  
ATOM   3352  OG  SER B 117     -13.409 -40.294  -7.885  1.00 29.47           O  
ATOM   3353  N   SER B 118     -12.251 -39.396 -10.546  1.00 32.40           N  
ATOM   3354  CA  SER B 118     -12.048 -39.965 -11.875  1.00 34.13           C  
ATOM   3355  C   SER B 118     -13.191 -40.911 -12.242  1.00 34.98           C  
ATOM   3356  O   SER B 118     -13.622 -40.963 -13.396  1.00 37.99           O  
ATOM   3357  CB  SER B 118     -10.701 -40.679 -11.951  1.00 36.53           C  
ATOM   3358  OG  SER B 118     -10.613 -41.736 -11.003  1.00 38.92           O  
ATOM   3359  N   PHE B 119     -13.712 -41.652 -11.263  1.00 38.10           N  
ATOM   3360  CA  PHE B 119     -14.769 -42.616 -11.533  1.00 39.08           C  
ATOM   3361  C   PHE B 119     -16.091 -41.946 -11.880  1.00 34.64           C  
ATOM   3362  O   PHE B 119     -16.880 -42.480 -12.673  1.00 33.11           O  
ATOM   3363  CB  PHE B 119     -14.965 -43.536 -10.333  1.00 45.86           C  
ATOM   3364  CG  PHE B 119     -15.814 -44.739 -10.626  1.00 54.82           C  
ATOM   3365  CD1 PHE B 119     -15.396 -45.695 -11.544  1.00 57.07           C  
ATOM   3366  CD2 PHE B 119     -17.038 -44.911  -9.995  1.00 62.31           C  
ATOM   3367  CE1 PHE B 119     -16.184 -46.805 -11.817  1.00 64.31           C  
ATOM   3368  CE2 PHE B 119     -17.829 -46.016 -10.279  1.00 66.11           C  
ATOM   3369  CZ  PHE B 119     -17.400 -46.963 -11.187  1.00 65.18           C  
ATOM   3370  N   SER B 120     -16.358 -40.791 -11.283  1.00 32.40           N  
ATOM   3371  CA  SER B 120     -17.609 -40.093 -11.538  1.00 31.99           C  
ATOM   3372  C   SER B 120     -17.371 -38.984 -12.557  1.00 30.31           C  
ATOM   3373  O   SER B 120     -17.321 -39.246 -13.763  1.00 32.98           O  
ATOM   3374  CB  SER B 120     -18.192 -39.534 -10.251  1.00 32.89           C  
ATOM   3375  OG  SER B 120     -17.154 -39.051  -9.401  1.00 33.65           O  
ATOM   3376  N   VAL B 121     -17.189 -37.749 -12.066  1.00 25.51           N  
ATOM   3377  CA  VAL B 121     -17.124 -36.576 -12.939  1.00 25.44           C  
ATOM   3378  C   VAL B 121     -16.084 -36.766 -14.052  1.00 24.00           C  
ATOM   3379  O   VAL B 121     -16.349 -36.500 -15.234  1.00 20.92           O  
ATOM   3380  CB  VAL B 121     -16.838 -35.308 -12.111  1.00 24.19           C  
ATOM   3381  CG1 VAL B 121     -16.817 -34.091 -12.997  1.00 24.09           C  
ATOM   3382  CG2 VAL B 121     -17.868 -35.147 -11.016  1.00 24.28           C  
ATOM   3383  N   GLY B 122     -14.883 -37.219 -13.689  1.00 22.81           N  
ATOM   3384  CA  GLY B 122     -13.833 -37.360 -14.688  1.00 22.66           C  
ATOM   3385  C   GLY B 122     -14.248 -38.260 -15.841  1.00 24.10           C  
ATOM   3386  O   GLY B 122     -13.961 -37.974 -17.007  1.00 23.38           O  
ATOM   3387  N   SER B 123     -14.949 -39.348 -15.519  1.00 24.38           N  
ATOM   3388  CA  SER B 123     -15.431 -40.287 -16.524  1.00 24.54           C  
ATOM   3389  C   SER B 123     -16.561 -39.686 -17.366  1.00 25.82           C  
ATOM   3390  O   SER B 123     -16.590 -39.862 -18.597  1.00 25.54           O  
ATOM   3391  CB  SER B 123     -15.872 -41.584 -15.828  1.00 24.06           C  
ATOM   3392  OG  SER B 123     -16.753 -42.338 -16.651  1.00 28.07           O  
ATOM   3393  N   TYR B 124     -17.478 -38.930 -16.776  1.00 24.61           N  
ATOM   3394  CA  TYR B 124     -18.557 -38.260 -17.550  1.00 25.00           C  
ATOM   3395  C   TYR B 124     -17.976 -37.273 -18.560  1.00 24.67           C  
ATOM   3396  O   TYR B 124     -18.468 -37.188 -19.691  1.00 23.55           O  
ATOM   3397  CB  TYR B 124     -19.485 -37.484 -16.610  1.00 26.00           C  
ATOM   3398  CG  TYR B 124     -20.401 -38.271 -15.691  1.00 29.70           C  
ATOM   3399  CD1 TYR B 124     -21.607 -38.789 -16.136  1.00 33.92           C  
ATOM   3400  CD2 TYR B 124     -20.074 -38.449 -14.360  1.00 34.03           C  
ATOM   3401  CE1 TYR B 124     -22.442 -39.490 -15.287  1.00 37.67           C  
ATOM   3402  CE2 TYR B 124     -20.889 -39.159 -13.502  1.00 37.06           C  
ATOM   3403  CZ  TYR B 124     -22.082 -39.672 -13.966  1.00 38.93           C  
ATOM   3404  OH  TYR B 124     -22.868 -40.357 -13.094  1.00 44.31           O  
ATOM   3405  N   ASP B 125     -16.931 -36.557 -18.164  1.00 24.96           N  
ATOM   3406  CA  ASP B 125     -16.325 -35.503 -19.017  1.00 25.89           C  
ATOM   3407  C   ASP B 125     -15.540 -36.110 -20.188  1.00 28.19           C  
ATOM   3408  O   ASP B 125     -15.562 -35.507 -21.255  1.00 29.53           O  
ATOM   3409  CB  ASP B 125     -15.509 -34.569 -18.141  1.00 24.47           C  
ATOM   3410  CG  ASP B 125     -16.299 -33.738 -17.143  1.00 25.76           C  
ATOM   3411  OD1 ASP B 125     -17.531 -33.688 -17.277  1.00 23.93           O  
ATOM   3412  OD2 ASP B 125     -15.671 -33.146 -16.248  1.00 24.06           O  
ATOM   3413  N   LYS B 126     -14.908 -37.268 -19.995  1.00 29.39           N  
ATOM   3414  CA  LYS B 126     -14.056 -37.873 -21.049  1.00 34.26           C  
ATOM   3415  C   LYS B 126     -14.952 -38.384 -22.185  1.00 31.90           C  
ATOM   3416  O   LYS B 126     -14.595 -38.168 -23.337  1.00 34.26           O  
ATOM   3417  CB  LYS B 126     -13.149 -38.918 -20.391  1.00 39.34           C  
ATOM   3418  CG  LYS B 126     -11.788 -38.407 -19.957  1.00 46.90           C  
ATOM   3419  CD  LYS B 126     -11.046 -39.352 -19.021  1.00 55.53           C  
ATOM   3420  CE  LYS B 126     -11.275 -40.790 -19.366  1.00 63.88           C  
ATOM   3421  NZ  LYS B 126     -10.217 -41.671 -18.865  1.00 65.28           N  
ATOM   3422  N   ARG B 127     -16.087 -38.976 -21.842  1.00 31.01           N  
ATOM   3423  CA  ARG B 127     -17.054 -39.468 -22.844  1.00 30.62           C  
ATOM   3424  C   ARG B 127     -17.633 -38.273 -23.595  1.00 30.04           C  
ATOM   3425  O   ARG B 127     -17.766 -38.353 -24.815  1.00 33.52           O  
ATOM   3426  CB  ARG B 127     -18.156 -40.220 -22.099  1.00 32.30           C  
ATOM   3427  CG  ARG B 127     -17.861 -41.661 -21.719  1.00 34.38           C  
ATOM   3428  CD  ARG B 127     -18.972 -42.214 -20.851  1.00 37.24           C  
ATOM   3429  NE  ARG B 127     -20.233 -42.389 -21.579  1.00 37.76           N  
ATOM   3430  CZ  ARG B 127     -21.292 -43.014 -21.091  1.00 37.85           C  
ATOM   3431  NH1 ARG B 127     -21.197 -43.673 -19.953  1.00 37.10           N  
ATOM   3432  NH2 ARG B 127     -22.440 -42.979 -21.737  1.00 40.64           N  
ATOM   3433  N   ALA B 128     -17.958 -37.214 -22.874  1.00 29.42           N  
ATOM   3434  CA  ALA B 128     -18.496 -35.996 -23.505  1.00 30.09           C  
ATOM   3435  C   ALA B 128     -17.449 -35.391 -24.441  1.00 30.87           C  
ATOM   3436  O   ALA B 128     -17.799 -35.050 -25.572  1.00 31.03           O  
ATOM   3437  CB  ALA B 128     -18.944 -35.039 -22.422  1.00 28.90           C  
ATOM   3438  N   ASP B 129     -16.208 -35.297 -23.984  1.00 31.04           N  
ATOM   3439  CA  ASP B 129     -15.096 -34.728 -24.786  1.00 31.53           C  
ATOM   3440  C   ASP B 129     -14.900 -35.517 -26.080  1.00 32.77           C  
ATOM   3441  O   ASP B 129     -14.646 -34.891 -27.102  1.00 31.94           O  
ATOM   3442  CB  ASP B 129     -13.830 -34.699 -23.950  1.00 30.04           C  
ATOM   3443  CG  ASP B 129     -13.685 -33.516 -23.008  1.00 28.81           C  
ATOM   3444  OD1 ASP B 129     -14.465 -32.560 -23.148  1.00 29.78           O  
ATOM   3445  OD2 ASP B 129     -12.789 -33.564 -22.151  1.00 28.54           O  
ATOM   3446  N   GLU B 130     -15.046 -36.835 -26.014  1.00 37.10           N  
ATOM   3447  CA  GLU B 130     -14.872 -37.702 -27.198  1.00 42.02           C  
ATOM   3448  C   GLU B 130     -15.958 -37.369 -28.231  1.00 43.67           C  
ATOM   3449  O   GLU B 130     -15.580 -37.090 -29.379  1.00 51.29           O  
ATOM   3450  CB  GLU B 130     -14.871 -39.173 -26.781  1.00 45.64           C  
ATOM   3451  CG  GLU B 130     -14.363 -40.101 -27.878  1.00 52.35           C  
ATOM   3452  CD  GLU B 130     -14.465 -41.583 -27.569  1.00 61.48           C  
ATOM   3453  OE1 GLU B 130     -14.717 -41.940 -26.401  1.00 57.40           O  
ATOM   3454  OE2 GLU B 130     -14.287 -42.383 -28.511  1.00 68.15           O  
ATOM   3455  N   GLU B 131     -17.235 -37.411 -27.846  1.00 38.33           N  
ATOM   3456  CA  GLU B 131     -18.317 -37.144 -28.825  1.00 37.42           C  
ATOM   3457  C   GLU B 131     -18.205 -35.724 -29.397  1.00 36.37           C  
ATOM   3458  O   GLU B 131     -18.549 -35.529 -30.559  1.00 41.91           O  
ATOM   3459  CB  GLU B 131     -19.657 -37.378 -28.136  1.00 36.87           C  
ATOM   3460  CG  GLU B 131     -20.852 -37.311 -29.082  1.00 39.78           C  
ATOM   3461  CD  GLU B 131     -21.107 -38.557 -29.905  1.00 42.30           C  
ATOM   3462  OE1 GLU B 131     -21.750 -38.450 -30.963  1.00 43.07           O  
ATOM   3463  OE2 GLU B 131     -20.661 -39.638 -29.487  1.00 46.99           O  
ATOM   3464  N   ALA B 132     -17.739 -34.774 -28.611  1.00 33.87           N  
ATOM   3465  CA  ALA B 132     -17.684 -33.372 -29.052  1.00 36.34           C  
ATOM   3466  C   ALA B 132     -16.475 -33.178 -29.949  1.00 38.97           C  
ATOM   3467  O   ALA B 132     -16.441 -32.203 -30.704  1.00 38.29           O  
ATOM   3468  CB  ALA B 132     -17.601 -32.493 -27.845  1.00 36.47           C  
ATOM   3469  N   ALA B 133     -15.513 -34.080 -29.831  1.00 41.03           N  
ATOM   3470  CA  ALA B 133     -14.309 -34.025 -30.677  1.00 43.39           C  
ATOM   3471  C   ALA B 133     -14.730 -34.480 -32.070  1.00 43.01           C  
ATOM   3472  O   ALA B 133     -14.091 -34.061 -33.037  1.00 41.87           O  
ATOM   3473  CB  ALA B 133     -13.235 -34.887 -30.068  1.00 42.80           C  
ATOM   3474  N   LYS B 134     -15.827 -35.231 -32.145  1.00 41.09           N  
ATOM   3475  CA  LYS B 134     -16.379 -35.664 -33.445  1.00 41.68           C  
ATOM   3476  C   LYS B 134     -16.949 -34.461 -34.205  1.00 42.22           C  
ATOM   3477  O   LYS B 134     -17.003 -34.543 -35.435  1.00 48.99           O  
ATOM   3478  CB  LYS B 134     -17.442 -36.728 -33.187  1.00 42.28           C  
ATOM   3479  CG  LYS B 134     -16.946 -37.962 -32.468  1.00 44.65           C  
ATOM   3480  CD  LYS B 134     -18.073 -38.947 -32.198  1.00 47.00           C  
ATOM   3481  CE  LYS B 134     -17.648 -40.039 -31.281  1.00 48.13           C  
ATOM   3482  NZ  LYS B 134     -18.191 -41.324 -31.719  1.00 47.57           N  
ATOM   3483  N   TYR B 135     -17.327 -33.384 -33.519  1.00 41.03           N  
ATOM   3484  CA  TYR B 135     -17.980 -32.242 -34.214  1.00 39.75           C  
ATOM   3485  C   TYR B 135     -17.324 -30.933 -33.836  1.00 37.48           C  
ATOM   3486  O   TYR B 135     -17.907 -29.879 -34.111  1.00 36.21           O  
ATOM   3487  CB  TYR B 135     -19.468 -32.172 -33.881  1.00 43.12           C  
ATOM   3488  CG  TYR B 135     -20.208 -33.486 -33.681  1.00 46.79           C  
ATOM   3489  CD1 TYR B 135     -20.539 -34.291 -34.762  1.00 47.68           C  
ATOM   3490  CD2 TYR B 135     -20.611 -33.897 -32.418  1.00 47.49           C  
ATOM   3491  CE1 TYR B 135     -21.232 -35.475 -34.591  1.00 46.29           C  
ATOM   3492  CE2 TYR B 135     -21.301 -35.084 -32.233  1.00 47.79           C  
ATOM   3493  CZ  TYR B 135     -21.610 -35.874 -33.323  1.00 46.41           C  
ATOM   3494  OH  TYR B 135     -22.283 -37.047 -33.163  1.00 45.73           O  
ATOM   3495  N   GLY B 136     -16.159 -30.993 -33.201  1.00 38.47           N  
ATOM   3496  CA  GLY B 136     -15.424 -29.782 -32.779  1.00 38.50           C  
ATOM   3497  C   GLY B 136     -16.166 -28.915 -31.782  1.00 37.11           C  
ATOM   3498  O   GLY B 136     -15.833 -27.728 -31.679  1.00 36.45           O  
ATOM   3499  N   ILE B 137     -17.130 -29.482 -31.070  1.00 37.57           N  
ATOM   3500  CA  ILE B 137     -17.878 -28.723 -30.029  1.00 37.83           C  
ATOM   3501  C   ILE B 137     -16.946 -28.469 -28.827  1.00 35.95           C  
ATOM   3502  O   ILE B 137     -16.286 -29.406 -28.364  1.00 33.36           O  
ATOM   3503  CB  ILE B 137     -19.189 -29.449 -29.664  1.00 37.41           C  
ATOM   3504  CG1 ILE B 137     -20.134 -29.531 -30.856  1.00 35.47           C  
ATOM   3505  CG2 ILE B 137     -19.861 -28.810 -28.450  1.00 39.17           C  
ATOM   3506  CD1 ILE B 137     -21.410 -30.301 -30.577  1.00 35.50           C  
ATOM   3507  N   GLN B 138     -16.881 -27.224 -28.373  1.00 35.19           N  
ATOM   3508  CA  GLN B 138     -16.027 -26.857 -27.221  1.00 39.23           C  
ATOM   3509  C   GLN B 138     -16.793 -27.113 -25.909  1.00 37.24           C  
ATOM   3510  O   GLN B 138     -17.915 -26.617 -25.777  1.00 35.54           O  
ATOM   3511  CB  GLN B 138     -15.602 -25.402 -27.391  1.00 43.92           C  
ATOM   3512  CG  GLN B 138     -15.234 -24.707 -26.087  1.00 50.66           C  
ATOM   3513  CD  GLN B 138     -13.825 -24.161 -26.057  1.00 56.06           C  
ATOM   3514  OE1 GLN B 138     -13.448 -23.308 -26.866  1.00 66.66           O  
ATOM   3515  NE2 GLN B 138     -13.033 -24.639 -25.110  1.00 57.64           N  
ATOM   3516  N   LEU B 139     -16.193 -27.864 -24.991  1.00 33.82           N  
ATOM   3517  CA  LEU B 139     -16.849 -28.224 -23.713  1.00 30.75           C  
ATOM   3518  C   LEU B 139     -16.063 -27.656 -22.524  1.00 31.38           C  
ATOM   3519  O   LEU B 139     -14.852 -27.890 -22.467  1.00 33.71           O  
ATOM   3520  CB  LEU B 139     -16.956 -29.743 -23.648  1.00 28.80           C  
ATOM   3521  CG  LEU B 139     -17.984 -30.408 -24.563  1.00 26.57           C  
ATOM   3522  CD1 LEU B 139     -18.133 -31.839 -24.108  1.00 26.66           C  
ATOM   3523  CD2 LEU B 139     -19.316 -29.702 -24.515  1.00 26.53           C  
ATOM   3524  N   THR B 140     -16.718 -26.899 -21.646  1.00 28.70           N  
ATOM   3525  CA  THR B 140     -16.112 -26.381 -20.424  1.00 25.82           C  
ATOM   3526  C   THR B 140     -16.733 -27.111 -19.230  1.00 22.97           C  
ATOM   3527  O   THR B 140     -17.939 -27.023 -19.001  1.00 24.94           O  
ATOM   3528  CB  THR B 140     -16.295 -24.859 -20.309  1.00 27.37           C  
ATOM   3529  OG1 THR B 140     -15.710 -24.216 -21.440  1.00 30.19           O  
ATOM   3530  CG2 THR B 140     -15.688 -24.293 -19.033  1.00 26.49           C  
ATOM   3531  N   HIS B 141     -15.910 -27.833 -18.479  1.00 23.06           N  
ATOM   3532  CA  HIS B 141     -16.386 -28.774 -17.474  1.00 22.23           C  
ATOM   3533  C   HIS B 141     -16.335 -28.169 -16.073  1.00 20.36           C  
ATOM   3534  O   HIS B 141     -15.287 -27.684 -15.637  1.00 18.81           O  
ATOM   3535  CB  HIS B 141     -15.552 -30.064 -17.474  1.00 22.63           C  
ATOM   3536  CG  HIS B 141     -15.536 -30.792 -18.781  1.00 24.02           C  
ATOM   3537  ND1 HIS B 141     -16.640 -31.452 -19.277  1.00 25.79           N  
ATOM   3538  CD2 HIS B 141     -14.538 -31.004 -19.675  1.00 23.63           C  
ATOM   3539  CE1 HIS B 141     -16.329 -32.016 -20.435  1.00 25.92           C  
ATOM   3540  NE2 HIS B 141     -15.056 -31.761 -20.695  1.00 23.96           N  
ATOM   3541  N   VAL B 142     -17.432 -28.358 -15.352  1.00 20.09           N  
ATOM   3542  CA  VAL B 142     -17.425 -28.061 -13.901  1.00 19.51           C  
ATOM   3543  C   VAL B 142     -16.910 -29.378 -13.300  1.00 18.96           C  
ATOM   3544  O   VAL B 142     -17.242 -30.439 -13.829  1.00 16.61           O  
ATOM   3545  CB  VAL B 142     -18.791 -27.640 -13.328  1.00 19.94           C  
ATOM   3546  CG1 VAL B 142     -18.851 -27.738 -11.808  1.00 20.45           C  
ATOM   3547  CG2 VAL B 142     -19.206 -26.254 -13.800  1.00 19.93           C  
ATOM   3548  N   LYS B 143     -16.072 -29.299 -12.282  1.00 19.47           N  
ATOM   3549  CA  LYS B 143     -15.453 -30.513 -11.698  1.00 19.03           C  
ATOM   3550  C   LYS B 143     -16.005 -30.746 -10.294  1.00 18.16           C  
ATOM   3551  O   LYS B 143     -16.261 -31.900  -9.964  1.00 18.97           O  
ATOM   3552  CB  LYS B 143     -13.935 -30.298 -11.746  1.00 19.47           C  
ATOM   3553  CG  LYS B 143     -13.363 -30.041 -13.127  1.00 19.86           C  
ATOM   3554  CD  LYS B 143     -13.612 -31.187 -14.097  1.00 20.97           C  
ATOM   3555  CE  LYS B 143     -12.471 -31.396 -15.030  1.00 21.43           C  
ATOM   3556  NZ  LYS B 143     -12.805 -32.344 -16.092  1.00 22.35           N  
ATOM   3557  N   HIS B 144     -16.203 -29.678  -9.528  1.00 17.41           N  
ATOM   3558  CA  HIS B 144     -16.666 -29.802  -8.118  1.00 17.53           C  
ATOM   3559  C   HIS B 144     -17.418 -28.537  -7.689  1.00 16.39           C  
ATOM   3560  O   HIS B 144     -17.321 -27.520  -8.364  1.00 17.87           O  
ATOM   3561  CB  HIS B 144     -15.518 -30.201  -7.172  1.00 18.06           C  
ATOM   3562  CG  HIS B 144     -14.285 -29.371  -7.276  1.00 19.04           C  
ATOM   3563  ND1 HIS B 144     -13.047 -29.872  -6.954  1.00 19.62           N  
ATOM   3564  CD2 HIS B 144     -14.082 -28.112  -7.661  1.00 19.74           C  
ATOM   3565  CE1 HIS B 144     -12.136 -28.938  -7.142  1.00 19.14           C  
ATOM   3566  NE2 HIS B 144     -12.744 -27.863  -7.574  1.00 19.12           N  
ATOM   3567  N   TYR B 145     -18.173 -28.628  -6.596  1.00 14.29           N  
ATOM   3568  CA  TYR B 145     -18.941 -27.458  -6.081  1.00 13.88           C  
ATOM   3569  C   TYR B 145     -19.219 -27.654  -4.598  1.00 13.26           C  
ATOM   3570  O   TYR B 145     -20.005 -26.886  -4.047  1.00 12.07           O  
ATOM   3571  CB  TYR B 145     -20.220 -27.131  -6.868  1.00 13.45           C  
ATOM   3572  CG  TYR B 145     -21.123 -28.263  -7.328  1.00 14.06           C  
ATOM   3573  CD1 TYR B 145     -22.195 -28.685  -6.553  1.00 13.23           C  
ATOM   3574  CD2 TYR B 145     -20.941 -28.859  -8.569  1.00 14.47           C  
ATOM   3575  CE1 TYR B 145     -23.035 -29.695  -6.984  1.00 13.98           C  
ATOM   3576  CE2 TYR B 145     -21.776 -29.868  -9.009  1.00 14.11           C  
ATOM   3577  CZ  TYR B 145     -22.821 -30.291  -8.213  1.00 14.00           C  
ATOM   3578  OH  TYR B 145     -23.638 -31.281  -8.658  1.00 13.81           O  
ATOM   3579  N   TYR B 146     -18.569 -28.643  -3.980  1.00 13.66           N  
ATOM   3580  CA  TYR B 146     -18.826 -28.895  -2.569  1.00 13.76           C  
ATOM   3581  C   TYR B 146     -18.445 -27.701  -1.707  1.00 14.06           C  
ATOM   3582  O   TYR B 146     -19.026 -27.505  -0.643  1.00 13.57           O  
ATOM   3583  CB  TYR B 146     -18.062 -30.149  -2.118  1.00 13.03           C  
ATOM   3584  CG  TYR B 146     -16.574 -29.914  -1.939  1.00 13.13           C  
ATOM   3585  CD1 TYR B 146     -16.069 -29.489  -0.711  1.00 12.43           C  
ATOM   3586  CD2 TYR B 146     -15.672 -30.097  -3.001  1.00 12.33           C  
ATOM   3587  CE1 TYR B 146     -14.738 -29.263  -0.539  1.00 12.79           C  
ATOM   3588  CE2 TYR B 146     -14.303 -29.878  -2.822  1.00 12.15           C  
ATOM   3589  CZ  TYR B 146     -13.840 -29.460  -1.587  1.00 12.66           C  
ATOM   3590  OH  TYR B 146     -12.499 -29.206  -1.356  1.00 12.19           O  
ATOM   3591  N   GLU B 147     -17.432 -26.937  -2.137  1.00 15.65           N  
ATOM   3592  CA  GLU B 147     -16.906 -25.781  -1.408  1.00 16.02           C  
ATOM   3593  C   GLU B 147     -17.699 -24.488  -1.654  1.00 16.03           C  
ATOM   3594  O   GLU B 147     -17.504 -23.507  -0.934  1.00 14.67           O  
ATOM   3595  CB  GLU B 147     -15.436 -25.556  -1.803  1.00 16.07           C  
ATOM   3596  CG  GLU B 147     -14.724 -24.492  -0.995  1.00 16.29           C  
ATOM   3597  CD  GLU B 147     -13.239 -24.780  -0.895  1.00 16.77           C  
ATOM   3598  OE1 GLU B 147     -12.769 -25.661  -1.661  1.00 17.25           O  
ATOM   3599  OE2 GLU B 147     -12.557 -24.136  -0.057  1.00 17.47           O  
ATOM   3600  N   GLN B 148     -18.560 -24.453  -2.668  1.00 15.92           N  
ATOM   3601  CA  GLN B 148     -19.427 -23.307  -2.877  1.00 16.16           C  
ATOM   3602  C   GLN B 148     -20.210 -22.989  -1.601  1.00 17.06           C  
ATOM   3603  O   GLN B 148     -20.875 -23.878  -1.049  1.00 17.50           O  
ATOM   3604  CB  GLN B 148     -20.391 -23.583  -4.016  1.00 16.67           C  
ATOM   3605  CG  GLN B 148     -19.771 -23.352  -5.349  1.00 17.86           C  
ATOM   3606  CD  GLN B 148     -19.375 -21.910  -5.540  1.00 17.67           C  
ATOM   3607  OE1 GLN B 148     -19.782 -21.031  -4.778  1.00 17.07           O  
ATOM   3608  NE2 GLN B 148     -18.559 -21.662  -6.548  1.00 17.17           N  
ATOM   3609  N   PRO B 149     -20.128 -21.747  -1.090  1.00 17.93           N  
ATOM   3610  CA  PRO B 149     -20.844 -21.401   0.149  1.00 17.96           C  
ATOM   3611  C   PRO B 149     -22.339 -21.722   0.129  1.00 17.07           C  
ATOM   3612  O   PRO B 149     -22.917 -22.103   1.159  1.00 17.05           O  
ATOM   3613  CB  PRO B 149     -20.578 -19.901   0.296  1.00 18.51           C  
ATOM   3614  CG  PRO B 149     -19.213 -19.706  -0.391  1.00 18.59           C  
ATOM   3615  CD  PRO B 149     -19.205 -20.685  -1.539  1.00 18.13           C  
ATOM   3616  N   LYS B 150     -22.997 -21.583  -1.014  1.00 16.30           N  
ATOM   3617  CA  LYS B 150     -24.402 -21.968  -1.053  1.00 15.69           C  
ATOM   3618  C   LYS B 150     -24.570 -23.467  -0.815  1.00 14.48           C  
ATOM   3619  O   LYS B 150     -25.529 -23.874  -0.159  1.00 13.49           O  
ATOM   3620  CB  LYS B 150     -25.046 -21.534  -2.360  1.00 15.50           C  
ATOM   3621  CG  LYS B 150     -25.781 -20.226  -2.227  1.00 16.19           C  
ATOM   3622  CD  LYS B 150     -26.219 -19.671  -3.575  1.00 17.85           C  
ATOM   3623  CE  LYS B 150     -26.428 -18.172  -3.505  1.00 18.39           C  
ATOM   3624  NZ  LYS B 150     -25.137 -17.525  -3.160  1.00 20.49           N  
ATOM   3625  N   PHE B 151     -23.623 -24.295  -1.284  1.00 13.73           N  
ATOM   3626  CA  PHE B 151     -23.730 -25.727  -1.045  1.00 13.58           C  
ATOM   3627  C   PHE B 151     -23.562 -26.038   0.437  1.00 14.65           C  
ATOM   3628  O   PHE B 151     -24.345 -26.790   1.033  1.00 13.64           O  
ATOM   3629  CB  PHE B 151     -22.688 -26.492  -1.867  1.00 13.83           C  
ATOM   3630  CG  PHE B 151     -22.781 -27.979  -1.713  1.00 12.78           C  
ATOM   3631  CD1 PHE B 151     -23.774 -28.688  -2.359  1.00 13.05           C  
ATOM   3632  CD2 PHE B 151     -21.917 -28.668  -0.880  1.00 13.24           C  
ATOM   3633  CE1 PHE B 151     -23.884 -30.068  -2.205  1.00 12.73           C  
ATOM   3634  CE2 PHE B 151     -22.022 -30.045  -0.722  1.00 13.28           C  
ATOM   3635  CZ  PHE B 151     -23.012 -30.743  -1.390  1.00 12.47           C  
ATOM   3636  N   ILE B 152     -22.534 -25.471   1.044  1.00 15.82           N  
ATOM   3637  CA  ILE B 152     -22.290 -25.717   2.455  1.00 15.77           C  
ATOM   3638  C   ILE B 152     -23.444 -25.173   3.297  1.00 15.53           C  
ATOM   3639  O   ILE B 152     -23.826 -25.766   4.312  1.00 15.80           O  
ATOM   3640  CB  ILE B 152     -20.927 -25.101   2.829  1.00 14.92           C  
ATOM   3641  CG1 ILE B 152     -19.826 -25.853   2.091  1.00 15.67           C  
ATOM   3642  CG2 ILE B 152     -20.675 -25.150   4.304  1.00 14.89           C  
ATOM   3643  CD1 ILE B 152     -19.676 -27.318   2.473  1.00 15.87           C  
ATOM   3644  N   GLU B 153     -24.027 -24.041   2.880  1.00 16.92           N  
ATOM   3645  CA  GLU B 153     -25.167 -23.484   3.601  1.00 17.96           C  
ATOM   3646  C   GLU B 153     -26.391 -24.391   3.491  1.00 16.66           C  
ATOM   3647  O   GLU B 153     -27.117 -24.580   4.475  1.00 17.00           O  
ATOM   3648  CB  GLU B 153     -25.487 -22.076   3.090  1.00 20.13           C  
ATOM   3649  CG  GLU B 153     -26.421 -21.298   4.016  1.00 22.17           C  
ATOM   3650  CD  GLU B 153     -26.889 -19.977   3.423  1.00 26.04           C  
ATOM   3651  OE1 GLU B 153     -27.454 -19.130   4.167  1.00 30.92           O  
ATOM   3652  OE2 GLU B 153     -26.704 -19.783   2.203  1.00 27.73           O  
ATOM   3653  N   TYR B 154     -26.629 -24.996   2.322  1.00 15.48           N  
ATOM   3654  CA  TYR B 154     -27.705 -25.978   2.266  1.00 14.94           C  
ATOM   3655  C   TYR B 154     -27.553 -27.025   3.371  1.00 13.81           C  
ATOM   3656  O   TYR B 154     -28.487 -27.259   4.145  1.00 13.37           O  
ATOM   3657  CB  TYR B 154     -27.784 -26.680   0.913  1.00 15.38           C  
ATOM   3658  CG  TYR B 154     -28.884 -27.732   0.987  1.00 15.56           C  
ATOM   3659  CD1 TYR B 154     -30.206 -27.389   0.728  1.00 16.80           C  
ATOM   3660  CD2 TYR B 154     -28.621 -29.029   1.400  1.00 15.06           C  
ATOM   3661  CE1 TYR B 154     -31.237 -28.323   0.841  1.00 16.23           C  
ATOM   3662  CE2 TYR B 154     -29.639 -29.978   1.518  1.00 15.14           C  
ATOM   3663  CZ  TYR B 154     -30.941 -29.611   1.234  1.00 15.26           C  
ATOM   3664  OH  TYR B 154     -31.958 -30.521   1.343  1.00 15.19           O  
ATOM   3665  N   TRP B 155     -26.386 -27.673   3.465  1.00 13.54           N  
ATOM   3666  CA  TRP B 155     -26.245 -28.734   4.468  1.00 13.45           C  
ATOM   3667  C   TRP B 155     -26.107 -28.173   5.875  1.00 14.14           C  
ATOM   3668  O   TRP B 155     -26.539 -28.802   6.844  1.00 14.20           O  
ATOM   3669  CB  TRP B 155     -25.055 -29.636   4.143  1.00 12.14           C  
ATOM   3670  CG  TRP B 155     -25.353 -30.528   3.001  1.00 11.53           C  
ATOM   3671  CD1 TRP B 155     -24.826 -30.478   1.747  1.00 11.96           C  
ATOM   3672  CD2 TRP B 155     -26.294 -31.606   3.008  1.00 11.34           C  
ATOM   3673  NE1 TRP B 155     -25.384 -31.472   0.961  1.00 12.46           N  
ATOM   3674  CE2 TRP B 155     -26.287 -32.169   1.720  1.00 11.72           C  
ATOM   3675  CE3 TRP B 155     -27.146 -32.135   3.975  1.00 11.70           C  
ATOM   3676  CZ2 TRP B 155     -27.079 -33.249   1.391  1.00 11.80           C  
ATOM   3677  CZ3 TRP B 155     -27.935 -33.194   3.645  1.00 12.11           C  
ATOM   3678  CH2 TRP B 155     -27.906 -33.740   2.364  1.00 11.99           C  
ATOM   3679  N   THR B 156     -25.539 -26.985   6.012  1.00 16.02           N  
ATOM   3680  CA  THR B 156     -25.438 -26.400   7.342  1.00 18.82           C  
ATOM   3681  C   THR B 156     -26.815 -26.041   7.886  1.00 18.90           C  
ATOM   3682  O   THR B 156     -27.097 -26.231   9.076  1.00 19.25           O  
ATOM   3683  CB  THR B 156     -24.514 -25.184   7.300  1.00 18.54           C  
ATOM   3684  OG1 THR B 156     -23.150 -25.640   7.355  1.00 19.91           O  
ATOM   3685  CG2 THR B 156     -24.808 -24.258   8.439  1.00 18.47           C  
ATOM   3686  N   ASN B 157     -27.697 -25.543   7.029  1.00 18.97           N  
ATOM   3687  CA  ASN B 157     -29.039 -25.257   7.516  1.00 19.32           C  
ATOM   3688  C   ASN B 157     -29.757 -26.543   7.933  1.00 18.35           C  
ATOM   3689  O   ASN B 157     -30.380 -26.598   9.004  1.00 19.76           O  
ATOM   3690  CB  ASN B 157     -29.807 -24.450   6.466  1.00 18.40           C  
ATOM   3691  CG  ASN B 157     -29.339 -22.998   6.426  1.00 19.80           C  
ATOM   3692  OD1 ASN B 157     -28.621 -22.550   7.336  1.00 19.76           O  
ATOM   3693  ND2 ASN B 157     -29.721 -22.260   5.379  1.00 20.80           N  
ATOM   3694  N   LYS B 158     -29.606 -27.617   7.158  1.00 17.38           N  
ATOM   3695  CA  LYS B 158     -30.272 -28.868   7.528  1.00 18.50           C  
ATOM   3696  C   LYS B 158     -29.674 -29.478   8.796  1.00 17.22           C  
ATOM   3697  O   LYS B 158     -30.397 -30.031   9.623  1.00 17.14           O  
ATOM   3698  CB  LYS B 158     -30.206 -29.870   6.364  1.00 19.33           C  
ATOM   3699  CG  LYS B 158     -30.924 -29.410   5.109  1.00 19.47           C  
ATOM   3700  CD  LYS B 158     -32.396 -29.072   5.395  1.00 21.76           C  
ATOM   3701  CE  LYS B 158     -33.231 -28.741   4.157  1.00 21.74           C  
ATOM   3702  NZ  LYS B 158     -33.776 -27.355   4.196  1.00 22.96           N  
ATOM   3703  N   VAL B 159     -28.356 -29.412   8.966  1.00 18.23           N  
ATOM   3704  CA  VAL B 159     -27.766 -29.964  10.184  1.00 19.14           C  
ATOM   3705  C   VAL B 159     -28.239 -29.171  11.406  1.00 19.68           C  
ATOM   3706  O   VAL B 159     -28.566 -29.745  12.451  1.00 18.19           O  
ATOM   3707  CB  VAL B 159     -26.228 -30.005  10.064  1.00 18.46           C  
ATOM   3708  CG1 VAL B 159     -25.565 -30.249  11.415  1.00 18.96           C  
ATOM   3709  CG2 VAL B 159     -25.803 -31.089   9.074  1.00 17.31           C  
ATOM   3710  N   ASN B 160     -28.293 -27.846  11.291  1.00 21.44           N  
ATOM   3711  CA  ASN B 160     -28.746 -27.030  12.409  1.00 22.77           C  
ATOM   3712  C   ASN B 160     -30.220 -27.273  12.707  1.00 25.24           C  
ATOM   3713  O   ASN B 160     -30.621 -27.329  13.878  1.00 26.38           O  
ATOM   3714  CB  ASN B 160     -28.490 -25.546  12.117  1.00 21.76           C  
ATOM   3715  CG  ASN B 160     -27.047 -25.133  12.389  1.00 20.45           C  
ATOM   3716  OD1 ASN B 160     -26.263 -25.911  12.936  1.00 18.48           O  
ATOM   3717  ND2 ASN B 160     -26.695 -23.899  12.022  1.00 19.31           N  
ATOM   3718  N   GLU B 161     -31.040 -27.425  11.658  1.00 27.37           N  
ATOM   3719  CA  GLU B 161     -32.458 -27.732  11.853  1.00 26.86           C  
ATOM   3720  C   GLU B 161     -32.623 -29.013  12.661  1.00 25.13           C  
ATOM   3721  O   GLU B 161     -33.351 -29.041  13.661  1.00 22.90           O  
ATOM   3722  CB  GLU B 161     -33.163 -27.876  10.510  1.00 31.21           C  
ATOM   3723  CG  GLU B 161     -33.423 -26.593   9.758  1.00 35.90           C  
ATOM   3724  CD  GLU B 161     -34.134 -26.840   8.425  1.00 39.37           C  
ATOM   3725  OE1 GLU B 161     -34.073 -25.938   7.559  1.00 40.17           O  
ATOM   3726  OE2 GLU B 161     -34.754 -27.935   8.253  1.00 36.00           O  
ATOM   3727  N   THR B 162     -31.896 -30.062  12.294  1.00 24.82           N  
ATOM   3728  CA  THR B 162     -32.012 -31.360  12.973  1.00 24.84           C  
ATOM   3729  C   THR B 162     -31.578 -31.218  14.414  1.00 26.76           C  
ATOM   3730  O   THR B 162     -32.214 -31.817  15.282  1.00 27.69           O  
ATOM   3731  CB  THR B 162     -31.198 -32.419  12.217  1.00 23.51           C  
ATOM   3732  OG1 THR B 162     -31.781 -32.538  10.923  1.00 23.84           O  
ATOM   3733  CG2 THR B 162     -31.193 -33.772  12.900  1.00 24.39           C  
ATOM   3734  N   LEU B 163     -30.559 -30.409  14.662  1.00 26.43           N  
ATOM   3735  CA  LEU B 163     -30.012 -30.305  16.025  1.00 28.55           C  
ATOM   3736  C   LEU B 163     -30.994 -29.508  16.885  1.00 31.16           C  
ATOM   3737  O   LEU B 163     -31.044 -29.753  18.090  1.00 30.80           O  
ATOM   3738  CB  LEU B 163     -28.619 -29.675  15.976  1.00 27.57           C  
ATOM   3739  CG  LEU B 163     -27.448 -30.598  15.646  1.00 27.84           C  
ATOM   3740  CD1 LEU B 163     -26.266 -29.726  15.289  1.00 29.27           C  
ATOM   3741  CD2 LEU B 163     -27.135 -31.458  16.848  1.00 29.09           C  
ATOM   3742  N   ALA B 164     -31.746 -28.602  16.266  1.00 32.71           N  
ATOM   3743  CA  ALA B 164     -32.777 -27.828  16.979  1.00 33.83           C  
ATOM   3744  C   ALA B 164     -33.929 -28.734  17.443  1.00 34.85           C  
ATOM   3745  O   ALA B 164     -34.711 -28.318  18.290  1.00 34.02           O  
ATOM   3746  CB  ALA B 164     -33.248 -26.729  16.078  1.00 32.48           C  
ATOM   3747  N   GLN B 165     -33.982 -29.963  16.947  1.00 37.64           N  
ATOM   3748  CA  GLN B 165     -35.021 -30.933  17.345  1.00 35.17           C  
ATOM   3749  C   GLN B 165     -34.448 -31.923  18.361  1.00 36.82           C  
ATOM   3750  O   GLN B 165     -35.216 -32.696  18.924  1.00 40.49           O  
ATOM   3751  CB  GLN B 165     -35.503 -31.619  16.072  1.00 36.89           C  
ATOM   3752  CG  GLN B 165     -36.136 -30.679  15.053  1.00 39.31           C  
ATOM   3753  CD  GLN B 165     -36.457 -31.352  13.742  1.00 41.23           C  
ATOM   3754  OE1 GLN B 165     -37.318 -32.220  13.667  1.00 45.16           O  
ATOM   3755  NE2 GLN B 165     -35.766 -30.944  12.690  1.00 45.57           N  
ATOM   3756  N   ILE B 166     -33.139 -31.896  18.570  1.00 36.93           N  
ATOM   3757  CA  ILE B 166     -32.478 -32.788  19.562  1.00 36.99           C  
ATOM   3758  C   ILE B 166     -32.125 -31.933  20.785  1.00 37.45           C  
ATOM   3759  O   ILE B 166     -31.671 -30.806  20.612  1.00 36.92           O  
ATOM   3760  CB  ILE B 166     -31.256 -33.506  18.940  1.00 37.18           C  
ATOM   3761  CG1 ILE B 166     -31.648 -34.327  17.712  1.00 38.10           C  
ATOM   3762  CG2 ILE B 166     -30.486 -34.343  19.961  1.00 35.66           C  
ATOM   3763  CD1 ILE B 166     -30.521 -34.533  16.720  1.00 36.82           C  
ATOM   3764  N   PRO B 167     -32.371 -32.402  22.010  1.00 36.57           N  
ATOM   3765  CA  PRO B 167     -32.112 -31.658  23.214  1.00 36.70           C  
ATOM   3766  C   PRO B 167     -30.643 -31.373  23.299  1.00 37.27           C  
ATOM   3767  O   PRO B 167     -29.822 -32.263  23.102  1.00 36.91           O  
ATOM   3768  CB  PRO B 167     -32.568 -32.698  24.232  1.00 38.77           C  
ATOM   3769  CG  PRO B 167     -33.656 -33.445  23.549  1.00 36.77           C  
ATOM   3770  CD  PRO B 167     -32.847 -33.691  22.326  1.00 35.90           C  
ATOM   3771  N   GLU B 168     -30.312 -30.129  23.643  1.00 39.71           N  
ATOM   3772  CA  GLU B 168     -28.905 -29.703  23.688  1.00 46.01           C  
ATOM   3773  C   GLU B 168     -28.091 -30.555  24.673  1.00 45.07           C  
ATOM   3774  O   GLU B 168     -26.864 -30.564  24.547  1.00 44.60           O  
ATOM   3775  CB  GLU B 168     -28.828 -28.235  24.095  1.00 50.90           C  
ATOM   3776  CG  GLU B 168     -29.105 -27.247  22.969  1.00 55.20           C  
ATOM   3777  CD  GLU B 168     -29.196 -25.858  23.524  1.00 61.57           C  
ATOM   3778  OE1 GLU B 168     -30.071 -25.078  23.042  1.00 61.49           O  
ATOM   3779  OE2 GLU B 168     -28.393 -25.529  24.438  1.00 61.59           O  
ATOM   3780  N   GLU B 169     -28.764 -31.249  25.593  1.00 45.00           N  
ATOM   3781  CA  GLU B 169     -28.059 -32.149  26.528  1.00 49.90           C  
ATOM   3782  C   GLU B 169     -27.440 -33.327  25.763  1.00 49.38           C  
ATOM   3783  O   GLU B 169     -26.442 -33.879  26.242  1.00 52.20           O  
ATOM   3784  CB  GLU B 169     -28.987 -32.743  27.580  1.00 55.28           C  
ATOM   3785  CG  GLU B 169     -29.961 -31.734  28.163  1.00 64.95           C  
ATOM   3786  CD  GLU B 169     -31.384 -31.985  27.707  1.00 69.61           C  
ATOM   3787  OE1 GLU B 169     -32.049 -31.002  27.306  1.00 73.08           O  
ATOM   3788  OE2 GLU B 169     -31.805 -33.172  27.742  1.00 64.52           O  
ATOM   3789  N   GLU B 170     -28.008 -33.675  24.618  1.00 45.79           N  
ATOM   3790  CA  GLU B 170     -27.535 -34.845  23.858  1.00 44.88           C  
ATOM   3791  C   GLU B 170     -26.656 -34.403  22.673  1.00 40.50           C  
ATOM   3792  O   GLU B 170     -26.212 -35.269  21.932  1.00 39.23           O  
ATOM   3793  CB  GLU B 170     -28.789 -35.590  23.421  1.00 45.56           C  
ATOM   3794  CG  GLU B 170     -29.688 -36.083  24.543  1.00 45.10           C  
ATOM   3795  CD  GLU B 170     -30.595 -37.175  24.003  1.00 45.73           C  
ATOM   3796  OE1 GLU B 170     -30.713 -38.208  24.681  1.00 52.43           O  
ATOM   3797  OE2 GLU B 170     -31.160 -37.008  22.906  1.00 38.62           O  
ATOM   3798  N   HIS B 171     -26.390 -33.108  22.542  1.00 36.99           N  
ATOM   3799  CA  HIS B 171     -25.589 -32.578  21.408  1.00 36.87           C  
ATOM   3800  C   HIS B 171     -24.121 -32.985  21.561  1.00 41.73           C  
ATOM   3801  O   HIS B 171     -23.388 -33.020  20.580  1.00 49.26           O  
ATOM   3802  CB  HIS B 171     -25.736 -31.058  21.276  1.00 34.08           C  
ATOM   3803  CG  HIS B 171     -27.050 -30.621  20.731  1.00 31.84           C  
ATOM   3804  ND1 HIS B 171     -27.310 -29.315  20.400  1.00 29.87           N  
ATOM   3805  CD2 HIS B 171     -28.164 -31.303  20.461  1.00 28.36           C  
ATOM   3806  CE1 HIS B 171     -28.548 -29.226  19.942  1.00 30.92           C  
ATOM   3807  NE2 HIS B 171     -29.081 -30.421  19.974  1.00 28.84           N  
ATOM   3808  N   LYS B 172     -23.712 -33.293  22.781  1.00 43.79           N  
ATOM   3809  CA  LYS B 172     -22.325 -33.714  23.040  1.00 44.47           C  
ATOM   3810  C   LYS B 172     -22.192 -35.196  22.671  1.00 42.05           C  
ATOM   3811  O   LYS B 172     -21.071 -35.669  22.476  1.00 39.85           O  
ATOM   3812  CB  LYS B 172     -22.081 -33.418  24.514  1.00 48.24           C  
ATOM   3813  CG  LYS B 172     -23.171 -33.874  25.463  1.00 56.17           C  
ATOM   3814  CD  LYS B 172     -23.012 -33.218  26.834  1.00 62.78           C  
ATOM   3815  CE  LYS B 172     -23.304 -34.177  27.952  1.00 65.45           C  
ATOM   3816  NZ  LYS B 172     -22.376 -33.919  29.066  1.00 68.90           N  
ATOM   3817  N   ASP B 173     -23.323 -35.882  22.588  1.00 38.54           N  
ATOM   3818  CA  ASP B 173     -23.316 -37.319  22.262  1.00 38.82           C  
ATOM   3819  C   ASP B 173     -24.020 -37.460  20.911  1.00 34.86           C  
ATOM   3820  O   ASP B 173     -24.660 -38.487  20.647  1.00 30.77           O  
ATOM   3821  CB  ASP B 173     -23.822 -38.102  23.467  1.00 42.67           C  
ATOM   3822  CG  ASP B 173     -23.297 -37.629  24.811  1.00 44.28           C  
ATOM   3823  OD1 ASP B 173     -22.063 -37.624  24.987  1.00 45.61           O  
ATOM   3824  OD2 ASP B 173     -24.131 -37.270  25.661  1.00 43.45           O  
ATOM   3825  N   THR B 174     -23.926 -36.402  20.115  1.00 31.53           N  
ATOM   3826  CA  THR B 174     -24.488 -36.429  18.766  1.00 27.59           C  
ATOM   3827  C   THR B 174     -23.342 -36.266  17.788  1.00 27.35           C  
ATOM   3828  O   THR B 174     -22.448 -35.464  18.048  1.00 29.46           O  
ATOM   3829  CB  THR B 174     -25.588 -35.381  18.614  1.00 26.08           C  
ATOM   3830  OG1 THR B 174     -26.600 -35.718  19.555  1.00 24.37           O  
ATOM   3831  CG2 THR B 174     -26.172 -35.353  17.215  1.00 26.30           C  
ATOM   3832  N   VAL B 175     -23.382 -37.001  16.695  1.00 23.63           N  
ATOM   3833  CA  VAL B 175     -22.329 -37.005  15.698  1.00 23.20           C  
ATOM   3834  C   VAL B 175     -22.978 -36.944  14.324  1.00 22.13           C  
ATOM   3835  O   VAL B 175     -24.103 -37.411  14.121  1.00 24.70           O  
ATOM   3836  CB  VAL B 175     -21.448 -38.261  15.833  1.00 23.42           C  
ATOM   3837  CG1 VAL B 175     -22.297 -39.510  15.599  1.00 24.51           C  
ATOM   3838  CG2 VAL B 175     -20.288 -38.216  14.878  1.00 22.51           C  
ATOM   3839  N   LEU B 176     -22.252 -36.375  13.369  1.00 19.97           N  
ATOM   3840  CA  LEU B 176     -22.747 -36.252  12.008  1.00 18.48           C  
ATOM   3841  C   LEU B 176     -21.866 -37.085  11.090  1.00 18.15           C  
ATOM   3842  O   LEU B 176     -20.663 -36.826  10.970  1.00 18.01           O  
ATOM   3843  CB  LEU B 176     -22.767 -34.788  11.564  1.00 16.45           C  
ATOM   3844  CG  LEU B 176     -22.944 -34.556  10.076  1.00 15.02           C  
ATOM   3845  CD1 LEU B 176     -24.378 -34.748   9.714  1.00 14.81           C  
ATOM   3846  CD2 LEU B 176     -22.474 -33.161   9.736  1.00 14.62           C  
ATOM   3847  N   VAL B 177     -22.470 -38.076  10.450  1.00 18.31           N  
ATOM   3848  CA  VAL B 177     -21.801 -38.865   9.429  1.00 19.55           C  
ATOM   3849  C   VAL B 177     -21.964 -38.169   8.082  1.00 18.56           C  
ATOM   3850  O   VAL B 177     -23.083 -38.031   7.577  1.00 19.88           O  
ATOM   3851  CB  VAL B 177     -22.362 -40.297   9.391  1.00 20.30           C  
ATOM   3852  CG1 VAL B 177     -21.708 -41.101   8.271  1.00 20.93           C  
ATOM   3853  CG2 VAL B 177     -22.166 -40.967  10.753  1.00 20.16           C  
ATOM   3854  N   VAL B 178     -20.853 -37.722   7.498  1.00 17.21           N  
ATOM   3855  CA  VAL B 178     -20.865 -37.130   6.165  1.00 15.96           C  
ATOM   3856  C   VAL B 178     -20.340 -38.182   5.197  1.00 15.83           C  
ATOM   3857  O   VAL B 178     -19.249 -38.736   5.399  1.00 14.94           O  
ATOM   3858  CB  VAL B 178     -20.044 -35.831   6.123  1.00 15.29           C  
ATOM   3859  CG1 VAL B 178     -20.220 -35.137   4.790  1.00 15.58           C  
ATOM   3860  CG2 VAL B 178     -20.461 -34.922   7.253  1.00 14.20           C  
ATOM   3861  N   SER B 179     -21.131 -38.499   4.166  1.00 14.57           N  
ATOM   3862  CA  SER B 179     -20.841 -39.644   3.319  1.00 15.69           C  
ATOM   3863  C   SER B 179     -21.042 -39.310   1.846  1.00 15.31           C  
ATOM   3864  O   SER B 179     -21.702 -38.331   1.477  1.00 16.32           O  
ATOM   3865  CB  SER B 179     -21.694 -40.861   3.698  1.00 17.40           C  
ATOM   3866  OG  SER B 179     -22.986 -40.768   3.112  1.00 17.79           O  
ATOM   3867  N   ALA B 180     -20.461 -40.171   1.008  1.00 15.21           N  
ATOM   3868  CA  ALA B 180     -20.626 -40.103  -0.433  1.00 15.16           C  
ATOM   3869  C   ALA B 180     -20.484 -41.512  -0.971  1.00 14.79           C  
ATOM   3870  O   ALA B 180     -20.048 -42.420  -0.263  1.00 14.13           O  
ATOM   3871  CB  ALA B 180     -19.641 -39.144  -1.095  1.00 15.96           C  
ATOM   3872  N   HIS B 181     -20.863 -41.681  -2.236  1.00 17.56           N  
ATOM   3873  CA  HIS B 181     -20.743 -42.965  -2.906  1.00 17.91           C  
ATOM   3874  C   HIS B 181     -19.290 -43.425  -2.919  1.00 18.19           C  
ATOM   3875  O   HIS B 181     -18.397 -42.682  -3.328  1.00 17.35           O  
ATOM   3876  CB  HIS B 181     -21.257 -42.857  -4.341  1.00 18.90           C  
ATOM   3877  CG  HIS B 181     -21.581 -44.180  -4.965  1.00 20.73           C  
ATOM   3878  ND1 HIS B 181     -20.638 -45.164  -5.152  1.00 20.59           N  
ATOM   3879  CD2 HIS B 181     -22.742 -44.677  -5.449  1.00 21.89           C  
ATOM   3880  CE1 HIS B 181     -21.203 -46.209  -5.727  1.00 23.22           C  
ATOM   3881  NE2 HIS B 181     -22.483 -45.940  -5.916  1.00 23.04           N  
ATOM   3882  N   SER B 182     -19.060 -44.655  -2.476  1.00 20.79           N  
ATOM   3883  CA  SER B 182     -17.725 -45.227  -2.517  1.00 24.72           C  
ATOM   3884  C   SER B 182     -17.284 -45.423  -3.969  1.00 26.23           C  
ATOM   3885  O   SER B 182     -18.082 -45.358  -4.906  1.00 27.07           O  
ATOM   3886  CB  SER B 182     -17.693 -46.547  -1.750  1.00 25.54           C  
ATOM   3887  OG  SER B 182     -16.492 -47.255  -2.009  1.00 27.49           O  
ATOM   3888  N   LEU B 183     -15.994 -45.650  -4.157  1.00 27.59           N  
ATOM   3889  CA  LEU B 183     -15.472 -45.864  -5.497  1.00 30.32           C  
ATOM   3890  C   LEU B 183     -14.305 -46.834  -5.406  1.00 29.80           C  
ATOM   3891  O   LEU B 183     -13.731 -47.028  -4.325  1.00 27.52           O  
ATOM   3892  CB  LEU B 183     -15.036 -44.554  -6.166  1.00 31.04           C  
ATOM   3893  CG  LEU B 183     -13.627 -44.117  -5.768  1.00 34.77           C  
ATOM   3894  CD1 LEU B 183     -13.091 -43.073  -6.735  1.00 36.95           C  
ATOM   3895  CD2 LEU B 183     -13.601 -43.612  -4.328  1.00 33.67           C  
ATOM   3896  N   PRO B 184     -13.943 -47.484  -6.520  1.00 28.54           N  
ATOM   3897  CA  PRO B 184     -12.880 -48.494  -6.482  1.00 29.74           C  
ATOM   3898  C   PRO B 184     -11.578 -47.950  -5.900  1.00 29.56           C  
ATOM   3899  O   PRO B 184     -11.102 -46.879  -6.273  1.00 28.56           O  
ATOM   3900  CB  PRO B 184     -12.721 -48.898  -7.953  1.00 29.75           C  
ATOM   3901  CG  PRO B 184     -14.088 -48.677  -8.530  1.00 30.24           C  
ATOM   3902  CD  PRO B 184     -14.649 -47.476  -7.814  1.00 29.34           C  
ATOM   3903  N   LYS B 185     -11.010 -48.709  -4.962  1.00 30.63           N  
ATOM   3904  CA  LYS B 185      -9.920 -48.202  -4.135  1.00 34.99           C  
ATOM   3905  C   LYS B 185      -8.671 -47.887  -4.958  1.00 34.91           C  
ATOM   3906  O   LYS B 185      -8.092 -46.805  -4.835  1.00 34.34           O  
ATOM   3907  CB  LYS B 185      -9.604 -49.223  -3.042  1.00 37.30           C  
ATOM   3908  CG  LYS B 185      -8.740 -48.698  -1.932  1.00 38.50           C  
ATOM   3909  CD  LYS B 185      -9.111 -49.388  -0.640  1.00 38.66           C  
ATOM   3910  CE  LYS B 185      -7.944 -49.440   0.309  1.00 39.20           C  
ATOM   3911  NZ  LYS B 185      -7.969 -48.368   1.333  1.00 37.71           N  
ATOM   3912  N   GLY B 186      -8.251 -48.827  -5.813  1.00 35.94           N  
ATOM   3913  CA  GLY B 186      -7.070 -48.635  -6.634  1.00 35.70           C  
ATOM   3914  C   GLY B 186      -7.166 -47.454  -7.599  1.00 37.18           C  
ATOM   3915  O   GLY B 186      -6.147 -47.024  -8.135  1.00 36.65           O  
ATOM   3916  N   LEU B 187      -8.353 -46.905  -7.820  1.00 41.75           N  
ATOM   3917  CA  LEU B 187      -8.486 -45.697  -8.650  1.00 42.30           C  
ATOM   3918  C   LEU B 187      -7.755 -44.490  -8.026  1.00 41.12           C  
ATOM   3919  O   LEU B 187      -7.184 -43.711  -8.787  1.00 45.61           O  
ATOM   3920  CB  LEU B 187      -9.970 -45.363  -8.801  1.00 41.45           C  
ATOM   3921  CG  LEU B 187     -10.638 -45.898 -10.072  1.00 44.04           C  
ATOM   3922  CD1 LEU B 187     -12.110 -45.579 -10.075  1.00 43.89           C  
ATOM   3923  CD2 LEU B 187      -9.954 -45.317 -11.301  1.00 45.28           C  
ATOM   3924  N   ILE B 188      -7.734 -44.368  -6.705  1.00 40.64           N  
ATOM   3925  CA  ILE B 188      -7.179 -43.164  -6.044  1.00 44.85           C  
ATOM   3926  C   ILE B 188      -5.650 -42.997  -6.235  1.00 48.08           C  
ATOM   3927  O   ILE B 188      -5.223 -41.847  -6.340  1.00 47.96           O  
ATOM   3928  CB  ILE B 188      -7.600 -43.127  -4.555  1.00 46.07           C  
ATOM   3929  CG1 ILE B 188      -9.049 -43.582  -4.382  1.00 49.09           C  
ATOM   3930  CG2 ILE B 188      -7.368 -41.752  -3.930  1.00 46.56           C  
ATOM   3931  CD1 ILE B 188     -10.064 -42.554  -4.828  1.00 49.56           C  
ATOM   3932  N   GLU B 189      -4.855 -44.072  -6.304  1.00 55.12           N  
ATOM   3933  CA  GLU B 189      -3.403 -43.945  -6.549  1.00 59.10           C  
ATOM   3934  C   GLU B 189      -3.062 -43.682  -8.035  1.00 60.53           C  
ATOM   3935  O   GLU B 189      -2.181 -42.859  -8.293  1.00 57.26           O  
ATOM   3936  CB  GLU B 189      -2.668 -45.207  -6.129  1.00 64.04           C  
ATOM   3937  CG  GLU B 189      -1.145 -45.083  -6.121  1.00 68.12           C  
ATOM   3938  CD  GLU B 189      -0.452 -46.367  -5.678  1.00 68.26           C  
ATOM   3939  OE1 GLU B 189       0.741 -46.509  -5.966  1.00 65.22           O  
ATOM   3940  OE2 GLU B 189      -1.114 -47.225  -5.035  1.00 61.12           O  
ATOM   3941  N   LYS B 190      -3.748 -44.341  -8.966  1.00 66.52           N  
ATOM   3942  CA  LYS B 190      -3.460 -44.220 -10.412  1.00 69.33           C  
ATOM   3943  C   LYS B 190      -4.075 -42.947 -11.028  1.00 62.28           C  
ATOM   3944  O   LYS B 190      -3.924 -42.735 -12.233  1.00 56.34           O  
ATOM   3945  CB  LYS B 190      -4.036 -45.453 -11.115  1.00 75.56           C  
ATOM   3946  CG  LYS B 190      -3.253 -45.950 -12.322  1.00 80.67           C  
ATOM   3947  CD  LYS B 190      -4.103 -46.148 -13.562  1.00 84.47           C  
ATOM   3948  CE  LYS B 190      -3.355 -46.916 -14.626  1.00 87.24           C  
ATOM   3949  NZ  LYS B 190      -2.638 -48.080 -14.052  1.00 87.56           N  
ATOM   3950  N   ASN B 191      -4.744 -42.146 -10.223  1.00 60.50           N  
ATOM   3951  CA  ASN B 191      -5.270 -40.860 -10.717  1.00 57.73           C  
ATOM   3952  C   ASN B 191      -4.961 -39.766  -9.707  1.00 53.16           C  
ATOM   3953  O   ASN B 191      -5.454 -38.653  -9.929  1.00 53.61           O  
ATOM   3954  CB  ASN B 191      -6.774 -40.894 -10.913  1.00 59.41           C  
ATOM   3955  CG  ASN B 191      -7.156 -41.733 -12.110  1.00 65.35           C  
ATOM   3956  OD1 ASN B 191      -7.729 -42.813 -11.957  1.00 64.30           O  
ATOM   3957  ND2 ASN B 191      -6.840 -41.257 -13.304  1.00 68.49           N  
ATOM   3958  N   ASN B 192      -4.136 -40.044  -8.686  1.00 52.29           N  
ATOM   3959  CA  ASN B 192      -3.948 -39.079  -7.567  1.00 50.81           C  
ATOM   3960  C   ASN B 192      -5.328 -38.468  -7.288  1.00 41.38           C  
ATOM   3961  O   ASN B 192      -5.405 -37.246  -7.191  1.00 42.86           O  
ATOM   3962  CB  ASN B 192      -2.791 -38.108  -7.790  1.00 56.65           C  
ATOM   3963  CG  ASN B 192      -2.738 -37.491  -9.173  1.00 63.77           C  
ATOM   3964  OD1 ASN B 192      -3.312 -36.424  -9.396  1.00 76.77           O  
ATOM   3965  ND2 ASN B 192      -2.026 -38.132 -10.089  1.00 64.18           N  
ATOM   3966  N   ASP B 193      -6.369 -39.303  -7.162  1.00 32.50           N  
ATOM   3967  CA  ASP B 193      -7.759 -38.794  -7.050  1.00 28.83           C  
ATOM   3968  C   ASP B 193      -7.984 -38.024  -5.748  1.00 25.12           C  
ATOM   3969  O   ASP B 193      -7.743 -38.551  -4.654  1.00 22.43           O  
ATOM   3970  CB  ASP B 193      -8.796 -39.879  -7.285  1.00 29.84           C  
ATOM   3971  CG  ASP B 193     -10.164 -39.441  -7.770  1.00 29.69           C  
ATOM   3972  OD1 ASP B 193     -10.690 -38.464  -7.236  1.00 29.48           O  
ATOM   3973  OD2 ASP B 193     -10.692 -40.115  -8.659  1.00 34.39           O  
ATOM   3974  N   PRO B 194      -8.442 -36.769  -5.876  1.00 21.38           N  
ATOM   3975  CA  PRO B 194      -8.709 -35.937  -4.698  1.00 22.46           C  
ATOM   3976  C   PRO B 194      -9.969 -36.308  -3.953  1.00 21.46           C  
ATOM   3977  O   PRO B 194     -10.193 -35.778  -2.854  1.00 24.06           O  
ATOM   3978  CB  PRO B 194      -8.848 -34.526  -5.288  1.00 23.06           C  
ATOM   3979  CG  PRO B 194      -9.263 -34.749  -6.730  1.00 22.92           C  
ATOM   3980  CD  PRO B 194      -8.609 -36.045  -7.146  1.00 22.73           C  
ATOM   3981  N   TYR B 195     -10.795 -37.187  -4.522  1.00 20.40           N  
ATOM   3982  CA  TYR B 195     -12.133 -37.450  -4.002  1.00 19.61           C  
ATOM   3983  C   TYR B 195     -12.171 -37.686  -2.496  1.00 19.53           C  
ATOM   3984  O   TYR B 195     -13.048 -37.106  -1.834  1.00 18.88           O  
ATOM   3985  CB  TYR B 195     -12.701 -38.625  -4.811  1.00 20.21           C  
ATOM   3986  CG  TYR B 195     -14.127 -39.065  -4.574  1.00 20.33           C  
ATOM   3987  CD1 TYR B 195     -15.191 -38.175  -4.648  1.00 21.50           C  
ATOM   3988  CD2 TYR B 195     -14.409 -40.396  -4.333  1.00 20.50           C  
ATOM   3989  CE1 TYR B 195     -16.501 -38.598  -4.452  1.00 21.45           C  
ATOM   3990  CE2 TYR B 195     -15.698 -40.831  -4.139  1.00 20.76           C  
ATOM   3991  CZ  TYR B 195     -16.754 -39.933  -4.203  1.00 20.84           C  
ATOM   3992  OH  TYR B 195     -18.042 -40.396  -4.009  1.00 19.89           O  
ATOM   3993  N   PRO B 196     -11.279 -38.486  -1.887  1.00 18.79           N  
ATOM   3994  CA  PRO B 196     -11.382 -38.684  -0.438  1.00 17.70           C  
ATOM   3995  C   PRO B 196     -11.176 -37.399   0.327  1.00 17.74           C  
ATOM   3996  O   PRO B 196     -11.768 -37.214   1.393  1.00 17.72           O  
ATOM   3997  CB  PRO B 196     -10.275 -39.697  -0.129  1.00 18.61           C  
ATOM   3998  CG  PRO B 196     -10.063 -40.417  -1.399  1.00 19.57           C  
ATOM   3999  CD  PRO B 196     -10.295 -39.400  -2.488  1.00 19.87           C  
ATOM   4000  N   GLN B 197     -10.329 -36.508  -0.202  1.00 19.04           N  
ATOM   4001  CA  GLN B 197     -10.078 -35.223   0.436  1.00 20.05           C  
ATOM   4002  C   GLN B 197     -11.274 -34.288   0.270  1.00 18.44           C  
ATOM   4003  O   GLN B 197     -11.559 -33.461   1.156  1.00 16.43           O  
ATOM   4004  CB  GLN B 197      -8.827 -34.569  -0.170  1.00 22.36           C  
ATOM   4005  CG  GLN B 197      -7.458 -35.166   0.276  1.00 26.79           C  
ATOM   4006  CD  GLN B 197      -7.340 -36.657   0.015  1.00 28.59           C  
ATOM   4007  OE1 GLN B 197      -7.383 -37.114  -1.136  1.00 31.20           O  
ATOM   4008  NE2 GLN B 197      -7.198 -37.433   1.084  1.00 29.06           N  
ATOM   4009  N   GLU B 198     -11.941 -34.360  -0.888  1.00 16.44           N  
ATOM   4010  CA  GLU B 198     -13.075 -33.471  -1.129  1.00 16.80           C  
ATOM   4011  C   GLU B 198     -14.192 -33.746  -0.140  1.00 16.25           C  
ATOM   4012  O   GLU B 198     -14.814 -32.804   0.385  1.00 14.92           O  
ATOM   4013  CB  GLU B 198     -13.585 -33.615  -2.563  1.00 15.49           C  
ATOM   4014  CG  GLU B 198     -12.514 -33.273  -3.603  1.00 15.34           C  
ATOM   4015  CD  GLU B 198     -13.099 -32.673  -4.858  1.00 15.65           C  
ATOM   4016  OE1 GLU B 198     -12.309 -32.127  -5.657  1.00 16.67           O  
ATOM   4017  OE2 GLU B 198     -14.355 -32.761  -5.057  1.00 14.44           O  
ATOM   4018  N   LEU B 199     -14.429 -35.033   0.139  1.00 17.14           N  
ATOM   4019  CA  LEU B 199     -15.426 -35.435   1.124  1.00 18.58           C  
ATOM   4020  C   LEU B 199     -15.014 -35.011   2.526  1.00 19.12           C  
ATOM   4021  O   LEU B 199     -15.825 -34.473   3.292  1.00 21.83           O  
ATOM   4022  CB  LEU B 199     -15.624 -36.958   1.099  1.00 18.96           C  
ATOM   4023  CG  LEU B 199     -16.714 -37.466   2.052  1.00 18.10           C  
ATOM   4024  CD1 LEU B 199     -18.078 -36.861   1.647  1.00 18.27           C  
ATOM   4025  CD2 LEU B 199     -16.768 -39.025   2.089  1.00 17.78           C  
ATOM   4026  N   GLU B 200     -13.756 -35.219   2.872  1.00 19.38           N  
ATOM   4027  CA  GLU B 200     -13.250 -34.764   4.182  1.00 19.19           C  
ATOM   4028  C   GLU B 200     -13.356 -33.231   4.345  1.00 16.24           C  
ATOM   4029  O   GLU B 200     -13.692 -32.792   5.447  1.00 16.34           O  
ATOM   4030  CB  GLU B 200     -11.835 -35.294   4.404  1.00 20.79           C  
ATOM   4031  CG  GLU B 200     -11.244 -34.882   5.748  1.00 22.95           C  
ATOM   4032  CD  GLU B 200      -9.837 -35.376   6.002  1.00 24.52           C  
ATOM   4033  OE1 GLU B 200      -9.359 -35.137   7.128  1.00 23.09           O  
ATOM   4034  OE2 GLU B 200      -9.233 -35.982   5.074  1.00 24.60           O  
ATOM   4035  N   HIS B 201     -13.084 -32.481   3.293  1.00 14.83           N  
ATOM   4036  CA  HIS B 201     -13.184 -31.004   3.325  1.00 14.67           C  
ATOM   4037  C   HIS B 201     -14.642 -30.598   3.504  1.00 14.34           C  
ATOM   4038  O   HIS B 201     -14.881 -29.695   4.280  1.00 14.24           O  
ATOM   4039  CB  HIS B 201     -12.581 -30.370   2.069  1.00 14.17           C  
ATOM   4040  CG  HIS B 201     -12.211 -28.941   2.219  1.00 14.22           C  
ATOM   4041  ND1 HIS B 201     -11.940 -28.137   1.141  1.00 14.29           N  
ATOM   4042  CD2 HIS B 201     -12.062 -28.184   3.296  1.00 13.95           C  
ATOM   4043  CE1 HIS B 201     -11.637 -26.933   1.575  1.00 14.85           C  
ATOM   4044  NE2 HIS B 201     -11.708 -26.943   2.877  1.00 14.29           N  
ATOM   4045  N   THR B 202     -15.545 -31.347   2.875  1.00 13.73           N  
ATOM   4046  CA  THR B 202     -16.964 -31.036   2.972  1.00 14.68           C  
ATOM   4047  C   THR B 202     -17.394 -31.132   4.424  1.00 15.29           C  
ATOM   4048  O   THR B 202     -18.047 -30.216   4.915  1.00 15.76           O  
ATOM   4049  CB  THR B 202     -17.785 -31.907   2.024  1.00 14.64           C  
ATOM   4050  OG1 THR B 202     -17.184 -31.815   0.743  1.00 15.19           O  
ATOM   4051  CG2 THR B 202     -19.221 -31.429   1.961  1.00 14.49           C  
ATOM   4052  N   ALA B 203     -16.963 -32.181   5.099  1.00 16.05           N  
ATOM   4053  CA  ALA B 203     -17.294 -32.353   6.513  1.00 17.85           C  
ATOM   4054  C   ALA B 203     -16.708 -31.210   7.330  1.00 20.14           C  
ATOM   4055  O   ALA B 203     -17.469 -30.606   8.082  1.00 21.34           O  
ATOM   4056  CB  ALA B 203     -16.809 -33.678   6.999  1.00 17.80           C  
ATOM   4057  N   LEU B 204     -15.403 -30.956   7.198  1.00 21.79           N  
ATOM   4058  CA  LEU B 204     -14.747 -29.855   7.919  1.00 21.56           C  
ATOM   4059  C   LEU B 204     -15.563 -28.572   7.700  1.00 19.97           C  
ATOM   4060  O   LEU B 204     -15.865 -27.897   8.671  1.00 18.90           O  
ATOM   4061  CB  LEU B 204     -13.314 -29.705   7.412  1.00 24.17           C  
ATOM   4062  CG  LEU B 204     -12.202 -30.483   8.101  1.00 26.93           C  
ATOM   4063  CD1 LEU B 204     -11.206 -30.874   7.045  1.00 28.39           C  
ATOM   4064  CD2 LEU B 204     -11.576 -29.593   9.165  1.00 26.91           C  
ATOM   4065  N   LEU B 205     -15.893 -28.271   6.450  1.00 18.52           N  
ATOM   4066  CA  LEU B 205     -16.597 -27.023   6.174  1.00 20.39           C  
ATOM   4067  C   LEU B 205     -17.943 -26.972   6.891  1.00 20.83           C  
ATOM   4068  O   LEU B 205     -18.314 -25.936   7.456  1.00 23.48           O  
ATOM   4069  CB  LEU B 205     -16.786 -26.858   4.662  1.00 19.82           C  
ATOM   4070  CG  LEU B 205     -15.489 -26.549   3.916  1.00 19.74           C  
ATOM   4071  CD1 LEU B 205     -15.660 -26.926   2.448  1.00 18.52           C  
ATOM   4072  CD2 LEU B 205     -15.063 -25.069   4.089  1.00 19.54           C  
ATOM   4073  N   ILE B 206     -18.684 -28.085   6.881  1.00 20.27           N  
ATOM   4074  CA  ILE B 206     -19.967 -28.125   7.576  1.00 19.48           C  
ATOM   4075  C   ILE B 206     -19.765 -27.958   9.080  1.00 19.57           C  
ATOM   4076  O   ILE B 206     -20.578 -27.313   9.759  1.00 19.15           O  
ATOM   4077  CB  ILE B 206     -20.723 -29.431   7.221  1.00 17.18           C  
ATOM   4078  CG1 ILE B 206     -21.335 -29.329   5.829  1.00 16.35           C  
ATOM   4079  CG2 ILE B 206     -21.793 -29.764   8.240  1.00 15.64           C  
ATOM   4080  CD1 ILE B 206     -21.497 -30.663   5.154  1.00 17.18           C  
ATOM   4081  N   LYS B 207     -18.688 -28.521   9.627  1.00 20.66           N  
ATOM   4082  CA  LYS B 207     -18.421 -28.321  11.049  1.00 24.17           C  
ATOM   4083  C   LYS B 207     -18.146 -26.855  11.377  1.00 22.55           C  
ATOM   4084  O   LYS B 207     -18.635 -26.347  12.390  1.00 24.25           O  
ATOM   4085  CB  LYS B 207     -17.244 -29.177  11.501  1.00 27.85           C  
ATOM   4086  CG  LYS B 207     -17.095 -29.242  13.015  1.00 32.06           C  
ATOM   4087  CD  LYS B 207     -15.645 -29.423  13.470  1.00 37.87           C  
ATOM   4088  CE  LYS B 207     -15.519 -30.076  14.835  1.00 40.23           C  
ATOM   4089  NZ  LYS B 207     -16.723 -29.841  15.690  1.00 41.71           N  
ATOM   4090  N   GLU B 208     -17.354 -26.173  10.547  1.00 21.68           N  
ATOM   4091  CA  GLU B 208     -16.981 -24.791  10.821  1.00 22.57           C  
ATOM   4092  C   GLU B 208     -18.154 -23.814  10.698  1.00 24.29           C  
ATOM   4093  O   GLU B 208     -18.020 -22.657  11.105  1.00 23.38           O  
ATOM   4094  CB  GLU B 208     -15.863 -24.342   9.873  1.00 20.44           C  
ATOM   4095  CG  GLU B 208     -14.506 -24.966  10.127  1.00 19.21           C  
ATOM   4096  CD  GLU B 208     -13.698 -25.173   8.865  1.00 18.33           C  
ATOM   4097  OE1 GLU B 208     -12.723 -25.965   8.930  1.00 18.25           O  
ATOM   4098  OE2 GLU B 208     -14.028 -24.548   7.821  1.00 16.49           O  
ATOM   4099  N   GLN B 209     -19.286 -24.232  10.132  1.00 25.44           N  
ATOM   4100  CA  GLN B 209     -20.378 -23.298   9.902  1.00 26.40           C  
ATOM   4101  C   GLN B 209     -21.679 -23.754  10.538  1.00 24.13           C  
ATOM   4102  O   GLN B 209     -22.717 -23.112  10.328  1.00 24.27           O  
ATOM   4103  CB  GLN B 209     -20.566 -23.060   8.401  1.00 29.34           C  
ATOM   4104  CG  GLN B 209     -19.537 -22.100   7.791  1.00 33.81           C  
ATOM   4105  CD  GLN B 209     -18.833 -22.657   6.558  1.00 41.10           C  
ATOM   4106  OE1 GLN B 209     -19.393 -22.664   5.453  1.00 47.60           O  
ATOM   4107  NE2 GLN B 209     -17.593 -23.127   6.735  1.00 46.09           N  
ATOM   4108  N   SER B 210     -21.651 -24.836  11.317  1.00 24.87           N  
ATOM   4109  CA  SER B 210     -22.861 -25.289  11.992  1.00 23.57           C  
ATOM   4110  C   SER B 210     -22.591 -25.464  13.489  1.00 23.63           C  
ATOM   4111  O   SER B 210     -21.489 -25.156  13.963  1.00 22.43           O  
ATOM   4112  CB  SER B 210     -23.359 -26.596  11.377  1.00 22.88           C  
ATOM   4113  OG  SER B 210     -22.758 -27.706  12.016  1.00 20.67           O  
ATOM   4114  N   ASN B 211     -23.569 -26.020  14.200  1.00 24.53           N  
ATOM   4115  CA  ASN B 211     -23.478 -26.200  15.671  1.00 24.46           C  
ATOM   4116  C   ASN B 211     -23.091 -27.644  16.047  1.00 25.20           C  
ATOM   4117  O   ASN B 211     -23.094 -27.959  17.243  1.00 23.70           O  
ATOM   4118  CB  ASN B 211     -24.780 -25.743  16.314  1.00 25.27           C  
ATOM   4119  CG  ASN B 211     -25.056 -24.277  16.067  1.00 26.74           C  
ATOM   4120  OD1 ASN B 211     -24.155 -23.449  16.172  1.00 24.84           O  
ATOM   4121  ND2 ASN B 211     -26.298 -23.951  15.740  1.00 28.42           N  
ATOM   4122  N   ILE B 212     -22.741 -28.480  15.067  1.00 25.85           N  
ATOM   4123  CA  ILE B 212     -22.270 -29.870  15.327  1.00 24.92           C  
ATOM   4124  C   ILE B 212     -20.906 -29.861  16.048  1.00 27.34           C  
ATOM   4125  O   ILE B 212     -20.061 -29.027  15.739  1.00 25.55           O  
ATOM   4126  CB  ILE B 212     -22.228 -30.720  14.033  1.00 23.87           C  
ATOM   4127  CG1 ILE B 212     -22.320 -32.216  14.337  1.00 23.47           C  
ATOM   4128  CG2 ILE B 212     -21.012 -30.397  13.165  1.00 21.99           C  
ATOM   4129  CD1 ILE B 212     -23.735 -32.730  14.486  1.00 23.50           C  
ATOM   4130  N   GLU B 213     -20.713 -30.771  16.980  1.00 28.17           N  
ATOM   4131  CA  GLU B 213     -19.448 -30.859  17.723  1.00 32.29           C  
ATOM   4132  C   GLU B 213     -18.682 -32.136  17.323  1.00 31.58           C  
ATOM   4133  O   GLU B 213     -17.474 -32.192  17.569  1.00 32.52           O  
ATOM   4134  CB  GLU B 213     -19.757 -30.794  19.216  1.00 36.50           C  
ATOM   4135  CG  GLU B 213     -21.089 -30.128  19.532  1.00 40.11           C  
ATOM   4136  CD  GLU B 213     -21.221 -29.637  20.957  1.00 45.06           C  
ATOM   4137  OE1 GLU B 213     -21.678 -28.488  21.139  1.00 47.32           O  
ATOM   4138  OE2 GLU B 213     -20.858 -30.399  21.873  1.00 51.13           O  
ATOM   4139  N   HIS B 214     -19.362 -33.103  16.715  1.00 30.41           N  
ATOM   4140  CA  HIS B 214     -18.724 -34.382  16.335  1.00 27.70           C  
ATOM   4141  C   HIS B 214     -18.989 -34.731  14.862  1.00 26.55           C  
ATOM   4142  O   HIS B 214     -20.157 -34.768  14.478  1.00 24.50           O  
ATOM   4143  CB  HIS B 214     -19.169 -35.445  17.337  1.00 31.24           C  
ATOM   4144  CG  HIS B 214     -18.929 -35.050  18.749  1.00 34.23           C  
ATOM   4145  ND1 HIS B 214     -17.659 -34.877  19.259  1.00 37.44           N  
ATOM   4146  CD2 HIS B 214     -19.768 -34.763  19.739  1.00 36.86           C  
ATOM   4147  CE1 HIS B 214     -17.752 -34.515  20.525  1.00 36.85           C  
ATOM   4148  NE2 HIS B 214     -19.023 -34.439  20.835  1.00 38.25           N  
ATOM   4149  N   ILE B 215     -17.917 -34.966  14.111  1.00 24.44           N  
ATOM   4150  CA  ILE B 215     -18.039 -35.301  12.665  1.00 23.88           C  
ATOM   4151  C   ILE B 215     -17.209 -36.543  12.326  1.00 21.88           C  
ATOM   4152  O   ILE B 215     -16.192 -36.774  12.980  1.00 23.24           O  
ATOM   4153  CB  ILE B 215     -17.654 -34.115  11.754  1.00 25.83           C  
ATOM   4154  CG1 ILE B 215     -16.286 -33.540  12.089  1.00 25.56           C  
ATOM   4155  CG2 ILE B 215     -18.742 -33.040  11.754  1.00 26.07           C  
ATOM   4156  CD1 ILE B 215     -15.543 -33.010  10.877  1.00 26.64           C  
ATOM   4157  N   ALA B 216     -17.651 -37.295  11.333  1.00 21.09           N  
ATOM   4158  CA  ALA B 216     -16.917 -38.473  10.841  1.00 21.19           C  
ATOM   4159  C   ALA B 216     -17.292 -38.678   9.370  1.00 21.14           C  
ATOM   4160  O   ALA B 216     -18.453 -38.448   9.006  1.00 20.51           O  
ATOM   4161  CB  ALA B 216     -17.234 -39.684  11.665  1.00 22.11           C  
ATOM   4162  N   ILE B 217     -16.326 -39.086   8.555  1.00 19.29           N  
ATOM   4163  CA  ILE B 217     -16.557 -39.260   7.099  1.00 18.91           C  
ATOM   4164  C   ILE B 217     -16.731 -40.757   6.801  1.00 19.52           C  
ATOM   4165  O   ILE B 217     -16.081 -41.566   7.463  1.00 18.03           O  
ATOM   4166  CB  ILE B 217     -15.450 -38.576   6.276  1.00 19.19           C  
ATOM   4167  CG1 ILE B 217     -14.087 -39.208   6.501  1.00 20.71           C  
ATOM   4168  CG2 ILE B 217     -15.425 -37.075   6.549  1.00 19.21           C  
ATOM   4169  CD1 ILE B 217     -13.353 -39.547   5.221  1.00 22.24           C  
ATOM   4170  N   GLY B 218     -17.651 -41.090   5.896  1.00 18.21           N  
ATOM   4171  CA  GLY B 218     -17.917 -42.487   5.536  1.00 16.70           C  
ATOM   4172  C   GLY B 218     -18.233 -42.682   4.072  1.00 16.33           C  
ATOM   4173  O   GLY B 218     -18.513 -41.703   3.388  1.00 16.25           O  
ATOM   4174  N   TRP B 219     -18.197 -43.927   3.618  1.00 15.47           N  
ATOM   4175  CA  TRP B 219     -18.547 -44.256   2.219  1.00 17.43           C  
ATOM   4176  C   TRP B 219     -19.748 -45.202   2.201  1.00 16.20           C  
ATOM   4177  O   TRP B 219     -20.011 -45.834   3.217  1.00 18.32           O  
ATOM   4178  CB  TRP B 219     -17.330 -44.795   1.453  1.00 17.38           C  
ATOM   4179  CG  TRP B 219     -16.139 -43.881   1.527  1.00 17.33           C  
ATOM   4180  CD1 TRP B 219     -15.099 -43.957   2.402  1.00 18.05           C  
ATOM   4181  CD2 TRP B 219     -15.884 -42.732   0.696  1.00 17.66           C  
ATOM   4182  NE1 TRP B 219     -14.212 -42.944   2.171  1.00 17.92           N  
ATOM   4183  CE2 TRP B 219     -14.665 -42.175   1.133  1.00 18.21           C  
ATOM   4184  CE3 TRP B 219     -16.559 -42.126  -0.367  1.00 17.71           C  
ATOM   4185  CZ2 TRP B 219     -14.110 -41.044   0.541  1.00 17.66           C  
ATOM   4186  CZ3 TRP B 219     -16.010 -41.007  -0.945  1.00 16.97           C  
ATOM   4187  CH2 TRP B 219     -14.800 -40.478  -0.504  1.00 17.87           C  
ATOM   4188  N   GLN B 220     -20.489 -45.222   1.096  1.00 15.54           N  
ATOM   4189  CA  GLN B 220     -21.669 -46.070   0.998  1.00 13.99           C  
ATOM   4190  C   GLN B 220     -21.881 -46.508  -0.443  1.00 14.64           C  
ATOM   4191  O   GLN B 220     -21.242 -46.001  -1.373  1.00 13.71           O  
ATOM   4192  CB  GLN B 220     -22.928 -45.367   1.531  1.00 13.96           C  
ATOM   4193  CG  GLN B 220     -23.336 -44.065   0.787  1.00 14.28           C  
ATOM   4194  CD  GLN B 220     -24.486 -43.324   1.497  1.00 14.94           C  
ATOM   4195  OE1 GLN B 220     -24.272 -42.661   2.517  1.00 14.96           O  
ATOM   4196  NE2 GLN B 220     -25.715 -43.466   0.977  1.00 16.42           N  
ATOM   4197  N   SER B 221     -22.760 -47.519  -0.593  1.00 16.92           N  
ATOM   4198  CA  SER B 221     -23.336 -47.955  -1.870  1.00 18.45           C  
ATOM   4199  C   SER B 221     -22.307 -48.568  -2.811  1.00 22.44           C  
ATOM   4200  O   SER B 221     -22.492 -48.531  -4.033  1.00 22.96           O  
ATOM   4201  CB  SER B 221     -24.060 -46.826  -2.581  1.00 17.88           C  
ATOM   4202  OG  SER B 221     -24.952 -46.234  -1.677  1.00 16.77           O  
ATOM   4203  N   GLU B 222     -21.281 -49.212  -2.260  1.00 27.92           N  
ATOM   4204  CA  GLU B 222     -20.208 -49.799  -3.080  1.00 34.96           C  
ATOM   4205  C   GLU B 222     -20.776 -50.838  -4.049  1.00 39.24           C  
ATOM   4206  O   GLU B 222     -21.692 -51.583  -3.688  1.00 36.62           O  
ATOM   4207  CB  GLU B 222     -19.120 -50.422  -2.201  1.00 37.07           C  
ATOM   4208  CG  GLU B 222     -19.456 -51.797  -1.630  1.00 42.09           C  
ATOM   4209  CD  GLU B 222     -18.665 -52.171  -0.392  1.00 50.26           C  
ATOM   4210  OE1 GLU B 222     -19.236 -52.050   0.712  1.00 57.40           O  
ATOM   4211  OE2 GLU B 222     -17.494 -52.593  -0.533  1.00 53.93           O  
ATOM   4212  N   GLY B 223     -20.185 -50.907  -5.262  1.00 45.40           N  
ATOM   4213  CA  GLY B 223     -20.534 -51.953  -6.226  1.00 48.26           C  
ATOM   4214  C   GLY B 223     -19.747 -53.220  -5.890  1.00 56.62           C  
ATOM   4215  O   GLY B 223     -19.003 -53.204  -4.904  1.00 51.44           O  
ATOM   4216  N   ASN B 224     -19.922 -54.292  -6.665  1.00 66.26           N  
ATOM   4217  CA  ASN B 224     -19.163 -55.540  -6.465  1.00 70.27           C  
ATOM   4218  C   ASN B 224     -18.499 -55.892  -7.800  1.00 74.97           C  
ATOM   4219  O   ASN B 224     -18.964 -56.836  -8.460  1.00 74.57           O  
ATOM   4220  CB  ASN B 224     -19.999 -56.692  -5.935  1.00 72.33           C  
ATOM   4221  CG  ASN B 224     -19.185 -57.958  -5.756  1.00 75.17           C  
ATOM   4222  OD1 ASN B 224     -19.644 -59.037  -6.111  1.00 69.45           O  
ATOM   4223  ND2 ASN B 224     -17.983 -57.825  -5.213  1.00 77.25           N  
ATOM   4224  N   THR B 225     -17.475 -55.135  -8.186  1.00 76.44           N  
ATOM   4225  CA  THR B 225     -16.855 -55.310  -9.491  1.00 77.09           C  
ATOM   4226  C   THR B 225     -15.742 -56.327  -9.410  1.00 71.95           C  
ATOM   4227  O   THR B 225     -15.085 -56.573 -10.425  1.00 71.32           O  
ATOM   4228  CB  THR B 225     -16.296 -53.964  -9.927  1.00 79.36           C  
ATOM   4229  OG1 THR B 225     -17.145 -52.995  -9.313  1.00 80.14           O  
ATOM   4230  CG2 THR B 225     -16.292 -53.768 -11.430  1.00 79.81           C  
ATOM   4231  N   GLY B 226     -15.551 -56.930  -8.249  1.00 64.88           N  
ATOM   4232  CA  GLY B 226     -14.379 -57.777  -8.078  1.00 59.71           C  
ATOM   4233  C   GLY B 226     -13.160 -56.873  -7.919  1.00 59.67           C  
ATOM   4234  O   GLY B 226     -12.065 -57.312  -8.259  1.00 66.02           O  
ATOM   4235  N   THR B 227     -13.375 -55.639  -7.465  1.00 56.59           N  
ATOM   4236  CA  THR B 227     -12.278 -54.725  -7.156  1.00 52.12           C  
ATOM   4237  C   THR B 227     -12.460 -54.309  -5.720  1.00 46.44           C  
ATOM   4238  O   THR B 227     -13.586 -54.373  -5.239  1.00 46.12           O  
ATOM   4239  CB  THR B 227     -12.340 -53.512  -8.076  1.00 53.17           C  
ATOM   4240  OG1 THR B 227     -11.233 -52.667  -7.793  1.00 53.95           O  
ATOM   4241  CG2 THR B 227     -13.602 -52.692  -7.878  1.00 54.85           C  
ATOM   4242  N   PRO B 228     -11.408 -53.941  -4.982  1.00 41.95           N  
ATOM   4243  CA  PRO B 228     -11.630 -53.391  -3.662  1.00 38.67           C  
ATOM   4244  C   PRO B 228     -12.195 -51.951  -3.728  1.00 35.51           C  
ATOM   4245  O   PRO B 228     -11.854 -51.205  -4.641  1.00 33.84           O  
ATOM   4246  CB  PRO B 228     -10.241 -53.505  -3.037  1.00 37.46           C  
ATOM   4247  CG  PRO B 228      -9.463 -54.409  -3.968  1.00 37.21           C  
ATOM   4248  CD  PRO B 228     -10.018 -54.134  -5.336  1.00 37.96           C  
ATOM   4249  N   TRP B 229     -13.079 -51.596  -2.784  1.00 34.36           N  
ATOM   4250  CA  TRP B 229     -13.738 -50.269  -2.752  1.00 32.67           C  
ATOM   4251  C   TRP B 229     -13.330 -49.466  -1.527  1.00 29.98           C  
ATOM   4252  O   TRP B 229     -13.045 -50.063  -0.493  1.00 29.62           O  
ATOM   4253  CB  TRP B 229     -15.261 -50.425  -2.782  1.00 34.86           C  
ATOM   4254  CG  TRP B 229     -15.802 -50.896  -4.105  1.00 36.88           C  
ATOM   4255  CD1 TRP B 229     -15.671 -52.138  -4.651  1.00 39.80           C  
ATOM   4256  CD2 TRP B 229     -16.559 -50.122  -5.059  1.00 37.32           C  
ATOM   4257  NE1 TRP B 229     -16.281 -52.190  -5.870  1.00 41.54           N  
ATOM   4258  CE2 TRP B 229     -16.836 -50.971  -6.150  1.00 38.97           C  
ATOM   4259  CE3 TRP B 229     -17.029 -48.809  -5.097  1.00 36.08           C  
ATOM   4260  CZ2 TRP B 229     -17.553 -50.541  -7.263  1.00 39.04           C  
ATOM   4261  CZ3 TRP B 229     -17.741 -48.387  -6.196  1.00 35.09           C  
ATOM   4262  CH2 TRP B 229     -17.994 -49.238  -7.263  1.00 37.14           C  
ATOM   4263  N   LEU B 230     -13.339 -48.142  -1.652  1.00 28.00           N  
ATOM   4264  CA  LEU B 230     -13.010 -47.240  -0.529  1.00 26.82           C  
ATOM   4265  C   LEU B 230     -13.883 -47.435   0.710  1.00 23.11           C  
ATOM   4266  O   LEU B 230     -15.092 -47.622   0.573  1.00 22.45           O  
ATOM   4267  CB  LEU B 230     -13.074 -45.771  -0.944  1.00 29.53           C  
ATOM   4268  CG  LEU B 230     -12.223 -44.820  -0.095  1.00 32.33           C  
ATOM   4269  CD1 LEU B 230     -10.896 -45.469   0.294  1.00 30.31           C  
ATOM   4270  CD2 LEU B 230     -11.990 -43.524  -0.831  1.00 35.53           C  
ATOM   4271  N   GLY B 231     -13.253 -47.317   1.870  1.00 20.52           N  
ATOM   4272  CA  GLY B 231     -13.929 -47.435   3.147  1.00 18.84           C  
ATOM   4273  C   GLY B 231     -13.326 -46.476   4.142  1.00 19.22           C  
ATOM   4274  O   GLY B 231     -12.316 -45.868   3.781  1.00 19.57           O  
ATOM   4275  N   PRO B 232     -13.908 -46.280   5.347  1.00 18.45           N  
ATOM   4276  CA  PRO B 232     -14.942 -47.182   5.854  1.00 19.67           C  
ATOM   4277  C   PRO B 232     -16.420 -47.029   5.367  1.00 22.39           C  
ATOM   4278  O   PRO B 232     -16.864 -45.947   4.972  1.00 23.14           O  
ATOM   4279  CB  PRO B 232     -14.826 -46.829   7.324  1.00 18.41           C  
ATOM   4280  CG  PRO B 232     -14.611 -45.340   7.328  1.00 19.02           C  
ATOM   4281  CD  PRO B 232     -13.595 -45.170   6.221  1.00 18.47           C  
ATOM   4282  N   ASP B 233     -17.167 -48.138   5.368  1.00 23.97           N  
ATOM   4283  CA  ASP B 233     -18.600 -48.103   4.979  1.00 23.34           C  
ATOM   4284  C   ASP B 233     -19.447 -47.566   6.119  1.00 25.03           C  
ATOM   4285  O   ASP B 233     -19.145 -47.869   7.269  1.00 26.24           O  
ATOM   4286  CB  ASP B 233     -19.177 -49.429   4.543  1.00 22.67           C  
ATOM   4287  CG  ASP B 233     -20.606 -49.366   4.008  1.00 25.47           C  
ATOM   4288  OD1 ASP B 233     -20.767 -49.080   2.809  1.00 24.14           O  
ATOM   4289  OD2 ASP B 233     -21.534 -49.585   4.802  1.00 24.19           O  
ATOM   4290  N   VAL B 234     -20.513 -46.854   5.766  1.00 24.09           N  
ATOM   4291  CA  VAL B 234     -21.349 -46.214   6.782  1.00 23.86           C  
ATOM   4292  C   VAL B 234     -21.831 -47.231   7.814  1.00 23.39           C  
ATOM   4293  O   VAL B 234     -21.868 -46.938   9.019  1.00 22.68           O  
ATOM   4294  CB  VAL B 234     -22.532 -45.465   6.136  1.00 25.66           C  
ATOM   4295  CG1 VAL B 234     -22.082 -44.103   5.598  1.00 25.47           C  
ATOM   4296  CG2 VAL B 234     -23.198 -46.300   5.031  1.00 26.35           C  
ATOM   4297  N   GLN B 235     -22.200 -48.436   7.370  1.00 23.27           N  
ATOM   4298  CA  GLN B 235     -22.635 -49.450   8.327  1.00 25.62           C  
ATOM   4299  C   GLN B 235     -21.538 -49.731   9.344  1.00 26.59           C  
ATOM   4300  O   GLN B 235     -21.719 -49.517  10.550  1.00 30.43           O  
ATOM   4301  CB  GLN B 235     -23.050 -50.740   7.613  1.00 26.61           C  
ATOM   4302  CG  GLN B 235     -24.473 -50.707   7.113  1.00 26.53           C  
ATOM   4303  CD  GLN B 235     -24.685 -51.580   5.909  1.00 27.22           C  
ATOM   4304  OE1 GLN B 235     -25.570 -52.437   5.910  1.00 34.14           O  
ATOM   4305  NE2 GLN B 235     -23.892 -51.359   4.865  1.00 24.21           N  
ATOM   4306  N   ASP B 236     -20.375 -50.168   8.865  1.00 26.04           N  
ATOM   4307  CA  ASP B 236     -19.269 -50.457   9.768  1.00 27.07           C  
ATOM   4308  C   ASP B 236     -18.850 -49.221  10.554  1.00 24.40           C  
ATOM   4309  O   ASP B 236     -18.540 -49.314  11.747  1.00 27.94           O  
ATOM   4310  CB  ASP B 236     -18.094 -51.033   8.983  1.00 28.27           C  
ATOM   4311  CG  ASP B 236     -18.477 -52.302   8.255  1.00 31.10           C  
ATOM   4312  OD1 ASP B 236     -19.281 -53.063   8.838  1.00 35.11           O  
ATOM   4313  OD2 ASP B 236     -17.986 -52.525   7.118  1.00 32.84           O  
ATOM   4314  N   LEU B 237     -18.874 -48.050   9.910  1.00 25.29           N  
ATOM   4315  CA  LEU B 237     -18.458 -46.821  10.579  1.00 22.75           C  
ATOM   4316  C   LEU B 237     -19.373 -46.504  11.753  1.00 25.43           C  
ATOM   4317  O   LEU B 237     -18.897 -46.124  12.832  1.00 25.83           O  
ATOM   4318  CB  LEU B 237     -18.444 -45.658   9.589  1.00 22.59           C  
ATOM   4319  CG  LEU B 237     -18.217 -44.232  10.146  1.00 22.65           C  
ATOM   4320  CD1 LEU B 237     -16.728 -43.970  10.474  1.00 22.98           C  
ATOM   4321  CD2 LEU B 237     -18.749 -43.151   9.189  1.00 22.08           C  
ATOM   4322  N   THR B 238     -20.690 -46.649  11.558  1.00 26.47           N  
ATOM   4323  CA  THR B 238     -21.636 -46.403  12.638  1.00 26.01           C  
ATOM   4324  C   THR B 238     -21.317 -47.270  13.851  1.00 29.08           C  
ATOM   4325  O   THR B 238     -21.157 -46.753  14.963  1.00 28.55           O  
ATOM   4326  CB  THR B 238     -23.068 -46.677  12.166  1.00 24.64           C  
ATOM   4327  OG1 THR B 238     -23.373 -45.841  11.050  1.00 21.33           O  
ATOM   4328  CG2 THR B 238     -24.042 -46.420  13.282  1.00 25.57           C  
ATOM   4329  N   ARG B 239     -21.213 -48.594  13.646  1.00 32.16           N  
ATOM   4330  CA  ARG B 239     -20.903 -49.500  14.747  1.00 35.23           C  
ATOM   4331  C   ARG B 239     -19.601 -49.092  15.422  1.00 33.15           C  
ATOM   4332  O   ARG B 239     -19.536 -48.922  16.648  1.00 31.34           O  
ATOM   4333  CB  ARG B 239     -20.798 -50.949  14.260  1.00 39.99           C  
ATOM   4334  CG  ARG B 239     -22.028 -51.468  13.545  1.00 42.63           C  
ATOM   4335  CD  ARG B 239     -22.173 -52.971  13.661  1.00 44.83           C  
ATOM   4336  NE  ARG B 239     -23.430 -53.445  13.079  1.00 48.75           N  
ATOM   4337  CZ  ARG B 239     -24.561 -53.669  13.760  1.00 45.28           C  
ATOM   4338  NH1 ARG B 239     -24.603 -53.469  15.071  1.00 45.33           N  
ATOM   4339  NH2 ARG B 239     -25.645 -54.107  13.128  1.00 41.99           N  
ATOM   4340  N   ASP B 240     -18.554 -48.901  14.621  1.00 31.57           N  
ATOM   4341  CA  ASP B 240     -17.287 -48.479  15.195  1.00 33.82           C  
ATOM   4342  C   ASP B 240     -17.447 -47.184  15.981  1.00 35.74           C  
ATOM   4343  O   ASP B 240     -16.941 -47.062  17.102  1.00 37.74           O  
ATOM   4344  CB  ASP B 240     -16.235 -48.317  14.106  1.00 37.29           C  
ATOM   4345  CG  ASP B 240     -14.822 -48.553  14.629  1.00 45.02           C  
ATOM   4346  OD1 ASP B 240     -14.518 -49.724  14.983  1.00 46.90           O  
ATOM   4347  OD2 ASP B 240     -14.032 -47.575  14.697  1.00 45.00           O  
ATOM   4348  N   LEU B 241     -18.176 -46.217  15.420  1.00 37.66           N  
ATOM   4349  CA  LEU B 241     -18.320 -44.931  16.097  1.00 38.63           C  
ATOM   4350  C   LEU B 241     -19.020 -45.088  17.444  1.00 37.04           C  
ATOM   4351  O   LEU B 241     -18.682 -44.400  18.415  1.00 32.61           O  
ATOM   4352  CB  LEU B 241     -19.080 -43.945  15.207  1.00 39.39           C  
ATOM   4353  CG  LEU B 241     -18.252 -43.115  14.219  1.00 39.53           C  
ATOM   4354  CD1 LEU B 241     -19.123 -42.071  13.517  1.00 39.36           C  
ATOM   4355  CD2 LEU B 241     -17.087 -42.438  14.921  1.00 40.43           C  
ATOM   4356  N   TYR B 242     -19.986 -46.006  17.526  1.00 38.93           N  
ATOM   4357  CA  TYR B 242     -20.723 -46.185  18.771  1.00 40.69           C  
ATOM   4358  C   TYR B 242     -19.865 -46.860  19.838  1.00 42.02           C  
ATOM   4359  O   TYR B 242     -19.837 -46.416  20.992  1.00 37.68           O  
ATOM   4360  CB  TYR B 242     -22.001 -46.983  18.512  1.00 40.86           C  
ATOM   4361  CG  TYR B 242     -22.819 -47.265  19.755  1.00 45.17           C  
ATOM   4362  CD1 TYR B 242     -23.652 -46.292  20.294  1.00 47.78           C  
ATOM   4363  CD2 TYR B 242     -22.765 -48.512  20.385  1.00 45.90           C  
ATOM   4364  CE1 TYR B 242     -24.410 -46.546  21.432  1.00 49.20           C  
ATOM   4365  CE2 TYR B 242     -23.512 -48.773  21.519  1.00 47.17           C  
ATOM   4366  CZ  TYR B 242     -24.335 -47.789  22.043  1.00 49.16           C  
ATOM   4367  OH  TYR B 242     -25.087 -48.037  23.166  1.00 55.47           O  
ATOM   4368  N   GLU B 243     -19.157 -47.931  19.480  1.00 44.20           N  
ATOM   4369  CA  GLU B 243     -18.324 -48.603  20.469  1.00 47.96           C  
ATOM   4370  C   GLU B 243     -17.231 -47.694  21.028  1.00 45.87           C  
ATOM   4371  O   GLU B 243     -16.781 -47.917  22.154  1.00 45.14           O  
ATOM   4372  CB  GLU B 243     -17.711 -49.872  19.871  1.00 54.56           C  
ATOM   4373  CG  GLU B 243     -18.767 -50.853  19.373  1.00 64.85           C  
ATOM   4374  CD  GLU B 243     -19.178 -51.892  20.415  1.00 73.61           C  
ATOM   4375  OE1 GLU B 243     -20.291 -52.449  20.299  1.00 73.53           O  
ATOM   4376  OE2 GLU B 243     -18.377 -52.156  21.338  1.00 79.15           O  
ATOM   4377  N   LYS B 244     -16.819 -46.659  20.290  1.00 45.53           N  
ATOM   4378  CA  LYS B 244     -15.783 -45.762  20.794  1.00 44.60           C  
ATOM   4379  C   LYS B 244     -16.338 -44.606  21.627  1.00 45.09           C  
ATOM   4380  O   LYS B 244     -15.706 -44.198  22.604  1.00 45.48           O  
ATOM   4381  CB  LYS B 244     -14.955 -45.187  19.640  1.00 47.29           C  
ATOM   4382  CG  LYS B 244     -14.119 -46.201  18.892  1.00 47.96           C  
ATOM   4383  CD  LYS B 244     -13.262 -45.561  17.828  1.00 50.93           C  
ATOM   4384  CE  LYS B 244     -12.296 -46.532  17.189  1.00 56.25           C  
ATOM   4385  NZ  LYS B 244     -11.284 -47.053  18.138  1.00 59.41           N  
ATOM   4386  N   HIS B 245     -17.495 -44.051  21.258  1.00 44.88           N  
ATOM   4387  CA  HIS B 245     -18.026 -42.882  21.952  1.00 41.31           C  
ATOM   4388  C   HIS B 245     -19.481 -43.012  22.390  1.00 40.46           C  
ATOM   4389  O   HIS B 245     -19.975 -42.111  23.075  1.00 40.98           O  
ATOM   4390  CB  HIS B 245     -17.883 -41.625  21.073  1.00 40.77           C  
ATOM   4391  CG  HIS B 245     -16.540 -41.492  20.431  1.00 39.41           C  
ATOM   4392  ND1 HIS B 245     -15.460 -40.925  21.073  1.00 38.99           N  
ATOM   4393  CD2 HIS B 245     -16.092 -41.872  19.209  1.00 41.13           C  
ATOM   4394  CE1 HIS B 245     -14.408 -40.956  20.271  1.00 39.91           C  
ATOM   4395  NE2 HIS B 245     -14.766 -41.520  19.134  1.00 41.96           N  
ATOM   4396  N   GLN B 246     -20.175 -44.092  22.016  1.00 43.55           N  
ATOM   4397  CA  GLN B 246     -21.551 -44.357  22.440  1.00 46.31           C  
ATOM   4398  C   GLN B 246     -22.466 -43.171  22.149  1.00 45.53           C  
ATOM   4399  O   GLN B 246     -23.224 -42.707  23.010  1.00 47.18           O  
ATOM   4400  CB  GLN B 246     -21.605 -44.743  23.917  1.00 48.93           C  
ATOM   4401  CG  GLN B 246     -21.026 -46.120  24.188  1.00 52.36           C  
ATOM   4402  CD  GLN B 246     -19.958 -46.100  25.257  1.00 56.97           C  
ATOM   4403  OE1 GLN B 246     -20.134 -45.521  26.329  1.00 61.10           O  
ATOM   4404  NE2 GLN B 246     -18.830 -46.740  24.979  1.00 54.92           N  
ATOM   4405  N   TYR B 247     -22.385 -42.676  20.914  1.00 40.89           N  
ATOM   4406  CA  TYR B 247     -23.247 -41.587  20.483  1.00 36.86           C  
ATOM   4407  C   TYR B 247     -24.712 -42.009  20.576  1.00 35.41           C  
ATOM   4408  O   TYR B 247     -25.075 -43.130  20.224  1.00 33.91           O  
ATOM   4409  CB  TYR B 247     -22.901 -41.173  19.051  1.00 35.30           C  
ATOM   4410  CG  TYR B 247     -21.534 -40.518  18.886  1.00 31.83           C  
ATOM   4411  CD1 TYR B 247     -21.238 -39.308  19.506  1.00 31.37           C  
ATOM   4412  CD2 TYR B 247     -20.546 -41.103  18.098  1.00 30.52           C  
ATOM   4413  CE1 TYR B 247     -19.995 -38.699  19.351  1.00 29.60           C  
ATOM   4414  CE2 TYR B 247     -19.296 -40.501  17.935  1.00 29.56           C  
ATOM   4415  CZ  TYR B 247     -19.029 -39.301  18.566  1.00 29.51           C  
ATOM   4416  OH  TYR B 247     -17.804 -38.695  18.422  1.00 28.96           O  
ATOM   4417  N   LYS B 248     -25.548 -41.104  21.095  1.00 36.34           N  
ATOM   4418  CA  LYS B 248     -26.975 -41.377  21.196  1.00 35.57           C  
ATOM   4419  C   LYS B 248     -27.710 -40.983  19.920  1.00 36.42           C  
ATOM   4420  O   LYS B 248     -28.804 -41.495  19.648  1.00 38.59           O  
ATOM   4421  CB  LYS B 248     -27.585 -40.611  22.366  1.00 37.85           C  
ATOM   4422  CG  LYS B 248     -26.720 -40.578  23.610  1.00 42.86           C  
ATOM   4423  CD  LYS B 248     -27.016 -39.344  24.451  1.00 48.15           C  
ATOM   4424  CE  LYS B 248     -26.970 -39.617  25.947  1.00 48.97           C  
ATOM   4425  NZ  LYS B 248     -27.587 -38.475  26.697  1.00 50.82           N  
ATOM   4426  N   ASN B 249     -27.121 -40.046  19.188  1.00 34.68           N  
ATOM   4427  CA  ASN B 249     -27.768 -39.501  17.984  1.00 30.08           C  
ATOM   4428  C   ASN B 249     -26.796 -39.556  16.802  1.00 27.30           C  
ATOM   4429  O   ASN B 249     -25.672 -39.069  16.926  1.00 25.40           O  
ATOM   4430  CB  ASN B 249     -28.328 -38.105  18.238  1.00 29.11           C  
ATOM   4431  CG  ASN B 249     -29.325 -38.086  19.372  1.00 30.05           C  
ATOM   4432  OD1 ASN B 249     -30.437 -38.596  19.228  1.00 29.53           O  
ATOM   4433  ND2 ASN B 249     -28.944 -37.514  20.503  1.00 29.58           N  
ATOM   4434  N   PHE B 250     -27.229 -40.189  15.726  1.00 26.36           N  
ATOM   4435  CA  PHE B 250     -26.439 -40.225  14.489  1.00 26.00           C  
ATOM   4436  C   PHE B 250     -27.187 -39.397  13.432  1.00 24.46           C  
ATOM   4437  O   PHE B 250     -28.307 -39.740  13.066  1.00 26.79           O  
ATOM   4438  CB  PHE B 250     -26.229 -41.700  14.127  1.00 25.66           C  
ATOM   4439  CG  PHE B 250     -25.045 -42.394  14.780  1.00 28.03           C  
ATOM   4440  CD1 PHE B 250     -25.150 -42.941  16.055  1.00 28.74           C  
ATOM   4441  CD2 PHE B 250     -23.838 -42.521  14.109  1.00 27.56           C  
ATOM   4442  CE1 PHE B 250     -24.074 -43.581  16.639  1.00 30.08           C  
ATOM   4443  CE2 PHE B 250     -22.764 -43.161  14.699  1.00 28.92           C  
ATOM   4444  CZ  PHE B 250     -22.883 -43.689  15.964  1.00 30.01           C  
ATOM   4445  N   ILE B 251     -26.599 -38.294  12.983  1.00 22.60           N  
ATOM   4446  CA  ILE B 251     -27.224 -37.547  11.863  1.00 21.42           C  
ATOM   4447  C   ILE B 251     -26.466 -37.928  10.575  1.00 19.48           C  
ATOM   4448  O   ILE B 251     -25.249 -37.869  10.569  1.00 18.49           O  
ATOM   4449  CB  ILE B 251     -27.306 -36.028  12.125  1.00 24.35           C  
ATOM   4450  CG1 ILE B 251     -27.909 -35.710  13.484  1.00 26.54           C  
ATOM   4451  CG2 ILE B 251     -28.054 -35.302  11.006  1.00 24.86           C  
ATOM   4452  CD1 ILE B 251     -27.607 -34.301  13.958  1.00 27.57           C  
ATOM   4453  N   TYR B 252     -27.199 -38.352   9.558  1.00 19.30           N  
ATOM   4454  CA  TYR B 252     -26.595 -38.845   8.307  1.00 19.20           C  
ATOM   4455  C   TYR B 252     -26.816 -37.864   7.163  1.00 18.08           C  
ATOM   4456  O   TYR B 252     -27.935 -37.682   6.728  1.00 16.26           O  
ATOM   4457  CB  TYR B 252     -27.145 -40.222   7.945  1.00 19.95           C  
ATOM   4458  CG  TYR B 252     -26.705 -41.346   8.862  1.00 21.76           C  
ATOM   4459  CD1 TYR B 252     -27.369 -41.587  10.055  1.00 22.82           C  
ATOM   4460  CD2 TYR B 252     -25.630 -42.160   8.524  1.00 21.17           C  
ATOM   4461  CE1 TYR B 252     -26.980 -42.616  10.888  1.00 22.02           C  
ATOM   4462  CE2 TYR B 252     -25.229 -43.186   9.356  1.00 21.15           C  
ATOM   4463  CZ  TYR B 252     -25.911 -43.415  10.536  1.00 20.87           C  
ATOM   4464  OH  TYR B 252     -25.542 -44.419  11.362  1.00 21.63           O  
ATOM   4465  N   THR B 253     -25.735 -37.232   6.730  1.00 16.66           N  
ATOM   4466  CA  THR B 253     -25.764 -36.304   5.589  1.00 15.42           C  
ATOM   4467  C   THR B 253     -25.012 -36.928   4.412  1.00 15.32           C  
ATOM   4468  O   THR B 253     -23.798 -36.849   4.361  1.00 14.95           O  
ATOM   4469  CB  THR B 253     -25.253 -34.911   5.988  1.00 15.10           C  
ATOM   4470  OG1 THR B 253     -23.970 -35.017   6.599  1.00 14.69           O  
ATOM   4471  CG2 THR B 253     -26.244 -34.203   6.891  1.00 16.28           C  
ATOM   4472  N   PRO B 254     -25.718 -37.553   3.458  1.00 16.63           N  
ATOM   4473  CA  PRO B 254     -25.109 -38.152   2.284  1.00 17.16           C  
ATOM   4474  C   PRO B 254     -24.774 -37.074   1.240  1.00 18.16           C  
ATOM   4475  O   PRO B 254     -25.338 -37.125   0.158  1.00 17.26           O  
ATOM   4476  CB  PRO B 254     -26.221 -39.139   1.863  1.00 17.30           C  
ATOM   4477  CG  PRO B 254     -27.231 -39.106   2.977  1.00 17.07           C  
ATOM   4478  CD  PRO B 254     -27.153 -37.687   3.459  1.00 17.53           C  
ATOM   4479  N   VAL B 255     -23.798 -36.211   1.539  1.00 17.33           N  
ATOM   4480  CA  VAL B 255     -23.472 -34.989   0.752  1.00 17.79           C  
ATOM   4481  C   VAL B 255     -23.046 -35.233  -0.710  1.00 17.95           C  
ATOM   4482  O   VAL B 255     -23.271 -34.340  -1.503  1.00 18.82           O  
ATOM   4483  CB  VAL B 255     -22.408 -34.319   1.640  1.00 19.08           C  
ATOM   4484  CG1 VAL B 255     -21.487 -33.416   0.856  1.00 20.88           C  
ATOM   4485  CG2 VAL B 255     -23.042 -33.580   2.811  1.00 18.58           C  
ATOM   4486  N   GLY B 256     -22.507 -36.404  -1.058  1.00 17.79           N  
ATOM   4487  CA  GLY B 256     -22.147 -36.734  -2.442  1.00 16.53           C  
ATOM   4488  C   GLY B 256     -23.345 -36.990  -3.307  1.00 14.09           C  
ATOM   4489  O   GLY B 256     -23.206 -36.926  -4.519  1.00 14.79           O  
ATOM   4490  N   PHE B 257     -24.456 -37.307  -2.671  1.00 14.21           N  
ATOM   4491  CA  PHE B 257     -25.733 -37.535  -3.373  1.00 14.86           C  
ATOM   4492  C   PHE B 257     -26.562 -36.241  -3.376  1.00 15.54           C  
ATOM   4493  O   PHE B 257     -26.413 -35.417  -2.482  1.00 15.03           O  
ATOM   4494  CB  PHE B 257     -26.432 -38.769  -2.781  1.00 15.75           C  
ATOM   4495  CG  PHE B 257     -25.683 -40.086  -2.810  1.00 16.07           C  
ATOM   4496  CD1 PHE B 257     -25.679 -40.878  -3.946  1.00 17.05           C  
ATOM   4497  CD2 PHE B 257     -25.024 -40.543  -1.677  1.00 16.61           C  
ATOM   4498  CE1 PHE B 257     -24.999 -42.088  -3.949  1.00 18.48           C  
ATOM   4499  CE2 PHE B 257     -24.343 -41.746  -1.693  1.00 17.69           C  
ATOM   4500  CZ  PHE B 257     -24.345 -42.522  -2.819  1.00 18.04           C  
ATOM   4501  N   VAL B 258     -27.455 -36.110  -4.354  1.00 17.54           N  
ATOM   4502  CA  VAL B 258     -28.207 -34.884  -4.581  1.00 17.48           C  
ATOM   4503  C   VAL B 258     -29.722 -35.104  -4.559  1.00 18.10           C  
ATOM   4504  O   VAL B 258     -30.471 -34.152  -4.814  1.00 18.24           O  
ATOM   4505  CB  VAL B 258     -27.786 -34.218  -5.904  1.00 16.37           C  
ATOM   4506  CG1 VAL B 258     -26.286 -34.091  -5.947  1.00 17.86           C  
ATOM   4507  CG2 VAL B 258     -28.315 -34.987  -7.102  1.00 15.51           C  
ATOM   4508  N   CYS B 259     -30.201 -36.302  -4.236  1.00 19.55           N  
ATOM   4509  CA  CYS B 259     -31.644 -36.512  -4.208  1.00 23.24           C  
ATOM   4510  C   CYS B 259     -31.973 -37.769  -3.398  1.00 23.96           C  
ATOM   4511  O   CYS B 259     -31.081 -38.489  -2.946  1.00 25.57           O  
ATOM   4512  CB  CYS B 259     -32.214 -36.618  -5.627  1.00 25.18           C  
ATOM   4513  SG  CYS B 259     -31.346 -37.798  -6.673  1.00 33.60           S  
ATOM   4514  N   GLU B 260     -33.270 -38.014  -3.214  1.00 25.71           N  
ATOM   4515  CA  GLU B 260     -33.752 -39.226  -2.561  1.00 27.74           C  
ATOM   4516  C   GLU B 260     -33.862 -40.313  -3.625  1.00 30.25           C  
ATOM   4517  O   GLU B 260     -34.912 -40.519  -4.233  1.00 34.46           O  
ATOM   4518  CB  GLU B 260     -35.109 -39.010  -1.883  1.00 26.88           C  
ATOM   4519  CG  GLU B 260     -35.074 -38.437  -0.474  1.00 24.74           C  
ATOM   4520  CD  GLU B 260     -35.027 -36.923  -0.489  1.00 24.21           C  
ATOM   4521  OE1 GLU B 260     -34.609 -36.309   0.524  1.00 22.49           O  
ATOM   4522  OE2 GLU B 260     -35.396 -36.355  -1.536  1.00 24.13           O  
ATOM   4523  N   HIS B 261     -32.763 -41.015  -3.862  1.00 29.64           N  
ATOM   4524  CA  HIS B 261     -32.798 -42.154  -4.755  1.00 30.92           C  
ATOM   4525  C   HIS B 261     -32.547 -43.423  -3.954  1.00 26.01           C  
ATOM   4526  O   HIS B 261     -32.557 -43.419  -2.709  1.00 21.83           O  
ATOM   4527  CB  HIS B 261     -31.805 -41.963  -5.907  1.00 40.77           C  
ATOM   4528  CG  HIS B 261     -32.384 -41.244  -7.092  1.00 51.63           C  
ATOM   4529  ND1 HIS B 261     -31.607 -40.765  -8.127  1.00 57.69           N  
ATOM   4530  CD2 HIS B 261     -33.661 -40.906  -7.396  1.00 55.26           C  
ATOM   4531  CE1 HIS B 261     -32.382 -40.171  -9.022  1.00 54.86           C  
ATOM   4532  NE2 HIS B 261     -33.632 -40.242  -8.601  1.00 60.76           N  
ATOM   4533  N   LEU B 262     -32.328 -44.524  -4.678  1.00 25.76           N  
ATOM   4534  CA  LEU B 262     -32.163 -45.819  -4.032  1.00 26.66           C  
ATOM   4535  C   LEU B 262     -31.089 -45.762  -2.953  1.00 24.67           C  
ATOM   4536  O   LEU B 262     -31.319 -46.200  -1.819  1.00 24.82           O  
ATOM   4537  CB  LEU B 262     -31.820 -46.875  -5.079  1.00 29.58           C  
ATOM   4538  CG  LEU B 262     -31.473 -48.270  -4.579  1.00 31.93           C  
ATOM   4539  CD1 LEU B 262     -32.770 -49.008  -4.209  1.00 33.84           C  
ATOM   4540  CD2 LEU B 262     -30.690 -49.009  -5.665  1.00 31.19           C  
ATOM   4541  N   GLU B 263     -29.938 -45.155  -3.267  1.00 22.39           N  
ATOM   4542  CA  GLU B 263     -28.785 -45.211  -2.372  1.00 21.89           C  
ATOM   4543  C   GLU B 263     -29.081 -44.537  -1.034  1.00 21.83           C  
ATOM   4544  O   GLU B 263     -28.581 -44.966   0.012  1.00 20.56           O  
ATOM   4545  CB  GLU B 263     -27.574 -44.557  -3.038  1.00 25.27           C  
ATOM   4546  CG  GLU B 263     -27.066 -45.284  -4.281  1.00 28.40           C  
ATOM   4547  CD  GLU B 263     -27.938 -45.063  -5.497  1.00 32.87           C  
ATOM   4548  OE1 GLU B 263     -28.798 -44.132  -5.453  1.00 35.82           O  
ATOM   4549  OE2 GLU B 263     -27.779 -45.835  -6.469  1.00 33.86           O  
ATOM   4550  N   VAL B 264     -29.882 -43.470  -1.047  1.00 22.40           N  
ATOM   4551  CA  VAL B 264     -30.264 -42.810   0.199  1.00 20.32           C  
ATOM   4552  C   VAL B 264     -31.415 -43.561   0.884  1.00 21.38           C  
ATOM   4553  O   VAL B 264     -31.358 -43.851   2.088  1.00 21.93           O  
ATOM   4554  CB  VAL B 264     -30.610 -41.328  -0.065  1.00 19.14           C  
ATOM   4555  CG1 VAL B 264     -31.045 -40.595   1.213  1.00 19.68           C  
ATOM   4556  CG2 VAL B 264     -29.425 -40.613  -0.708  1.00 18.90           C  
ATOM   4557  N   LEU B 265     -32.477 -43.895   0.144  1.00 20.78           N  
ATOM   4558  CA  LEU B 265     -33.643 -44.474   0.814  1.00 21.84           C  
ATOM   4559  C   LEU B 265     -33.356 -45.895   1.319  1.00 23.13           C  
ATOM   4560  O   LEU B 265     -33.776 -46.261   2.425  1.00 23.14           O  
ATOM   4561  CB  LEU B 265     -34.871 -44.442  -0.109  1.00 21.92           C  
ATOM   4562  CG  LEU B 265     -35.427 -43.033  -0.407  1.00 21.71           C  
ATOM   4563  CD1 LEU B 265     -36.283 -42.986  -1.657  1.00 22.22           C  
ATOM   4564  CD2 LEU B 265     -36.182 -42.453   0.778  1.00 20.95           C  
ATOM   4565  N   TYR B 266     -32.602 -46.693   0.562  1.00 24.75           N  
ATOM   4566  CA  TYR B 266     -32.196 -48.003   1.079  1.00 27.14           C  
ATOM   4567  C   TYR B 266     -30.941 -47.946   1.965  1.00 24.43           C  
ATOM   4568  O   TYR B 266     -30.977 -48.361   3.127  1.00 24.04           O  
ATOM   4569  CB  TYR B 266     -31.964 -48.996  -0.062  1.00 32.35           C  
ATOM   4570  CG  TYR B 266     -31.969 -50.432   0.426  1.00 38.43           C  
ATOM   4571  CD1 TYR B 266     -30.813 -51.028   0.912  1.00 39.19           C  
ATOM   4572  CD2 TYR B 266     -33.146 -51.182   0.432  1.00 44.51           C  
ATOM   4573  CE1 TYR B 266     -30.815 -52.332   1.371  1.00 42.30           C  
ATOM   4574  CE2 TYR B 266     -33.164 -52.493   0.892  1.00 46.66           C  
ATOM   4575  CZ  TYR B 266     -31.994 -53.070   1.364  1.00 47.49           C  
ATOM   4576  OH  TYR B 266     -31.997 -54.363   1.827  1.00 53.79           O  
ATOM   4577  N   ASP B 267     -29.814 -47.466   1.428  1.00 24.82           N  
ATOM   4578  CA  ASP B 267     -28.547 -47.662   2.143  1.00 23.62           C  
ATOM   4579  C   ASP B 267     -28.402 -46.763   3.362  1.00 23.27           C  
ATOM   4580  O   ASP B 267     -27.632 -47.102   4.270  1.00 21.69           O  
ATOM   4581  CB  ASP B 267     -27.345 -47.456   1.222  1.00 22.04           C  
ATOM   4582  CG  ASP B 267     -27.472 -48.246  -0.045  1.00 22.09           C  
ATOM   4583  OD1 ASP B 267     -28.117 -49.310  -0.006  1.00 24.46           O  
ATOM   4584  OD2 ASP B 267     -26.953 -47.805  -1.082  1.00 22.60           O  
ATOM   4585  N   ASN B 268     -29.132 -45.643   3.413  1.00 22.27           N  
ATOM   4586  CA  ASN B 268     -29.188 -44.866   4.640  1.00 23.98           C  
ATOM   4587  C   ASN B 268     -30.470 -45.175   5.415  1.00 25.13           C  
ATOM   4588  O   ASN B 268     -30.409 -45.735   6.516  1.00 22.89           O  
ATOM   4589  CB  ASN B 268     -29.076 -43.365   4.347  1.00 24.38           C  
ATOM   4590  CG  ASN B 268     -27.781 -42.995   3.637  1.00 23.25           C  
ATOM   4591  OD1 ASN B 268     -27.798 -42.527   2.495  1.00 22.19           O  
ATOM   4592  ND2 ASN B 268     -26.655 -43.183   4.316  1.00 22.67           N  
ATOM   4593  N   ASP B 269     -31.634 -44.814   4.854  1.00 24.71           N  
ATOM   4594  CA  ASP B 269     -32.879 -44.865   5.624  1.00 25.65           C  
ATOM   4595  C   ASP B 269     -33.218 -46.276   6.094  1.00 27.07           C  
ATOM   4596  O   ASP B 269     -33.822 -46.444   7.157  1.00 26.14           O  
ATOM   4597  CB  ASP B 269     -34.037 -44.290   4.812  1.00 24.40           C  
ATOM   4598  CG  ASP B 269     -33.896 -42.807   4.608  1.00 22.90           C  
ATOM   4599  OD1 ASP B 269     -33.161 -42.201   5.402  1.00 22.13           O  
ATOM   4600  OD2 ASP B 269     -34.496 -42.249   3.669  1.00 24.38           O  
ATOM   4601  N   TYR B 270     -32.828 -47.304   5.343  1.00 27.61           N  
ATOM   4602  CA  TYR B 270     -32.919 -48.655   5.891  1.00 29.78           C  
ATOM   4603  C   TYR B 270     -31.627 -49.017   6.619  1.00 29.81           C  
ATOM   4604  O   TYR B 270     -31.588 -49.027   7.855  1.00 30.06           O  
ATOM   4605  CB  TYR B 270     -33.260 -49.687   4.816  1.00 31.15           C  
ATOM   4606  CG  TYR B 270     -33.313 -51.080   5.412  1.00 33.27           C  
ATOM   4607  CD1 TYR B 270     -34.173 -51.362   6.470  1.00 36.19           C  
ATOM   4608  CD2 TYR B 270     -32.479 -52.090   4.954  1.00 36.51           C  
ATOM   4609  CE1 TYR B 270     -34.217 -52.620   7.043  1.00 36.95           C  
ATOM   4610  CE2 TYR B 270     -32.518 -53.364   5.520  1.00 38.40           C  
ATOM   4611  CZ  TYR B 270     -33.382 -53.622   6.574  1.00 39.98           C  
ATOM   4612  OH  TYR B 270     -33.433 -54.869   7.146  1.00 45.36           O  
ATOM   4613  N   GLU B 271     -30.553 -49.287   5.859  1.00 28.21           N  
ATOM   4614  CA  GLU B 271     -29.421 -50.038   6.404  1.00 27.97           C  
ATOM   4615  C   GLU B 271     -28.751 -49.317   7.572  1.00 28.80           C  
ATOM   4616  O   GLU B 271     -28.339 -49.956   8.547  1.00 28.99           O  
ATOM   4617  CB  GLU B 271     -28.393 -50.328   5.318  1.00 28.07           C  
ATOM   4618  CG  GLU B 271     -28.878 -51.262   4.234  1.00 28.10           C  
ATOM   4619  CD  GLU B 271     -27.748 -51.735   3.340  1.00 26.48           C  
ATOM   4620  OE1 GLU B 271     -27.674 -52.938   3.071  1.00 27.76           O  
ATOM   4621  OE2 GLU B 271     -26.932 -50.893   2.907  1.00 26.62           O  
ATOM   4622  N   CYS B 272     -28.616 -47.993   7.497  1.00 29.08           N  
ATOM   4623  CA  CYS B 272     -27.953 -47.300   8.597  1.00 30.88           C  
ATOM   4624  C   CYS B 272     -28.865 -47.205   9.818  1.00 28.99           C  
ATOM   4625  O   CYS B 272     -28.405 -47.337  10.959  1.00 28.67           O  
ATOM   4626  CB  CYS B 272     -27.479 -45.915   8.159  1.00 30.77           C  
ATOM   4627  SG  CYS B 272     -26.091 -45.932   7.001  1.00 32.53           S  
ATOM   4628  N   LYS B 273     -30.166 -47.003   9.595  1.00 30.62           N  
ATOM   4629  CA  LYS B 273     -31.111 -46.986  10.707  1.00 31.55           C  
ATOM   4630  C   LYS B 273     -31.134 -48.330  11.439  1.00 28.34           C  
ATOM   4631  O   LYS B 273     -31.241 -48.371  12.673  1.00 26.36           O  
ATOM   4632  CB  LYS B 273     -32.506 -46.610  10.208  1.00 32.64           C  
ATOM   4633  CG  LYS B 273     -33.478 -46.279  11.333  1.00 35.07           C  
ATOM   4634  CD  LYS B 273     -34.862 -46.828  11.044  1.00 40.16           C  
ATOM   4635  CE  LYS B 273     -35.657 -47.035  12.323  1.00 47.74           C  
ATOM   4636  NZ  LYS B 273     -36.942 -47.739  12.071  1.00 49.67           N  
ATOM   4637  N   VAL B 274     -30.997 -49.435  10.707  1.00 27.38           N  
ATOM   4638  CA  VAL B 274     -30.944 -50.735  11.367  1.00 30.37           C  
ATOM   4639  C   VAL B 274     -29.800 -50.768  12.379  1.00 31.29           C  
ATOM   4640  O   VAL B 274     -29.972 -51.213  13.521  1.00 32.23           O  
ATOM   4641  CB  VAL B 274     -30.819 -51.869  10.335  1.00 31.05           C  
ATOM   4642  CG1 VAL B 274     -30.318 -53.125  11.002  1.00 31.92           C  
ATOM   4643  CG2 VAL B 274     -32.154 -52.122   9.690  1.00 31.03           C  
ATOM   4644  N   VAL B 275     -28.620 -50.276  11.985  1.00 29.39           N  
ATOM   4645  CA  VAL B 275     -27.485 -50.262  12.901  1.00 27.90           C  
ATOM   4646  C   VAL B 275     -27.776 -49.378  14.119  1.00 28.42           C  
ATOM   4647  O   VAL B 275     -27.442 -49.735  15.255  1.00 30.65           O  
ATOM   4648  CB  VAL B 275     -26.202 -49.820  12.171  1.00 26.46           C  
ATOM   4649  CG1 VAL B 275     -25.025 -49.802  13.132  1.00 27.13           C  
ATOM   4650  CG2 VAL B 275     -25.894 -50.733  11.010  1.00 25.99           C  
ATOM   4651  N   CYS B 276     -28.400 -48.216  13.903  1.00 27.90           N  
ATOM   4652  CA  CYS B 276     -28.804 -47.374  15.023  1.00 29.21           C  
ATOM   4653  C   CYS B 276     -29.784 -48.101  15.945  1.00 30.38           C  
ATOM   4654  O   CYS B 276     -29.690 -48.002  17.173  1.00 31.25           O  
ATOM   4655  CB  CYS B 276     -29.406 -46.067  14.505  1.00 29.66           C  
ATOM   4656  SG  CYS B 276     -28.329 -45.098  13.388  1.00 23.79           S  
ATOM   4657  N   ASP B 277     -30.771 -48.785  15.369  1.00 30.50           N  
ATOM   4658  CA  ASP B 277     -31.675 -49.581  16.186  1.00 34.41           C  
ATOM   4659  C   ASP B 277     -30.907 -50.603  17.019  1.00 35.88           C  
ATOM   4660  O   ASP B 277     -31.185 -50.765  18.211  1.00 33.97           O  
ATOM   4661  CB  ASP B 277     -32.712 -50.277  15.298  1.00 34.73           C  
ATOM   4662  CG  ASP B 277     -33.797 -49.339  14.832  1.00 34.00           C  
ATOM   4663  OD1 ASP B 277     -34.069 -48.337  15.526  1.00 35.66           O  
ATOM   4664  OD2 ASP B 277     -34.385 -49.605  13.765  1.00 31.37           O  
ATOM   4665  N   ASP B 278     -29.912 -51.272  16.414  1.00 38.56           N  
ATOM   4666  CA  ASP B 278     -29.166 -52.330  17.099  1.00 41.23           C  
ATOM   4667  C   ASP B 278     -28.308 -51.804  18.243  1.00 42.08           C  
ATOM   4668  O   ASP B 278     -27.987 -52.553  19.172  1.00 47.96           O  
ATOM   4669  CB  ASP B 278     -28.269 -53.081  16.115  1.00 45.26           C  
ATOM   4670  CG  ASP B 278     -29.017 -54.162  15.363  1.00 51.49           C  
ATOM   4671  OD1 ASP B 278     -30.045 -54.631  15.891  1.00 59.07           O  
ATOM   4672  OD2 ASP B 278     -28.577 -54.553  14.257  1.00 51.97           O  
ATOM   4673  N   ILE B 279     -27.904 -50.541  18.197  1.00 38.39           N  
ATOM   4674  CA  ILE B 279     -27.072 -49.998  19.255  1.00 37.14           C  
ATOM   4675  C   ILE B 279     -27.865 -49.068  20.163  1.00 35.38           C  
ATOM   4676  O   ILE B 279     -27.294 -48.449  21.066  1.00 36.37           O  
ATOM   4677  CB  ILE B 279     -25.827 -49.303  18.680  1.00 36.85           C  
ATOM   4678  CG1 ILE B 279     -26.253 -48.244  17.658  1.00 38.07           C  
ATOM   4679  CG2 ILE B 279     -24.874 -50.345  18.081  1.00 36.29           C  
ATOM   4680  CD1 ILE B 279     -25.099 -47.510  16.993  1.00 39.64           C  
ATOM   4681  N   GLY B 280     -29.171 -48.975  19.956  1.00 36.73           N  
ATOM   4682  CA  GLY B 280     -30.003 -48.107  20.764  1.00 39.21           C  
ATOM   4683  C   GLY B 280     -29.681 -46.642  20.556  1.00 41.39           C  
ATOM   4684  O   GLY B 280     -29.369 -45.927  21.512  1.00 44.12           O  
ATOM   4685  N   ALA B 281     -29.732 -46.185  19.304  1.00 40.08           N  
ATOM   4686  CA  ALA B 281     -29.531 -44.779  19.000  1.00 36.62           C  
ATOM   4687  C   ALA B 281     -30.581 -44.326  17.991  1.00 33.88           C  
ATOM   4688  O   ALA B 281     -31.115 -45.123  17.212  1.00 32.54           O  
ATOM   4689  CB  ALA B 281     -28.128 -44.495  18.469  1.00 36.22           C  
ATOM   4690  N   ASN B 282     -30.850 -43.020  18.014  1.00 31.51           N  
ATOM   4691  CA  ASN B 282     -31.796 -42.408  17.094  1.00 30.52           C  
ATOM   4692  C   ASN B 282     -31.153 -42.175  15.732  1.00 29.36           C  
ATOM   4693  O   ASN B 282     -29.969 -41.853  15.634  1.00 32.43           O  
ATOM   4694  CB  ASN B 282     -32.281 -41.084  17.671  1.00 30.75           C  
ATOM   4695  CG  ASN B 282     -32.713 -41.231  19.118  1.00 32.31           C  
ATOM   4696  OD1 ASN B 282     -33.616 -42.002  19.437  1.00 31.05           O  
ATOM   4697  ND2 ASN B 282     -32.043 -40.524  20.010  1.00 34.09           N  
ATOM   4698  N   TYR B 283     -31.957 -42.329  14.683  1.00 25.61           N  
ATOM   4699  CA  TYR B 283     -31.518 -42.129  13.309  1.00 24.36           C  
ATOM   4700  C   TYR B 283     -32.104 -40.838  12.741  1.00 25.77           C  
ATOM   4701  O   TYR B 283     -33.328 -40.680  12.718  1.00 27.61           O  
ATOM   4702  CB  TYR B 283     -31.964 -43.293  12.440  1.00 23.14           C  
ATOM   4703  CG  TYR B 283     -31.701 -43.098  10.970  1.00 22.70           C  
ATOM   4704  CD1 TYR B 283     -30.475 -43.458  10.422  1.00 21.32           C  
ATOM   4705  CD2 TYR B 283     -32.678 -42.581  10.121  1.00 22.83           C  
ATOM   4706  CE1 TYR B 283     -30.216 -43.307   9.087  1.00 21.47           C  
ATOM   4707  CE2 TYR B 283     -32.421 -42.419   8.765  1.00 22.18           C  
ATOM   4708  CZ  TYR B 283     -31.181 -42.788   8.260  1.00 21.75           C  
ATOM   4709  OH  TYR B 283     -30.885 -42.637   6.922  1.00 20.66           O  
ATOM   4710  N   TYR B 284     -31.235 -40.011  12.141  1.00 25.48           N  
ATOM   4711  CA  TYR B 284     -31.644 -38.744  11.475  1.00 21.99           C  
ATOM   4712  C   TYR B 284     -30.975 -38.568  10.099  1.00 19.58           C  
ATOM   4713  O   TYR B 284     -29.751 -38.543  10.014  1.00 18.65           O  
ATOM   4714  CB  TYR B 284     -31.252 -37.557  12.350  1.00 23.57           C  
ATOM   4715  CG  TYR B 284     -31.858 -37.497  13.743  1.00 25.56           C  
ATOM   4716  CD1 TYR B 284     -33.098 -36.911  13.955  1.00 23.32           C  
ATOM   4717  CD2 TYR B 284     -31.177 -37.999  14.842  1.00 25.48           C  
ATOM   4718  CE1 TYR B 284     -33.651 -36.840  15.220  1.00 25.56           C  
ATOM   4719  CE2 TYR B 284     -31.721 -37.936  16.111  1.00 26.23           C  
ATOM   4720  CZ  TYR B 284     -32.960 -37.355  16.300  1.00 26.28           C  
ATOM   4721  OH  TYR B 284     -33.503 -37.279  17.545  1.00 27.17           O  
ATOM   4722  N   ARG B 285     -31.772 -38.453   9.044  1.00 18.43           N  
ATOM   4723  CA  ARG B 285     -31.236 -38.145   7.691  1.00 17.28           C  
ATOM   4724  C   ARG B 285     -32.043 -36.963   7.121  1.00 16.29           C  
ATOM   4725  O   ARG B 285     -33.214 -37.143   6.777  1.00 16.80           O  
ATOM   4726  CB  ARG B 285     -31.185 -39.324   6.716  1.00 17.24           C  
ATOM   4727  CG  ARG B 285     -30.327 -39.193   5.471  1.00 17.48           C  
ATOM   4728  CD  ARG B 285     -31.090 -38.673   4.280  1.00 18.52           C  
ATOM   4729  NE  ARG B 285     -32.432 -39.246   4.156  1.00 18.77           N  
ATOM   4730  CZ  ARG B 285     -33.342 -38.779   3.317  1.00 19.74           C  
ATOM   4731  NH1 ARG B 285     -33.263 -37.536   2.889  1.00 19.71           N  
ATOM   4732  NH2 ARG B 285     -34.321 -39.555   2.899  1.00 19.53           N  
ATOM   4733  N   PRO B 286     -31.453 -35.758   7.053  1.00 15.82           N  
ATOM   4734  CA  PRO B 286     -32.162 -34.588   6.551  1.00 16.65           C  
ATOM   4735  C   PRO B 286     -32.533 -34.642   5.062  1.00 18.25           C  
ATOM   4736  O   PRO B 286     -31.980 -35.477   4.339  1.00 18.20           O  
ATOM   4737  CB  PRO B 286     -31.142 -33.487   6.886  1.00 16.19           C  
ATOM   4738  CG  PRO B 286     -30.274 -34.071   7.958  1.00 16.34           C  
ATOM   4739  CD  PRO B 286     -30.109 -35.487   7.493  1.00 16.04           C  
ATOM   4740  N   LYS B 287     -33.419 -33.755   4.613  1.00 18.35           N  
ATOM   4741  CA  LYS B 287     -33.838 -33.778   3.219  1.00 20.12           C  
ATOM   4742  C   LYS B 287     -32.630 -33.672   2.295  1.00 18.86           C  
ATOM   4743  O   LYS B 287     -31.702 -32.908   2.555  1.00 20.51           O  
ATOM   4744  CB  LYS B 287     -34.793 -32.624   2.933  1.00 22.03           C  
ATOM   4745  CG  LYS B 287     -36.166 -32.784   3.519  1.00 24.90           C  
ATOM   4746  CD  LYS B 287     -37.073 -31.608   3.174  1.00 25.89           C  
ATOM   4747  CE  LYS B 287     -38.223 -31.461   4.148  1.00 27.18           C  
ATOM   4748  NZ  LYS B 287     -39.097 -32.643   4.106  1.00 30.39           N  
ATOM   4749  N   MET B 288     -32.647 -34.438   1.212  1.00 17.35           N  
ATOM   4750  CA  MET B 288     -31.640 -34.301   0.181  1.00 17.80           C  
ATOM   4751  C   MET B 288     -31.902 -33.013  -0.625  1.00 17.51           C  
ATOM   4752  O   MET B 288     -33.030 -32.518  -0.666  1.00 16.22           O  
ATOM   4753  CB  MET B 288     -31.670 -35.515  -0.756  1.00 18.38           C  
ATOM   4754  CG  MET B 288     -31.310 -36.844  -0.097  1.00 19.07           C  
ATOM   4755  SD  MET B 288     -29.782 -36.825   0.872  1.00 19.40           S  
ATOM   4756  CE  MET B 288     -28.585 -36.351  -0.385  1.00 17.34           C  
ATOM   4757  N   PRO B 289     -30.873 -32.463  -1.286  1.00 17.16           N  
ATOM   4758  CA  PRO B 289     -31.029 -31.139  -1.925  1.00 15.73           C  
ATOM   4759  C   PRO B 289     -32.136 -31.057  -2.976  1.00 16.72           C  
ATOM   4760  O   PRO B 289     -32.923 -30.100  -2.966  1.00 16.34           O  
ATOM   4761  CB  PRO B 289     -29.648 -30.886  -2.543  1.00 15.57           C  
ATOM   4762  CG  PRO B 289     -28.712 -31.672  -1.670  1.00 16.25           C  
ATOM   4763  CD  PRO B 289     -29.470 -32.919  -1.286  1.00 16.64           C  
ATOM   4764  N   ASN B 290     -32.218 -32.033  -3.891  1.00 17.72           N  
ATOM   4765  CA  ASN B 290     -33.210 -31.987  -4.956  1.00 18.46           C  
ATOM   4766  C   ASN B 290     -33.080 -30.674  -5.733  1.00 18.66           C  
ATOM   4767  O   ASN B 290     -32.009 -30.419  -6.294  1.00 18.86           O  
ATOM   4768  CB  ASN B 290     -34.617 -32.209  -4.391  1.00 19.77           C  
ATOM   4769  CG  ASN B 290     -34.814 -33.612  -3.860  1.00 20.83           C  
ATOM   4770  OD1 ASN B 290     -34.516 -34.577  -4.555  1.00 22.16           O  
ATOM   4771  ND2 ASN B 290     -35.272 -33.742  -2.615  1.00 21.11           N  
ATOM   4772  N   THR B 291     -34.131 -29.825  -5.777  1.00 16.35           N  
ATOM   4773  CA  THR B 291     -34.077 -28.543  -6.480  1.00 16.50           C  
ATOM   4774  C   THR B 291     -34.176 -27.339  -5.529  1.00 16.84           C  
ATOM   4775  O   THR B 291     -34.614 -26.252  -5.920  1.00 14.82           O  
ATOM   4776  CB  THR B 291     -35.163 -28.466  -7.567  1.00 16.87           C  
ATOM   4777  OG1 THR B 291     -36.458 -28.552  -6.991  1.00 15.92           O  
ATOM   4778  CG2 THR B 291     -35.011 -29.594  -8.586  1.00 17.96           C  
ATOM   4779  N   HIS B 292     -33.735 -27.499  -4.288  1.00 17.39           N  
ATOM   4780  CA  HIS B 292     -33.748 -26.377  -3.360  1.00 17.09           C  
ATOM   4781  C   HIS B 292     -32.858 -25.250  -3.890  1.00 16.35           C  
ATOM   4782  O   HIS B 292     -31.793 -25.506  -4.453  1.00 18.28           O  
ATOM   4783  CB  HIS B 292     -33.279 -26.836  -1.983  1.00 16.80           C  
ATOM   4784  CG  HIS B 292     -33.365 -25.788  -0.913  1.00 16.51           C  
ATOM   4785  ND1 HIS B 292     -32.581 -24.655  -0.910  1.00 16.59           N  
ATOM   4786  CD2 HIS B 292     -34.078 -25.739   0.231  1.00 16.74           C  
ATOM   4787  CE1 HIS B 292     -32.834 -23.944   0.174  1.00 16.48           C  
ATOM   4788  NE2 HIS B 292     -33.743 -24.581   0.880  1.00 16.58           N  
ATOM   4789  N   PRO B 293     -33.280 -23.988  -3.736  1.00 14.37           N  
ATOM   4790  CA  PRO B 293     -32.513 -22.870  -4.301  1.00 13.88           C  
ATOM   4791  C   PRO B 293     -31.041 -22.808  -3.889  1.00 14.85           C  
ATOM   4792  O   PRO B 293     -30.218 -22.431  -4.725  1.00 16.09           O  
ATOM   4793  CB  PRO B 293     -33.276 -21.639  -3.796  1.00 13.64           C  
ATOM   4794  CG  PRO B 293     -34.707 -22.109  -3.660  1.00 13.93           C  
ATOM   4795  CD  PRO B 293     -34.602 -23.571  -3.223  1.00 14.42           C  
ATOM   4796  N   LEU B 294     -30.674 -23.118  -2.647  1.00 13.76           N  
ATOM   4797  CA  LEU B 294     -29.261 -23.030  -2.325  1.00 14.79           C  
ATOM   4798  C   LEU B 294     -28.475 -23.997  -3.192  1.00 16.63           C  
ATOM   4799  O   LEU B 294     -27.429 -23.630  -3.739  1.00 16.71           O  
ATOM   4800  CB  LEU B 294     -28.980 -23.317  -0.841  1.00 13.81           C  
ATOM   4801  CG  LEU B 294     -29.446 -22.244   0.153  1.00 13.51           C  
ATOM   4802  CD1 LEU B 294     -29.239 -22.724   1.588  1.00 13.84           C  
ATOM   4803  CD2 LEU B 294     -28.793 -20.881  -0.074  1.00 13.93           C  
ATOM   4804  N   PHE B 295     -29.001 -25.216  -3.384  1.00 16.65           N  
ATOM   4805  CA  PHE B 295     -28.260 -26.217  -4.140  1.00 16.92           C  
ATOM   4806  C   PHE B 295     -28.142 -25.799  -5.609  1.00 17.88           C  
ATOM   4807  O   PHE B 295     -27.043 -25.788  -6.177  1.00 18.25           O  
ATOM   4808  CB  PHE B 295     -28.912 -27.599  -4.024  1.00 15.76           C  
ATOM   4809  CG  PHE B 295     -28.286 -28.624  -4.920  1.00 14.38           C  
ATOM   4810  CD1 PHE B 295     -27.069 -29.203  -4.586  1.00 14.40           C  
ATOM   4811  CD2 PHE B 295     -28.870 -28.955  -6.135  1.00 14.67           C  
ATOM   4812  CE1 PHE B 295     -26.459 -30.121  -5.424  1.00 13.60           C  
ATOM   4813  CE2 PHE B 295     -28.273 -29.880  -6.978  1.00 14.69           C  
ATOM   4814  CZ  PHE B 295     -27.057 -30.468  -6.619  1.00 13.91           C  
ATOM   4815  N   ILE B 296     -29.258 -25.414  -6.227  1.00 17.39           N  
ATOM   4816  CA  ILE B 296     -29.197 -24.958  -7.608  1.00 18.15           C  
ATOM   4817  C   ILE B 296     -28.295 -23.728  -7.736  1.00 17.66           C  
ATOM   4818  O   ILE B 296     -27.510 -23.615  -8.687  1.00 17.52           O  
ATOM   4819  CB  ILE B 296     -30.615 -24.677  -8.146  1.00 18.77           C  
ATOM   4820  CG1 ILE B 296     -31.482 -25.945  -8.078  1.00 18.60           C  
ATOM   4821  CG2 ILE B 296     -30.530 -24.153  -9.579  1.00 19.46           C  
ATOM   4822  CD1 ILE B 296     -30.784 -27.199  -8.606  1.00 19.35           C  
ATOM   4823  N   GLY B 297     -28.375 -22.805  -6.773  1.00 17.30           N  
ATOM   4824  CA  GLY B 297     -27.517 -21.631  -6.811  1.00 17.63           C
[truncated: 23,657 more chars]
