# Supplementary material for: SHP-1 agonist SC-43 limits methicillin-resistant Staphylococcus aureus infection through inhibition of heme biosynthesis
Source: EMBO Mol Med. 2026 Apr 10;18(5):1990–2005. doi: 10.1038/s44321-026-00418-4 (PMC13179323; doi:10.1038/s44321-026-00418-4)
Supplement: Supplementary file 9 — Source data Fig. 4 [file 44321_2026_418_MOESM9_ESM.zip › Figure 4/Data-figure 4B-PDB 9F0F.pdb]

HEADER    METAL BINDING PROTEIN                   16-APR-24   9F0F              
TITLE     COPROPORPHYRIN III - LMCPFC WT COMPLEX SOAKED WITH FE2+ AND ANOMALOUS 
TITLE    2 DENSITIES                                                            
COMPND    MOL_ID: 1;                                                            
COMPND   2 MOLECULE: COPROPORPHYRIN III FERROCHELATASE;                         
COMPND   3 CHAIN: A;                                                            
COMPND   4 EC: 4.99.1.9;                                                        
COMPND   5 ENGINEERED: YES                                                      
SOURCE    MOL_ID: 1;                                                            
SOURCE   2 ORGANISM_SCIENTIFIC: LISTERIA MONOCYTOGENES;                         
SOURCE   3 ORGANISM_TAXID: 1639;                                                
SOURCE   4 GENE: CPFC, HEMH, LMO2211;                                           
SOURCE   5 EXPRESSION_SYSTEM: ESCHERICHIA COLI 'BL21-GOLD(DE3)PLYSS AG';        
SOURCE   6 EXPRESSION_SYSTEM_TAXID: 866768                                      
KEYWDS    METAL INSERTION, PORPHYRINS, COPROPORPHYRIN FERROCHELATASE, METAL     
KEYWDS   2 BINDING PROTEIN                                                      
EXPDTA    X-RAY DIFFRACTION                                                     
AUTHOR    T.GABLER,S.HOFAUER                                                    
REVDAT   2   15-JAN-25 9F0F    1       JRNL                                     
REVDAT   1   24-APR-24 9F0F    0                                                
JRNL        AUTH   A.DALI,T.GABLER,F.SEBASTIANI,P.G.FURTMULLER,M.BECUCCI,       
JRNL        AUTH 2 S.HOFBAUER,G.SMULEVICH                                       
JRNL        TITL   ENTRANCE CHANNELS TO COPROHEME IN COPROPORPHYRIN             
JRNL        TITL 2 FERROCHELATASE PROBED BY EXOGENOUS IMIDAZOLE BINDING.        
JRNL        REF    J.INORG.BIOCHEM.              V. 260 12681 2024              
JRNL        REFN                   ISSN 0162-0134                               
JRNL        PMID   39146673                                                     
JRNL        DOI    10.1016/J.JINORGBIO.2024.112681                              
REMARK   2                                                                      
REMARK   2 RESOLUTION.    2.10 ANGSTROMS.                                       
REMARK   3                                                                      
REMARK   3 REFINEMENT.                                                          
REMARK   3   PROGRAM     : PHENIX DEV_4815                                      
REMARK   3   AUTHORS     : PAUL ADAMS,PAVEL AFONINE,VINCENT CHEN,IAN            
REMARK   3               : DAVIS,KRESHNA GOPAL,RALF GROSSE-KUNSTLEVE,           
REMARK   3               : LI-WEI HUNG,ROBERT IMMORMINO,TOM IOERGER,            
REMARK   3               : AIRLIE MCCOY,ERIK MCKEE,NIGEL MORIARTY,              
REMARK   3               : REETAL PAI,RANDY READ,JANE RICHARDSON,               
REMARK   3               : DAVID RICHARDSON,TOD ROMO,JIM SACCHETTINI,           
REMARK   3               : NICHOLAS SAUTER,JACOB SMITH,LAURENT                  
REMARK   3               : STORONI,TOM TERWILLIGER,PETER ZWART                  
REMARK   3                                                                      
REMARK   3    REFINEMENT TARGET : GEOSTD + MONOMER LIBRARY + CDL V1.2           
REMARK   3                                                                      
REMARK   3  DATA USED IN REFINEMENT.                                            
REMARK   3   RESOLUTION RANGE HIGH (ANGSTROMS) : 2.10                           
REMARK   3   RESOLUTION RANGE LOW  (ANGSTROMS) : 36.17                          
REMARK   3   MIN(FOBS/SIGMA_FOBS)              : 1.340                          
REMARK   3   COMPLETENESS FOR RANGE        (%) : 99.5                           
REMARK   3   NUMBER OF REFLECTIONS             : 34445                          
REMARK   3                                                                      
REMARK   3  FIT TO DATA USED IN REFINEMENT.                                     
REMARK   3   R VALUE     (WORKING + TEST SET) : 0.188                           
REMARK   3   R VALUE            (WORKING SET) : 0.183                           
REMARK   3   FREE R VALUE                     : 0.239                           
REMARK   3   FREE R VALUE TEST SET SIZE   (%) : 10.040                          
REMARK   3   FREE R VALUE TEST SET COUNT      : 3460                            
REMARK   3                                                                      
REMARK   3  FIT TO DATA USED IN REFINEMENT (IN BINS).                           
REMARK   3   BIN  RESOLUTION RANGE  COMPL.    NWORK NFREE   RWORK  RFREE        
REMARK   3     1 36.1700 -  6.1300    1.00     1228   143  0.1700 0.2168        
REMARK   3     2  6.1300 -  4.8700    1.00     1263   134  0.1607 0.1972        
REMARK   3     3  4.8700 -  4.2600    1.00     1241   142  0.1326 0.1908        
REMARK   3     4  4.2600 -  3.8700    1.00     1233   134  0.1369 0.2126        
REMARK   3     5  3.8700 -  3.5900    1.00     1246   137  0.1402 0.1657        
REMARK   3     6  3.5900 -  3.3800    1.00     1226   138  0.1639 0.2154        
REMARK   3     7  3.3800 -  3.2100    0.99     1257   147  0.1614 0.2104        
REMARK   3     8  3.2100 -  3.0700    0.99     1216   126  0.1729 0.2373        
REMARK   3     9  3.0700 -  2.9500    1.00     1232   148  0.1760 0.2768        
REMARK   3    10  2.9500 -  2.8500    1.00     1226   148  0.1876 0.3051        
REMARK   3    11  2.8500 -  2.7600    1.00     1283   131  0.2008 0.3271        
REMARK   3    12  2.7600 -  2.6800    1.00     1228   144  0.2145 0.2819        
REMARK   3    13  2.6800 -  2.6100    0.99     1238   131  0.2149 0.2809        
REMARK   3    14  2.6100 -  2.5500    1.00     1274   146  0.2197 0.2316        
REMARK   3    15  2.5500 -  2.4900    1.00     1177   119  0.2253 0.2957        
REMARK   3    16  2.4900 -  2.4400    1.00     1271   151  0.2321 0.3060        
REMARK   3    17  2.4400 -  2.3900    0.99     1264   140  0.2378 0.2816        
REMARK   3    18  2.3900 -  2.3400    1.00     1188   134  0.2592 0.3112        
REMARK   3    19  2.3400 -  2.3000    1.00     1272   147  0.2563 0.2957        
REMARK   3    20  2.3000 -  2.2600    1.00     1265   137  0.2642 0.3110        
REMARK   3    21  2.2600 -  2.2300    1.00     1193   141  0.2761 0.3070        
REMARK   3    22  2.2300 -  2.1900    0.99     1202   142  0.2849 0.3216        
REMARK   3    23  2.1900 -  2.1600    1.00     1302   132  0.3087 0.3895        
REMARK   3    24  2.1600 -  2.1300    0.99     1244   132  0.3170 0.2979        
REMARK   3    25  2.1300 -  2.1000    0.99     1216   136  0.3140 0.4208        
REMARK   3                                                                      
REMARK   3  BULK SOLVENT MODELLING.                                             
REMARK   3   METHOD USED        : FLAT BULK SOLVENT MODEL                       
REMARK   3   SOLVENT RADIUS     : 1.10                                          
REMARK   3   SHRINKAGE RADIUS   : 0.90                                          
REMARK   3   K_SOL              : NULL                                          
REMARK   3   B_SOL              : NULL                                          
REMARK   3                                                                      
REMARK   3  ERROR ESTIMATES.                                                    
REMARK   3   COORDINATE ERROR (MAXIMUM-LIKELIHOOD BASED)     : 0.315            
REMARK   3   PHASE ERROR (DEGREES, MAXIMUM-LIKELIHOOD BASED) : 27.106           
REMARK   3                                                                      
REMARK   3  B VALUES.                                                           
REMARK   3   FROM WILSON PLOT           (A**2) : 37.98                          
REMARK   3   MEAN B VALUE      (OVERALL, A**2) : 44.76                          
REMARK   3   OVERALL ANISOTROPIC B VALUE.                                       
REMARK   3    B11 (A**2) : NULL                                                 
REMARK   3    B22 (A**2) : NULL                                                 
REMARK   3    B33 (A**2) : NULL                                                 
REMARK   3    B12 (A**2) : NULL                                                 
REMARK   3    B13 (A**2) : NULL                                                 
REMARK   3    B23 (A**2) : NULL                                                 
REMARK   3                                                                      
REMARK   3  TWINNING INFORMATION.                                               
REMARK   3   FRACTION: NULL                                                     
REMARK   3   OPERATOR: NULL                                                     
REMARK   3                                                                      
REMARK   3  DEVIATIONS FROM IDEAL VALUES.                                       
REMARK   3                 RMSD          COUNT                                  
REMARK   3   BOND      :  0.002           2617                                  
REMARK   3   ANGLE     :  0.458           3556                                  
REMARK   3   CHIRALITY :  0.040            366                                  
REMARK   3   PLANARITY :  0.003            468                                  
REMARK   3   DIHEDRAL  :  3.715            379                                  
REMARK   3                                                                      
REMARK   3  TLS DETAILS                                                         
REMARK   3   NUMBER OF TLS GROUPS  : 8                                          
REMARK   3   TLS GROUP : 1                                                      
REMARK   3    SELECTION: CHAIN 'A' AND (RESID 3 THROUGH 35 )                    
REMARK   3    ORIGIN FOR THE GROUP (A):  -1.6474  11.7650 -22.8984              
REMARK   3    T TENSOR                                                          
REMARK   3      T11:   0.4893 T22:   0.3589                                     
REMARK   3      T33:   0.2577 T12:   0.0315                                     
REMARK   3      T13:  -0.0644 T23:   0.0088                                     
REMARK   3    L TENSOR                                                          
REMARK   3      L11:   3.6285 L22:   5.8043                                     
REMARK   3      L33:   3.3565 L12:   0.8964                                     
REMARK   3      L13:   0.7843 L23:   2.2602                                     
REMARK   3    S TENSOR                                                          
REMARK   3      S11:   0.0374 S12:   0.0806 S13:   0.2890                       
REMARK   3      S21:  -0.4123 S22:  -0.0343 S23:   0.0250                       
REMARK   3      S31:  -0.4400 S32:  -0.0766 S33:   0.0209                       
REMARK   3   TLS GROUP : 2                                                      
REMARK   3    SELECTION: CHAIN 'A' AND (RESID 36 THROUGH 101 )                  
REMARK   3    ORIGIN FOR THE GROUP (A):   2.5625   3.2707 -23.9683              
REMARK   3    T TENSOR                                                          
REMARK   3      T11:   0.4101 T22:   0.3333                                     
REMARK   3      T33:   0.2534 T12:   0.0011                                     
REMARK   3      T13:   0.0234 T23:   0.0219                                     
REMARK   3    L TENSOR                                                          
REMARK   3      L11:   1.0297 L22:   3.2609                                     
REMARK   3      L33:   1.9364 L12:  -0.2289                                     
REMARK   3      L13:  -0.2624 L23:   0.8421                                     
REMARK   3    S TENSOR                                                          
REMARK   3      S11:   0.0273 S12:   0.1390 S13:  -0.0123                       
REMARK   3      S21:  -0.2001 S22:  -0.1031 S23:  -0.0167                       
REMARK   3      S31:  -0.1045 S32:  -0.0666 S33:   0.0772                       
REMARK   3   TLS GROUP : 3                                                      
REMARK   3    SELECTION: CHAIN 'A' AND (RESID 102 THROUGH 149 )                 
REMARK   3    ORIGIN FOR THE GROUP (A):  -9.3853  -3.4757 -21.1000              
REMARK   3    T TENSOR                                                          
REMARK   3      T11:   0.3477 T22:   0.2342                                     
REMARK   3      T33:   0.3726 T12:  -0.0538                                     
REMARK   3      T13:  -0.0425 T23:  -0.0355                                     
REMARK   3    L TENSOR                                                          
REMARK   3      L11:   2.4112 L22:   2.3058                                     
REMARK   3      L33:   7.1564 L12:  -1.4490                                     
REMARK   3      L13:   1.2552 L23:  -1.7004                                     
REMARK   3    S TENSOR                                                          
REMARK   3      S11:   0.0539 S12:   0.1684 S13:  -0.2330                       
REMARK   3      S21:  -0.3542 S22:   0.0344 S23:   0.3819                       
REMARK   3      S31:   0.3190 S32:  -0.3380 S33:  -0.0738                       
REMARK   3   TLS GROUP : 4                                                      
REMARK   3    SELECTION: CHAIN 'A' AND (RESID 150 THROUGH 182 )                 
REMARK   3    ORIGIN FOR THE GROUP (A):  10.1453  -3.9777   1.8053              
REMARK   3    T TENSOR                                                          
REMARK   3      T11:   0.3899 T22:   0.1978                                     
REMARK   3      T33:   0.2509 T12:  -0.0314                                     
REMARK   3      T13:   0.0341 T23:   0.0419                                     
REMARK   3    L TENSOR                                                          
REMARK   3      L11:   4.5995 L22:   6.4856                                     
REMARK   3      L33:   4.2502 L12:   0.0708                                     
REMARK   3      L13:   2.1768 L23:   2.8999                                     
REMARK   3    S TENSOR                                                          
REMARK   3      S11:   0.0059 S12:   0.0408 S13:  -0.1349                       
REMARK   3      S21:   0.2822 S22:   0.0475 S23:  -0.4972                       
REMARK   3      S31:   0.4094 S32:   0.2590 S33:  -0.0429                       
REMARK   3   TLS GROUP : 5                                                      
REMARK   3    SELECTION: CHAIN 'A' AND (RESID 183 THROUGH 209 )                 
REMARK   3    ORIGIN FOR THE GROUP (A):  -8.1644  -0.7699  -1.3828              
REMARK   3    T TENSOR                                                          
REMARK   3      T11:   0.4526 T22:   0.3504                                     
REMARK   3      T33:   0.4311 T12:  -0.0369                                     
REMARK   3      T13:   0.0717 T23:  -0.0099                                     
REMARK   3    L TENSOR                                                          
REMARK   3      L11:   4.2259 L22:   5.3185                                     
REMARK   3      L33:   6.1448 L12:  -4.1265                                     
REMARK   3      L13:   4.5084 L23:  -3.0960                                     
REMARK   3    S TENSOR                                                          
REMARK   3      S11:  -0.2828 S12:  -0.5079 S13:  -0.4065                       
REMARK   3      S21:   0.5037 S22:   0.2628 S23:   0.4644                       
REMARK   3      S31:  -0.1206 S32:  -0.5751 S33:  -0.0618                       
REMARK   3   TLS GROUP : 6                                                      
REMARK   3    SELECTION: CHAIN 'A' AND (RESID 210 THROUGH 233 )                 
REMARK   3    ORIGIN FOR THE GROUP (A):  -2.6054   7.3303   0.7130              
REMARK   3    T TENSOR                                                          
REMARK   3      T11:   0.4441 T22:   0.2533                                     
REMARK   3      T33:   0.3692 T12:  -0.0053                                     
REMARK   3      T13:   0.0212 T23:  -0.0431                                     
REMARK   3    L TENSOR                                                          
REMARK   3      L11:   1.4807 L22:   0.7530                                     
REMARK   3      L33:   2.9314 L12:  -0.1854                                     
REMARK   3      L13:  -0.3231 L23:   0.3233                                     
REMARK   3    S TENSOR                                                          
REMARK   3      S11:   0.0087 S12:   0.0062 S13:   0.2253                       
REMARK   3      S21:   0.1905 S22:  -0.1720 S23:   0.2647                       
REMARK   3      S31:  -0.2261 S32:  -0.0597 S33:   0.0983                       
REMARK   3   TLS GROUP : 7                                                      
REMARK   3    SELECTION: CHAIN 'A' AND (RESID 234 THROUGH 292 )                 
REMARK   3    ORIGIN FOR THE GROUP (A):   8.2184   7.8452   0.7411              
REMARK   3    T TENSOR                                                          
REMARK   3      T11:   0.2481 T22:   0.1955                                     
REMARK   3      T33:   0.3688 T12:   0.0087                                     
REMARK   3      T13:  -0.0132 T23:   0.0136                                     
REMARK   3    L TENSOR                                                          
REMARK   3      L11:   1.1625 L22:   4.2941                                     
REMARK   3      L33:   8.1921 L12:   0.1624                                     
REMARK   3      L13:   0.7047 L23:   2.8464                                     
REMARK   3    S TENSOR                                                          
REMARK   3      S11:  -0.0459 S12:   0.0270 S13:   0.2208                       
REMARK   3      S21:   0.1655 S22:   0.0065 S23:   0.0093                       
REMARK   3      S31:  -0.2442 S32:  -0.0349 S33:   0.0440                       
REMARK   3   TLS GROUP : 8                                                      
REMARK   3    SELECTION: CHAIN 'A' AND (RESID 293 THROUGH 312 )                 
REMARK   3    ORIGIN FOR THE GROUP (A):  -0.2341  -8.1890 -16.9175              
REMARK   3    T TENSOR                                                          
REMARK   3      T11:   0.4592 T22:   0.3141                                     
REMARK   3      T33:   0.2037 T12:   0.0311                                     
REMARK   3      T13:   0.0384 T23:   0.0243                                     
REMARK   3    L TENSOR                                                          
REMARK   3      L11:   4.5288 L22:   5.1002                                     
REMARK   3      L33:   3.8827 L12:   0.5737                                     
REMARK   3      L13:  -0.0793 L23:   0.6410                                     
REMARK   3    S TENSOR                                                          
REMARK   3      S11:   0.0260 S12:  -0.0196 S13:  -0.5428                       
REMARK   3      S21:   0.1487 S22:   0.0775 S23:  -0.1477                       
REMARK   3      S31:   0.4926 S32:  -0.0461 S33:  -0.0857                       
REMARK   3                                                                      
REMARK   3  NCS DETAILS                                                         
REMARK   3   NUMBER OF NCS GROUPS : NULL                                        
REMARK   3                                                                      
REMARK   3  OTHER REFINEMENT REMARKS: NULL                                      
REMARK   4                                                                      
REMARK   4 9F0F COMPLIES WITH FORMAT V. 3.30, 13-JUL-11                         
REMARK 100                                                                      
REMARK 100 THIS ENTRY HAS BEEN PROCESSED BY PDBE ON 16-APR-24.                  
REMARK 100 THE DEPOSITION ID IS D_1292137951.                                   
REMARK 200                                                                      
REMARK 200 EXPERIMENTAL DETAILS                                                 
REMARK 200  EXPERIMENT TYPE                : X-RAY DIFFRACTION                  
REMARK 200  DATE OF DATA COLLECTION        : 05-MAR-23                          
REMARK 200  TEMPERATURE           (KELVIN) : 100                                
REMARK 200  PH                             : 6.3                                
REMARK 200  NUMBER OF CRYSTALS USED        : 1                                  
REMARK 200                                                                      
REMARK 200  SYNCHROTRON              (Y/N) : Y                                  
REMARK 200  RADIATION SOURCE               : ESRF                               
REMARK 200  BEAMLINE                       : ID23-1                             
REMARK 200  X-RAY GENERATOR MODEL          : NULL                               
REMARK 200  MONOCHROMATIC OR LAUE    (M/L) : M                                  
REMARK 200  WAVELENGTH OR RANGE        (A) : 1.70074                            
REMARK 200  MONOCHROMATOR                  : NULL                               
REMARK 200  OPTICS                         : TOROIDAL MIRROR                    
REMARK 200                                                                      
REMARK 200  DETECTOR TYPE                  : PIXEL                              
REMARK 200  DETECTOR MANUFACTURER          : DECTRIS EIGER2 X CDTE 16M          
REMARK 200  INTENSITY-INTEGRATION SOFTWARE : XDS                                
REMARK 200  DATA SCALING SOFTWARE          : XDS                                
REMARK 200                                                                      
REMARK 200  NUMBER OF UNIQUE REFLECTIONS   : 34445                              
REMARK 200  RESOLUTION RANGE HIGH      (A) : 2.100                              
REMARK 200  RESOLUTION RANGE LOW       (A) : 36.170                             
REMARK 200  REJECTION CRITERIA  (SIGMA(I)) : NULL                               
REMARK 200                                                                      
REMARK 200 OVERALL.                                                             
REMARK 200  COMPLETENESS FOR RANGE     (%) : 99.5                               
REMARK 200  DATA REDUNDANCY                : 2.000                              
REMARK 200  R MERGE                    (I) : NULL                               
REMARK 200  R SYM                      (I) : NULL                               
REMARK 200  <I/SIGMA(I)> FOR THE DATA SET  : 8.9000                             
REMARK 200                                                                      
REMARK 200 IN THE HIGHEST RESOLUTION SHELL.                                     
REMARK 200  HIGHEST RESOLUTION SHELL, RANGE HIGH (A) : 2.10                     
REMARK 200  HIGHEST RESOLUTION SHELL, RANGE LOW  (A) : 6.13                     
REMARK 200  COMPLETENESS FOR SHELL     (%) : 99.1                               
REMARK 200  DATA REDUNDANCY IN SHELL       : 2.00                               
REMARK 200  R MERGE FOR SHELL          (I) : NULL                               
REMARK 200  R SYM FOR SHELL            (I) : NULL                               
REMARK 200  <I/SIGMA(I)> FOR SHELL         : 1.060                              
REMARK 200                                                                      
REMARK 200 DIFFRACTION PROTOCOL: SINGLE WAVELENGTH                              
REMARK 200 METHOD USED TO DETERMINE THE STRUCTURE: MOLECULAR REPLACEMENT        
REMARK 200 SOFTWARE USED: PHASER                                                
REMARK 200 STARTING MODEL: NULL                                                 
REMARK 200                                                                      
REMARK 200 REMARK: NULL                                                         
REMARK 280                                                                      
REMARK 280 CRYSTAL                                                              
REMARK 280 SOLVENT CONTENT, VS   (%): 42.96                                     
REMARK 280 MATTHEWS COEFFICIENT, VM (ANGSTROMS**3/DA): 2.16                     
REMARK 280                                                                      
REMARK 280 CRYSTALLIZATION CONDITIONS: 17.455% PEG MME 2000 0.2 M               
REMARK 280  CALCIUMACETAT 0.1 M BIS-TRIS PH 6.3, VAPOR DIFFUSION, SITTING       
REMARK 280  DROP, TEMPERATURE 293K                                              
REMARK 290                                                                      
REMARK 290 CRYSTALLOGRAPHIC SYMMETRY                                            
REMARK 290 SYMMETRY OPERATORS FOR SPACE GROUP: P 1 21 1                         
REMARK 290                                                                      
REMARK 290      SYMOP   SYMMETRY                                                
REMARK 290     NNNMMM   OPERATOR                                                
REMARK 290       1555   X,Y,Z                                                   
REMARK 290       2555   -X,Y+1/2,-Z                                             
REMARK 290                                                                      
REMARK 290     WHERE NNN -> OPERATOR NUMBER                                     
REMARK 290           MMM -> TRANSLATION VECTOR                                  
REMARK 290                                                                      
REMARK 290 CRYSTALLOGRAPHIC SYMMETRY TRANSFORMATIONS                            
REMARK 290 THE FOLLOWING TRANSFORMATIONS OPERATE ON THE ATOM/HETATM             
REMARK 290 RECORDS IN THIS ENTRY TO PRODUCE CRYSTALLOGRAPHICALLY                
REMARK 290 RELATED MOLECULES.                                                   
REMARK 290   SMTRY1   1  1.000000  0.000000  0.000000        0.00000            
REMARK 290   SMTRY2   1  0.000000  1.000000  0.000000        0.00000            
REMARK 290   SMTRY3   1  0.000000  0.000000  1.000000        0.00000            
REMARK 290   SMTRY1   2 -1.000000  0.000000  0.000000        0.00000            
REMARK 290   SMTRY2   2  0.000000  1.000000  0.000000       33.86500            
REMARK 290   SMTRY3   2  0.000000  0.000000 -1.000000        0.00000            
REMARK 290                                                                      
REMARK 290 REMARK: NULL                                                         
REMARK 300                                                                      
REMARK 300 BIOMOLECULE: 1                                                       
REMARK 300 SEE REMARK 350 FOR THE AUTHOR PROVIDED AND/OR PROGRAM                
REMARK 300 GENERATED ASSEMBLY INFORMATION FOR THE STRUCTURE IN                  
REMARK 300 THIS ENTRY. THE REMARK MAY ALSO PROVIDE INFORMATION ON               
REMARK 300 BURIED SURFACE AREA.                                                 
REMARK 350                                                                      
REMARK 350 COORDINATES FOR A COMPLETE MULTIMER REPRESENTING THE KNOWN           
REMARK 350 BIOLOGICALLY SIGNIFICANT OLIGOMERIZATION STATE OF THE                
REMARK 350 MOLECULE CAN BE GENERATED BY APPLYING BIOMT TRANSFORMATIONS          
REMARK 350 GIVEN BELOW.  BOTH NON-CRYSTALLOGRAPHIC AND                          
REMARK 350 CRYSTALLOGRAPHIC OPERATIONS ARE GIVEN.                               
REMARK 350                                                                      
REMARK 350 BIOMOLECULE: 1                                                       
REMARK 350 AUTHOR DETERMINED BIOLOGICAL UNIT: MONOMERIC                         
REMARK 350 APPLY THE FOLLOWING TO CHAINS: A                                     
REMARK 350   BIOMT1   1  1.000000  0.000000  0.000000        0.00000            
REMARK 350   BIOMT2   1  0.000000  1.000000  0.000000        0.00000            
REMARK 350   BIOMT3   1  0.000000  0.000000  1.000000        0.00000            
REMARK 465                                                                      
REMARK 465 MISSING RESIDUES                                                     
REMARK 465 THE FOLLOWING RESIDUES WERE NOT LOCATED IN THE                       
REMARK 465 EXPERIMENT. (M=MODEL NUMBER; RES=RESIDUE NAME; C=CHAIN               
REMARK 465 IDENTIFIER; SSSEQ=SEQUENCE NUMBER; I=INSERTION CODE.)                
REMARK 465                                                                      
REMARK 465   M RES C SSSEQI                                                     
REMARK 465     MET A     1                                                      
REMARK 465     THR A     2                                                      
REMARK 500                                                                      
REMARK 500 GEOMETRY AND STEREOCHEMISTRY                                         
REMARK 500 SUBTOPIC: TORSION ANGLES                                             
REMARK 500                                                                      
REMARK 500 TORSION ANGLES OUTSIDE THE EXPECTED RAMACHANDRAN REGIONS:            
REMARK 500 (M=MODEL NUMBER; RES=RESIDUE NAME; C=CHAIN IDENTIFIER;               
REMARK 500 SSEQ=SEQUENCE NUMBER; I=INSERTION CODE).                             
REMARK 500                                                                      
REMARK 500 STANDARD TABLE:                                                      
REMARK 500 FORMAT:(10X,I3,1X,A3,1X,A1,I4,A1,4X,F7.2,3X,F7.2)                    
REMARK 500                                                                      
REMARK 500 EXPECTED VALUES: GJ KLEYWEGT AND TA JONES (1996). PHI/PSI-           
REMARK 500 CHOLOGY: RAMACHANDRAN REVISITED. STRUCTURE 4, 1395 - 1400            
REMARK 500                                                                      
REMARK 500  M RES CSSEQI        PSI       PHI                                   
REMARK 500    ARG A  29       30.88    -86.19                                   
REMARK 500    SER A 120      -90.00   -110.39                                   
REMARK 500    TRP A 146       20.13   -153.88                                   
REMARK 500    HIS A 261     -165.03   -128.13                                   
REMARK 500    ASN A 268      -61.78   -101.60                                   
REMARK 500    ASN A 290     -133.87     54.40                                   
REMARK 500                                                                      
REMARK 500 REMARK: NULL                                                         
REMARK 620                                                                      
REMARK 620 METAL COORDINATION                                                   
REMARK 620 (M=MODEL NUMBER; RES=RESIDUE NAME; C=CHAIN IDENTIFIER;               
REMARK 620 SSEQ=SEQUENCE NUMBER; I=INSERTION CODE):                             
REMARK 620                                                                      
REMARK 620 COORDINATION ANGLES FOR:  M RES CSSEQI METAL                         
REMARK 620                              FE A 404  FE                            
REMARK 620 N RES CSSEQI ATOM                                                    
REMARK 620 1 TYR A  12   OH                                                     
REMARK 620 2 HT9 A 401   N1  117.8                                              
REMARK 620 3 HT9 A 401   N2   87.1  91.7                                        
REMARK 620 4 HT9 A 401   N3   80.3 161.6  92.6                                  
REMARK 620 5 HT9 A 401   N4  108.0  84.6 164.5  86.6                            
REMARK 620 N                    1     2     3     4                             
REMARK 620                                                                      
REMARK 620 COORDINATION ANGLES FOR:  M RES CSSEQI METAL                         
REMARK 620                              FE A 405  FE                            
REMARK 620 N RES CSSEQI ATOM                                                    
REMARK 620 1 HOH A 537   O                                                      
REMARK 620 2 HOH A 549   O   101.7                                              
REMARK 620 3 HOH A 562   O   147.6  68.3                                        
REMARK 620 4 HOH A 572   O   103.2  62.9  99.1                                  
REMARK 620 5 HOH A 589   O    66.4  89.6  82.4 148.8                            
REMARK 620 N                    1     2     3     4                             
DBREF  9F0F A    1   309  UNP    Q8Y565   CPFC_LISMO       1    309             
SEQADV 9F0F LEU A  310  UNP  Q8Y565              EXPRESSION TAG                 
SEQRES   1 A  310  MET THR LYS LYS VAL GLY LEU LEU VAL MET ALA TYR GLY          
SEQRES   2 A  310  THR PRO TYR LYS ASP GLU ASP ILE GLU ARG TYR TYR THR          
SEQRES   3 A  310  ASP ILE ARG HIS GLY HIS LYS PRO SER GLU GLU MET ILE          
SEQRES   4 A  310  ALA ASP LEU ARG GLY ARG TYR HIS ALA ILE GLY GLY LEU          
SEQRES   5 A  310  SER PRO LEU ALA LYS ILE THR GLU ALA GLN ALA TYR GLY          
SEQRES   6 A  310  LEU GLU LYS ALA LEU ASN ASP SER GLN ASP GLU VAL GLU          
SEQRES   7 A  310  PHE LYS ALA TYR ILE GLY LEU LYS HIS ILE GLU PRO PHE          
SEQRES   8 A  310  ILE GLU ASP ALA VAL GLU ALA MET HIS LYS ASP GLY ILE          
SEQRES   9 A  310  GLU GLU ALA ILE SER ILE VAL LEU ALA PRO HIS TYR SER          
SEQRES  10 A  310  SER PHE SER VAL GLU ALA TYR ASN LYS ARG ALA LYS GLU          
SEQRES  11 A  310  ALA ALA ASP LYS LEU GLY GLY PRO ARG ILE ASN ALA ILE          
SEQRES  12 A  310  ASN ASP TRP TYR LYS GLN PRO LYS PHE ILE GLN MET TRP          
SEQRES  13 A  310  ALA ASP ARG ILE ASN GLU THR ALA LYS GLN ILE PRO ALA          
SEQRES  14 A  310  ASP GLU LEU LEU ASP THR VAL LEU ILE VAL SER ALA HIS          
SEQRES  15 A  310  SER LEU PRO GLU LYS ILE LYS GLN HIS ASN ASP PRO TYR          
SEQRES  16 A  310  PRO ASN GLN LEU GLN GLU THR ALA ASP PHE ILE PHE GLU          
SEQRES  17 A  310  LYS VAL VAL VAL PRO HIS TYR ALA LEU GLY TRP GLN SER          
SEQRES  18 A  310  GLU GLY LYS THR GLY GLU PRO TRP LEU GLY PRO ASP VAL          
SEQRES  19 A  310  GLN ASP LEU THR ARG GLU LEU TYR GLY ARG GLU LYS TYR          
SEQRES  20 A  310  LYS HIS PHE ILE TYR THR PRO VAL GLY PHE VAL ALA GLU          
SEQRES  21 A  310  HIS LEU GLU VAL LEU TYR ASP ASN ASP TYR GLU CYS LYS          
SEQRES  22 A  310  VAL VAL THR ASP GLU VAL GLY ALA ALA TYR HIS ARG PRO          
SEQRES  23 A  310  PRO MET PRO ASN SER ASP PRO GLU PHE LEU GLU VAL LEU          
SEQRES  24 A  310  ARG THR VAL VAL TRP GLU LYS TYR SER ASN LEU                  
HET    HT9  A 401      48                                                       
HET    EDO  A 402       4                                                       
HET    EDO  A 403       4                                                       
HET     FE  A 404       1                                                       
HET     FE  A 405       1                                                       
HET     CL  A 406       1                                                       
HETNAM     HT9 COPROPORPHYRIN III                                               
HETNAM     EDO 1,2-ETHANEDIOL                                                   
HETNAM      FE FE (III) ION                                                     
HETNAM      CL CHLORIDE ION                                                     
HETSYN     EDO ETHYLENE GLYCOL                                                  
FORMUL   2  HT9    C36 H38 N4 O8                                                
FORMUL   3  EDO    2(C2 H6 O2)                                                  
FORMUL   5   FE    2(FE 3+)                                                     
FORMUL   7   CL    CL 1-                                                        
FORMUL   8  HOH   *113(H2 O)                                                    
HELIX    1 AA1 LYS A   17  GLU A   19  5                                   3    
HELIX    2 AA2 ASP A   20  ARG A   29  1                                  10    
HELIX    3 AA3 SER A   35  ILE A   49  1                                  15    
HELIX    4 AA4 PRO A   54  GLN A   74  1                                  21    
HELIX    5 AA5 PHE A   91  ASP A  102  1                                  12    
HELIX    6 AA6 SER A  120  GLY A  136  1                                  17    
HELIX    7 AA7 GLN A  149  LYS A  165  1                                  17    
HELIX    8 AA8 PRO A  168  LEU A  173  1                                   6    
HELIX    9 AA9 PRO A  185  ASN A  192  5                                   8    
HELIX   10 AB1 ASP A  193  GLU A  208  1                                  16    
HELIX   11 AB2 ASP A  233  LYS A  246  1                                  14    
HELIX   12 AB3 HIS A  261  TYR A  266  1                                   6    
HELIX   13 AB4 TYR A  270  GLY A  280  1                                  11    
HELIX   14 AB5 ASP A  292  LEU A  310  1                                  19    
SHEET    1 AA1 4 GLU A  78  LEU A  85  0                                        
SHEET    2 AA1 4 LYS A   4  ALA A  11  1  N  LEU A   7   O  LYS A  80           
SHEET    3 AA1 4 GLU A 106  VAL A 111  1  O  ILE A 110   N  LEU A   8           
SHEET    4 AA1 4 ARG A 139  ALA A 142  1  O  ARG A 139   N  ALA A 107           
SHEET    1 AA2 4 HIS A 214  GLN A 220  0                                        
SHEET    2 AA2 4 THR A 175  HIS A 182  1  N  VAL A 179   O  GLY A 218           
SHEET    3 AA2 4 HIS A 249  THR A 253  1  O  ILE A 251   N  ILE A 178           
SHEET    4 AA2 4 ALA A 282  HIS A 284  1  O  HIS A 284   N  TYR A 252           
LINK         OH  TYR A  12                FE    FE A 404     1555   1555  2.72  
LINK         N1  HT9 A 401                FE    FE A 404     1555   1555  2.09  
LINK         N2  HT9 A 401                FE    FE A 404     1555   1555  1.99  
LINK         N3  HT9 A 401                FE    FE A 404     1555   1555  2.04  
LINK         N4  HT9 A 401                FE    FE A 404     1555   1555  2.25  
LINK        FE    FE A 405                 O   HOH A 537     1555   1555  2.60  
LINK        FE    FE A 405                 O   HOH A 549     1555   1555  2.45  
LINK        FE    FE A 405                 O   HOH A 562     1555   1555  2.24  
LINK        FE    FE A 405                 O   HOH A 572     1555   1555  2.60  
LINK        FE    FE A 405                 O   HOH A 589     1555   1555  2.55  
CISPEP   1 GLU A   89    PRO A   90          0        -1.75                     
CISPEP   2 GLY A  137    PRO A  138          0         0.12                     
CISPEP   3 GLY A  231    PRO A  232          0         0.90                     
CRYST1   37.158   67.730   62.494  90.00 103.22  90.00 P 1 21 1      2          
ORIGX1      1.000000  0.000000  0.000000        0.00000                         
ORIGX2      0.000000  1.000000  0.000000        0.00000                         
ORIGX3      0.000000  0.000000  1.000000        0.00000                         
SCALE1      0.026912  0.000000  0.006323        0.00000                         
SCALE2      0.000000  0.014765  0.000000        0.00000                         
SCALE3      0.000000  0.000000  0.016437        0.00000                         
ATOM      1  N   LYS A   3      -3.686 -18.424 -34.387  1.00 97.39           N  
ANISOU    1  N   LYS A   3    13287   9856  13859    211  -2275  -3420       N  
ATOM      2  CA  LYS A   3      -2.906 -17.551 -35.256  1.00 93.06           C  
ANISOU    2  CA  LYS A   3    12713   9645  13000    352  -2081  -3593       C  
ATOM      3  C   LYS A   3      -2.352 -16.358 -34.478  1.00 76.85           C  
ANISOU    3  C   LYS A   3    10620   7788  10793    403  -1952  -3261       C  
ATOM      4  O   LYS A   3      -1.372 -16.490 -33.744  1.00 71.31           O  
ANISOU    4  O   LYS A   3     9859   6924  10313    521  -1943  -3176       O  
ATOM      5  CB  LYS A   3      -3.755 -17.072 -36.437  1.00101.38           C  
ANISOU    5  CB  LYS A   3    13832  11013  13675    268  -2066  -3769       C  
ATOM      6  CG  LYS A   3      -2.961 -16.422 -37.564  1.00101.10           C  
ANISOU    6  CG  LYS A   3    13845  11279  13290    376  -1854  -4010       C  
ATOM      7  CD  LYS A   3      -1.971 -17.391 -38.184  1.00 98.35           C  
ANISOU    7  CD  LYS A   3    13443  10800  13124    486  -1721  -4314       C  
ATOM      8  CE  LYS A   3      -1.056 -16.680 -39.168  1.00 99.58           C  
ANISOU    8  CE  LYS A   3    13636  11264  12937    553  -1430  -4506       C  
ATOM      9  NZ  LYS A   3      -1.816 -16.093 -40.305  1.00104.88           N  
ANISOU    9  NZ  LYS A   3    14495  12248  13105    439  -1401  -4553       N  
ATOM     10  N   LYS A   4      -2.985 -15.197 -34.630  1.00 67.55           N  
ANISOU   10  N   LYS A   4     9470   6938   9256    323  -1884  -3086       N  
ATOM     11  CA  LYS A   4      -2.499 -13.955 -34.045  1.00 73.85           C  
ANISOU   11  CA  LYS A   4    10242   7942   9875    363  -1751  -2812       C  
ATOM     12  C   LYS A   4      -3.556 -13.369 -33.123  1.00 67.60           C  
ANISOU   12  C   LYS A   4     9455   7208   9023    225  -1826  -2458       C  
ATOM     13  O   LYS A   4      -4.729 -13.267 -33.499  1.00 70.97           O  
ANISOU   13  O   LYS A   4     9897   7736   9333    112  -1908  -2471       O  
ATOM     14  CB  LYS A   4      -2.130 -12.943 -35.132  1.00 71.02           C  
ANISOU   14  CB  LYS A   4     9935   7924   9124    407  -1562  -2944       C  
ATOM     15  CG  LYS A   4      -0.768 -12.306 -34.933  1.00 67.25           C  
ANISOU   15  CG  LYS A   4     9387   7526   8636    516  -1356  -2926       C  
ATOM     16  CD  LYS A   4      -0.285 -11.625 -36.200  1.00 83.12           C  
ANISOU   16  CD  LYS A   4    11481   9815  10286    525  -1126  -3140       C  
ATOM     17  CE  LYS A   4       1.188 -11.903 -36.436  1.00 77.31           C  
ANISOU   17  CE  LYS A   4    10616   9039   9718    637   -913  -3409       C  
ATOM     18  NZ  LYS A   4       1.768 -11.013 -37.477  1.00 86.91           N  
ANISOU   18  NZ  LYS A   4    11919  10550  10550    596   -611  -3551       N  
ATOM     19  N   VAL A   5      -3.137 -12.984 -31.922  1.00 53.11           N  
ANISOU   19  N   VAL A   5     7591   5314   7274    238  -1803  -2172       N  
ATOM     20  CA  VAL A   5      -4.008 -12.352 -30.940  1.00 46.91           C  
ANISOU   20  CA  VAL A   5     6806   4599   6420    109  -1823  -1853       C  
ATOM     21  C   VAL A   5      -3.360 -11.046 -30.507  1.00 51.20           C  
ANISOU   21  C   VAL A   5     7332   5350   6773    183  -1693  -1668       C  
ATOM     22  O   VAL A   5      -2.196 -11.035 -30.089  1.00 45.51           O  
ANISOU   22  O   VAL A   5     6588   4552   6153    292  -1654  -1647       O  
ATOM     23  CB  VAL A   5      -4.265 -13.266 -29.726  1.00 50.08           C  
ANISOU   23  CB  VAL A   5     7244   4686   7097      0  -1934  -1665       C  
ATOM     24  CG1 VAL A   5      -4.690 -12.447 -28.516  1.00 50.05           C  
ANISOU   24  CG1 VAL A   5     7250   4778   6989   -102  -1883  -1331       C  
ATOM     25  CG2 VAL A   5      -5.322 -14.303 -30.064  1.00 58.71           C  
ANISOU   25  CG2 VAL A   5     8347   5611   8347   -154  -2044  -1794       C  
ATOM     26  N   GLY A   6      -4.104  -9.951 -30.622  1.00 43.70           N  
ANISOU   26  N   GLY A   6     6380   4646   5578    133  -1645  -1558       N  
ATOM     27  CA  GLY A   6      -3.573  -8.662 -30.227  1.00 51.81           C  
ANISOU   27  CA  GLY A   6     7403   5849   6433    187  -1526  -1388       C  
ATOM     28  C   GLY A   6      -3.387  -8.571 -28.723  1.00 47.75           C  
ANISOU   28  C   GLY A   6     6876   5227   6041    148  -1539  -1132       C  
ATOM     29  O   GLY A   6      -4.167  -9.115 -27.941  1.00 48.30           O  
ANISOU   29  O   GLY A   6     6958   5172   6224     24  -1612  -1013       O  
ATOM     30  N   LEU A   7      -2.327  -7.881 -28.319  1.00 41.84           N  
ANISOU   30  N   LEU A   7     6112   4528   5258    235  -1460  -1057       N  
ATOM     31  CA  LEU A   7      -2.046  -7.604 -26.912  1.00 41.17           C  
ANISOU   31  CA  LEU A   7     6039   4378   5226    210  -1486   -822       C  
ATOM     32  C   LEU A   7      -2.159  -6.098 -26.708  1.00 36.14           C  
ANISOU   32  C   LEU A   7     5390   3973   4370    206  -1372   -701       C  
ATOM     33  O   LEU A   7      -1.213  -5.353 -26.976  1.00 40.33           O  
ANISOU   33  O   LEU A   7     5890   4596   4838    289  -1281   -740       O  
ATOM     34  CB  LEU A   7      -0.668  -8.119 -26.514  1.00 44.20           C  
ANISOU   34  CB  LEU A   7     6397   4589   5808    330  -1550   -862       C  
ATOM     35  CG  LEU A   7      -0.306  -7.924 -25.039  1.00 40.70           C  
ANISOU   35  CG  LEU A   7     6004   4059   5402    314  -1638   -623       C  
ATOM     36  CD1 LEU A   7      -1.085  -8.891 -24.160  1.00 48.70           C  
ANISOU   36  CD1 LEU A   7     7155   4854   6493    183  -1771   -456       C  
ATOM     37  CD2 LEU A   7       1.190  -8.077 -24.826  1.00 42.51           C  
ANISOU   37  CD2 LEU A   7     6153   4183   5817    475  -1716   -706       C  
ATOM     38  N   LEU A   8      -3.322  -5.655 -26.239  1.00 38.64           N  
ANISOU   38  N   LEU A   8     5715   4371   4596    101  -1367   -576       N  
ATOM     39  CA  LEU A   8      -3.576  -4.238 -25.997  1.00 35.23           C  
ANISOU   39  CA  LEU A   8     5270   4126   3989    105  -1279   -475       C  
ATOM     40  C   LEU A   8      -3.026  -3.879 -24.623  1.00 37.88           C  
ANISOU   40  C   LEU A   8     5630   4423   4338     85  -1266   -306       C  
ATOM     41  O   LEU A   8      -3.647  -4.162 -23.597  1.00 39.23           O  
ANISOU   41  O   LEU A   8     5836   4541   4527    -27  -1285   -183       O  
ATOM     42  CB  LEU A   8      -5.067  -3.941 -26.101  1.00 37.65           C  
ANISOU   42  CB  LEU A   8     5533   4532   4242     26  -1291   -468       C  
ATOM     43  CG  LEU A   8      -5.549  -2.516 -25.810  1.00 36.35           C  
ANISOU   43  CG  LEU A   8     5338   4527   3945     44  -1230   -388       C  
ATOM     44  CD1 LEU A   8      -4.774  -1.497 -26.632  1.00 32.97           C  
ANISOU   44  CD1 LEU A   8     4969   4188   3368    161  -1185   -411       C  
ATOM     45  CD2 LEU A   8      -7.044  -2.399 -26.078  1.00 36.00           C  
ANISOU   45  CD2 LEU A   8     5197   4562   3921     -4  -1280   -449       C  
ATOM     46  N   VAL A   9      -1.851  -3.258 -24.597  1.00 35.97           N  
ANISOU   46  N   VAL A   9     5377   4212   4080    175  -1227   -313       N  
ATOM     47  CA  VAL A   9      -1.228  -2.797 -23.362  1.00 35.50           C  
ANISOU   47  CA  VAL A   9     5338   4131   4019    170  -1246   -182       C  
ATOM     48  C   VAL A   9      -1.505  -1.308 -23.223  1.00 39.11           C  
ANISOU   48  C   VAL A   9     5785   4758   4317    162  -1136   -131       C  
ATOM     49  O   VAL A   9      -1.084  -0.507 -24.066  1.00 34.60           O  
ANISOU   49  O   VAL A   9     5188   4273   3686    219  -1052   -202       O  
ATOM     50  CB  VAL A   9       0.281  -3.082 -23.350  1.00 33.74           C  
ANISOU   50  CB  VAL A   9     5064   3815   3940    276  -1302   -258       C  
ATOM     51  CG1 VAL A   9       0.823  -2.993 -21.933  1.00 34.64           C  
ANISOU   51  CG1 VAL A   9     5227   3856   4080    268  -1419   -120       C  
ATOM     52  CG2 VAL A   9       0.562  -4.455 -23.948  1.00 48.98           C  
ANISOU   52  CG2 VAL A   9     6974   5579   6056    329  -1392   -389       C  
ATOM     53  N   MET A  10      -2.210  -0.933 -22.161  1.00 33.07           N  
ANISOU   53  N   MET A  10     5056   4027   3481     79  -1126    -14       N  
ATOM     54  CA  MET A  10      -2.643   0.439 -21.961  1.00 36.05           C  
ANISOU   54  CA  MET A  10     5417   4539   3741     78  -1033     10       C  
ATOM     55  C   MET A  10      -1.960   1.057 -20.748  1.00 32.30           C  
ANISOU   55  C   MET A  10     4984   4066   3223     62  -1035     87       C  
ATOM     56  O   MET A  10      -1.640   0.371 -19.773  1.00 34.27           O  
ANISOU   56  O   MET A  10     5306   4231   3484     12  -1119    163       O  
ATOM     57  CB  MET A  10      -4.165   0.517 -21.806  1.00 29.03           C  
ANISOU   57  CB  MET A  10     4493   3717   2820      3   -992     13       C  
ATOM     58  CG  MET A  10      -4.930   0.186 -23.078  1.00 30.04           C  
ANISOU   58  CG  MET A  10     4563   3869   2981     34  -1026    -89       C  
ATOM     59  SD  MET A  10      -6.711   0.057 -22.829  1.00 41.32           S  
ANISOU   59  SD  MET A  10     5875   5364   4461    -64  -1006   -135       S  
ATOM     60  CE  MET A  10      -6.813  -1.459 -21.871  1.00 36.70           C  
ANISOU   60  CE  MET A  10     5344   4644   3955   -249   -996    -63       C  
ATOM     61  N   ALA A  11      -1.744   2.369 -20.822  1.00 37.39           N  
ANISOU   61  N   ALA A  11     5607   4790   3809    102   -963     67       N  
ATOM     62  CA  ALA A  11      -1.086   3.109 -19.758  1.00 29.41           C  
ANISOU   62  CA  ALA A  11     4627   3790   2758     86   -969    102       C  
ATOM     63  C   ALA A  11      -1.528   4.567 -19.830  1.00 40.22           C  
ANISOU   63  C   ALA A  11     5982   5237   4062    104   -870     75       C  
ATOM     64  O   ALA A  11      -2.252   4.975 -20.743  1.00 39.32           O  
ANISOU   64  O   ALA A  11     5844   5155   3939    145   -825     46       O  
ATOM     65  CB  ALA A  11       0.437   2.973 -19.854  1.00 28.15           C  
ANISOU   65  CB  ALA A  11     4428   3564   2703    141  -1039     61       C  
ATOM     66  N   TYR A  12      -1.074   5.354 -18.851  1.00 32.32           N  
ANISOU   66  N   TYR A  12     5010   4250   3021     81   -866     78       N  
ATOM     67  CA  TYR A  12      -1.507   6.744 -18.740  1.00 33.88           C  
ANISOU   67  CA  TYR A  12     5204   4487   3181     99   -784     38       C  
ATOM     68  C   TYR A  12      -0.931   7.602 -19.859  1.00 38.55           C  
ANISOU   68  C   TYR A  12     5787   5037   3823    156   -744     15       C  
ATOM     69  O   TYR A  12      -1.637   8.439 -20.433  1.00 38.33           O  
ANISOU   69  O   TYR A  12     5778   5004   3780    203   -706      7       O  
ATOM     70  CB  TYR A  12      -1.099   7.302 -17.377  1.00 37.28           C  
ANISOU   70  CB  TYR A  12     5683   4932   3548     48   -797     22       C  
ATOM     71  CG  TYR A  12      -2.001   8.392 -16.845  1.00 41.96           C  
ANISOU   71  CG  TYR A  12     6279   5575   4091     45   -704    -45       C  
ATOM     72  CD1 TYR A  12      -3.209   8.086 -16.231  1.00 40.57           C  
ANISOU   72  CD1 TYR A  12     6096   5474   3845     -8   -629    -69       C  
ATOM     73  CD2 TYR A  12      -1.637   9.729 -16.942  1.00 39.21           C  
ANISOU   73  CD2 TYR A  12     5930   5183   3787     87   -676   -107       C  
ATOM     74  CE1 TYR A  12      -4.032   9.081 -15.734  1.00 42.58           C  
ANISOU   74  CE1 TYR A  12     6313   5776   4089      3   -527   -182       C  
ATOM     75  CE2 TYR A  12      -2.452  10.730 -16.449  1.00 42.35           C  
ANISOU   75  CE2 TYR A  12     6320   5596   4174    108   -604   -200       C  
ATOM     76  CZ  TYR A  12      -3.647  10.402 -15.846  1.00 46.31           C  
ANISOU   76  CZ  TYR A  12     6787   6189   4620     78   -529   -251       C  
ATOM     77  OH  TYR A  12      -4.458  11.399 -15.356  1.00 45.56           O  
ANISOU   77  OH  TYR A  12     6648   6114   4550    113   -442   -393       O  
ATOM     78  N   GLY A  13       0.344   7.416 -20.178  1.00 42.69           N  
ANISOU   78  N   GLY A  13     6286   5521   4412    147   -753     -2       N  
ATOM     79  CA  GLY A  13       1.022   8.264 -21.134  1.00 35.66           C  
ANISOU   79  CA  GLY A  13     5406   4592   3552    146   -663    -26       C  
ATOM     80  C   GLY A  13       1.749   9.419 -20.465  1.00 32.80           C  
ANISOU   80  C   GLY A  13     5038   4190   3234    101   -635    -62       C  
ATOM     81  O   GLY A  13       1.425   9.843 -19.356  1.00 34.87           O  
ANISOU   81  O   GLY A  13     5315   4464   3469     94   -682    -76       O  
ATOM     82  N   THR A  14       2.760   9.929 -21.164  1.00 44.35           N  
ANISOU   82  N   THR A  14     6480   5605   4765     50   -540    -99       N  
ATOM     83  CA  THR A  14       3.590  11.014 -20.661  1.00 38.17           C  
ANISOU   83  CA  THR A  14     5671   4764   4066    -22   -503   -155       C  
ATOM     84  C   THR A  14       3.980  11.898 -21.836  1.00 41.07           C  
ANISOU   84  C   THR A  14     6116   5054   4434    -98   -334   -135       C  
ATOM     85  O   THR A  14       4.034  11.418 -22.975  1.00 34.45           O  
ANISOU   85  O   THR A  14     5316   4235   3539   -108   -244   -111       O  
ATOM     86  CB  THR A  14       4.840  10.475 -19.942  1.00 39.79           C  
ANISOU   86  CB  THR A  14     5714   4988   4418    -53   -585   -260       C  
ATOM     87  OG1 THR A  14       5.401  11.490 -19.098  1.00 40.37           O  
ANISOU   87  OG1 THR A  14     5760   5018   4562   -115   -612   -332       O  
ATOM     88  CG2 THR A  14       5.891  10.004 -20.939  1.00 42.50           C  
ANISOU   88  CG2 THR A  14     5931   5329   4888    -94   -475   -340       C  
ATOM     89  N   PRO A  15       4.217  13.191 -21.606  1.00 36.63           N  
ANISOU   89  N   PRO A  15     5613   4391   3916   -166   -283   -142       N  
ATOM     90  CA  PRO A  15       4.642  14.063 -22.711  1.00 45.47           C  
ANISOU   90  CA  PRO A  15     6855   5402   5020   -279   -107    -95       C  
ATOM     91  C   PRO A  15       6.017  13.656 -23.220  1.00 46.40           C  
ANISOU   91  C   PRO A  15     6826   5556   5249   -411     53   -198       C  
ATOM     92  O   PRO A  15       6.951  13.460 -22.438  1.00 39.10           O  
ANISOU   92  O   PRO A  15     5686   4662   4508   -449     14   -337       O  
ATOM     93  CB  PRO A  15       4.661  15.464 -22.082  1.00 40.30           C  
ANISOU   93  CB  PRO A  15     6271   4604   4439   -328   -115   -105       C  
ATOM     94  CG  PRO A  15       4.689  15.236 -20.607  1.00 43.68           C  
ANISOU   94  CG  PRO A  15     6551   5102   4942   -274   -266   -217       C  
ATOM     95  CD  PRO A  15       3.962  13.950 -20.370  1.00 37.06           C  
ANISOU   95  CD  PRO A  15     5667   4409   4006   -150   -377   -188       C  
ATOM     96  N   TYR A  16       6.129  13.518 -24.543  1.00 35.19           N  
ANISOU   96  N   TYR A  16     5518   4137   3714   -480    226   -150       N  
ATOM     97  CA  TYR A  16       7.404  13.145 -25.143  1.00 39.89           C  
ANISOU   97  CA  TYR A  16     5959   4780   4418   -623    440   -286       C  
ATOM     98  C   TYR A  16       8.379  14.311 -25.171  1.00 39.17           C  
ANISOU   98  C   TYR A  16     5849   4579   4456   -838    633   -337       C  
ATOM     99  O   TYR A  16       9.592  14.103 -25.053  1.00 40.64           O  
ANISOU   99  O   TYR A  16     5770   4808   4865   -950    754   -527       O  
ATOM    100  CB  TYR A  16       7.189  12.618 -26.561  1.00 37.71           C  
ANISOU  100  CB  TYR A  16     5839   4557   3933   -650    596   -241       C  
ATOM    101  CG  TYR A  16       6.202  11.480 -26.641  1.00 47.91           C  
ANISOU  101  CG  TYR A  16     7152   5940   5112   -460    409   -207       C  
ATOM    102  CD1 TYR A  16       6.574  10.187 -26.294  1.00 42.47           C  
ANISOU  102  CD1 TYR A  16     6224   5346   4568   -373    334   -350       C  
ATOM    103  CD2 TYR A  16       4.898  11.697 -27.063  1.00 42.17           C  
ANISOU  103  CD2 TYR A  16     6676   5182   4164   -366    288    -41       C  
ATOM    104  CE1 TYR A  16       5.674   9.144 -26.366  1.00 35.60           C  
ANISOU  104  CE1 TYR A  16     5384   4530   3613   -229    174   -319       C  
ATOM    105  CE2 TYR A  16       3.993  10.662 -27.138  1.00 36.53           C  
ANISOU  105  CE2 TYR A  16     5952   4548   3378   -219    125    -34       C  
ATOM    106  CZ  TYR A  16       4.386   9.387 -26.789  1.00 41.11           C  
ANISOU  106  CZ  TYR A  16     6311   5214   4094   -166     84   -168       C  
ATOM    107  OH  TYR A  16       3.484   8.353 -26.862  1.00 45.16           O  
ANISOU  107  OH  TYR A  16     6826   5779   4553    -47    -68   -161       O  
ATOM    108  N   LYS A  17       7.873  15.529 -25.339  1.00 50.41           N  
ANISOU  108  N   LYS A  17     7536   5843   5773   -900    656   -185       N  
ATOM    109  CA  LYS A  17       8.689  16.731 -25.362  1.00 43.56           C  
ANISOU  109  CA  LYS A  17     6699   4824   5029  -1128    836   -209       C  
ATOM    110  C   LYS A  17       8.107  17.742 -24.385  1.00 45.91           C  
ANISOU  110  C   LYS A  17     7086   4970   5387  -1059    642   -158       C  
ATOM    111  O   LYS A  17       6.949  17.641 -23.971  1.00 47.29           O  
ANISOU  111  O   LYS A  17     7361   5152   5457   -852    423    -72       O  
ATOM    112  CB  LYS A  17       8.761  17.340 -26.769  1.00 47.76           C  
ANISOU  112  CB  LYS A  17     7548   5247   5351  -1325   1106    -61       C  
ATOM    113  CG  LYS A  17       8.912  16.322 -27.884  1.00 45.46           C  
ANISOU  113  CG  LYS A  17     7276   5114   4882  -1349   1277    -85       C  
ATOM    114  CD  LYS A  17       9.099  17.003 -29.229  1.00 49.91           C  
ANISOU  114  CD  LYS A  17     8199   5573   5193  -1594   1573     59       C  
ATOM    115  CE  LYS A  17       9.671  16.042 -30.256  1.00 50.27           C  
ANISOU  115  CE  LYS A  17     8187   5800   5112  -1696   1845    -66       C  
ATOM    116  NZ  LYS A  17       8.687  14.989 -30.628  1.00 48.18           N  
ANISOU  116  NZ  LYS A  17     8007   5665   4633  -1452   1638    -20       N  
ATOM    117  N   ASP A  18       8.931  18.724 -24.015  1.00 44.05           N  
ANISOU  117  N   ASP A  18     6794   4599   5345  -1246    740   -242       N  
ATOM    118  CA  ASP A  18       8.458  19.776 -23.122  1.00 45.99           C  
ANISOU  118  CA  ASP A  18     7133   4677   5666  -1199    578   -230       C  
ATOM    119  C   ASP A  18       7.288  20.538 -23.730  1.00 49.43           C  
ANISOU  119  C   ASP A  18     7950   4923   5908  -1116    525     -1       C  
ATOM    120  O   ASP A  18       6.402  21.001 -23.001  1.00 43.10           O  
ANISOU  120  O   ASP A  18     7212   4044   5121   -947    320      6       O  
ATOM    121  CB  ASP A  18       9.605  20.728 -22.782  1.00 52.82           C  
ANISOU  121  CB  ASP A  18     7886   5400   6784  -1451    712   -370       C  
ATOM    122  CG  ASP A  18       9.144  21.937 -21.995  1.00 57.95           C  
ANISOU  122  CG  ASP A  18     8674   5831   7514  -1425    570   -371       C  
ATOM    123  OD1 ASP A  18       8.751  21.767 -20.822  1.00 56.02           O  
ANISOU  123  OD1 ASP A  18     8309   5668   7310  -1253    336   -487       O  
ATOM    124  OD2 ASP A  18       9.178  23.057 -22.548  1.00 61.08           O  
ANISOU  124  OD2 ASP A  18     9320   5962   7926  -1585    697   -261       O  
ATOM    125  N   GLU A  19       7.255  20.661 -25.059  1.00 46.14           N  
ANISOU  125  N   GLU A  19     7793   4432   5306  -1224    694    174       N  
ATOM    126  CA  GLU A  19       6.160  21.341 -25.737  1.00 47.47           C  
ANISOU  126  CA  GLU A  19     8351   4403   5282  -1125    586    407       C  
ATOM    127  C   GLU A  19       4.848  20.571 -25.667  1.00 48.76           C  
ANISOU  127  C   GLU A  19     8516   4703   5307   -819    334    453       C  
ATOM    128  O   GLU A  19       3.803  21.134 -26.010  1.00 56.10           O  
ANISOU  128  O   GLU A  19     9701   5474   6142   -674    163    599       O  
ATOM    129  CB  GLU A  19       6.531  21.598 -27.201  1.00 52.84           C  
ANISOU  129  CB  GLU A  19     9354   4981   5742  -1344    824    590       C  
ATOM    130  CG  GLU A  19       5.966  22.897 -27.761  1.00 77.23           C  
ANISOU  130  CG  GLU A  19    12897   7717   8729  -1376    756    831       C  
ATOM    131  CD  GLU A  19       5.653  22.817 -29.246  1.00 96.27           C  
ANISOU  131  CD  GLU A  19    15725  10078  10774  -1440    823   1078       C  
ATOM    132  OE1 GLU A  19       6.561  22.474 -30.033  1.00 89.90           O  
ANISOU  132  OE1 GLU A  19    14957   9369   9831  -1707   1150   1073       O  
ATOM    133  OE2 GLU A  19       4.498  23.105 -29.627  1.00 94.08           O  
ANISOU  133  OE2 GLU A  19    15737   9666  10343  -1224    544   1257       O  
ATOM    134  N   ASP A  20       4.870  19.311 -25.231  1.00 44.54           N  
ANISOU  134  N   ASP A  20     7700   4439   4784   -720    292    325       N  
ATOM    135  CA  ASP A  20       3.665  18.496 -25.149  1.00 39.95           C  
ANISOU  135  CA  ASP A  20     7092   3992   4093   -473     84    351       C  
ATOM    136  C   ASP A  20       2.923  18.649 -23.829  1.00 46.48           C  
ANISOU  136  C   ASP A  20     7772   4836   5052   -301   -109    247       C  
ATOM    137  O   ASP A  20       1.828  18.094 -23.688  1.00 45.07           O  
ANISOU  137  O   ASP A  20     7559   4753   4812   -115   -262    253       O  
ATOM    138  CB  ASP A  20       4.010  17.016 -25.350  1.00 45.81           C  
ANISOU  138  CB  ASP A  20     7636   4985   4784   -465    138    271       C  
ATOM    139  CG  ASP A  20       4.430  16.700 -26.769  1.00 48.85           C  
ANISOU  139  CG  ASP A  20     8187   5393   4982   -593    323    350       C  
ATOM    140  OD1 ASP A  20       3.818  17.249 -27.709  1.00 48.67           O  
ANISOU  140  OD1 ASP A  20     8488   5245   4759   -585    294    523       O  
ATOM    141  OD2 ASP A  20       5.370  15.896 -26.943  1.00 47.75           O  
ANISOU  141  OD2 ASP A  20     7861   5392   4890   -695    488    225       O  
ATOM    142  N   ILE A  21       3.485  19.382 -22.866  1.00 43.55           N  
ANISOU  142  N   ILE A  21     7310   4382   4856   -376    -92    131       N  
ATOM    143  CA  ILE A  21       2.905  19.423 -21.526  1.00 39.61           C  
ANISOU  143  CA  ILE A  21     6668   3939   4441   -243   -238     -8       C  
ATOM    144  C   ILE A  21       1.524  20.066 -21.554  1.00 49.45           C  
ANISOU  144  C   ILE A  21     8051   5062   5675    -53   -379     36       C  
ATOM    145  O   ILE A  21       0.600  19.611 -20.869  1.00 44.61           O  
ANISOU  145  O   ILE A  21     7320   4578   5052    100   -481    -48       O  
ATOM    146  CB  ILE A  21       3.860  20.147 -20.558  1.00 41.91           C  
ANISOU  146  CB  ILE A  21     6861   4157   4906   -377   -202   -163       C  
ATOM    147  CG1 ILE A  21       5.011  19.219 -20.165  1.00 41.29           C  
ANISOU  147  CG1 ILE A  21     6545   4264   4878   -485   -157   -271       C  
ATOM    148  CG2 ILE A  21       3.120  20.634 -19.319  1.00 38.76           C  
ANISOU  148  CG2 ILE A  21     6424   3744   4560   -252   -334   -302       C  
ATOM    149  CD1 ILE A  21       6.234  19.941 -19.662  1.00 39.28           C  
ANISOU  149  CD1 ILE A  21     6188   3917   4819   -670   -100   -414       C  
ATOM    150  N   GLU A  22       1.355  21.117 -22.359  1.00 40.82           N  
ANISOU  150  N   GLU A  22     7208   3708   4593    -62   -390    162       N  
ATOM    151  CA  GLU A  22       0.080  21.828 -22.407  1.00 47.50           C  
ANISOU  151  CA  GLU A  22     8172   4391   5486    150   -570    182       C  
ATOM    152  C   GLU A  22      -1.048  20.913 -22.876  1.00 49.50           C  
ANISOU  152  C   GLU A  22     8376   4805   5624    335   -698    227       C  
ATOM    153  O   GLU A  22      -2.061  20.749 -22.186  1.00 40.30           O  
ANISOU  153  O   GLU A  22     7052   3724   4537    508   -803     94       O  
ATOM    154  CB  GLU A  22       0.200  23.054 -23.316  1.00 50.30           C  
ANISOU  154  CB  GLU A  22     8860   4395   5857     99   -593    354       C  
ATOM    155  CG  GLU A  22       0.990  24.214 -22.718  1.00 64.44           C  
ANISOU  155  CG  GLU A  22    10700   5950   7833    -51   -512    275       C  
ATOM    156  CD  GLU A  22       2.496  24.057 -22.874  1.00 70.67           C  
ANISOU  156  CD  GLU A  22    11453   6788   8611   -359   -270    282       C  
ATOM    157  OE1 GLU A  22       2.954  22.960 -23.266  1.00 57.21           O  
ANISOU  157  OE1 GLU A  22     9634   5330   6772   -433   -161    307       O  
ATOM    158  OE2 GLU A  22       3.223  25.038 -22.605  1.00 65.74           O  
ANISOU  158  OE2 GLU A  22    10894   5942   8142   -528   -189    238       O  
ATOM    159  N   ARG A  23      -0.890  20.304 -24.054  1.00 41.62           N  
ANISOU  159  N   ARG A  23     7509   3860   4445    286   -675    388       N  
ATOM    160  CA  ARG A  23      -1.938  19.428 -24.569  1.00 44.19           C  
ANISOU  160  CA  ARG A  23     7791   4328   4670    448   -817    415       C  
ATOM    161  C   ARG A  23      -2.118  18.191 -23.697  1.00 44.69           C  
ANISOU  161  C   ARG A  23     7547   4680   4753    466   -776    265       C  
ATOM    162  O   ARG A  23      -3.233  17.666 -23.592  1.00 35.98           O  
ANISOU  162  O   ARG A  23     6323   3680   3669    616   -898    206       O  
ATOM    163  CB  ARG A  23      -1.631  19.020 -26.011  1.00 48.82           C  
ANISOU  163  CB  ARG A  23     8609   4917   5022    368   -791    596       C  
ATOM    164  CG  ARG A  23      -0.237  18.455 -26.228  1.00 49.45           C  
ANISOU  164  CG  ARG A  23     8660   5111   5018    125   -529    600       C  
ATOM    165  CD  ARG A  23       0.071  18.317 -27.711  1.00 44.45           C  
ANISOU  165  CD  ARG A  23     8315   4445   4128     20   -460    764       C  
ATOM    166  NE  ARG A  23       1.117  17.334 -27.970  1.00 63.38           N  
ANISOU  166  NE  ARG A  23    10588   7036   6457   -151   -225    695       N  
ATOM    167  CZ  ARG A  23       0.894  16.076 -28.328  1.00 50.39           C  
ANISOU  167  CZ  ARG A  23     8835   5597   4714    -98   -243    639       C  
ATOM    168  NH1 ARG A  23      -0.333  15.604 -28.472  1.00 47.27           N  
ANISOU  168  NH1 ARG A  23     8431   5258   4270     97   -476    647       N  
ATOM    169  NH2 ARG A  23       1.930  15.272 -28.548  1.00 49.71           N  
ANISOU  169  NH2 ARG A  23     8626   5651   4610   -244    -26    547       N  
ATOM    170  N   TYR A  24      -1.042  17.719 -23.065  1.00 45.72           N  
ANISOU  170  N   TYR A  24     7552   4926   4894    310   -620    200       N  
ATOM    171  CA  TYR A  24      -1.137  16.572 -22.168  1.00 36.05           C  
ANISOU  171  CA  TYR A  24     6093   3931   3673    315   -605     87       C  
ATOM    172  C   TYR A  24      -1.973  16.910 -20.938  1.00 43.97           C  
ANISOU  172  C   TYR A  24     6973   4961   4774    410   -658    -59       C  
ATOM    173  O   TYR A  24      -2.854  16.138 -20.541  1.00 38.38           O  
ANISOU  173  O   TYR A  24     6133   4401   4050    480   -693   -121       O  
ATOM    174  CB  TYR A  24       0.272  16.121 -21.776  1.00 33.98           C  
ANISOU  174  CB  TYR A  24     5745   3743   3423    149   -483     49       C  
ATOM    175  CG  TYR A  24       0.352  15.010 -20.755  1.00 36.77           C  
ANISOU  175  CG  TYR A  24     5913   4284   3775    145   -505    -41       C  
ATOM    176  CD1 TYR A  24      -0.033  13.714 -21.072  1.00 40.20           C  
ANISOU  176  CD1 TYR A  24     6286   4851   4137    182   -536    -10       C  
ATOM    177  CD2 TYR A  24       0.844  15.253 -19.479  1.00 41.08           C  
ANISOU  177  CD2 TYR A  24     6379   4853   4378     94   -512   -153       C  
ATOM    178  CE1 TYR A  24       0.056  12.696 -20.140  1.00 40.90           C  
ANISOU  178  CE1 TYR A  24     6257   5067   4217    163   -570    -61       C  
ATOM    179  CE2 TYR A  24       0.937  14.245 -18.543  1.00 38.08           C  
ANISOU  179  CE2 TYR A  24     5895   4620   3953     81   -562   -202       C  
ATOM    180  CZ  TYR A  24       0.541  12.969 -18.878  1.00 40.60           C  
ANISOU  180  CZ  TYR A  24     6175   5044   4206    114   -588   -142       C  
ATOM    181  OH  TYR A  24       0.635  11.963 -17.946  1.00 44.91           O  
ANISOU  181  OH  TYR A  24     6667   5695   4702     89   -651   -162       O  
ATOM    182  N   TYR A  25      -1.715  18.070 -20.325  1.00 38.22           N  
ANISOU  182  N   TYR A  25     6286   4087   4149    396   -644   -135       N  
ATOM    183  CA  TYR A  25      -2.527  18.509 -19.194  1.00 41.30           C  
ANISOU  183  CA  TYR A  25     6572   4496   4626    486   -667   -314       C  
ATOM    184  C   TYR A  25      -3.967  18.767 -19.624  1.00 45.32           C  
ANISOU  184  C   TYR A  25     7055   4952   5212    685   -779   -342       C  
ATOM    185  O   TYR A  25      -4.910  18.465 -18.881  1.00 41.59           O  
ANISOU  185  O   TYR A  25     6414   4609   4781    758   -766   -497       O  
ATOM    186  CB  TYR A  25      -1.910  19.763 -18.570  1.00 38.13           C  
ANISOU  186  CB  TYR A  25     6237   3917   4335    433   -640   -411       C  
ATOM    187  CG  TYR A  25      -2.250  19.997 -17.109  1.00 44.96           C  
ANISOU  187  CG  TYR A  25     6988   4867   5229    448   -608   -642       C  
ATOM    188  CD1 TYR A  25      -3.197  19.219 -16.456  1.00 41.64           C  
ANISOU  188  CD1 TYR A  25     6428   4657   4738    504   -579   -743       C  
ATOM    189  CD2 TYR A  25      -1.622  21.006 -16.386  1.00 42.93           C  
ANISOU  189  CD2 TYR A  25     6776   4479   5057    382   -589   -775       C  
ATOM    190  CE1 TYR A  25      -3.507  19.437 -15.124  1.00 43.64           C  
ANISOU  190  CE1 TYR A  25     6612   5003   4966    487   -510   -963       C  
ATOM    191  CE2 TYR A  25      -1.926  21.231 -15.054  1.00 44.24           C  
ANISOU  191  CE2 TYR A  25     6867   4734   5207    386   -554  -1010       C  
ATOM    192  CZ  TYR A  25      -2.870  20.444 -14.429  1.00 40.96           C  
ANISOU  192  CZ  TYR A  25     6337   4544   4682    436   -503  -1100       C  
ATOM    193  OH  TYR A  25      -3.177  20.663 -13.105  1.00 50.09           O  
ANISOU  193  OH  TYR A  25     7452   5807   5774    411   -428  -1342       O  
ATOM    194  N   THR A  26      -4.155  19.316 -20.826  1.00 37.98           N  
ANISOU  194  N   THR A  26     6295   3832   4302    766   -894   -200       N  
ATOM    195  CA  THR A  26      -5.502  19.570 -21.329  1.00 50.46           C  
ANISOU  195  CA  THR A  26     7849   5342   5983    984  -1072   -229       C  
ATOM    196  C   THR A  26      -6.289  18.273 -21.475  1.00 46.85           C  
ANISOU  196  C   THR A  26     7208   5126   5466   1020  -1093   -259       C  
ATOM    197  O   THR A  26      -7.457  18.193 -21.077  1.00 40.55           O  
ANISOU  197  O   THR A  26     6208   4396   4803   1152  -1145   -425       O  
ATOM    198  CB  THR A  26      -5.431  20.308 -22.667  1.00 47.95           C  
ANISOU  198  CB  THR A  26     7820   4764   5636   1046  -1231    -24       C  
ATOM    199  OG1 THR A  26      -4.601  21.467 -22.533  1.00 47.84           O  
ANISOU  199  OG1 THR A  26     7995   4502   5680    960  -1180     19       O  
ATOM    200  CG2 THR A  26      -6.823  20.731 -23.119  1.00 47.20           C  
ANISOU  200  CG2 THR A  26     7698   4549   5687   1312  -1491    -74       C  
ATOM    201  N   ASP A  27      -5.663  17.244 -22.053  1.00 37.78           N  
ANISOU  201  N   ASP A  27     6110   4103   4142    896  -1041   -124       N  
ATOM    202  CA  ASP A  27      -6.334  15.955 -22.196  1.00 42.63           C  
ANISOU  202  CA  ASP A  27     6565   4922   4711    906  -1059   -154       C  
ATOM    203  C   ASP A  27      -6.668  15.356 -20.836  1.00 38.44           C  
ANISOU  203  C   ASP A  27     5808   4574   4224    842   -922   -320       C  
ATOM    204  O   ASP A  27      -7.751  14.791 -20.649  1.00 41.53           O  
ANISOU  204  O   ASP A  27     6013   5081   4685    892   -940   -430       O  
ATOM    205  CB  ASP A  27      -5.463  14.996 -23.007  1.00 51.93           C  
ANISOU  205  CB  ASP A  27     7849   6173   5708    780  -1014     -7       C  
ATOM    206  CG  ASP A  27      -6.275  13.939 -23.733  1.00 55.57           C  
ANISOU  206  CG  ASP A  27     8238   6750   6127    833  -1119     -6       C  
ATOM    207  OD1 ASP A  27      -6.790  13.016 -23.063  1.00 48.01           O  
ANISOU  207  OD1 ASP A  27     7078   5948   5217    799  -1070   -107       O  
ATOM    208  OD2 ASP A  27      -6.401  14.033 -24.973  1.00 48.80           O  
ANISOU  208  OD2 ASP A  27     7547   5820   5176    891  -1253     96       O  
ATOM    209  N   ILE A  28      -5.750  15.476 -19.875  1.00 39.31           N  
ANISOU  209  N   ILE A  28     5941   4711   4285    714   -788   -345       N  
ATOM    210  CA  ILE A  28      -6.013  14.992 -18.522  1.00 42.71           C  
ANISOU  210  CA  ILE A  28     6232   5303   4692    632   -662   -485       C  
ATOM    211  C   ILE A  28      -7.196  15.732 -17.911  1.00 54.55           C  
ANISOU  211  C   ILE A  28     7589   6796   6340    745   -639   -697       C  
ATOM    212  O   ILE A  28      -8.029  15.139 -17.214  1.00 53.82           O  
ANISOU  212  O   ILE A  28     7333   6863   6252    707   -536   -829       O  
ATOM    213  CB  ILE A  28      -4.749  15.132 -17.653  1.00 35.34           C  
ANISOU  213  CB  ILE A  28     5386   4376   3667    494   -584   -477       C  
ATOM    214  CG1 ILE A  28      -3.713  14.081 -18.053  1.00 39.86           C  
ANISOU  214  CG1 ILE A  28     6011   5003   4133    386   -593   -328       C  
ATOM    215  CG2 ILE A  28      -5.095  15.023 -16.171  1.00 33.90           C  
ANISOU  215  CG2 ILE A  28     5132   4324   3424    423   -472   -639       C  
ATOM    216  CD1 ILE A  28      -2.375  14.246 -17.365  1.00 38.59           C  
ANISOU  216  CD1 ILE A  28     5904   4827   3931    274   -573   -331       C  
ATOM    217  N   ARG A  29      -7.300  17.032 -18.176  1.00 48.40           N  
ANISOU  217  N   ARG A  29     6868   5819   5701    879   -724   -746       N  
ATOM    218  CA  ARG A  29      -8.340  17.864 -17.584  1.00 56.18           C  
ANISOU  218  CA  ARG A  29     7703   6763   6881   1016   -712   -992       C  
ATOM    219  C   ARG A  29      -9.624  17.815 -18.404  1.00 56.72           C  
ANISOU  219  C   ARG A  29     7615   6804   7132   1208   -867  -1049       C  
ATOM    220  O   ARG A  29     -10.378  18.794 -18.440  1.00 62.66           O  
ANISOU  220  O   ARG A  29     8282   7408   8116   1403   -970  -1210       O  
ATOM    221  CB  ARG A  29      -7.847  19.303 -17.445  1.00 52.22           C  
ANISOU  221  CB  ARG A  29     7339   6017   6486   1086   -761  -1038       C  
ATOM    222  CG  ARG A  29      -7.239  19.641 -16.096  1.00 54.72           C  
ANISOU  222  CG  ARG A  29     7670   6392   6730    954   -594  -1192       C  
ATOM    223  CD  ARG A  29      -8.316  20.077 -15.117  1.00 67.28           C  
ANISOU  223  CD  ARG A  29     9063   8047   8452   1039   -484  -1519       C  
ATOM    224  NE  ARG A  29      -7.976  19.769 -13.735  1.00 60.75           N  
ANISOU  224  NE  ARG A  29     8234   7416   7432    858   -279  -1662       N  
ATOM    225  CZ  ARG A  29      -8.835  19.299 -12.840  1.00 70.87           C  
ANISOU  225  CZ  ARG A  29     9353   8915   8660    802    -87  -1873       C  
ATOM    226  NH1 ARG A  29     -10.093  19.038 -13.159  1.00 59.96           N  
ANISOU  226  NH1 ARG A  29     7736   7596   7450    911    -59  -1993       N  
ATOM    227  NH2 ARG A  29      -8.420  19.081 -11.595  1.00 70.35           N  
ANISOU  227  NH2 ARG A  29     9367   9008   8356    620     80  -1974       N  
ATOM    228  N   HIS A  30      -9.879  16.679 -19.059  1.00 57.97           N  
ANISOU  228  N   HIS A  30     7724   7089   7211   1165   -911   -940       N  
ATOM    229  CA  HIS A  30     -11.104  16.458 -19.831  1.00 62.87           C  
ANISOU  229  CA  HIS A  30     8169   7716   8003   1328  -1084  -1013       C  
ATOM    230  C   HIS A  30     -11.302  17.511 -20.919  1.00 64.42           C  
ANISOU  230  C   HIS A  30     8508   7646   8323   1560  -1381   -936       C  
ATOM    231  O   HIS A  30     -12.434  17.880 -21.242  1.00 71.39           O  
ANISOU  231  O   HIS A  30     9214   8465   9446   1772  -1570  -1088       O  
ATOM    232  CB  HIS A  30     -12.334  16.404 -18.919  1.00 68.26           C  
ANISOU  232  CB  HIS A  30     8506   8536   8892   1363   -953  -1331       C  
ATOM    233  CG  HIS A  30     -12.261  15.343 -17.865  1.00 80.19           C  
ANISOU  233  CG  HIS A  30     9926  10296  10248   1109   -659  -1385       C  
ATOM    234  ND1 HIS A  30     -13.121  15.306 -16.789  1.00 91.78           N  
ANISOU  234  ND1 HIS A  30    11142  11912  11816   1049   -429  -1667       N  
ATOM    235  CD2 HIS A  30     -11.438  14.277 -17.725  1.00 80.14           C  
ANISOU  235  CD2 HIS A  30    10066  10396   9987    896   -562  -1192       C  
ATOM    236  CE1 HIS A  30     -12.829  14.265 -16.029  1.00 89.36           C  
ANISOU  236  CE1 HIS A  30    10877  11789  11285    790   -203  -1612       C  
ATOM    237  NE2 HIS A  30     -11.811  13.624 -16.575  1.00 91.35           N  
ANISOU  237  NE2 HIS A  30    11366  12005  11337    711   -304  -1322       N  
ATOM    238  N   GLY A  31     -10.208  18.006 -21.495  1.00 56.98           N  
ANISOU  238  N   GLY A  31     7890   6535   7226   1517  -1434   -704       N  
ATOM    239  CA  GLY A  31     -10.279  18.994 -22.550  1.00 55.28           C  
ANISOU  239  CA  GLY A  31     7903   6036   7064   1693  -1707   -573       C  
ATOM    240  C   GLY A  31     -10.284  20.435 -22.088  1.00 63.29           C  
ANISOU  240  C   GLY A  31     8982   6791   8275   1816  -1753   -668       C  
ATOM    241  O   GLY A  31     -10.151  21.336 -22.926  1.00 61.72           O  
ANISOU  241  O   GLY A  31     9053   6301   8097   1929  -1972   -511       O  
ATOM    242  N   HIS A  32     -10.436  20.685 -20.790  1.00 67.08           N  
ANISOU  242  N   HIS A  32     9252   7352   8885   1789  -1555   -918       N  
ATOM    243  CA  HIS A  32     -10.426  22.044 -20.259  1.00 64.94           C  
ANISOU  243  CA  HIS A  32     9026   6830   8817   1902  -1581  -1058       C  
ATOM    244  C   HIS A  32      -8.980  22.486 -20.068  1.00 62.51           C  
ANISOU  244  C   HIS A  32     8999   6411   8340   1697  -1449   -894       C  
ATOM    245  O   HIS A  32      -8.262  21.937 -19.226  1.00 55.76           O  
ANISOU  245  O   HIS A  32     8095   5761   7331   1486  -1211   -932       O  
ATOM    246  CB  HIS A  32     -11.207  22.108 -18.951  1.00 69.99           C  
ANISOU  246  CB  HIS A  32     9324   7624   9644   1944  -1399  -1438       C  
ATOM    247  CG  HIS A  32     -12.610  21.596 -19.062  1.00 72.73           C  
ANISOU  247  CG  HIS A  32     9328   8114  10193   2102  -1473  -1644       C  
ATOM    248  ND1 HIS A  32     -13.657  22.385 -19.488  1.00 75.98           N  
ANISOU  248  ND1 HIS A  32     9599   8320  10952   2413  -1742  -1810       N  
ATOM    249  CD2 HIS A  32     -13.137  20.375 -18.808  1.00 69.59           C  
ANISOU  249  CD2 HIS A  32     8684   8029   9727   1987  -1323  -1723       C  
ATOM    250  CE1 HIS A  32     -14.770  21.672 -19.490  1.00 80.87           C  
ANISOU  250  CE1 HIS A  32     9862   9142  11724   2482  -1750  -2008       C  
ATOM    251  NE2 HIS A  32     -14.481  20.449 -19.082  1.00 81.99           N  
ANISOU  251  NE2 HIS A  32     9943   9597  11612   2210  -1480  -1953       N  
ATOM    252  N   LYS A  33      -8.555  23.474 -20.848  1.00 59.68           N  
ANISOU  252  N   LYS A  33     8940   5717   8017   1752  -1618   -714       N  
ATOM    253  CA  LYS A  33      -7.169  23.917 -20.808  1.00 55.97           C  
ANISOU  253  CA  LYS A  33     8725   5122   7418   1530  -1488   -560       C  
ATOM    254  C   LYS A  33      -6.841  24.490 -19.432  1.00 56.31           C  
ANISOU  254  C   LYS A  33     8653   5168   7576   1465  -1316   -817       C  
ATOM    255  O   LYS A  33      -7.593  25.329 -18.919  1.00 50.54           O  
ANISOU  255  O   LYS A  33     7822   4286   7096   1650  -1388  -1052       O  
ATOM    256  CB  LYS A  33      -6.908  24.964 -21.890  1.00 57.16           C  
ANISOU  256  CB  LYS A  33     9244   4874   7600   1585  -1689   -324       C  
ATOM    257  CG  LYS A  33      -5.543  25.629 -21.796  1.00 60.65           C  
ANISOU  257  CG  LYS A  33     9925   5137   7982   1341  -1535   -208       C  
ATOM    258  CD  LYS A  33      -4.770  25.500 -23.101  1.00 72.44           C  
ANISOU  258  CD  LYS A  33    11756   6531   9237   1177  -1537    137       C  
ATOM    259  CE  LYS A  33      -3.343  26.012 -22.954  1.00 73.66           C  
ANISOU  259  CE  LYS A  33    12073   6563   9352    882  -1320    213       C  
ATOM    260  NZ  LYS A  33      -2.508  25.699 -24.150  1.00 62.40           N  
ANISOU  260  NZ  LYS A  33    10920   5122   7668    667  -1226    504       N  
ATOM    261  N   PRO A  34      -5.750  24.063 -18.805  1.00 50.04           N  
ANISOU  261  N   PRO A  34     7860   4539   6615   1218  -1109   -807       N  
ATOM    262  CA  PRO A  34      -5.380  24.624 -17.505  1.00 49.51           C  
ANISOU  262  CA  PRO A  34     7719   4474   6620   1144   -978  -1056       C  
ATOM    263  C   PRO A  34      -4.802  26.022 -17.648  1.00 48.91           C  
ANISOU  263  C   PRO A  34     7862   4012   6711   1131  -1045  -1042       C  
ATOM    264  O   PRO A  34      -4.375  26.448 -18.724  1.00 53.17           O  
ANISOU  264  O   PRO A  34     8651   4303   7250   1098  -1140   -787       O  
ATOM    265  CB  PRO A  34      -4.327  23.643 -16.984  1.00 46.29           C  
ANISOU  265  CB  PRO A  34     7273   4343   5971    894   -811  -1003       C  
ATOM    266  CG  PRO A  34      -3.704  23.096 -18.229  1.00 52.37           C  
ANISOU  266  CG  PRO A  34     8187   5099   6614    805   -844   -696       C  
ATOM    267  CD  PRO A  34      -4.807  23.023 -19.252  1.00 43.96           C  
ANISOU  267  CD  PRO A  34     7148   3960   5596   1008  -1008   -594       C  
ATOM    268  N   SER A  35      -4.790  26.738 -16.530  1.00 50.36           N  
ANISOU  268  N   SER A  35     7973   4139   7024   1137   -982  -1329       N  
ATOM    269  CA  SER A  35      -4.213  28.069 -16.502  1.00 52.86           C  
ANISOU  269  CA  SER A  35     8482   4076   7527   1102  -1034  -1362       C  
ATOM    270  C   SER A  35      -2.694  27.986 -16.621  1.00 51.66           C  
ANISOU  270  C   SER A  35     8466   3919   7242    798   -928  -1198       C  
ATOM    271  O   SER A  35      -2.088  26.920 -16.477  1.00 48.99           O  
ANISOU  271  O   SER A  35     8034   3892   6688    640   -819  -1126       O  
ATOM    272  CB  SER A  35      -4.591  28.789 -15.212  1.00 54.90           C  
ANISOU  272  CB  SER A  35     8608   4302   7950   1180   -982  -1764       C  
ATOM    273  OG  SER A  35      -3.849  28.270 -14.124  1.00 53.34           O  
ANISOU  273  OG  SER A  35     8318   4394   7556    969   -811  -1908       O  
ATOM    274  N   GLU A  36      -2.073  29.140 -16.882  1.00 43.44           N  
ANISOU  274  N   GLU A  36     8249   3521   4734    747    258    206       N  
ATOM    275  CA  GLU A  36      -0.615  29.191 -16.917  1.00 55.73           C  
ANISOU  275  CA  GLU A  36     9861   5031   6284    527    304    246       C  
ATOM    276  C   GLU A  36      -0.016  28.816 -15.567  1.00 47.24           C  
ANISOU  276  C   GLU A  36     8700   4015   5235    374    322    154       C  
ATOM    277  O   GLU A  36       1.041  28.176 -15.514  1.00 48.90           O  
ANISOU  277  O   GLU A  36     8829   4296   5455    208    325    167       O  
ATOM    278  CB  GLU A  36      -0.142  30.581 -17.349  1.00 54.29           C  
ANISOU  278  CB  GLU A  36     9926   4609   6093    503    348    297       C  
ATOM    279  CG  GLU A  36       1.225  30.999 -16.804  1.00 72.40           C  
ANISOU  279  CG  GLU A  36    12276   6810   8423    266    408    274       C  
ATOM    280  CD  GLU A  36       2.401  30.307 -17.493  1.00 90.93           C  
ANISOU  280  CD  GLU A  36    14541   9228  10779     93    442    339       C  
ATOM    281  OE1 GLU A  36       2.327  29.092 -17.792  1.00 63.41           O  
ANISOU  281  OE1 GLU A  36    10881   5932   7281    106    410    357       O  
ATOM    282  OE2 GLU A  36       3.420  30.991 -17.728  1.00 86.40           O  
ANISOU  282  OE2 GLU A  36    14076   8513  10238    -62    513    364       O  
ATOM    283  N   GLU A  37      -0.679  29.190 -14.469  1.00 42.14           N  
ANISOU  283  N   GLU A  37     8076   3340   4596    438    330     56       N  
ATOM    284  CA  GLU A  37      -0.174  28.827 -13.149  1.00 44.55           C  
ANISOU  284  CA  GLU A  37     8335   3696   4895    309    335    -33       C  
ATOM    285  C   GLU A  37      -0.149  27.315 -12.967  1.00 39.25           C  
ANISOU  285  C   GLU A  37     7465   3237   4210    271    311    -35       C  
ATOM    286  O   GLU A  37       0.825  26.764 -12.441  1.00 42.00           O  
ANISOU  286  O   GLU A  37     7764   3641   4552    119    288    -51       O  
ATOM    287  CB  GLU A  37      -1.017  29.485 -12.059  1.00 41.92           C  
ANISOU  287  CB  GLU A  37     8086   3290   4552    403    367   -139       C  
ATOM    288  CG  GLU A  37      -0.940  31.000 -12.062  1.00 44.40           C  
ANISOU  288  CG  GLU A  37     8618   3373   4879    427    392   -153       C  
ATOM    289  CD  GLU A  37      -2.099  31.631 -12.800  1.00 44.71           C  
ANISOU  289  CD  GLU A  37     8714   3335   4939    652    399   -122       C  
ATOM    290  OE1 GLU A  37      -2.400  31.193 -13.930  1.00 54.85           O  
ANISOU  290  OE1 GLU A  37     9926   4688   6227    734    362    -34       O  
ATOM    291  OE2 GLU A  37      -2.709  32.567 -12.250  1.00 47.96           O  
ANISOU  291  OE2 GLU A  37     9248   3614   5362    755    432   -192       O  
ATOM    292  N   MET A  38      -1.207  26.624 -13.404  1.00 38.67           N  
ANISOU  292  N   MET A  38     7275   3278   4141    408    308    -22       N  
ATOM    293  CA  MET A  38      -1.212  25.167 -13.312  1.00 44.32           C  
ANISOU  293  CA  MET A  38     7814   4178   4847    369    294    -19       C  
ATOM    294  C   MET A  38      -0.177  24.555 -14.247  1.00 44.08           C  
ANISOU  294  C   MET A  38     7727   4201   4819    263    263     67       C  
ATOM    295  O   MET A  38       0.499  23.586 -13.883  1.00 38.34           O  
ANISOU  295  O   MET A  38     6905   3575   4086    156    247     63       O  
ATOM    296  CB  MET A  38      -2.603  24.610 -13.617  1.00 37.07           C  
ANISOU  296  CB  MET A  38     6774   3358   3952    529    301    -38       C  
ATOM    297  CG  MET A  38      -3.696  25.052 -12.651  1.00 38.03           C  
ANISOU  297  CG  MET A  38     6911   3448   4091    636    360   -139       C  
ATOM    298  SD  MET A  38      -5.330  24.442 -13.129  1.00 48.80           S  
ANISOU  298  SD  MET A  38     8088   4928   5527    819    367   -177       S  
ATOM    299  CE  MET A  38      -6.154  25.925 -13.671  1.00 57.58           C  
ANISOU  299  CE  MET A  38     9305   5886   6688   1021    341   -188       C  
ATOM    300  N   ILE A  39      -0.034  25.115 -15.451  1.00 42.17           N  
ANISOU  300  N   ILE A  39     7557   3884   4582    298    260    146       N  
ATOM    301  CA  ILE A  39       0.961  24.621 -16.398  1.00 45.67           C  
ANISOU  301  CA  ILE A  39     7965   4363   5026    198    260    225       C  
ATOM    302  C   ILE A  39       2.368  24.814 -15.846  1.00 44.39           C  
ANISOU  302  C   ILE A  39     7819   4151   4894      7    275    208       C  
ATOM    303  O   ILE A  39       3.238  23.949 -16.001  1.00 42.65           O  
ANISOU  303  O   ILE A  39     7488   4022   4696    -98    269    226       O  
ATOM    304  CB  ILE A  39       0.786  25.320 -17.761  1.00 50.89           C  
ANISOU  304  CB  ILE A  39     8750   4925   5661    279    270    313       C  
ATOM    305  CG1 ILE A  39      -0.490  24.835 -18.453  1.00 43.26           C  
ANISOU  305  CG1 ILE A  39     7723   4044   4668    463    216    326       C  
ATOM    306  CG2 ILE A  39       1.997  25.088 -18.651  1.00 49.20           C  
ANISOU  306  CG2 ILE A  39     8548   4702   5445    146    312    389       C  
ATOM    307  CD1 ILE A  39      -1.075  25.835 -19.429  1.00 44.60           C  
ANISOU  307  CD1 ILE A  39     8061   4084   4801    611    192    384       C  
ATOM    308  N   ALA A  40       2.612  25.948 -15.185  1.00 38.48           N  
ANISOU  308  N   ALA A  40     7202   3257   4160    -37    289    163       N  
ATOM    309  CA  ALA A  40       3.944  26.222 -14.654  1.00 46.28           C  
ANISOU  309  CA  ALA A  40     8198   4190   5197   -224    287    129       C  
ATOM    310  C   ALA A  40       4.294  25.278 -13.511  1.00 44.44           C  
ANISOU  310  C   ALA A  40     7844   4082   4959   -289    222     57       C  
ATOM    311  O   ALA A  40       5.438  24.818 -13.408  1.00 38.67           O  
ANISOU  311  O   ALA A  40     7022   3394   4277   -423    191     48       O  
ATOM    312  CB  ALA A  40       4.040  27.677 -14.196  1.00 39.70           C  
ANISOU  312  CB  ALA A  40     7548   3160   4378   -254    310     85       C  
ATOM    313  N   ASP A  41       3.327  24.982 -12.639  1.00 40.23           N  
ANISOU  313  N   ASP A  41     7313   3602   4370   -191    206      1       N  
ATOM    314  CA  ASP A  41       3.590  24.068 -11.532  1.00 38.85           C  
ANISOU  314  CA  ASP A  41     7067   3532   4162   -241    151    -58       C  
ATOM    315  C   ASP A  41       3.919  22.671 -12.042  1.00 37.37           C  
ANISOU  315  C   ASP A  41     6714   3498   3986   -259    129     -5       C  
ATOM    316  O   ASP A  41       4.848  22.024 -11.544  1.00 41.16           O  
ANISOU  316  O   ASP A  41     7127   4034   4479   -354     66    -26       O  
ATOM    317  CB  ASP A  41       2.389  24.026 -10.588  1.00 42.24           C  
ANISOU  317  CB  ASP A  41     7549   3977   4521   -131    178   -121       C  
ATOM    318  CG  ASP A  41       2.659  23.210  -9.337  1.00 52.42           C  
ANISOU  318  CG  ASP A  41     8828   5341   5746   -184    132   -181       C  
ATOM    319  OD1 ASP A  41       2.423  21.982  -9.360  1.00 59.70           O  
ANISOU  319  OD1 ASP A  41     9644   6392   6646   -161    131   -154       O  
ATOM    320  OD2 ASP A  41       3.108  23.796  -8.330  1.00 57.44           O  
ANISOU  320  OD2 ASP A  41     9581   5900   6345   -246     91   -255       O  
ATOM    321  N   LEU A  42       3.173  22.193 -13.040  1.00 37.53           N  
ANISOU  321  N   LEU A  42     6672   3582   4006   -162    169     57       N  
ATOM    322  CA  LEU A  42       3.448  20.872 -13.594  1.00 42.18           C  
ANISOU  322  CA  LEU A  42     7118   4305   4604   -176    155    102       C  
ATOM    323  C   LEU A  42       4.792  20.858 -14.311  1.00 41.38           C  
ANISOU  323  C   LEU A  42     6968   4189   4566   -292    151    144       C  
ATOM    324  O   LEU A  42       5.583  19.920 -14.147  1.00 38.66           O  
ANISOU  324  O   LEU A  42     6514   3927   4248   -358    112    141       O  
ATOM    325  CB  LEU A  42       2.324  20.459 -14.546  1.00 41.19           C  
ANISOU  325  CB  LEU A  42     6947   4239   4463    -48    188    145       C  
ATOM    326  CG  LEU A  42       2.529  19.205 -15.399  1.00 41.14           C  
ANISOU  326  CG  LEU A  42     6815   4352   4465    -54    182    195       C  
ATOM    327  CD1 LEU A  42       2.925  18.033 -14.506  1.00 40.33           C  
ANISOU  327  CD1 LEU A  42     6626   4342   4354   -111    151    163       C  
ATOM    328  CD2 LEU A  42       1.280  18.880 -16.214  1.00 34.00           C  
ANISOU  328  CD2 LEU A  42     5874   3500   3544     77    192    213       C  
ATOM    329  N   ARG A  43       5.069  21.901 -15.099  1.00 34.19           N  
ANISOU  329  N   ARG A  43     6142   3163   3685   -316    199    181       N  
ATOM    330  CA  ARG A  43       6.358  22.010 -15.776  1.00 42.06           C  
ANISOU  330  CA  ARG A  43     7099   4128   4756   -442    232    213       C  
ATOM    331  C   ARG A  43       7.506  22.031 -14.776  1.00 45.44           C  
ANISOU  331  C   ARG A  43     7468   4547   5252   -580    169    139       C  
ATOM    332  O   ARG A  43       8.563  21.436 -15.019  1.00 44.58           O  
ANISOU  332  O   ARG A  43     7229   4491   5218   -670    161    139       O  
ATOM    333  CB  ARG A  43       6.386  23.266 -16.649  1.00 43.75           C  
ANISOU  333  CB  ARG A  43     7459   4187   4976   -452    313    262       C  
ATOM    334  CG  ARG A  43       7.647  23.422 -17.482  1.00 47.43           C  
ANISOU  334  CG  ARG A  43     7895   4606   5520   -590    391    299       C  
ATOM    335  CD  ARG A  43       7.426  24.395 -18.629  1.00 52.23           C  
ANISOU  335  CD  ARG A  43     8678   5074   6092   -563    493    380       C  
ATOM    336  NE  ARG A  43       7.016  23.710 -19.849  1.00 53.49           N  
ANISOU  336  NE  ARG A  43     8836   5305   6183   -472    531    462       N  
ATOM    337  CZ  ARG A  43       5.910  23.981 -20.527  1.00 50.29           C  
ANISOU  337  CZ  ARG A  43     8560   4870   5679   -316    522    517       C  
ATOM    338  NH1 ARG A  43       5.063  24.913 -20.122  1.00 48.85           N  
ANISOU  338  NH1 ARG A  43     8507   4589   5464   -221    487    503       N  
ATOM    339  NH2 ARG A  43       5.648  23.304 -21.641  1.00 44.92           N  
ANISOU  339  NH2 ARG A  43     7877   4258   4931   -245    541    581       N  
ATOM    340  N   GLY A  44       7.316  22.710 -13.642  1.00 38.62           N  
ANISOU  340  N   GLY A  44     6694   3614   4364   -590    117     65       N  
ATOM    341  CA  GLY A  44       8.350  22.729 -12.621  1.00 40.97           C  
ANISOU  341  CA  GLY A  44     6949   3905   4712   -709     24    -18       C  
ATOM    342  C   GLY A  44       8.620  21.357 -12.032  1.00 41.92           C  
ANISOU  342  C   GLY A  44     6943   4170   4813   -695    -68    -37       C  
ATOM    343  O   GLY A  44       9.771  21.002 -11.767  1.00 44.35           O  
ANISOU  343  O   GLY A  44     7141   4509   5202   -790   -145    -75       O  
ATOM    344  N   ARG A  45       7.564  20.565 -11.823  1.00 37.43           N  
ANISOU  344  N   ARG A  45     6387   3686   4148   -575    -62    -14       N  
ATOM    345  CA  ARG A  45       7.749  19.214 -11.301  1.00 41.94           C  
ANISOU  345  CA  ARG A  45     6869   4378   4690   -555   -135    -20       C  
ATOM    346  C   ARG A  45       8.529  18.347 -12.281  1.00 43.82           C  
ANISOU  346  C   ARG A  45     6944   4693   5012   -586   -122     32       C  
ATOM    347  O   ARG A  45       9.394  17.562 -11.873  1.00 41.07           O  
ANISOU  347  O   ARG A  45     6499   4403   4703   -623   -211      7       O  
ATOM    348  CB  ARG A  45       6.394  18.583 -10.982  1.00 34.53           C  
ANISOU  348  CB  ARG A  45     5979   3497   3642   -436    -94     -5       C  
ATOM    349  CG  ARG A  45       5.723  19.156  -9.745  1.00 41.86           C  
ANISOU  349  CG  ARG A  45     7059   4367   4478   -406   -105    -72       C  
ATOM    350  CD  ARG A  45       4.450  18.402  -9.403  1.00 53.18           C  
ANISOU  350  CD  ARG A  45     8516   5866   5826   -305    -41    -66       C  
ATOM    351  NE  ARG A  45       3.272  19.025  -9.995  1.00 56.77           N  
ANISOU  351  NE  ARG A  45     8993   6288   6288   -217     60    -54       N  
ATOM    352  CZ  ARG A  45       2.220  18.358 -10.451  1.00 57.65           C  
ANISOU  352  CZ  ARG A  45     9039   6471   6395   -132    128    -29       C  
ATOM    353  NH1 ARG A  45       2.163  17.037 -10.401  1.00 48.55           N  
ANISOU  353  NH1 ARG A  45     7807   5417   5224   -133    125     -9       N  
ATOM    354  NH2 ARG A  45       1.199  19.035 -10.971  1.00 57.60           N  
ANISOU  354  NH2 ARG A  45     9045   6430   6410    -41    192    -31       N  
ATOM    355  N   TYR A  46       8.242  18.477 -13.579  1.00 38.69           N  
ANISOU  355  N   TYR A  46     6275   4039   4387   -561    -16     99       N  
ATOM    356  CA  TYR A  46       9.010  17.739 -14.577  1.00 41.58           C  
ANISOU  356  CA  TYR A  46     6505   4464   4828   -594     20    142       C  
ATOM    357  C   TYR A  46      10.472  18.163 -14.567  1.00 47.12           C  
ANISOU  357  C   TYR A  46     7120   5122   5662   -728      0    102       C  
ATOM    358  O   TYR A  46      11.373  17.318 -14.626  1.00 46.20           O  
ANISOU  358  O   TYR A  46     6855   5074   5624   -762    -38     88       O  
ATOM    359  CB  TYR A  46       8.406  17.940 -15.967  1.00 38.61           C  
ANISOU  359  CB  TYR A  46     6169   4074   4427   -542    136    217       C  
ATOM    360  CG  TYR A  46       7.267  17.001 -16.280  1.00 47.83           C  
ANISOU  360  CG  TYR A  46     7330   5331   5511   -421    143    251       C  
ATOM    361  CD1 TYR A  46       7.442  15.625 -16.223  1.00 41.31           C  
ANISOU  361  CD1 TYR A  46     6395   4612   4688   -404    112    252       C  
ATOM    362  CD2 TYR A  46       6.018  17.487 -16.635  1.00 38.40           C  
ANISOU  362  CD2 TYR A  46     6233   4110   4248   -324    176    273       C  
ATOM    363  CE1 TYR A  46       6.403  14.760 -16.509  1.00 41.19           C  
ANISOU  363  CE1 TYR A  46     6371   4669   4609   -312    124    272       C  
ATOM    364  CE2 TYR A  46       4.974  16.629 -16.927  1.00 37.55           C  
ANISOU  364  CE2 TYR A  46     6094   4087   4088   -225    176    286       C  
ATOM    365  CZ  TYR A  46       5.170  15.269 -16.858  1.00 40.68           C  
ANISOU  365  CZ  TYR A  46     6384   4584   4489   -229    155    284       C  
ATOM    366  OH  TYR A  46       4.130  14.414 -17.143  1.00 40.48           O  
ANISOU  366  OH  TYR A  46     6325   4632   4422   -147    160    286       O  
ATOM    367  N   HIS A  47      10.729  19.470 -14.486  1.00 44.15           N  
ANISOU  367  N   HIS A  47     6826   4625   5325   -807     27     75       N  
ATOM    368  CA  HIS A  47      12.107  19.940 -14.410  1.00 50.04           C  
ANISOU  368  CA  HIS A  47     7474   5320   6219   -955     12     18       C  
ATOM    369  C   HIS A  47      12.774  19.510 -13.112  1.00 44.68           C  
ANISOU  369  C   HIS A  47     6713   4687   5574   -986   -166    -75       C  
ATOM    370  O   HIS A  47      13.990  19.284 -13.085  1.00 44.82           O  
ANISOU  370  O   HIS A  47     6567   4726   5735  -1076   -216   -127       O  
ATOM    371  CB  HIS A  47      12.155  21.461 -14.558  1.00 49.11           C  
ANISOU  371  CB  HIS A  47     7486   5043   6132  -1039     84      4       C  
ATOM    372  CG  HIS A  47      11.847  21.939 -15.942  1.00 60.43           C  
ANISOU  372  CG  HIS A  47     9001   6409   7551  -1030    256     97       C  
ATOM    373  ND1 HIS A  47      11.593  23.262 -16.236  1.00 73.15           N  
ANISOU  373  ND1 HIS A  47    10783   7862   9150  -1065    339    115       N  
ATOM    374  CD2 HIS A  47      11.745  21.268 -17.113  1.00 58.21           C  
ANISOU  374  CD2 HIS A  47     8679   6188   7250   -982    354    178       C  
ATOM    375  CE1 HIS A  47      11.354  23.385 -17.529  1.00 63.23           C  
ANISOU  375  CE1 HIS A  47     9596   6569   7859  -1034    477    210       C  
ATOM    376  NE2 HIS A  47      11.439  22.190 -18.084  1.00 69.77           N  
ANISOU  376  NE2 HIS A  47    10299   7532   8679   -986    488    246       N  
ATOM    377  N   ALA A  48      11.998  19.381 -12.034  1.00 40.34           N  
ANISOU  377  N   ALA A  48     6280   4152   4896   -908   -263   -102       N  
ATOM    378  CA  ALA A  48      12.568  18.962 -10.760  1.00 46.76           C  
ANISOU  378  CA  ALA A  48     7065   5000   5702   -921   -445   -184       C  
ATOM    379  C   ALA A  48      13.067  17.523 -10.802  1.00 37.11           C  
ANISOU  379  C   ALA A  48     5692   3899   4510   -872   -516   -167       C  
ATOM    380  O   ALA A  48      13.969  17.166 -10.037  1.00 48.33           O  
ANISOU  380  O   ALA A  48     7033   5347   5985   -899   -678   -236       O  
ATOM    381  CB  ALA A  48      11.539  19.128  -9.643  1.00 41.63           C  
ANISOU  381  CB  ALA A  48     6610   4328   4880   -843   -498   -208       C  
ATOM    382  N   ILE A  49      12.503  16.683 -11.670  1.00 37.29           N  
ANISOU  382  N   ILE A  49     5680   3989   4498   -794   -412    -82       N  
ATOM    383  CA  ILE A  49      12.903  15.280 -11.715  1.00 42.82           C  
ANISOU  383  CA  ILE A  49     6260   4791   5219   -737   -469    -64       C  
ATOM    384  C   ILE A  49      13.895  15.078 -12.852  1.00 49.30           C  
ANISOU  384  C   ILE A  49     6890   5634   6207   -796   -391    -53       C  
ATOM    385  O   ILE A  49      14.279  13.944 -13.165  1.00 46.79           O  
ANISOU  385  O   ILE A  49     6455   5394   5931   -748   -404    -35       O  
ATOM    386  CB  ILE A  49      11.688  14.342 -11.856  1.00 35.42           C  
ANISOU  386  CB  ILE A  49     5403   3913   4144   -620   -410      6       C  
ATOM    387  CG1 ILE A  49      11.062  14.491 -13.245  1.00 40.24           C  
ANISOU  387  CG1 ILE A  49     6006   4525   4758   -602   -239     77       C  
ATOM    388  CG2 ILE A  49      10.677  14.600 -10.751  1.00 33.28           C  
ANISOU  388  CG2 ILE A  49     5316   3611   3718   -571   -448    -11       C  
ATOM    389  CD1 ILE A  49      10.228  13.297 -13.667  1.00 40.91           C  
ANISOU  389  CD1 ILE A  49     6090   4686   4767   -506   -192    132       C  
ATOM    390  N   GLY A  50      14.316  16.176 -13.476  1.00 47.22           N  
ANISOU  390  N   GLY A  50     6608   5295   6041   -902   -292    -65       N  
ATOM    391  CA  GLY A  50      15.332  16.128 -14.515  1.00 52.92           C  
ANISOU  391  CA  GLY A  50     7158   6021   6930   -981   -187    -65       C  
ATOM    392  C   GLY A  50      14.885  16.602 -15.882  1.00 56.36           C  
ANISOU  392  C   GLY A  50     7664   6411   7340   -997     27     16       C  
ATOM    393  O   GLY A  50      15.695  16.573 -16.819  1.00 61.05           O  
ANISOU  393  O   GLY A  50     8141   6998   8055  -1066    150     21       O  
ATOM    394  N   GLY A  51      13.640  17.037 -16.057  1.00 50.43           N  
ANISOU  394  N   GLY A  51     7102   5622   6436   -929     78     76       N  
ATOM    395  CA  GLY A  51      13.207  17.540 -17.345  1.00 51.57           C  
ANISOU  395  CA  GLY A  51     7341   5713   6541   -928    252    154       C  
ATOM    396  C   GLY A  51      11.975  16.846 -17.880  1.00 55.83           C  
ANISOU  396  C   GLY A  51     7967   6313   6931   -788    278    227       C  
ATOM    397  O   GLY A  51      10.961  17.493 -18.159  1.00 55.59           O  
ANISOU  397  O   GLY A  51     8093   6230   6798   -731    316    269       O  
ATOM    398  N   LEU A  52      12.057  15.527 -18.035  1.00 43.66           N  
ANISOU  398  N   LEU A  52     6319   4879   5389   -730    253    234       N  
ATOM    399  CA  LEU A  52      10.933  14.742 -18.516  1.00 43.06           C  
ANISOU  399  CA  LEU A  52     6303   4867   5190   -611    268    286       C  
ATOM    400  C   LEU A  52      10.989  13.359 -17.888  1.00 42.45           C  
ANISOU  400  C   LEU A  52     6128   4889   5114   -557    173    262       C  
ATOM    401  O   LEU A  52      12.020  12.934 -17.360  1.00 42.51           O  
ANISOU  401  O   LEU A  52     6012   4919   5219   -599    107    216       O  
ATOM    402  CB  LEU A  52      10.930  14.641 -20.044  1.00 43.51           C  
ANISOU  402  CB  LEU A  52     6386   4919   5225   -600    409    346       C  
ATOM    403  CG  LEU A  52      10.045  15.664 -20.755  1.00 51.28           C  
ANISOU  403  CG  LEU A  52     7551   5822   6110   -564    475    401       C  
ATOM    404  CD1 LEU A  52      10.167  15.516 -22.257  1.00 45.43           C  
ANISOU  404  CD1 LEU A  52     6862   5072   5328   -555    606    460       C  
ATOM    405  CD2 LEU A  52       8.596  15.526 -20.313  1.00 54.42           C  
ANISOU  405  CD2 LEU A  52     8027   6252   6398   -446    390    404       C  
ATOM    406  N   SER A  53       9.866  12.659 -17.961  1.00 34.18           N  
ANISOU  406  N   SER A  53     5135   3892   3961   -461    163    288       N  
ATOM    407  CA  SER A  53       9.709  11.357 -17.329  1.00 44.20           C  
ANISOU  407  CA  SER A  53     6354   5233   5207   -408     88    274       C  
ATOM    408  C   SER A  53      10.129  10.239 -18.282  1.00 44.73           C  
ANISOU  408  C   SER A  53     6329   5355   5309   -385    142    293       C  
ATOM    409  O   SER A  53       9.888  10.327 -19.490  1.00 38.55           O  
ANISOU  409  O   SER A  53     5572   4572   4503   -374    242    328       O  
ATOM    410  CB  SER A  53       8.262  11.147 -16.905  1.00 36.85           C  
ANISOU  410  CB  SER A  53     5520   4319   4162   -333     72    281       C  
ATOM    411  OG  SER A  53       8.057   9.841 -16.398  1.00 51.34           O  
ANISOU  411  OG  SER A  53     7328   6209   5970   -291     28    275       O  
ATOM    412  N   PRO A  54      10.753   9.180 -17.766  1.00 55.08           N  
ANISOU  412  N   PRO A  54     7553   6708   6669   -368     74    270       N  
ATOM    413  CA  PRO A  54      11.128   8.055 -18.631  1.00 44.69           C  
ANISOU  413  CA  PRO A  54     6156   5436   5387   -336    129    281       C  
ATOM    414  C   PRO A  54       9.979   7.081 -18.827  1.00 44.98           C  
ANISOU  414  C   PRO A  54     6258   5509   5322   -263    138    302       C  
ATOM    415  O   PRO A  54      10.193   5.927 -19.210  1.00 49.70           O  
ANISOU  415  O   PRO A  54     6808   6138   5937   -226    152    301       O  
ATOM    416  CB  PRO A  54      12.285   7.409 -17.866  1.00 51.70           C  
ANISOU  416  CB  PRO A  54     6925   6338   6380   -336     31    241       C  
ATOM    417  CG  PRO A  54      11.933   7.650 -16.432  1.00 41.04           C  
ANISOU  417  CG  PRO A  54     5653   4969   4970   -328   -102    223       C  
ATOM    418  CD  PRO A  54      11.206   8.981 -16.378  1.00 57.58           C  
ANISOU  418  CD  PRO A  54     7853   7021   7005   -370    -64    231       C  
ATOM    419  N   LEU A  55       8.753   7.540 -18.562  1.00 44.99           N  
ANISOU  419  N   LEU A  55     6362   5501   5230   -243    132    312       N  
ATOM    420  CA  LEU A  55       7.599   6.649 -18.614  1.00 39.88           C  
ANISOU  420  CA  LEU A  55     5758   4887   4509   -189    138    315       C  
ATOM    421  C   LEU A  55       7.363   6.121 -20.024  1.00 40.43           C  
ANISOU  421  C   LEU A  55     5814   4985   4563   -163    212    328       C  
ATOM    422  O   LEU A  55       6.966   4.963 -20.199  1.00 40.87           O  
ANISOU  422  O   LEU A  55     5860   5068   4600   -132    215    318       O  
ATOM    423  CB  LEU A  55       6.355   7.371 -18.098  1.00 37.11           C  
ANISOU  423  CB  LEU A  55     5491   4521   4089   -174    130    309       C  
ATOM    424  CG  LEU A  55       5.157   6.464 -17.814  1.00 43.63           C  
ANISOU  424  CG  LEU A  55     6340   5375   4863   -136    137    294       C  
ATOM    425  CD1 LEU A  55       5.554   5.340 -16.870  1.00 41.92           C  
ANISOU  425  CD1 LEU A  55     6125   5157   4647   -140     98    289       C  
ATOM    426  CD2 LEU A  55       3.993   7.256 -17.247  1.00 34.96           C  
ANISOU  426  CD2 LEU A  55     5301   4261   3722   -120    144    274       C  
ATOM    427  N   ALA A  56       7.603   6.951 -21.042  1.00 35.72           N  
ANISOU  427  N   ALA A  56     5237   4370   3965   -179    275    348       N  
ATOM    428  CA  ALA A  56       7.350   6.523 -22.414  1.00 38.33           C  
ANISOU  428  CA  ALA A  56     5591   4720   4250   -149    340    358       C  
ATOM    429  C   ALA A  56       8.271   5.379 -22.818  1.00 50.61           C  
ANISOU  429  C   ALA A  56     7071   6298   5860   -150    380    345       C  
ATOM    430  O   ALA A  56       7.835   4.426 -23.476  1.00 44.19           O  
ANISOU  430  O   ALA A  56     6273   5512   5006   -112    398    333       O  
ATOM    431  CB  ALA A  56       7.508   7.701 -23.374  1.00 40.64           C  
ANISOU  431  CB  ALA A  56     5959   4971   4512   -164    408    392       C  
ATOM    432  N   LYS A  57       9.546   5.451 -22.431  1.00 40.20           N  
ANISOU  432  N   LYS A  57     5665   4965   4644   -189    389    338       N  
ATOM    433  CA  LYS A  57      10.485   4.397 -22.797  1.00 45.70           C  
ANISOU  433  CA  LYS A  57     6272   5678   5413   -176    429    317       C  
ATOM    434  C   LYS A  57      10.255   3.138 -21.969  1.00 42.38           C  
ANISOU  434  C   LYS A  57     5829   5275   4998   -128    343    299       C  
ATOM    435  O   LYS A  57      10.387   2.021 -22.482  1.00 45.72           O  
ANISOU  435  O   LYS A  57     6235   5708   5428    -89    376    285       O  
ATOM    436  CB  LYS A  57      11.921   4.896 -22.638  1.00 51.70           C  
ANISOU  436  CB  LYS A  57     6916   6419   6308   -229    459    301       C  
ATOM    437  CG  LYS A  57      12.974   3.895 -23.086  1.00 57.13           C  
ANISOU  437  CG  LYS A  57     7487   7122   7097   -206    515    270       C  
ATOM    438  CD  LYS A  57      12.839   3.583 -24.568  1.00 61.22           C  
ANISOU  438  CD  LYS A  57     8065   7643   7552   -193    662    278       C  
ATOM    439  CE  LYS A  57      13.133   2.119 -24.855  1.00 67.72           C  
ANISOU  439  CE  LYS A  57     8840   8485   8406   -127    678    246       C  
ATOM    440  NZ  LYS A  57      12.317   1.212 -24.001  1.00 62.23           N  
ANISOU  440  NZ  LYS A  57     8184   7799   7661    -72    547    246       N  
ATOM    441  N   ILE A  58       9.911   3.297 -20.689  1.00 40.67           N  
ANISOU  441  N   ILE A  58     5634   5048   4768   -129    242    300       N  
ATOM    442  CA  ILE A  58       9.653   2.135 -19.843  1.00 42.07           C  
ANISOU  442  CA  ILE A  58     5831   5224   4932    -87    172    293       C  
ATOM    443  C   ILE A  58       8.379   1.426 -20.285  1.00 40.14           C  
ANISOU  443  C   ILE A  58     5660   4989   4602    -67    209    292       C  
ATOM    444  O   ILE A  58       8.323   0.191 -20.324  1.00 35.58           O  
ANISOU  444  O   ILE A  58     5090   4403   4026    -36    212    282       O  
ATOM    445  CB  ILE A  58       9.584   2.551 -18.362  1.00 40.00           C  
ANISOU  445  CB  ILE A  58     5608   4938   4651    -97     68    296       C  
ATOM    446  CG1 ILE A  58      10.949   3.045 -17.879  1.00 41.14           C  
ANISOU  446  CG1 ILE A  58     5660   5072   4897   -114      0    278       C  
ATOM    447  CG2 ILE A  58       9.097   1.392 -17.502  1.00 33.30           C  
ANISOU  447  CG2 ILE A  58     4831   4069   3750    -57     20    300       C  
ATOM    448  CD1 ILE A  58      10.878   3.898 -16.628  1.00 38.43           C  
ANISOU  448  CD1 ILE A  58     5372   4705   4522   -140    -98    271       C  
ATOM    449  N   THR A  59       7.338   2.193 -20.624  1.00 37.19           N  
ANISOU  449  N   THR A  59     5339   4629   4164    -82    232    295       N  
ATOM    450  CA  THR A  59       6.095   1.588 -21.092  1.00 39.46           C  
ANISOU  450  CA  THR A  59     5668   4932   4392    -67    253    275       C  
ATOM    451  C   THR A  59       6.325   0.780 -22.362  1.00 38.83           C  
ANISOU  451  C   THR A  59     5578   4865   4310    -47    306    259       C  
ATOM    452  O   THR A  59       5.768  -0.313 -22.522  1.00 47.50           O  
ANISOU  452  O   THR A  59     6691   5961   5394    -36    311    231       O  
ATOM    453  CB  THR A  59       5.039   2.670 -21.324  1.00 40.95           C  
ANISOU  453  CB  THR A  59     5894   5135   4531    -69    250    273       C  
ATOM    454  OG1 THR A  59       4.795   3.372 -20.098  1.00 40.47           O  
ANISOU  454  OG1 THR A  59     5853   5055   4468    -85    214    279       O  
ATOM    455  CG2 THR A  59       3.737   2.058 -21.818  1.00 34.48           C  
ANISOU  455  CG2 THR A  59     5086   4339   3674    -53    253    235       C  
ATOM    456  N   GLU A  60       7.155   1.297 -23.272  1.00 39.49           N  
ANISOU  456  N   GLU A  60     5644   4952   4408    -48    358    271       N  
ATOM    457  CA  GLU A  60       7.489   0.554 -24.482  1.00 41.91           C  
ANISOU  457  CA  GLU A  60     5958   5265   4702    -27    426    252       C  
ATOM    458  C   GLU A  60       8.225  -0.738 -24.149  1.00 41.28           C  
ANISOU  458  C   GLU A  60     5827   5166   4690     -4    431    232       C  
ATOM    459  O   GLU A  60       7.912  -1.800 -24.698  1.00 41.62           O  
ANISOU  459  O   GLU A  60     5900   5203   4710     19    453    201       O  
ATOM    460  CB  GLU A  60       8.334   1.422 -25.413  1.00 48.77           C  
ANISOU  460  CB  GLU A  60     6831   6127   5571    -42    512    272       C  
ATOM    461  CG  GLU A  60       7.533   2.211 -26.436  1.00 64.40           C  
ANISOU  461  CG  GLU A  60     8919   8112   7440    -34    531    284       C  
ATOM    462  CD  GLU A  60       8.415   2.887 -27.467  1.00 70.08           C  
ANISOU  462  CD  GLU A  60     9680   8807   8140    -52    649    309       C  
ATOM    463  OE1 GLU A  60       9.435   2.284 -27.864  1.00 77.46           O  
ANISOU  463  OE1 GLU A  60    10564   9736   9132    -58    741    292       O  
ATOM    464  OE2 GLU A  60       8.089   4.019 -27.880  1.00 72.67           O  
ANISOU  464  OE2 GLU A  60    10098   9113   8400    -58    660    344       O  
ATOM    465  N   ALA A  61       9.209  -0.664 -23.249  1.00 37.78           N  
ANISOU  465  N   ALA A  61     5313   4708   4335     -3    397    246       N  
ATOM    466  CA  ALA A  61       9.967  -1.852 -22.876  1.00 38.07           C  
ANISOU  466  CA  ALA A  61     5303   4718   4444     42    380    230       C  
ATOM    467  C   ALA A  61       9.091  -2.879 -22.173  1.00 42.96           C  
ANISOU  467  C   ALA A  61     5997   5308   5018     58    327    227       C  
ATOM    468  O   ALA A  61       9.290  -4.086 -22.348  1.00 33.17           O  
ANISOU  468  O   ALA A  61     4770   4035   3800     98    343    207       O  
ATOM    469  CB  ALA A  61      11.150  -1.464 -21.991  1.00 30.27           C  
ANISOU  469  CB  ALA A  61     4220   3722   3561     48    320    237       C  
ATOM    470  N   GLN A  62       8.116  -2.424 -21.382  1.00 34.48           N  
ANISOU  470  N   GLN A  62     4978   4236   3887     25    281    242       N  
ATOM    471  CA  GLN A  62       7.192  -3.355 -20.744  1.00 36.11           C  
ANISOU  471  CA  GLN A  62     5261   4406   4052     20    266    236       C  
ATOM    472  C   GLN A  62       6.268  -4.004 -21.767  1.00 46.26           C  
ANISOU  472  C   GLN A  62     6575   5700   5302      5    322    194       C  
ATOM    473  O   GLN A  62       6.041  -5.220 -21.724  1.00 32.09           O  
ANISOU  473  O   GLN A  62     4823   3858   3512     11    338    173       O  
ATOM    474  CB  GLN A  62       6.374  -2.636 -19.673  1.00 33.47           C  
ANISOU  474  CB  GLN A  62     4972   4072   3671    -17    230    253       C  
ATOM    475  CG  GLN A  62       7.171  -2.220 -18.454  1.00 39.63           C  
ANISOU  475  CG  GLN A  62     5761   4830   4466     -2    153    284       C  
ATOM    476  CD  GLN A  62       6.395  -1.282 -17.550  1.00 38.27           C  
ANISOU  476  CD  GLN A  62     5643   4662   4237    -40    136    293       C  
ATOM    477  OE1 GLN A  62       5.602  -0.466 -18.019  1.00 38.00           O  
ANISOU  477  OE1 GLN A  62     5592   4663   4183    -67    173    278       O  
ATOM    478  NE2 GLN A  62       6.622  -1.393 -16.245  1.00 35.71           N  
ANISOU  478  NE2 GLN A  62     5393   4294   3879    -30     75    313       N  
ATOM    479  N   ALA A  63       5.729  -3.207 -22.694  1.00 33.73           N  
ANISOU  479  N   ALA A  63     4977   4163   3678    -12    342    177       N  
ATOM    480  CA  ALA A  63       4.782  -3.730 -23.672  1.00 37.44           C  
ANISOU  480  CA  ALA A  63     5474   4646   4107    -22    364    125       C  
ATOM    481  C   ALA A  63       5.453  -4.715 -24.621  1.00 37.06           C  
ANISOU  481  C   ALA A  63     5439   4575   4066      8    411     96       C  
ATOM    482  O   ALA A  63       4.928  -5.805 -24.874  1.00 33.35           O  
ANISOU  482  O   ALA A  63     5006   4074   3592     -1    422     49       O  
ATOM    483  CB  ALA A  63       4.144  -2.582 -24.455  1.00 34.43           C  
ANISOU  483  CB  ALA A  63     5094   4317   3671    -24    350    118       C  
ATOM    484  N   TYR A  64       6.614  -4.346 -25.164  1.00 32.86           N  
ANISOU  484  N   TYR A  64     4879   4052   3555     40    452    116       N  
ATOM    485  CA  TYR A  64       7.299  -5.241 -26.087  1.00 38.91           C  
ANISOU  485  CA  TYR A  64     5657   4795   4331     75    519     81       C  
ATOM    486  C   TYR A  64       8.061  -6.336 -25.353  1.00 41.05           C  
ANISOU  486  C   TYR A  64     5904   5006   4686    114    516     83       C  
ATOM    487  O   TYR A  64       8.251  -7.425 -25.905  1.00 37.38           O  
ANISOU  487  O   TYR A  64     5472   4500   4229    144    559     41       O  
ATOM    488  CB  TYR A  64       8.227  -4.441 -27.001  1.00 40.60           C  
ANISOU  488  CB  TYR A  64     5850   5035   4541     89    596     93       C  
ATOM    489  CG  TYR A  64       7.473  -3.476 -27.887  1.00 43.55           C  
ANISOU  489  CG  TYR A  64     6293   5447   4807     68    598     95       C  
ATOM    490  CD1 TYR A  64       6.277  -3.850 -28.487  1.00 50.85           C  
ANISOU  490  CD1 TYR A  64     7293   6384   5645     65    554     49       C  
ATOM    491  CD2 TYR A  64       7.940  -2.188 -28.107  1.00 47.93           C  
ANISOU  491  CD2 TYR A  64     6843   6019   5351     54    634    140       C  
ATOM    492  CE1 TYR A  64       5.572  -2.974 -29.291  1.00 53.49           C  
ANISOU  492  CE1 TYR A  64     7698   6750   5877     68    526     49       C  
ATOM    493  CE2 TYR A  64       7.242  -1.301 -28.911  1.00 57.88           C  
ANISOU  493  CE2 TYR A  64     8195   7298   6500     51    626    150       C  
ATOM    494  CZ  TYR A  64       6.058  -1.700 -29.499  1.00 63.68           C  
ANISOU  494  CZ  TYR A  64     9006   8048   7142     68    562    105       C  
ATOM    495  OH  TYR A  64       5.359  -0.825 -30.299  1.00 58.54           O  
ANISOU  495  OH  TYR A  64     8452   7412   6377     86    527    113       O  
ATOM    496  N   GLY A  65       8.489  -6.076 -24.115  1.00 39.25           N  
ANISOU  496  N   GLY A  65     5636   4765   4511    122    456    127       N  
ATOM    497  CA  GLY A  65       9.051  -7.145 -23.306  1.00 31.96           C  
ANISOU  497  CA  GLY A  65     4721   3773   3648    172    422    135       C  
ATOM    498  C   GLY A  65       8.022  -8.207 -22.970  1.00 38.39           C  
ANISOU  498  C   GLY A  65     5640   4527   4419    149    417    119       C  
ATOM    499  O   GLY A  65       8.340  -9.398 -22.905  1.00 38.07           O  
ANISOU  499  O   GLY A  65     5645   4411   4409    194    429    105       O  
ATOM    500  N   LEU A  66       6.770  -7.791 -22.761  1.00 35.91           N  
ANISOU  500  N   LEU A  66     5362   4238   4045     78    408    115       N  
ATOM    501  CA  LEU A  66       5.695  -8.751 -22.533  1.00 34.61           C  
ANISOU  501  CA  LEU A  66     5278   4016   3856     31    427     84       C  
ATOM    502  C   LEU A  66       5.415  -9.568 -23.789  1.00 37.73           C  
ANISOU  502  C   LEU A  66     5695   4397   4243     25    476     12       C  
ATOM    503  O   LEU A  66       5.173 -10.778 -23.706  1.00 41.09           O  
ANISOU  503  O   LEU A  66     6191   4738   4683     16    503    -17       O  
ATOM    504  CB  LEU A  66       4.435  -8.020 -22.068  1.00 30.16           C  
ANISOU  504  CB  LEU A  66     4711   3491   3256    -44    417     80       C  
ATOM    505  CG  LEU A  66       3.181  -8.860 -21.830  1.00 38.51           C  
ANISOU  505  CG  LEU A  66     5821   4499   4311   -118    455     34       C  
ATOM    506  CD1 LEU A  66       3.494 -10.066 -20.954  1.00 37.55           C  
ANISOU  506  CD1 LEU A  66     5806   4259   4202   -110    481     63       C  
ATOM    507  CD2 LEU A  66       2.077  -8.016 -21.213  1.00 35.40           C  
ANISOU  507  CD2 LEU A  66     5398   4148   3904   -179    456     29       C  
ATOM    508  N   GLU A  67       5.453  -8.925 -24.960  1.00 33.09           N  
ANISOU  508  N   GLU A  67     5069   3880   3622     31    490    -18       N  
ATOM    509  CA  GLU A  67       5.205  -9.630 -26.214  1.00 31.75           C  
ANISOU  509  CA  GLU A  67     4942   3699   3421     31    526    -94       C  
ATOM    510  C   GLU A  67       6.258 -10.706 -26.460  1.00 40.17           C  
ANISOU  510  C   GLU A  67     6039   4692   4531     96    580   -107       C  
ATOM    511  O   GLU A  67       5.930 -11.836 -26.842  1.00 43.23           O  
ANISOU  511  O   GLU A  67     6496   5011   4916     86    606   -166       O  
ATOM    512  CB  GLU A  67       5.166  -8.630 -27.372  1.00 39.26           C  
ANISOU  512  CB  GLU A  67     5881   4734   4303     39    529   -109       C  
ATOM    513  CG  GLU A  67       5.134  -9.262 -28.757  1.00 43.73           C  
ANISOU  513  CG  GLU A  67     6518   5289   4809     54    567   -186       C  
ATOM    514  CD  GLU A  67       5.278  -8.236 -29.869  1.00 51.39           C  
ANISOU  514  CD  GLU A  67     7514   6325   5687     76    581   -184       C  
ATOM    515  OE1 GLU A  67       4.244  -7.713 -30.333  1.00 46.38           O  
ANISOU  515  OE1 GLU A  67     6908   5736   4979     52    511   -213       O  
ATOM    516  OE2 GLU A  67       6.423  -7.951 -30.280  1.00 57.72           O  
ANISOU  516  OE2 GLU A  67     8312   7128   6492    118    664   -155       O  
ATOM    517  N   LYS A  68       7.534 -10.374 -26.247  1.00 34.61           N  
ANISOU  517  N   LYS A  68     5276   3995   3880    164    596    -60       N  
ATOM    518  CA  LYS A  68       8.584 -11.376 -26.402  1.00 43.42           C  
ANISOU  518  CA  LYS A  68     6397   5039   5062    245    641    -78       C  
ATOM    519  C   LYS A  68       8.479 -12.455 -25.332  1.00 45.52           C  
ANISOU  519  C   LYS A  68     6728   5199   5368    264    602    -58       C  
ATOM    520  O   LYS A  68       8.724 -13.636 -25.609  1.00 45.19           O  
ANISOU  520  O   LYS A  68     6750   5066   5352    308    639    -96       O  
ATOM    521  CB  LYS A  68       9.963 -10.716 -26.365  1.00 46.06           C  
ANISOU  521  CB  LYS A  68     6618   5410   5472    311    662    -45       C  
ATOM    522  CG  LYS A  68      10.103  -9.494 -27.262  1.00 65.72           C  
ANISOU  522  CG  LYS A  68     9062   7990   7918    279    716    -46       C  
ATOM    523  CD  LYS A  68      11.485  -8.865 -27.139  1.00 69.27           C  
ANISOU  523  CD  LYS A  68     9382   8466   8472    322    752    -22       C  
ATOM    524  CE  LYS A  68      11.645  -7.682 -28.084  1.00 68.64           C  
ANISOU  524  CE  LYS A  68     9284   8452   8342    279    836    -19       C  
ATOM    525  NZ  LYS A  68      11.166  -7.990 -29.462  1.00 72.71           N  
ANISOU  525  NZ  LYS A  68     9916   8967   8742    271    925    -71       N  
ATOM    526  N   ALA A  69       8.113 -12.073 -24.105  1.00 35.95           N  
ANISOU  526  N   ALA A  69     5523   3985   4152    234    534      3       N  
ATOM    527  CA  ALA A  69       7.982 -13.056 -23.033  1.00 39.44           C  
ANISOU  527  CA  ALA A  69     6066   4312   4607    249    505     34       C  
ATOM    528  C   ALA A  69       6.865 -14.050 -23.326  1.00 40.82           C  
ANISOU  528  C   ALA A  69     6350   4411   4750    173    558    -20       C  
ATOM    529  O   ALA A  69       7.009 -15.251 -23.066  1.00 54.07           O  
ANISOU  529  O   ALA A  69     8132   5964   6450    205    578    -25       O  
ATOM    530  CB  ALA A  69       7.737 -12.352 -21.698  1.00 37.53           C  
ANISOU  530  CB  ALA A  69     5835   4085   4340    223    436    105       C  
ATOM    531  N   LEU A  70       5.743 -13.571 -23.869  1.00 35.54           N  
ANISOU  531  N   LEU A  70     5658   3810   4037     74    575    -68       N  
ATOM    532  CA  LEU A  70       4.641 -14.471 -24.196  1.00 47.67           C  
ANISOU  532  CA  LEU A  70     7267   5281   5562    -14    616   -141       C  
ATOM    533  C   LEU A  70       4.983 -15.360 -25.386  1.00 43.01           C  
ANISOU  533  C   LEU A  70     6718   4646   4978     20    658   -220       C  
ATOM    534  O   LEU A  70       4.687 -16.561 -25.376  1.00 47.60           O  
ANISOU  534  O   LEU A  70     7399   5107   5579     -6    697   -262       O  
ATOM    535  CB  LEU A  70       3.371 -13.667 -24.475  1.00 40.18           C  
ANISOU  535  CB  LEU A  70     6254   4427   4584   -116    599   -185       C  
ATOM    536  CG  LEU A  70       2.691 -13.017 -23.270  1.00 39.50           C  
ANISOU  536  CG  LEU A  70     6149   4360   4497   -174    588   -134       C  
ATOM    537  CD1 LEU A  70       1.758 -11.905 -23.722  1.00 40.23           C  
ANISOU  537  CD1 LEU A  70     6140   4574   4572   -225    554   -173       C  
ATOM    538  CD2 LEU A  70       1.941 -14.057 -22.456  1.00 41.15           C  
ANISOU  538  CD2 LEU A  70     6457   4447   4731   -256    650   -144       C  
ATOM    539  N   ASN A  71       5.613 -14.794 -26.417  1.00 44.87           N  
ANISOU  539  N   ASN A  71     6893   4965   5192     76    663   -243       N  
ATOM    540  CA  ASN A  71       5.873 -15.536 -27.644  1.00 49.28           C  
ANISOU  540  CA  ASN A  71     7504   5488   5732    106    715   -328       C  
ATOM    541  C   ASN A  71       7.003 -16.548 -27.506  1.00 46.31           C  
ANISOU  541  C   ASN A  71     7176   5001   5420    212    762   -320       C  
ATOM    542  O   ASN A  71       7.041 -17.521 -28.266  1.00 42.24           O  
ANISOU  542  O   ASN A  71     6743   4408   4900    227    814   -399       O  
ATOM    543  CB  ASN A  71       6.183 -14.563 -28.782  1.00 33.49           C  
ANISOU  543  CB  ASN A  71     5452   3604   3670    131    727   -350       C  
ATOM    544  CG  ASN A  71       4.939 -13.887 -29.313  1.00 42.76           C  
ANISOU  544  CG  ASN A  71     6620   4861   4766     45    671   -395       C  
ATOM    545  OD1 ASN A  71       3.828 -14.385 -29.137  1.00 36.12           O  
ANISOU  545  OD1 ASN A  71     5805   3988   3931    -38    636   -449       O  
ATOM    546  ND2 ASN A  71       5.117 -12.742 -29.966  1.00 46.99           N  
ANISOU  546  ND2 ASN A  71     7120   5498   5237     66    662   -377       N  
ATOM    547  N   ASP A  72       7.919 -16.346 -26.563  1.00 45.66           N  
ANISOU  547  N   ASP A  72     7045   4905   5398    293    735   -235       N  
ATOM    548  CA  ASP A  72       9.018 -17.278 -26.361  1.00 50.23           C  
ANISOU  548  CA  ASP A  72     7654   5378   6054    417    757   -228       C  
ATOM    549  C   ASP A  72       8.663 -18.420 -25.421  1.00 48.81           C  
ANISOU  549  C   ASP A  72     7613   5041   5892    415    738   -202       C  
ATOM    550  O   ASP A  72       9.416 -19.398 -25.348  1.00 55.07           O  
ANISOU  550  O   ASP A  72     8467   5716   6741    523    754   -208       O  
ATOM    551  CB  ASP A  72      10.247 -16.538 -25.820  1.00 47.61           C  
ANISOU  551  CB  ASP A  72     7192   5105   5794    518    714   -160       C  
ATOM    552  CG  ASP A  72      10.890 -15.637 -26.859  1.00 60.58           C  
ANISOU  552  CG  ASP A  72     8712   6864   7442    535    776   -193       C  
ATOM    553  OD1 ASP A  72      10.341 -15.533 -27.977  1.00 69.84           O  
ANISOU  553  OD1 ASP A  72     9924   8074   8537    476    841   -256       O  
ATOM    554  OD2 ASP A  72      11.941 -15.031 -26.560  1.00 75.53           O  
ANISOU  554  OD2 ASP A  72    10476   8804   9416    604    760   -158       O  
ATOM    555  N   SER A  73       7.540 -18.327 -24.711  1.00 48.13           N  
ANISOU  555  N   SER A  73     7585   4940   5761    299    715   -176       N  
ATOM    556  CA  SER A  73       7.167 -19.315 -23.709  1.00 51.07           C  
ANISOU  556  CA  SER A  73     8113   5154   6138    280    718   -138       C  
ATOM    557  C   SER A  73       6.202 -20.373 -24.228  1.00 49.63           C  
ANISOU  557  C   SER A  73     8048   4863   5947    177    793   -225       C  
ATOM    558  O   SER A  73       5.974 -21.368 -23.533  1.00 47.99           O  
ANISOU  558  O   SER A  73     7996   4490   5749    161    823   -201       O  
ATOM    559  CB  SER A  73       6.545 -18.621 -22.489  1.00 53.09           C  
ANISOU  559  CB  SER A  73     8377   5442   6354    208    678    -58       C  
ATOM    560  OG  SER A  73       5.321 -17.992 -22.827  1.00 48.27           O  
ANISOU  560  OG  SER A  73     7706   4924   5710     62    704   -107       O  
ATOM    561  N   GLN A  74       5.636 -20.189 -25.418  1.00 52.87           N  
ANISOU  561  N   GLN A  74     8402   5350   6335    104    820   -327       N  
ATOM    562  CA  GLN A  74       4.655 -21.125 -25.950  1.00 46.40           C  
ANISOU  562  CA  GLN A  74     7677   4437   5516    -10    872   -431       C  
ATOM    563  C   GLN A  74       4.577 -20.949 -27.460  1.00 51.45           C  
ANISOU  563  C   GLN A  74     8266   5163   6119    -16    874   -545       C  
ATOM    564  O   GLN A  74       5.087 -19.975 -28.021  1.00 46.67           O  
ANISOU  564  O   GLN A  74     7557   4697   5479     44    848   -533       O  
ATOM    565  CB  GLN A  74       3.280 -20.918 -25.307  1.00 38.27           C  
ANISOU  565  CB  GLN A  74     6641   3414   4485   -177    878   -437       C  
ATOM    566  CG  GLN A  74       2.828 -19.463 -25.251  1.00 49.37           C  
ANISOU  566  CG  GLN A  74     7890   5008   5861   -216    820   -414       C  
ATOM    567  CD  GLN A  74       2.215 -18.995 -26.558  1.00 54.22           C  
ANISOU  567  CD  GLN A  74     8415   5740   6445   -267    785   -526       C  
ATOM    568  OE1 GLN A  74       1.460 -19.727 -27.199  1.00 47.78           O  
ANISOU  568  OE1 GLN A  74     7640   4871   5643   -355    800   -639       O  
ATOM    569  NE2 GLN A  74       2.539 -17.771 -26.960  1.00 45.77           N  
ANISOU  569  NE2 GLN A  74     7236   4823   5330   -211    731   -497       N  
ATOM    570  N   ASP A  75       3.915 -21.902 -28.110  1.00 51.65           N  
ANISOU  570  N   ASP A  75     8383   5096   6147    -96    908   -659       N  
ATOM    571  CA  ASP A  75       3.686 -21.868 -29.548  1.00 51.77           C  
ANISOU  571  CA  ASP A  75     8392   5174   6105   -114    899   -784       C  
ATOM    572  C   ASP A  75       2.237 -22.212 -29.862  1.00 50.02           C  
ANISOU  572  C   ASP A  75     8184   4935   5887   -284    872   -901       C  
ATOM    573  O   ASP A  75       1.930 -22.856 -30.869  1.00 55.25           O  
ANISOU  573  O   ASP A  75     8916   5553   6523   -321    872  -1032       O  
ATOM    574  CB  ASP A  75       4.640 -22.809 -30.281  1.00 46.94           C  
ANISOU  574  CB  ASP A  75     7888   4454   5494     -4    966   -838       C  
ATOM    575  CG  ASP A  75       4.671 -22.557 -31.776  1.00 65.75           C  
ANISOU  575  CG  ASP A  75    10277   6921   7785     11    966   -948       C  
ATOM    576  OD1 ASP A  75       4.622 -21.374 -32.177  1.00 52.67           O  
ANISOU  576  OD1 ASP A  75     8523   5426   6062     16    921   -925       O  
ATOM    577  OD2 ASP A  75       4.728 -23.540 -32.544  1.00 68.81           O  
ANISOU  577  OD2 ASP A  75    10787   7201   8156     18   1011  -1056       O  
ATOM    578  N   GLU A  76       1.322 -21.796 -28.993  1.00 52.22           N  
ANISOU  578  N   GLU A  76     8390   5246   6206   -393    850   -867       N  
ATOM    579  CA  GLU A  76      -0.099 -21.966 -29.250  1.00 56.24           C  
ANISOU  579  CA  GLU A  76     8859   5762   6749   -560    819   -988       C  
ATOM    580  C   GLU A  76      -0.697 -20.783 -29.998  1.00 59.18           C  
ANISOU  580  C   GLU A  76     9092   6327   7066   -574    709  -1038       C  
ATOM    581  O   GLU A  76      -1.633 -20.962 -30.788  1.00 50.84           O  
ANISOU  581  O   GLU A  76     8010   5295   6011   -664    643  -1179       O  
ATOM    582  CB  GLU A  76      -0.848 -22.172 -27.929  1.00 64.00           C  
ANISOU  582  CB  GLU A  76     9832   6669   7816   -678    877   -938       C  
ATOM    583  CG  GLU A  76      -2.296 -22.589 -28.092  1.00 81.98           C  
ANISOU  583  CG  GLU A  76    12060   8918  10172   -870    879  -1078       C  
ATOM    584  CD  GLU A  76      -2.909 -23.068 -26.792  1.00 92.07           C  
ANISOU  584  CD  GLU A  76    13375  10071  11538   -995    993  -1033       C  
ATOM    585  OE1 GLU A  76      -2.161 -23.575 -25.929  1.00 88.89           O  
ANISOU  585  OE1 GLU A  76    13118   9536  11121   -933   1075   -914       O  
ATOM    586  OE2 GLU A  76      -4.139 -22.934 -26.634  1.00 93.77           O  
ANISOU  586  OE2 GLU A  76    13477  10317  11836  -1151   1003  -1119       O  
ATOM    587  N   VAL A  77      -0.163 -19.586 -29.780  1.00 56.25           N  
ANISOU  587  N   VAL A  77     8640   6084   6647   -482    677   -930       N  
ATOM    588  CA  VAL A  77      -0.713 -18.372 -30.367  1.00 57.42           C  
ANISOU  588  CA  VAL A  77     8676   6402   6741   -481    573   -955       C  
ATOM    589  C   VAL A  77       0.403 -17.341 -30.435  1.00 49.91           C  
ANISOU  589  C   VAL A  77     7703   5543   5716   -346    574   -838       C  
ATOM    590  O   VAL A  77       1.264 -17.279 -29.552  1.00 54.84           O  
ANISOU  590  O   VAL A  77     8332   6132   6372   -285    633   -723       O  
ATOM    591  CB  VAL A  77      -1.921 -17.861 -29.545  1.00 54.46           C  
ANISOU  591  CB  VAL A  77     8172   6077   6445   -593    542   -960       C  
ATOM    592  CG1 VAL A  77      -1.580 -17.842 -28.063  1.00 57.25           C  
ANISOU  592  CG1 VAL A  77     8530   6370   6852   -595    632   -828       C  
ATOM    593  CG2 VAL A  77      -2.374 -16.488 -30.019  1.00 58.72           C  
ANISOU  593  CG2 VAL A  77     8594   6786   6931   -559    429   -964       C  
ATOM    594  N   GLU A  78       0.395 -16.541 -31.498  1.00 52.79           N  
ANISOU  594  N   GLU A  78     8056   6019   5983   -299    506   -871       N  
ATOM    595  CA  GLU A  78       1.324 -15.426 -31.632  1.00 49.65           C  
ANISOU  595  CA  GLU A  78     7633   5710   5520   -194    516   -768       C  
ATOM    596  C   GLU A  78       0.672 -14.167 -31.072  1.00 55.71           C  
ANISOU  596  C   GLU A  78     8284   6586   6298   -219    444   -712       C  
ATOM    597  O   GLU A  78      -0.422 -13.785 -31.502  1.00 53.98           O  
ANISOU  597  O   GLU A  78     8022   6430   6058   -266    346   -786       O  
ATOM    598  CB  GLU A  78       1.726 -15.223 -33.093  1.00 49.43           C  
ANISOU  598  CB  GLU A  78     7694   5724   5362   -129    508   -824       C  
ATOM    599  CG  GLU A  78       2.536 -13.959 -33.340  1.00 54.58           C  
ANISOU  599  CG  GLU A  78     8326   6467   5943    -45    530   -727       C  
ATOM    600  CD  GLU A  78       3.303 -14.004 -34.648  1.00 54.05           C  
ANISOU  600  CD  GLU A  78     8381   6400   5754     28    593   -764       C  
ATOM    601  OE1 GLU A  78       2.898 -14.763 -35.554  1.00 47.50           O  
ANISOU  601  OE1 GLU A  78     7661   5531   4855     12    570   -881       O  
ATOM    602  OE2 GLU A  78       4.314 -13.283 -34.767  1.00 63.99           O  
ANISOU  602  OE2 GLU A  78     9632   7692   6988     94    675   -683       O  
ATOM    603  N   PHE A  79       1.337 -13.533 -30.109  1.00 53.10           N  
ANISOU  603  N   PHE A  79     7902   6272   6003   -180    483   -589       N  
ATOM    604  CA  PHE A  79       0.862 -12.282 -29.540  1.00 42.93           C  
ANISOU  604  CA  PHE A  79     6517   5076   4719   -191    429   -530       C  
ATOM    605  C   PHE A  79       1.518 -11.104 -30.248  1.00 46.15           C  
ANISOU  605  C   PHE A  79     6930   5569   5037   -110    413   -478       C  
ATOM    606  O   PHE A  79       2.711 -11.141 -30.565  1.00 40.77           O  
ANISOU  606  O   PHE A  79     6290   4869   4330    -44    484   -436       O  
ATOM    607  CB  PHE A  79       1.158 -12.219 -28.040  1.00 39.01           C  
ANISOU  607  CB  PHE A  79     5981   4540   4300   -203    475   -434       C  
ATOM    608  CG  PHE A  79       0.313 -13.146 -27.213  1.00 43.08           C  
ANISOU  608  CG  PHE A  79     6505   4972   4894   -299    504   -471       C  
ATOM    609  CD1 PHE A  79      -0.932 -12.748 -26.752  1.00 40.53           C  
ANISOU  609  CD1 PHE A  79     6100   4688   4614   -383    477   -508       C  
ATOM    610  CD2 PHE A  79       0.763 -14.416 -26.896  1.00 37.01           C  
ANISOU  610  CD2 PHE A  79     5828   4074   4160   -304    573   -472       C  
ATOM    611  CE1 PHE A  79      -1.710 -13.598 -25.993  1.00 41.00           C  
ANISOU  611  CE1 PHE A  79     6167   4660   4752   -488    536   -546       C  
ATOM    612  CE2 PHE A  79      -0.010 -15.272 -26.138  1.00 45.23           C  
ANISOU  612  CE2 PHE A  79     6902   5018   5267   -404    621   -501       C  
ATOM    613  CZ  PHE A  79      -1.249 -14.863 -25.686  1.00 44.50           C  
ANISOU  613  CZ  PHE A  79     6724   4966   5218   -504    613   -538       C  
ATOM    614  N   LYS A  80       0.727 -10.062 -30.503  1.00 46.03           N  
ANISOU  614  N   LYS A  80     6871   5639   4980   -115    327   -486       N  
ATOM    615  CA  LYS A  80       1.215  -8.827 -31.108  1.00 41.74           C  
ANISOU  615  CA  LYS A  80     6351   5163   4344    -47    313   -427       C  
ATOM    616  C   LYS A  80       0.800  -7.664 -30.222  1.00 42.84           C  
ANISOU  616  C   LYS A  80     6401   5354   4523    -54    271   -360       C  
ATOM    617  O   LYS A  80      -0.397  -7.406 -30.055  1.00 34.00           O  
ANISOU  617  O   LYS A  80     5221   4270   3428    -86    187   -410       O  
ATOM    618  CB  LYS A  80       0.672  -8.649 -32.530  1.00 52.79           C  
ANISOU  618  CB  LYS A  80     7838   6600   5618    -20    233   -506       C  
ATOM    619  CG  LYS A  80       1.376  -9.503 -33.573  1.00 59.54           C  
ANISOU  619  CG  LYS A  80     8821   7408   6395     10    299   -557       C  
ATOM    620  CD  LYS A  80       2.888  -9.464 -33.386  1.00 68.59           C  
ANISOU  620  CD  LYS A  80     9982   8521   7560     54    447   -471       C  
ATOM    621  CE  LYS A  80       3.625  -9.969 -34.618  1.00 64.14           C  
ANISOU  621  CE  LYS A  80     9553   7923   6893    101    532   -518       C  
ATOM    622  NZ  LYS A  80       4.727  -9.052 -35.028  1.00 70.34           N  
ANISOU  622  NZ  LYS A  80    10373   8729   7623    153    642   -438       N  
ATOM    623  N   ALA A  81       1.785  -6.968 -29.658  1.00 36.07           N  
ANISOU  623  N   ALA A  81     5526   4499   3680    -23    330   -260       N  
ATOM    624  CA  ALA A  81       1.512  -5.919 -28.686  1.00 39.90           C  
ANISOU  624  CA  ALA A  81     5939   5017   4204    -32    302   -197       C  
ATOM    625  C   ALA A  81       1.202  -4.604 -29.387  1.00 39.48           C  
ANISOU  625  C   ALA A  81     5910   5021   4067     10    243   -179       C  
ATOM    626  O   ALA A  81       1.906  -4.203 -30.318  1.00 40.11           O  
ANISOU  626  O   ALA A  81     6072   5106   4063     53    276   -153       O  
ATOM    627  CB  ALA A  81       2.699  -5.746 -27.741  1.00 37.92           C  
ANISOU  627  CB  ALA A  81     5663   4737   4008    -21    369   -109       C  
ATOM    628  N   TYR A  82       0.137  -3.942 -28.940  1.00 39.19           N  
ANISOU  628  N   TYR A  82     5813   5021   4056      1    167   -192       N  
ATOM    629  CA  TYR A  82      -0.224  -2.602 -29.385  1.00 42.49           C  
ANISOU  629  CA  TYR A  82     6254   5480   4409     55    100   -166       C  
ATOM    630  C   TYR A  82      -0.348  -1.707 -28.161  1.00 37.03           C  
ANISOU  630  C   TYR A  82     5491   4793   3785     44    108   -109       C  
ATOM    631  O   TYR A  82      -1.082  -2.034 -27.221  1.00 44.61           O  
ANISOU  631  O   TYR A  82     6365   5753   4830      0    104   -142       O  
ATOM    632  CB  TYR A  82      -1.540  -2.595 -30.173  1.00 40.87           C  
ANISOU  632  CB  TYR A  82     6044   5315   4170     80    -30   -259       C  
ATOM    633  CG  TYR A  82      -1.515  -3.371 -31.472  1.00 40.38           C  
ANISOU  633  CG  TYR A  82     6081   5249   4014     98    -64   -328       C  
ATOM    634  CD1 TYR A  82      -1.406  -4.756 -31.479  1.00 48.97           C  
ANISOU  634  CD1 TYR A  82     7160   6303   5145     41    -20   -392       C  
ATOM    635  CD2 TYR A  82      -1.608  -2.717 -32.694  1.00 43.01           C  
ANISOU  635  CD2 TYR A  82     6539   5599   4202    174   -140   -329       C  
ATOM    636  CE1 TYR A  82      -1.386  -5.468 -32.662  1.00 46.81           C  
ANISOU  636  CE1 TYR A  82     6989   6018   4780     56    -49   -465       C  
ATOM    637  CE2 TYR A  82      -1.589  -3.420 -33.885  1.00 41.89           C  
ANISOU  637  CE2 TYR A  82     6514   5450   3953    193   -174   -398       C  
ATOM    638  CZ  TYR A  82      -1.478  -4.796 -33.863  1.00 53.41           C  
ANISOU  638  CZ  TYR A  82     7951   6880   5463    132   -127   -470       C  
ATOM    639  OH  TYR A  82      -1.458  -5.505 -35.042  1.00 48.00           O  
ANISOU  639  OH  TYR A  82     7394   6180   4665    149   -158   -549       O  
ATOM    640  N   ILE A  83       0.363  -0.587 -28.171  1.00 39.72           N  
ANISOU  640  N   ILE A  83     5877   5129   4087     75    133    -29       N  
ATOM    641  CA  ILE A  83       0.365   0.345 -27.049  1.00 41.27           C  
ANISOU  641  CA  ILE A  83     6026   5320   4336     66    141     22       C  
ATOM    642  C   ILE A  83      -0.777   1.338 -27.223  1.00 32.95           C  
ANISOU  642  C   ILE A  83     4962   4294   3264    116     51      0       C  
ATOM    643  O   ILE A  83      -0.900   1.982 -28.272  1.00 41.24           O  
ANISOU  643  O   ILE A  83     6095   5349   4225    178     -2      8       O  
ATOM    644  CB  ILE A  83       1.715   1.072 -26.942  1.00 41.76           C  
ANISOU  644  CB  ILE A  83     6131   5352   4383     65    211    107       C  
ATOM    645  CG1 ILE A  83       2.833   0.072 -26.640  1.00 41.89           C  
ANISOU  645  CG1 ILE A  83     6125   5345   4448     32    286    118       C  
ATOM    646  CG2 ILE A  83       1.655   2.148 -25.870  1.00 41.09           C  
ANISOU  646  CG2 ILE A  83     6017   5256   4339     58    202    148       C  
ATOM    647  CD1 ILE A  83       4.206   0.701 -26.555  1.00 46.18           C  
ANISOU  647  CD1 ILE A  83     6673   5863   5010     24    353    181       C  
ATOM    648  N   GLY A  84      -1.613   1.463 -26.196  1.00 31.70           N  
ANISOU  648  N   GLY A  84     4713   4145   3186     97     37    -30       N  
ATOM    649  CA  GLY A  84      -2.690   2.434 -26.209  1.00 42.41           C  
ANISOU  649  CA  GLY A  84     6036   5525   4554    155    -42    -59       C  
ATOM    650  C   GLY A  84      -2.677   3.324 -24.983  1.00 34.47           C  
ANISOU  650  C   GLY A  84     5004   4497   3596    147      0    -19       C  
ATOM    651  O   GLY A  84      -2.953   2.864 -23.873  1.00 41.25           O  
ANISOU  651  O   GLY A  84     5796   5350   4525     91     56    -42       O  
ATOM    652  N   LEU A  85      -2.359   4.599 -25.164  1.00 39.98           N  
ANISOU  652  N   LEU A  85     5774   5170   4245    200    -18     39       N  
ATOM    653  CA  LEU A  85      -2.201   5.494 -24.029  1.00 38.04           C  
ANISOU  653  CA  LEU A  85     5528   4892   4034    189     23     74       C  
ATOM    654  C   LEU A  85      -3.493   6.254 -23.746  1.00 37.71           C  
ANISOU  654  C   LEU A  85     5428   4861   4037    254    -30     22       C  
ATOM    655  O   LEU A  85      -4.352   6.426 -24.616  1.00 37.46           O  
ANISOU  655  O   LEU A  85     5377   4857   3998    331   -123    -24       O  
ATOM    656  CB  LEU A  85      -1.049   6.468 -24.273  1.00 36.04           C  
ANISOU  656  CB  LEU A  85     5382   4588   3722    193     50    161       C  
ATOM    657  CG  LEU A  85       0.307   5.795 -24.497  1.00 40.40           C  
ANISOU  657  CG  LEU A  85     5963   5129   4259    132    115    203       C  
ATOM    658  CD1 LEU A  85       1.340   6.799 -24.980  1.00 39.61           C  
ANISOU  658  CD1 LEU A  85     5958   4979   4115    130    154    274       C  
ATOM    659  CD2 LEU A  85       0.776   5.106 -23.222  1.00 35.78           C  
ANISOU  659  CD2 LEU A  85     5318   4540   3737     64    161    200       C  
ATOM    660  N   LYS A  86      -3.624   6.705 -22.498  1.00 33.27           N  
ANISOU  660  N   LYS A  86     4841   4275   3523    230     26     21       N  
ATOM    661  CA  LYS A  86      -4.872   7.325 -22.070  1.00 42.33           C  
ANISOU  661  CA  LYS A  86     5915   5433   4737    289      5    -43       C  
ATOM    662  C   LYS A  86      -4.950   8.797 -22.463  1.00 38.53           C  
ANISOU  662  C   LYS A  86     5511   4909   4218    389    -55     -8       C  
ATOM    663  O   LYS A  86      -6.019   9.278 -22.854  1.00 39.59           O  
ANISOU  663  O   LYS A  86     5592   5059   4390    487   -133    -63       O  
ATOM    664  CB  LYS A  86      -5.033   7.174 -20.557  1.00 38.57           C  
ANISOU  664  CB  LYS A  86     5402   4939   4312    223    110    -64       C  
ATOM    665  CG  LYS A  86      -6.396   7.593 -20.037  1.00 30.76           C  
ANISOU  665  CG  LYS A  86     4309   3964   3414    271    127   -151       C  
ATOM    666  CD  LYS A  86      -6.560   7.239 -18.574  1.00 40.06           C  
ANISOU  666  CD  LYS A  86     5476   5121   4624    192    260   -176       C  
ATOM    667  CE  LYS A  86      -7.988   7.464 -18.108  1.00 47.67           C  
ANISOU  667  CE  LYS A  86     6309   6105   5699    226    311   -280       C  
ATOM    668  NZ  LYS A  86      -8.174   7.071 -16.684  1.00 54.16           N  
ANISOU  668  NZ  LYS A  86     7147   6896   6535    140    470   -304       N  
ATOM    669  N   HIS A  87      -3.836   9.529 -22.378  1.00 32.41           N  
ANISOU  669  N   HIS A  87     4860   4074   3380    368    -24     77       N  
ATOM    670  CA  HIS A  87      -3.881  10.982 -22.497  1.00 43.95           C  
ANISOU  670  CA  HIS A  87     6416   5470   4815    446    -54    112       C  
ATOM    671  C   HIS A  87      -2.897  11.555 -23.512  1.00 39.75           C  
ANISOU  671  C   HIS A  87     6032   4883   4188    454    -67    200       C  
ATOM    672  O   HIS A  87      -2.689  12.773 -23.527  1.00 46.91           O  
ANISOU  672  O   HIS A  87     7047   5710   5068    493    -67    244       O  
ATOM    673  CB  HIS A  87      -3.647  11.630 -21.127  1.00 37.25           C  
ANISOU  673  CB  HIS A  87     5585   4571   3999    405     20    114       C  
ATOM    674  CG  HIS A  87      -4.774  11.423 -20.162  1.00 35.96           C  
ANISOU  674  CG  HIS A  87     5310   4437   3916    420     53     28       C  
ATOM    675  ND1 HIS A  87      -6.055  11.870 -20.409  1.00 38.45           N  
ANISOU  675  ND1 HIS A  87     5550   4768   4292    530      2    -40       N  
ATOM    676  CD2 HIS A  87      -4.813  10.825 -18.947  1.00 36.92           C  
ANISOU  676  CD2 HIS A  87     5389   4571   4070    340    142     -6       C  
ATOM    677  CE1 HIS A  87      -6.834  11.553 -19.390  1.00 34.06           C  
ANISOU  677  CE1 HIS A  87     4891   4235   3816    508     79   -117       C  
ATOM    678  NE2 HIS A  87      -6.104  10.920 -18.489  1.00 39.94           N  
ANISOU  678  NE2 HIS A  87     5670   4974   4532    390    170    -93       N  
ATOM    679  N   ILE A  88      -2.291  10.724 -24.359  1.00 42.51           N  
ANISOU  679  N   ILE A  88     6401   5264   4488    416    -62    223       N  
ATOM    680  CA  ILE A  88      -1.421  11.207 -25.426  1.00 39.02           C  
ANISOU  680  CA  ILE A  88     6108   4769   3951    422    -48    301       C  
ATOM    681  C   ILE A  88      -1.315  10.109 -26.472  1.00 40.51           C  
ANISOU  681  C   ILE A  88     6295   5012   4085    418    -67    288       C  
ATOM    682  O   ILE A  88      -1.659   8.953 -26.219  1.00 42.87           O  
ANISOU  682  O   ILE A  88     6475   5379   4433    385    -76    227       O  
ATOM    683  CB  ILE A  88      -0.029  11.625 -24.885  1.00 38.42           C  
ANISOU  683  CB  ILE A  88     6078   4633   3888    317     58    361       C  
ATOM    684  CG1 ILE A  88       0.575  12.730 -25.755  1.00 41.71           C  
ANISOU  684  CG1 ILE A  88     6667   4954   4225    334     90    438       C  
ATOM    685  CG2 ILE A  88       0.904  10.432 -24.807  1.00 42.18           C  
ANISOU  685  CG2 ILE A  88     6484   5155   4388    223    119    359       C  
ATOM    686  CD1 ILE A  88       1.828  13.350 -25.175  1.00 41.45           C  
ANISOU  686  CD1 ILE A  88     6663   4851   4234    226    189    480       C  
ATOM    687  N   GLU A  89      -0.841  10.474 -27.664  1.00 46.56           N  
ANISOU  687  N   GLU A  89     7214   5736   4741    449    -63    344       N  
ATOM    688  CA  GLU A  89      -0.737   9.495 -28.732  1.00 45.99           C  
ANISOU  688  CA  GLU A  89     7173   5707   4595    453    -77    327       C  
ATOM    689  C   GLU A  89       0.475   8.588 -28.516  1.00 42.98           C  
ANISOU  689  C   GLU A  89     6742   5340   4248    338     46    340       C  
ATOM    690  O   GLU A  89       1.499   9.023 -27.981  1.00 43.58           O  
ANISOU  690  O   GLU A  89     6821   5373   4366    266    144    388       O  
ATOM    691  CB  GLU A  89      -0.640  10.187 -30.090  1.00 43.54           C  
ANISOU  691  CB  GLU A  89     7077   5337   4131    530   -102    384       C  
ATOM    692  CG  GLU A  89       0.703  10.837 -30.385  1.00 54.43           C  
ANISOU  692  CG  GLU A  89     8594   6629   5458    460     49    477       C  
ATOM    693  CD  GLU A  89       0.794  12.260 -29.866  1.00 56.49           C  
ANISOU  693  CD  GLU A  89     8927   6796   5740    470     71    533       C  
ATOM    694  OE1 GLU A  89      -0.247  12.818 -29.459  1.00 48.87           O  
ANISOU  694  OE1 GLU A  89     7937   5828   4802    559    -41    506       O  
ATOM    695  OE2 GLU A  89       1.910  12.820 -29.868  1.00 59.00           O  
ANISOU  695  OE2 GLU A  89     9321   7039   6058    384    206    595       O  
ATOM    696  N   PRO A  90       0.375   7.308 -28.901  1.00 42.95           N  
ANISOU  696  N   PRO A  90     6684   5395   4241    323     35    288       N  
ATOM    697  CA  PRO A  90      -0.792   6.631 -29.490  1.00 40.50           C  
ANISOU  697  CA  PRO A  90     6345   5140   3902    388    -86    209       C  
ATOM    698  C   PRO A  90      -1.900   6.411 -28.466  1.00 37.54           C  
ANISOU  698  C   PRO A  90     5805   4811   3647    391   -153    136       C  
ATOM    699  O   PRO A  90      -1.697   5.763 -27.445  1.00 37.69           O  
ANISOU  699  O   PRO A  90     5714   4846   3761    313    -89    118       O  
ATOM    700  CB  PRO A  90      -0.200   5.310 -29.999  1.00 33.30           C  
ANISOU  700  CB  PRO A  90     5426   4256   2971    334    -30    181       C  
ATOM    701  CG  PRO A  90       0.947   5.039 -29.073  1.00 44.48           C  
ANISOU  701  CG  PRO A  90     6772   5654   4475    241     97    218       C  
ATOM    702  CD  PRO A  90       1.523   6.394 -28.756  1.00 43.60           C  
ANISOU  702  CD  PRO A  90     6720   5484   4360    236    146    295       C  
ATOM    703  N   PHE A  91      -3.084   6.961 -28.723  1.00 41.12           N  
ANISOU  703  N   PHE A  91     6246   5279   4099    487   -277     93       N  
ATOM    704  CA  PHE A  91      -4.200   6.830 -27.801  1.00 38.82           C  
ANISOU  704  CA  PHE A  91     5785   5029   3936    493   -320     12       C  
ATOM    705  C   PHE A  91      -4.730   5.397 -27.797  1.00 43.52           C  
ANISOU  705  C   PHE A  91     6253   5685   4596    436   -335    -84       C  
ATOM    706  O   PHE A  91      -4.379   4.567 -28.642  1.00 41.87           O  
ANISOU  706  O   PHE A  91     6096   5489   4323    416   -345    -96       O  
ATOM    707  CB  PHE A  91      -5.323   7.796 -28.176  1.00 36.45           C  
ANISOU  707  CB  PHE A  91     5487   4728   3633    627   -459    -21       C  
ATOM    708  CG  PHE A  91      -5.029   9.232 -27.852  1.00 39.41           C  
ANISOU  708  CG  PHE A  91     5965   5028   3982    679   -434     58       C  
ATOM    709  CD1 PHE A  91      -4.634  10.114 -28.845  1.00 48.26           C  
ANISOU  709  CD1 PHE A  91     7286   6084   4967    757   -475    136       C  
ATOM    710  CD2 PHE A  91      -5.161   9.706 -26.556  1.00 52.37           C  
ANISOU  710  CD2 PHE A  91     7523   6652   5724    648   -364     53       C  
ATOM    711  CE1 PHE A  91      -4.368  11.439 -28.550  1.00 49.93           C  
ANISOU  711  CE1 PHE A  91     7606   6208   5159    797   -445    208       C  
ATOM    712  CE2 PHE A  91      -4.897  11.033 -26.256  1.00 37.50           C  
ANISOU  712  CE2 PHE A  91     5742   4688   3817    693   -343    117       C  
ATOM    713  CZ  PHE A  91      -4.500  11.898 -27.253  1.00 40.39           C  
ANISOU  713  CZ  PHE A  91     6300   4984   4063    764   -383    194       C  
ATOM    714  N   ILE A  92      -5.595   5.115 -26.819  1.00 39.28           N  
ANISOU  714  N   ILE A  92     5557   5177   4191    405   -321   -156       N  
ATOM    715  CA  ILE A  92      -6.301   3.837 -26.783  1.00 44.64           C  
ANISOU  715  CA  ILE A  92     6105   5901   4953    344   -331   -260       C  
ATOM    716  C   ILE A  92      -7.010   3.591 -28.107  1.00 47.97           C  
ANISOU  716  C   ILE A  92     6529   6363   5333    417   -491   -337       C  
ATOM    717  O   ILE A  92      -6.988   2.479 -28.650  1.00 44.61           O  
ANISOU  717  O   ILE A  92     6098   5956   4896    365   -506   -392       O  
ATOM    718  CB  ILE A  92      -7.294   3.811 -25.607  1.00 48.41           C  
ANISOU  718  CB  ILE A  92     6417   6397   5581    310   -283   -333       C  
ATOM    719  CG1 ILE A  92      -6.564   4.007 -24.275  1.00 41.16           C  
ANISOU  719  CG1 ILE A  92     5532   5433   4675    240   -134   -258       C  
ATOM    720  CG2 ILE A  92      -8.093   2.512 -25.612  1.00 39.80           C  
ANISOU  720  CG2 ILE A  92     5188   5342   4592    233   -280   -450       C  
ATOM    721  CD1 ILE A  92      -7.363   3.549 -23.075  1.00 41.55           C  
ANISOU  721  CD1 ILE A  92     5453   5486   4847    169    -36   -328       C  
ATOM    722  N   GLU A  93      -7.636   4.633 -28.655  1.00 42.20           N  
ANISOU  722  N   GLU A  93     5823   5639   4572    545   -624   -346       N  
ATOM    723  CA  GLU A  93      -8.379   4.486 -29.901  1.00 41.89           C  
ANISOU  723  CA  GLU A  93     5797   5637   4482    636   -814   -425       C  
ATOM    724  C   GLU A  93      -7.452   4.282 -31.094  1.00 39.88           C  
ANISOU  724  C   GLU A  93     5762   5355   4036    652   -832   -361       C  
ATOM    725  O   GLU A  93      -7.845   3.648 -32.079  1.00 40.79           O  
ANISOU  725  O   GLU A  93     5903   5500   4094    678   -955   -438       O  
ATOM    726  CB  GLU A  93      -9.278   5.706 -30.113  1.00 37.80           C  
ANISOU  726  CB  GLU A  93     5261   5122   3981    791   -964   -446       C  
ATOM    727  CG  GLU A  93     -10.409   5.838 -29.091  1.00 40.86           C  
ANISOU  727  CG  GLU A  93     5402   5546   4576    790   -957   -545       C  
ATOM    728  CD  GLU A  93      -9.946   6.376 -27.742  1.00 47.64           C  
ANISOU  728  CD  GLU A  93     6249   6362   5490    731   -770   -471       C  
ATOM    729  OE1 GLU A  93      -8.753   6.721 -27.605  1.00 42.61           O  
ANISOU  729  OE1 GLU A  93     5780   5668   4741    696   -670   -345       O  
ATOM    730  OE2 GLU A  93     -10.778   6.454 -26.813  1.00 44.26           O  
ANISOU  730  OE2 GLU A  93     5640   5954   5221    717   -722   -547       O  
ATOM    731  N   ASP A  94      -6.223   4.802 -31.028  1.00 41.15           N  
ANISOU  731  N   ASP A  94     6081   5456   4098    632   -706   -230       N  
ATOM    732  CA  ASP A  94      -5.270   4.560 -32.106  1.00 37.91           C  
ANISOU  732  CA  ASP A  94     5871   5014   3517    632   -677   -173       C  
ATOM    733  C   ASP A  94      -4.797   3.111 -32.104  1.00 47.56           C  
ANISOU  733  C   ASP A  94     7049   6256   4766    521   -590   -218       C  
ATOM    734  O   ASP A  94      -4.586   2.519 -33.169  1.00 48.09           O  
ANISOU  734  O   ASP A  94     7230   6322   4718    533   -626   -245       O  
ATOM    735  CB  ASP A  94      -4.078   5.508 -31.985  1.00 34.88           C  
ANISOU  735  CB  ASP A  94     5638   4558   3055    624   -544    -34       C  
ATOM    736  CG  ASP A  94      -4.481   6.967 -32.073  1.00 50.93           C  
ANISOU  736  CG  ASP A  94     7758   6549   5046    737   -621     19       C  
ATOM    737  OD1 ASP A  94      -5.513   7.264 -32.709  1.00 43.92           O  
ANISOU  737  OD1 ASP A  94     6887   5679   4120    857   -803    -36       O  
ATOM    738  OD2 ASP A  94      -3.764   7.816 -31.502  1.00 39.90           O  
ANISOU  738  OD2 ASP A  94     6411   5092   3656    710   -510    110       O  
ATOM    739  N   ALA A  95      -4.623   2.526 -30.916  1.00 43.57           N  
ANISOU  739  N   ALA A  95     6399   5756   4401    418   -476   -226       N  
ATOM    740  CA  ALA A  95      -4.191   1.135 -30.834  1.00 39.47           C  
ANISOU  740  CA  ALA A  95     5845   5236   3914    321   -394   -265       C  
ATOM    741  C   ALA A  95      -5.257   0.192 -31.377  1.00 46.52           C  
ANISOU  741  C   ALA A  95     6661   6170   4844    314   -513   -404       C  
ATOM    742  O   ALA A  95      -4.944  -0.744 -32.122  1.00 40.71           O  
ANISOU  742  O   ALA A  95     5996   5426   4044    287   -511   -444       O  
ATOM    743  CB  ALA A  95      -3.840   0.778 -29.389  1.00 31.87           C  
ANISOU  743  CB  ALA A  95     4772   4258   3080    227   -261   -238       C  
ATOM    744  N   VAL A  96      -6.523   0.423 -31.017  1.00 47.95           N  
ANISOU  744  N   VAL A  96     6690   6393   5137    335   -616   -489       N  
ATOM    745  CA  VAL A  96      -7.606  -0.409 -31.532  1.00 37.50           C  
ANISOU  745  CA  VAL A  96     5263   5111   3875    321   -744   -640       C  
ATOM    746  C   VAL A  96      -7.774  -0.207 -33.033  1.00 46.67           C  
ANISOU  746  C   VAL A  96     6570   6287   4875    426   -922   -675       C  
ATOM    747  O   VAL A  96      -8.113  -1.150 -33.760  1.00 45.46           O  
ANISOU  747  O   VAL A  96     6422   6149   4703    400  -1005   -782       O  
ATOM    748  CB  VAL A  96      -8.911  -0.114 -30.770  1.00 36.69           C  
ANISOU  748  CB  VAL A  96     4936   5050   3954    321   -800   -732       C  
ATOM    749  CG1 VAL A  96     -10.016  -1.065 -31.207  1.00 39.81           C  
ANISOU  749  CG1 VAL A  96     5186   5487   4453    279   -919   -906       C  
ATOM    750  CG2 VAL A  96      -8.680  -0.216 -29.271  1.00 36.98           C  
ANISOU  750  CG2 VAL A  96     4880   5059   4111    223   -608   -683       C  
ATOM    751  N   GLU A  97      -7.544   1.014 -33.523  1.00 42.37           N  
ANISOU  751  N   GLU A  97     6168   5729   4202    547   -984   -587       N  
ATOM    752  CA  GLU A  97      -7.565   1.247 -34.964  1.00 44.99           C  
ANISOU  752  CA  GLU A  97     6700   6058   4338    654  -1136   -597       C  
ATOM    753  C   GLU A  97      -6.461   0.463 -35.662  1.00 43.39           C  
ANISOU  753  C   GLU A  97     6680   5816   3991    600  -1023   -562       C  
ATOM    754  O   GLU A  97      -6.683  -0.127 -36.726  1.00 48.48           O  
ANISOU  754  O   GLU A  97     7429   6468   4522    627  -1135   -642       O  
ATOM    755  CB  GLU A  97      -7.425   2.741 -35.257  1.00 47.63           C  
ANISOU  755  CB  GLU A  97     7185   6358   4555    787  -1187   -488       C  
ATOM    756  CG  GLU A  97      -8.270   3.237 -36.416  1.00 51.36           C  
ANISOU  756  CG  GLU A  97     7769   6845   4900    944  -1446   -544       C  
ATOM    757  CD  GLU A  97      -8.390   4.749 -36.438  1.00 72.73           C  
ANISOU  757  CD  GLU A  97    10582   9509   7543   1081  -1508   -446       C  
ATOM    758  OE1 GLU A  97      -7.429   5.416 -36.879  1.00 74.91           O  
ANISOU  758  OE1 GLU A  97    11108   9711   7644   1108  -1409   -311       O  
ATOM    759  OE2 GLU A  97      -9.440   5.271 -36.009  1.00 77.67           O  
ANISOU  759  OE2 GLU A  97    11040  10169   8303   1161  -1644   -509       O  
ATOM    760  N   ALA A  98      -5.261   0.446 -35.077  1.00 40.03           N  
ANISOU  760  N   ALA A  98     6292   5347   3571    528   -805   -452       N  
ATOM    761  CA  ALA A  98      -4.160  -0.300 -35.676  1.00 43.38           C  
ANISOU  761  CA  ALA A  98     6864   5732   3886    482   -675   -424       C  
ATOM    762  C   ALA A  98      -4.416  -1.801 -35.651  1.00 47.50           C  
ANISOU  762  C   ALA A  98     7294   6266   4488    394   -672   -543       C  
ATOM    763  O   ALA A  98      -4.013  -2.510 -36.580  1.00 48.48           O  
ANISOU  763  O   ALA A  98     7559   6368   4493    392   -660   -582       O  
ATOM    764  CB  ALA A  98      -2.851   0.029 -34.957  1.00 50.06           C  
ANISOU  764  CB  ALA A  98     7725   6534   4761    428   -458   -295       C  
ATOM    765  N   MET A  99      -5.080  -2.301 -34.607  1.00 47.00           N  
ANISOU  765  N   MET A  99     7013   6225   4619    317   -670   -604       N  
ATOM    766  CA  MET A  99      -5.393  -3.725 -34.536  1.00 47.22           C  
ANISOU  766  CA  MET A  99     6960   6246   4735    222   -658   -719       C  
ATOM    767  C   MET A  99      -6.396  -4.122 -35.613  1.00 42.26           C  
ANISOU  767  C   MET A  99     6352   5651   4055    257   -865   -867       C  
ATOM    768  O   MET A  99      -6.208  -5.124 -36.313  1.00 49.00           O  
ANISOU  768  O   MET A  99     7294   6479   4846    222   -868   -942       O  
ATOM    769  CB  MET A  99      -5.929  -4.071 -33.146  1.00 36.69           C  
ANISOU  769  CB  MET A  99     5410   4916   3615    127   -592   -745       C  
ATOM    770  CG  MET A  99      -4.903  -3.936 -32.034  1.00 41.38           C  
ANISOU  770  CG  MET A  99     5998   5469   4255     84   -401   -617       C  
ATOM    771  SD  MET A  99      -5.250  -5.009 -30.628  1.00 42.63           S  
ANISOU  771  SD  MET A  99     5998   5591   4607    -52   -284   -658       S  
ATOM    772  CE  MET A  99      -6.663  -4.180 -29.908  1.00 38.54           C  
ANISOU  772  CE  MET A  99     5290   5130   4223    -47   -362   -713       C  
ATOM    773  N   HIS A 100      -7.476  -3.349 -35.752  1.00 49.06           N  
ANISOU  773  N   HIS A 100     7130   6567   4945    332  -1050   -919       N  
ATOM    774  CA  HIS A 100      -8.480  -3.639 -36.772  1.00 49.04           C  
ANISOU  774  CA  HIS A 100     7132   6603   4900    380  -1288  -1071       C  
ATOM    775  C   HIS A 100      -7.894  -3.530 -38.173  1.00 48.58           C  
ANISOU  775  C   HIS A 100     7367   6520   4573    472  -1355  -1047       C  
ATOM    776  O   HIS A 100      -8.208  -4.341 -39.052  1.00 46.62           O  
ANISOU  776  O   HIS A 100     7189   6272   4252    463  -1471  -1171       O  
ATOM    777  CB  HIS A 100      -9.668  -2.690 -36.612  1.00 47.06           C  
ANISOU  777  CB  HIS A 100     6729   6412   4738    471  -1479  -1121       C  
ATOM    778  CG  HIS A 100     -10.813  -2.987 -37.529  1.00 51.19           C  
ANISOU  778  CG  HIS A 100     7203   6985   5261    524  -1755  -1298       C  
ATOM    779  ND1 HIS A 100     -11.196  -2.134 -38.542  1.00 49.35           N  
ANISOU  779  ND1 HIS A 100     7112   6775   4865    692  -1991  -1305       N  
ATOM    780  CD2 HIS A 100     -11.667  -4.036 -37.579  1.00 55.66           C  
ANISOU  780  CD2 HIS A 100     7598   7577   5975    429  -1845  -1482       C  
ATOM    781  CE1 HIS A 100     -12.233  -2.647 -39.179  1.00 54.59           C  
ANISOU  781  CE1 HIS A 100     7684   7485   5574    709  -2234  -1490       C  
ATOM    782  NE2 HIS A 100     -12.539  -3.801 -38.614  1.00 58.56           N  
ANISOU  782  NE2 HIS A 100     7986   7991   6273    542  -2146  -1605       N  
ATOM    783  N   LYS A 101      -7.042  -2.529 -38.399  1.00 57.27           N  
ANISOU  783  N   LYS A 101     8651   7591   5519    553  -1276   -893       N  
ATOM    784  CA  LYS A 101      -6.399  -2.379 -39.699  1.00 58.15           C  
ANISOU  784  CA  LYS A 101     9069   7664   5360    632  -1292   -855       C  
ATOM    785  C   LYS A 101      -5.460  -3.544 -39.987  1.00 53.59           C  
ANISOU  785  C   LYS A 101     8588   7040   4732    542  -1117   -872       C  
ATOM    786  O   LYS A 101      -5.381  -4.024 -41.124  1.00 62.20           O  
ANISOU  786  O   LYS A 101     9878   8112   5643    575  -1181   -939       O  
ATOM    787  CB  LYS A 101      -5.640  -1.055 -39.746  1.00 53.05           C  
ANISOU  787  CB  LYS A 101     8586   6981   4589    712  -1197   -681       C  
ATOM    788  CG  LYS A 101      -4.792  -0.863 -40.980  1.00 57.84           C  
ANISOU  788  CG  LYS A 101     9529   7531   4918    772  -1138   -618       C  
ATOM    789  CD  LYS A 101      -3.497  -0.158 -40.630  1.00 69.57           C  
ANISOU  789  CD  LYS A 101    11102   8959   6372    746   -880   -450       C  
ATOM    790  CE  LYS A 101      -2.733  -0.920 -39.557  1.00 64.15           C  
ANISOU  790  CE  LYS A 101    10218   8271   5885    612   -664   -434       C  
ATOM    791  NZ  LYS A 101      -1.492  -0.215 -39.121  1.00 66.84           N  
ANISOU  791  NZ  LYS A 101    10600   8564   6233    582   -435   -287       N  
ATOM    792  N   ASP A 102      -4.740  -4.014 -38.970  1.00 50.52           N  
ANISOU  792  N   ASP A 102     8603   6803   3789   1681   -790   -799       N  
ATOM    793  CA  ASP A 102      -3.827  -5.137 -39.150  1.00 54.24           C  
ANISOU  793  CA  ASP A 102     9286   7314   4008   2009   -716   -910       C  
ATOM    794  C   ASP A 102      -4.544  -6.474 -39.291  1.00 55.10           C  
ANISOU  794  C   ASP A 102     9782   7092   4062   2059   -994  -1233       C  
ATOM    795  O   ASP A 102      -3.872  -7.494 -39.482  1.00 53.11           O  
ANISOU  795  O   ASP A 102     9802   6807   3568   2377   -970  -1362       O  
ATOM    796  CB  ASP A 102      -2.844  -5.202 -37.982  1.00 51.85           C  
ANISOU  796  CB  ASP A 102     8767   7076   3858   1970   -494   -781       C  
ATOM    797  CG  ASP A 102      -1.611  -4.353 -38.210  1.00 60.46           C  
ANISOU  797  CG  ASP A 102     9587   8585   4799   2089   -206   -480       C  
ATOM    798  OD1 ASP A 102      -1.447  -3.832 -39.333  1.00 64.81           O  
ANISOU  798  OD1 ASP A 102    10154   9378   5093   2249   -156   -371       O  
ATOM    799  OD2 ASP A 102      -0.815  -4.194 -37.260  1.00 58.18           O  
ANISOU  799  OD2 ASP A 102     9060   8399   4646   2001    -38   -334       O  
ATOM    800  N   GLY A 103      -5.870  -6.501 -39.206  1.00 53.11           N  
ANISOU  800  N   GLY A 103     9569   6603   4009   1759  -1264  -1354       N  
ATOM    801  CA  GLY A 103      -6.615  -7.734 -39.325  1.00 55.34           C  
ANISOU  801  CA  GLY A 103    10211   6554   4260   1709  -1570  -1634       C  
ATOM    802  C   GLY A 103      -6.791  -8.508 -38.040  1.00 58.92           C  
ANISOU  802  C   GLY A 103    10674   6714   4998   1472  -1615  -1695       C  
ATOM    803  O   GLY A 103      -7.285  -9.642 -38.084  1.00 62.64           O  
ANISOU  803  O   GLY A 103    11426   6885   5488   1394  -1837  -1864       O  
ATOM    804  N   ILE A 104      -6.401  -7.939 -36.897  1.00 51.53           N  
ANISOU  804  N   ILE A 104     9394   5856   4331   1325  -1391  -1508       N  
ATOM    805  CA  ILE A 104      -6.569  -8.631 -35.626  1.00 48.54           C  
ANISOU  805  CA  ILE A 104     9007   5222   4214   1111  -1416  -1542       C  
ATOM    806  C   ILE A 104      -8.051  -8.806 -35.340  1.00 58.59           C  
ANISOU  806  C   ILE A 104    10250   6284   5728    709  -1697  -1611       C  
ATOM    807  O   ILE A 104      -8.824  -7.839 -35.357  1.00 51.65           O  
ANISOU  807  O   ILE A 104     9083   5545   4996    515  -1727  -1505       O  
ATOM    808  CB  ILE A 104      -5.864  -7.861 -34.500  1.00 54.28           C  
ANISOU  808  CB  ILE A 104     9360   6113   5153   1044  -1130  -1323       C  
ATOM    809  CG1 ILE A 104      -4.364  -7.748 -34.791  1.00 54.01           C  
ANISOU  809  CG1 ILE A 104     9307   6348   4866   1411   -867  -1223       C  
ATOM    810  CG2 ILE A 104      -6.118  -8.527 -33.155  1.00 52.09           C  
ANISOU  810  CG2 ILE A 104     9061   5590   5141    825  -1156  -1345       C  
ATOM    811  CD1 ILE A 104      -3.539  -8.904 -34.259  1.00 52.17           C  
ANISOU  811  CD1 ILE A 104     9280   6005   4537   1640   -798  -1305       C  
ATOM    812  N   GLU A 105      -8.459 -10.050 -35.090  1.00 61.65           N  
ANISOU  812  N   GLU A 105    10941   6344   6139    589  -1912  -1775       N  
ATOM    813  CA  GLU A 105      -9.851 -10.370 -34.810  1.00 52.28           C  
ANISOU  813  CA  GLU A 105     9668   5005   5192    165  -2165  -1781       C  
ATOM    814  C   GLU A 105     -10.131 -10.575 -33.329  1.00 54.89           C  
ANISOU  814  C   GLU A 105     9807   5211   5838   -124  -2111  -1683       C  
ATOM    815  O   GLU A 105     -11.279 -10.411 -32.904  1.00 63.01           O  
ANISOU  815  O   GLU A 105    10597   6255   7091   -479  -2244  -1609       O  
ATOM    816  CB  GLU A 105     -10.266 -11.627 -35.586  1.00 65.52           C  
ANISOU  816  CB  GLU A 105    11658   6470   6768    142  -2377  -1887       C  
ATOM    817  CG  GLU A 105     -10.142 -12.938 -34.810  1.00 88.04           C  
ANISOU  817  CG  GLU A 105    14704   9021   9726     45  -2394  -1886       C  
ATOM    818  CD  GLU A 105      -8.715 -13.469 -34.743  1.00 92.42           C  
ANISOU  818  CD  GLU A 105    15515   9519  10082    471  -2195  -1917       C  
ATOM    819  OE1 GLU A 105      -7.765 -12.658 -34.694  1.00 80.94           O  
ANISOU  819  OE1 GLU A 105    13941   8294   8518    752  -1961  -1882       O  
ATOM    820  OE2 GLU A 105      -8.546 -14.707 -34.742  1.00 82.37           O  
ANISOU  820  OE2 GLU A 105    14562   7991   8744    532  -2278  -1963       O  
ATOM    821  N   GLU A 106      -9.115 -10.916 -32.540  1.00 61.28           N  
ANISOU  821  N   GLU A 106    10690   5939   6653     40  -1908  -1661       N  
ATOM    822  CA  GLU A 106      -9.270 -11.152 -31.113  1.00 60.68           C  
ANISOU  822  CA  GLU A 106    10448   5755   6852   -188  -1827  -1554       C  
ATOM    823  C   GLU A 106      -8.101 -10.512 -30.382  1.00 54.10           C  
ANISOU  823  C   GLU A 106     9393   5120   6045     39  -1486  -1420       C  
ATOM    824  O   GLU A 106      -6.949 -10.646 -30.805  1.00 53.64           O  
ANISOU  824  O   GLU A 106     9486   5135   5757    393  -1346  -1456       O  
ATOM    825  CB  GLU A 106      -9.330 -12.652 -30.795  1.00 67.87           C  
ANISOU  825  CB  GLU A 106    11615   6389   7786   -254  -1902  -1572       C  
ATOM    826  CG  GLU A 106     -10.700 -13.276 -30.995  1.00 78.75           C  
ANISOU  826  CG  GLU A 106    12984   7654   9283   -629  -2160  -1557       C  
ATOM    827  CD  GLU A 106     -11.422 -13.522 -29.685  1.00 86.05           C  
ANISOU  827  CD  GLU A 106    13672   8528  10494   -986  -2146  -1406       C  
ATOM    828  OE1 GLU A 106     -10.761 -13.932 -28.707  1.00 80.51           O  
ANISOU  828  OE1 GLU A 106    13018   7720   9850   -911  -1988  -1352       O  
ATOM    829  OE2 GLU A 106     -12.651 -13.303 -29.632  1.00 90.02           O  
ANISOU  829  OE2 GLU A 106    13925   9130  11147  -1321  -2288  -1327       O  
ATOM    830  N   ALA A 107      -8.399  -9.820 -29.287  1.00 44.28           N  
ANISOU  830  N   ALA A 107     7783   3984   5058   -156  -1361  -1261       N  
ATOM    831  CA  ALA A 107      -7.370  -9.141 -28.517  1.00 43.05           C  
ANISOU  831  CA  ALA A 107     7407   4008   4941     -5  -1079  -1132       C  
ATOM    832  C   ALA A 107      -7.588  -9.380 -27.032  1.00 46.63           C  
ANISOU  832  C   ALA A 107     7717   4369   5631   -190  -1014  -1043       C  
ATOM    833  O   ALA A 107      -8.709  -9.634 -26.582  1.00 44.93           O  
ANISOU  833  O   ALA A 107     7435   4050   5588   -473  -1148  -1019       O  
ATOM    834  CB  ALA A 107      -7.352  -7.632 -28.801  1.00 42.25           C  
ANISOU  834  CB  ALA A 107     7005   4188   4862      6   -969  -1011       C  
ATOM    835  N   ILE A 108      -6.496  -9.303 -26.278  1.00 45.58           N  
ANISOU  835  N   ILE A 108     7520   4312   5486    -25   -807   -976       N  
ATOM    836  CA  ILE A 108      -6.525  -9.297 -24.822  1.00 46.10           C  
ANISOU  836  CA  ILE A 108     7416   4355   5747   -147   -705   -873       C  
ATOM    837  C   ILE A 108      -5.928  -7.977 -24.361  1.00 44.88           C  
ANISOU  837  C   ILE A 108     6958   4459   5634    -99   -522   -750       C  
ATOM    838  O   ILE A 108      -4.816  -7.617 -24.768  1.00 42.22           O  
ANISOU  838  O   ILE A 108     6605   4289   5147    102   -406   -726       O  
ATOM    839  CB  ILE A 108      -5.753 -10.487 -24.224  1.00 45.93           C  
ANISOU  839  CB  ILE A 108     7630   4163   5659      2   -656   -906       C  
ATOM    840  CG1 ILE A 108      -6.455 -11.803 -24.565  1.00 47.06           C  
ANISOU  840  CG1 ILE A 108     8139   3965   5778   -106   -876  -1020       C  
ATOM    841  CG2 ILE A 108      -5.616 -10.336 -22.716  1.00 37.18           C  
ANISOU  841  CG2 ILE A 108     6320   3088   4718    -78   -522   -783       C  
ATOM    842  CD1 ILE A 108      -5.579 -13.020 -24.392  1.00 52.18           C  
ANISOU  842  CD1 ILE A 108     9158   4402   6268    147   -856  -1091       C  
ATOM    843  N   SER A 109      -6.666  -7.253 -23.529  1.00 36.39           N  
ANISOU  843  N   SER A 109     5654   3428   4745   -282   -508   -663       N  
ATOM    844  CA  SER A 109      -6.226  -5.959 -23.035  1.00 40.26           C  
ANISOU  844  CA  SER A 109     5926   4098   5275   -264   -381   -561       C  
ATOM    845  C   SER A 109      -5.788  -6.076 -21.582  1.00 38.62           C  
ANISOU  845  C   SER A 109     5630   3885   5158   -271   -270   -499       C  
ATOM    846  O   SER A 109      -6.344  -6.857 -20.804  1.00 40.58           O  
ANISOU  846  O   SER A 109     5905   4010   5502   -353   -293   -496       O  
ATOM    847  CB  SER A 109      -7.334  -4.907 -23.169  1.00 35.41           C  
ANISOU  847  CB  SER A 109     5162   3542   4752   -385   -447   -518       C  
ATOM    848  OG  SER A 109      -8.221  -4.943 -22.065  1.00 44.95           O  
ANISOU  848  OG  SER A 109     6243   4722   6115   -504   -451   -468       O  
ATOM    849  N   ILE A 110      -4.775  -5.293 -21.229  1.00 38.45           N  
ANISOU  849  N   ILE A 110     5506   4010   5094   -201   -159   -434       N  
ATOM    850  CA  ILE A 110      -4.265  -5.239 -19.865  1.00 36.11           C  
ANISOU  850  CA  ILE A 110     5120   3744   4857   -198    -70   -377       C  
ATOM    851  C   ILE A 110      -3.810  -3.812 -19.594  1.00 34.44           C  
ANISOU  851  C   ILE A 110     4776   3661   4647   -247    -35   -303       C  
ATOM    852  O   ILE A 110      -3.241  -3.153 -20.469  1.00 34.76           O  
ANISOU  852  O   ILE A 110     4802   3809   4596   -240    -34   -267       O  
ATOM    853  CB  ILE A 110      -3.126  -6.262 -19.646  1.00 29.58           C  
ANISOU  853  CB  ILE A 110     4375   2943   3921    -32      5   -386       C  
ATOM    854  CG1 ILE A 110      -2.647  -6.243 -18.192  1.00 37.52           C  
ANISOU  854  CG1 ILE A 110     5284   3994   4978    -24     82   -326       C  
ATOM    855  CG2 ILE A 110      -1.967  -6.006 -20.604  1.00 30.71           C  
ANISOU  855  CG2 ILE A 110     4500   3286   3884    111     57   -362       C  
ATOM    856  CD1 ILE A 110      -1.701  -7.376 -17.846  1.00 39.93           C  
ANISOU  856  CD1 ILE A 110     5680   4315   5177    171    148   -328       C  
ATOM    857  N   VAL A 111      -4.087  -3.327 -18.388  1.00 33.73           N  
ANISOU  857  N   VAL A 111     4618   3550   4647   -301    -20   -272       N  
ATOM    858  CA  VAL A 111      -3.677  -1.994 -17.960  1.00 32.98           C  
ANISOU  858  CA  VAL A 111     4472   3512   4546   -359    -24   -219       C  
ATOM    859  C   VAL A 111      -2.419  -2.124 -17.116  1.00 38.33           C  
ANISOU  859  C   VAL A 111     5090   4298   5174   -342     31   -178       C  
ATOM    860  O   VAL A 111      -2.308  -3.034 -16.285  1.00 34.30           O  
ANISOU  860  O   VAL A 111     4574   3778   4679   -268     79   -193       O  
ATOM    861  CB  VAL A 111      -4.799  -1.286 -17.176  1.00 35.39           C  
ANISOU  861  CB  VAL A 111     4778   3733   4936   -378    -60   -225       C  
ATOM    862  CG1 VAL A 111      -4.368   0.123 -16.781  1.00 23.80           C  
ANISOU  862  CG1 VAL A 111     3355   2255   3433   -425   -101   -192       C  
ATOM    863  CG2 VAL A 111      -6.081  -1.251 -17.995  1.00 36.98           C  
ANISOU  863  CG2 VAL A 111     4985   3893   5174   -378   -118   -246       C  
ATOM    864  N   LEU A 112      -1.468  -1.214 -17.324  1.00 32.51           N  
ANISOU  864  N   LEU A 112     4306   3676   4369   -426     13   -106       N  
ATOM    865  CA  LEU A 112      -0.227  -1.231 -16.560  1.00 36.13           C  
ANISOU  865  CA  LEU A 112     4665   4295   4768   -445     37    -46       C  
ATOM    866  C   LEU A 112      -0.443  -0.632 -15.173  1.00 37.20           C  
ANISOU  866  C   LEU A 112     4835   4344   4957   -502    -16    -69       C  
ATOM    867  O   LEU A 112       0.260   0.297 -14.763  1.00 38.90           O  
ANISOU  867  O   LEU A 112     5036   4610   5134   -641    -90    -18       O  
ATOM    868  CB  LEU A 112       0.876  -0.492 -17.321  1.00 33.05           C  
ANISOU  868  CB  LEU A 112     4178   4102   4279   -566     21     75       C  
ATOM    869  CG  LEU A 112       1.384  -1.241 -18.559  1.00 36.49           C  
ANISOU  869  CG  LEU A 112     4553   4714   4597   -431    105    113       C  
ATOM    870  CD1 LEU A 112       2.519  -0.492 -19.240  1.00 44.18           C  
ANISOU  870  CD1 LEU A 112     5374   5957   5454   -558    111    284       C  
ATOM    871  CD2 LEU A 112       1.816  -2.656 -18.197  1.00 46.00           C  
ANISOU  871  CD2 LEU A 112     5732   6006   5740   -198    193     71       C  
ATOM    872  N   ALA A 113      -1.425  -1.167 -14.453  1.00 32.50           N  
ANISOU  872  N   ALA A 113     4293   3623   4432   -402     13   -136       N  
ATOM    873  CA  ALA A 113      -1.755  -0.826 -13.078  1.00 31.52           C  
ANISOU  873  CA  ALA A 113     4210   3439   4326   -377     -8   -162       C  
ATOM    874  C   ALA A 113      -2.527  -2.004 -12.502  1.00 37.51           C  
ANISOU  874  C   ALA A 113     4958   4156   5138   -249     78   -180       C  
ATOM    875  O   ALA A 113      -3.598  -2.353 -13.014  1.00 40.09           O  
ANISOU  875  O   ALA A 113     5299   4402   5530   -238     93   -192       O  
ATOM    876  CB  ALA A 113      -2.573   0.464 -12.998  1.00 36.14           C  
ANISOU  876  CB  ALA A 113     4920   3887   4927   -413    -93   -191       C  
ATOM    877  N   PRO A 114      -2.018  -2.644 -11.445  1.00 31.60           N  
ANISOU  877  N   PRO A 114     4184   3469   4356   -171    126   -164       N  
ATOM    878  CA  PRO A 114      -2.581  -3.938 -11.022  1.00 31.19           C  
ANISOU  878  CA  PRO A 114     4141   3366   4343    -77    211   -146       C  
ATOM    879  C   PRO A 114      -3.959  -3.849 -10.390  1.00 32.97           C  
ANISOU  879  C   PRO A 114     4372   3522   4632    -60    235   -130       C  
ATOM    880  O   PRO A 114      -4.604  -4.893 -10.229  1.00 33.69           O  
ANISOU  880  O   PRO A 114     4461   3564   4775    -51    291    -81       O  
ATOM    881  CB  PRO A 114      -1.549  -4.454 -10.013  1.00 36.81           C  
ANISOU  881  CB  PRO A 114     4829   4185   4973     21    248   -116       C  
ATOM    882  CG  PRO A 114      -0.897  -3.222  -9.481  1.00 40.75           C  
ANISOU  882  CG  PRO A 114     5301   4774   5407    -40    164   -133       C  
ATOM    883  CD  PRO A 114      -0.881  -2.225 -10.609  1.00 34.84           C  
ANISOU  883  CD  PRO A 114     4559   4000   4678   -184     86   -149       C  
ATOM    884  N   HIS A 115      -4.433  -2.659 -10.034  1.00 25.79           N  
ANISOU  884  N   HIS A 115     3479   2615   3704    -49    191   -153       N  
ATOM    885  CA  HIS A 115      -5.688  -2.504  -9.316  1.00 29.40           C  
ANISOU  885  CA  HIS A 115     3912   3084   4174     38    235   -119       C  
ATOM    886  C   HIS A 115      -6.745  -1.871 -10.211  1.00 34.67           C  
ANISOU  886  C   HIS A 115     4559   3730   4885     16    193   -125       C  
ATOM    887  O   HIS A 115      -6.438  -1.063 -11.092  1.00 38.66           O  
ANISOU  887  O   HIS A 115     5128   4182   5379    -39    112   -176       O  
ATOM    888  CB  HIS A 115      -5.493  -1.654  -8.057  1.00 34.55           C  
ANISOU  888  CB  HIS A 115     4639   3772   4716    166    220   -148       C  
ATOM    889  CG  HIS A 115      -4.354  -2.107  -7.200  1.00 33.27           C  
ANISOU  889  CG  HIS A 115     4494   3660   4488    189    229   -149       C  
ATOM    890  ND1 HIS A 115      -3.092  -1.558  -7.290  1.00 33.75           N  
ANISOU  890  ND1 HIS A 115     4598   3736   4490    108    129   -199       N  
ATOM    891  CD2 HIS A 115      -4.283  -3.059  -6.240  1.00 26.87           C  
ANISOU  891  CD2 HIS A 115     3648   2912   3650    279    320    -85       C  
ATOM    892  CE1 HIS A 115      -2.294  -2.152  -6.421  1.00 32.87           C  
ANISOU  892  CE1 HIS A 115     4459   3717   4312    167    153   -177       C  
ATOM    893  NE2 HIS A 115      -2.992  -3.066  -5.771  1.00 29.39           N  
ANISOU  893  NE2 HIS A 115     3991   3289   3886    286    272   -114       N  
ATOM    894  N   TYR A 116      -7.997  -2.242  -9.964  1.00 31.37           N  
ANISOU  894  N   TYR A 116     4034   3382   4504     57    250    -49       N  
ATOM    895  CA  TYR A 116      -9.133  -1.771 -10.740  1.00 36.54           C  
ANISOU  895  CA  TYR A 116     4615   4082   5187     60    214    -29       C  
ATOM    896  C   TYR A 116      -9.819  -0.610 -10.033  1.00 40.99           C  
ANISOU  896  C   TYR A 116     5202   4727   5645    283    226    -27       C  
ATOM    897  O   TYR A 116      -9.874  -0.550  -8.802  1.00 38.08           O  
ANISOU  897  O   TYR A 116     4844   4430   5196    433    296     -1       O  
ATOM    898  CB  TYR A 116     -10.140  -2.903 -10.965  1.00 27.09           C  
ANISOU  898  CB  TYR A 116     3250   2962   4083    -56    248     82       C  
ATOM    899  CG  TYR A 116     -11.410  -2.481 -11.676  1.00 35.75           C  
ANISOU  899  CG  TYR A 116     4207   4178   5196    -53    202    129       C  
ATOM    900  CD1 TYR A 116     -11.503  -2.530 -13.061  1.00 34.59           C  
ANISOU  900  CD1 TYR A 116     4077   3969   5098   -181     97     80       C  
ATOM    901  CD2 TYR A 116     -12.519  -2.039 -10.962  1.00 35.71           C  
ANISOU  901  CD2 TYR A 116     4044   4390   5133    110    267    233       C  
ATOM    902  CE1 TYR A 116     -12.658  -2.146 -13.717  1.00 35.92           C  
ANISOU  902  CE1 TYR A 116     4103   4276   5267   -169     40    127       C  
ATOM    903  CE2 TYR A 116     -13.678  -1.651 -11.609  1.00 40.26           C  
ANISOU  903  CE2 TYR A 116     4456   5137   5705    144    226    294       C  
ATOM    904  CZ  TYR A 116     -13.743  -1.708 -12.986  1.00 40.56           C  
ANISOU  904  CZ  TYR A 116     4508   5100   5803     -7    104    239       C  
ATOM    905  OH  TYR A 116     -14.896  -1.326 -13.634  1.00 48.80           O  
ANISOU  905  OH  TYR A 116     5373   6340   6828     36     48    305       O  
ATOM    906  N   SER A 117     -10.354   0.312 -10.830  1.00 31.90           N  
ANISOU  906  N   SER A 117     4085   3567   4469    342    156    -57       N  
ATOM    907  CA  SER A 117     -11.207   1.365 -10.300  1.00 44.32           C  
ANISOU  907  CA  SER A 117     5698   5226   5916    618    166    -49       C  
ATOM    908  C   SER A 117     -12.077   1.912 -11.420  1.00 37.92           C  
ANISOU  908  C   SER A 117     4837   4462   5108    661    105    -32       C  
ATOM    909  O   SER A 117     -11.752   1.787 -12.603  1.00 34.62           O  
ANISOU  909  O   SER A 117     4436   3949   4767    477     28    -63       O  
ATOM    910  CB  SER A 117     -10.396   2.494  -9.661  1.00 37.45           C  
ANISOU  910  CB  SER A 117     5127   4186   4916    749     98   -161       C  
ATOM    911  OG  SER A 117     -11.242   3.303  -8.866  1.00 53.40           O  
ANISOU  911  OG  SER A 117     7224   6292   6774   1087    127   -158       O  
ATOM    912  N   SER A 118     -13.193   2.526 -11.022  1.00 40.42           N  
ANISOU  912  N   SER A 118     5090   4956   5311    946    144     25       N  
ATOM    913  CA  SER A 118     -14.074   3.164 -11.994  1.00 49.57           C  
ANISOU  913  CA  SER A 118     6203   6196   6435   1059     83     50       C  
ATOM    914  C   SER A 118     -13.376   4.306 -12.722  1.00 47.83           C  
ANISOU  914  C   SER A 118     6317   5693   6161   1080    -43    -68       C  
ATOM    915  O   SER A 118     -13.667   4.563 -13.895  1.00 52.26           O  
ANISOU  915  O   SER A 118     6868   6244   6745   1034   -117    -60       O  
ATOM    916  CB  SER A 118     -15.336   3.673 -11.298  1.00 45.38           C  
ANISOU  916  CB  SER A 118     5544   5952   5746   1441    164    144       C  
ATOM    917  OG  SER A 118     -15.006   4.491 -10.189  1.00 51.25           O  
ANISOU  917  OG  SER A 118     6560   6595   6318   1734    189     68       O  
ATOM    918  N   PHE A 119     -12.453   4.995 -12.049  1.00 49.23           N  
ANISOU  918  N   PHE A 119     6801   5644   6262   1125    -84   -164       N  
ATOM    919  CA  PHE A 119     -11.758   6.123 -12.656  1.00 55.35           C  
ANISOU  919  CA  PHE A 119     7919   6131   6982   1092   -222   -244       C  
ATOM    920  C   PHE A 119     -10.561   5.698 -13.494  1.00 53.43           C  
ANISOU  920  C   PHE A 119     7678   5756   6868    716   -274   -258       C  
ATOM    921  O   PHE A 119     -10.132   6.462 -14.367  1.00 54.47           O  
ANISOU  921  O   PHE A 119     8001   5717   6979    628   -374   -268       O  
ATOM    922  CB  PHE A 119     -11.297   7.104 -11.574  1.00 49.36           C  
ANISOU  922  CB  PHE A 119     7520   5170   6066   1268   -285   -334       C  
ATOM    923  CG  PHE A 119     -12.404   7.941 -10.999  1.00 50.47           C  
ANISOU  923  CG  PHE A 119     7797   5373   6004   1734   -269   -341       C  
ATOM    924  CD1 PHE A 119     -13.402   7.365 -10.232  1.00 44.95           C  
ANISOU  924  CD1 PHE A 119     6818   5010   5250   1988   -117   -264       C  
ATOM    925  CD2 PHE A 119     -12.442   9.309 -11.218  1.00 62.75           C  
ANISOU  925  CD2 PHE A 119     9778   6662   7403   1935   -406   -408       C  
ATOM    926  CE1 PHE A 119     -14.421   8.132  -9.707  1.00 54.01           C  
ANISOU  926  CE1 PHE A 119     8065   6282   6174   2478    -81   -253       C  
ATOM    927  CE2 PHE A 119     -13.459  10.084 -10.687  1.00 57.67           C  
ANISOU  927  CE2 PHE A 119     9299   6080   6532   2442   -388   -421       C  
ATOM    928  CZ  PHE A 119     -14.448   9.494  -9.929  1.00 60.31           C  
ANISOU  928  CZ  PHE A 119     9311   6806   6797   2736   -216   -344       C  
ATOM    929  N   SER A 120     -10.015   4.502 -13.259  1.00 43.77           N  
ANISOU  929  N   SER A 120     6255   4622   5754    517   -202   -243       N  
ATOM    930  CA  SER A 120      -8.786   4.092 -13.914  1.00 46.05           C  
ANISOU  930  CA  SER A 120     6547   4830   6119    232   -234   -253       C  
ATOM    931  C   SER A 120      -9.103   2.989 -14.907  1.00 45.26           C  
ANISOU  931  C   SER A 120     6224   4852   6123    112   -192   -214       C  
ATOM    932  O   SER A 120      -9.400   3.284 -16.082  1.00 48.37           O  
ANISOU  932  O   SER A 120     6630   5236   6514     86   -247   -202       O  
ATOM    933  CB  SER A 120      -7.741   3.684 -12.866  1.00 38.02           C  
ANISOU  933  CB  SER A 120     5545   3797   5102    146   -209   -279       C  
ATOM    934  OG  SER A 120      -8.164   2.540 -12.144  1.00 51.41           O  
ANISOU  934  OG  SER A 120     7044   5643   6848    198    -94   -249       O  
ATOM    935  N   VAL A 121      -9.065   1.713 -14.508  1.00 41.75           N  
ANISOU  935  N   VAL A 121     5610   4501   5753     39   -114   -195       N  
ATOM    936  CA  VAL A 121      -9.156   0.616 -15.471  1.00 33.06           C  
ANISOU  936  CA  VAL A 121     4388   3445   4730   -102   -113   -182       C  
ATOM    937  C   VAL A 121     -10.477   0.664 -16.228  1.00 47.27           C  
ANISOU  937  C   VAL A 121     6077   5340   6543    -63   -158   -148       C  
ATOM    938  O   VAL A 121     -10.523   0.413 -17.440  1.00 40.56           O  
ANISOU  938  O   VAL A 121     5225   4482   5704   -153   -223   -164       O  
ATOM    939  CB  VAL A 121      -8.958  -0.738 -14.760  1.00 43.96           C  
ANISOU  939  CB  VAL A 121     5674   4857   6172   -170    -38   -160       C  
ATOM    940  CG1 VAL A 121      -9.208  -1.895 -15.722  1.00 36.41           C  
ANISOU  940  CG1 VAL A 121     4665   3894   5277   -304    -71   -160       C  
ATOM    941  CG2 VAL A 121      -7.559  -0.836 -14.170  1.00 36.96           C  
ANISOU  941  CG2 VAL A 121     4873   3916   5252   -193     -6   -190       C  
ATOM    942  N   GLU A 122     -11.570   0.996 -15.535  1.00 42.24           N  
ANISOU  942  N   GLU A 122     5337   4832   5882     93   -128    -93       N  
ATOM    943  CA  GLU A 122     -12.873   1.034 -16.193  1.00 43.15           C  
ANISOU  943  CA  GLU A 122     5285   5114   5995    140   -175    -33       C  
ATOM    944  C   GLU A 122     -12.885   2.035 -17.342  1.00 45.38           C  
ANISOU  944  C   GLU A 122     5701   5332   6209    210   -269    -70       C  
ATOM    945  O   GLU A 122     -13.511   1.790 -18.380  1.00 43.74           O  
ANISOU  945  O   GLU A 122     5393   5214   6012    153   -346    -52       O  
ATOM    946  CB  GLU A 122     -13.967   1.364 -15.180  1.00 42.91           C  
ANISOU  946  CB  GLU A 122     5100   5297   5906    361   -104     59       C  
ATOM    947  CG  GLU A 122     -15.345   1.532 -15.802  1.00 55.67           C  
ANISOU  947  CG  GLU A 122     6493   7166   7493    447   -152    149       C  
ATOM    948  CD  GLU A 122     -16.467   1.152 -14.857  1.00 76.95           C  
ANISOU  948  CD  GLU A 122     8885  10184  10169    546    -60    304       C  
ATOM    949  OE1 GLU A 122     -16.396   1.523 -13.666  1.00 80.69           O  
ANISOU  949  OE1 GLU A 122     9406  10695  10559    761     50    322       O  
ATOM    950  OE2 GLU A 122     -17.424   0.485 -15.307  1.00 89.19           O  
ANISOU  950  OE2 GLU A 122    10145  11971  11773    400   -106    419       O  
ATOM    951  N   ALA A 123     -12.191   3.163 -17.182  1.00 44.67           N  
ANISOU  951  N   ALA A 123     5856   5076   6039    314   -282   -114       N  
ATOM    952  CA  ALA A 123     -12.105   4.132 -18.271  1.00 48.01           C  
ANISOU  952  CA  ALA A 123     6448   5402   6390    358   -370   -124       C  
ATOM    953  C   ALA A 123     -11.263   3.593 -19.421  1.00 44.61           C  
ANISOU  953  C   ALA A 123     6039   4911   6000    132   -406   -145       C  
ATOM    954  O   ALA A 123     -11.598   3.804 -20.593  1.00 39.32           O  
ANISOU  954  O   ALA A 123     5379   4270   5289    139   -474   -132       O  
ATOM    955  CB  ALA A 123     -11.535   5.454 -17.757  1.00 42.80           C  
ANISOU  955  CB  ALA A 123     6094   4536   5633    477   -400   -148       C  
ATOM    956  N   TYR A 124     -10.162   2.903 -19.105  1.00 40.57           N  
ANISOU  956  N   TYR A 124     5536   4340   5539    -29   -357   -173       N  
ATOM    957  CA  TYR A 124      -9.363   2.247 -20.137  1.00 36.85           C  
ANISOU  957  CA  TYR A 124     5070   3861   5070   -180   -367   -189       C  
ATOM    958  C   TYR A 124     -10.212   1.276 -20.947  1.00 44.24           C  
ANISOU  958  C   TYR A 124     5879   4897   6035   -215   -416   -208       C  
ATOM    959  O   TYR A 124     -10.208   1.306 -22.184  1.00 42.77           O  
ANISOU  959  O   TYR A 124     5737   4725   5789   -231   -480   -219       O  
ATOM    960  CB  TYR A 124      -8.187   1.502 -19.500  1.00 34.34           C  
ANISOU  960  CB  TYR A 124     4744   3521   4784   -281   -295   -206       C  
ATOM    961  CG  TYR A 124      -7.021   2.359 -19.053  1.00 43.58           C  
ANISOU  961  CG  TYR A 124     6031   4620   5908   -331   -286   -179       C  
ATOM    962  CD1 TYR A 124      -6.053   2.779 -19.955  1.00 39.62           C  
ANISOU  962  CD1 TYR A 124     5593   4122   5339   -428   -303   -129       C  
ATOM    963  CD2 TYR A 124      -6.875   2.725 -17.721  1.00 39.76           C  
ANISOU  963  CD2 TYR A 124     5586   4086   5433   -296   -270   -189       C  
ATOM    964  CE1 TYR A 124      -4.981   3.550 -19.546  1.00 37.10           C  
ANISOU  964  CE1 TYR A 124     5352   3762   4982   -541   -320    -72       C  
ATOM    965  CE2 TYR A 124      -5.809   3.495 -17.304  1.00 30.96           C  
ANISOU  965  CE2 TYR A 124     4590   2902   4272   -389   -305   -166       C  
ATOM    966  CZ  TYR A 124      -4.865   3.904 -18.218  1.00 35.91           C  
ANISOU  966  CZ  TYR A 124     5256   3537   4852   -537   -336    -98       C  
ATOM    967  OH  TYR A 124      -3.801   4.670 -17.802  1.00 42.32           O  
ANISOU  967  OH  TYR A 124     6158   4302   5620   -694   -395    -45       O  
ATOM    968  N   ASN A 125     -10.946   0.400 -20.259  1.00 44.34           N  
ANISOU  968  N   ASN A 125     5742   4979   6126   -245   -400   -203       N  
ATOM    969  CA  ASN A 125     -11.723  -0.623 -20.950  1.00 45.30           C  
ANISOU  969  CA  ASN A 125     5761   5169   6282   -351   -484   -214       C  
ATOM    970  C   ASN A 125     -12.904  -0.015 -21.696  1.00 46.94           C  
ANISOU  970  C   ASN A 125     5874   5515   6447   -279   -584   -179       C  
ATOM    971  O   ASN A 125     -13.259  -0.479 -22.785  1.00 51.82           O  
ANISOU  971  O   ASN A 125     6485   6167   7037   -358   -700   -211       O  
ATOM    972  CB  ASN A 125     -12.202  -1.679 -19.955  1.00 35.77           C  
ANISOU  972  CB  ASN A 125     4420   3998   5173   -452   -450   -175       C  
ATOM    973  CG  ASN A 125     -11.058  -2.443 -19.317  1.00 36.73           C  
ANISOU  973  CG  ASN A 125     4650   3986   5320   -502   -366   -209       C  
ATOM    974  OD1 ASN A 125      -9.950  -2.492 -19.851  1.00 40.49           O  
ANISOU  974  OD1 ASN A 125     5271   4373   5739   -488   -353   -270       O  
ATOM    975  ND2 ASN A 125     -11.324  -3.047 -18.168  1.00 45.91           N  
ANISOU  975  ND2 ASN A 125     5725   5168   6550   -540   -300   -150       N  
ATOM    976  N   LYS A 126     -13.523   1.024 -21.131  1.00 46.84           N  
ANISOU  976  N   LYS A 126     5806   5591   6402    -98   -552   -118       N  
ATOM    977  CA  LYS A 126     -14.675   1.639 -21.782  1.00 50.36           C  
ANISOU  977  CA  LYS A 126     6145   6208   6780     32   -640    -68       C  
ATOM    978  C   LYS A 126     -14.287   2.242 -23.125  1.00 51.10           C  
ANISOU  978  C   LYS A 126     6417   6222   6779     67   -719   -106       C  
ATOM    979  O   LYS A 126     -14.946   1.999 -24.141  1.00 54.10           O  
ANISOU  979  O   LYS A 126     6718   6719   7119     39   -837   -108       O  
ATOM    980  CB  LYS A 126     -15.294   2.700 -20.872  1.00 57.36           C  
ANISOU  980  CB  LYS A 126     7000   7190   7606    305   -575     -1       C  
ATOM    981  CG  LYS A 126     -16.514   2.220 -20.101  1.00 59.84           C  
ANISOU  981  CG  LYS A 126     6992   7794   7949    346   -546    103       C  
ATOM    982  CD  LYS A 126     -17.346   3.391 -19.600  1.00 66.22           C  
ANISOU  982  CD  LYS A 126     7766   8771   8625    722   -505    174       C  
ATOM    983  CE  LYS A 126     -18.536   3.652 -20.510  1.00 73.87           C  
ANISOU  983  CE  LYS A 126     8530  10022   9517    839   -611    251       C  
ATOM    984  NZ  LYS A 126     -18.909   5.094 -20.544  1.00 76.13           N  
ANISOU  984  NZ  LYS A 126     8978  10324   9625   1262   -606    269       N  
ATOM    985  N   ARG A 127     -13.206   3.022 -23.155  1.00 47.98           N  
ANISOU  985  N   ARG A 127     6255   5638   6335    108   -666   -122       N  
ATOM    986  CA  ARG A 127     -12.774   3.622 -24.412  1.00 49.74           C  
ANISOU  986  CA  ARG A 127     6645   5799   6455    128   -722   -118       C  
ATOM    987  C   ARG A 127     -12.299   2.570 -25.407  1.00 49.15           C  
ANISOU  987  C   ARG A 127     6567   5738   6368    -27   -764   -178       C  
ATOM    988  O   ARG A 127     -12.462   2.749 -26.620  1.00 41.20           O  
ANISOU  988  O   ARG A 127     5617   4778   5259     10   -845   -178       O  
ATOM    989  CB  ARG A 127     -11.675   4.651 -24.148  1.00 37.77           C  
ANISOU  989  CB  ARG A 127     5366   4089   4896    140   -663    -84       C  
ATOM    990  CG  ARG A 127     -12.199   5.969 -23.609  1.00 42.10           C  
ANISOU  990  CG  ARG A 127     6054   4561   5383    351   -680    -37       C  
ATOM    991  CD  ARG A 127     -11.086   6.805 -23.008  1.00 45.34           C  
ANISOU  991  CD  ARG A 127     6712   4738   5776    286   -652    -16       C  
ATOM    992  NE  ARG A 127     -10.000   7.029 -23.954  1.00 48.83           N  
ANISOU  992  NE  ARG A 127     7277   5102   6173    110   -661     40       N  
ATOM    993  CZ  ARG A 127      -8.881   7.678 -23.668  1.00 47.11           C  
ANISOU  993  CZ  ARG A 127     7238   4722   5940    -39   -657     96       C  
ATOM    994  NH1 ARG A 127      -8.667   8.190 -22.466  1.00 42.19           N  
ANISOU  994  NH1 ARG A 127     6742   3951   5338    -35   -668     73       N  
ATOM    995  NH2 ARG A 127      -7.954   7.821 -24.610  1.00 48.24           N  
ANISOU  995  NH2 ARG A 127     7429   4871   6028   -203   -651    189       N  
ATOM    996  N   ALA A 128     -11.724   1.466 -24.922  1.00 44.71           N  
ANISOU  996  N   ALA A 128     5971   5134   5884   -166   -714   -232       N  
ATOM    997  CA  ALA A 128     -11.262   0.421 -25.828  1.00 37.77           C  
ANISOU  997  CA  ALA A 128     5152   4242   4957   -255   -760   -307       C  
ATOM    998  C   ALA A 128     -12.432  -0.362 -26.413  1.00 49.67           C  
ANISOU  998  C   ALA A 128     6565   5839   6470   -321   -918   -353       C  
ATOM    999  O   ALA A 128     -12.462  -0.634 -27.620  1.00 43.93           O  
ANISOU  999  O   ALA A 128     5928   5133   5632   -316  -1024   -408       O  
ATOM   1000  CB  ALA A 128     -10.296  -0.515 -25.104  1.00 38.19           C  
ANISOU 1000  CB  ALA A 128     5237   4207   5066   -335   -667   -347       C  
ATOM   1001  N   LYS A 129     -13.407  -0.729 -25.576  1.00 48.11           N  
ANISOU 1001  N   LYS A 129     6177   5717   6384   -395   -947   -318       N  
ATOM   1002  CA  LYS A 129     -14.556  -1.488 -26.062  1.00 48.23           C  
ANISOU 1002  CA  LYS A 129     6062   5848   6415   -529  -1124   -330       C  
ATOM   1003  C   LYS A 129     -15.398  -0.666 -27.030  1.00 54.27           C  
ANISOU 1003  C   LYS A 129     6757   6787   7074   -411  -1242   -298       C  
ATOM   1004  O   LYS A 129     -15.893  -1.194 -28.033  1.00 53.80           O  
ANISOU 1004  O   LYS A 129     6705   6786   6949   -500  -1423   -351       O  
ATOM   1005  CB  LYS A 129     -15.410  -1.966 -24.887  1.00 50.67           C  
ANISOU 1005  CB  LYS A 129     6131   6261   6860   -650  -1109   -242       C  
ATOM   1006  CG  LYS A 129     -14.738  -2.999 -23.993  1.00 50.89           C  
ANISOU 1006  CG  LYS A 129     6235   6115   6984   -791  -1027   -264       C  
ATOM   1007  CD  LYS A 129     -15.085  -4.416 -24.420  1.00 65.60           C  
ANISOU 1007  CD  LYS A 129     8156   7889   8878  -1053  -1200   -314       C  
ATOM   1008  CE  LYS A 129     -14.669  -5.430 -23.365  1.00 53.43           C  
ANISOU 1008  CE  LYS A 129     6674   6188   7438  -1187  -1122   -293       C  
ATOM   1009  NZ  LYS A 129     -14.524  -4.818 -22.012  1.00 53.39           N  
ANISOU 1009  NZ  LYS A 129     6518   6269   7500  -1066   -917   -189       N  
ATOM   1010  N   GLU A 130     -15.575   0.628 -26.750  1.00 50.36           N  
ANISOU 1010  N   GLU A 130     6227   6364   6542   -196  -1158   -215       N  
ATOM   1011  CA  GLU A 130     -16.385   1.462 -27.632  1.00 55.60           C  
ANISOU 1011  CA  GLU A 130     6843   7195   7086    -32  -1263   -169       C  
ATOM   1012  C   GLU A 130     -15.661   1.776 -28.935  1.00 51.70           C  
ANISOU 1012  C   GLU A 130     6593   6603   6449     27  -1303   -222       C  
ATOM   1013  O   GLU A 130     -16.309   1.945 -29.974  1.00 54.58           O  
ANISOU 1013  O   GLU A 130     6936   7104   6699     90  -1447   -222       O  
ATOM   1014  CB  GLU A 130     -16.793   2.749 -26.914  1.00 60.53           C  
ANISOU 1014  CB  GLU A 130     7425   7888   7685    230  -1168    -67       C  
ATOM   1015  CG  GLU A 130     -17.549   2.507 -25.614  1.00 70.70           C  
ANISOU 1015  CG  GLU A 130     8457   9336   9071    237  -1105      6       C  
ATOM   1016  CD  GLU A 130     -18.207   3.761 -25.071  1.00 77.41           C  
ANISOU 1016  CD  GLU A 130     9268  10312   9832    582  -1044    100       C  
ATOM   1017  OE1 GLU A 130     -17.538   4.502 -24.319  1.00 68.59           O  
ANISOU 1017  OE1 GLU A 130     8361   8998   8703    719   -923     91       O  
ATOM   1018  OE2 GLU A 130     -19.393   4.000 -25.382  1.00 84.50           O  
ANISOU 1018  OE2 GLU A 130     9939  11514  10654    728  -1129    183       O  
ATOM   1019  N   ALA A 131     -14.329   1.855 -28.907  1.00 52.86           N  
ANISOU 1019  N   ALA A 131     6949   6554   6583     12  -1178   -249       N  
ATOM   1020  CA  ALA A 131     -13.582   2.055 -30.144  1.00 45.31           C  
ANISOU 1020  CA  ALA A 131     6193   5554   5469     65  -1192   -268       C  
ATOM   1021  C   ALA A 131     -13.706   0.845 -31.060  1.00 48.36           C  
ANISOU 1021  C   ALA A 131     6615   5974   5783    -32  -1336   -390       C  
ATOM   1022  O   ALA A 131     -13.879   0.994 -32.276  1.00 46.87           O  
ANISOU 1022  O   ALA A 131     6516   5862   5431     52  -1441   -409       O  
ATOM   1023  CB  ALA A 131     -12.115   2.348 -29.837  1.00 46.82           C  
ANISOU 1023  CB  ALA A 131     6537   5598   5656     49  -1022   -235       C  
ATOM   1024  N   ALA A 132     -13.624  -0.362 -30.495  1.00 43.87           N  
ANISOU 1024  N   ALA A 132     6020   5330   5318   -199  -1355   -474       N  
ATOM   1025  CA  ALA A 132     -13.787  -1.566 -31.301  1.00 50.78           C  
ANISOU 1025  CA  ALA A 132     7004   6175   6116   -300  -1529   -607       C  
ATOM   1026  C   ALA A 132     -15.219  -1.723 -31.795  1.00 54.25           C  
ANISOU 1026  C   ALA A 132     7292   6776   6544   -390  -1769   -614       C  
ATOM   1027  O   ALA A 132     -15.443  -2.284 -32.874  1.00 56.50           O  
ANISOU 1027  O   ALA A 132     7707   7070   6688   -418  -1961   -719       O  
ATOM   1028  CB  ALA A 132     -13.366  -2.796 -30.499  1.00 49.32           C  
ANISOU 1028  CB  ALA A 132     6877   5822   6041   -457  -1503   -679       C  
ATOM   1029  N   ASP A 133     -16.197  -1.238 -31.025  1.00 55.79           N  
ANISOU 1029  N   ASP A 133     7208   7129   6861   -419  -1769   -501       N  
ATOM   1030  CA  ASP A 133     -17.588  -1.326 -31.457  1.00 60.19           C  
ANISOU 1030  CA  ASP A 133     7544   7926   7397   -500  -1994   -468       C  
ATOM   1031  C   ASP A 133     -17.849  -0.440 -32.669  1.00 62.71           C  
ANISOU 1031  C   ASP A 133     7917   8388   7522   -281  -2078   -457       C  
ATOM   1032  O   ASP A 133     -18.557  -0.844 -33.598  1.00 60.84           O  
ANISOU 1032  O   ASP A 133     7654   8281   7180   -354  -2321   -511       O  
ATOM   1033  CB  ASP A 133     -18.521  -0.948 -30.306  1.00 61.38           C  
ANISOU 1033  CB  ASP A 133     7350   8283   7690   -513  -1933   -316       C  
ATOM   1034  CG  ASP A 133     -18.644  -2.049 -29.273  1.00 65.87           C  
ANISOU 1034  CG  ASP A 133     7811   8785   8433   -795  -1926   -303       C  
ATOM   1035  OD1 ASP A 133     -18.218  -3.187 -29.563  1.00 76.79           O  
ANISOU 1035  OD1 ASP A 133     9392   9958   9826  -1008  -2029   -420       O  
ATOM   1036  OD2 ASP A 133     -19.164  -1.777 -28.170  1.00 76.32           O  
ANISOU 1036  OD2 ASP A 133     8877  10260   9862   -779  -1816   -169       O  
ATOM   1037  N   LYS A 134     -17.285   0.771 -32.678  1.00 49.35           N  
ANISOU 1037  N   LYS A 134     6322   6661   5768    -26  -1900   -380       N  
ATOM   1038  CA  LYS A 134     -17.471   1.658 -33.821  1.00 58.57           C  
ANISOU 1038  CA  LYS A 134     7579   7938   6738    195  -1965   -343       C  
ATOM   1039  C   LYS A 134     -16.739   1.147 -35.055  1.00 62.94           C  
ANISOU 1039  C   LYS A 134     8399   8401   7113    196  -2036   -459       C  
ATOM   1040  O   LYS A 134     -17.137   1.458 -36.184  1.00 67.19           O  
ANISOU 1040  O   LYS A 134     8993   9073   7464    321  -2175   -462       O  
ATOM   1041  CB  LYS A 134     -17.000   3.071 -33.474  1.00 58.22           C  
ANISOU 1041  CB  LYS A 134     7631   7818   6672    432  -1768   -214       C  
ATOM   1042  CG  LYS A 134     -17.817   3.754 -32.388  1.00 54.03           C  
ANISOU 1042  CG  LYS A 134     6893   7395   6243    544  -1711   -107       C  
ATOM   1043  CD  LYS A 134     -16.942   4.639 -31.515  1.00 62.65           C  
ANISOU 1043  CD  LYS A 134     8156   8259   7390    640  -1498    -44       C  
ATOM   1044  CE  LYS A 134     -17.672   5.902 -31.082  1.00 62.06           C  
ANISOU 1044  CE  LYS A 134     8065   8254   7260    936  -1471     73       C  
ATOM   1045  NZ  LYS A 134     -16.855   7.123 -31.334  1.00 55.30           N  
ANISOU 1045  NZ  LYS A 134     7551   7154   6305   1084  -1383    145       N  
ATOM   1046  N   LEU A 135     -15.679   0.365 -34.865  1.00 59.63           N  
ANISOU 1046  N   LEU A 135     8152   7782   6721     98  -1942   -549       N  
ATOM   1047  CA  LEU A 135     -14.891  -0.144 -35.977  1.00 55.43           C  
ANISOU 1047  CA  LEU A 135     7890   7188   5982    166  -1978   -655       C  
ATOM   1048  C   LEU A 135     -15.319  -1.533 -36.427  1.00 61.07           C  
ANISOU 1048  C   LEU A 135     8698   7859   6649      2  -2227   -839       C  
ATOM   1049  O   LEU A 135     -15.007  -1.926 -37.558  1.00 61.23           O  
ANISOU 1049  O   LEU A 135     8957   7871   6438    106  -2332   -950       O  
ATOM   1050  CB  LEU A 135     -13.407  -0.165 -35.595  1.00 58.00           C  
ANISOU 1050  CB  LEU A 135     8362   7363   6313    215  -1728   -634       C  
ATOM   1051  CG  LEU A 135     -12.500   0.829 -36.321  1.00 58.41           C  
ANISOU 1051  CG  LEU A 135     8542   7466   6187    414  -1570   -510       C  
ATOM   1052  CD1 LEU A 135     -12.874   2.252 -35.954  1.00 68.10           C  
ANISOU 1052  CD1 LEU A 135     9667   8725   7482    472  -1499   -334       C  
ATOM   1053  CD2 LEU A 135     -11.047   0.561 -35.980  1.00 60.21           C  
ANISOU 1053  CD2 LEU A 135     8860   7615   6403    424  -1355   -486       C  
ATOM   1054  N   GLY A 136     -16.030  -2.279 -35.582  1.00 58.95           N  
ANISOU 1054  N   GLY A 136     8270   7555   6575   -253  -2335   -866       N  
ATOM   1055  CA  GLY A 136     -16.419  -3.639 -35.883  1.00 52.36           C  
ANISOU 1055  CA  GLY A 136     7565   6612   5716   -478  -2596  -1027       C  
ATOM   1056  C   GLY A 136     -15.501  -4.697 -35.310  1.00 62.91           C  
ANISOU 1056  C   GLY A 136     9131   7664   7110   -557  -2512  -1127       C  
ATOM   1057  O   GLY A 136     -15.874  -5.877 -35.300  1.00 77.64           O  
ANISOU 1057  O   GLY A 136    11130   9372   8996   -789  -2732  -1244       O  
ATOM   1058  N   GLY A 137     -14.319  -4.312 -34.835  1.00 54.89           N  
ANISOU 1058  N   GLY A 137     8173   6575   6109   -379  -2217  -1075       N  
ATOM   1059  CA  GLY A 137     -13.376  -5.242 -34.262  1.00 46.92           C  
ANISOU 1059  CA  GLY A 137     7360   5338   5131   -391  -2112  -1150       C  
ATOM   1060  C   GLY A 137     -12.124  -4.536 -33.784  1.00 52.73           C  
ANISOU 1060  C   GLY A 137     8066   6099   5872   -191  -1788  -1046       C  
ATOM   1061  O   GLY A 137     -11.919  -3.347 -34.046  1.00 48.63           O  
ANISOU 1061  O   GLY A 137     7436   5735   5308    -56  -1662   -924       O  
ATOM   1062  N   PRO A 138     -11.252  -5.259 -33.070  1.00 54.36           N  
ANISOU 1062  N   PRO A 138     8380   6151   6124   -180  -1663  -1079       N  
ATOM   1063  CA  PRO A 138     -11.349  -6.673 -32.684  1.00 51.55           C  
ANISOU 1063  CA  PRO A 138     8220   5556   5810   -317  -1792  -1207       C  
ATOM   1064  C   PRO A 138     -12.158  -6.899 -31.412  1.00 47.56           C  
ANISOU 1064  C   PRO A 138     7490   4994   5586   -609  -1819  -1126       C  
ATOM   1065  O   PRO A 138     -12.502  -5.961 -30.704  1.00 54.19           O  
ANISOU 1065  O   PRO A 138     8024   5988   6578   -651  -1699   -980       O  
ATOM   1066  CB  PRO A 138      -9.882  -7.063 -32.483  1.00 48.84           C  
ANISOU 1066  CB  PRO A 138     8058   5145   5356    -78  -1582  -1230       C  
ATOM   1067  CG  PRO A 138      -9.258  -5.809 -31.942  1.00 47.95           C  
ANISOU 1067  CG  PRO A 138     7671   5226   5323     -2  -1319  -1049       C  
ATOM   1068  CD  PRO A 138      -9.969  -4.669 -32.642  1.00 52.16           C  
ANISOU 1068  CD  PRO A 138     8056   5933   5828    -11  -1377   -974       C  
ATOM   1069  N   ARG A 139     -12.473  -8.155 -31.105  1.00 56.71           N  
ANISOU 1069  N   ARG A 139     8824   5926   6797   -806  -1981  -1209       N  
ATOM   1070  CA  ARG A 139     -13.127  -8.485 -29.846  1.00 63.85           C  
ANISOU 1070  CA  ARG A 139     9525   6786   7951  -1085  -1980  -1100       C  
ATOM   1071  C   ARG A 139     -12.122  -8.359 -28.708  1.00 52.44           C  
ANISOU 1071  C   ARG A 139     8032   5301   6593   -954  -1693  -1025       C  
ATOM   1072  O   ARG A 139     -11.142  -9.109 -28.651  1.00 55.90           O  
ANISOU 1072  O   ARG A 139     8748   5555   6936   -812  -1630  -1108       O  
ATOM   1073  CB  ARG A 139     -13.703  -9.897 -29.906  1.00 56.17           C  
ANISOU 1073  CB  ARG A 139     8802   5547   6994  -1370  -2256  -1190       C  
ATOM   1074  CG  ARG A 139     -14.247 -10.398 -28.582  1.00 63.64           C  
ANISOU 1074  CG  ARG A 139     9554   6449   8176  -1649  -2210  -1038       C  
ATOM   1075  CD  ARG A 139     -15.333 -11.438 -28.798  1.00 78.09           C  
ANISOU 1075  CD  ARG A 139    11398   8226  10047  -1955  -2414  -1003       C  
ATOM   1076  NE  ARG A 139     -15.915 -11.886 -27.539  1.00 88.23           N  
ANISOU 1076  NE  ARG A 139    12465   9522  11536  -2218  -2352   -820       N  
ATOM   1077  CZ  ARG A 139     -17.164 -12.309 -27.402  1.00 87.18           C  
ANISOU 1077  CZ  ARG A 139    12122   9504  11501  -2550  -2498   -694       C  
ATOM   1078  NH1 ARG A 139     -17.992 -12.364 -28.433  1.00 85.04           N  
ANISOU 1078  NH1 ARG A 139    11822   9336  11155  -2678  -2729   -737       N  
ATOM   1079  NH2 ARG A 139     -17.593 -12.686 -26.201  1.00 86.06           N  
ANISOU 1079  NH2 ARG A 139    11783   9394  11520  -2754  -2409   -508       N  
ATOM   1080  N   ILE A 140     -12.361  -7.413 -27.804  1.00 48.95           N  
ANISOU 1080  N   ILE A 140     7254   5040   6304   -972  -1530   -871       N  
ATOM   1081  CA  ILE A 140     -11.435  -7.117 -26.717  1.00 49.78           C  
ANISOU 1081  CA  ILE A 140     7292   5142   6480   -852  -1277   -798       C  
ATOM   1082  C   ILE A 140     -11.889  -7.859 -25.468  1.00 51.84           C  
ANISOU 1082  C   ILE A 140     7475   5306   6917  -1059  -1271   -723       C  
ATOM   1083  O   ILE A 140     -13.001  -7.641 -24.972  1.00 56.99           O  
ANISOU 1083  O   ILE A 140     7870   6084   7698  -1245  -1324   -613       O  
ATOM   1084  CB  ILE A 140     -11.336  -5.606 -26.455  1.00 56.20           C  
ANISOU 1084  CB  ILE A 140     7862   6168   7323   -728  -1118   -688       C  
ATOM   1085  CG1 ILE A 140     -10.544  -4.924 -27.570  1.00 48.90           C  
ANISOU 1085  CG1 ILE A 140     7051   5314   6213   -520  -1074   -725       C  
ATOM   1086  CG2 ILE A 140     -10.677  -5.338 -25.107  1.00 54.94           C  
ANISOU 1086  CG2 ILE A 140     7605   6004   7267   -686   -913   -605       C  
ATOM   1087  CD1 ILE A 140     -10.997  -3.518 -27.856  1.00 52.58           C  
ANISOU 1087  CD1 ILE A 140     7352   5950   6674   -462  -1054   -633       C  
ATOM   1088  N   ASN A 141     -11.028  -8.739 -24.965  1.00 52.82           N  
ANISOU 1088  N   ASN A 141     7812   5235   7023  -1004  -1200   -763       N  
ATOM   1089  CA  ASN A 141     -11.238  -9.424 -23.695  1.00 48.64           C  
ANISOU 1089  CA  ASN A 141     7241   4603   6639  -1159  -1154   -671       C  
ATOM   1090  C   ASN A 141     -10.384  -8.719 -22.650  1.00 49.19           C  
ANISOU 1090  C   ASN A 141     7159   4785   6747   -978   -899   -593       C  
ATOM   1091  O   ASN A 141      -9.153  -8.823 -22.671  1.00 43.86           O  
ANISOU 1091  O   ASN A 141     6632   4067   5966   -763   -785   -646       O  
ATOM   1092  CB  ASN A 141     -10.879 -10.903 -23.809  1.00 43.24           C  
ANISOU 1092  CB  ASN A 141     6946   3593   5891  -1203  -1268   -764       C  
ATOM   1093  CG  ASN A 141     -11.558 -11.573 -24.985  1.00 56.43           C  
ANISOU 1093  CG  ASN A 141     8854   5110   7478  -1364  -1559   -882       C  
ATOM   1094  OD1 ASN A 141     -10.947 -11.790 -26.032  1.00 59.05           O  
ANISOU 1094  OD1 ASN A 141     9463   5363   7609  -1150  -1612  -1034       O  
ATOM   1095  ND2 ASN A 141     -12.834 -11.899 -24.820  1.00 60.11           N  
ANISOU 1095  ND2 ASN A 141     9144   5628   8066  -1689  -1696   -778       N  
ATOM   1096  N   ALA A 142     -11.034  -7.997 -21.745  1.00 46.67           N  
ANISOU 1096  N   ALA A 142     6545   4635   6554  -1049   -819   -463       N  
ATOM   1097  CA  ALA A 142     -10.335  -7.098 -20.840  1.00 46.72           C  
ANISOU 1097  CA  ALA A 142     6421   4757   6576   -882   -618   -405       C  
ATOM   1098  C   ALA A 142      -9.938  -7.800 -19.550  1.00 39.45           C  
ANISOU 1098  C   ALA A 142     5526   3750   5715   -892   -511   -344       C  
ATOM   1099  O   ALA A 142     -10.720  -8.560 -18.970  1.00 39.13           O  
ANISOU 1099  O   ALA A 142     5448   3653   5764  -1074   -558   -262       O  
ATOM   1100  CB  ALA A 142     -11.205  -5.882 -20.518  1.00 43.25           C  
ANISOU 1100  CB  ALA A 142     5711   4529   6192   -877   -589   -315       C  
ATOM   1101  N   ILE A 143      -8.709  -7.545 -19.113  1.00 41.84           N  
ANISOU 1101  N   ILE A 143     5878   4063   5956   -707   -374   -364       N  
ATOM   1102  CA  ILE A 143      -8.264  -7.895 -17.771  1.00 35.32           C  
ANISOU 1102  CA  ILE A 143     5033   3219   5168   -666   -254   -295       C  
ATOM   1103  C   ILE A 143      -8.494  -6.679 -16.882  1.00 41.90           C  
ANISOU 1103  C   ILE A 143     5644   4231   6045   -622   -159   -221       C  
ATOM   1104  O   ILE A 143      -7.993  -5.586 -17.171  1.00 34.81           O  
ANISOU 1104  O   ILE A 143     4709   3423   5094   -526   -133   -252       O  
ATOM   1105  CB  ILE A 143      -6.787  -8.315 -17.763  1.00 45.76           C  
ANISOU 1105  CB  ILE A 143     6518   4495   6374   -474   -176   -350       C  
ATOM   1106  CG1 ILE A 143      -6.567  -9.528 -18.673  1.00 38.90           C  
ANISOU 1106  CG1 ILE A 143     5936   3429   5414   -440   -274   -441       C  
ATOM   1107  CG2 ILE A 143      -6.328  -8.621 -16.347  1.00 37.52           C  
ANISOU 1107  CG2 ILE A 143     5442   3458   5355   -414    -60   -275       C  
ATOM   1108  CD1 ILE A 143      -5.106  -9.837 -18.926  1.00 30.48           C  
ANISOU 1108  CD1 ILE A 143     5009   2393   4178   -169   -191   -494       C  
ATOM   1109  N   ASN A 144      -9.258  -6.863 -15.806  1.00 38.75           N  
ANISOU 1109  N   ASN A 144     5121   3877   5725   -688   -115   -115       N  
ATOM   1110  CA  ASN A 144      -9.620  -5.754 -14.929  1.00 36.64           C  
ANISOU 1110  CA  ASN A 144     4681   3777   5463   -596    -35    -54       C  
ATOM   1111  C   ASN A 144      -8.560  -5.472 -13.873  1.00 38.94           C  
ANISOU 1111  C   ASN A 144     5015   4078   5702   -454     74    -61       C  
ATOM   1112  O   ASN A 144      -8.265  -4.305 -13.589  1.00 37.88           O  
ANISOU 1112  O   ASN A 144     4858   4016   5519   -348     95    -87       O  
ATOM   1113  CB  ASN A 144     -10.962  -6.036 -14.251  1.00 35.70           C  
ANISOU 1113  CB  ASN A 144     4374   3775   5414   -692    -22     86       C  
ATOM   1114  CG  ASN A 144     -12.126  -5.951 -15.214  1.00 44.33           C  
ANISOU 1114  CG  ASN A 144     5344   4954   6543   -824   -144    113       C  
ATOM   1115  OD1 ASN A 144     -12.050  -5.271 -16.239  1.00 47.42           O  
ANISOU 1115  OD1 ASN A 144     5774   5350   6895   -775   -217     23       O  
ATOM   1116  ND2 ASN A 144     -13.214  -6.642 -14.890  1.00 38.35           N  
ANISOU 1116  ND2 ASN A 144     4426   4291   5855  -1005   -173    258       N  
ATOM   1117  N   ASP A 145      -7.991  -6.515 -13.277  1.00 36.84           N  
ANISOU 1117  N   ASP A 145     4835   3728   5433   -451    122    -36       N  
ATOM   1118  CA  ASP A 145      -6.951  -6.342 -12.275  1.00 40.13           C  
ANISOU 1118  CA  ASP A 145     5279   4183   5785   -314    208    -38       C  
ATOM   1119  C   ASP A 145      -6.117  -7.610 -12.220  1.00 38.08           C  
ANISOU 1119  C   ASP A 145     5169   3808   5490   -278    230    -41       C  
ATOM   1120  O   ASP A 145      -6.514  -8.661 -12.730  1.00 42.84           O  
ANISOU 1120  O   ASP A 145     5887   4261   6127   -369    179    -31       O  
ATOM   1121  CB  ASP A 145      -7.541  -6.017 -10.897  1.00 34.20           C  
ANISOU 1121  CB  ASP A 145     4420   3538   5034   -255    288     52       C  
ATOM   1122  CG  ASP A 145      -8.621  -6.993 -10.479  1.00 42.04           C  
ANISOU 1122  CG  ASP A 145     5349   4525   6099   -367    318    188       C  
ATOM   1123  OD1 ASP A 145      -8.277  -8.100 -10.014  1.00 40.20           O  
ANISOU 1123  OD1 ASP A 145     5214   4190   5869   -392    353    245       O  
ATOM   1124  OD2 ASP A 145      -9.815  -6.650 -10.610  1.00 51.68           O  
ANISOU 1124  OD2 ASP A 145     6416   5858   7363   -433    302    258       O  
ATOM   1125  N   TRP A 146      -4.943  -7.495 -11.592  1.00 36.58           N  
ANISOU 1125  N   TRP A 146     4996   3686   5216   -137    287    -54       N  
ATOM   1126  CA  TRP A 146      -4.054  -8.646 -11.482  1.00 34.53           C  
ANISOU 1126  CA  TRP A 146     4879   3353   4886    -25    318    -50       C  
ATOM   1127  C   TRP A 146      -3.135  -8.549 -10.267  1.00 34.58           C  
ANISOU 1127  C   TRP A 146     4841   3486   4810    122    391    -12       C  
ATOM   1128  O   TRP A 146      -2.097  -9.221 -10.238  1.00 35.37           O  
ANISOU 1128  O   TRP A 146     5020   3607   4811    277    417    -15       O  
ATOM   1129  CB  TRP A 146      -3.219  -8.802 -12.765  1.00 29.35           C  
ANISOU 1129  CB  TRP A 146     4310   2695   4146     50    276   -134       C  
ATOM   1130  CG  TRP A 146      -2.719  -7.501 -13.328  1.00 36.57           C  
ANISOU 1130  CG  TRP A 146     5086   3783   5026     33    257   -172       C  
ATOM   1131  CD1 TRP A 146      -3.363  -6.690 -14.217  1.00 32.88           C  
ANISOU 1131  CD1 TRP A 146     4576   3311   4606    -84    194   -206       C  
ATOM   1132  CD2 TRP A 146      -1.465  -6.868 -13.044  1.00 30.63           C  
ANISOU 1132  CD2 TRP A 146     4227   3235   4178    113    285   -156       C  
ATOM   1133  NE1 TRP A 146      -2.590  -5.590 -14.501  1.00 34.56           N  
ANISOU 1133  NE1 TRP A 146     4695   3676   4761    -87    187   -206       N  
ATOM   1134  CE2 TRP A 146      -1.419  -5.676 -13.795  1.00 30.19           C  
ANISOU 1134  CE2 TRP A 146     4089   3259   4125      6    235   -171       C  
ATOM   1135  CE3 TRP A 146      -0.377  -7.192 -12.227  1.00 31.81           C  
ANISOU 1135  CE3 TRP A 146     4334   3521   4230    252    336   -115       C  
ATOM   1136  CZ2 TRP A 146      -0.331  -4.807 -13.751  1.00 32.26           C  
ANISOU 1136  CZ2 TRP A 146     4232   3716   4308    -18    223   -133       C  
ATOM   1137  CZ3 TRP A 146       0.704  -6.330 -12.186  1.00 30.77           C  
ANISOU 1137  CZ3 TRP A 146     4049   3626   4017    240    321    -86       C  
ATOM   1138  CH2 TRP A 146       0.719  -5.150 -12.944  1.00 37.63           C  
ANISOU 1138  CH2 TRP A 146     4841   4554   4902     81    260    -89       C  
ATOM   1139  N   TYR A 147      -3.484  -7.732  -9.269  1.00 33.79           N  
ANISOU 1139  N   TYR A 147     4628   3487   4724    111    416     20       N  
ATOM   1140  CA  TYR A 147      -2.672  -7.615  -8.064  1.00 35.97           C  
ANISOU 1140  CA  TYR A 147     4876   3886   4906    244    458     46       C  
ATOM   1141  C   TYR A 147      -2.624  -8.915  -7.271  1.00 41.32           C  
ANISOU 1141  C   TYR A 147     5655   4491   5553    344    533    138       C  
ATOM   1142  O   TYR A 147      -1.691  -9.116  -6.484  1.00 33.67           O  
ANISOU 1142  O   TYR A 147     4690   3627   4477    499    562    158       O  
ATOM   1143  CB  TYR A 147      -3.214  -6.487  -7.182  1.00 31.20           C  
ANISOU 1143  CB  TYR A 147     4192   3368   4294    236    453     45       C  
ATOM   1144  CG  TYR A 147      -4.545  -6.816  -6.542  1.00 30.18           C  
ANISOU 1144  CG  TYR A 147     4040   3207   4219    222    523    140       C  
ATOM   1145  CD1 TYR A 147      -5.728  -6.720  -7.264  1.00 30.65           C  
ANISOU 1145  CD1 TYR A 147     4047   3218   4378     97    507    164       C  
ATOM   1146  CD2 TYR A 147      -4.616  -7.239  -5.220  1.00 34.18           C  
ANISOU 1146  CD2 TYR A 147     4552   3774   4660    335    606    232       C  
ATOM   1147  CE1 TYR A 147      -6.942  -7.032  -6.687  1.00 33.10           C  
ANISOU 1147  CE1 TYR A 147     4275   3574   4727     67    574    293       C  
ATOM   1148  CE2 TYR A 147      -5.826  -7.552  -4.635  1.00 34.31           C  
ANISOU 1148  CE2 TYR A 147     4510   3817   4709    316    688    363       C  
ATOM   1149  CZ  TYR A 147      -6.985  -7.447  -5.371  1.00 32.94           C  
ANISOU 1149  CZ  TYR A 147     4248   3627   4640    173    673    402       C  
ATOM   1150  OH  TYR A 147      -8.191  -7.758  -4.787  1.00 35.12           O  
ANISOU 1150  OH  TYR A 147     4405   4001   4936    139    758    571       O  
ATOM   1151  N   LYS A 148      -3.606  -9.797  -7.452  1.00 35.79           N  
ANISOU 1151  N   LYS A 148     5044   3616   4940    244    549    209       N  
ATOM   1152  CA  LYS A 148      -3.635 -11.063  -6.732  1.00 38.33           C  
ANISOU 1152  CA  LYS A 148     5512   3815   5237    303    607    323       C  
ATOM   1153  C   LYS A 148      -2.667 -12.090  -7.299  1.00 38.78           C  
ANISOU 1153  C   LYS A 148     5783   3741   5211    448    586    285       C  
ATOM   1154  O   LYS A 148      -2.537 -13.177  -6.723  1.00 44.03           O  
ANISOU 1154  O   LYS A 148     6631   4270   5829    540    624    376       O  
ATOM   1155  CB  LYS A 148      -5.052 -11.639  -6.733  1.00 40.47           C  
ANISOU 1155  CB  LYS A 148     5804   3943   5628     84    607    445       C  
ATOM   1156  CG  LYS A 148      -5.751 -11.556  -5.388  1.00 42.53           C  
ANISOU 1156  CG  LYS A 148     5948   4326   5884     83    708    605       C  
ATOM   1157  CD  LYS A 148      -7.194 -12.018  -5.490  1.00 58.82           C  
ANISOU 1157  CD  LYS A 148     7952   6332   8066   -176    706    763       C  
ATOM   1158  CE  LYS A 148      -8.011 -11.537  -4.304  1.00 62.64           C  
ANISOU 1158  CE  LYS A 148     8222   7058   8519   -145    824    921       C  
ATOM   1159  NZ  LYS A 148      -8.520 -12.675  -3.491  1.00 53.08           N  
ANISOU 1159  NZ  LYS A 148     7069   5783   7315   -248    900   1168       N  
ATOM   1160  N   GLN A 149      -1.999 -11.785  -8.405  1.00 33.35           N  
ANISOU 1160  N   GLN A 149     5094   3097   4482    500    533    167       N  
ATOM   1161  CA  GLN A 149      -1.010 -12.701  -8.953  1.00 35.48           C  
ANISOU 1161  CA  GLN A 149     5558   3300   4620    723    529    130       C  
ATOM   1162  C   GLN A 149       0.104 -12.920  -7.933  1.00 42.69           C  
ANISOU 1162  C   GLN A 149     6438   4393   5389    985    600    185       C  
ATOM   1163  O   GLN A 149       0.704 -11.940  -7.462  1.00 38.85           O  
ANISOU 1163  O   GLN A 149     5711   4188   4862   1007    610    176       O  
ATOM   1164  CB  GLN A 149      -0.443 -12.160 -10.265  1.00 28.38           C  
ANISOU 1164  CB  GLN A 149     4599   2515   3670    760    483     19       C  
ATOM   1165  CG  GLN A 149       0.802 -12.884 -10.753  1.00 38.98           C  
ANISOU 1165  CG  GLN A 149     6070   3926   4817   1083    508     -9       C  
ATOM   1166  CD  GLN A 149       0.576 -14.367 -11.035  1.00 48.62           C  
ANISOU 1166  CD  GLN A 149     7693   4802   5980   1214    480    -18       C  
ATOM   1167  OE1 GLN A 149      -0.554 -14.819 -11.229  1.00 36.90           O  
ANISOU 1167  OE1 GLN A 149     6390   3010   4620    985    406    -18       O  
ATOM   1168  NE2 GLN A 149       1.657 -15.133 -11.024  1.00 36.16           N  
ANISOU 1168  NE2 GLN A 149     6265   3277   4197   1584    524    -14       N  
ATOM   1169  N   PRO A 150       0.393 -14.167  -7.547  1.00 37.13           N  
ANISOU 1169  N   PRO A 150     6230   2884   4994   -486    -65  -1198       N  
ATOM   1170  CA  PRO A 150       1.415 -14.395  -6.509  1.00 35.15           C  
ANISOU 1170  CA  PRO A 150     6068   2558   4730   -504     53   -965       C  
ATOM   1171  C   PRO A 150       2.790 -13.878  -6.887  1.00 34.00           C  
ANISOU 1171  C   PRO A 150     5953   2602   4363   -279    104   -913       C  
ATOM   1172  O   PRO A 150       3.515 -13.370  -6.020  1.00 34.95           O  
ANISOU 1172  O   PRO A 150     6074   2779   4428   -293    205   -709       O  
ATOM   1173  CB  PRO A 150       1.409 -15.922  -6.346  1.00 37.78           C  
ANISOU 1173  CB  PRO A 150     6514   2550   5288   -548    -55  -1035       C  
ATOM   1174  CG  PRO A 150       0.060 -16.351  -6.839  1.00 46.93           C  
ANISOU 1174  CG  PRO A 150     7587   3599   6644   -690   -152  -1245       C  
ATOM   1175  CD  PRO A 150      -0.288 -15.410  -7.943  1.00 36.60           C  
ANISOU 1175  CD  PRO A 150     6173   2565   5167   -540   -216  -1418       C  
ATOM   1176  N   LYS A 151       3.173 -13.994  -8.161  1.00 34.95           N  
ANISOU 1176  N   LYS A 151     6093   2835   4353    -81     46  -1114       N  
ATOM   1177  CA  LYS A 151       4.464 -13.468  -8.593  1.00 39.22           C  
ANISOU 1177  CA  LYS A 151     6625   3597   4681     89    158  -1091       C  
ATOM   1178  C   LYS A 151       4.542 -11.957  -8.412  1.00 38.27           C  
ANISOU 1178  C   LYS A 151     6456   3704   4382     18    280   -890       C  
ATOM   1179  O   LYS A 151       5.618 -11.424  -8.117  1.00 32.48           O  
ANISOU 1179  O   LYS A 151     5676   3092   3574     56    406   -771       O  
ATOM   1180  CB  LYS A 151       4.721 -13.845 -10.050  1.00 37.74           C  
ANISOU 1180  CB  LYS A 151     6485   3527   4327    279    117  -1365       C  
ATOM   1181  CG  LYS A 151       4.982 -15.323 -10.272  1.00 39.71           C  
ANISOU 1181  CG  LYS A 151     6770   3556   4764    412    -13  -1608       C  
ATOM   1182  CD  LYS A 151       5.221 -15.610 -11.742  1.00 39.74           C  
ANISOU 1182  CD  LYS A 151     6820   3726   4552    615    -36  -1924       C  
ATOM   1183  CE  LYS A 151       5.001 -17.075 -12.066  1.00 44.92           C  
ANISOU 1183  CE  LYS A 151     7523   4108   5436    731   -250  -2227       C  
ATOM   1184  NZ  LYS A 151       6.028 -17.571 -13.016  1.00 52.63           N  
ANISOU 1184  NZ  LYS A 151     8489   5239   6268   1002   -204  -2542       N  
ATOM   1185  N   PHE A 152       3.420 -11.255  -8.580  1.00 37.14           N  
ANISOU 1185  N   PHE A 152     6306   3597   4207    -80    216   -877       N  
ATOM   1186  CA  PHE A 152       3.399  -9.815  -8.338  1.00 29.01           C  
ANISOU 1186  CA  PHE A 152     5246   2720   3057   -140    276   -698       C  
ATOM   1187  C   PHE A 152       3.628  -9.506  -6.865  1.00 32.83           C  
ANISOU 1187  C   PHE A 152     5652   3149   3673   -258    367   -505       C  
ATOM   1188  O   PHE A 152       4.435  -8.634  -6.520  1.00 29.78           O  
ANISOU 1188  O   PHE A 152     5239   2872   3203   -254    457   -354       O  
ATOM   1189  CB  PHE A 152       2.071  -9.224  -8.810  1.00 33.83           C  
ANISOU 1189  CB  PHE A 152     5854   3337   3662   -177    116   -783       C  
ATOM   1190  CG  PHE A 152       1.874  -7.782  -8.424  1.00 29.64           C  
ANISOU 1190  CG  PHE A 152     5289   2892   3080   -232    115   -626       C  
ATOM   1191  CD1 PHE A 152       2.474  -6.768  -9.153  1.00 32.72           C  
ANISOU 1191  CD1 PHE A 152     5798   3416   3218   -173    124   -512       C  
ATOM   1192  CD2 PHE A 152       1.085  -7.441  -7.334  1.00 33.85           C  
ANISOU 1192  CD2 PHE A 152     5681   3365   3817   -354    113   -604       C  
ATOM   1193  CE1 PHE A 152       2.294  -5.437  -8.803  1.00 30.06           C  
ANISOU 1193  CE1 PHE A 152     5451   3101   2869   -220     78   -370       C  
ATOM   1194  CE2 PHE A 152       0.900  -6.115  -6.978  1.00 32.91           C  
ANISOU 1194  CE2 PHE A 152     5520   3306   3678   -372     80   -510       C  
ATOM   1195  CZ  PHE A 152       1.508  -5.112  -7.714  1.00 32.14           C  
ANISOU 1195  CZ  PHE A 152     5554   3292   3366   -297     36   -388       C  
ATOM   1196  N   ILE A 153       2.921 -10.214  -5.980  1.00 35.65           N  
ANISOU 1196  N   ILE A 153     5986   3334   4225   -382    347   -512       N  
ATOM   1197  CA  ILE A 153       3.092 -10.006  -4.544  1.00 38.92           C  
ANISOU 1197  CA  ILE A 153     6384   3704   4700   -501    435   -333       C  
ATOM   1198  C   ILE A 153       4.513 -10.360  -4.119  1.00 34.05           C  
ANISOU 1198  C   ILE A 153     5824   3057   4058   -398    463   -231       C  
ATOM   1199  O   ILE A 153       5.122  -9.666  -3.294  1.00 34.70           O  
ANISOU 1199  O   ILE A 153     5884   3202   4098   -409    510    -87       O  
ATOM   1200  CB  ILE A 153       2.044 -10.820  -3.761  1.00 35.96           C  
ANISOU 1200  CB  ILE A 153     6016   3152   4496   -697    449   -354       C  
ATOM   1201  CG1 ILE A 153       0.630 -10.392  -4.162  1.00 30.29           C  
ANISOU 1201  CG1 ILE A 153     5155   2488   3866   -790    414   -518       C  
ATOM   1202  CG2 ILE A 153       2.251 -10.675  -2.257  1.00 37.23           C  
ANISOU 1202  CG2 ILE A 153     6228   3281   4637   -829    555   -159       C  
ATOM   1203  CD1 ILE A 153       0.286  -8.976  -3.752  1.00 29.43           C  
ANISOU 1203  CD1 ILE A 153     4929   2551   3703   -809    450   -483       C  
ATOM   1204  N   GLN A 154       5.064 -11.441  -4.676  1.00 32.91           N  
ANISOU 1204  N   GLN A 154     5734   2808   3963   -275    402   -344       N  
ATOM   1205  CA  GLN A 154       6.408 -11.867  -4.299  1.00 42.99           C  
ANISOU 1205  CA  GLN A 154     7024   4035   5275   -137    380   -312       C  
ATOM   1206  C   GLN A 154       7.473 -10.925  -4.846  1.00 37.84           C  
ANISOU 1206  C   GLN A 154     6242   3630   4504    -25    481   -323       C  
ATOM   1207  O   GLN A 154       8.501 -10.711  -4.194  1.00 34.42           O  
ANISOU 1207  O   GLN A 154     5747   3215   4116     34    484   -255       O  
ATOM   1208  CB  GLN A 154       6.660 -13.296  -4.784  1.00 30.22           C  
ANISOU 1208  CB  GLN A 154     5479   2218   3785     -9    259   -488       C  
ATOM   1209  CG  GLN A 154       7.951 -13.913  -4.263  1.00 41.91           C  
ANISOU 1209  CG  GLN A 154     6972   3578   5375    162    161   -495       C  
ATOM   1210  CD  GLN A 154       7.942 -14.103  -2.756  1.00 43.48           C  
ANISOU 1210  CD  GLN A 154     7323   3569   5630     55     69   -261       C  
ATOM   1211  OE1 GLN A 154       7.088 -14.802  -2.213  1.00 54.77           O  
ANISOU 1211  OE1 GLN A 154     8934   4760   7117   -107     10   -168       O  
ATOM   1212  NE2 GLN A 154       8.896 -13.479  -2.074  1.00 38.40           N  
ANISOU 1212  NE2 GLN A 154     6618   3015   4958    129     59   -168       N  
ATOM   1213  N   MET A 155       7.250 -10.363  -6.037  1.00 34.74           N  
ANISOU 1213  N   MET A 155     5821   3421   3960     -9    553   -408       N  
ATOM   1214  CA  MET A 155       8.194  -9.398  -6.591  1.00 32.79           C  
ANISOU 1214  CA  MET A 155     5481   3406   3573     25    694   -380       C  
ATOM   1215  C   MET A 155       8.364  -8.198  -5.665  1.00 41.50           C  
ANISOU 1215  C   MET A 155     6525   4553   4690    -87    725   -172       C  
ATOM   1216  O   MET A 155       9.486  -7.723  -5.450  1.00 35.59           O  
ANISOU 1216  O   MET A 155     5656   3897   3970    -65    804   -134       O  
ATOM   1217  CB  MET A 155       7.727  -8.945  -7.975  1.00 35.88           C  
ANISOU 1217  CB  MET A 155     5948   3952   3731     22    743   -451       C  
ATOM   1218  CG  MET A 155       8.603  -7.878  -8.608  1.00 43.26           C  
ANISOU 1218  CG  MET A 155     6845   5116   4475    -13    924   -373       C  
ATOM   1219  SD  MET A 155       7.786  -7.012  -9.963  1.00 43.76           S  
ANISOU 1219  SD  MET A 155     7122   5301   4203    -71    908   -334       S  
ATOM   1220  CE  MET A 155       6.249  -6.520  -9.191  1.00 28.77           C  
ANISOU 1220  CE  MET A 155     5268   3215   2449   -148    665   -240       C  
ATOM   1221  N   TRP A 156       7.262  -7.701  -5.099  1.00 31.43           N  
ANISOU 1221  N   TRP A 156     5305   3214   3424   -204    659    -77       N  
ATOM   1222  CA  TRP A 156       7.354  -6.546  -4.212  1.00 36.99           C  
ANISOU 1222  CA  TRP A 156     5957   3953   4145   -290    665     74       C  
ATOM   1223  C   TRP A 156       7.960  -6.928  -2.868  1.00 33.61           C  
ANISOU 1223  C   TRP A 156     5510   3428   3831   -277    624    136       C  
ATOM   1224  O   TRP A 156       8.733  -6.156  -2.289  1.00 34.10           O  
ANISOU 1224  O   TRP A 156     5492   3542   3921   -279    627    211       O  
ATOM   1225  CB  TRP A 156       5.976  -5.911  -4.028  1.00 30.64           C  
ANISOU 1225  CB  TRP A 156     5185   3126   3332   -389    601     89       C  
ATOM   1226  CG  TRP A 156       5.667  -4.866  -5.066  1.00 27.67           C  
ANISOU 1226  CG  TRP A 156     4840   2840   2835   -393    572    100       C  
ATOM   1227  CD1 TRP A 156       4.683  -4.913  -6.010  1.00 28.48           C  
ANISOU 1227  CD1 TRP A 156     5016   2936   2869   -372    476      2       C  
ATOM   1228  CD2 TRP A 156       6.355  -3.625  -5.265  1.00 31.83           C  
ANISOU 1228  CD2 TRP A 156     5359   3441   3295   -425    602    227       C  
ATOM   1229  NE1 TRP A 156       4.714  -3.776  -6.784  1.00 33.08           N  
ANISOU 1229  NE1 TRP A 156     5683   3576   3311   -374    424     80       N  
ATOM   1230  CE2 TRP A 156       5.732  -2.970  -6.346  1.00 34.30           C  
ANISOU 1230  CE2 TRP A 156     5793   3771   3467   -427    518    233       C  
ATOM   1231  CE3 TRP A 156       7.437  -3.003  -4.633  1.00 29.61           C  
ANISOU 1231  CE3 TRP A 156     4989   3190   3073   -460    668    332       C  
ATOM   1232  CZ2 TRP A 156       6.153  -1.725  -6.808  1.00 33.88           C  
ANISOU 1232  CZ2 TRP A 156     5816   3743   3313   -488    512    382       C  
ATOM   1233  CZ3 TRP A 156       7.853  -1.767  -5.094  1.00 31.79           C  
ANISOU 1233  CZ3 TRP A 156     5286   3503   3291   -534    682    450       C  
ATOM   1234  CH2 TRP A 156       7.212  -1.142  -6.171  1.00 34.90           C  
ANISOU 1234  CH2 TRP A 156     5842   3892   3526   -559    613    494       C  
ATOM   1235  N   ALA A 157       7.628  -8.117  -2.356  1.00 31.61           N  
ANISOU 1235  N   ALA A 157     5356   3011   3643   -268    558    110       N  
ATOM   1236  CA  ALA A 157       8.214  -8.564  -1.097  1.00 35.40           C  
ANISOU 1236  CA  ALA A 157     5902   3366   4184   -244    471    193       C  
ATOM   1237  C   ALA A 157       9.726  -8.717  -1.216  1.00 38.66           C  
ANISOU 1237  C   ALA A 157     6204   3803   4684    -73    421    133       C  
ATOM   1238  O   ALA A 157      10.470  -8.330  -0.306  1.00 37.59           O  
ANISOU 1238  O   ALA A 157     6034   3660   4588    -37    340    194       O  
ATOM   1239  CB  ALA A 157       7.574  -9.882  -0.654  1.00 43.01           C  
ANISOU 1239  CB  ALA A 157     7051   4103   5189   -294    401    205       C  
ATOM   1240  N   ASP A 158      10.197  -9.276  -2.335  1.00 32.04           N  
ANISOU 1240  N   ASP A 158     5285   3006   3883     43    463    -26       N  
ATOM   1241  CA  ASP A 158      11.634  -9.432  -2.540  1.00 34.45           C  
ANISOU 1241  CA  ASP A 158     5410   3373   4308    209    452   -155       C  
ATOM   1242  C   ASP A 158      12.341  -8.081  -2.555  1.00 39.26           C  
ANISOU 1242  C   ASP A 158     5824   4185   4909    144    570   -106       C  
ATOM   1243  O   ASP A 158      13.422  -7.932  -1.973  1.00 41.75           O  
ANISOU 1243  O   ASP A 158     5986   4505   5374    226    496   -148       O  
ATOM   1244  CB  ASP A 158      11.901 -10.191  -3.841  1.00 33.63           C  
ANISOU 1244  CB  ASP A 158     5237   3332   4209    331    531   -382       C  
ATOM   1245  CG  ASP A 158      11.533 -11.666  -3.750  1.00 48.45           C  
ANISOU 1245  CG  ASP A 158     7276   4947   6187    439    350   -478       C  
ATOM   1246  OD1 ASP A 158      11.324 -12.171  -2.626  1.00 43.75           O  
ANISOU 1246  OD1 ASP A 158     6847   4108   5669    424    163   -350       O  
ATOM   1247  OD2 ASP A 158      11.456 -12.324  -4.808  1.00 39.85           O  
ANISOU 1247  OD2 ASP A 158     6173   3882   5086    531    388   -682       O  
ATOM   1248  N   ARG A 159      11.745  -7.083  -3.215  1.00 37.97           N  
ANISOU 1248  N   ARG A 159     5670   4161   4595     -4    720    -25       N  
ATOM   1249  CA  ARG A 159      12.356  -5.756  -3.272  1.00 44.15           C  
ANISOU 1249  CA  ARG A 159     6306   5086   5382   -106    822     50       C  
ATOM   1250  C   ARG A 159      12.404  -5.107  -1.894  1.00 36.48           C  
ANISOU 1250  C   ARG A 159     5334   4029   4499   -144    674    162       C  
ATOM   1251  O   ARG A 159      13.379  -4.427  -1.555  1.00 38.24           O  
ANISOU 1251  O   ARG A 159     5378   4302   4848   -156    669    154       O  
ATOM   1252  CB  ARG A 159      11.591  -4.866  -4.252  1.00 34.79           C  
ANISOU 1252  CB  ARG A 159     5216   3999   4002   -247    944    140       C  
ATOM   1253  CG  ARG A 159      12.106  -4.926  -5.675  1.00 41.22           C  
ANISOU 1253  CG  ARG A 159     5989   4990   4683   -256   1153     53       C  
ATOM   1254  CD  ARG A 159      11.006  -4.609  -6.673  1.00 41.57           C  
ANISOU 1254  CD  ARG A 159     6256   5061   4480   -323   1166    113       C  
ATOM   1255  NE  ARG A 159      11.117  -5.439  -7.867  1.00 56.01           N  
ANISOU 1255  NE  ARG A 159     8132   7002   6147   -240   1279    -54       N  
ATOM   1256  CZ  ARG A 159      11.660  -5.042  -9.010  1.00 50.34           C  
ANISOU 1256  CZ  ARG A 159     7435   6481   5211   -309   1498    -65       C  
ATOM   1257  NH1 ARG A 159      12.141  -3.818  -9.159  1.00 53.42           N  
ANISOU 1257  NH1 ARG A 159     7812   6950   5536   -493   1630    114       N  
ATOM   1258  NH2 ARG A 159      11.722  -5.893 -10.029  1.00 66.11           N  
ANISOU 1258  NH2 ARG A 159     9485   8595   7039   -206   1593   -264       N  
ATOM   1259  N   ILE A 160      11.359  -5.303  -1.089  1.00 28.37           N  
ANISOU 1259  N   ILE A 160     4493   2881   3406   -174    563    242       N  
ATOM   1260  CA  ILE A 160      11.346  -4.745   0.257  1.00 32.53           C  
ANISOU 1260  CA  ILE A 160     5055   3350   3955   -202    433    320       C  
ATOM   1261  C   ILE A 160      12.351  -5.463   1.146  1.00 40.78           C  
ANISOU 1261  C   ILE A 160     6087   4296   5111    -58    259    276       C  
ATOM   1262  O   ILE A 160      13.088  -4.828   1.911  1.00 32.85           O  
ANISOU 1262  O   ILE A 160     4990   3299   4190    -30    145    272       O  
ATOM   1263  CB  ILE A 160       9.924  -4.807   0.841  1.00 33.45           C  
ANISOU 1263  CB  ILE A 160     5359   3406   3944   -294    420    384       C  
ATOM   1264  CG1 ILE A 160       9.002  -3.851   0.085  1.00 34.00           C  
ANISOU 1264  CG1 ILE A 160     5401   3559   3958   -396    508    391       C  
ATOM   1265  CG2 ILE A 160       9.939  -4.490   2.325  1.00 28.22           C  
ANISOU 1265  CG2 ILE A 160     4779   2700   3244   -306    302    436       C  
ATOM   1266  CD1 ILE A 160       7.551  -4.244   0.134  1.00 25.00           C  
ANISOU 1266  CD1 ILE A 160     4366   2382   2750   -467    531    364       C  
ATOM   1267  N   ASN A 161      12.401  -6.797   1.061  1.00 34.96           N  
ANISOU 1267  N   ASN A 161     5453   3435   4395     51    190    225       N  
ATOM   1268  CA  ASN A 161      13.343  -7.556   1.878  1.00 36.61           C  
ANISOU 1268  CA  ASN A 161     5691   3498   4722    226    -51    177       C  
ATOM   1269  C   ASN A 161      14.783  -7.224   1.512  1.00 32.11           C  
ANISOU 1269  C   ASN A 161     4789   3033   4379    352    -71      4       C  
ATOM   1270  O   ASN A 161      15.650  -7.142   2.389  1.00 40.90           O  
ANISOU 1270  O   ASN A 161     5839   4082   5621    469   -298    -43       O  
ATOM   1271  CB  ASN A 161      13.082  -9.056   1.726  1.00 35.46           C  
ANISOU 1271  CB  ASN A 161     5735   3151   4587    319   -148    149       C  
ATOM   1272  CG  ASN A 161      11.897  -9.530   2.548  1.00 44.52           C  
ANISOU 1272  CG  ASN A 161     7228   4136   5551    178   -184    333       C  
ATOM   1273  OD1 ASN A 161      11.618  -8.997   3.622  1.00 44.27           O  
ANISOU 1273  OD1 ASN A 161     7331   4107   5383     90   -228    460       O  
ATOM   1274  ND2 ASN A 161      11.191 -10.535   2.043  1.00 32.47           N  
ANISOU 1274  ND2 ASN A 161     5840   2475   4021    140   -150    326       N  
ATOM   1275  N   GLU A 162      15.058  -7.035   0.217  1.00 32.38           N  
ANISOU 1275  N   GLU A 162     4605   3236   4460    321    166   -109       N  
ATOM   1276  CA  GLU A 162      16.393  -6.625  -0.210  1.00 39.38           C  
ANISOU 1276  CA  GLU A 162     5127   4272   5566    375    238   -289       C  
ATOM   1277  C   GLU A 162      16.789  -5.289   0.412  1.00 44.88           C  
ANISOU 1277  C   GLU A 162     5688   5030   6334    253    216   -215       C  
ATOM   1278  O   GLU A 162      17.953  -5.088   0.781  1.00 41.03           O  
ANISOU 1278  O   GLU A 162     4929   4564   6097    336    107   -364       O  
ATOM   1279  CB  GLU A 162      16.452  -6.541  -1.736  1.00 44.05           C  
ANISOU 1279  CB  GLU A 162     5574   5070   6094    297    568   -384       C  
ATOM   1280  CG  GLU A 162      16.556  -7.888  -2.442  1.00 49.12           C  
ANISOU 1280  CG  GLU A 162     6220   5683   6762    481    572   -589       C  
ATOM   1281  CD  GLU A 162      16.340  -7.781  -3.943  1.00 67.77           C  
ANISOU 1281  CD  GLU A 162     8541   8263   8945    387    900   -661       C  
ATOM   1282  OE1 GLU A 162      16.478  -6.665  -4.492  1.00 62.85           O  
ANISOU 1282  OE1 GLU A 162     7827   7830   8222    186   1141   -572       O  
ATOM   1283  OE2 GLU A 162      16.029  -8.813  -4.576  1.00 64.77           O  
ANISOU 1283  OE2 GLU A 162     8253   7847   8511    512    897   -804       O  
ATOM   1284  N   THR A 163      15.835  -4.362   0.537  1.00 34.09           N  
ANISOU 1284  N   THR A 163     4485   3678   4788     69    289    -22       N  
ATOM   1285  CA  THR A 163      16.137  -3.074   1.156  1.00 40.16           C  
ANISOU 1285  CA  THR A 163     5151   4466   5640    -39    230     31       C  
ATOM   1286  C   THR A 163      16.268  -3.207   2.670  1.00 46.63           C  
ANISOU 1286  C   THR A 163     6086   5146   6484     85    -94     29       C  
ATOM   1287  O   THR A 163      17.197  -2.653   3.270  1.00 37.56           O  
ANISOU 1287  O   THR A 163     4746   3992   5534    124   -253    -63       O  
ATOM   1288  CB  THR A 163      15.057  -2.050   0.794  1.00 42.88           C  
ANISOU 1288  CB  THR A 163     5640   4842   5809   -237    363    198       C  
ATOM   1289  OG1 THR A 163      15.259  -1.592  -0.548  1.00 40.41           O  
ANISOU 1289  OG1 THR A 163     5215   4656   5482   -376    624    217       O  
ATOM   1290  CG2 THR A 163      15.102  -0.853   1.739  1.00 44.53           C  
ANISOU 1290  CG2 THR A 163     5829   5002   6090   -306    213    241       C  
ATOM   1291  N   ALA A 164      15.360  -3.956   3.301  1.00 43.96           N  
ANISOU 1291  N   ALA A 164     6073   4694   5937    136   -199    125       N  
ATOM   1292  CA  ALA A 164      15.371  -4.079   4.756  1.00 49.81           C  
ANISOU 1292  CA  ALA A 164     7016   5314   6596    225   -483    159       C  
ATOM   1293  C   ALA A 164      16.674  -4.680   5.271  1.00 51.24           C  
ANISOU 1293  C   ALA A 164     7086   5398   6985    450   -780     13       C  
ATOM   1294  O   ALA A 164      17.098  -4.369   6.390  1.00 42.23           O  
ANISOU 1294  O   ALA A 164     6008   4191   5845    535  -1059    -11       O  
ATOM   1295  CB  ALA A 164      14.182  -4.920   5.220  1.00 47.87           C  
ANISOU 1295  CB  ALA A 164     7150   4967   6071    189   -476    301       C  
ATOM   1296  N   LYS A 165      17.327  -5.530   4.477  1.00 42.88           N  
ANISOU 1296  N   LYS A 165     5855   4328   6112    574   -755   -123       N  
ATOM   1297  CA  LYS A 165      18.566  -6.152   4.929  1.00 50.76           C  
ANISOU 1297  CA  LYS A 165     6707   5216   7363    831  -1082   -318       C  
ATOM   1298  C   LYS A 165      19.739  -5.180   4.972  1.00 55.29           C  
ANISOU 1298  C   LYS A 165     6846   5909   8254    840  -1131   -513       C  
ATOM   1299  O   LYS A 165      20.768  -5.508   5.572  1.00 57.26           O  
ANISOU 1299  O   LYS A 165     6950   6062   8743   1065  -1476   -705       O  
ATOM   1300  CB  LYS A 165      18.908  -7.350   4.040  1.00 56.28           C  
ANISOU 1300  CB  LYS A 165     7308   5870   8205    986  -1044   -471       C  
ATOM   1301  CG  LYS A 165      18.002  -8.578   4.222  1.00 67.94           C  
ANISOU 1301  CG  LYS A 165     9224   7127   9465   1034  -1140   -320       C  
ATOM   1302  CD  LYS A 165      17.209  -8.574   5.534  1.00 74.68           C  
ANISOU 1302  CD  LYS A 165    10540   7821  10013    962  -1329    -60       C  
ATOM   1303  CE  LYS A 165      18.031  -9.066   6.725  1.00 81.02           C  
ANISOU 1303  CE  LYS A 165    11513   8397  10873   1207  -1825    -96       C  
ATOM   1304  NZ  LYS A 165      17.295  -8.878   8.009  1.00 66.22           N  
ANISOU 1304  NZ  LYS A 165    10103   6433   8626   1099  -1952    156       N  
ATOM   1305  N   GLN A 166      19.618  -4.006   4.350  1.00 52.55           N  
ANISOU 1305  N   GLN A 166     6291   5739   7936    598   -826   -476       N  
ATOM   1306  CA  GLN A 166      20.617  -2.957   4.514  1.00 63.53           C  
ANISOU 1306  CA  GLN A 166     7303   7206   9629    537   -872   -625       C  
ATOM   1307  C   GLN A 166      20.392  -2.134   5.776  1.00 58.16           C  
ANISOU 1307  C   GLN A 166     6800   6435   8861    524  -1147   -551       C  
ATOM   1308  O   GLN A 166      21.287  -1.385   6.179  1.00 59.04           O  
ANISOU 1308  O   GLN A 166     6625   6553   9256    525  -1310   -709       O  
ATOM   1309  CB  GLN A 166      20.628  -2.037   3.287  1.00 72.88           C  
ANISOU 1309  CB  GLN A 166     8235   8578  10878    251   -436   -589       C  
ATOM   1310  CG  GLN A 166      19.836  -0.744   3.460  1.00 72.38           C  
ANISOU 1310  CG  GLN A 166     8330   8507  10662     16   -355   -383       C  
ATOM   1311  CD  GLN A 166      19.620  -0.008   2.152  1.00 74.63           C  
ANISOU 1311  CD  GLN A 166     8519   8921  10916   -262     48   -273       C  
ATOM   1312  OE1 GLN A 166      18.591  -0.175   1.496  1.00 65.08           O  
ANISOU 1312  OE1 GLN A 166     7566   7736   9425   -331    230   -111       O  
ATOM   1313  NE2 GLN A 166      20.588   0.818   1.768  1.00 73.29           N  
ANISOU 1313  NE2 GLN A 166     7993   8822  11033   -437    177   -360       N  
ATOM   1314  N   ILE A 167      19.227  -2.262   6.402  1.00 61.40           N  
ANISOU 1314  N   ILE A 167     7654   6775   8900    506  -1192   -347       N  
ATOM   1315  CA  ILE A 167      18.904  -1.572   7.647  1.00 47.73           C  
ANISOU 1315  CA  ILE A 167     6138   4986   7010    511  -1433   -304       C  
ATOM   1316  C   ILE A 167      19.499  -2.364   8.806  1.00 59.20           C  
ANISOU 1316  C   ILE A 167     7775   6289   8429    780  -1886   -386       C  
ATOM   1317  O   ILE A 167      19.394  -3.599   8.824  1.00 49.59           O  
ANISOU 1317  O   ILE A 167     6778   4964   7100    916  -1972   -331       O  
ATOM   1318  CB  ILE A 167      17.383  -1.405   7.804  1.00 47.09           C  
ANISOU 1318  CB  ILE A 167     6422   4930   6540    368  -1243    -95       C  
ATOM   1319  CG1 ILE A 167      16.809  -0.619   6.622  1.00 38.67           C  
ANISOU 1319  CG1 ILE A 167     5200   3974   5521    142   -878    -24       C  
ATOM   1320  CG2 ILE A 167      17.038  -0.737   9.130  1.00 46.95           C  
ANISOU 1320  CG2 ILE A 167     6627   4888   6322    388  -1465   -100       C  
ATOM   1321  CD1 ILE A 167      15.323  -0.347   6.729  1.00 32.64           C  
ANISOU 1321  CD1 ILE A 167     4710   3236   4454     23   -725    113       C  
ATOM   1322  N   PRO A 168      20.139  -1.710   9.776  1.00 60.06           N  
ANISOU 1322  N   PRO A 168     7826   6358   8636    872  -2223   -521       N  
ATOM   1323  CA  PRO A 168      20.662  -2.444  10.935  1.00 61.42           C  
ANISOU 1323  CA  PRO A 168     8252   6368   8716   1149  -2720   -586       C  
ATOM   1324  C   PRO A 168      19.553  -3.174  11.677  1.00 61.02           C  
ANISOU 1324  C   PRO A 168     8820   6237   8128   1148  -2741   -331       C  
ATOM   1325  O   PRO A 168      18.402  -2.730  11.716  1.00 63.43           O  
ANISOU 1325  O   PRO A 168     9324   6642   8133    942  -2446   -174       O  
ATOM   1326  CB  PRO A 168      21.286  -1.343  11.801  1.00 57.67           C  
ANISOU 1326  CB  PRO A 168     7632   5899   8382   1193  -3029   -770       C  
ATOM   1327  CG  PRO A 168      21.594  -0.241  10.845  1.00 63.36           C  
ANISOU 1327  CG  PRO A 168     7847   6746   9480    968  -2721   -868       C  
ATOM   1328  CD  PRO A 168      20.513  -0.286   9.806  1.00 56.56           C  
ANISOU 1328  CD  PRO A 168     7076   5986   8429    738  -2211   -640       C  
ATOM   1329  N   ALA A 169      19.917  -4.314  12.269  1.00 58.52           N  
ANISOU 1329  N   ALA A 169     8803   5725   7708   1375  -3103   -303       N  
ATOM   1330  CA  ALA A 169      18.932  -5.140  12.961  1.00 62.87           C  
ANISOU 1330  CA  ALA A 169     9978   6165   7745   1333  -3110    -28       C  
ATOM   1331  C   ALA A 169      18.299  -4.391  14.128  1.00 64.00           C  
ANISOU 1331  C   ALA A 169    10463   6394   7460   1242  -3151     46       C  
ATOM   1332  O   ALA A 169      17.080  -4.457  14.329  1.00 59.43           O  
ANISOU 1332  O   ALA A 169    10205   5891   6486   1031  -2841    244       O  
ATOM   1333  CB  ALA A 169      19.580  -6.439  13.442  1.00 58.50           C  
ANISOU 1333  CB  ALA A 169     9722   5324   7181   1608  -3580     -6       C  
ATOM   1334  N   ASP A 170      19.109  -3.664  14.900  1.00 54.28           N  
ANISOU 1334  N   ASP A 170     9140   5167   6317   1399  -3528   -152       N  
ATOM   1335  CA  ASP A 170      18.598  -2.895  16.029  1.00 60.06           C  
ANISOU 1335  CA  ASP A 170    10179   5998   6642   1347  -3597   -147       C  
ATOM   1336  C   ASP A 170      17.710  -1.729  15.607  1.00 66.03           C  
ANISOU 1336  C   ASP A 170    10708   6981   7400   1092  -3146   -178       C  
ATOM   1337  O   ASP A 170      17.160  -1.053  16.484  1.00 58.76           O  
ANISOU 1337  O   ASP A 170    10011   6168   6147   1044  -3149   -216       O  
ATOM   1338  CB  ASP A 170      19.759  -2.377  16.881  1.00 71.15           C  
ANISOU 1338  CB  ASP A 170    11457   7340   8236   1563  -4060   -418       C  
ATOM   1339  CG  ASP A 170      20.911  -1.860  16.044  1.00 79.13           C  
ANISOU 1339  CG  ASP A 170    11812   8344   9911   1669  -4230   -684       C  
ATOM   1340  OD1 ASP A 170      21.166  -2.431  14.963  1.00 89.35           O  
ANISOU 1340  OD1 ASP A 170    12815   9611  11523   1657  -4053   -668       O  
ATOM   1341  OD2 ASP A 170      21.564  -0.882  16.467  1.00 78.89           O  
ANISOU 1341  OD2 ASP A 170    11521   8342  10112   1713  -4423   -933       O  
ATOM   1342  N   GLU A 171      17.560  -1.474  14.306  1.00 45.65           N  
ANISOU 1342  N   GLU A 171     7712   4466   5167    946  -2785   -180       N  
ATOM   1343  CA  GLU A 171      16.667  -0.438  13.809  1.00 48.58           C  
ANISOU 1343  CA  GLU A 171     7906   5000   5552    723  -2402   -189       C  
ATOM   1344  C   GLU A 171      15.536  -0.991  12.954  1.00 54.61           C  
ANISOU 1344  C   GLU A 171     8745   5819   6188    534  -1958      4       C  
ATOM   1345  O   GLU A 171      14.657  -0.222  12.543  1.00 39.91           O  
ANISOU 1345  O   GLU A 171     6775   4076   4314    368  -1666     -3       O  
ATOM   1346  CB  GLU A 171      17.451   0.609  13.004  1.00 45.79           C  
ANISOU 1346  CB  GLU A 171     7014   4666   5720    685  -2392   -365       C  
ATOM   1347  CG  GLU A 171      18.790   0.985  13.614  1.00 54.01           C  
ANISOU 1347  CG  GLU A 171     7855   5622   7042    870  -2847   -594       C  
ATOM   1348  CD  GLU A 171      19.405   2.205  12.959  1.00 63.44           C  
ANISOU 1348  CD  GLU A 171     8544   6835   8726    751  -2792   -759       C  
ATOM   1349  OE1 GLU A 171      19.089   2.471  11.779  1.00 62.40           O  
ANISOU 1349  OE1 GLU A 171     8193   6756   8761    553  -2413   -664       O  
ATOM   1350  OE2 GLU A 171      20.207   2.898  13.622  1.00 66.10           O  
ANISOU 1350  OE2 GLU A 171     8724   7118   9273    844  -3143   -979       O  
ATOM   1351  N   LEU A 172      15.536  -2.297  12.668  1.00 38.97           N  
ANISOU 1351  N   LEU A 172     6938   3728   4139    570  -1941    152       N  
ATOM   1352  CA  LEU A 172      14.441  -2.887  11.907  1.00 36.53           C  
ANISOU 1352  CA  LEU A 172     6711   3451   3718    391  -1558    312       C  
ATOM   1353  C   LEU A 172      13.123  -2.796  12.662  1.00 37.61           C  
ANISOU 1353  C   LEU A 172     7179   3689   3422    224  -1350    403       C  
ATOM   1354  O   LEU A 172      12.062  -2.652  12.044  1.00 40.09           O  
ANISOU 1354  O   LEU A 172     7414   4103   3717     46  -1003    434       O  
ATOM   1355  CB  LEU A 172      14.761  -4.345  11.571  1.00 36.54           C  
ANISOU 1355  CB  LEU A 172     6863   3270   3751    480  -1645    426       C  
ATOM   1356  CG  LEU A 172      13.914  -5.000  10.480  1.00 38.84           C  
ANISOU 1356  CG  LEU A 172     7121   3565   4073    329  -1297    530       C  
ATOM   1357  CD1 LEU A 172      14.009  -4.214   9.180  1.00 38.83           C  
ANISOU 1357  CD1 LEU A 172     6665   3700   4387    267  -1064    416       C  
ATOM   1358  CD2 LEU A 172      14.330  -6.452  10.272  1.00 37.76           C  
ANISOU 1358  CD2 LEU A 172     7155   3200   3991    451  -1462    605       C  
ATOM   1359  N   LEU A 173      13.167  -2.869  13.994  1.00 38.48           N  
ANISOU 1359  N   LEU A 173     7653   3789   3177    280  -1557    421       N  
ATOM   1360  CA  LEU A 173      11.949  -2.732  14.784  1.00 49.73           C  
ANISOU 1360  CA  LEU A 173     9374   5361   4161    102  -1311    467       C  
ATOM   1361  C   LEU A 173      11.339  -1.342  14.659  1.00 46.72           C  
ANISOU 1361  C   LEU A 173     8697   5186   3869     30  -1120    256       C  
ATOM   1362  O   LEU A 173      10.140  -1.176  14.909  1.00 44.00           O  
ANISOU 1362  O   LEU A 173     8434   4997   3286   -139   -810    233       O  
ATOM   1363  CB  LEU A 173      12.230  -3.049  16.256  1.00 45.47           C  
ANISOU 1363  CB  LEU A 173     9329   4783   3164    183  -1587    522       C  
ATOM   1364  CG  LEU A 173      12.439  -4.518  16.641  1.00 70.72           C  
ANISOU 1364  CG  LEU A 173    12826   7770   6273    184  -1666    729       C  
ATOM   1365  CD1 LEU A 173      11.330  -5.393  16.060  1.00 69.53           C  
ANISOU 1365  CD1 LEU A 173    12696   7614   6106    -72  -1247    889       C  
ATOM   1366  CD2 LEU A 173      13.822  -5.037  16.241  1.00 75.15           C  
ANISOU 1366  CD2 LEU A 173    13300   8089   7165    450  -2108    711       C  
ATOM   1367  N   ASP A 174      12.135  -0.343  14.282  1.00 47.08           N  
ANISOU 1367  N   ASP A 174     8390   5219   4279    148  -1307     87       N  
ATOM   1368  CA  ASP A 174      11.656   1.014  14.060  1.00 40.76           C  
ANISOU 1368  CA  ASP A 174     7312   4538   3637     97  -1196   -107       C  
ATOM   1369  C   ASP A 174      11.512   1.331  12.576  1.00 44.61           C  
ANISOU 1369  C   ASP A 174     7440   4995   4517     13  -1007    -80       C  
ATOM   1370  O   ASP A 174      11.630   2.493  12.170  1.00 37.60           O  
ANISOU 1370  O   ASP A 174     6285   4104   3898      8  -1047   -209       O  
ATOM   1371  CB  ASP A 174      12.588   2.015  14.739  1.00 36.84           C  
ANISOU 1371  CB  ASP A 174     6717   4017   3265    252  -1556   -312       C  
ATOM   1372  CG  ASP A 174      12.777   1.719  16.213  1.00 57.98           C  
ANISOU 1372  CG  ASP A 174     9798   6728   5505    362  -1794   -351       C  
ATOM   1373  OD1 ASP A 174      11.759   1.576  16.923  1.00 59.52           O  
ANISOU 1373  OD1 ASP A 174    10280   7075   5261    268  -1582   -348       O  
ATOM   1374  OD2 ASP A 174      13.939   1.621  16.661  1.00 65.22           O  
ANISOU 1374  OD2 ASP A 174    10747   7529   6506    539  -2193   -398       O  
ATOM   1375  N   THR A 175      11.262   0.312  11.758  1.00 38.62           N  
ANISOU 1375  N   THR A 175     6705   4191   3779    -58   -824     89       N  
ATOM   1376  CA  THR A 175      11.095   0.461  10.319  1.00 35.96           C  
ANISOU 1376  CA  THR A 175     6097   3837   3731   -133   -644    127       C  
ATOM   1377  C   THR A 175       9.644   0.184   9.952  1.00 38.41           C  
ANISOU 1377  C   THR A 175     6467   4228   3898   -277   -344    157       C  
ATOM   1378  O   THR A 175       9.052  -0.788  10.434  1.00 41.95           O  
ANISOU 1378  O   THR A 175     7161   4691   4088   -345   -227    243       O  
ATOM   1379  CB  THR A 175      12.027  -0.489   9.562  1.00 35.63           C  
ANISOU 1379  CB  THR A 175     5987   3687   3864    -70   -694    230       C  
ATOM   1380  OG1 THR A 175      13.389  -0.192   9.896  1.00 32.97           O  
ANISOU 1380  OG1 THR A 175     5518   3287   3723     68   -980    144       O  
ATOM   1381  CG2 THR A 175      11.835  -0.349   8.059  1.00 36.09           C  
ANISOU 1381  CG2 THR A 175     5811   3759   4142   -155   -484    262       C  
ATOM   1382  N   VAL A 176       9.073   1.041   9.107  1.00 33.51           N  
ANISOU 1382  N   VAL A 176     5630   3640   3461   -332   -240     85       N  
ATOM   1383  CA  VAL A 176       7.687   0.912   8.680  1.00 31.45           C  
ANISOU 1383  CA  VAL A 176     5357   3452   3142   -441     -8     52       C  
ATOM   1384  C   VAL A 176       7.637   0.941   7.159  1.00 30.50           C  
ANISOU 1384  C   VAL A 176     5072   3271   3245   -467     52    115       C  
ATOM   1385  O   VAL A 176       8.434   1.618   6.502  1.00 41.22           O  
ANISOU 1385  O   VAL A 176     6294   4565   4804   -432    -52    140       O  
ATOM   1386  CB  VAL A 176       6.791   2.016   9.291  1.00 34.41           C  
ANISOU 1386  CB  VAL A 176     5660   3933   3480   -446      8   -170       C  
ATOM   1387  CG1 VAL A 176       7.189   3.396   8.771  1.00 34.00           C  
ANISOU 1387  CG1 VAL A 176     5406   3798   3713   -377   -177   -258       C  
ATOM   1388  CG2 VAL A 176       5.316   1.727   9.026  1.00 30.73           C  
ANISOU 1388  CG2 VAL A 176     5150   3565   2962   -554    250   -259       C  
ATOM   1389  N   LEU A 177       6.702   0.179   6.600  1.00 37.50           N  
ANISOU 1389  N   LEU A 177     5988   4178   4083   -546    227    140       N  
ATOM   1390  CA  LEU A 177       6.515   0.066   5.159  1.00 30.30           C  
ANISOU 1390  CA  LEU A 177     4976   3222   3314   -561    276    184       C  
ATOM   1391  C   LEU A 177       5.251   0.820   4.770  1.00 31.63           C  
ANISOU 1391  C   LEU A 177     5037   3430   3550   -590    304     40       C  
ATOM   1392  O   LEU A 177       4.161   0.500   5.256  1.00 30.10           O  
ANISOU 1392  O   LEU A 177     4843   3314   3281   -654    424    -77       O  
ATOM   1393  CB  LEU A 177       6.420  -1.402   4.739  1.00 37.04           C  
ANISOU 1393  CB  LEU A 177     5934   4036   4104   -599    385    278       C  
ATOM   1394  CG  LEU A 177       5.909  -1.674   3.323  1.00 38.80           C  
ANISOU 1394  CG  LEU A 177     6088   4240   4415   -617    448    272       C  
ATOM   1395  CD1 LEU A 177       6.982  -1.347   2.297  1.00 32.30           C  
ANISOU 1395  CD1 LEU A 177     5195   3391   3687   -552    393    343       C  
ATOM   1396  CD2 LEU A 177       5.443  -3.116   3.185  1.00 35.49           C  
ANISOU 1396  CD2 LEU A 177     5775   3770   3939   -676    549    300       C  
ATOM   1397  N   ILE A 178       5.395   1.821   3.908  1.00 32.12           N  
ANISOU 1397  N   ILE A 178     5010   3430   3765   -552    186     39       N  
ATOM   1398  CA  ILE A 178       4.270   2.622   3.443  1.00 30.90           C  
ANISOU 1398  CA  ILE A 178     4768   3260   3712   -532    118   -107       C  
ATOM   1399  C   ILE A 178       3.873   2.116   2.063  1.00 33.87           C  
ANISOU 1399  C   ILE A 178     5166   3597   4106   -544    139    -44       C  
ATOM   1400  O   ILE A 178       4.589   2.331   1.080  1.00 34.73           O  
ANISOU 1400  O   ILE A 178     5331   3638   4228   -542     88    105       O  
ATOM   1401  CB  ILE A 178       4.608   4.118   3.410  1.00 36.48           C  
ANISOU 1401  CB  ILE A 178     5428   3864   4568   -476    -94   -140       C  
ATOM   1402  CG1 ILE A 178       5.194   4.563   4.752  1.00 35.75           C  
ANISOU 1402  CG1 ILE A 178     5324   3805   4456   -448   -146   -216       C  
ATOM   1403  CG2 ILE A 178       3.366   4.932   3.071  1.00 28.58           C  
ANISOU 1403  CG2 ILE A 178     4347   2815   3696   -411   -231   -335       C  
ATOM   1404  CD1 ILE A 178       4.190   4.555   5.882  1.00 33.03           C  
ANISOU 1404  CD1 ILE A 178     4938   3596   4017   -425    -76   -462       C  
ATOM   1405  N   VAL A 179       2.730   1.441   1.988  1.00 30.48           N  
ANISOU 1405  N   VAL A 179     4691   3221   3667   -572    224   -174       N  
ATOM   1406  CA  VAL A 179       2.163   0.968   0.730  1.00 32.70           C  
ANISOU 1406  CA  VAL A 179     4986   3465   3975   -564    197   -179       C  
ATOM   1407  C   VAL A 179       1.152   2.000   0.255  1.00 36.11           C  
ANISOU 1407  C   VAL A 179     5327   3844   4549   -480     -9   -354       C  
ATOM   1408  O   VAL A 179       0.284   2.427   1.027  1.00 34.47           O  
ANISOU 1408  O   VAL A 179     4964   3689   4445   -461    -22   -586       O  
ATOM   1409  CB  VAL A 179       1.505  -0.412   0.901  1.00 34.18           C  
ANISOU 1409  CB  VAL A 179     5157   3703   4127   -652    370   -242       C  
ATOM   1410  CG1 VAL A 179       1.057  -0.960  -0.443  1.00 29.57           C  
ANISOU 1410  CG1 VAL A 179     4595   3069   3572   -626    307   -264       C  
ATOM   1411  CG2 VAL A 179       2.463  -1.374   1.588  1.00 37.37           C  
ANISOU 1411  CG2 VAL A 179     5685   4110   4404   -712    510    -78       C  
ATOM   1412  N   SER A 180       1.255   2.403  -1.010  1.00 34.10           N  
ANISOU 1412  N   SER A 180     5180   3486   4291   -423   -180   -262       N  
ATOM   1413  CA  SER A 180       0.434   3.491  -1.519  1.00 30.83           C  
ANISOU 1413  CA  SER A 180     4746   2958   4010   -312   -469   -394       C  
ATOM   1414  C   SER A 180       0.054   3.245  -2.972  1.00 38.02           C  
ANISOU 1414  C   SER A 180     5795   3795   4854   -260   -622   -353       C  
ATOM   1415  O   SER A 180       0.527   2.308  -3.620  1.00 35.95           O  
ANISOU 1415  O   SER A 180     5642   3584   4432   -313   -484   -223       O  
ATOM   1416  CB  SER A 180       1.156   4.836  -1.389  1.00 33.77           C  
ANISOU 1416  CB  SER A 180     5206   3196   4430   -287   -636   -274       C  
ATOM   1417  OG  SER A 180       2.287   4.893  -2.241  1.00 35.67           O  
ANISOU 1417  OG  SER A 180     5654   3377   4524   -364   -603     28       O  
ATOM   1418  N   ALA A 181      -0.827   4.108  -3.469  1.00 35.39           N  
ANISOU 1418  N   ALA A 181     5464   3333   4648   -130   -947   -496       N  
ATOM   1419  CA  ALA A 181      -1.169   4.176  -4.883  1.00 36.11           C  
ANISOU 1419  CA  ALA A 181     5764   3312   4643    -48  -1200   -443       C  
ATOM   1420  C   ALA A 181      -1.737   5.559  -5.154  1.00 34.22           C  
ANISOU 1420  C   ALA A 181     5598   2854   4551    103  -1623   -519       C  
ATOM   1421  O   ALA A 181      -1.868   6.385  -4.246  1.00 34.15           O  
ANISOU 1421  O   ALA A 181     5440   2792   4742    146  -1697   -644       O  
ATOM   1422  CB  ALA A 181      -2.164   3.090  -5.282  1.00 35.37           C  
ANISOU 1422  CB  ALA A 181     5541   3301   4597    -10  -1199   -675       C  
ATOM   1423  N   HIS A 182      -2.087   5.803  -6.413  1.00 34.55           N  
ANISOU 1423  N   HIS A 182     5894   2749   4483    200  -1937   -457       N  
ATOM   1424  CA  HIS A 182      -2.663   7.088  -6.778  1.00 36.88           C  
ANISOU 1424  CA  HIS A 182     6323   2773   4915    369  -2425   -513       C  
ATOM   1425  C   HIS A 182      -4.011   7.267  -6.096  1.00 37.04           C  
ANISOU 1425  C   HIS A 182     5954   2796   5322    556  -2633   -994       C  
ATOM   1426  O   HIS A 182      -4.889   6.405  -6.188  1.00 37.28           O  
ANISOU 1426  O   HIS A 182     5752   2960   5454    603  -2603  -1273       O  
ATOM   1427  CB  HIS A 182      -2.816   7.203  -8.294  1.00 38.47           C  
ANISOU 1427  CB  HIS A 182     6935   2818   4866    443  -2748   -346       C  
ATOM   1428  CG  HIS A 182      -2.917   8.616  -8.779  1.00 41.80           C  
ANISOU 1428  CG  HIS A 182     7678   2893   5313    550  -3232   -211       C  
ATOM   1429  ND1 HIS A 182      -3.961   9.447  -8.433  1.00 44.08           N  
ANISOU 1429  ND1 HIS A 182     7804   2978   5967    791  -3688   -535       N  
ATOM   1430  CD2 HIS A 182      -2.099   9.350  -9.570  1.00 47.49           C  
ANISOU 1430  CD2 HIS A 182     8874   3421   5750    433  -3327    205       C  
ATOM   1431  CE1 HIS A 182      -3.785  10.630  -8.995  1.00 47.84           C  
ANISOU 1431  CE1 HIS A 182     8613   3202   6363    788  -4016   -343       C  
ATOM   1432  NE2 HIS A 182      -2.662  10.599  -9.690  1.00 48.13           N  
ANISOU 1432  NE2 HIS A 182     9005   3278   6004    531  -3737     89       N  
ATOM   1433  N   SER A 183      -4.164   8.392  -5.402  1.00 33.96           N  
ANISOU 1433  N   SER A 183     5343   2937   4624   -753  -1220    -35       N  
ATOM   1434  CA  SER A 183      -5.415   8.697  -4.730  1.00 34.08           C  
ANISOU 1434  CA  SER A 183     5597   2897   4453   -490  -1225   -340       C  
ATOM   1435  C   SER A 183      -6.533   8.896  -5.748  1.00 33.26           C  
ANISOU 1435  C   SER A 183     5427   2893   4318   -417  -1077   -460       C  
ATOM   1436  O   SER A 183      -6.301   9.141  -6.935  1.00 34.31           O  
ANISOU 1436  O   SER A 183     5430   3054   4551   -558  -1085   -325       O  
ATOM   1437  CB  SER A 183      -5.264   9.950  -3.866  1.00 36.64           C  
ANISOU 1437  CB  SER A 183     6289   2916   4717   -392  -1726   -408       C  
ATOM   1438  OG  SER A 183      -6.481  10.276  -3.217  1.00 37.38           O  
ANISOU 1438  OG  SER A 183     6624   3022   4555    -25  -1710   -698       O  
ATOM   1439  N   LEU A 184      -7.761   8.784  -5.265  1.00 33.26           N  
ANISOU 1439  N   LEU A 184     5499   2975   4165   -166   -937   -686       N  
ATOM   1440  CA  LEU A 184      -8.957   9.015  -6.057  1.00 32.96           C  
ANISOU 1440  CA  LEU A 184     5400   3026   4099    -58   -836   -822       C  
ATOM   1441  C   LEU A 184      -9.949   9.780  -5.197  1.00 38.33           C  
ANISOU 1441  C   LEU A 184     6307   3694   4563    283   -948  -1025       C  
ATOM   1442  O   LEU A 184      -9.800   9.832  -3.970  1.00 36.14           O  
ANISOU 1442  O   LEU A 184     6212   3394   4126    476  -1013  -1066       O  
ATOM   1443  CB  LEU A 184      -9.565   7.695  -6.546  1.00 33.33           C  
ANISOU 1443  CB  LEU A 184     5155   3283   4226    -93   -466   -829       C  
ATOM   1444  CG  LEU A 184      -8.847   7.059  -7.739  1.00 36.36           C  
ANISOU 1444  CG  LEU A 184     5373   3696   4746   -290   -388   -698       C  
ATOM   1445  CD1 LEU A 184      -9.620   5.859  -8.236  1.00 33.78           C  
ANISOU 1445  CD1 LEU A 184     4858   3483   4496   -272   -164   -764       C  
ATOM   1446  CD2 LEU A 184      -8.658   8.072  -8.859  1.00 41.91           C  
ANISOU 1446  CD2 LEU A 184     6133   4328   5465   -341   -574   -645       C  
ATOM   1447  N   PRO A 185     -10.949  10.417  -5.808  1.00 35.30           N  
ANISOU 1447  N   PRO A 185     5945   3337   4129    424   -990  -1158       N  
ATOM   1448  CA  PRO A 185     -12.002  11.056  -5.013  1.00 41.26           C  
ANISOU 1448  CA  PRO A 185     6881   4167   4628    847  -1044  -1349       C  
ATOM   1449  C   PRO A 185     -12.631  10.063  -4.046  1.00 39.44           C  
ANISOU 1449  C   PRO A 185     6455   4241   4290   1046   -664  -1313       C  
ATOM   1450  O   PRO A 185     -12.918   8.917  -4.399  1.00 39.14           O  
ANISOU 1450  O   PRO A 185     6064   4378   4432    856   -341  -1193       O  
ATOM   1451  CB  PRO A 185     -13.003  11.534  -6.069  1.00 43.25           C  
ANISOU 1451  CB  PRO A 185     7052   4472   4911    906  -1048  -1456       C  
ATOM   1452  CG  PRO A 185     -12.180  11.738  -7.289  1.00 44.76           C  
ANISOU 1452  CG  PRO A 185     7224   4472   5310    549  -1200  -1341       C  
ATOM   1453  CD  PRO A 185     -11.101  10.692  -7.249  1.00 38.07           C  
ANISOU 1453  CD  PRO A 185     6195   3654   4615    262  -1027  -1138       C  
ATOM   1454  N   GLU A 186     -12.829  10.514  -2.805  1.00 40.63           N  
ANISOU 1454  N   GLU A 186     6864   4439   4135   1454   -743  -1396       N  
ATOM   1455  CA  GLU A 186     -13.323   9.634  -1.753  1.00 43.89           C  
ANISOU 1455  CA  GLU A 186     7106   5172   4398   1684   -372  -1289       C  
ATOM   1456  C   GLU A 186     -14.712   9.087  -2.051  1.00 49.38           C  
ANISOU 1456  C   GLU A 186     7376   6238   5148   1777      3  -1195       C  
ATOM   1457  O   GLU A 186     -15.091   8.057  -1.484  1.00 43.43           O  
ANISOU 1457  O   GLU A 186     6321   5755   4425   1779    357   -979       O  
ATOM   1458  CB  GLU A 186     -13.337  10.378  -0.416  1.00 49.28           C  
ANISOU 1458  CB  GLU A 186     8209   5863   4651   2237   -557  -1414       C  
ATOM   1459  CG  GLU A 186     -13.094   9.495   0.795  1.00 54.57           C  
ANISOU 1459  CG  GLU A 186     8846   6724   5166   2387   -293  -1264       C  
ATOM   1460  CD  GLU A 186     -12.782  10.298   2.040  1.00 77.75           C  
ANISOU 1460  CD  GLU A 186    12325   9555   7661   2938   -605  -1431       C  
ATOM   1461  OE1 GLU A 186     -13.660  11.066   2.489  1.00 78.83           O  
ANISOU 1461  OE1 GLU A 186    12669   9870   7414   3539   -654  -1571       O  
ATOM   1462  OE2 GLU A 186     -11.658  10.162   2.570  1.00 81.15           O  
ANISOU 1462  OE2 GLU A 186    12996   9724   8112   2813   -834  -1431       O  
ATOM   1463  N   LYS A 187     -15.469   9.744  -2.937  1.00 43.16           N  
ANISOU 1463  N   LYS A 187     6538   5456   4403   1829    -95  -1315       N  
ATOM   1464  CA  LYS A 187     -16.840   9.329  -3.217  1.00 50.20           C  
ANISOU 1464  CA  LYS A 187     7004   6696   5375   1931    198  -1211       C  
ATOM   1465  C   LYS A 187     -16.931   7.898  -3.734  1.00 42.59           C  
ANISOU 1465  C   LYS A 187     5589   5790   4805   1479    446   -978       C  
ATOM   1466  O   LYS A 187     -18.005   7.292  -3.652  1.00 45.23           O  
ANISOU 1466  O   LYS A 187     5504   6425   5256   1519    696   -779       O  
ATOM   1467  CB  LYS A 187     -17.481  10.283  -4.226  1.00 45.11           C  
ANISOU 1467  CB  LYS A 187     6420   5974   4746   2014    -20  -1409       C  
ATOM   1468  CG  LYS A 187     -16.754  10.360  -5.558  1.00 46.88           C  
ANISOU 1468  CG  LYS A 187     6721   5844   5247   1564   -251  -1487       C  
ATOM   1469  CD  LYS A 187     -17.245  11.539  -6.387  1.00 59.01           C  
ANISOU 1469  CD  LYS A 187     8447   7260   6716   1714   -530  -1695       C  
ATOM   1470  CE  LYS A 187     -16.650  11.516  -7.788  1.00 65.83           C  
ANISOU 1470  CE  LYS A 187     9324   7856   7833   1307   -687  -1705       C  
ATOM   1471  NZ  LYS A 187     -17.017  12.730  -8.572  1.00 66.97           N  
ANISOU 1471  NZ  LYS A 187     9704   7846   7898   1442   -988  -1883       N  
ATOM   1472  N   ILE A 188     -15.836   7.341  -4.259  1.00 40.95           N  
ANISOU 1472  N   ILE A 188     5452   5302   4806   1073    349   -973       N  
ATOM   1473  CA  ILE A 188     -15.871   5.968  -4.751  1.00 38.75           C  
ANISOU 1473  CA  ILE A 188     4841   5017   4864    707    496   -795       C  
ATOM   1474  C   ILE A 188     -16.082   4.966  -3.624  1.00 44.15           C  
ANISOU 1474  C   ILE A 188     5302   5920   5552    730    778   -521       C  
ATOM   1475  O   ILE A 188     -16.546   3.849  -3.874  1.00 44.08           O  
ANISOU 1475  O   ILE A 188     4953   5954   5842    482    886   -313       O  
ATOM   1476  CB  ILE A 188     -14.587   5.635  -5.533  1.00 36.91           C  
ANISOU 1476  CB  ILE A 188     4773   4481   4768    384    333   -857       C  
ATOM   1477  CG1 ILE A 188     -13.375   5.593  -4.599  1.00 40.66           C  
ANISOU 1477  CG1 ILE A 188     5481   4874   5094    385    320   -816       C  
ATOM   1478  CG2 ILE A 188     -14.364   6.640  -6.640  1.00 38.28           C  
ANISOU 1478  CG2 ILE A 188     5140   4482   4925    370     85  -1042       C  
ATOM   1479  CD1 ILE A 188     -12.171   4.901  -5.208  1.00 40.59           C  
ANISOU 1479  CD1 ILE A 188     5503   4678   5240     87    256   -777       C  
ATOM   1480  N   LYS A 189     -15.756   5.334  -2.382  1.00 41.75           N  
ANISOU 1480  N   LYS A 189     5206   5734   4924   1033    860   -499       N  
ATOM   1481  CA  LYS A 189     -16.013   4.443  -1.259  1.00 47.68           C  
ANISOU 1481  CA  LYS A 189     5750   6742   5624   1116   1162   -196       C  
ATOM   1482  C   LYS A 189     -17.493   4.368  -0.913  1.00 47.95           C  
ANISOU 1482  C   LYS A 189     5368   7212   5639   1362   1434     61       C  
ATOM   1483  O   LYS A 189     -17.920   3.395  -0.283  1.00 50.32           O  
ANISOU 1483  O   LYS A 189     5325   7749   6046   1299   1705    439       O  
ATOM   1484  CB  LYS A 189     -15.211   4.890  -0.036  1.00 45.74           C  
ANISOU 1484  CB  LYS A 189     5897   6494   4988   1439   1140   -264       C  
ATOM   1485  CG  LYS A 189     -13.721   4.625  -0.153  1.00 45.45           C  
ANISOU 1485  CG  LYS A 189     6135   6094   5040   1142    930   -374       C  
ATOM   1486  CD  LYS A 189     -13.175   3.970   1.102  1.00 43.76           C  
ANISOU 1486  CD  LYS A 189     6015   5952   4660   1250   1077   -214       C  
ATOM   1487  CE  LYS A 189     -13.229   4.919   2.285  1.00 46.65           C  
ANISOU 1487  CE  LYS A 189     6738   6445   4544   1828   1024   -317       C  
ATOM   1488  NZ  LYS A 189     -13.031   4.203   3.574  1.00 66.63           N  
ANISOU 1488  NZ  LYS A 189     9304   9153   6860   2032   1253   -105       N  
ATOM   1489  N   GLN A 190     -18.282   5.370  -1.310  1.00 49.11           N  
ANISOU 1489  N   GLN A 190     5511   7484   5662   1643   1362    -93       N  
ATOM   1490  CA  GLN A 190     -19.718   5.334  -1.058  1.00 53.29           C  
ANISOU 1490  CA  GLN A 190     5577   8484   6187   1902   1626    185       C  
ATOM   1491  C   GLN A 190     -20.428   4.288  -1.905  1.00 53.65           C  
ANISOU 1491  C   GLN A 190     5080   8515   6788   1415   1648    456       C  
ATOM   1492  O   GLN A 190     -21.538   3.875  -1.557  1.00 57.79           O  
ANISOU 1492  O   GLN A 190     5080   9442   7434   1492   1895    859       O  
ATOM   1493  CB  GLN A 190     -20.339   6.708  -1.314  1.00 54.54           C  
ANISOU 1493  CB  GLN A 190     5909   8757   6056   2364   1495    -89       C  
ATOM   1494  CG  GLN A 190     -19.563   7.872  -0.720  1.00 57.06           C  
ANISOU 1494  CG  GLN A 190     6880   8916   5884   2801   1270   -440       C  
ATOM   1495  CD  GLN A 190     -19.893   9.194  -1.388  1.00 54.94           C  
ANISOU 1495  CD  GLN A 190     6893   8522   5459   3064    959   -793       C  
ATOM   1496  OE1 GLN A 190     -19.400  10.246  -0.981  1.00 62.74           O  
ANISOU 1496  OE1 GLN A 190     8430   9332   6077   3434    673  -1080       O  
ATOM   1497  NE2 GLN A 190     -20.728   9.147  -2.421  1.00 53.98           N  
ANISOU 1497  NE2 GLN A 190     6425   8452   5632   2874    956   -773       N  
ATOM   1498  N   HIS A 191     -19.815   3.855  -3.007  1.00 50.03           N  
ANISOU 1498  N   HIS A 191     4736   7610   6664    946   1367    269       N  
ATOM   1499  CA  HIS A 191     -20.416   2.877  -3.906  1.00 50.62           C  
ANISOU 1499  CA  HIS A 191     4414   7558   7260    513   1250    450       C  
ATOM   1500  C   HIS A 191     -19.631   1.570  -3.932  1.00 49.56           C  
ANISOU 1500  C   HIS A 191     4304   7129   7397     91   1174    580       C  
ATOM   1501  O   HIS A 191     -19.784   0.776  -4.866  1.00 49.09           O  
ANISOU 1501  O   HIS A 191     4118   6790   7742   -268    923    597       O  
ATOM   1502  CB  HIS A 191     -20.543   3.468  -5.310  1.00 48.48           C  
ANISOU 1502  CB  HIS A 191     4286   7024   7111    432    932    100       C  
ATOM   1503  CG  HIS A 191     -21.003   4.894  -5.318  1.00 55.69           C  
ANISOU 1503  CG  HIS A 191     5347   8124   7688    868    934   -128       C  
ATOM   1504  ND1 HIS A 191     -22.266   5.269  -4.911  1.00 53.05           N  
ANISOU 1504  ND1 HIS A 191     4642   8225   7290   1187   1116     68       N  
ATOM   1505  CD2 HIS A 191     -20.367   6.036  -5.672  1.00 46.58           C  
ANISOU 1505  CD2 HIS A 191     4673   6779   6244   1054    748   -507       C  
ATOM   1506  CE1 HIS A 191     -22.390   6.580  -5.019  1.00 52.87           C  
ANISOU 1506  CE1 HIS A 191     4917   8252   6920   1591   1026   -239       C  
ATOM   1507  NE2 HIS A 191     -21.252   7.069  -5.478  1.00 49.36           N  
ANISOU 1507  NE2 HIS A 191     5000   7402   6354   1488    780   -583       N  
ATOM   1508  N   ASN A 192     -18.793   1.340  -2.917  1.00 49.73           N  
ANISOU 1508  N   ASN A 192     4529   7186   7182    172   1342    650       N  
ATOM   1509  CA  ASN A 192     -18.042   0.094  -2.755  1.00 50.61           C  
ANISOU 1509  CA  ASN A 192     4676   7055   7499   -166   1294    794       C  
ATOM   1510  C   ASN A 192     -17.155  -0.191  -3.964  1.00 45.58           C  
ANISOU 1510  C   ASN A 192     4334   5964   7021   -425    955    466       C  
ATOM   1511  O   ASN A 192     -17.070  -1.325  -4.441  1.00 44.76           O  
ANISOU 1511  O   ASN A 192     4154   5606   7247   -737    768    563       O  
ATOM   1512  CB  ASN A 192     -18.977  -1.084  -2.472  1.00 52.11           C  
ANISOU 1512  CB  ASN A 192     4349   7361   8089   -432   1367   1307       C  
ATOM   1513  CG  ASN A 192     -18.276  -2.225  -1.758  1.00 58.92           C  
ANISOU 1513  CG  ASN A 192     5267   8094   9027   -640   1416   1544       C  
ATOM   1514  OD1 ASN A 192     -17.329  -2.011  -1.000  1.00 55.20           O  
ANISOU 1514  OD1 ASN A 192     5126   7645   8202   -448   1553   1426       O  
ATOM   1515  ND2 ASN A 192     -18.743  -3.445  -1.993  1.00 57.76           N  
ANISOU 1515  ND2 ASN A 192     4812   7776   9357  -1036   1248   1886       N  
ATOM   1516  N   ASP A 193     -16.500   0.850  -4.469  1.00 44.51           N  
ANISOU 1516  N   ASP A 193     4545   5731   6637   -263    851    103       N  
ATOM   1517  CA  ASP A 193     -15.481   0.656  -5.488  1.00 42.67           C  
ANISOU 1517  CA  ASP A 193     4592   5167   6454   -419    609   -147       C  
ATOM   1518  C   ASP A 193     -14.381  -0.248  -4.935  1.00 37.62           C  
ANISOU 1518  C   ASP A 193     4098   4401   5793   -538    640    -67       C  
ATOM   1519  O   ASP A 193     -13.947  -0.066  -3.791  1.00 41.86           O  
ANISOU 1519  O   ASP A 193     4720   5072   6111   -411    820     19       O  
ATOM   1520  CB  ASP A 193     -14.895   2.001  -5.923  1.00 36.27           C  
ANISOU 1520  CB  ASP A 193     4085   4324   5373   -234    527   -432       C  
ATOM   1521  CG  ASP A 193     -14.095   1.905  -7.209  1.00 47.22           C  
ANISOU 1521  CG  ASP A 193     5661   5465   6814   -347    312   -618       C  
ATOM   1522  OD1 ASP A 193     -12.943   1.427  -7.160  1.00 43.62           O  
ANISOU 1522  OD1 ASP A 193     5360   4904   6308   -416    297   -613       O  
ATOM   1523  OD2 ASP A 193     -14.618   2.307  -8.269  1.00 49.40           O  
ANISOU 1523  OD2 ASP A 193     5929   5686   7157   -322    167   -752       O  
ATOM   1524  N   PRO A 194     -13.918  -1.237  -5.705  1.00 37.66           N  
ANISOU 1524  N   PRO A 194     4168   4147   5994   -728    440   -109       N  
ATOM   1525  CA  PRO A 194     -12.937  -2.191  -5.162  1.00 36.66           C  
ANISOU 1525  CA  PRO A 194     4172   3907   5852   -815    453    -26       C  
ATOM   1526  C   PRO A 194     -11.558  -1.598  -4.936  1.00 34.18           C  
ANISOU 1526  C   PRO A 194     4139   3602   5245   -686    503   -176       C  
ATOM   1527  O   PRO A 194     -10.756  -2.216  -4.225  1.00 48.69           O  
ANISOU 1527  O   PRO A 194     6070   5405   7024   -712    555    -93       O  
ATOM   1528  CB  PRO A 194     -12.895  -3.293  -6.228  1.00 42.61           C  
ANISOU 1528  CB  PRO A 194     4973   4361   6856   -960    148    -89       C  
ATOM   1529  CG  PRO A 194     -13.281  -2.598  -7.493  1.00 43.55           C  
ANISOU 1529  CG  PRO A 194     5130   4438   6981   -874    -13   -314       C  
ATOM   1530  CD  PRO A 194     -14.288  -1.549  -7.096  1.00 42.14           C  
ANISOU 1530  CD  PRO A 194     4735   4504   6772   -810    157   -253       C  
ATOM   1531  N   TYR A 195     -11.268  -0.425  -5.502  1.00 42.41           N  
ANISOU 1531  N   TYR A 195     5302   4680   6132   -568    457   -356       N  
ATOM   1532  CA  TYR A 195      -9.930   0.166  -5.456  1.00 36.47           C  
ANISOU 1532  CA  TYR A 195     4762   3910   5184   -506    427   -430       C  
ATOM   1533  C   TYR A 195      -9.331   0.241  -4.055  1.00 34.24           C  
ANISOU 1533  C   TYR A 195     4572   3686   4752   -452    530   -336       C  
ATOM   1534  O   TYR A 195      -8.217  -0.273  -3.864  1.00 36.04           O  
ANISOU 1534  O   TYR A 195     4892   3850   4952   -494    504   -303       O  
ATOM   1535  CB  TYR A 195      -9.992   1.550  -6.118  1.00 34.40           C  
ANISOU 1535  CB  TYR A 195     4576   3673   4823   -420    335   -557       C  
ATOM   1536  CG  TYR A 195      -8.660   2.176  -6.460  1.00 36.89           C  
ANISOU 1536  CG  TYR A 195     5034   3950   5032   -424    235   -556       C  
ATOM   1537  CD1 TYR A 195      -7.734   1.515  -7.259  1.00 33.71           C  
ANISOU 1537  CD1 TYR A 195     4629   3529   4648   -453    210   -516       C  
ATOM   1538  CD2 TYR A 195      -8.339   3.448  -5.999  1.00 36.00           C  
ANISOU 1538  CD2 TYR A 195     5053   3824   4803   -375    129   -562       C  
ATOM   1539  CE1 TYR A 195      -6.517   2.105  -7.580  1.00 36.01           C  
ANISOU 1539  CE1 TYR A 195     4957   3859   4865   -459    149   -415       C  
ATOM   1540  CE2 TYR A 195      -7.134   4.043  -6.313  1.00 29.05           C  
ANISOU 1540  CE2 TYR A 195     4241   2895   3902   -442    -12   -471       C  
ATOM   1541  CZ  TYR A 195      -6.227   3.372  -7.101  1.00 35.08           C  
ANISOU 1541  CZ  TYR A 195     4912   3710   4706   -498     30   -364       C  
ATOM   1542  OH  TYR A 195      -5.028   3.977  -7.405  1.00 35.43           O  
ANISOU 1542  OH  TYR A 195     4935   3775   4752   -569    -83   -177       O  
ATOM   1543  N   PRO A 196      -9.980   0.843  -3.048  1.00 39.01           N  
ANISOU 1543  N   PRO A 196     5178   4422   5224   -303    633   -295       N  
ATOM   1544  CA  PRO A 196      -9.330   0.901  -1.727  1.00 36.48           C  
ANISOU 1544  CA  PRO A 196     5018   4132   4711   -183    684   -233       C  
ATOM   1545  C   PRO A 196      -9.168  -0.465  -1.088  1.00 41.65           C  
ANISOU 1545  C   PRO A 196     5597   4787   5442   -278    818    -54       C  
ATOM   1546  O   PRO A 196      -8.138  -0.728  -0.455  1.00 40.32           O  
ANISOU 1546  O   PRO A 196     5586   4554   5181   -266    786    -38       O  
ATOM   1547  CB  PRO A 196     -10.262   1.807  -0.906  1.00 35.00           C  
ANISOU 1547  CB  PRO A 196     4869   4122   4307    110    764   -240       C  
ATOM   1548  CG  PRO A 196     -11.185   2.446  -1.897  1.00 41.14           C  
ANISOU 1548  CG  PRO A 196     5525   4938   5169    116    716   -338       C  
ATOM   1549  CD  PRO A 196     -11.312   1.472  -3.014  1.00 44.03           C  
ANISOU 1549  CD  PRO A 196     5686   5209   5835   -166    703   -301       C  
ATOM   1550  N   ASN A 197     -10.160  -1.346  -1.238  1.00 39.33           N  
ANISOU 1550  N   ASN A 197     5060   4541   5342   -390    924    105       N  
ATOM   1551  CA  ASN A 197     -10.051  -2.684  -0.667  1.00 48.12           C  
ANISOU 1551  CA  ASN A 197     6108   5606   6570   -520    996    320       C  
ATOM   1552  C   ASN A 197      -8.976  -3.504  -1.372  1.00 38.06           C  
ANISOU 1552  C   ASN A 197     4964   4093   5405   -667    810    216       C  
ATOM   1553  O   ASN A 197      -8.266  -4.288  -0.731  1.00 35.57           O  
ANISOU 1553  O   ASN A 197     4749   3709   5057   -690    821    299       O  
ATOM   1554  CB  ASN A 197     -11.405  -3.390  -0.736  1.00 55.98           C  
ANISOU 1554  CB  ASN A 197     6775   6670   7823   -659   1073    581       C  
ATOM   1555  CG  ASN A 197     -12.549  -2.501  -0.284  1.00 66.32           C  
ANISOU 1555  CG  ASN A 197     7891   8292   9014   -453   1272    689       C  
ATOM   1556  OD1 ASN A 197     -13.031  -1.655  -1.039  1.00 66.84           O  
ANISOU 1556  OD1 ASN A 197     7918   8391   9087   -390   1199    518       O  
ATOM   1557  ND2 ASN A 197     -12.988  -2.687   0.956  1.00 76.41           N  
ANISOU 1557  ND2 ASN A 197     9055   9828  10148   -296   1533    988       N  
ATOM   1558  N   GLN A 198      -8.840  -3.336  -2.690  1.00 33.52           N  
ANISOU 1558  N   GLN A 198     4402   3414   4921   -710    642     38       N  
ATOM   1559  CA  GLN A 198      -7.804  -4.057  -3.423  1.00 33.55           C  
ANISOU 1559  CA  GLN A 198     4540   3262   4946   -727    484    -59       C  
ATOM   1560  C   GLN A 198      -6.413  -3.667  -2.943  1.00 33.21           C  
ANISOU 1560  C   GLN A 198     4644   3272   4701   -632    509    -91       C  
ATOM   1561  O   GLN A 198      -5.517  -4.514  -2.855  1.00 36.87           O  
ANISOU 1561  O   GLN A 198     5198   3665   5146   -615    457    -76       O  
ATOM   1562  CB  GLN A 198      -7.941  -3.797  -4.923  1.00 32.04           C  
ANISOU 1562  CB  GLN A 198     4353   3015   4806   -690    328   -228       C  
ATOM   1563  CG  GLN A 198      -9.104  -4.524  -5.574  1.00 33.80           C  
ANISOU 1563  CG  GLN A 198     4476   3084   5281   -791    169   -219       C  
ATOM   1564  CD  GLN A 198      -9.076  -4.422  -7.086  1.00 36.82           C  
ANISOU 1564  CD  GLN A 198     4951   3379   5658   -676    -33   -421       C  
ATOM   1565  OE1 GLN A 198      -8.199  -3.777  -7.661  1.00 32.16           O  
ANISOU 1565  OE1 GLN A 198     4459   2899   4863   -517      4   -520       O  
ATOM   1566  NE2 GLN A 198     -10.039  -5.060  -7.739  1.00 35.46           N  
ANISOU 1566  NE2 GLN A 198     4741   3012   5720   -746   -272   -447       N  
ATOM   1567  N   LEU A 199      -6.210  -2.389  -2.629  1.00 42.30           N  
ANISOU 1567  N   LEU A 199     5828   4526   5718   -562    537   -129       N  
ATOM   1568  CA  LEU A 199      -4.894  -1.961  -2.179  1.00 37.46           C  
ANISOU 1568  CA  LEU A 199     5328   3923   4981   -514    475   -120       C  
ATOM   1569  C   LEU A 199      -4.616  -2.369  -0.742  1.00 30.92           C  
ANISOU 1569  C   LEU A 199     4606   3084   4057   -467    536    -36       C  
ATOM   1570  O   LEU A 199      -3.463  -2.652  -0.400  1.00 32.66           O  
ANISOU 1570  O   LEU A 199     4904   3271   4235   -454    466     -9       O  
ATOM   1571  CB  LEU A 199      -4.744  -0.454  -2.332  1.00 42.17           C  
ANISOU 1571  CB  LEU A 199     5964   4549   5511   -482    367   -169       C  
ATOM   1572  CG  LEU A 199      -3.812  -0.188  -3.507  1.00 48.71           C  
ANISOU 1572  CG  LEU A 199     6718   5406   6384   -525    268   -140       C  
ATOM   1573  CD1 LEU A 199      -4.520   0.631  -4.581  1.00 39.51           C  
ANISOU 1573  CD1 LEU A 199     5499   4264   5249   -528    233   -205       C  
ATOM   1574  CD2 LEU A 199      -2.528   0.461  -3.013  1.00 39.42           C  
ANISOU 1574  CD2 LEU A 199     5577   4217   5184   -556    112    -26       C  
ATOM   1575  N   GLN A 200      -5.642  -2.393   0.110  1.00 32.38           N  
ANISOU 1575  N   GLN A 200     4783   3330   4190   -407    673     32       N  
ATOM   1576  CA  GLN A 200      -5.454  -2.936   1.449  1.00 36.35           C  
ANISOU 1576  CA  GLN A 200     5392   3849   4569   -320    766    150       C  
ATOM   1577  C   GLN A 200      -5.060  -4.404   1.377  1.00 34.33           C  
ANISOU 1577  C   GLN A 200     5115   3489   4442   -448    772    245       C  
ATOM   1578  O   GLN A 200      -4.161  -4.850   2.098  1.00 33.95           O  
ANISOU 1578  O   GLN A 200     5206   3390   4304   -400    740    275       O  
ATOM   1579  CB  GLN A 200      -6.722  -2.753   2.280  1.00 35.64           C  
ANISOU 1579  CB  GLN A 200     5240   3930   4371   -177    970    283       C  
ATOM   1580  CG  GLN A 200      -6.610  -3.275   3.707  1.00 43.25           C  
ANISOU 1580  CG  GLN A 200     6321   4965   5146    -19   1108    453       C  
ATOM   1581  CD  GLN A 200      -5.651  -2.457   4.552  1.00 47.15           C  
ANISOU 1581  CD  GLN A 200     7131   5410   5373    218    951    308       C  
ATOM   1582  OE1 GLN A 200      -5.858  -1.260   4.762  1.00 45.96           O  
ANISOU 1582  OE1 GLN A 200     7120   5301   5043    439    853    178       O  
ATOM   1583  NE2 GLN A 200      -4.596  -3.099   5.044  1.00 42.65           N  
ANISOU 1583  NE2 GLN A 200     6700   4720   4784    187    867    323       N  
ATOM   1584  N   GLU A 201      -5.710  -5.166   0.491  1.00 34.01           N  
ANISOU 1584  N   GLU A 201     4934   3375   4612   -594    750    277       N  
ATOM   1585  CA  GLU A 201      -5.333  -6.563   0.295  1.00 36.03           C  
ANISOU 1585  CA  GLU A 201     5238   3459   4994   -686    649    330       C  
ATOM   1586  C   GLU A 201      -3.888  -6.683  -0.170  1.00 33.37           C  
ANISOU 1586  C   GLU A 201     5033   3079   4568   -592    516    182       C  
ATOM   1587  O   GLU A 201      -3.141  -7.539   0.317  1.00 36.32           O  
ANISOU 1587  O   GLU A 201     5527   3372   4901   -558    468    221       O  
ATOM   1588  CB  GLU A 201      -6.268  -7.228  -0.715  1.00 36.72           C  
ANISOU 1588  CB  GLU A 201     5207   3409   5337   -830    522    346       C  
ATOM   1589  CG  GLU A 201      -7.664  -7.517  -0.190  1.00 43.55           C  
ANISOU 1589  CG  GLU A 201     5860   4307   6378   -978    624    615       C  
ATOM   1590  CD  GLU A 201      -8.522  -8.256  -1.201  1.00 47.58           C  
ANISOU 1590  CD  GLU A 201     6258   4604   7214  -1163    382    649       C  
ATOM   1591  OE1 GLU A 201      -9.715  -8.487  -0.914  1.00 70.05           O  
ANISOU 1591  OE1 GLU A 201     8851   7483  10281  -1330    425    927       O  
ATOM   1592  OE2 GLU A 201      -8.003  -8.611  -2.280  1.00 44.14           O  
ANISOU 1592  OE2 GLU A 201     5986   3978   6809  -1113    125    420       O  
ATOM   1593  N   THR A 202      -3.475  -5.829  -1.110  1.00 33.50           N  
ANISOU 1593  N   THR A 202     5004   3177   4547   -535    462     54       N  
ATOM   1594  CA  THR A 202      -2.102  -5.875  -1.602  1.00 36.55           C  
ANISOU 1594  CA  THR A 202     5424   3615   4847   -422    377      5       C  
ATOM   1595  C   THR A 202      -1.106  -5.627  -0.478  1.00 35.00           C  
ANISOU 1595  C   THR A 202     5294   3456   4547   -387    377     72       C  
ATOM   1596  O   THR A 202      -0.101  -6.339  -0.360  1.00 40.73           O  
ANISOU 1596  O   THR A 202     6070   4179   5227   -302    320     92       O  
ATOM   1597  CB  THR A 202      -1.908  -4.853  -2.723  1.00 31.46           C  
ANISOU 1597  CB  THR A 202     4667   3101   4187   -383    353    -44       C  
ATOM   1598  OG1 THR A 202      -2.842  -5.112  -3.779  1.00 35.50           O  
ANISOU 1598  OG1 THR A 202     5155   3556   4776   -377    319   -133       O  
ATOM   1599  CG2 THR A 202      -0.493  -4.932  -3.275  1.00 30.94           C  
ANISOU 1599  CG2 THR A 202     4549   3175   4032   -240    308      8       C  
ATOM   1600  N   ALA A 203      -1.373  -4.626   0.363  1.00 40.24           N  
ANISOU 1600  N   ALA A 203     5989   4145   5155   -408    400     92       N  
ATOM   1601  CA  ALA A 203      -0.491  -4.355   1.492  1.00 37.57           C  
ANISOU 1601  CA  ALA A 203     5772   3787   4715   -347    319    131       C  
ATOM   1602  C   ALA A 203      -0.490  -5.515   2.479  1.00 35.27           C  
ANISOU 1602  C   ALA A 203     5616   3422   4363   -301    390    189       C  
ATOM   1603  O   ALA A 203       0.568  -5.901   2.991  1.00 35.20           O  
ANISOU 1603  O   ALA A 203     5689   3382   4303   -240    299    209       O  
ATOM   1604  CB  ALA A 203      -0.908  -3.056   2.184  1.00 32.34           C  
ANISOU 1604  CB  ALA A 203     5207   3118   3963   -297    256     98       C  
ATOM   1605  N   ASP A 204      -1.666  -6.088   2.754  1.00 36.85           N  
ANISOU 1605  N   ASP A 204     5815   3600   4586   -339    540    260       N  
ATOM   1606  CA  ASP A 204      -1.737  -7.244   3.645  1.00 41.30           C  
ANISOU 1606  CA  ASP A 204     6486   4085   5120   -330    603    390       C  
ATOM   1607  C   ASP A 204      -0.939  -8.419   3.095  1.00 41.83           C  
ANISOU 1607  C   ASP A 204     6598   4027   5268   -351    472    358       C  
ATOM   1608  O   ASP A 204      -0.198  -9.075   3.837  1.00 43.93           O  
ANISOU 1608  O   ASP A 204     7011   4228   5453   -280    426    395       O  
ATOM   1609  CB  ASP A 204      -3.193  -7.653   3.872  1.00 42.24           C  
ANISOU 1609  CB  ASP A 204     6501   4227   5321   -420    772    574       C  
ATOM   1610  CG  ASP A 204      -4.003  -6.579   4.575  1.00 45.40           C  
ANISOU 1610  CG  ASP A 204     6874   4816   5560   -283    938    628       C  
ATOM   1611  OD1 ASP A 204      -3.397  -5.618   5.095  1.00 54.18           O  
ANISOU 1611  OD1 ASP A 204     8144   5969   6472   -101    868    502       O  
ATOM   1612  OD2 ASP A 204      -5.246  -6.702   4.618  1.00 42.57           O  
ANISOU 1612  OD2 ASP A 204     6339   4561   5273   -332   1104    810       O  
ATOM   1613  N   PHE A 205      -1.075  -8.702   1.795  1.00 39.14           N  
ANISOU 1613  N   PHE A 205     6170   3650   5052   -391    388    272       N  
ATOM   1614  CA  PHE A 205      -0.360  -9.829   1.202  1.00 35.44           C  
ANISOU 1614  CA  PHE A 205     5802   3068   4598   -301    226    208       C  
ATOM   1615  C   PHE A 205       1.148  -9.613   1.239  1.00 43.54           C  
ANISOU 1615  C   PHE A 205     6837   4225   5483   -124    176    155       C  
ATOM   1616  O   PHE A 205       1.909 -10.545   1.530  1.00 36.00           O  
ANISOU 1616  O   PHE A 205     6016   3201   4464     -3     82    150       O  
ATOM   1617  CB  PHE A 205      -0.828 -10.054  -0.237  1.00 35.55           C  
ANISOU 1617  CB  PHE A 205     5770   3028   4709   -280    111     98       C  
ATOM   1618  CG  PHE A 205      -2.259 -10.496  -0.352  1.00 36.77           C  
ANISOU 1618  CG  PHE A 205     5896   3000   5073   -478     65    179       C  
ATOM   1619  CD1 PHE A 205      -2.863 -11.215   0.665  1.00 39.01           C  
ANISOU 1619  CD1 PHE A 205     6214   3145   5462   -641     85    391       C  
ATOM   1620  CD2 PHE A 205      -3.000 -10.190  -1.482  1.00 36.63           C  
ANISOU 1620  CD2 PHE A 205     5791   2963   5162   -504    -11     88       C  
ATOM   1621  CE1 PHE A 205      -4.180 -11.621   0.558  1.00 45.82           C  
ANISOU 1621  CE1 PHE A 205     6965   3868   6578   -862     27    562       C  
ATOM   1622  CE2 PHE A 205      -4.316 -10.591  -1.595  1.00 38.37           C  
ANISOU 1622  CE2 PHE A 205     5938   3011   5629   -711   -101    198       C  
ATOM   1623  CZ  PHE A 205      -4.907 -11.309  -0.574  1.00 41.26           C  
ANISOU 1623  CZ  PHE A 205     6279   3254   6143   -909    -85    460       C  
ATOM   1624  N   ILE A 206       1.600  -8.393   0.941  1.00 37.35           N  
ANISOU 1624  N   ILE A 206     5894   3626   4671   -114    208    148       N  
ATOM   1625  CA  ILE A 206       3.031  -8.108   0.943  1.00 37.78           C  
ANISOU 1625  CA  ILE A 206     5862   3832   4659      6    136    188       C  
ATOM   1626  C   ILE A 206       3.583  -8.139   2.364  1.00 34.67           C  
ANISOU 1626  C   ILE A 206     5598   3365   4211      4     81    237       C  
ATOM   1627  O   ILE A 206       4.687  -8.643   2.604  1.00 35.81           O  
ANISOU 1627  O   ILE A 206     5751   3549   4305    130     -7    265       O  
ATOM   1628  CB  ILE A 206       3.306  -6.755   0.263  1.00 38.28           C  
ANISOU 1628  CB  ILE A 206     5696   4076   4772    -48    131    250       C  
ATOM   1629  CG1 ILE A 206       2.972  -6.818  -1.227  1.00 37.75           C  
ANISOU 1629  CG1 ILE A 206     5518   4122   4703     36    186    211       C  
ATOM   1630  CG2 ILE A 206       4.753  -6.350   0.458  1.00 34.51           C  
ANISOU 1630  CG2 ILE A 206     5059   3751   4301      1     21    396       C  
ATOM   1631  CD1 ILE A 206       2.905  -5.454  -1.890  1.00 32.87           C  
ANISOU 1631  CD1 ILE A 206     4699   3643   4146    -61    198    295       C  
ATOM   1632  N   PHE A 207       2.826  -7.602   3.325  1.00 37.89           N  
ANISOU 1632  N   PHE A 207     6118   3683   4595    -83    126    247       N  
ATOM   1633  CA  PHE A 207       3.314  -7.506   4.698  1.00 39.11           C  
ANISOU 1633  CA  PHE A 207     6451   3766   4645    -16     46    274       C  
ATOM   1634  C   PHE A 207       3.607  -8.881   5.285  1.00 43.08           C  
ANISOU 1634  C   PHE A 207     7122   4166   5079     67     56    299       C  
ATOM   1635  O   PHE A 207       4.579  -9.053   6.030  1.00 39.72           O  
ANISOU 1635  O   PHE A 207     6797   3712   4581    170    -71    306       O  
ATOM   1636  CB  PHE A 207       2.297  -6.761   5.563  1.00 35.79           C  
ANISOU 1636  CB  PHE A 207     6163   3309   4125     -6    120    275       C  
ATOM   1637  CG  PHE A 207       2.678  -6.679   7.014  1.00 41.85           C  
ANISOU 1637  CG  PHE A 207     7190   4000   4712    155     30    284       C  
ATOM   1638  CD1 PHE A 207       3.801  -5.971   7.410  1.00 40.63           C  
ANISOU 1638  CD1 PHE A 207     7093   3790   4556    211   -262    241       C  
ATOM   1639  CD2 PHE A 207       1.913  -7.309   7.981  1.00 46.24           C  
ANISOU 1639  CD2 PHE A 207     7924   4540   5106    259    210    373       C  
ATOM   1640  CE1 PHE A 207       4.153  -5.892   8.745  1.00 40.71           C  
ANISOU 1640  CE1 PHE A 207     7395   3690   4381    404   -409    216       C  
ATOM   1641  CE2 PHE A 207       2.260  -7.236   9.317  1.00 43.58           C  
ANISOU 1641  CE2 PHE A 207     7865   4150   4541    480    133    379       C  
ATOM   1642  CZ  PHE A 207       3.381  -6.525   9.699  1.00 46.55           C  
ANISOU 1642  CZ  PHE A 207     8360   4434   4894    571   -196    266       C  
ATOM   1643  N   GLU A 208       2.788  -9.876   4.955  1.00 42.42           N  
ANISOU 1643  N   GLU A 208     7081   3995   5041     15    151    326       N  
ATOM   1644  CA  GLU A 208       3.002 -11.205   5.507  1.00 45.76           C  
ANISOU 1644  CA  GLU A 208     7699   4265   5424     70    105    376       C  
ATOM   1645  C   GLU A 208       4.181 -11.930   4.872  1.00 44.79           C  
ANISOU 1645  C   GLU A 208     7585   4151   5283    231    -57    284       C  
ATOM   1646  O   GLU A 208       4.446 -13.078   5.245  1.00 44.29           O  
ANISOU 1646  O   GLU A 208     7720   3932   5176    310   -150    296       O  
ATOM   1647  CB  GLU A 208       1.728 -12.037   5.361  1.00 48.81           C  
ANISOU 1647  CB  GLU A 208     8119   4501   5926    -80    171    491       C  
ATOM   1648  CG  GLU A 208       0.619 -11.635   6.329  1.00 62.08           C  
ANISOU 1648  CG  GLU A 208     9788   6228   7571   -166    378    683       C  
ATOM   1649  CD  GLU A 208       1.096 -11.545   7.772  1.00 67.02           C  
ANISOU 1649  CD  GLU A 208    10611   6882   7973     -6    427    756       C  
ATOM   1650  OE1 GLU A 208       1.778 -12.483   8.237  1.00 75.50           O  
ANISOU 1650  OE1 GLU A 208    11863   7825   8998     56    322    782       O  
ATOM   1651  OE2 GLU A 208       0.784 -10.538   8.443  1.00 66.33           O  
ANISOU 1651  OE2 GLU A 208    10538   6932   7731    100    538    770       O  
ATOM   1652  N   LYS A 209       4.901 -11.297   3.944  1.00 37.88           N  
ANISOU 1652  N   LYS A 209     6496   3474   4421    312    -92    226       N  
ATOM   1653  CA  LYS A 209       6.045 -11.920   3.291  1.00 44.26           C  
ANISOU 1653  CA  LYS A 209     7258   4399   5160    556   -199    183       C  
ATOM   1654  C   LYS A 209       7.330 -11.113   3.437  1.00 41.21           C  
ANISOU 1654  C   LYS A 209     6638   4252   4767    629   -250    269       C  
ATOM   1655  O   LYS A 209       8.347 -11.474   2.831  1.00 40.42           O  
ANISOU 1655  O   LYS A 209     6398   4357   4602    866   -295    299       O  
ATOM   1656  CB  LYS A 209       5.742 -12.160   1.808  1.00 44.07           C  
ANISOU 1656  CB  LYS A 209     7157   4452   5136    674   -196    106       C  
ATOM   1657  CG  LYS A 209       4.738 -13.276   1.560  1.00 46.93           C  
ANISOU 1657  CG  LYS A 209     7782   4511   5539    650   -297     22       C  
ATOM   1658  CD  LYS A 209       3.948 -13.044   0.282  1.00 59.84           C  
ANISOU 1658  CD  LYS A 209     9345   6160   7232    650   -302    -55       C  
ATOM   1659  CE  LYS A 209       2.777 -14.013   0.166  1.00 74.71           C  
ANISOU 1659  CE  LYS A 209    11459   7672   9254    520   -479    -89       C  
ATOM   1660  NZ  LYS A 209       1.584 -13.536   0.926  1.00 64.28           N  
ANISOU 1660  NZ  LYS A 209    10046   6256   8122    144   -338     67       N  
ATOM   1661  N   VAL A 210       7.322 -10.038   4.225  1.00 39.95           N  
ANISOU 1661  N   VAL A 210     7116   4293   3772    905    595    321       N  
ATOM   1662  CA  VAL A 210       8.505  -9.212   4.423  1.00 32.42           C  
ANISOU 1662  CA  VAL A 210     6020   3580   2716    970    489    368       C  
ATOM   1663  C   VAL A 210       8.912  -9.266   5.890  1.00 37.86           C  
ANISOU 1663  C   VAL A 210     6786   4325   3274   1022    511    433       C  
ATOM   1664  O   VAL A 210       8.116  -9.594   6.773  1.00 36.59           O  
ANISOU 1664  O   VAL A 210     6757   4020   3126    963    605    431       O  
ATOM   1665  CB  VAL A 210       8.284  -7.751   3.976  1.00 36.30           C  
ANISOU 1665  CB  VAL A 210     6315   4170   3307    814    416    308       C  
ATOM   1666  CG1 VAL A 210       7.955  -7.692   2.494  1.00 30.89           C  
ANISOU 1666  CG1 VAL A 210     5550   3457   2731    781    387    257       C  
ATOM   1667  CG2 VAL A 210       7.187  -7.096   4.804  1.00 30.45           C  
ANISOU 1667  CG2 VAL A 210     5588   3330   2653    650    472    254       C  
ATOM   1668  N   VAL A 211      10.184  -8.933   6.143  1.00 36.67           N  
ANISOU 1668  N   VAL A 211     6543   4405   2986   1131    423    489       N  
ATOM   1669  CA  VAL A 211      10.705  -8.886   7.506  1.00 34.29           C  
ANISOU 1669  CA  VAL A 211     6285   4209   2536   1190    422    547       C  
ATOM   1670  C   VAL A 211      10.436  -7.555   8.196  1.00 43.87           C  
ANISOU 1670  C   VAL A 211     7384   5502   3781   1013    392    492       C  
ATOM   1671  O   VAL A 211      10.755  -7.410   9.384  1.00 37.85           O  
ANISOU 1671  O   VAL A 211     6653   4830   2900   1034    393    523       O  
ATOM   1672  CB  VAL A 211      12.221  -9.169   7.535  1.00 42.05           C  
ANISOU 1672  CB  VAL A 211     7207   5436   3336   1396    338    625       C  
ATOM   1673  CG1 VAL A 211      12.512 -10.565   7.010  1.00 38.07           C  
ANISOU 1673  CG1 VAL A 211     6848   4839   2779   1609    378    682       C  
ATOM   1674  CG2 VAL A 211      12.974  -8.120   6.732  1.00 35.42           C  
ANISOU 1674  CG2 VAL A 211     6129   4820   2509   1336    225    592       C  
ATOM   1675  N   VAL A 212       9.868  -6.579   7.492  1.00 33.71           N  
ANISOU 1675  N   VAL A 212     5977   4185   2644    848    365    412       N  
ATOM   1676  CA  VAL A 212       9.528  -5.291   8.091  1.00 36.21           C  
ANISOU 1676  CA  VAL A 212     6210   4544   3006    682    344    350       C  
ATOM   1677  C   VAL A 212       8.370  -5.506   9.058  1.00 37.97           C  
ANISOU 1677  C   VAL A 212     6564   4595   3268    610    453    321       C  
ATOM   1678  O   VAL A 212       7.314  -6.019   8.659  1.00 34.65           O  
ANISOU 1678  O   VAL A 212     6218   3984   2963    566    534    290       O  
ATOM   1679  CB  VAL A 212       9.176  -4.244   7.022  1.00 36.41           C  
ANISOU 1679  CB  VAL A 212     6096   4557   3180    548    293    283       C  
ATOM   1680  CG1 VAL A 212       8.881  -2.900   7.675  1.00 36.37           C  
ANISOU 1680  CG1 VAL A 212     6028   4578   3214    394    272    218       C  
ATOM   1681  CG2 VAL A 212      10.307  -4.115   6.018  1.00 30.67           C  
ANISOU 1681  CG2 VAL A 212     5245   4003   2406    614    197    320       C  
ATOM   1682  N   PRO A 213       8.524  -5.128  10.331  1.00 42.44           N  
ANISOU 1682  N   PRO A 213     7154   5237   3735    589    461    323       N  
ATOM   1683  CA  PRO A 213       7.482  -5.417  11.326  1.00 39.00           C  
ANISOU 1683  CA  PRO A 213     6848   4658   3310    532    575    304       C  
ATOM   1684  C   PRO A 213       6.285  -4.478  11.289  1.00 38.45           C  
ANISOU 1684  C   PRO A 213     6725   4484   3399    356    613    196       C  
ATOM   1685  O   PRO A 213       5.252  -4.805  11.890  1.00 34.43           O  
ANISOU 1685  O   PRO A 213     6310   3847   2925    300    721    171       O  
ATOM   1686  CB  PRO A 213       8.235  -5.279  12.656  1.00 42.39           C  
ANISOU 1686  CB  PRO A 213     7305   5250   3553    588    554    345       C  
ATOM   1687  CG  PRO A 213       9.314  -4.283  12.361  1.00 43.36           C  
ANISOU 1687  CG  PRO A 213     7256   5587   3630    571    422    324       C  
ATOM   1688  CD  PRO A 213       9.727  -4.529  10.935  1.00 40.76           C  
ANISOU 1688  CD  PRO A 213     6852   5263   3370    623    368    346       C  
ATOM   1689  N   HIS A 214       6.380  -3.331  10.621  1.00 40.72           N  
ANISOU 1689  N   HIS A 214     6869   4825   3776    272    532    134       N  
ATOM   1690  CA  HIS A 214       5.320  -2.335  10.636  1.00 33.95           C  
ANISOU 1690  CA  HIS A 214     5963   3882   3055    132    558     34       C  
ATOM   1691  C   HIS A 214       4.958  -1.928   9.215  1.00 34.57           C  
ANISOU 1691  C   HIS A 214     5945   3903   3287     91    516     -2       C  
ATOM   1692  O   HIS A 214       5.814  -1.884   8.327  1.00 35.83           O  
ANISOU 1692  O   HIS A 214     6034   4146   3432    137    432     39       O  
ATOM   1693  CB  HIS A 214       5.736  -1.099  11.443  1.00 31.46           C  
ANISOU 1693  CB  HIS A 214     5591   3678   2685     62    505    -16       C  
ATOM   1694  CG  HIS A 214       6.154  -1.408  12.845  1.00 33.76           C  
ANISOU 1694  CG  HIS A 214     5963   4058   2806    104    533     13       C  
ATOM   1695  ND1 HIS A 214       5.252  -1.717  13.841  1.00 35.07           N  
ANISOU 1695  ND1 HIS A 214     6230   4142   2955     80    643    -11       N  
ATOM   1696  CD2 HIS A 214       7.379  -1.464  13.418  1.00 38.17           C  
ANISOU 1696  CD2 HIS A 214     6509   4801   3193    171    466     65       C  
ATOM   1697  CE1 HIS A 214       5.903  -1.944  14.968  1.00 34.01           C  
ANISOU 1697  CE1 HIS A 214     6152   4126   2642    134    642     30       C  
ATOM   1698  NE2 HIS A 214       7.196  -1.798  14.737  1.00 39.74           N  
ANISOU 1698  NE2 HIS A 214     6807   5020   3270    195    532     74       N  
ATOM   1699  N   TYR A 215       3.679  -1.621   9.006  1.00 30.33           N  
ANISOU 1699  N   TYR A 215     5397   3240   2887     10    574    -77       N  
ATOM   1700  CA  TYR A 215       3.233  -1.170   7.698  1.00 37.92           C  
ANISOU 1700  CA  TYR A 215     6264   4156   3988    -22    532   -113       C  
ATOM   1701  C   TYR A 215       1.979  -0.319   7.838  1.00 34.48           C  
ANISOU 1701  C   TYR A 215     5791   3636   3673   -110    574   -210       C  
ATOM   1702  O   TYR A 215       1.247  -0.407   8.828  1.00 32.50           O  
ANISOU 1702  O   TYR A 215     5594   3341   3413   -145    661   -253       O  
ATOM   1703  CB  TYR A 215       2.982  -2.348   6.750  1.00 28.62           C  
ANISOU 1703  CB  TYR A 215     5114   2913   2848     30    561    -85       C  
ATOM   1704  CG  TYR A 215       1.627  -3.000   6.902  1.00 40.21           C  
ANISOU 1704  CG  TYR A 215     6637   4248   4394    -22    674   -139       C  
ATOM   1705  CD1 TYR A 215       1.304  -3.723   8.045  1.00 37.56           C  
ANISOU 1705  CD1 TYR A 215     6420   3861   3989    -29    777   -126       C  
ATOM   1706  CD2 TYR A 215       0.675  -2.907   5.894  1.00 34.04           C  
ANISOU 1706  CD2 TYR A 215     5782   3406   3746    -68    680   -202       C  
ATOM   1707  CE1 TYR A 215       0.069  -4.328   8.182  1.00 42.26           C  
ANISOU 1707  CE1 TYR A 215     7060   4344   4651   -100    890   -176       C  
ATOM   1708  CE2 TYR A 215      -0.563  -3.507   6.022  1.00 48.13           C  
ANISOU 1708  CE2 TYR A 215     7597   5095   5597   -133    784   -261       C  
ATOM   1709  CZ  TYR A 215      -0.860  -4.217   7.167  1.00 47.27           C  
ANISOU 1709  CZ  TYR A 215     7606   4933   5422   -157    892   -249       C  
ATOM   1710  OH  TYR A 215      -2.092  -4.814   7.294  1.00 56.06           O  
ANISOU 1710  OH  TYR A 215     8742   5960   6597   -245   1003   -309       O  
ATOM   1711  N   ALA A 216       1.744   0.512   6.824  1.00 34.32           N  
ANISOU 1711  N   ALA A 216     5678   3604   3759   -135    513   -241       N  
ATOM   1712  CA  ALA A 216       0.577   1.380   6.778  1.00 40.63           C  
ANISOU 1712  CA  ALA A 216     6431   4332   4676   -187    540   -330       C  
ATOM   1713  C   ALA A 216       0.227   1.655   5.323  1.00 37.17           C  
ANISOU 1713  C   ALA A 216     5904   3873   4346   -175    485   -334       C  
ATOM   1714  O   ALA A 216       1.103   1.687   4.455  1.00 32.77           O  
ANISOU 1714  O   ALA A 216     5312   3370   3767   -146    405   -273       O  
ATOM   1715  CB  ALA A 216       0.817   2.695   7.528  1.00 32.74           C  
ANISOU 1715  CB  ALA A 216     5431   3348   3659   -229    508   -371       C  
ATOM   1716  N   LEU A 217      -1.063   1.850   5.066  1.00 30.82           N  
ANISOU 1716  N   LEU A 217     5055   3009   3648   -192    529   -408       N  
ATOM   1717  CA  LEU A 217      -1.566   2.109   3.723  1.00 33.74           C  
ANISOU 1717  CA  LEU A 217     5335   3371   4115   -171    481   -421       C  
ATOM   1718  C   LEU A 217      -1.844   3.597   3.557  1.00 32.93           C  
ANISOU 1718  C   LEU A 217     5188   3245   4078   -169    431   -454       C  
ATOM   1719  O   LEU A 217      -2.490   4.211   4.412  1.00 41.14           O  
ANISOU 1719  O   LEU A 217     6243   4246   5141   -184    478   -521       O  
ATOM   1720  CB  LEU A 217      -2.836   1.301   3.449  1.00 36.00           C  
ANISOU 1720  CB  LEU A 217     5584   3627   4468   -185    557   -486       C  
ATOM   1721  CG  LEU A 217      -3.506   1.551   2.096  1.00 39.89           C  
ANISOU 1721  CG  LEU A 217     5968   4135   5052   -160    508   -514       C  
ATOM   1722  CD1 LEU A 217      -2.615   1.077   0.958  1.00 43.51           C  
ANISOU 1722  CD1 LEU A 217     6418   4634   5479   -124    432   -442       C  
ATOM   1723  CD2 LEU A 217      -4.870   0.878   2.028  1.00 44.04           C  
ANISOU 1723  CD2 LEU A 217     6441   4654   5639   -196    590   -602       C  
ATOM   1724  N   GLY A 218      -1.358   4.172   2.455  1.00 32.12           N  
ANISOU 1724  N   GLY A 218     5042   3162   4000   -145    341   -404       N  
ATOM   1725  CA  GLY A 218      -1.554   5.579   2.176  1.00 27.48           C  
ANISOU 1725  CA  GLY A 218     4438   2530   3472   -137    291   -418       C  
ATOM   1726  C   GLY A 218      -1.904   5.806   0.719  1.00 34.85           C  
ANISOU 1726  C   GLY A 218     5295   3475   4471    -87    232   -392       C  
ATOM   1727  O   GLY A 218      -2.009   4.863  -0.068  1.00 36.40           O  
ANISOU 1727  O   GLY A 218     5443   3723   4666    -66    228   -376       O  
ATOM   1728  N   TRP A 219      -2.087   7.080   0.376  1.00 33.51           N  
ANISOU 1728  N   TRP A 219     5127   3252   4353    -64    187   -389       N  
ATOM   1729  CA  TRP A 219      -2.409   7.484  -0.984  1.00 27.84           C  
ANISOU 1729  CA  TRP A 219     4348   2545   3687     -4    124   -352       C  
ATOM   1730  C   TRP A 219      -1.577   8.708  -1.341  1.00 34.84           C  
ANISOU 1730  C   TRP A 219     5290   3385   4563    -24     56   -278       C  
ATOM   1731  O   TRP A 219      -1.036   9.389  -0.468  1.00 38.80           O  
ANISOU 1731  O   TRP A 219     5874   3830   5040    -83     63   -284       O  
ATOM   1732  CB  TRP A 219      -3.907   7.778  -1.139  1.00 35.34           C  
ANISOU 1732  CB  TRP A 219     5235   3470   4723     72    152   -433       C  
ATOM   1733  CG  TRP A 219      -4.778   6.636  -0.721  1.00 31.24           C  
ANISOU 1733  CG  TRP A 219     4658   2998   4213     61    231   -515       C  
ATOM   1734  CD1 TRP A 219      -5.326   6.433   0.512  1.00 37.07           C  
ANISOU 1734  CD1 TRP A 219     5420   3713   4952     30    320   -595       C  
ATOM   1735  CD2 TRP A 219      -5.196   5.533  -1.534  1.00 35.95           C  
ANISOU 1735  CD2 TRP A 219     5171   3674   4814     65    235   -529       C  
ATOM   1736  NE1 TRP A 219      -6.062   5.271   0.517  1.00 39.50           N  
ANISOU 1736  NE1 TRP A 219     5666   4076   5268      5    383   -649       N  
ATOM   1737  CE2 TRP A 219      -5.996   4.699  -0.727  1.00 36.63           C  
ANISOU 1737  CE2 TRP A 219     5239   3770   4909     22    332   -616       C  
ATOM   1738  CE3 TRP A 219      -4.971   5.169  -2.866  1.00 32.65           C  
ANISOU 1738  CE3 TRP A 219     4696   3322   4388     93    170   -482       C  
ATOM   1739  CZ2 TRP A 219      -6.575   3.526  -1.209  1.00 40.10           C  
ANISOU 1739  CZ2 TRP A 219     5614   4269   5355     -7    366   -660       C  
ATOM   1740  CZ3 TRP A 219      -5.544   4.005  -3.340  1.00 35.68           C  
ANISOU 1740  CZ3 TRP A 219     5012   3770   4776     77    198   -533       C  
ATOM   1741  CH2 TRP A 219      -6.337   3.197  -2.515  1.00 38.91           C  
ANISOU 1741  CH2 TRP A 219     5411   4173   5199     20    296   -623       C  
ATOM   1742  N   GLN A 220      -1.475   8.986  -2.639  1.00 29.12           N  
ANISOU 1742  N   GLN A 220     4526   2687   3851     17     -8   -208       N  
ATOM   1743  CA  GLN A 220      -0.625  10.079  -3.090  1.00 37.63           C  
ANISOU 1743  CA  GLN A 220     5664   3723   4912    -20    -67   -121       C  
ATOM   1744  C   GLN A 220      -1.177  10.680  -4.375  1.00 35.50           C  
ANISOU 1744  C   GLN A 220     5363   3438   4688     68   -119    -70       C  
ATOM   1745  O   GLN A 220      -2.082  10.134  -5.012  1.00 31.97           O  
ANISOU 1745  O   GLN A 220     4828   3047   4271    155   -120   -100       O  
ATOM   1746  CB  GLN A 220       0.820   9.610  -3.290  1.00 29.14           C  
ANISOU 1746  CB  GLN A 220     4584   2747   3742   -103    -99    -42       C  
ATOM   1747  CG  GLN A 220       1.006   8.572  -4.384  1.00 34.68           C  
ANISOU 1747  CG  GLN A 220     5195   3574   4407    -59   -125      3       C  
ATOM   1748  CD  GLN A 220       2.425   8.038  -4.430  1.00 33.89           C  
ANISOU 1748  CD  GLN A 220     5084   3590   4204   -120   -146     68       C  
ATOM   1749  OE1 GLN A 220       2.877   7.375  -3.499  1.00 30.34           O  
ANISOU 1749  OE1 GLN A 220     4650   3174   3702   -150   -112     39       O  
ATOM   1750  NE2 GLN A 220       3.137   8.334  -5.509  1.00 37.65           N  
ANISOU 1750  NE2 GLN A 220     5528   4137   4639   -131   -201    160       N  
ATOM   1751  N   SER A 221      -0.617  11.839  -4.734  1.00 34.79           N  
ANISOU 1751  N   SER A 221     5353   3271   4594     38   -160      8       N  
ATOM   1752  CA  SER A 221      -0.883  12.510  -6.007  1.00 35.95           C  
ANISOU 1752  CA  SER A 221     5498   3401   4761    114   -214     91       C  
ATOM   1753  C   SER A 221      -2.348  12.909  -6.159  1.00 40.42           C  
ANISOU 1753  C   SER A 221     6043   3909   5406    262   -207     32       C  
ATOM   1754  O   SER A 221      -2.888  12.904  -7.268  1.00 40.70           O  
ANISOU 1754  O   SER A 221     6015   4001   5448    364   -248     73       O  
ATOM   1755  CB  SER A 221      -0.443  11.643  -7.191  1.00 40.10           C  
ANISOU 1755  CB  SER A 221     5923   4085   5227    125   -255    160       C  
ATOM   1756  OG  SER A 221       0.895  11.206  -7.028  1.00 46.76           O  
ANISOU 1756  OG  SER A 221     6768   5008   5990      9   -259    207       O  
ATOM   1757  N   GLU A 222      -3.002  13.267  -5.056  1.00 31.71           N  
ANISOU 1757  N   GLU A 222     4985   2709   4353    283   -155    -66       N  
ATOM   1758  CA  GLU A 222      -4.388  13.706  -5.138  1.00 38.88           C  
ANISOU 1758  CA  GLU A 222     5863   3579   5329    436   -145   -128       C  
ATOM   1759  C   GLU A 222      -4.495  14.959  -6.002  1.00 40.78           C  
ANISOU 1759  C   GLU A 222     6190   3715   5590    530   -198    -35       C  
ATOM   1760  O   GLU A 222      -3.568  15.771  -6.082  1.00 36.01           O  
ANISOU 1760  O   GLU A 222     5716   3002   4964    449   -218     50       O  
ATOM   1761  CB  GLU A 222      -4.958  13.953  -3.739  1.00 41.33           C  
ANISOU 1761  CB  GLU A 222     6218   3806   5679    439    -73   -250       C  
ATOM   1762  CG  GLU A 222      -4.865  15.386  -3.248  1.00 49.05           C  
ANISOU 1762  CG  GLU A 222     7360   4591   6687    457    -70   -248       C  
ATOM   1763  CD  GLU A 222      -5.426  15.554  -1.849  1.00 60.26           C  
ANISOU 1763  CD  GLU A 222     8816   5948   8133    464      5   -381       C  
ATOM   1764  OE1 GLU A 222      -5.856  16.677  -1.511  1.00 67.79           O  
ANISOU 1764  OE1 GLU A 222     9879   6752   9127    545     17   -415       O  
ATOM   1765  OE2 GLU A 222      -5.440  14.562  -1.090  1.00 52.80           O  
ANISOU 1765  OE2 GLU A 222     7800   5100   7162    394     55   -451       O  
ATOM   1766  N   GLY A 223      -5.637  15.100  -6.670  1.00 45.17           N  
ANISOU 1766  N   GLY A 223     6670   4313   6180    700   -220    -50       N  
ATOM   1767  CA  GLY A 223      -5.792  16.095  -7.708  1.00 41.18           C  
ANISOU 1767  CA  GLY A 223     6228   3742   5676    819   -279     58       C  
ATOM   1768  C   GLY A 223      -6.128  17.480  -7.189  1.00 47.12           C  
ANISOU 1768  C   GLY A 223     7147   4279   6478    902   -262     53       C  
ATOM   1769  O   GLY A 223      -6.299  17.721  -5.994  1.00 50.94           O  
ANISOU 1769  O   GLY A 223     7690   4668   6996    874   -204    -48       O  
ATOM   1770  N   LYS A 224      -6.230  18.410  -8.138  1.00 49.90           N  
ANISOU 1770  N   LYS A 224     7585   4550   6826   1016   -312    167       N  
ATOM   1771  CA  LYS A 224      -6.561  19.802  -7.847  1.00 43.10           C  
ANISOU 1771  CA  LYS A 224     6911   3457   6007   1124   -301    182       C  
ATOM   1772  C   LYS A 224      -8.062  19.989  -8.058  1.00 47.86           C  
ANISOU 1772  C   LYS A 224     7425   4114   6647   1388   -310    120       C  
ATOM   1773  O   LYS A 224      -8.525  20.527  -9.065  1.00 51.18           O  
ANISOU 1773  O   LYS A 224     7859   4533   7053   1562   -364    212       O  
ATOM   1774  CB  LYS A 224      -5.734  20.736  -8.726  1.00 42.19           C  
ANISOU 1774  CB  LYS A 224     6968   3204   5859   1087   -342    357       C  
ATOM   1775  CG  LYS A 224      -5.868  22.210  -8.409  1.00 44.02           C  
ANISOU 1775  CG  LYS A 224     7444   3149   6132   1162   -324    385       C  
ATOM   1776  CD  LYS A 224      -5.611  23.055  -9.652  1.00 55.81           C  
ANISOU 1776  CD  LYS A 224     9070   4545   7590   1231   -374    572       C  
ATOM   1777  CE  LYS A 224      -5.267  24.494  -9.291  1.00 47.60           C  
ANISOU 1777  CE  LYS A 224     8329   3177   6581   1206   -344    622       C  
ATOM   1778  NZ  LYS A 224      -6.412  25.208  -8.663  1.00 49.19           N  
ANISOU 1778  NZ  LYS A 224     8614   3228   6848   1437   -316    522       N  
ATOM   1779  N   THR A 225      -8.835  19.521  -7.080  1.00 50.18           N  
ANISOU 1779  N   THR A 225     7615   4472   6977   1420   -256    -39       N  
ATOM   1780  CA  THR A 225     -10.287  19.652  -7.125  1.00 42.89           C  
ANISOU 1780  CA  THR A 225     6579   3632   6084   1660   -254   -123       C  
ATOM   1781  C   THR A 225     -10.808  20.261  -5.829  1.00 48.02           C  
ANISOU 1781  C   THR A 225     7313   4146   6784   1720   -181   -251       C  
ATOM   1782  O   THR A 225     -10.025  20.691  -4.976  1.00 51.38           O  
ANISOU 1782  O   THR A 225     7909   4393   7221   1579   -140   -265       O  
ATOM   1783  CB  THR A 225     -10.958  18.293  -7.372  1.00 50.60           C  
ANISOU 1783  CB  THR A 225     7286   4894   7044   1655   -256   -208       C  
ATOM   1784  OG1 THR A 225     -10.839  17.475  -6.198  1.00 58.08           O  
ANISOU 1784  OG1 THR A 225     8180   5883   8007   1494   -179   -331       O  
ATOM   1785  CG2 THR A 225     -10.323  17.575  -8.556  1.00 46.99           C  
ANISOU 1785  CG2 THR A 225     6753   4572   6530   1570   -321   -101       C  
ATOM   1786  N   GLY A 226     -12.130  20.299  -5.672  1.00 44.94           N  
ANISOU 1786  N   GLY A 226     6798   3859   6419   1927   -165   -353       N  
ATOM   1787  CA  GLY A 226     -12.751  20.776  -4.456  1.00 46.58           C  
ANISOU 1787  CA  GLY A 226     7053   3980   6666   2004    -90   -491       C  
ATOM   1788  C   GLY A 226     -13.437  19.709  -3.636  1.00 48.59           C  
ANISOU 1788  C   GLY A 226     7096   4442   6924   1948    -21   -648       C  
ATOM   1789  O   GLY A 226     -14.176  20.048  -2.704  1.00 55.29           O  
ANISOU 1789  O   GLY A 226     7939   5271   7796   2046     44   -774       O  
ATOM   1790  N   GLU A 227     -13.232  18.437  -3.945  1.00 59.55           N  
ANISOU 1790  N   GLU A 227     8317   6023   8285   1795    -28   -648       N  
ATOM   1791  CA  GLU A 227     -13.839  17.318  -3.247  1.00 44.95           C  
ANISOU 1791  CA  GLU A 227     6277   4367   6435   1713     41   -783       C  
ATOM   1792  C   GLU A 227     -12.802  16.600  -2.394  1.00 40.74           C  
ANISOU 1792  C   GLU A 227     5812   3786   5883   1453     93   -794       C  
ATOM   1793  O   GLU A 227     -11.596  16.716  -2.638  1.00 45.78           O  
ANISOU 1793  O   GLU A 227     6584   4310   6499   1326     55   -688       O  
ATOM   1794  CB  GLU A 227     -14.458  16.331  -4.250  1.00 51.17           C  
ANISOU 1794  CB  GLU A 227     6829   5411   7201   1734     -1   -786       C  
ATOM   1795  CG  GLU A 227     -13.436  15.547  -5.062  1.00 62.84           C  
ANISOU 1795  CG  GLU A 227     8310   6924   8644   1564    -54   -679       C  
ATOM   1796  CD  GLU A 227     -13.931  15.207  -6.457  1.00 64.83           C  
ANISOU 1796  CD  GLU A 227     8406   7358   8868   1664   -136   -634       C  
ATOM   1797  OE1 GLU A 227     -15.119  14.847  -6.595  1.00 67.04           O  
ANISOU 1797  OE1 GLU A 227     8488   7832   9151   1764   -128   -734       O  
ATOM   1798  OE2 GLU A 227     -13.131  15.302  -7.414  1.00 59.17           O  
ANISOU 1798  OE2 GLU A 227     7757   6605   8118   1637   -208   -502       O  
ATOM   1799  N   PRO A 228     -13.230  15.865  -1.368  1.00 50.28           N  
ANISOU 1799  N   PRO A 228     6929   5087   7087   1373    181   -917       N  
ATOM   1800  CA  PRO A 228     -12.268  15.066  -0.601  1.00 47.13           C  
ANISOU 1800  CA  PRO A 228     6585   4665   6655   1142    226   -917       C  
ATOM   1801  C   PRO A 228     -11.755  13.894  -1.422  1.00 41.87           C  
ANISOU 1801  C   PRO A 228     5827   4122   5960   1016    187   -847       C  
ATOM   1802  O   PRO A 228     -12.486  13.305  -2.222  1.00 39.87           O  
ANISOU 1802  O   PRO A 228     5408   4029   5710   1070    164   -863       O  
ATOM   1803  CB  PRO A 228     -13.079  14.595   0.612  1.00 44.09           C  
ANISOU 1803  CB  PRO A 228     6115   4367   6269   1121    335  -1063       C  
ATOM   1804  CG  PRO A 228     -14.494  14.646   0.159  1.00 44.97           C  
ANISOU 1804  CG  PRO A 228     6044   4633   6408   1298    339  -1137       C  
ATOM   1805  CD  PRO A 228     -14.586  15.797  -0.796  1.00 41.57           C  
ANISOU 1805  CD  PRO A 228     5680   4113   6003   1493    249  -1058       C  
ATOM   1806  N   TRP A 229     -10.482  13.568  -1.225  1.00 37.60           N  
ANISOU 1806  N   TRP A 229     5394   3511   5382    852    178   -776       N  
ATOM   1807  CA  TRP A 229      -9.833  12.453  -1.895  1.00 41.42           C  
ANISOU 1807  CA  TRP A 229     5818   4092   5829    734    148   -712       C  
ATOM   1808  C   TRP A 229      -9.446  11.392  -0.875  1.00 38.75           C  
ANISOU 1808  C   TRP A 229     5482   3789   5454    576    224   -761       C  
ATOM   1809  O   TRP A 229      -9.432  11.641   0.333  1.00 45.59           O  
ANISOU 1809  O   TRP A 229     6419   4591   6313    541    290   -822       O  
ATOM   1810  CB  TRP A 229      -8.595  12.917  -2.670  1.00 38.62           C  
ANISOU 1810  CB  TRP A 229     5575   3652   5446    693     66   -572       C  
ATOM   1811  CG  TRP A 229      -8.929  13.646  -3.935  1.00 43.84           C  
ANISOU 1811  CG  TRP A 229     6220   4312   6125    836    -14   -496       C  
ATOM   1812  CD1 TRP A 229      -9.689  14.774  -4.055  1.00 52.60           C  
ANISOU 1812  CD1 TRP A 229     7365   5344   7274   1007    -28   -507       C  
ATOM   1813  CD2 TRP A 229      -8.514  13.299  -5.261  1.00 34.49           C  
ANISOU 1813  CD2 TRP A 229     4985   3211   4909    836    -89   -395       C  
ATOM   1814  NE1 TRP A 229      -9.774  15.149  -5.375  1.00 50.39           N  
ANISOU 1814  NE1 TRP A 229     7065   5094   6987   1115   -110   -409       N  
ATOM   1815  CE2 TRP A 229      -9.061  14.259  -6.135  1.00 44.40           C  
ANISOU 1815  CE2 TRP A 229     6249   4439   6182   1006   -148   -341       C  
ATOM   1816  CE3 TRP A 229      -7.732  12.271  -5.794  1.00 37.43           C  
ANISOU 1816  CE3 TRP A 229     5312   3679   5231    721   -110   -345       C  
ATOM   1817  CZ2 TRP A 229      -8.853  14.220  -7.512  1.00 40.99           C  
ANISOU 1817  CZ2 TRP A 229     5776   4083   5714   1054   -227   -236       C  
ATOM   1818  CZ3 TRP A 229      -7.527  12.232  -7.160  1.00 38.92           C  
ANISOU 1818  CZ3 TRP A 229     5456   3943   5388    768   -187   -253       C  
ATOM   1819  CH2 TRP A 229      -8.084  13.201  -8.003  1.00 38.25           C  
ANISOU 1819  CH2 TRP A 229     5377   3840   5318    927   -245   -197       C  
ATOM   1820  N   LEU A 230      -9.135  10.199  -1.379  1.00 32.53           N  
ANISOU 1820  N   LEU A 230     4624   3101   4635    490    217   -733       N  
ATOM   1821  CA  LEU A 230      -8.769   9.088  -0.508  1.00 41.12           C  
ANISOU 1821  CA  LEU A 230     5726   4217   5681    354    290   -764       C  
ATOM   1822  C   LEU A 230      -7.542   9.443   0.316  1.00 32.97           C  
ANISOU 1822  C   LEU A 230     4845   3080   4600    273    291   -714       C  
ATOM   1823  O   LEU A 230      -6.488   9.779  -0.233  1.00 33.47           O  
ANISOU 1823  O   LEU A 230     4975   3105   4638    247    221   -616       O  
ATOM   1824  CB  LEU A 230      -8.502   7.828  -1.333  1.00 31.10           C  
ANISOU 1824  CB  LEU A 230     4389   3043   4384    291    271   -729       C  
ATOM   1825  CG  LEU A 230      -9.728   7.126  -1.916  1.00 35.04           C  
ANISOU 1825  CG  LEU A 230     4728   3670   4915    318    291   -810       C  
ATOM   1826  CD1 LEU A 230      -9.306   5.981  -2.828  1.00 40.52           C  
ANISOU 1826  CD1 LEU A 230     5386   4434   5577    254    262   -774       C  
ATOM   1827  CD2 LEU A 230     -10.650   6.634  -0.806  1.00 31.97           C  
ANISOU 1827  CD2 LEU A 230     4293   3316   4538    268    406   -924       C  
ATOM   1828  N   GLY A 231      -7.684   9.372   1.635  1.00 39.77           N  
ANISOU 1828  N   GLY A 231     5753   3915   5442    227    372   -784       N  
ATOM   1829  CA  GLY A 231      -6.584   9.607   2.536  1.00 42.71           C  
ANISOU 1829  CA  GLY A 231     6254   4220   5755    142    378   -755       C  
ATOM   1830  C   GLY A 231      -6.239   8.362   3.327  1.00 35.08           C  
ANISOU 1830  C   GLY A 231     5296   3312   4720     44    444   -762       C  
ATOM   1831  O   GLY A 231      -6.915   7.333   3.235  1.00 38.82           O  
ANISOU 1831  O   GLY A 231     5691   3858   5201     31    497   -795       O  
ATOM   1832  N   PRO A 232      -5.171   8.434   4.129  1.00 37.94           N  
ANISOU 1832  N   PRO A 232     5760   3647   5008    -28    442   -730       N  
ATOM   1833  CA  PRO A 232      -4.299   9.595   4.347  1.00 40.19           C  
ANISOU 1833  CA  PRO A 232     6142   3854   5273    -49    386   -704       C  
ATOM   1834  C   PRO A 232      -3.242   9.750   3.257  1.00 39.79           C  
ANISOU 1834  C   PRO A 232     6098   3811   5208    -73    290   -592       C  
ATOM   1835  O   PRO A 232      -2.801   8.769   2.660  1.00 33.44           O  
ANISOU 1835  O   PRO A 232     5245   3088   4372    -90    271   -530       O  
ATOM   1836  CB  PRO A 232      -3.673   9.284   5.711  1.00 36.28           C  
ANISOU 1836  CB  PRO A 232     5723   3379   4685   -130    434   -728       C  
ATOM   1837  CG  PRO A 232      -3.537   7.786   5.700  1.00 35.85           C  
ANISOU 1837  CG  PRO A 232     5626   3415   4579   -157    470   -690       C  
ATOM   1838  CD  PRO A 232      -4.749   7.277   4.942  1.00 36.23           C  
ANISOU 1838  CD  PRO A 232     5573   3485   4710   -102    501   -722       C  
ATOM   1839  N   ASP A 233      -2.831  10.985   2.977  1.00 34.51           N  
ANISOU 1839  N   ASP A 233     5496   3056   4561    -75    235   -566       N  
ATOM   1840  CA  ASP A 233      -1.731  11.223   2.055  1.00 32.92           C  
ANISOU 1840  CA  ASP A 233     5307   2869   4332   -122    153   -457       C  
ATOM   1841  C   ASP A 233      -0.418  10.737   2.662  1.00 34.71           C  
ANISOU 1841  C   ASP A 233     5562   3174   4452   -232    143   -421       C  
ATOM   1842  O   ASP A 233      -0.188  10.848   3.869  1.00 36.59           O  
ANISOU 1842  O   ASP A 233     5857   3404   4641   -285    180   -479       O  
ATOM   1843  CB  ASP A 233      -1.634  12.712   1.715  1.00 40.18           C  
ANISOU 1843  CB  ASP A 233     6315   3657   5296   -117    109   -439       C  
ATOM   1844  CG  ASP A 233      -0.526  13.015   0.723  1.00 39.03           C  
ANISOU 1844  CG  ASP A 233     6181   3530   5118   -181     34   -320       C  
ATOM   1845  OD1 ASP A 233       0.618  13.263   1.162  1.00 42.08           O  
ANISOU 1845  OD1 ASP A 233     6620   3932   5436   -304     14   -296       O  
ATOM   1846  OD2 ASP A 233      -0.797  13.009  -0.495  1.00 41.46           O  
ANISOU 1846  OD2 ASP A 233     6439   3854   5461   -113     -6   -253       O  
ATOM   1847  N   VAL A 234       0.455  10.203   1.801  1.00 29.37           N  
ANISOU 1847  N   VAL A 234     2854   3583   4722    833     -3   -513       N  
ATOM   1848  CA  VAL A 234       1.702   9.597   2.264  1.00 29.84           C  
ANISOU 1848  CA  VAL A 234     3114   3465   4757    593     58   -359       C  
ATOM   1849  C   VAL A 234       2.565  10.596   3.025  1.00 32.72           C  
ANISOU 1849  C   VAL A 234     3723   3601   5107    653     15   -310       C  
ATOM   1850  O   VAL A 234       3.299  10.215   3.946  1.00 29.60           O  
ANISOU 1850  O   VAL A 234     3448   3129   4671    506     77   -274       O  
ATOM   1851  CB  VAL A 234       2.473   8.985   1.076  1.00 30.56           C  
ANISOU 1851  CB  VAL A 234     3257   3486   4869    490    -16   -207       C  
ATOM   1852  CG1 VAL A 234       1.849   7.661   0.666  1.00 26.81           C  
ANISOU 1852  CG1 VAL A 234     2614   3196   4377    332     59   -247       C  
ATOM   1853  CG2 VAL A 234       2.508   9.953  -0.093  1.00 34.00           C  
ANISOU 1853  CG2 VAL A 234     3764   3829   5325    673   -177   -154       C  
ATOM   1854  N   GLN A 235       2.511  11.878   2.653  1.00 30.45           N  
ANISOU 1854  N   GLN A 235     3559   3183   4828    867   -112   -316       N  
ATOM   1855  CA  GLN A 235       3.231  12.888   3.422  1.00 35.84           C  
ANISOU 1855  CA  GLN A 235     4503   3637   5476    892   -150   -296       C  
ATOM   1856  C   GLN A 235       2.614  13.055   4.803  1.00 34.68           C  
ANISOU 1856  C   GLN A 235     4326   3565   5284    964    -44   -449       C  
ATOM   1857  O   GLN A 235       3.319  13.036   5.819  1.00 35.44           O  
ANISOU 1857  O   GLN A 235     4568   3562   5337    837      1   -432       O  
ATOM   1858  CB  GLN A 235       3.240  14.225   2.678  1.00 33.48           C  
ANISOU 1858  CB  GLN A 235     4443   3126   5152   1090   -310   -268       C  
ATOM   1859  CG  GLN A 235       3.850  14.179   1.292  1.00 36.72           C  
ANISOU 1859  CG  GLN A 235     4949   3442   5561    994   -392   -119       C  
ATOM   1860  CD  GLN A 235       3.465  15.387   0.461  1.00 52.55           C  
ANISOU 1860  CD  GLN A 235     7235   5243   7487   1235   -559   -110       C  
ATOM   1861  OE1 GLN A 235       4.173  16.395   0.444  1.00 51.99           O  
ANISOU 1861  OE1 GLN A 235     7533   4882   7339   1177   -617    -42       O  
ATOM   1862  NE2 GLN A 235       2.333  15.296  -0.229  1.00 45.75           N  
ANISOU 1862  NE2 GLN A 235     6232   4528   6624   1502   -652   -191       N  
ATOM   1863  N   ASP A 236       1.289  13.215   4.857  1.00 34.05           N  
ANISOU 1863  N   ASP A 236     4045   3692   5202   1173     -5   -625       N  
ATOM   1864  CA  ASP A 236       0.617  13.377   6.140  1.00 35.17           C  
ANISOU 1864  CA  ASP A 236     4128   3955   5282   1238    135   -807       C  
ATOM   1865  C   ASP A 236       0.740  12.115   6.986  1.00 37.76           C  
ANISOU 1865  C   ASP A 236     4392   4404   5552    919    339   -798       C  
ATOM   1866  O   ASP A 236       0.897  12.191   8.211  1.00 37.70           O  
ANISOU 1866  O   ASP A 236     4525   4348   5450    856    442   -848       O  
ATOM   1867  CB  ASP A 236      -0.851  13.738   5.916  1.00 36.22           C  
ANISOU 1867  CB  ASP A 236     3971   4366   5424   1536    142  -1047       C  
ATOM   1868  CG  ASP A 236      -1.032  14.823   4.865  1.00 49.45           C  
ANISOU 1868  CG  ASP A 236     5765   5901   7124   1895   -113  -1044       C  
ATOM   1869  OD1 ASP A 236      -2.182  15.058   4.431  1.00 46.45           O  
ANISOU 1869  OD1 ASP A 236     5128   5764   6756   2198   -180  -1244       O  
ATOM   1870  OD2 ASP A 236      -0.017  15.423   4.451  1.00 47.71           O  
ANISOU 1870  OD2 ASP A 236     5905   5331   6890   1864   -252   -855       O  
ATOM   1871  N   LEU A 237       0.677  10.944   6.349  1.00 31.26           N  
ANISOU 1871  N   LEU A 237     3419   3706   4753    717    388   -734       N  
ATOM   1872  CA  LEU A 237       0.831   9.693   7.086  1.00 30.79           C  
ANISOU 1872  CA  LEU A 237     3414   3691   4594    411    558   -709       C  
ATOM   1873  C   LEU A 237       2.226   9.579   7.689  1.00 30.67           C  
ANISOU 1873  C   LEU A 237     3723   3403   4527    317    481   -555       C  
ATOM   1874  O   LEU A 237       2.387   9.092   8.815  1.00 31.97           O  
ANISOU 1874  O   LEU A 237     4066   3527   4556    180    586   -572       O  
ATOM   1875  CB  LEU A 237       0.543   8.506   6.166  1.00 31.76           C  
ANISOU 1875  CB  LEU A 237     3381   3947   4738    227    590   -669       C  
ATOM   1876  CG  LEU A 237       0.682   7.107   6.768  1.00 30.16           C  
ANISOU 1876  CG  LEU A 237     3332   3731   4396   -101    746   -630       C  
ATOM   1877  CD1 LEU A 237      -0.301   6.912   7.913  1.00 32.80           C  
ANISOU 1877  CD1 LEU A 237     3627   4247   4589   -258   1003   -812       C  
ATOM   1878  CD2 LEU A 237       0.476   6.047   5.692  1.00 35.43           C  
ANISOU 1878  CD2 LEU A 237     3898   4478   5085   -259    737   -585       C  
ATOM   1879  N   THR A 238       3.247  10.032   6.957  1.00 29.46           N  
ANISOU 1879  N   THR A 238     3653   3080   4461    383    296   -423       N  
ATOM   1880  CA  THR A 238       4.609   9.974   7.476  1.00 28.53           C  
ANISOU 1880  CA  THR A 238     3758   2774   4307    305    200   -326       C  
ATOM   1881  C   THR A 238       4.762  10.830   8.726  1.00 38.59           C  
ANISOU 1881  C   THR A 238     5217   3941   5504    364    201   -401       C  
ATOM   1882  O   THR A 238       5.432  10.426   9.684  1.00 33.32           O  
ANISOU 1882  O   THR A 238     4735   3193   4733    277    186   -389       O  
ATOM   1883  CB  THR A 238       5.599  10.419   6.403  1.00 31.91           C  
ANISOU 1883  CB  THR A 238     4182   3104   4838    322     43   -218       C  
ATOM   1884  OG1 THR A 238       5.356   9.684   5.197  1.00 30.35           O  
ANISOU 1884  OG1 THR A 238     3828   3008   4695    290     49   -161       O  
ATOM   1885  CG2 THR A 238       7.030  10.176   6.871  1.00 32.85           C  
ANISOU 1885  CG2 THR A 238     4428   3126   4927    226    -56   -168       C  
ATOM   1886  N   ARG A 239       4.148  12.017   8.737  1.00 36.20           N  
ANISOU 1886  N   ARG A 239     4904   3621   5231    541    194   -490       N  
ATOM   1887  CA  ARG A 239       4.209  12.873   9.918  1.00 38.79           C  
ANISOU 1887  CA  ARG A 239     5434   3836   5470    614    199   -581       C  
ATOM   1888  C   ARG A 239       3.506  12.221  11.101  1.00 37.87           C  
ANISOU 1888  C   ARG A 239     5336   3846   5207    545    397   -691       C  
ATOM   1889  O   ARG A 239       4.031  12.207  12.221  1.00 35.54           O  
ANISOU 1889  O   ARG A 239     5278   3440   4784    479    397   -702       O  
ATOM   1890  CB  ARG A 239       3.584  14.238   9.623  1.00 35.96           C  
ANISOU 1890  CB  ARG A 239     5102   3415   5147    870    143   -674       C  
ATOM   1891  CG  ARG A 239       4.171  14.975   8.433  1.00 45.54           C  
ANISOU 1891  CG  ARG A 239     6399   4457   6447    912    -34   -563       C  
ATOM   1892  CD  ARG A 239       3.561  16.367   8.314  1.00 49.07           C  
ANISOU 1892  CD  ARG A 239     7015   4763   6867   1202   -119   -661       C  
ATOM   1893  NE  ARG A 239       4.233  17.179   7.307  1.00 43.72           N  
ANISOU 1893  NE  ARG A 239     6566   3838   6209   1186   -282   -543       N  
ATOM   1894  CZ  ARG A 239       5.382  17.812   7.501  1.00 52.22           C  
ANISOU 1894  CZ  ARG A 239     7926   4667   7247    992   -362   -472       C  
ATOM   1895  NH1 ARG A 239       6.018  17.752   8.660  1.00 50.64           N  
ANISOU 1895  NH1 ARG A 239     7803   4436   7002    844   -336   -510       N  
ATOM   1896  NH2 ARG A 239       5.905  18.526   6.508  1.00 50.12           N  
ANISOU 1896  NH2 ARG A 239     7888   4187   6967    920   -469   -373       N  
ATOM   1897  N   GLU A 240       2.305  11.685  10.870  1.00 33.89           N  
ANISOU 1897  N   GLU A 240     4592   3587   4698    536    572   -789       N  
ATOM   1898  CA  GLU A 240       1.540  11.082  11.956  1.00 39.84           C  
ANISOU 1898  CA  GLU A 240     5363   4491   5282    400    819   -918       C  
ATOM   1899  C   GLU A 240       2.251   9.857  12.519  1.00 44.62           C  
ANISOU 1899  C   GLU A 240     6226   4986   5743    134    848   -796       C  
ATOM   1900  O   GLU A 240       2.264   9.643  13.737  1.00 45.64           O  
ANISOU 1900  O   GLU A 240     6609   5059   5671     34    959   -842       O  
ATOM   1901  CB  GLU A 240       0.139  10.717  11.465  1.00 39.18           C  
ANISOU 1901  CB  GLU A 240     4909   4748   5230    384   1006  -1078       C  
ATOM   1902  CG  GLU A 240      -0.818  10.281  12.564  1.00 61.51           C  
ANISOU 1902  CG  GLU A 240     7703   7798   7870    211   1320  -1270       C  
ATOM   1903  CD  GLU A 240      -1.856   9.286  12.077  1.00 71.25           C  
ANISOU 1903  CD  GLU A 240     8620   9360   9093    -27   1528  -1377       C  
ATOM   1904  OE1 GLU A 240      -2.565   9.594  11.095  1.00 73.87           O  
ANISOU 1904  OE1 GLU A 240     8565   9921   9580    141   1470  -1485       O  
ATOM   1905  OE2 GLU A 240      -1.966   8.196  12.678  1.00 79.20           O  
ANISOU 1905  OE2 GLU A 240     9798  10384   9912   -394   1738  -1363       O  
ATOM   1906  N   LEU A 241       2.861   9.048  11.650  1.00 37.11           N  
ANISOU 1906  N   LEU A 241     5255   3982   4861     46    735   -647       N  
ATOM   1907  CA  LEU A 241       3.521   7.836  12.123  1.00 39.54           C  
ANISOU 1907  CA  LEU A 241     5853   4162   5010   -137    722   -547       C  
ATOM   1908  C   LEU A 241       4.793   8.152  12.898  1.00 38.75           C  
ANISOU 1908  C   LEU A 241     6043   3839   4840    -54    520   -488       C  
ATOM   1909  O   LEU A 241       5.127   7.439  13.852  1.00 34.30           O  
ANISOU 1909  O   LEU A 241     5816   3157   4058   -143    523   -470       O  
ATOM   1910  CB  LEU A 241       3.826   6.907  10.949  1.00 33.37           C  
ANISOU 1910  CB  LEU A 241     4975   3388   4314   -202    641   -433       C  
ATOM   1911  CG  LEU A 241       2.662   6.014  10.512  1.00 43.46           C  
ANISOU 1911  CG  LEU A 241     6112   4852   5550   -408    854   -490       C  
ATOM   1912  CD1 LEU A 241       2.995   5.284   9.222  1.00 36.12           C  
ANISOU 1912  CD1 LEU A 241     5084   3915   4725   -428    742   -385       C  
ATOM   1913  CD2 LEU A 241       2.291   5.031  11.613  1.00 49.71           C  
ANISOU 1913  CD2 LEU A 241     7240   5592   6058   -677   1054   -522       C  
ATOM   1914  N   TYR A 242       5.514   9.208  12.513  1.00 38.02           N  
ANISOU 1914  N   TYR A 242     5856   3684   4905    100    334   -470       N  
ATOM   1915  CA  TYR A 242       6.688   9.597  13.286  1.00 41.72           C  
ANISOU 1915  CA  TYR A 242     6548   3992   5311    148    139   -461       C  
ATOM   1916  C   TYR A 242       6.288  10.219  14.617  1.00 40.85           C  
ANISOU 1916  C   TYR A 242     6660   3824   5038    168    226   -570       C  
ATOM   1917  O   TYR A 242       6.927   9.963  15.644  1.00 45.54           O  
ANISOU 1917  O   TYR A 242     7551   4299   5454    151    132   -577       O  
ATOM   1918  CB  TYR A 242       7.565  10.562  12.492  1.00 37.68           C  
ANISOU 1918  CB  TYR A 242     5885   3441   4990    217    -49   -432       C  
ATOM   1919  CG  TYR A 242       8.845  10.911  13.215  1.00 36.66           C  
ANISOU 1919  CG  TYR A 242     5917   3204   4806    218   -262   -457       C  
ATOM   1920  CD1 TYR A 242       9.964  10.099  13.108  1.00 43.96           C  
ANISOU 1920  CD1 TYR A 242     6838   4148   5716    213   -441   -426       C  
ATOM   1921  CD2 TYR A 242       8.931  12.040  14.020  1.00 48.59           C  
ANISOU 1921  CD2 TYR A 242     7580   4612   6270    244   -301   -542       C  
ATOM   1922  CE1 TYR A 242      11.136  10.405  13.772  1.00 45.39           C  
ANISOU 1922  CE1 TYR A 242     7104   4292   5848    229   -663   -494       C  
ATOM   1923  CE2 TYR A 242      10.100  12.354  14.688  1.00 45.32           C  
ANISOU 1923  CE2 TYR A 242     7293   4126   5800    217   -513   -591       C  
ATOM   1924  CZ  TYR A 242      11.198  11.531  14.560  1.00 46.35           C  
ANISOU 1924  CZ  TYR A 242     7360   4322   5929    207   -698   -575       C  
ATOM   1925  OH  TYR A 242      12.366  11.833  15.220  1.00 59.56           O  
ANISOU 1925  OH  TYR A 242     9097   5984   7549    195   -935   -667       O  
ATOM   1926  N   GLY A 243       5.239  11.043  14.620  1.00 34.88           N  
ANISOU 1926  N   GLY A 243     5775   3156   4321    240    388   -676       N  
ATOM   1927  CA  GLY A 243       4.790  11.646  15.862  1.00 40.98           C  
ANISOU 1927  CA  GLY A 243     6749   3895   4926    281    498   -807       C  
ATOM   1928  C   GLY A 243       4.298  10.631  16.874  1.00 44.55           C  
ANISOU 1928  C   GLY A 243     7428   4386   5114    111    704   -842       C  
ATOM   1929  O   GLY A 243       4.420  10.845  18.083  1.00 53.51           O  
ANISOU 1929  O   GLY A 243     8871   5421   6040    102    731   -906       O  
ATOM   1930  N   ARG A 244       3.751   9.510  16.402  1.00 44.13           N  
ANISOU 1930  N   ARG A 244     7279   4454   5035    -55    856   -801       N  
ATOM   1931  CA  ARG A 244       3.203   8.504  17.302  1.00 47.50           C  
ANISOU 1931  CA  ARG A 244     7983   4895   5169   -294   1092   -832       C  
ATOM   1932  C   ARG A 244       4.201   7.397  17.628  1.00 44.52           C  
ANISOU 1932  C   ARG A 244     8020   4283   4612   -380    917   -682       C  
ATOM   1933  O   ARG A 244       4.227   6.905  18.761  1.00 50.67           O  
ANISOU 1933  O   ARG A 244     9245   4929   5076   -498    990   -691       O  
ATOM   1934  CB  ARG A 244       1.935   7.894  16.698  1.00 44.20           C  
ANISOU 1934  CB  ARG A 244     7272   4746   4777   -484   1384   -910       C  
ATOM   1935  CG  ARG A 244       1.189   6.974  17.650  1.00 62.37           C  
ANISOU 1935  CG  ARG A 244     9856   7096   6746   -820   1711   -982       C  
ATOM   1936  CD  ARG A 244       0.141   6.146  16.925  1.00 67.01           C  
ANISOU 1936  CD  ARG A 244    10167   7939   7355  -1095   1962  -1045       C  
ATOM   1937  NE  ARG A 244      -0.647   6.945  15.993  1.00 82.68           N  
ANISOU 1937  NE  ARG A 244    11544  10242   9628   -917   1992  -1189       N  
ATOM   1938  CZ  ARG A 244      -1.921   7.264  16.175  1.00 95.82           C  
ANISOU 1938  CZ  ARG A 244    12861  12272  11275   -984   2288  -1444       C  
ATOM   1939  NH1 ARG A 244      -2.587   6.871  17.249  1.00 84.10           N  
ANISOU 1939  NH1 ARG A 244    11549  10905   9499  -1286   2636  -1588       N  
ATOM   1940  NH2 ARG A 244      -2.544   7.999  15.257  1.00 89.83           N  
ANISOU 1940  NH2 ARG A 244    11575  11780  10776   -733   2230  -1577       N  
ATOM   1941  N   GLU A 245       5.032   6.996  16.664  1.00 41.15           N  
ANISOU 1941  N   GLU A 245     7484   3798   4352   -298    678   -559       N  
ATOM   1942  CA  GLU A 245       5.911   5.849  16.843  1.00 42.99           C  
ANISOU 1942  CA  GLU A 245     8083   3836   4415   -314    492   -448       C  
ATOM   1943  C   GLU A 245       7.393   6.159  16.701  1.00 45.03           C  
ANISOU 1943  C   GLU A 245     8333   3993   4782    -75    108   -406       C  
ATOM   1944  O   GLU A 245       8.213   5.299  17.045  1.00 42.09           O  
ANISOU 1944  O   GLU A 245     8288   3466   4238      0   -100   -357       O  
ATOM   1945  CB  GLU A 245       5.543   4.736  15.850  1.00 38.23           C  
ANISOU 1945  CB  GLU A 245     7402   3276   3848   -451    573   -374       C  
ATOM   1946  CG  GLU A 245       4.070   4.374  15.851  1.00 40.39           C  
ANISOU 1946  CG  GLU A 245     7599   3714   4032   -747    957   -450       C  
ATOM   1947  CD  GLU A 245       3.625   3.741  17.154  1.00 53.38           C  
ANISOU 1947  CD  GLU A 245     9768   5236   5280   -994   1169   -483       C  
ATOM   1948  OE1 GLU A 245       4.486   3.216  17.890  1.00 58.69           O  
ANISOU 1948  OE1 GLU A 245    10962   5628   5710   -927    975   -402       O  
ATOM   1949  OE2 GLU A 245       2.409   3.768  17.441  1.00 61.63           O  
ANISOU 1949  OE2 GLU A 245    10705   6477   6233  -1253   1529   -608       O  
ATOM   1950  N   LYS A 246       7.761   7.341  16.204  1.00 41.51           N  
ANISOU 1950  N   LYS A 246     7541   3637   4594     43      4   -442       N  
ATOM   1951  CA  LYS A 246       9.163   7.745  16.081  1.00 45.30           C  
ANISOU 1951  CA  LYS A 246     7952   4081   5178    195   -324   -445       C  
ATOM   1952  C   LYS A 246       9.956   6.743  15.242  1.00 40.10           C  
ANISOU 1952  C   LYS A 246     7217   3443   4578    267   -499   -379       C  
ATOM   1953  O   LYS A 246      11.037   6.292  15.626  1.00 53.24           O  
ANISOU 1953  O   LYS A 246     9035   5050   6143    408   -769   -404       O  
ATOM   1954  CB  LYS A 246       9.800   7.937  17.460  1.00 37.59           C  
ANISOU 1954  CB  LYS A 246     7338   2970   3976    264   -496   -512       C  
ATOM   1955  CG  LYS A 246       9.202   9.082  18.259  1.00 52.60           C  
ANISOU 1955  CG  LYS A 246     9308   4847   5830    227   -358   -601       C  
ATOM   1956  CD  LYS A 246       9.580  10.423  17.650  1.00 45.56           C  
ANISOU 1956  CD  LYS A 246     8100   4011   5199    264   -446   -647       C  
ATOM   1957  CE  LYS A 246       8.815  11.563  18.299  1.00 51.79           C  
ANISOU 1957  CE  LYS A 246     8978   4758   5944    268   -291   -744       C  
ATOM   1958  NZ  LYS A 246       7.341  11.459  18.102  1.00 48.00           N  
ANISOU 1958  NZ  LYS A 246     8400   4381   5456    238     43   -764       N  
ATOM   1959  N   TYR A 247       9.404   6.393  14.083  1.00 42.69           N  
ANISOU 1959  N   TYR A 247     7299   3866   5054    200   -359   -317       N  
ATOM   1960  CA  TYR A 247      10.054   5.434  13.201  1.00 39.76           C  
ANISOU 1960  CA  TYR A 247     6858   3517   4732    276   -494   -266       C  
ATOM   1961  C   TYR A 247      11.350   6.011  12.643  1.00 42.49           C  
ANISOU 1961  C   TYR A 247     6909   3972   5264    401   -731   -314       C  
ATOM   1962  O   TYR A 247      11.432   7.201  12.323  1.00 38.19           O  
ANISOU 1962  O   TYR A 247     6115   3505   4892    344   -706   -344       O  
ATOM   1963  CB  TYR A 247       9.116   5.046  12.059  1.00 35.75           C  
ANISOU 1963  CB  TYR A 247     6146   3097   4340    155   -285   -203       C  
ATOM   1964  CG  TYR A 247       7.999   4.108  12.462  1.00 37.06           C  
ANISOU 1964  CG  TYR A 247     6591   3192   4296    -24    -62   -179       C  
ATOM   1965  CD1 TYR A 247       6.675   4.417  12.180  1.00 39.68           C  
ANISOU 1965  CD1 TYR A 247     6728   3658   4690   -197    215   -209       C  
ATOM   1966  CD2 TYR A 247       8.268   2.910  13.112  1.00 52.91           C  
ANISOU 1966  CD2 TYR A 247     9073   5006   6024    -27   -132   -147       C  
ATOM   1967  CE1 TYR A 247       5.648   3.564  12.540  1.00 42.27           C  
ANISOU 1967  CE1 TYR A 247     7264   3975   4819   -436    453   -223       C  
ATOM   1968  CE2 TYR A 247       7.244   2.047  13.477  1.00 47.05           C  
ANISOU 1968  CE2 TYR A 247     8645   4179   5052   -277    106   -128       C  
ATOM   1969  CZ  TYR A 247       5.937   2.382  13.187  1.00 43.89           C  
ANISOU 1969  CZ  TYR A 247     7982   3962   4733   -515    418   -174       C  
ATOM   1970  OH  TYR A 247       4.913   1.535  13.546  1.00 48.48           O  
ANISOU 1970  OH  TYR A 247     8827   4514   5081   -835    687   -191       O  
ATOM   1971  N   LYS A 248      12.366   5.155  12.525  1.00 40.70           N  
ANISOU 1971  N   LYS A 248     6730   3755   4980    567   -960   -343       N  
ATOM   1972  CA  LYS A 248      13.678   5.567  12.041  1.00 41.63           C  
ANISOU 1972  CA  LYS A 248     6520   4047   5250    671  -1176   -442       C  
ATOM   1973  C   LYS A 248      13.867   5.342  10.547  1.00 42.99           C  
ANISOU 1973  C   LYS A 248     6353   4372   5610    654  -1114   -413       C  
ATOM   1974  O   LYS A 248      14.752   5.963   9.947  1.00 41.98           O  
ANISOU 1974  O   LYS A 248     5883   4429   5638    631  -1187   -495       O  
ATOM   1975  CB  LYS A 248      14.781   4.818  12.797  1.00 33.54           C  
ANISOU 1975  CB  LYS A 248     5682   3011   4049    931  -1502   -552       C  
ATOM   1976  CG  LYS A 248      14.836   5.115  14.286  1.00 48.10           C  
ANISOU 1976  CG  LYS A 248     7871   4718   5687    970  -1624   -604       C  
ATOM   1977  CD  LYS A 248      16.180   4.703  14.873  1.00 55.57           C  
ANISOU 1977  CD  LYS A 248     8864   5736   6515   1264  -2024   -768       C  
ATOM   1978  CE  LYS A 248      16.026   4.123  16.273  1.00 58.70           C  
ANISOU 1978  CE  LYS A 248     9872   5875   6558   1407  -2173   -761       C  
ATOM   1979  NZ  LYS A 248      16.235   2.644  16.297  1.00 76.24           N  
ANISOU 1979  NZ  LYS A 248    12485   7940   8544   1685  -2351   -740       N  
ATOM   1980  N   HIS A 249      13.070   4.470   9.936  1.00 33.41           N  
ANISOU 1980  N   HIS A 249     5239   3090   4363    631   -972   -313       N  
ATOM   1981  CA  HIS A 249      13.195   4.164   8.519  1.00 35.01           C  
ANISOU 1981  CA  HIS A 249     5174   3418   4710    625   -916   -286       C  
ATOM   1982  C   HIS A 249      11.806   4.085   7.909  1.00 37.02           C  
ANISOU 1982  C   HIS A 249     5448   3617   4999    453   -665   -169       C  
ATOM   1983  O   HIS A 249      10.923   3.421   8.459  1.00 41.52           O  
ANISOU 1983  O   HIS A 249     6309   4053   5415    392   -567   -124       O  
ATOM   1984  CB  HIS A 249      13.941   2.842   8.293  1.00 34.15           C  
ANISOU 1984  CB  HIS A 249     5177   3308   4490    862  -1096   -336       C  
ATOM   1985  CG  HIS A 249      15.351   2.845   8.797  1.00 38.45           C  
ANISOU 1985  CG  HIS A 249     5626   3979   5003   1096  -1385   -503       C  
ATOM   1986  ND1 HIS A 249      16.429   3.140   7.991  1.00 38.42           N  
ANISOU 1986  ND1 HIS A 249     5187   4256   5154   1156  -1465   -635       N  
ATOM   1987  CD2 HIS A 249      15.861   2.576  10.022  1.00 44.60           C  
ANISOU 1987  CD2 HIS A 249     6675   4672   5599   1287  -1620   -587       C  
ATOM   1988  CE1 HIS A 249      17.542   3.059   8.699  1.00 39.03           C  
ANISOU 1988  CE1 HIS A 249     5208   4456   5166   1377  -1742   -817       C  
ATOM   1989  NE2 HIS A 249      17.225   2.718   9.934  1.00 46.42           N  
ANISOU 1989  NE2 HIS A 249     6586   5158   5895   1484  -1864   -785       N  
ATOM   1990  N   PHE A 250      11.618   4.758   6.778  1.00 36.76           N  
ANISOU 1990  N   PHE A 250     5118   3700   5148    361   -563   -138       N  
ATOM   1991  CA  PHE A 250      10.368   4.714   6.029  1.00 34.86           C  
ANISOU 1991  CA  PHE A 250     4832   3459   4956    242   -375    -60       C  
ATOM   1992  C   PHE A 250      10.648   4.103   4.665  1.00 35.79           C  
ANISOU 1992  C   PHE A 250     4804   3659   5137    267   -381    -32       C  
ATOM   1993  O   PHE A 250      11.463   4.632   3.901  1.00 36.51           O  
ANISOU 1993  O   PHE A 250     4676   3861   5336    281   -424    -54       O  
ATOM   1994  CB  PHE A 250       9.762   6.113   5.884  1.00 37.85           C  
ANISOU 1994  CB  PHE A 250     5064   3864   5452    161   -280    -52       C  
ATOM   1995  CG  PHE A 250       9.144   6.640   7.147  1.00 32.02           C  
ANISOU 1995  CG  PHE A 250     4481   3050   4636    142   -224    -90       C  
ATOM   1996  CD1 PHE A 250       9.930   7.224   8.128  1.00 31.79           C  
ANISOU 1996  CD1 PHE A 250     4548   2966   4565    177   -338   -147       C  
ATOM   1997  CD2 PHE A 250       7.779   6.552   7.354  1.00 26.85           C  
ANISOU 1997  CD2 PHE A 250     3854   2409   3937     79    -54    -99       C  
ATOM   1998  CE1 PHE A 250       9.365   7.707   9.292  1.00 31.83           C  
ANISOU 1998  CE1 PHE A 250     4725   2894   4475    166   -279   -190       C  
ATOM   1999  CE2 PHE A 250       7.208   7.032   8.517  1.00 28.84           C  
ANISOU 1999  CE2 PHE A 250     4234   2624   4100     64     28   -162       C  
ATOM   2000  CZ  PHE A 250       8.001   7.611   9.487  1.00 32.25           C  
ANISOU 2000  CZ  PHE A 250     4812   2963   4479    115    -84   -197       C  
ATOM   2001  N   ILE A 251       9.991   2.985   4.367  1.00 34.23           N  
ANISOU 2001  N   ILE A 251     4751   3405   4850    242   -323      4       N  
ATOM   2002  CA  ILE A 251      10.112   2.318   3.074  1.00 34.94           C  
ANISOU 2002  CA  ILE A 251     4753   3551   4973    263   -321     26       C  
ATOM   2003  C   ILE A 251       8.818   2.550   2.307  1.00 35.25           C  
ANISOU 2003  C   ILE A 251     4685   3636   5075    112   -172     74       C  
ATOM   2004  O   ILE A 251       7.747   2.098   2.730  1.00 33.59           O  
ANISOU 2004  O   ILE A 251     4598   3383   4782    -12    -70     74       O  
ATOM   2005  CB  ILE A 251      10.404   0.818   3.229  1.00 34.14           C  
ANISOU 2005  CB  ILE A 251     4947   3328   4697    364   -405     10       C  
ATOM   2006  CG1 ILE A 251      11.674   0.601   4.052  1.00 32.35           C  
ANISOU 2006  CG1 ILE A 251     4829   3074   4390    593   -610    -72       C  
ATOM   2007  CG2 ILE A 251      10.542   0.159   1.864  1.00 26.35           C  
ANISOU 2007  CG2 ILE A 251     3881   2394   3736    401   -403     17       C  
ATOM   2008  CD1 ILE A 251      11.896  -0.843   4.449  1.00 31.04           C  
ANISOU 2008  CD1 ILE A 251     5088   2714   3993    751   -736    -91       C  
ATOM   2009  N   TYR A 252       8.914   3.254   1.183  1.00 25.50           N  
ANISOU 2009  N   TYR A 252     3226   2501   3964    112   -161     98       N  
ATOM   2010  CA  TYR A 252       7.753   3.580   0.365  1.00 35.34           C  
ANISOU 2010  CA  TYR A 252     4360   3806   5263     33    -79    125       C  
ATOM   2011  C   TYR A 252       7.700   2.647  -0.838  1.00 27.67           C  
ANISOU 2011  C   TYR A 252     3387   2864   4262     20    -83    144       C  
ATOM   2012  O   TYR A 252       8.649   2.592  -1.627  1.00 31.55           O  
ANISOU 2012  O   TYR A 252     3829   3387   4771     87   -129    154       O  
ATOM   2013  CB  TYR A 252       7.797   5.038  -0.093  1.00 31.75           C  
ANISOU 2013  CB  TYR A 252     3769   3384   4912     59    -89    146       C  
ATOM   2014  CG  TYR A 252       7.810   6.038   1.039  1.00 36.56           C  
ANISOU 2014  CG  TYR A 252     4413   3938   5540     76    -92    116       C  
ATOM   2015  CD1 TYR A 252       9.001   6.413   1.645  1.00 30.99           C  
ANISOU 2015  CD1 TYR A 252     3740   3197   4836     84   -156     96       C  
ATOM   2016  CD2 TYR A 252       6.631   6.603   1.505  1.00 33.57           C  
ANISOU 2016  CD2 TYR A 252     4015   3570   5167     92    -37     77       C  
ATOM   2017  CE1 TYR A 252       9.020   7.326   2.679  1.00 30.01           C  
ANISOU 2017  CE1 TYR A 252     3680   3008   4714     88   -169     62       C  
ATOM   2018  CE2 TYR A 252       6.639   7.515   2.541  1.00 39.55           C  
ANISOU 2018  CE2 TYR A 252     4837   4267   5925    129    -37     36       C  
ATOM   2019  CZ  TYR A 252       7.836   7.874   3.125  1.00 40.35           C  
ANISOU 2019  CZ  TYR A 252     5020   4290   6019    115   -105     40       C  
ATOM   2020  OH  TYR A 252       7.848   8.786   4.157  1.00 37.04           O  
ANISOU 2020  OH  TYR A 252     4695   3795   5585    139   -116     -7       O  
ATOM   2021  N   THR A 253       6.595   1.914  -0.973  1.00 27.31           N  
ANISOU 2021  N   THR A 253     3390   2828   4159    -91    -23    128       N  
ATOM   2022  CA  THR A 253       6.332   1.085  -2.149  1.00 33.95           C  
ANISOU 2022  CA  THR A 253     4242   3694   4963   -133    -30    135       C  
ATOM   2023  C   THR A 253       4.987   1.506  -2.726  1.00 35.14           C  
ANISOU 2023  C   THR A 253     4214   3976   5163   -218      6    102       C  
ATOM   2024  O   THR A 253       3.931   1.009  -2.300  1.00 34.07           O  
ANISOU 2024  O   THR A 253     4074   3896   4977   -378     82     33       O  
ATOM   2025  CB  THR A 253       6.348  -0.407  -1.817  1.00 29.43           C  
ANISOU 2025  CB  THR A 253     3952   2995   4233   -208    -24    116       C  
ATOM   2026  OG1 THR A 253       5.349  -0.703  -0.831  1.00 33.91           O  
ANISOU 2026  OG1 THR A 253     4624   3539   4721   -402     79     76       O  
ATOM   2027  CG2 THR A 253       7.714  -0.820  -1.298  1.00 25.66           C  
ANISOU 2027  CG2 THR A 253     3653   2403   3693    -27   -119    116       C  
ATOM   2028  N   PRO A 254       4.975   2.431  -3.682  1.00 33.20           N  
ANISOU 2028  N   PRO A 254     3825   3795   4994   -120    -51    131       N  
ATOM   2029  CA  PRO A 254       3.718   2.768  -4.358  1.00 31.36           C  
ANISOU 2029  CA  PRO A 254     3430   3698   4787   -127    -79     76       C  
ATOM   2030  C   PRO A 254       3.320   1.673  -5.331  1.00 30.70           C  
ANISOU 2030  C   PRO A 254     3373   3659   4633   -231    -98     52       C  
ATOM   2031  O   PRO A 254       3.498   1.809  -6.546  1.00 34.62           O  
ANISOU 2031  O   PRO A 254     3873   4164   5117   -159   -177     91       O  
ATOM   2032  CB  PRO A 254       4.041   4.087  -5.070  1.00 31.47           C  
ANISOU 2032  CB  PRO A 254     3417   3688   4851     38   -166    136       C  
ATOM   2033  CG  PRO A 254       5.519   4.048  -5.288  1.00 37.12           C  
ANISOU 2033  CG  PRO A 254     4257   4295   5551     41   -151    221       C  
ATOM   2034  CD  PRO A 254       6.117   3.218  -4.180  1.00 34.96           C  
ANISOU 2034  CD  PRO A 254     4053   3973   5257    -12    -96    199       C  
ATOM   2035  N   VAL A 255       2.781   0.576  -4.795  1.00 33.40           N  
ANISOU 2035  N   VAL A 255     3782   4009   4899   -430    -20    -15       N  
ATOM   2036  CA  VAL A 255       2.475  -0.606  -5.587  1.00 31.54           C  
ANISOU 2036  CA  VAL A 255     3648   3768   4566   -578    -32    -46       C  
ATOM   2037  C   VAL A 255       1.395  -0.359  -6.627  1.00 39.67           C  
ANISOU 2037  C   VAL A 255     4451   4999   5623   -597   -111   -130       C  
ATOM   2038  O   VAL A 255       1.213  -1.187  -7.524  1.00 37.13           O  
ANISOU 2038  O   VAL A 255     4208   4676   5223   -695   -155   -154       O  
ATOM   2039  CB  VAL A 255       2.062  -1.773  -4.663  1.00 29.46           C  
ANISOU 2039  CB  VAL A 255     3583   3432   4177   -850     86   -105       C  
ATOM   2040  CG1 VAL A 255       3.107  -1.986  -3.579  1.00 30.94           C  
ANISOU 2040  CG1 VAL A 255     4039   3408   4308   -775    116    -31       C  
ATOM   2041  CG2 VAL A 255       0.695  -1.506  -4.052  1.00 29.62           C  
ANISOU 2041  CG2 VAL A 255     3359   3677   4219  -1051    190   -247       C  
ATOM   2042  N   GLY A 256       0.664   0.755  -6.528  1.00 35.40           N  
ANISOU 2042  N   GLY A 256     3646   4628   5175   -476   -156   -196       N  
ATOM   2043  CA  GLY A 256      -0.305   1.088  -7.557  1.00 34.01           C  
ANISOU 2043  CA  GLY A 256     3256   4652   5012   -404   -294   -295       C  
ATOM   2044  C   GLY A 256       0.322   1.456  -8.883  1.00 30.17           C  
ANISOU 2044  C   GLY A 256     2907   4062   4494   -217   -438   -181       C  
ATOM   2045  O   GLY A 256      -0.369   1.452  -9.906  1.00 35.54           O  
ANISOU 2045  O   GLY A 256     3501   4867   5136   -170   -580   -250       O  
ATOM   2046  N   PHE A 257       1.614   1.769  -8.883  1.00 26.19           N  
ANISOU 2046  N   PHE A 257     2610   3354   3987   -127   -400    -27       N  
ATOM   2047  CA  PHE A 257       2.368   2.101 -10.080  1.00 39.04           C  
ANISOU 2047  CA  PHE A 257     4400   4882   5553    -11   -472     79       C  
ATOM   2048  C   PHE A 257       3.351   0.983 -10.402  1.00 37.26           C  
ANISOU 2048  C   PHE A 257     4357   4549   5250   -109   -390    128       C  
ATOM   2049  O   PHE A 257       3.734   0.192  -9.536  1.00 34.43           O  
ANISOU 2049  O   PHE A 257     4059   4129   4894   -202   -297    114       O  
ATOM   2050  CB  PHE A 257       3.125   3.422  -9.902  1.00 36.62           C  
ANISOU 2050  CB  PHE A 257     4172   4462   5280    133   -468    180       C  
ATOM   2051  CG  PHE A 257       2.242   4.587  -9.567  1.00 30.44           C  
ANISOU 2051  CG  PHE A 257     3286   3734   4548    296   -571    127       C  
ATOM   2052  CD1 PHE A 257       1.214   4.961 -10.415  1.00 40.30           C  
ANISOU 2052  CD1 PHE A 257     4478   5085   5750    447   -754     55       C  
ATOM   2053  CD2 PHE A 257       2.448   5.316  -8.408  1.00 43.10           C  
ANISOU 2053  CD2 PHE A 257     4862   5284   6228    336   -509    130       C  
ATOM   2054  CE1 PHE A 257       0.403   6.041 -10.112  1.00 40.49           C  
ANISOU 2054  CE1 PHE A 257     4416   5163   5804    678   -881    -26       C  
ATOM   2055  CE2 PHE A 257       1.641   6.395  -8.098  1.00 37.40           C  
ANISOU 2055  CE2 PHE A 257     4074   4599   5536    533   -610     61       C  
ATOM   2056  CZ  PHE A 257       0.618   6.758  -8.951  1.00 42.35           C  
ANISOU 2056  CZ  PHE A 257     4640   5333   6117    725   -801    -23       C  
ATOM   2057  N   VAL A 258       3.769   0.931 -11.666  1.00 30.03           N  
ANISOU 2057  N   VAL A 258     3567   3601   4241    -60   -436    174       N  
ATOM   2058  CA  VAL A 258       4.653  -0.121 -12.146  1.00 34.45           C  
ANISOU 2058  CA  VAL A 258     4293   4087   4708    -99   -371    185       C  
ATOM   2059  C   VAL A 258       5.929   0.435 -12.764  1.00 35.71           C  
ANISOU 2059  C   VAL A 258     4540   4205   4822    -14   -303    260       C  
ATOM   2060  O   VAL A 258       6.732  -0.327 -13.303  1.00 50.00           O  
ANISOU 2060  O   VAL A 258     6457   5997   6544     -1   -244    241       O  
ATOM   2061  CB  VAL A 258       3.928  -1.047 -13.144  1.00 29.65           C  
ANISOU 2061  CB  VAL A 258     3764   3513   3989   -177   -455    119       C  
ATOM   2062  CG1 VAL A 258       2.764  -1.757 -12.466  1.00 36.45           C  
ANISOU 2062  CG1 VAL A 258     4530   4444   4877   -356   -476     10       C  
ATOM   2063  CG2 VAL A 258       3.451  -0.254 -14.354  1.00 31.57           C  
ANISOU 2063  CG2 VAL A 258     4011   3816   4166    -87   -585    141       C  
ATOM   2064  N   ALA A 259       6.141   1.746 -12.696  1.00 32.42           N  
ANISOU 2064  N   ALA A 259     4097   3777   4443     28   -297    327       N  
ATOM   2065  CA  ALA A 259       7.303   2.345 -13.334  1.00 37.27           C  
ANISOU 2065  CA  ALA A 259     4807   4370   4984     18   -198    383       C  
ATOM   2066  C   ALA A 259       7.708   3.605 -12.585  1.00 41.06           C  
ANISOU 2066  C   ALA A 259     5255   4806   5541      0   -156    432       C  
ATOM   2067  O   ALA A 259       6.926   4.181 -11.824  1.00 34.74           O  
ANISOU 2067  O   ALA A 259     4398   3973   4828     49   -238    436       O  
ATOM   2068  CB  ALA A 259       7.028   2.667 -14.807  1.00 30.79           C  
ANISOU 2068  CB  ALA A 259     4174   3525   3998     24   -252    429       C  
ATOM   2069  N   GLU A 260       8.951   4.025 -12.812  1.00 32.33           N  
ANISOU 2069  N   GLU A 260     4178   3717   4389    -87    -18    446       N  
ATOM   2070  CA  GLU A 260       9.476   5.261 -12.239  1.00 46.18           C  
ANISOU 2070  CA  GLU A 260     5948   5416   6181   -173     37    484       C  
ATOM   2071  C   GLU A 260       9.037   6.417 -13.128  1.00 47.92           C  
ANISOU 2071  C   GLU A 260     6452   5493   6263   -205    -13    585       C  
ATOM   2072  O   GLU A 260       9.631   6.670 -14.178  1.00 57.16           O  
ANISOU 2072  O   GLU A 260     7803   6649   7268   -330     88    620       O  
ATOM   2073  CB  GLU A 260      10.994   5.198 -12.117  1.00 45.55           C  
ANISOU 2073  CB  GLU A 260     5748   5461   6096   -300    212    414       C  
ATOM   2074  CG  GLU A 260      11.485   4.493 -10.862  1.00 55.23           C  
ANISOU 2074  CG  GLU A 260     6743   6782   7461   -217    201    314       C  
ATOM   2075  CD  GLU A 260      12.805   3.774 -11.071  1.00 65.66           C  
ANISOU 2075  CD  GLU A 260     7896   8302   8751   -210    312    179       C  
ATOM   2076  OE1 GLU A 260      13.436   3.985 -12.129  1.00 64.55           O  
ANISOU 2076  OE1 GLU A 260     7776   8258   8493   -331    450    156       O  
ATOM   2077  OE2 GLU A 260      13.202   2.984 -10.185  1.00 43.92           O  
ANISOU 2077  OE2 GLU A 260     5006   5614   6070    -67    257     81       O  
ATOM   2078  N   HIS A 261       7.988   7.119 -12.714  1.00 39.68           N  
ANISOU 2078  N   HIS A 261     5478   4338   5260    -76   -172    617       N  
ATOM   2079  CA  HIS A 261       7.474   8.252 -13.473  1.00 35.11           C  
ANISOU 2079  CA  HIS A 261     5237   3577   4525    -22   -284    702       C  
ATOM   2080  C   HIS A 261       7.364   9.447 -12.528  1.00 43.33           C  
ANISOU 2080  C   HIS A 261     6373   4470   5621     12   -329    722       C  
ATOM   2081  O   HIS A 261       7.921   9.456 -11.422  1.00 37.12           O  
ANISOU 2081  O   HIS A 261     5402   3730   4971    -73   -234    680       O  
ATOM   2082  CB  HIS A 261       6.144   7.896 -14.151  1.00 34.12           C  
ANISOU 2082  CB  HIS A 261     5135   3477   4351    199   -502    679       C  
ATOM   2083  CG  HIS A 261       5.176   7.180 -13.261  1.00 42.62           C  
ANISOU 2083  CG  HIS A 261     5873   4710   5611    327   -593    567       C  
ATOM   2084  ND1 HIS A 261       4.619   7.764 -12.143  1.00 42.04           N  
ANISOU 2084  ND1 HIS A 261     5682   4631   5661    437   -651    519       N  
ATOM   2085  CD2 HIS A 261       4.649   5.935 -13.337  1.00 38.00           C  
ANISOU 2085  CD2 HIS A 261     5073   4287   5077    324   -616    483       C  
ATOM   2086  CE1 HIS A 261       3.800   6.905 -11.562  1.00 43.90           C  
ANISOU 2086  CE1 HIS A 261     5622   5045   6015    475   -681    406       C  
ATOM   2087  NE2 HIS A 261       3.799   5.788 -12.267  1.00 36.53           N  
ANISOU 2087  NE2 HIS A 261     4641   4203   5037    390   -664    386       N  
ATOM   2088  N   LEU A 262       6.629  10.475 -12.964  1.00 36.52           N  
ANISOU 2088  N   LEU A 262     5839   3409   4628    169   -501    775       N  
ATOM   2089  CA  LEU A 262       6.550  11.718 -12.202  1.00 39.04           C  
ANISOU 2089  CA  LEU A 262     6358   3527   4947    222   -558    794       C  
ATOM   2090  C   LEU A 262       5.927  11.497 -10.829  1.00 40.92           C  
ANISOU 2090  C   LEU A 262     6248   3891   5409    383   -608    685       C  
ATOM   2091  O   LEU A 262       6.390  12.065  -9.833  1.00 35.64           O  
ANISOU 2091  O   LEU A 262     5585   3148   4808    303   -539    675       O  
ATOM   2092  CB  LEU A 262       5.757  12.762 -12.989  1.00 36.26           C  
ANISOU 2092  CB  LEU A 262     6478   2919   4383    454   -789    852       C  
ATOM   2093  CG  LEU A 262       5.582  14.133 -12.330  1.00 38.89           C  
ANISOU 2093  CG  LEU A 262     7142   2974   4662    570   -891    867       C  
ATOM   2094  CD1 LEU A 262       6.901  14.891 -12.296  1.00 38.14           C  
ANISOU 2094  CD1 LEU A 262     7384   2666   4443    167   -677    963       C  
ATOM   2095  CD2 LEU A 262       4.515  14.937 -13.053  1.00 40.23           C  
ANISOU 2095  CD2 LEU A 262     7729   2927   4630    956  -1205    876       C  
ATOM   2096  N   GLU A 263       4.885  10.665 -10.751  1.00 41.78           N  
ANISOU 2096  N   GLU A 263     6061   4200   5614    573   -712    590       N  
ATOM   2097  CA  GLU A 263       4.211  10.433  -9.479  1.00 35.89           C  
ANISOU 2097  CA  GLU A 263     5001   3592   5042    686   -724    472       C  
ATOM   2098  C   GLU A 263       5.043   9.602  -8.513  1.00 43.28           C  
ANISOU 2098  C   GLU A 263     5702   4636   6108    465   -529    456       C  
ATOM   2099  O   GLU A 263       4.631   9.429  -7.361  1.00 38.44           O  
ANISOU 2099  O   GLU A 263     4894   4106   5607    510   -506    371       O  
ATOM   2100  CB  GLU A 263       2.857   9.760  -9.711  1.00 43.74           C  
ANISOU 2100  CB  GLU A 263     5734   4808   6078    877   -862    344       C  
ATOM   2101  CG  GLU A 263       2.044  10.364 -10.846  1.00 41.81           C  
ANISOU 2101  CG  GLU A 263     5694   4506   5686   1139  -1109    334       C  
ATOM   2102  CD  GLU A 263       1.392  11.681 -10.468  1.00 53.90           C  
ANISOU 2102  CD  GLU A 263     7399   5906   7176   1462  -1291    277       C  
ATOM   2103  OE1 GLU A 263       2.124  12.671 -10.266  1.00 57.78           O  
ANISOU 2103  OE1 GLU A 263     8255   6112   7588   1417  -1254    384       O  
ATOM   2104  OE2 GLU A 263       0.145  11.731 -10.382  1.00 54.74           O  
ANISOU 2104  OE2 GLU A 263     7280   6203   7317   1761  -1475    102       O  
ATOM   2105  N   VAL A 264       6.188   9.084  -8.947  1.00 36.76           N  
ANISOU 2105  N   VAL A 264     4899   3820   5250    254   -396    515       N  
ATOM   2106  CA  VAL A 264       7.140   8.415  -8.071  1.00 32.51           C  
ANISOU 2106  CA  VAL A 264     4183   3366   4804    105   -256    483       C  
ATOM   2107  C   VAL A 264       8.396   9.258  -7.883  1.00 31.44           C  
ANISOU 2107  C   VAL A 264     4171   3139   4638    -73   -160    519       C  
ATOM   2108  O   VAL A 264       8.844   9.479  -6.758  1.00 33.49           O  
ANISOU 2108  O   VAL A 264     4352   3397   4975   -118   -128    476       O  
ATOM   2109  CB  VAL A 264       7.491   7.007  -8.604  1.00 35.76           C  
ANISOU 2109  CB  VAL A 264     4465   3916   5206     45   -195    461       C  
ATOM   2110  CG1 VAL A 264       8.604   6.386  -7.775  1.00 31.02           C  
ANISOU 2110  CG1 VAL A 264     3733   3387   4667    -40    -95    412       C  
ATOM   2111  CG2 VAL A 264       6.257   6.117  -8.601  1.00 34.73           C  
ANISOU 2111  CG2 VAL A 264     4214   3878   5103    141   -273    403       C  
ATOM   2112  N   LEU A 265       8.965   9.756  -8.982  1.00 32.22           N  
ANISOU 2112  N   LEU A 265     4479   3164   4598   -207   -107    585       N  
ATOM   2113  CA  LEU A 265      10.194  10.537  -8.907  1.00 33.04           C  
ANISOU 2113  CA  LEU A 265     4689   3218   4648   -468     22    592       C  
ATOM   2114  C   LEU A 265      10.001  11.858  -8.174  1.00 34.88           C  
ANISOU 2114  C   LEU A 265     5155   3231   4868   -478    -40    616       C  
ATOM   2115  O   LEU A 265      10.969  12.390  -7.622  1.00 32.63           O  
ANISOU 2115  O   LEU A 265     4874   2935   4589   -706     54    580       O  
ATOM   2116  CB  LEU A 265      10.743  10.797 -10.309  1.00 31.30           C  
ANISOU 2116  CB  LEU A 265     4697   2962   4236   -662    128    653       C  
ATOM   2117  CG  LEU A 265      11.201   9.555 -11.078  1.00 41.70           C  
ANISOU 2117  CG  LEU A 265     5801   4505   5539   -683    226    605       C  
ATOM   2118  CD1 LEU A 265      11.276   9.838 -12.571  1.00 33.10           C  
ANISOU 2118  CD1 LEU A 265     5018   3338   4221   -802    292    682       C  
ATOM   2119  CD2 LEU A 265      12.542   9.065 -10.550  1.00 41.11           C  
ANISOU 2119  CD2 LEU A 265     5408   4667   5544   -840    381    476       C  
ATOM   2120  N   TYR A 266       8.785  12.399  -8.148  1.00 33.02           N  
ANISOU 2120  N   TYR A 266     5104   2836   4607   -224   -207    647       N  
ATOM   2121  CA  TYR A 266       8.518  13.640  -7.429  1.00 42.41           C  
ANISOU 2121  CA  TYR A 266     6551   3794   5768   -164   -288    649       C  
ATOM   2122  C   TYR A 266       7.684  13.434  -6.174  1.00 36.80           C  
ANISOU 2122  C   TYR A 266     5608   3162   5213     81   -371    556       C  
ATOM   2123  O   TYR A 266       8.097  13.847  -5.086  1.00 40.59           O  
ANISOU 2123  O   TYR A 266     6076   3599   5750      8   -337    511       O  
ATOM   2124  CB  TYR A 266       7.825  14.664  -8.340  1.00 33.06           C  
ANISOU 2124  CB  TYR A 266     5851   2326   4384    -13   -437    730       C  
ATOM   2125  CG  TYR A 266       7.761  16.042  -7.715  1.00 41.12           C  
ANISOU 2125  CG  TYR A 266     7262   3038   5322     22   -516    736       C  
ATOM   2126  CD1 TYR A 266       8.830  16.922  -7.818  1.00 37.16           C  
ANISOU 2126  CD1 TYR A 266     7122   2320   4677   -349   -397    794       C  
ATOM   2127  CD2 TYR A 266       6.644  16.451  -6.999  1.00 38.75           C  
ANISOU 2127  CD2 TYR A 266     6966   2680   5076    407   -696    657       C  
ATOM   2128  CE1 TYR A 266       8.781  18.178  -7.237  1.00 47.23           C  
ANISOU 2128  CE1 TYR A 266     8822   3270   5854   -339   -476    795       C  
ATOM   2129  CE2 TYR A 266       6.586  17.699  -6.414  1.00 39.74           C  
ANISOU 2129  CE2 TYR A 266     7486   2503   5110    477   -779    647       C  
ATOM   2130  CZ  TYR A 266       7.656  18.559  -6.536  1.00 42.31           C  
ANISOU 2130  CZ  TYR A 266     8234   2559   5283    102   -678    727       C  
ATOM   2131  OH  TYR A 266       7.598  19.802  -5.955  1.00 49.45           O  
ANISOU 2131  OH  TYR A 266     9441   3275   6075    144   -733    676       O  
ATOM   2132  N   ASP A 267       6.513  12.804  -6.293  1.00 33.43           N  
ANISOU 2132  N   ASP A 267     4993   2869   4840    342   -468    507       N  
ATOM   2133  CA  ASP A 267       5.628  12.675  -5.139  1.00 37.80           C  
ANISOU 2133  CA  ASP A 267     5335   3521   5507    540   -510    394       C  
ATOM   2134  C   ASP A 267       6.233  11.796  -4.050  1.00 43.80           C  
ANISOU 2134  C   ASP A 267     5828   4431   6382    378   -377    349       C  
ATOM   2135  O   ASP A 267       5.905  11.966  -2.869  1.00 37.40           O  
ANISOU 2135  O   ASP A 267     4950   3634   5626    450   -368    272       O  
ATOM   2136  CB  ASP A 267       4.269  12.132  -5.577  1.00 36.93           C  
ANISOU 2136  CB  ASP A 267     5030   3584   5416    785   -618    314       C  
ATOM   2137  CG  ASP A 267       3.577  13.042  -6.578  1.00 56.26           C  
ANISOU 2137  CG  ASP A 267     7760   5886   7729   1038   -817    329       C  
ATOM   2138  OD1 ASP A 267       2.330  13.100  -6.572  1.00 57.94           O  
ANISOU 2138  OD1 ASP A 267     7826   6230   7959   1340   -962    199       O  
ATOM   2139  OD2 ASP A 267       4.283  13.707  -7.367  1.00 61.78           O  
ANISOU 2139  OD2 ASP A 267     8840   6347   8286    934   -833    454       O  
ATOM   2140  N   ASN A 268       7.110  10.861  -4.415  1.00 36.05           N  
ANISOU 2140  N   ASN A 268     4725   3558   5416    192   -284    383       N  
ATOM   2141  CA  ASN A 268       7.818  10.044  -3.434  1.00 32.00           C  
ANISOU 2141  CA  ASN A 268     4030   3153   4974     88   -204    335       C  
ATOM   2142  C   ASN A 268       9.249  10.531  -3.220  1.00 32.51           C  
ANISOU 2142  C   ASN A 268     4149   3177   5026   -112   -151    340       C  
ATOM   2143  O   ASN A 268       9.611  10.940  -2.113  1.00 33.32           O  
ANISOU 2143  O   ASN A 268     4260   3241   5159   -144   -158    291       O  
ATOM   2144  CB  ASN A 268       7.820   8.569  -3.865  1.00 33.44           C  
ANISOU 2144  CB  ASN A 268     4044   3494   5169     72   -168    326       C  
ATOM   2145  CG  ASN A 268       6.435   7.950  -3.844  1.00 34.19           C  
ANISOU 2145  CG  ASN A 268     4042   3672   5278    186   -198    281       C  
ATOM   2146  OD1 ASN A 268       5.957   7.445  -4.858  1.00 38.52           O  
ANISOU 2146  OD1 ASN A 268     4561   4282   5794    207   -227    293       O  
ATOM   2147  ND2 ASN A 268       5.786   7.978  -2.685  1.00 35.56           N  
ANISOU 2147  ND2 ASN A 268     4157   3871   5485    234   -181    209       N  
ATOM   2148  N   ASP A 269      10.072  10.505  -4.272  1.00 28.51           N  
ANISOU 2148  N   ASP A 269     3665   2704   4462   -266    -91    376       N  
ATOM   2149  CA  ASP A 269      11.504  10.740  -4.110  1.00 26.28           C  
ANISOU 2149  CA  ASP A 269     3319   2492   4173   -497    -12    324       C  
ATOM   2150  C   ASP A 269      11.835  12.170  -3.700  1.00 34.87           C  
ANISOU 2150  C   ASP A 269     4634   3401   5214   -662    -12    329       C  
ATOM   2151  O   ASP A 269      12.965  12.427  -3.273  1.00 31.48           O  
ANISOU 2151  O   ASP A 269     4112   3055   4792   -879     40    247       O  
ATOM   2152  CB  ASP A 269      12.241  10.389  -5.401  1.00 33.58           C  
ANISOU 2152  CB  ASP A 269     4198   3536   5024   -646     94    333       C  
ATOM   2153  CG  ASP A 269      12.208   8.904  -5.703  1.00 36.81           C  
ANISOU 2153  CG  ASP A 269     4392   4126   5469   -499     94    295       C  
ATOM   2154  OD1 ASP A 269      11.822   8.124  -4.807  1.00 32.29           O  
ANISOU 2154  OD1 ASP A 269     3717   3584   4968   -332     20    257       O  
ATOM   2155  OD2 ASP A 269      12.569   8.519  -6.834  1.00 40.39           O  
ANISOU 2155  OD2 ASP A 269     4829   4668   5850   -562    173    300       O  
ATOM   2156  N   TYR A 270      10.894  13.105  -3.825  1.00 31.70           N  
ANISOU 2156  N   TYR A 270     4533   2758   4751   -555    -84    400       N  
ATOM   2157  CA  TYR A 270      11.102  14.460  -3.333  1.00 32.11           C  
ANISOU 2157  CA  TYR A 270     4888   2577   4736   -676   -109    400       C  
ATOM   2158  C   TYR A 270      10.171  14.799  -2.175  1.00 33.31           C  
ANISOU 2158  C   TYR A 270     5092   2625   4942   -416   -218    358       C  
ATOM   2159  O   TYR A 270      10.641  15.149  -1.090  1.00 40.87           O  
ANISOU 2159  O   TYR A 270     6043   3557   5929   -498   -223    288       O  
ATOM   2160  CB  TYR A 270      10.929  15.489  -4.457  1.00 32.10           C  
ANISOU 2160  CB  TYR A 270     5334   2311   4551   -767   -114    503       C  
ATOM   2161  CG  TYR A 270      10.920  16.905  -3.935  1.00 40.04           C  
ANISOU 2161  CG  TYR A 270     6766   2994   5453   -838   -172    508       C  
ATOM   2162  CD1 TYR A 270      12.099  17.517  -3.532  1.00 46.16           C  
ANISOU 2162  CD1 TYR A 270     7621   3732   6184  -1237    -74    457       C  
ATOM   2163  CD2 TYR A 270       9.736  17.626  -3.827  1.00 46.90           C  
ANISOU 2163  CD2 TYR A 270     7954   3608   6259   -496   -337    534       C  
ATOM   2164  CE1 TYR A 270      12.103  18.809  -3.044  1.00 47.59           C  
ANISOU 2164  CE1 TYR A 270     8252   3582   6250  -1332   -130    457       C  
ATOM   2165  CE2 TYR A 270       9.730  18.922  -3.340  1.00 43.28           C  
ANISOU 2165  CE2 TYR A 270     7949   2813   5681   -524   -407    528       C  
ATOM   2166  CZ  TYR A 270      10.918  19.506  -2.950  1.00 49.60           C  
ANISOU 2166  CZ  TYR A 270     8885   3534   6428   -962   -300    501       C  
ATOM   2167  OH  TYR A 270      10.927  20.794  -2.463  1.00 64.30           O  
ANISOU 2167  OH  TYR A 270    11124   5157   8149   -980   -356    470       O  
ATOM   2168  N   GLU A 271       8.855  14.706  -2.382  1.00 31.63           N  
ANISOU 2168  N   GLU A 271     4908   2378   4731   -104   -305    373       N  
ATOM   2169  CA  GLU A 271       7.914  15.178  -1.371  1.00 33.89           C  
ANISOU 2169  CA  GLU A 271     5248   2588   5042    152   -387    300       C  
ATOM   2170  C   GLU A 271       7.979  14.334  -0.102  1.00 37.96           C  
ANISOU 2170  C   GLU A 271     5465   3293   5665    158   -332    214       C  
ATOM   2171  O   GLU A 271       7.956  14.877   1.009  1.00 34.53           O  
ANISOU 2171  O   GLU A 271     5117   2777   5228    193   -349    146       O  
ATOM   2172  CB  GLU A 271       6.497  15.197  -1.945  1.00 40.97           C  
ANISOU 2172  CB  GLU A 271     6153   3495   5917    491   -492    284       C  
ATOM   2173  CG  GLU A 271       6.276  16.289  -2.987  1.00 39.76           C  
ANISOU 2173  CG  GLU A 271     6435   3068   5606    585   -613    356       C  
ATOM   2174  CD  GLU A 271       4.809  16.528  -3.300  1.00 46.11           C  
ANISOU 2174  CD  GLU A 271     7253   3886   6379   1023   -785    280       C  
ATOM   2175  OE1 GLU A 271       3.999  15.595  -3.118  1.00 45.17           O  
ANISOU 2175  OE1 GLU A 271     6726   4064   6372   1165   -772    187       O  
ATOM   2176  OE2 GLU A 271       4.465  17.649  -3.731  1.00 47.20           O  
ANISOU 2176  OE2 GLU A 271     7828   3742   6366   1226   -943    296       O  
ATOM   2177  N   CYS A 272       8.069  13.010  -0.240  1.00 31.22           N  
ANISOU 2177  N   CYS A 272     4325   2663   4876    125   -274    214       N  
ATOM   2178  CA  CYS A 272       8.168  12.161   0.943  1.00 30.17           C  
ANISOU 2178  CA  CYS A 272     4015   2658   4791    125   -236    145       C  
ATOM   2179  C   CYS A 272       9.539  12.276   1.597  1.00 33.14           C  
ANISOU 2179  C   CYS A 272     4398   3028   5168    -63   -239    116       C  
ATOM   2180  O   CYS A 272       9.650  12.231   2.828  1.00 37.66           O  
ANISOU 2180  O   CYS A 272     4978   3596   5734    -41   -256     50       O  
ATOM   2181  CB  CYS A 272       7.872  10.707   0.579  1.00 34.55           C  
ANISOU 2181  CB  CYS A 272     4360   3395   5373    142   -192    153       C  
ATOM   2182  SG  CYS A 272       6.119  10.344   0.404  1.00 36.72           S  
ANISOU 2182  SG  CYS A 272     4528   3772   5654    324   -177    103       S  
ATOM   2183  N   LYS A 273      10.597  12.415   0.793  1.00 36.72           N  
ANISOU 2183  N   LYS A 273     4833   3508   5612   -255   -221    143       N  
ATOM   2184  CA  LYS A 273      11.928  12.584   1.365  1.00 40.66           C  
ANISOU 2184  CA  LYS A 273     5266   4069   6114   -449   -233     65       C  
ATOM   2185  C   LYS A 273      12.044  13.888   2.143  1.00 37.20           C  
ANISOU 2185  C   LYS A 273     5062   3439   5634   -539   -274     28       C  
ATOM   2186  O   LYS A 273      12.797  13.958   3.122  1.00 39.64           O  
ANISOU 2186  O   LYS A 273     5317   3796   5946   -624   -324    -68       O  
ATOM   2187  CB  LYS A 273      12.994  12.528   0.271  1.00 29.99           C  
ANISOU 2187  CB  LYS A 273     3803   2842   4749   -674   -165     61       C  
ATOM   2188  CG  LYS A 273      14.364  12.113   0.789  1.00 42.31           C  
ANISOU 2188  CG  LYS A 273     5108   4630   6339   -800   -188    -82       C  
ATOM   2189  CD  LYS A 273      15.477  12.515  -0.159  1.00 40.98           C  
ANISOU 2189  CD  LYS A 273     4834   4600   6137  -1114    -82   -138       C  
ATOM   2190  CE  LYS A 273      16.733  12.896   0.608  1.00 55.28           C  
ANISOU 2190  CE  LYS A 273     6466   6580   7959  -1331   -121   -320       C  
ATOM   2191  NZ  LYS A 273      16.888  12.091   1.853  1.00 53.72           N  
ANISOU 2191  NZ  LYS A 273     6106   6492   7813  -1072   -287   -421       N  
ATOM   2192  N   VAL A 274      11.316  14.926   1.727  1.00 34.34           N  
ANISOU 2192  N   VAL A 274     4991   2844   5212   -499   -279     90       N  
ATOM   2193  CA  VAL A 274      11.314  16.177   2.482  1.00 40.83           C  
ANISOU 2193  CA  VAL A 274     6115   3431   5969   -545   -331     50       C  
ATOM   2194  C   VAL A 274      10.765  15.944   3.883  1.00 36.38           C  
ANISOU 2194  C   VAL A 274     5507   2886   5430   -339   -375    -30       C  
ATOM   2195  O   VAL A 274      11.285  16.482   4.868  1.00 36.60           O  
ANISOU 2195  O   VAL A 274     5642   2840   5425   -436   -421   -109       O  
ATOM   2196  CB  VAL A 274      10.516  17.259   1.729  1.00 36.86           C  
ANISOU 2196  CB  VAL A 274     6000   2640   5364   -445   -365    125       C  
ATOM   2197  CG1 VAL A 274      10.130  18.397   2.667  1.00 39.08           C  
ANISOU 2197  CG1 VAL A 274     6620   2656   5571   -342   -443     64       C  
ATOM   2198  CG2 VAL A 274      11.319  17.789   0.552  1.00 38.70           C  
ANISOU 2198  CG2 VAL A 274     6430   2773   5501   -765   -308    198       C  
ATOM   2199  N   VAL A 275       9.723  15.117   3.999  1.00 35.69           N  
ANISOU 2199  N   VAL A 275     5269   2911   5382    -88   -349    -24       N  
ATOM   2200  CA  VAL A 275       9.124  14.857   5.305  1.00 39.46           C  
ANISOU 2200  CA  VAL A 275     5728   3419   5846     69   -344   -106       C  
ATOM   2201  C   VAL A 275      10.076  14.053   6.183  1.00 39.08           C  
ANISOU 2201  C   VAL A 275     5556   3496   5798    -47   -367   -153       C  
ATOM   2202  O   VAL A 275      10.270  14.369   7.363  1.00 45.04           O  
ANISOU 2202  O   VAL A 275     6426   4189   6497    -45   -409   -230       O  
ATOM   2203  CB  VAL A 275       7.768  14.149   5.144  1.00 33.47           C  
ANISOU 2203  CB  VAL A 275     4823   2787   5107    289   -276   -113       C  
ATOM   2204  CG1 VAL A 275       7.205  13.789   6.506  1.00 38.57           C  
ANISOU 2204  CG1 VAL A 275     5455   3493   5706    376   -216   -210       C  
ATOM   2205  CG2 VAL A 275       6.798  15.036   4.387  1.00 39.63           C  
ANISOU 2205  CG2 VAL A 275     5721   3464   5874    485   -311   -113       C  
ATOM   2206  N   THR A 276      10.681  12.998   5.628  1.00 37.04           N  
ANISOU 2206  N   THR A 276     5085   3407   5582   -112   -364   -122       N  
ATOM   2207  CA  THR A 276      11.622  12.200   6.411  1.00 37.68           C  
ANISOU 2207  CA  THR A 276     5070   3604   5641   -145   -438   -188       C  
ATOM   2208  C   THR A 276      12.836  13.026   6.817  1.00 37.26           C  
ANISOU 2208  C   THR A 276     5038   3541   5580   -327   -534   -278       C  
ATOM   2209  O   THR A 276      13.336  12.898   7.940  1.00 36.97           O  
ANISOU 2209  O   THR A 276     5033   3524   5489   -308   -638   -370       O  
ATOM   2210  CB  THR A 276      12.053  10.956   5.629  1.00 38.99           C  
ANISOU 2210  CB  THR A 276     5030   3944   5841   -127   -436   -162       C  
ATOM   2211  OG1 THR A 276      12.751  11.346   4.439  1.00 34.42           O  
ANISOU 2211  OG1 THR A 276     4331   3431   5317   -280   -411   -145       O  
ATOM   2212  CG2 THR A 276      10.840  10.105   5.256  1.00 33.13           C  
ANISOU 2212  CG2 THR A 276     4287   3209   5091     -3   -343    -89       C  
ATOM   2213  N   ASP A 277      13.324  13.884   5.916  1.00 39.42           N  
ANISOU 2213  N   ASP A 277     5318   3780   5881   -533   -502   -263       N  
ATOM   2214  CA  ASP A 277      14.398  14.804   6.279  1.00 46.83           C  
ANISOU 2214  CA  ASP A 277     6296   4703   6794   -792   -565   -367       C  
ATOM   2215  C   ASP A 277      13.972  15.718   7.421  1.00 36.28           C  
ANISOU 2215  C   ASP A 277     5257   3142   5385   -755   -622   -408       C  
ATOM   2216  O   ASP A 277      14.775  16.035   8.306  1.00 42.20           O  
ANISOU 2216  O   ASP A 277     6017   3919   6098   -878   -728   -531       O  
ATOM   2217  CB  ASP A 277      14.818  15.633   5.065  1.00 43.09           C  
ANISOU 2217  CB  ASP A 277     5882   4177   6314  -1079   -473   -328       C  
ATOM   2218  CG  ASP A 277      15.847  14.928   4.202  1.00 51.66           C  
ANISOU 2218  CG  ASP A 277     6620   5562   7446  -1236   -424   -382       C  
ATOM   2219  OD1 ASP A 277      16.314  13.838   4.595  1.00 54.97           O  
ANISOU 2219  OD1 ASP A 277     6754   6223   7909  -1084   -502   -468       O  
ATOM   2220  OD2 ASP A 277      16.189  15.464   3.126  1.00 50.93           O  
ANISOU 2220  OD2 ASP A 277     6572   5455   7322  -1499   -310   -349       O  
ATOM   2221  N   GLU A 278      12.707  16.139   7.423  1.00 40.64           N  
ANISOU 2221  N   GLU A 278     6039   3494   5908   -564   -564   -332       N  
ATOM   2222  CA  GLU A 278      12.223  17.051   8.454  1.00 40.55           C  
ANISOU 2222  CA  GLU A 278     6328   3267   5813   -486   -603   -390       C  
ATOM   2223  C   GLU A 278      12.189  16.374   9.819  1.00 46.09           C  
ANISOU 2223  C   GLU A 278     6989   4057   6468   -354   -655   -471       C
[truncated: 66,826 more chars]
