# Supplementary material for: SHP-1 agonist SC-43 limits methicillin-resistant Staphylococcus aureus infection through inhibition of heme biosynthesis
Source: EMBO Mol Med. 2026 Apr 10;18(5):1990–2005. doi: 10.1038/s44321-026-00418-4 (PMC13179323; doi:10.1038/s44321-026-00418-4)
Supplement: Supplementary file 10 — Source data Fig. 5 [file 44321_2026_418_MOESM10_ESM.zip]

Archive with 22 entries (20 files):
- Figure 5/
- __MACOSX/._Figure 5
- Figure 5/Data-figure 5A.dat
- __MACOSX/Figure 5/._Data-figure 5A.dat
- Figure 5/Data-Figure 5B and 5C/
- __MACOSX/Figure 5/._Data-Figure 5B and 5C
- Figure 5/Data-figure 5D.pdb
- __MACOSX/Figure 5/._Data-figure 5D.pdb
- Figure 5/Data-Figure 5B and 5C/Contacts_Pi-Cation.dat
- __MACOSX/Figure 5/Data-Figure 5B and 5C/._Contacts_Pi-Cation.dat
- Figure 5/Data-Figure 5B and 5C/Contacts_Ionic.dat
- __MACOSX/Figure 5/Data-Figure 5B and 5C/._Contacts_Ionic.dat
- Figure 5/Data-Figure 5B and 5C/Contacts_Pi-Pi.dat
- __MACOSX/Figure 5/Data-Figure 5B and 5C/._Contacts_Pi-Pi.dat
- Figure 5/Data-Figure 5B and 5C/Contacts_WaterBridge.dat
- __MACOSX/Figure 5/Data-Figure 5B and 5C/._Contacts_WaterBridge.dat
- Figure 5/Data-Figure 5B and 5C/Contacts_Hydrophobic.dat
- __MACOSX/Figure 5/Data-Figure 5B and 5C/._Contacts_Hydrophobic.dat
- Figure 5/Data-Figure 5B and 5C/Contacts_HBond.dat
- __MACOSX/Figure 5/Data-Figure 5B and 5C/._Contacts_HBond.dat
- Figure 5/Data-Figure 5B and 5C/Contacts_Metal.dat
- __MACOSX/Figure 5/Data-Figure 5B and 5C/._Contacts_Metal.dat
