# Supplementary material for: SHP-1 agonist SC-43 limits methicillin-resistant Staphylococcus aureus infection through inhibition of heme biosynthesis
Source: EMBO Mol Med. 2026 Apr 10;18(5):1990–2005. doi: 10.1038/s44321-026-00418-4 (PMC13179323; doi:10.1038/s44321-026-00418-4)
Supplement: Supplementary file 10 — Source data Fig. 5 [file 44321_2026_418_MOESM10_ESM.zip › Figure 5/Data-figure 5A.dat]

  # frame#    Prot_CA   Prot_Backbone  Prot_Sidechain  Prot_All_Heavy Lig_wrt_Protein  Lig_wrt_Ligand
         0      0.000           0.000           0.000           0.000           0.000           0.000
         1      0.978           1.010           1.594           1.237           2.861           0.967
         2      1.233           1.258           1.940           1.524           3.020           0.913
         3      1.308           1.323           1.980           1.552           3.265           0.776
         4      1.225           1.227           1.927           1.487           3.149           0.894
         5      1.384           1.389           2.101           1.655           2.939           0.686
         6      1.470           1.471           2.198           1.759           2.677           0.716
         7      1.440           1.448           2.241           1.778           3.267           0.873
         8      1.350           1.354           2.136           1.664           2.996           0.861
         9      1.356           1.359           2.191           1.695           2.695           0.897
        10      1.397           1.415           2.234           1.750           2.510           0.757
        11      1.425           1.424           2.353           1.817           3.521           1.310
        12      1.259           1.271           2.216           1.679           2.198           0.807
        13      1.252           1.268           2.152           1.653           2.690           0.695
        14      1.274           1.285           2.159           1.651           2.514           0.844
        15      1.230           1.238           2.135           1.639           2.794           0.920
        16      1.449           1.458           2.349           1.851           2.618           0.948
        17      1.314           1.323           2.243           1.728           2.826           0.784
        18      1.386           1.393           2.287           1.786           1.603           0.573
        19      1.450           1.461           2.360           1.861           3.176           0.572
        20      1.380           1.386           2.349           1.834           2.826           0.809
        21      1.392           1.407           2.400           1.878           2.843           0.621
        22      1.422           1.437           2.387           1.876           3.012           1.322
        23      1.467           1.475           2.406           1.892           3.112           0.528
        24      1.512           1.525           2.517           1.973           3.881           0.238
        25      1.380           1.406           2.395           1.860           4.155           0.463
        26      1.286           1.302           2.288           1.742           4.628           0.363
        27      1.317           1.327           2.335           1.789           4.358           0.548
        28      1.273           1.290           2.259           1.722           4.561           0.362
        29      1.401           1.424           2.391           1.850           4.559           0.613
        30      1.220           1.248           2.292           1.736           4.162           0.389
        31      1.149           1.168           2.238           1.655           3.968           0.615
        32      1.281           1.310           2.358           1.795           3.911           0.663
        33      1.278           1.306           2.384           1.816           4.425           0.763
        34      1.304           1.321           2.344           1.795           4.418           0.980
        35      1.429           1.444           2.432           1.908           4.406           1.063
        36      1.240           1.257           2.309           1.736           3.637           0.892
        37      1.397           1.409           2.443           1.877           4.315           0.624
        38      1.508           1.526           2.462           1.952           4.345           0.378
        39      1.522           1.533           2.478           1.974           4.787           0.690
        40      1.597           1.599           2.660           2.113           5.503           0.956
        41      1.560           1.551           2.636           2.077           4.828           0.743
        42      1.669           1.673           2.661           2.137           5.119           0.738
        43      1.483           1.500           2.555           1.994           4.826           0.753
        44      1.526           1.537           2.579           2.006           4.812           0.576
        45      1.593           1.604           2.543           2.034           4.897           0.499
        46      1.464           1.465           2.456           1.913           5.281           1.262
        47      1.416           1.421           2.446           1.887           4.103           0.725
        48      1.523           1.535           2.546           2.012           4.363           1.001
        49      1.426           1.428           2.468           1.921           4.457           1.168
        50      1.289           1.296           2.362           1.785           3.904           0.908
        51      1.496           1.502           2.503           1.967           3.899           1.574
        52      1.472           1.484           2.542           1.962           3.840           1.029
        53      1.565           1.576           2.511           2.003           2.988           0.651
        54      1.535           1.556           2.501           1.983           4.299           1.067
        55      1.433           1.452           2.433           1.886           4.639           0.590
        56      1.481           1.485           2.431           1.909           4.256           1.025
        57      1.534           1.549           2.474           1.958           3.873           0.741
        58      1.330           1.346           2.313           1.769           4.194           0.687
        59      1.342           1.359           2.301           1.752           4.061           0.925
        60      1.433           1.448           2.387           1.859           4.387           1.384
        61      1.331           1.348           2.294           1.780           4.180           0.956
        62      1.535           1.543           2.500           1.993           4.612           1.148
        63      1.434           1.457           2.404           1.884           4.979           0.892
        64      1.449           1.448           2.450           1.902           4.406           0.715
        65      1.540           1.542           2.457           1.930           4.111           0.425
        66      1.592           1.615           2.585           2.024           4.819           1.254
        67      1.644           1.665           2.638           2.083           4.613           1.094
        68      1.437           1.451           2.477           1.896           4.559           0.964
        69      1.545           1.557           2.545           2.001           4.222           0.862
        70      1.417           1.431           2.443           1.890           4.645           1.238
        71      1.488           1.491           2.431           1.891           4.117           0.977
        72      1.465           1.476           2.426           1.875           3.841           0.924
        73      1.423           1.444           2.447           1.874           4.529           1.230
        74      1.350           1.360           2.393           1.814           3.958           0.889
        75      1.498           1.502           2.543           1.983           4.094           0.776
        76      1.599           1.604           2.643           2.085           3.273           0.709
        77      1.571           1.590           2.676           2.078           4.267           0.933
        78      1.444           1.463           2.490           1.917           4.054           0.649
        79      1.389           1.411           2.511           1.896           4.218           0.973
        80      1.408           1.441           2.515           1.916           4.025           0.950
        81      1.482           1.508           2.563           1.981           3.833           0.957
        82      1.287           1.298           2.441           1.831           4.496           1.139
        83      1.632           1.647           2.677           2.126           3.832           0.949
        84      1.456           1.474           2.598           2.001           3.708           0.906
        85      1.645           1.646           2.674           2.114           3.943           0.723
        86      1.572           1.596           2.606           2.043           4.309           1.186
        87      1.316           1.344           2.484           1.871           3.812           0.761
        88      1.544           1.560           2.566           2.028           3.907           0.955
        89      1.226           1.246           2.424           1.788           3.645           0.752
        90      1.470           1.489           2.542           1.954           3.805           1.214
        91      1.707           1.704           2.715           2.170           3.802           0.803
        92      1.540           1.556           2.551           2.008           3.633           0.567
        93      1.712           1.724           2.730           2.197           3.888           0.856
        94      1.704           1.714           2.663           2.153           3.682           1.036
        95      1.551           1.562           2.610           2.039           3.500           0.931
        96      1.718           1.731           2.747           2.195           4.225           1.141
        97      1.499           1.515           2.580           2.014           3.830           0.925
        98      1.489           1.485           2.588           2.003           4.038           0.944
        99      1.534           1.550           2.551           2.004           3.840           0.897
       100      1.518           1.530           2.590           2.027           3.886           0.745
       101      1.436           1.465           2.468           1.917           4.347           0.860
       102      1.490           1.498           2.564           2.002           2.948           0.683
       103      1.581           1.593           2.643           2.098           3.802           0.952
       104      1.537           1.534           2.600           2.036           3.668           0.707
       105      1.669           1.664           2.727           2.163           4.810           0.710
       106      1.724           1.742           2.710           2.180           5.247           0.897
       107      1.577           1.602           2.646           2.071           4.808           0.717
       108      1.666           1.685           2.664           2.114           4.701           1.175
       109      1.531           1.543           2.633           2.035           5.245           0.796
       110      1.451           1.474           2.662           2.037           4.616           0.779
       111      1.639           1.655           2.722           2.139           5.279           0.919
       112      1.606           1.638           2.682           2.107           5.004           0.851
       113      1.849           1.857           2.865           2.317           5.248           0.822
       114      1.759           1.770           2.808           2.242           4.810           0.724
       115      1.671           1.669           2.722           2.139           4.884           0.681
       116      1.671           1.675           2.764           2.161           4.590           0.943
       117      1.653           1.654           2.790           2.181           5.242           0.766
       118      1.515           1.531           2.650           2.041           4.620           0.886
       119      1.571           1.577           2.709           2.112           4.952           0.895
       120      1.706           1.720           2.819           2.214           4.936           0.928
       121      1.802           1.810           2.867           2.292           5.116           0.914
       122      1.678           1.693           2.811           2.197           5.069           0.772
       123      1.630           1.658           2.686           2.113           5.064           0.799
       124      1.591           1.602           2.659           2.070           4.754           0.894
       125      1.435           1.451           2.567           1.957           4.823           0.689
       126      1.862           1.881           2.803           2.275           4.789           0.856
       127      1.750           1.771           2.775           2.204           4.710           1.119
       128      1.742           1.752           2.793           2.223           4.628           1.078
       129      1.758           1.772           2.772           2.220           4.720           1.036
       130      1.762           1.766           2.756           2.199           5.406           1.146
       131      1.745           1.749           2.729           2.181           5.236           0.821
       132      1.771           1.774           2.760           2.217           5.145           0.831
       133      1.734           1.745           2.741           2.185           4.837           0.767
       134      1.733           1.759           2.694           2.152           5.352           0.949
       135      1.867           1.881           2.789           2.260           5.015           0.978
       136      1.728           1.749           2.728           2.164           4.882           0.809
       137      1.718           1.740           2.763           2.193           5.266           1.171
       138      1.702           1.715           2.710           2.159           5.115           0.583
       139      1.682           1.683           2.758           2.156           4.669           0.331
       140      1.676           1.688           2.743           2.164           4.906           1.222
       141      1.712           1.729           2.740           2.180           5.135           1.017
       142      1.542           1.543           2.614           2.042           5.348           1.031
       143      1.610           1.629           2.724           2.112           4.832           0.628
       144      1.594           1.597           2.718           2.101           4.660           0.443
       145      1.708           1.719           2.781           2.196           4.886           1.029
       146      1.522           1.534           2.694           2.070           5.090           1.083
       147      1.536           1.553           2.719           2.096           4.859           0.678
       148      1.760           1.774           2.864           2.248           4.745           0.716
       149      1.477           1.494           2.641           2.003           4.710           0.686
       150      1.487           1.485           2.650           2.003           4.996           1.060
       151      1.645           1.656           2.758           2.153           5.286           0.476
       152      1.639           1.652           2.764           2.146           5.223           0.889
       153      1.710           1.730           2.795           2.203           5.424           0.799
       154      1.664           1.694           2.716           2.138           4.950           0.820
       155      1.476           1.492           2.583           1.980           4.710           0.671
       156      1.482           1.502           2.568           1.982           4.722           0.680
       157      1.636           1.655           2.697           2.139           5.055           0.437
       158      1.516           1.527           2.699           2.072           4.619           0.419
       159      1.580           1.594           2.682           2.102           4.792           0.963
       160      1.741           1.759           2.836           2.246           4.159           0.764
       161      1.435           1.458           2.568           1.978           4.516           0.403
       162      1.568           1.574           2.670           2.066           4.810           0.613
       163      1.477           1.485           2.555           1.971           4.978           0.688
       164      1.457           1.461           2.552           1.953           4.879           0.569
       165      1.494           1.508           2.545           1.961           4.642           0.755
       166      1.453           1.463           2.553           1.958           4.408           0.538
       167      1.687           1.699           2.726           2.170           5.018           0.564
       168      1.693           1.707           2.697           2.146           4.850           0.540
       169      1.585           1.583           2.648           2.071           4.417           0.664
       170      1.515           1.517           2.555           1.991           4.902           0.848
       171      1.570           1.582           2.661           2.080           4.886           0.445
       172      1.631           1.647           2.631           2.074           4.860           0.991
       173      1.690           1.698           2.721           2.165           4.968           0.811
       174      1.498           1.515           2.581           1.995           5.122           0.928
       175      1.569           1.580           2.649           2.063           5.200           0.637
       176      1.578           1.592           2.643           2.057           4.915           0.742
       177      1.678           1.706           2.713           2.145           4.782           0.736
       178      1.517           1.534           2.596           1.993           5.113           0.864
       179      1.523           1.541           2.653           2.047           4.619           0.778
       180      1.473           1.503           2.596           1.983           4.880           0.561
       181      1.561           1.578           2.646           2.044           4.868           0.700
       182      1.774           1.789           2.729           2.193           4.887           0.596
       183      1.611           1.626           2.635           2.077           4.838           0.569
       184      1.769           1.792           2.758           2.212           4.757           0.986
       185      1.414           1.436           2.527           1.925           4.675           0.508
       186      1.430           1.451           2.547           1.955           4.814           0.853
       187      1.482           1.497           2.607           1.980           4.554           0.596
       188      1.606           1.636           2.674           2.102           4.410           0.584
       189      1.536           1.562           2.637           2.062           4.551           0.677
       190      1.624           1.636           2.660           2.102           5.263           0.964
       191      1.378           1.388           2.456           1.875           4.821           0.769
       192      1.550           1.569           2.594           2.016           4.659           0.784
       193      1.695           1.708           2.741           2.157           5.347           0.776
       194      1.506           1.524           2.604           1.999           4.911           0.715
       195      1.423           1.447           2.540           1.914           4.544           0.886
       196      1.556           1.566           2.638           2.037           5.028           1.007
       197      1.483           1.511           2.581           1.986           5.029           0.936
       198      1.405           1.428           2.509           1.904           4.721           0.819
       199      1.504           1.520           2.602           1.984           4.600           0.824
       200      1.566           1.574           2.658           2.063           4.824           1.069
       201      1.380           1.400           2.501           1.893           4.463           0.869
       202      1.287           1.315           2.449           1.824           4.644           1.136
       203      1.375           1.401           2.480           1.876           4.813           0.695
       204      1.443           1.464           2.529           1.935           5.042           0.711
       205      1.508           1.532           2.563           2.000           4.869           0.950
       206      1.490           1.502           2.563           1.977           4.397           0.954
       207      1.333           1.356           2.443           1.844           4.892           0.787
       208      1.369           1.384           2.449           1.862           4.418           0.966
       209      1.379           1.398           2.474           1.887           4.093           1.178
       210      1.467           1.480           2.529           1.963           4.147           1.335
       211      1.389           1.399           2.452           1.867           4.318           1.007
       212      1.526           1.544           2.547           1.986           4.896           1.497
       213      1.485           1.509           2.525           1.967           5.128           1.022
       214      1.570           1.579           2.604           2.025           4.944           1.233
       215      1.645           1.656           2.635           2.092           4.663           1.172
       216      1.636           1.652           2.609           2.087           4.915           0.940
       217      1.432           1.441           2.488           1.917           4.796           1.155
       218      1.568           1.580           2.610           2.044           4.707           0.555
       219      1.582           1.595           2.613           2.061           4.683           0.535
       220      1.603           1.616           2.624           2.066           4.489           1.042
       221      1.450           1.467           2.579           1.972           5.061           0.689
       222      1.440           1.462           2.532           1.940           4.460           0.719
       223      1.462           1.475           2.575           1.984           4.860           0.878
       224      1.642           1.664           2.689           2.136           4.741           0.828
       225      1.453           1.481           2.559           1.975           3.914           0.758
       226      1.326           1.341           2.424           1.844           5.285           0.802
       227      1.514           1.532           2.574           2.012           4.655           0.868
       228      1.381           1.407           2.515           1.914           4.415           0.813
       229      1.385           1.402           2.495           1.919           4.854           0.978
       230      1.556           1.575           2.604           2.047           4.935           0.880
       231      1.445           1.461           2.462           1.931           4.078           0.668
       232      1.349           1.366           2.457           1.872           5.091           0.784
       233      1.568           1.584           2.592           2.048           4.674           0.804
       234      1.511           1.527           2.566           2.001           4.498           0.907
       235      1.566           1.581           2.554           2.023           5.160           1.114
       236      1.495           1.514           2.595           2.022           4.186           0.640
       237      1.574           1.600           2.619           2.058           4.845           0.999
       238      1.542           1.553           2.558           2.018           5.362           1.075
       239      1.536           1.561           2.597           2.053           5.031           0.599
       240      1.450           1.464           2.575           1.983           4.924           0.419
       241      1.523           1.541           2.562           2.007           5.081           0.798
       242      1.516           1.533           2.608           2.033           4.249           0.745
       243      1.503           1.520           2.526           1.985           3.821           0.505
       244      1.482           1.494           2.582           2.013           4.641           0.730
       245      1.512           1.529           2.583           2.022           4.935           0.694
       246      1.520           1.529           2.593           2.008           5.254           0.843
       247      1.569           1.582           2.614           2.047           4.903           0.660
       248      1.717           1.734           2.696           2.164           4.914           0.539
       249      1.584           1.607           2.630           2.084           5.079           0.735
       250      1.614           1.629           2.654           2.091           5.234           0.793
       251      1.584           1.602           2.612           2.080           4.930           0.617
       252      1.547           1.576           2.675           2.099           4.941           0.605
       253      1.631           1.659           2.700           2.143           5.150           0.635
       254      1.606           1.630           2.594           2.073           4.994           0.895
       255      1.614           1.631           2.636           2.101           4.809           0.612
       256      1.582           1.602           2.624           2.079           4.303           0.570
       257      1.488           1.501           2.592           2.010           4.282           0.624
       258      1.489           1.514           2.558           1.993           4.879           0.599
       259      1.540           1.557           2.640           2.053           4.101           0.655
       260      1.501           1.510           2.587           2.012           3.693           0.657
       261      1.454           1.472           2.504           1.943           4.253           0.813
       262      1.640           1.658           2.633           2.097           4.804           0.483
       263      1.620           1.647           2.628           2.088           5.634           1.121
       264      1.532           1.549           2.601           2.023           4.665           0.603
       265      1.616           1.650           2.605           2.071           4.712           0.634
       266      1.545           1.563           2.569           2.033           5.050           0.779
       267      1.443           1.462           2.520           1.945           4.605           0.657
       268      1.538           1.566           2.639           2.056           4.812           0.627
       269      1.492           1.512           2.553           1.983           4.726           0.445
       270      1.602           1.628           2.653           2.090           4.709           0.318
       271      1.521           1.549           2.561           2.001           4.138           0.916
       272      1.400           1.423           2.553           1.944           3.535           0.612
       273      1.370           1.387           2.478           1.875           4.836           1.095
       274      1.415           1.443           2.548           1.947           4.392           1.251
       275      1.474           1.491           2.621           2.012           4.599           1.014
       276      1.421           1.442           2.610           1.980           4.010           0.875
       277      1.436           1.450           2.557           1.952           3.969           0.818
       278      1.475           1.496           2.563           1.984           4.312           0.860
       279      1.453           1.479           2.533           1.949           4.120           0.622
       280      1.520           1.544           2.548           1.990           3.757           0.765
       281      1.493           1.514           2.548           1.968           3.399           0.628
       282      1.468           1.479           2.522           1.936           4.477           0.827
       283      1.568           1.570           2.617           2.043           3.161           0.643
       284      1.425           1.432           2.544           1.929           3.617           0.706
       285      1.567           1.585           2.694           2.087           3.583           0.783
       286      1.532           1.557           2.616           2.030           3.476           0.709
       287      1.674           1.702           2.773           2.184           4.322           0.713
       288      1.586           1.613           2.659           2.076           4.537           0.373
       289      1.558           1.579           2.650           2.071           5.517           0.866
       290      1.445           1.467           2.585           1.979           5.050           0.932
       291      1.543           1.565           2.588           2.022           5.547           0.791
       292      1.541           1.556           2.621           2.043           5.524           0.690
       293      1.499           1.527           2.579           2.034           5.172           0.669
       294      1.552           1.568           2.629           2.057           5.587           0.761
       295      1.462           1.481           2.563           1.990           5.053           0.876
       296      1.537           1.570           2.611           2.042           5.506           0.791
       297      1.461           1.478           2.651           2.025           5.198           0.681
       298      1.466           1.486           2.578           1.976           4.874           0.686
       299      1.569           1.584           2.679           2.074           5.370           0.853
       300      1.615           1.627           2.731           2.136           5.371           0.576
       301      1.602           1.626           2.756           2.136           5.248           0.736
       302      1.646           1.661           2.787           2.171           5.277           0.713
       303      1.649           1.665           2.714           2.138           5.033           0.995
       304      1.637           1.642           2.757           2.154           5.665           0.802
       305      1.745           1.754           2.750           2.198           5.517           0.981
       306      1.536           1.557           2.620           2.044           5.474           0.729
       307      1.514           1.527           2.627           2.043           5.409           0.782
       308      1.645           1.660           2.747           2.160           5.592           0.604
       309      1.717           1.728           2.751           2.185           5.489           0.853
       310      1.522           1.541           2.689           2.067           4.654           0.780
       311      1.578           1.590           2.658           2.086           5.342           0.681
       312      1.577           1.588           2.651           2.063           5.094           0.523
       313      1.479           1.490           2.614           2.000           5.244           0.563
       314      1.514           1.529           2.636           2.037           5.078           0.946
       315      1.578           1.592           2.634           2.071           5.253           1.050
       316      1.568           1.587           2.621           2.059           4.614           0.747
       317      1.589           1.605           2.646           2.089           4.721           0.523
       318      1.467           1.484           2.516           1.953           4.957           0.975
       319      1.517           1.542           2.591           2.021           4.842           0.669
       320      1.467           1.486           2.561           1.973           4.911           0.942
       321      1.577           1.597           2.582           2.048           4.545           0.737
       322      1.406           1.427           2.501           1.911           4.447           0.519
       323      1.633           1.656           2.650           2.095           4.895           0.697
       324      1.526           1.545           2.526           1.980           4.495           1.066
       325      1.547           1.571           2.563           2.005           4.149           0.372
       326      1.489           1.500           2.531           1.968           4.039           0.470
       327      1.505           1.516           2.558           1.980           3.887           0.599
       328      1.529           1.540           2.644           2.030           5.176           0.974
       329      1.420           1.444           2.559           1.945           4.558           0.923
       330      1.525           1.539           2.575           1.999           5.061           0.863
       331      1.500           1.520           2.570           1.977           5.319           0.762
       332      1.575           1.602           2.644           2.066           5.082           0.901
       333      1.509           1.525           2.613           2.018           4.914           0.961
       334      1.493           1.506           2.611           1.995           5.057           1.060
       335      1.398           1.421           2.496           1.900           4.744           0.909
       336      1.431           1.459           2.576           1.964           4.708           1.253
       337      1.509           1.533           2.626           2.024           5.135           1.028
       338      1.569           1.585           2.634           2.053           4.738           0.668
       339      1.625           1.637           2.703           2.111           4.953           0.885
       340      1.601           1.605           2.738           2.128           4.687           0.611
       341      1.515           1.529           2.585           2.014           5.013           1.607
       342      1.437           1.455           2.548           1.938           5.004           1.363
       343      1.551           1.562           2.695           2.094           4.883           0.594
       344      1.495           1.505           2.538           1.964           4.712           1.068
       345      1.600           1.617           2.687           2.103           5.046           1.544
       346      1.476           1.491           2.558           1.968           4.728           0.929
       347      1.531           1.541           2.632           2.038           4.920           0.693
       348      1.538           1.560           2.642           2.044           4.996           0.761
       349      1.498           1.520           2.568           1.987           5.487           0.808
       350      1.574           1.592           2.597           2.032           5.014           0.864
       351      1.489           1.501           2.541           1.968           4.976           1.010
       352      1.500           1.515           2.563           1.976           5.282           0.878
       353      1.517           1.542           2.562           1.985           4.870           0.912
       354      1.553           1.561           2.578           2.022           5.573           1.077
       355      1.541           1.558           2.527           1.987           5.436           0.724
       356      1.471           1.482           2.528           1.937           5.538           0.861
       357      1.407           1.423           2.496           1.894           5.410           0.740
       358      1.472           1.492           2.554           1.941           5.340           0.865
       359      1.454           1.476           2.591           1.964           5.401           0.884
       360      1.528           1.551           2.617           2.020           6.136           0.782
       361      1.519           1.549           2.607           2.007           5.683           1.252
       362      1.534           1.554           2.617           2.009           5.510           0.606
       363      1.477           1.510           2.550           1.969           5.900           0.995
       364      1.423           1.434           2.520           1.910           5.766           0.745
       365      1.506           1.522           2.657           2.040           5.994           0.765
       366      1.419           1.443           2.625           1.992           5.256           0.840
       367      1.565           1.586           2.634           2.064           5.590           1.027
       368      1.468           1.492           2.653           2.012           4.905           0.625
       369      1.508           1.528           2.596           1.996           5.158           0.936
       370      1.608           1.620           2.743           2.110           5.789           0.527
       371      1.471           1.490           2.568           1.968           5.489           1.051
       372      1.555           1.573           2.568           1.995           5.338           0.703
       373      1.505           1.516           2.579           1.983           5.476           0.824
       374      1.553           1.577           2.638           2.042           5.636           0.897
       375      1.592           1.603           2.591           2.024           5.971           1.077
       376      1.528           1.538           2.596           1.986           5.407           1.227
       377      1.529           1.548           2.635           2.008           5.481           1.084
       378      1.722           1.752           2.761           2.180           5.514           0.989
       379      1.643           1.651           2.713           2.113           6.101           0.697
       380      1.499           1.510           2.565           1.963           4.620           0.958
       381      1.583           1.583           2.642           2.043           5.137           0.776
       382      1.511           1.512           2.622           2.004           5.081           0.654
       383      1.473           1.479           2.518           1.943           4.601           1.167
       384      1.545           1.557           2.577           1.992           5.653           0.709
       385      1.765           1.784           2.749           2.189           5.946           0.907
       386      1.573           1.586           2.649           2.060           5.275           0.603
       387      1.596           1.610           2.645           2.052           5.101           0.785
       388      1.604           1.622           2.658           2.079           4.694           0.750
       389      1.583           1.595           2.656           2.055           4.259           0.795
       390      1.535           1.555           2.618           2.007           5.741           0.880
       391      1.539           1.550           2.677           2.056           5.823           0.776
       392      1.560           1.566           2.726           2.084           7.150           1.293
       393      1.578           1.593           2.757           2.106           7.364           1.264
       394      1.509           1.516           2.633           2.026           6.140           0.732
       395      1.461           1.470           2.657           1.990           5.652           0.635
       396      1.571           1.577           2.685           2.065           5.637           0.678
       397      1.433           1.427           2.619           1.957           5.649           0.759
       398      1.466           1.479           2.625           1.986           5.363           0.636
       399      1.568           1.576           2.690           2.067           6.006           0.887
       400      1.683           1.705           2.708           2.140           7.214           1.070
       401      1.643           1.664           2.720           2.122           6.896           0.704
       402      1.632           1.648           2.764           2.134           6.473           1.024
       403      1.682           1.688           2.802           2.170           5.901           0.623
       404      1.650           1.656           2.729           2.107           6.007           0.657
       405      1.528           1.532           2.618           2.000           6.179           0.775
       406      1.681           1.692           2.727           2.138           5.912           0.755
       407      1.503           1.506           2.623           2.000           6.735           0.782
       408      1.425           1.437           2.593           1.944           6.387           0.775
       409      1.645           1.659           2.762           2.137           6.241           0.985
       410      1.701           1.719           2.806           2.204           6.723           0.854
       411      1.587           1.604           2.732           2.088           6.209           0.998
       412      1.682           1.693           2.798           2.166           6.176           0.814
       413      1.829           1.846           2.866           2.279           6.775           0.734
       414      1.726           1.745           2.784           2.197           6.466           0.850
       415      1.784           1.797           2.806           2.221           5.805           0.710
       416      1.660           1.673           2.744           2.128           5.454           0.620
       417      1.570           1.596           2.663           2.040           5.331           0.757
       418      1.673           1.689           2.752           2.148           5.533           0.710
       419      1.621           1.642           2.652           2.068           5.154           0.602
       420      1.573           1.593           2.671           2.060           5.767           0.766
       421      1.623           1.630           2.708           2.109           5.714           0.807
       422      1.489           1.509           2.573           1.967           5.638           0.630
       423      1.505           1.526           2.630           2.018           5.324           0.591
       424      1.510           1.522           2.603           2.000           5.802           0.727
       425      1.794           1.813           2.799           2.245           6.652           0.970
       426      1.659           1.673           2.718           2.128           6.383           0.752
       427      1.510           1.517           2.620           1.994           5.651           0.924
       428      1.705           1.713           2.757           2.192           6.656           0.682
       429      1.632           1.639           2.674           2.095           5.852           0.602
       430      1.605           1.624           2.620           2.051           6.116           0.864
       431      1.559           1.569           2.662           2.062           5.908           0.649
       432      1.690           1.707           2.704           2.138           6.429           1.083
       433      1.700           1.711           2.694           2.138           6.598           0.786
       434      1.808           1.823           2.748           2.222           6.277           0.511
       435      1.600           1.610           2.658           2.070           5.488           0.711
       436      1.522           1.539           2.588           2.002           5.634           0.561
       437      1.560           1.580           2.587           2.015           5.494           0.965
       438      1.619           1.620           2.615           2.026           5.369           0.683
       439      1.695           1.706           2.663           2.120           5.653           0.674
       440      1.691           1.707           2.682           2.130           5.131           0.570
       441      1.675           1.692           2.709           2.126           5.909           0.807
       442      1.515           1.525           2.607           1.999           5.504           0.837
       443      1.657           1.669           2.718           2.116           5.225           0.790
       444      1.674           1.697           2.714           2.119           5.718           0.680
       445      1.619           1.642           2.653           2.072           6.021           0.757
       446      1.649           1.669           2.659           2.072           5.635           0.588
       447      1.486           1.503           2.546           1.919           5.099           0.529
       448      1.640           1.655           2.599           2.023           5.155           0.769
       449      1.594           1.607           2.680           2.051           5.299           1.045
       450      1.475           1.479           2.540           1.938           5.576           0.633
       451      1.594           1.593           2.632           2.044           5.638           0.750
       452      1.445           1.451           2.461           1.876           5.192           0.787
       453      1.730           1.747           2.696           2.123           5.966           0.834
       454      1.619           1.630           2.632           2.044           5.089           0.868
       455      1.523           1.529           2.539           1.961           5.151           0.909
       456      1.667           1.674           2.652           2.091           5.104           0.642
       457      1.560           1.576           2.529           1.974           4.997           0.897
       458      1.636           1.651           2.552           2.035           5.619           0.783
       459      1.738           1.756           2.668           2.131           5.682           0.732
       460      1.839           1.848           2.728           2.236           4.321           0.687
       461      1.668           1.678           2.615           2.075           4.934           0.525
       462      1.763           1.780           2.675           2.155           4.844           0.830
       463      1.497           1.516           2.555           1.967           4.879           0.663
       464      1.540           1.556           2.607           2.000           4.947           0.519
       465      1.677           1.693           2.630           2.081           5.053           0.496
       466      1.485           1.499           2.523           1.934           4.404           0.823
       467      1.613           1.631           2.560           2.014           4.433           0.740
       468      1.608           1.629           2.557           2.020           4.392           1.419
       469      1.465           1.485           2.531           1.950           4.834           0.826
       470      1.535           1.542           2.597           2.003           5.335           0.741
       471      1.548           1.570           2.548           1.987           4.760           0.836
       472      1.467           1.483           2.549           1.947           5.207           0.858
       473      1.612           1.639           2.629           2.056           5.105           0.746
       474      1.565           1.580           2.617           2.023           4.436           0.776
       475      1.553           1.581           2.600           2.006           5.107           0.955
       476      1.644           1.656           2.653           2.085           4.743           0.988
       477      1.761           1.783           2.768           2.196           5.502           0.640
       478      1.650           1.660           2.661           2.067           4.986           0.817
       479      1.583           1.590           2.620           2.032           5.000           0.641
       480      1.768           1.766           2.733           2.199           4.782           0.926
       481      1.615           1.634           2.615           2.047           5.497           1.158
       482      1.550           1.565           2.571           2.005           5.353           1.066
       483      1.492           1.504           2.536           1.949           4.913           0.925
       484      1.522           1.542           2.570           1.981           4.162           0.713
       485      1.595           1.611           2.585           2.026           4.469           0.775
       486      1.531           1.542           2.558           1.991           4.326           1.112
       487      1.652           1.660           2.645           2.088           4.369           0.852
       488      1.555           1.562           2.568           1.999           5.044           0.614
       489      1.518           1.525           2.580           1.973           5.057           0.752
       490      1.644           1.647           2.624           2.054           4.919           0.619
       491      1.553           1.559           2.599           2.009           4.700           0.790
       492      1.720           1.738           2.691           2.152           5.136           0.678
       493      1.592           1.601           2.612           2.031           4.786           0.776
       494      1.736           1.754           2.719           2.145           4.848           0.849
       495      1.472           1.488           2.554           1.947           5.215           0.808
       496      1.548           1.559           2.597           2.004           4.802           0.552
       497      1.493           1.504           2.537           1.939           4.833           0.589
       498      1.484           1.494           2.563           1.955           4.046           0.409
       499      1.547           1.563           2.633           2.025           5.494           0.849
       500      1.416           1.424           2.608           1.924           4.760           0.759
       501      1.644           1.655           2.709           2.101           5.758           0.852
       502      1.705           1.721           2.687           2.132           4.882           0.848
       503      1.649           1.661           2.643           2.080           5.611           0.808
       504      1.561           1.574           2.561           1.985           4.841           0.809
       505      1.508           1.514           2.531           1.944           5.478           0.834
       506      1.725           1.743           2.703           2.142           5.384           1.058
       507      1.694           1.698           2.642           2.082           4.212           0.823
       508      1.564           1.575           2.582           2.009           5.434           0.741
       509      1.557           1.577           2.556           1.987           4.864           0.626
       510      1.555           1.568           2.576           2.001           4.723           0.710
       511      1.616           1.629           2.634           2.066           5.420           0.753
       512      1.457           1.470           2.483           1.894           5.303           0.927
       513      1.564           1.579           2.499           1.962           5.369           0.955
       514      1.669           1.683           2.579           2.055           5.455           0.768
       515      1.683           1.697           2.633           2.086           4.975           1.011
       516      1.675           1.690           2.625           2.055           4.790           0.682
       517      1.706           1.719           2.677           2.124           5.380           0.565
       518      1.531           1.545           2.575           1.990           5.107           0.746
       519      1.593           1.600           2.576           2.018           5.042           1.041
       520      1.753           1.766           2.677           2.141           5.635           0.838
       521      1.493           1.519           2.529           1.950           5.480           0.629
       522      1.448           1.467           2.485           1.896           5.182           0.866
       523      1.522           1.548           2.539           1.976           5.140           0.746
       524      1.613           1.622           2.639           2.037           4.841           0.977
       525      1.625           1.648           2.601           2.045           4.838           0.810
       526      1.538           1.555           2.566           1.989           5.274           0.723
       527      1.672           1.679           2.649           2.093           5.403           0.770
       528      1.517           1.526           2.584           1.962           5.001           0.726
       529      1.639           1.650           2.614           2.046           5.531           1.111
       530      1.747           1.752           2.638           2.120           5.107           0.736
       531      1.626           1.645           2.552           2.031           4.452           0.952
       532      1.712           1.734           2.625           2.094           4.816           0.998
       533      1.618           1.624           2.582           2.030           4.705           0.358
       534      1.835           1.839           2.737           2.205           5.055           0.907
       535      1.744           1.758           2.739           2.173           4.634           0.965
       536      1.607           1.619           2.627           2.047           5.078           1.503
       537      1.679           1.701           2.650           2.089           4.561           0.826
       538      1.722           1.726           2.681           2.117           4.687           0.564
       539      1.790           1.798           2.708           2.169           4.094           0.932
       540      1.650           1.661           2.697           2.095           4.555           0.701
       541      1.540           1.556           2.585           1.982           4.866           1.064
       542      1.526           1.542           2.511           1.944           4.926           0.898
       543      1.412           1.426           2.453           1.857           4.788           1.126
       544      1.675           1.691           2.714           2.115           5.465           0.799
       545      1.500           1.514           2.553           1.949           5.190           0.510
       546      1.686           1.698           2.673           2.105           5.021           1.276
       547      1.706           1.715           2.695           2.135           5.194           0.814
       548      1.657           1.653           2.663           2.094           4.797           0.595
       549      1.732           1.731           2.740           2.166           4.828           1.146
       550      1.678           1.679           2.694           2.122           5.253           0.697
       551      1.770           1.781           2.772           2.214           4.909           0.634
       552      1.646           1.663           2.627           2.069           5.349           1.034
       553      1.528           1.546           2.628           2.003           5.011           0.873
       554      1.752           1.760           2.784           2.199           5.042           0.962
       555      1.815           1.825           2.740           2.206           4.897           1.205
       556      1.650           1.651           2.654           2.084           5.647           0.753
       557      1.551           1.571           2.569           2.015           4.609           0.567
       558      1.718           1.733           2.686           2.144           4.906           1.147
       559      1.673           1.659           2.678           2.109           5.198           0.835
       560      1.561           1.575           2.545           1.987           4.822           0.700
       561      1.454           1.464           2.483           1.902           5.029           0.992
       562      1.743           1.758           2.707           2.178           4.667           0.638
       563      1.659           1.664           2.661           2.085           4.081           0.798
       564      1.620           1.620           2.664           2.072           5.359           0.704
       565      1.637           1.645           2.581           2.043           5.696           0.692
       566      1.638           1.645           2.644           2.081           4.679           0.879
       567      1.701           1.704           2.703           2.139           5.033           0.695
       568      1.793           1.796           2.831           2.248           4.769           0.555
       569      1.761           1.773           2.729           2.180           4.348           0.586
       570      1.708           1.715           2.660           2.127           5.409           0.890
       571      1.758           1.769           2.733           2.179           4.464           0.843
       572      1.684           1.692           2.643           2.089           6.009           1.608
       573      1.715           1.728           2.697           2.144           5.781           1.346
       574      1.657           1.657           2.667           2.097           5.876           1.238
       575      1.707           1.716           2.700           2.148           5.862           1.393
       576      1.565           1.571           2.670           2.057           5.535           1.381
       577      1.770           1.791           2.767           2.200           6.008           1.531
       578      1.616           1.622           2.654           2.053           5.737           1.364
       579      1.710           1.707           2.748           2.156           5.918           1.730
       580      1.744           1.750           2.727           2.178           6.214           1.420
       581      1.534           1.539           2.592           2.006           5.905           1.350
       582      1.570           1.568           2.636           2.036           5.848           0.931
       583      1.623           1.621           2.655           2.080           5.228           0.722
       584      1.692           1.707           2.721           2.151           6.314           1.338
       585      1.680           1.687           2.711           2.133           5.637           1.552
       586      1.579           1.578           2.586           2.017           6.105           1.707
       587      1.504           1.509           2.604           1.994           5.702           1.296
       588      1.716           1.711           2.761           2.179           6.150           1.168
       589      1.670           1.674           2.702           2.147           6.187           1.605
       590      1.588           1.600           2.633           2.057           6.161           1.304
       591      1.627           1.620           2.668           2.103           6.524           1.561
       592      1.701           1.696           2.672           2.143           6.552           1.338
       593      1.518           1.521           2.547           2.002           5.645           1.622
       594      1.674           1.687           2.668           2.128           6.021           1.686
       595      1.608           1.620           2.667           2.102           4.648           1.104
       596      1.723           1.738           2.826           2.236           5.501           1.451
       597      1.673           1.691           2.747           2.177           6.039           1.166
       598      1.647           1.656           2.793           2.184           5.490           1.794
       599      1.687           1.694           2.703           2.149           5.870           1.537
       600      1.614           1.620           2.668           2.117           5.825           1.668
       601      1.729           1.737           2.791           2.227           5.979           1.743
       602      1.634           1.635           2.793           2.187           5.936           1.708
       603      1.763           1.774           2.814           2.254           6.419           1.369
       604      1.749           1.747           2.801           2.230           6.130           1.495
       605      1.725           1.742           2.782           2.233           6.301           1.403
       606      1.687           1.695           2.741           2.186           5.906           1.648
       607      1.594           1.612           2.651           2.092           6.173           1.604
       608      1.554           1.569           2.625           2.040           5.745           1.737
       609      1.606           1.622           2.655           2.098           5.760           1.408
       610      1.714           1.712           2.702           2.143           6.169           1.576
       611      1.672           1.681           2.697           2.129           5.739           1.268
       612      1.723           1.726           2.739           2.187           5.906           1.939
       613      1.704           1.715           2.687           2.142           5.958           1.718
       614      1.726           1.737           2.707           2.177           5.777           1.860
       615      1.773           1.787           2.758           2.231           5.207           1.141
       616      1.655           1.671           2.637           2.101           5.757           1.791
       617      1.748           1.758           2.652           2.154           6.044           1.392
       618      1.635           1.642           2.580           2.059           5.669           1.813
       619      1.675           1.690           2.581           2.068           5.982           1.825
       620      1.523           1.537           2.543           1.973           6.024           1.775
       621      1.576           1.586           2.537           2.008           6.219           1.424
       622      1.589           1.603           2.592           2.055           5.671           1.551
       623      1.596           1.611           2.610           2.066           5.633           1.773
       624      1.630           1.638           2.620           2.102           5.838           1.451
       625      1.710           1.721           2.670           2.157           5.907           1.678
       626      1.555           1.560           2.606           2.058           5.666           1.855
       627      1.567           1.580           2.568           2.039           5.733           1.866
       628      1.664           1.666           2.604           2.092           5.739           1.627
       629      1.659           1.668           2.626           2.078           5.603           1.841
       630      1.652           1.657           2.644           2.111           5.864           1.680
       631      1.584           1.600           2.627           2.073           5.861           1.593
       632      1.598           1.611           2.545           2.024           5.949           1.627
       633      1.693           1.695           2.625           2.098           5.725           1.514
       634      1.727           1.717           2.753           2.185           6.159           1.631
       635      1.654           1.658           2.656           2.104           5.896           1.847
       636      1.766           1.762           2.787           2.209           6.428           1.566
       637      1.628           1.642           2.591           2.059           5.969           1.614
       638      1.703           1.703           2.608           2.109           6.263           1.527
       639      1.599           1.607           2.579           2.038           5.959           1.432
       640      1.639           1.647           2.653           2.113           6.034           1.246
       641      1.740           1.744           2.689           2.174           6.324           1.463
       642      1.595           1.589           2.595           2.041           5.863           1.487
       643      1.729           1.727           2.683           2.152           5.892           1.348
       644      1.584           1.579           2.567           2.023           6.028           1.684
       645      1.588           1.590           2.557           2.020           5.939           1.484
       646      1.668           1.672           2.636           2.108           6.064           1.397
       647      1.823           1.816           2.769           2.262           6.591           1.266
       648      1.847           1.837           2.777           2.265           6.384           1.364
       649      1.914           1.912           2.887           2.349           6.085           1.629
       650      1.656           1.667           2.638           2.086           6.103           1.283
       651      1.644           1.638           2.710           2.129           5.996           1.596
       652      1.638           1.626           2.664           2.092           5.595           1.155
       653      1.605           1.605           2.623           2.041           5.825           1.539
       654      1.714           1.713           2.717           2.154           6.509           1.380
       655      1.678           1.688           2.645           2.109           6.062           1.513
       656      1.901           1.900           2.808           2.299           6.180           1.410
       657      1.614           1.621           2.626           2.082           6.267           1.235
       658      1.801           1.820           2.740           2.239           6.391           1.481
       659      1.719           1.720           2.719           2.178           6.317           1.291
       660      1.595           1.603           2.607           2.063           5.657           1.409
       661      1.732           1.744           2.689           2.144           6.154           1.668
       662      1.643           1.665           2.586           2.065           6.148           1.267
       663      1.669           1.676           2.665           2.116           5.942           1.420
       664      1.663           1.660           2.657           2.097           5.906           1.611
       665      1.672           1.685           2.697           2.133           6.283           1.296
       666      1.739           1.751           2.726           2.183           6.158           1.556
       667      1.870           1.876           2.847           2.308           6.397           1.277
       668      1.710           1.732           2.663           2.140           6.447           1.461
       669      1.718           1.734           2.681           2.141           5.667           1.626
       670      1.757           1.778           2.647           2.149           6.303           1.462
       671      1.789           1.804           2.677           2.176           6.051           1.252
       672      1.731           1.740           2.633           2.115           5.900           1.557
       673      1.793           1.807           2.662           2.158           5.862           1.506
       674      1.805           1.818           2.717           2.220           5.670           1.534
       675      1.639           1.664           2.611           2.075           6.114           1.421
       676      1.678           1.703           2.637           2.098           5.685           1.679
       677      1.514           1.519           2.525           1.971           6.011           0.904
       678      1.491           1.502           2.517           1.946           5.318           1.460
       679      1.721           1.726           2.755           2.184           6.075           1.376
       680      1.449           1.467           2.517           1.924           5.916           1.385
       681      1.534           1.551           2.599           2.029           6.020           1.494
       682      1.578           1.589           2.596           2.032           6.179           1.181
       683      1.747           1.755           2.719           2.182           6.285           1.300
       684      1.715           1.719           2.760           2.182           5.848           1.418
       685      1.667           1.674           2.683           2.125           5.865           1.242
       686      1.648           1.657           2.678           2.127           5.605           1.750
       687      1.677           1.680           2.747           2.146           5.572           1.302
       688      1.722           1.733           2.769           2.170           5.662           1.522
       689      1.763           1.765           2.840           2.240           6.546           1.522
       690      1.684           1.691           2.697           2.130           6.490           1.377
       691      1.582           1.588           2.640           2.055           6.452           1.158
       692      1.621           1.624           2.674           2.080           5.960           1.392
       693      1.685           1.689           2.717           2.125           5.801           1.709
       694      1.725           1.728           2.779           2.185           6.220           1.343
       695      1.803           1.811           2.835           2.266           5.905           0.992
       696      1.706           1.707           2.768           2.187           6.047           1.375
       697      1.794           1.791           2.769           2.226           6.368           1.391
       698      1.647           1.652           2.618           2.081           6.377           1.326
       699      1.707           1.717           2.789           2.210           5.911           1.622
       700      1.747           1.748           2.758           2.188           6.348           1.387
       701      1.766           1.756           2.739           2.185           5.933           1.249
       702      1.698           1.689           2.724           2.156           5.988           1.471
       703      1.892           1.887           2.919           2.355           6.323           1.392
       704      1.788           1.772           2.881           2.269           6.386           1.385
       705      1.829           1.821           2.906           2.319           6.692           1.572
       706      1.665           1.657           2.747           2.151           6.099           1.431
       707      1.729           1.723           2.770           2.198           6.200           1.422
       708      1.741           1.740           2.735           2.189           6.587           1.419
       709      1.656           1.655           2.626           2.079           6.301           1.423
       710      1.688           1.693           2.692           2.114           5.960           1.367
       711      1.828           1.831           2.813           2.253           6.335           1.262
       712      1.639           1.642           2.626           2.072           5.944           1.600
       713      1.744           1.742           2.723           2.184           6.317           1.513
       714      1.675           1.681           2.652           2.113           6.127           1.419
       715      1.803           1.800           2.782           2.221           6.124           1.651
       716      1.906           1.902           2.863           2.335           6.561           1.412
       717      1.705           1.706           2.686           2.138           5.971           1.432
       718      1.706           1.708           2.674           2.153           6.681           1.468
       719      1.904           1.901           2.827           2.335           6.859           1.553
       720      1.735           1.747           2.693           2.163           6.223           1.560
       721      1.770           1.779           2.692           2.182           6.447           1.471
       722      1.832           1.838           2.725           2.222           6.148           1.340
       723      1.716           1.728           2.660           2.137           5.813           1.255
       724      1.745           1.737           2.706           2.183           6.324           1.637
       725      1.733           1.736           2.732           2.198           5.938           1.633
       726      1.688           1.693           2.701           2.155           6.064           1.612
       727      1.529           1.533           2.590           2.012           5.515           1.445
       728      1.667           1.670           2.704           2.136           5.645           1.591
       729      1.558           1.577           2.570           2.019           5.754           1.533
       730      1.769           1.786           2.746           2.210           6.062           1.648
       731      1.522           1.524           2.594           1.996           5.632           1.649
       732      1.601           1.618           2.650           2.089           6.120           1.634
       733      1.787           1.795           2.722           2.208           6.830           1.089
       734      1.781           1.787           2.703           2.187           6.118           1.345
       735      1.637           1.653           2.650           2.101           6.185           1.632
       736      1.738           1.746           2.676           2.159           6.084           1.306
       737      1.645           1.664           2.600           2.082           6.156           1.415
       738      1.731           1.749           2.689           2.171           5.871           1.534
       739      1.696           1.711           2.717           2.167           6.080           1.113
       740      1.618           1.625           2.630           2.070           5.934           1.448
       741      1.706           1.713           2.677           2.142           6.335           1.529
       742      1.580           1.593           2.621           2.053           6.217           1.589
       743      1.574           1.579           2.606           2.039           5.618           1.653
       744      1.654           1.663           2.655           2.103           5.633           1.605
       745      1.659           1.670           2.649           2.089           5.972           1.565
       746      1.720           1.725           2.638           2.117           6.563           1.519
       747      1.701           1.716           2.655           2.126           6.290           1.366
       748      1.617           1.632           2.631           2.057           6.191           1.477
       749      1.773           1.786           2.717           2.173           6.353           1.467
       750      1.617           1.634           2.660           2.072           5.864           1.568
       751      1.634           1.648           2.684           2.095           6.279           1.372
       752      1.720           1.729           2.787           2.190           6.276           1.555
       753      1.820           1.819           2.847           2.261           6.013           1.778
       754      1.757           1.760           2.796           2.224           5.978           1.623
       755      1.684           1.710           2.718           2.143           6.309           1.640
       756      1.661           1.673           2.716           2.114           6.160           1.450
       757      1.638           1.648           2.693           2.090           5.968           1.526
       758      1.819           1.825           2.834           2.249           6.395           1.796
       759      1.702           1.695           2.782           2.180           6.534           1.597
       760      1.687           1.683           2.773           2.163           6.580           1.924
       761      1.771           1.777           2.779           2.205           6.212           1.746
       762      1.795           1.793           2.786           2.236           6.772           1.895
       763      1.786           1.782           2.826           2.258           6.336           1.664
       764      1.633           1.622           2.754           2.115           6.346           1.687
       765      1.583           1.588           2.696           2.079           5.886           1.464
       766      1.588           1.581           2.673           2.075           6.426           1.438
       767      1.647           1.641           2.687           2.097           6.072           1.350
       768      1.619           1.620           2.677           2.096           6.439           1.570
       769      1.588           1.590           2.668           2.064           5.775           1.701
       770      1.650           1.651           2.746           2.149           5.776           1.292
       771      1.685           1.681           2.723           2.159           6.342           1.448
       772      1.621           1.617           2.675           2.097           5.947           1.762
       773      1.634           1.631           2.741           2.119           5.975           1.482
       774      1.670           1.669           2.769           2.165           5.899           1.771
       775      1.703           1.706           2.747           2.162           5.889           1.590
       776      1.608           1.595           2.677           2.086           5.912           1.864
       777      1.646           1.640           2.747           2.141           6.185           1.622
       778      1.609           1.604           2.737           2.136           5.983           1.247
       779      1.660           1.656           2.728           2.130           6.355           1.308
       780      1.644           1.640           2.731           2.122           6.032           1.177
       781      1.703           1.693           2.740           2.152           6.161           1.334
       782      1.636           1.628           2.700           2.111           5.523           1.248
       783      1.689           1.677           2.748           2.163           5.730           1.029
       784      1.783           1.777           2.750           2.211           5.989           1.438
       785      1.591           1.588           2.700           2.088           5.656           1.280
       786      1.529           1.525           2.626           2.014           5.904           1.093
       787      1.556           1.547           2.659           2.054           6.108           1.404
       788      1.587           1.580           2.639           2.040           6.480           1.281
       789      1.656           1.646           2.713           2.117           6.095           1.511
       790      1.584           1.580           2.637           2.035           6.488           1.512
       791      1.616           1.611           2.700           2.077           5.844           1.548
       792      1.694           1.695           2.768           2.179           5.763           1.552
       793      1.623           1.630           2.729           2.134           5.637           1.681
       794      1.832           1.842           2.834           2.266           5.754           1.378
       795      1.709           1.721           2.745           2.156           6.041           1.305
       796      1.809           1.821           2.842           2.255           5.940           1.432
       797      1.710           1.720           2.751           2.161           6.133           1.312
       798      1.688           1.700           2.723           2.145           6.245           1.580
       799      1.859           1.870           2.896           2.302           5.985           1.657
       800      1.682           1.694           2.676           2.108           5.521           1.485
       801      1.704           1.709           2.771           2.150           5.678           1.639
       802      1.706           1.730           2.772           2.164           5.978           1.298
       803      1.777           1.788           2.836           2.231           5.797           1.578
       804      1.740           1.754           2.743           2.168           5.868           1.377
       805      1.666           1.671           2.745           2.137           5.879           1.433
       806      1.659           1.669           2.763           2.126           6.167           1.463
       807      1.808           1.819           2.922           2.294           5.894           1.670
       808      1.802           1.811           2.894           2.276           6.057           1.734
       809      1.734           1.736           2.809           2.195           5.826           1.785
       810      1.861           1.868           2.821           2.267           6.565           1.506
       811      1.741           1.748           2.758           2.181           6.117           1.404
       812      1.653           1.663           2.714           2.119           6.284           1.389
       813      1.770           1.774           2.875           2.259           6.406           1.367
       814      1.691           1.702           2.731           2.151           6.589           1.309
       815      1.627           1.636           2.678           2.107           5.967           1.640
       816      1.740           1.757           2.839           2.232           6.072           1.582
       817      1.708           1.722           2.776           2.181           6.264           1.709
       818      1.785           1.802           2.840           2.256           6.463           1.557
       819      1.826           1.831           2.830           2.282           5.979           1.941
       820      1.705           1.711           2.757           2.179           6.094           1.620
       821      1.791           1.793           2.828           2.251           6.268           1.597
       822      1.637           1.641           2.745           2.135           6.154           1.619
       823      1.814           1.822           2.832           2.262           6.368           1.339
       824      1.947           1.953           2.912           2.362           6.095           1.615
       825      1.704           1.714           2.734           2.147           5.750           1.699
       826      1.695           1.703           2.787           2.181           5.702           1.797
       827      1.766           1.771           2.816           2.228           5.621           1.829
       828      1.576           1.584           2.688           2.073           5.288           1.495
       829      1.621           1.627           2.654           2.074           5.624           1.597
       830      1.747           1.759           2.828           2.233           5.731           1.728
       831      1.571           1.592           2.696           2.085           5.835           1.790
       832      1.644           1.651           2.789           2.138           5.388           1.672
       833      1.683           1.701           2.802           2.167           5.704           1.321
       834      1.608           1.619           2.714           2.062           5.715           1.451
       835      1.729           1.736           2.777           2.173           5.662           1.617
       836      1.665           1.679           2.760           2.131           5.537           1.629
       837      1.518           1.528           2.633           2.007           5.885           1.746
       838      1.679           1.680           2.728           2.131           6.090           1.457
       839      1.551           1.559           2.680           2.034           5.714           1.444
       840      1.527           1.538           2.650           2.029           6.050           1.635
       841      1.670           1.685           2.715           2.126           5.493           1.238
       842      1.585           1.586           2.708           2.073           5.360           1.653
       843      1.586           1.586           2.699           2.063           5.786           1.528
       844      1.686           1.696           2.778           2.173           5.382           1.074
       845      1.618           1.618           2.709           2.097           6.098           1.283
       846      1.464           1.462           2.569           1.947           5.324           1.410
       847      1.505           1.505           2.660           2.018           4.934           1.021
       848      1.561           1.564           2.715           2.064           5.947           1.541
       849      1.616           1.621           2.726           2.119           5.233           1.270
       850      1.782           1.770           2.853           2.259           5.626           1.535
       851      1.748           1.735           2.802           2.193           4.899           1.577
       852      1.818           1.804           2.857           2.264           5.658           1.384
       853      1.661           1.653           2.788           2.159           5.826           1.373
       854      1.754           1.763           2.851           2.242           6.070           1.194
       855      1.741           1.736           2.826           2.223           5.856           1.567
       856      1.785           1.773           2.884           2.278           6.016           1.549
       857      1.573           1.571           2.723           2.079           6.119           1.768
       858      1.583           1.568           2.703           2.075           5.943           1.585
       859      1.574           1.564           2.727           2.079           5.885           1.650
       860      1.672           1.663           2.786           2.153           5.975           1.579
       861      1.736           1.729           2.829           2.221           6.115           1.523
       862      1.669           1.663           2.777           2.166           6.217           1.586
       863      1.774           1.780           2.843           2.238           6.497           1.348
       864      1.691           1.689           2.807           2.184           5.894           1.637
       865      1.666           1.663           2.806           2.155           5.928           1.443
       866      1.748           1.742           2.827           2.226           6.298           1.411
       867      1.754           1.752           2.884           2.257           6.591           1.512
       868      1.821           1.812           2.902           2.284           5.829           1.557
       869      1.855           1.853           2.902           2.300           5.827           1.673
       870      1.729           1.716           2.865           2.244           5.891           1.619
       871      1.831           1.822           2.874           2.290           6.140           1.560
       872      1.834           1.834           2.821           2.272           5.712           1.810
       873      1.865           1.866           2.887           2.329           6.129           1.617
       874      1.768           1.762           2.824           2.236           5.750           1.593
       875      1.852           1.852           2.870           2.311           5.848           1.596
       876      1.852           1.846           2.850           2.289           6.074           1.399
       877      1.901           1.886           2.937           2.343           6.217           1.581
       878      1.825           1.806           2.844           2.276           5.907           1.668
       879      1.801           1.794           2.814           2.229           5.811           1.438
       880      1.693           1.678           2.786           2.158           5.972           1.539
       881      1.691           1.682           2.798           2.170           6.458           1.244
       882      1.700           1.687           2.767           2.161           5.979           1.482
       883      1.752           1.751           2.842           2.251           6.252           1.490
       884      1.716           1.721           2.763           2.169           5.914           1.649
       885      1.703           1.702           2.794           2.163           5.702           1.655
       886      1.730           1.731           2.810           2.191           5.894           1.759
       887      1.753           1.751           2.765           2.181           5.978           1.672
       888      1.760           1.765           2.794           2.212           6.124           1.462
       889      1.830           1.837           2.861           2.289           6.010           1.354
       890      1.821           1.820           2.849           2.272           6.422           1.311
       891      1.795           1.803           2.817           2.242           5.696           1.421
       892      1.691           1.703           2.726           2.143           5.861           1.419
       893      1.711           1.709           2.743           2.161           5.891           1.542
       894      1.654           1.659           2.719           2.129           6.125           1.475
       895      1.690           1.691           2.758           2.157           6.182           1.478
       896      1.636           1.632           2.749           2.127           5.672           1.771
       897      1.498           1.507           2.665           2.034           5.840           1.536
       898      1.733           1.744           2.770           2.177           5.862           1.453
       899      1.734           1.735           2.741           2.177           6.188           1.708
       900      1.789           1.790           2.769           2.221           6.077           1.107
       901      1.720           1.709           2.777           2.179           6.480           1.217
       902      1.692           1.697           2.793           2.175           6.034           1.413
       903      1.778           1.780           2.805           2.223           6.195           1.539
       904      1.764           1.777           2.859           2.245           5.872           1.532
       905      1.821           1.826           2.844           2.275           5.815           1.430
       906      1.851           1.854           2.856           2.318           5.814           1.383
       907      1.716           1.707           2.833           2.217           5.914           1.267
       908      1.878           1.879           2.954           2.346           5.531           1.416
       909      1.765           1.762           2.854           2.247           5.701           1.197
       910      1.768           1.768           2.826           2.236           6.157           1.657
       911      1.586           1.584           2.698           2.082           6.172           1.516
       912      1.764           1.773           2.797           2.218           6.213           1.393
       913      1.766           1.769           2.806           2.224           5.731           1.553
       914      1.692           1.703           2.748           2.174           5.996           1.176
       915      1.699           1.704           2.751           2.150           5.927           1.439
       916      1.848           1.858           2.834           2.282           6.157           1.535
       917      1.798           1.799           2.799           2.225           6.002           1.562
       918      1.649           1.650           2.667           2.093           5.995           1.432
       919      1.770           1.771           2.795           2.210           5.960           1.421
       920      1.654           1.648           2.708           2.111           6.123           1.449
       921      1.763           1.774           2.786           2.216           6.414           1.490
       922      1.767           1.774           2.831           2.241           5.965           1.376
       923      1.701           1.700           2.761           2.180           5.875           1.554
       924      1.747           1.744           2.781           2.209           5.759           1.693
       925      1.763           1.766           2.820           2.240           6.621           1.519
       926      1.633           1.642           2.782           2.155           5.931           1.710
       927      1.736           1.732           2.793           2.209           5.773           1.525
       928      1.937           1.936           2.949           2.378           6.260           1.730
       929      1.707           1.705           2.815           2.214           6.271           1.449
       930      1.776           1.782           2.833           2.245           6.083           1.700
       931      1.710           1.712           2.782           2.195           5.603           1.424
       932      1.727           1.740           2.778           2.200           6.119           1.683
       933      1.638           1.642           2.700           2.109           5.550           1.702
       934      1.751           1.747           2.740           2.166           5.911           1.466
       935      1.690           1.688           2.734           2.162           5.811           1.485
       936      1.587           1.600           2.667           2.054           5.641           1.567
       937      1.724           1.728           2.781           2.202           6.000           1.636
       938      1.566           1.563           2.663           2.047           6.220           1.492
       939      1.769           1.771           2.808           2.251           6.157           1.636
       940      1.682           1.679           2.706           2.155           6.122           1.547
       941      1.535           1.544           2.637           2.026           5.814           1.493
       942      1.709           1.719           2.785           2.187           5.874           1.670
       943      1.647           1.652           2.713           2.111           5.725           1.763
       944      1.813           1.818           2.822           2.242           6.494           1.341
       945      1.653           1.656           2.760           2.144           6.137           1.519
       946      1.630           1.640           2.710           2.104           5.736           1.684
       947      1.710           1.709           2.722           2.156           6.064           1.844
       948      1.768           1.766           2.791           2.219           5.758           1.676
       949      1.736           1.734           2.768           2.192           6.220           1.538
       950      1.589           1.595           2.685           2.079           5.608           1.639
       951      1.591           1.600           2.684           2.086           6.026           1.571
       952      1.557           1.559           2.618           2.018           5.782           1.680
       953      1.635           1.631           2.693           2.102           5.886           1.538
       954      1.714           1.712           2.808           2.216           6.268           1.362
       955      1.746           1.745           2.722           2.168           5.736           1.669
       956      1.722           1.721           2.762           2.183           5.692           1.346
       957      1.721           1.715           2.737           2.177           6.099           1.352
       958      1.637           1.640           2.708           2.134           5.982           1.749
       959      1.758           1.753           2.786           2.203           5.830           1.574
       960      1.649           1.647           2.725           2.114           5.832           1.548
       961      1.625           1.612           2.743           2.115           5.915           1.639
       962      1.607           1.607           2.662           2.070           5.768           1.728
       963      1.634           1.634           2.682           2.101           6.030           1.737
       964      1.585           1.589           2.713           2.085           5.745           1.747
       965      1.577           1.588           2.752           2.112           5.638           1.281
       966      1.558           1.553           2.664           2.048           5.563           1.670
       967      1.598           1.600           2.698           2.102           5.660           1.423
       968      1.634           1.627           2.709           2.118           5.933           1.411
       969      1.615           1.611           2.723           2.120           5.865           1.734
       970      1.713           1.718           2.793           2.191           6.211           1.692
       971      1.465           1.466           2.600           1.979           5.969           1.498
       972      1.559           1.559           2.615           2.026           5.698           1.617
       973      1.534           1.537           2.619           2.039           6.040           1.570
       974      1.581           1.580           2.616           2.050           5.699           1.653
       975      1.574           1.565           2.623           2.045           5.767           1.579
       976      1.538           1.536           2.686           2.070           5.771           1.594
       977      1.581           1.591           2.682           2.091           5.570           1.391
       978      1.556           1.561           2.662           2.066           5.474           1.603
       979      1.585           1.590           2.662           2.089           5.305           1.604
       980      1.656           1.668           2.649           2.110           6.192           1.513
       981      1.728           1.725           2.740           2.194           5.690           1.691
       982      1.643           1.635           2.701           2.137           6.009           1.513
       983      1.664           1.660           2.673           2.128           5.903           1.517
       984      1.609           1.599           2.697           2.101           6.028           1.410
       985      1.729           1.731           2.738           2.187           5.896           1.326
       986      1.715           1.718           2.686           2.142           5.982           1.348
       987      1.634           1.636           2.659           2.101           5.535           1.585
       988      1.781           1.783           2.807           2.248           5.954           1.513
       989      1.781           1.786           2.758           2.228           6.097           1.576
       990      1.756           1.756           2.718           2.190           5.613           1.716
       991      1.867           1.855           2.846           2.309           6.096           1.663
       992      1.744           1.729           2.763           2.226           6.186           1.477
       993      1.824           1.820           2.783           2.266           6.050           1.332
       994      1.762           1.749           2.770           2.219           6.167           1.467
       995      1.609           1.610           2.633           2.062           5.205           1.408
       996      1.959           1.957           2.887           2.365           6.244           1.688
       997      1.810           1.811           2.749           2.229           5.989           1.561
       998      1.841           1.831           2.796           2.281           6.400           1.309
       999      1.825           1.812           2.766           2.236           6.152           1.583
      1000      1.779           1.784           2.740           2.206           5.812           1.626
      1001      1.601           1.594           2.627           2.067           5.799           1.716
      1002      1.853           1.842           2.843           2.302           6.081           1.720
      1003      1.806           1.803           2.730           2.236           6.068           1.482
      1004      1.827           1.821           2.789           2.266           5.891           1.732
      1005      1.725           1.721           2.747           2.182           5.904           1.582
      1006      1.802           1.791           2.807           2.250           5.817           1.497
      1007      1.684           1.690           2.726           2.157           5.873           1.525
      1008      1.790           1.776           2.787           2.218           5.982           1.320
      1009      1.738           1.734           2.680           2.144           6.047           1.343
      1010      1.771           1.765           2.750           2.201           5.585           1.687
      1011      1.885           1.879           2.835           2.306           6.055           1.476
      1012      1.797           1.807           2.774           2.238           6.116           1.379
      1013      1.645           1.650           2.736           2.138           5.941           1.198
      1014      1.746           1.753           2.750           2.190           5.967           1.463
      1015      1.727           1.727           2.681           2.143           5.856           1.459
      1016      1.863           1.858           2.866           2.305           5.809           1.441
      1017      1.578           1.573           2.688           2.088           5.638           1.327
      1018      1.605           1.608           2.577           2.047           5.846           1.441
      1019      1.703           1.702           2.636           2.109           5.833           1.441
      1020      1.813           1.811           2.754           2.222           6.039           1.024
      1021      1.874           1.870           2.760           2.268           5.318           1.087
      1022      1.848           1.845           2.827           2.292           6.033           1.197
      1023      1.799           1.806           2.759           2.212           5.893           1.037
      1024      1.706           1.694           2.773           2.186           5.951           0.887
      1025      1.762           1.765           2.797           2.225           5.563           1.345
      1026      1.758           1.765           2.742           2.189           5.794           1.083
      1027      1.735           1.722           2.736           2.165           5.497           1.121
      1028      1.795           1.790           2.837           2.251           6.092           1.209
      1029      1.775           1.780           2.839           2.256           5.682           1.238
      1030      1.798           1.804           2.827           2.253           5.804           1.275
      1031      1.719           1.724           2.785           2.200           5.877           1.103
      1032      1.730           1.733           2.819           2.202           5.526           0.864
      1033      1.733           1.731           2.826           2.218           5.951           1.379
      1034      1.796           1.801           2.887           2.262           5.836           1.265
      1035      1.832           1.828           2.922           2.304           5.708           1.327
      1036      1.719           1.721           2.780           2.160           6.112           1.183
      1037      1.908           1.908           2.930           2.346           5.875           1.097
      1038      1.912           1.909           2.893           2.342           6.357           1.320
      1039      1.806           1.803           2.777           2.229           5.821           1.096
      1040      1.758           1.760           2.798           2.238           5.485           1.673
      1041      1.732           1.734           2.721           2.181           5.979           1.202
      1042      1.693           1.696           2.713           2.127           5.943           1.045
      1043      1.879           1.888           2.881           2.314           5.849           1.398
      1044      1.667           1.665           2.707           2.115           5.864           1.449
      1045      1.652           1.644           2.703           2.111           5.724           1.258
      1046      1.595           1.584           2.674           2.079           5.752           0.883
      1047      1.732           1.729           2.797           2.215           5.523           1.026
      1048      1.757           1.760           2.849           2.246           5.414           1.298
      1049      1.672           1.667           2.696           2.133           5.391           0.848
      1050      1.687           1.682           2.721           2.138           5.547           1.138
      1051      1.658           1.655           2.723           2.122           5.529           1.080
      1052      1.757           1.755           2.785           2.209           5.911           0.886
      1053      1.685           1.692           2.770           2.172           5.487           1.383
      1054      1.774           1.760           2.807           2.235           5.495           1.028
      1055      1.778           1.771           2.863           2.264           6.049           1.142
      1056      1.651           1.645           2.802           2.187           5.272           1.549
      1057      1.607           1.605           2.690           2.120           5.549           1.261
      1058      1.676           1.668           2.798           2.201           6.083           1.338
      1059      1.548           1.544           2.651           2.052           5.284           1.479
      1060      1.637           1.633           2.703           2.113           5.175           0.948
      1061      1.851           1.846           2.787           2.263           4.987           1.661
      1062      1.747           1.732           2.765           2.202           5.297           0.814
      1063      1.741           1.735           2.782           2.198           5.398           1.214
      1064      1.650           1.644           2.721           2.146           5.565           1.421
      1065      1.680           1.671           2.793           2.188           5.226           1.285
      1066      1.579           1.581           2.720           2.081           5.598           1.213
      1067      1.749           1.730           2.831           2.218           5.327           0.780
      1068      1.718           1.709           2.846           2.201           4.906           1.036
      1069      1.800           1.795           2.928           2.304           5.473           1.483
      1070      1.665           1.654           2.793           2.171           5.472           1.097
      1071      1.762           1.752           2.916           2.305           5.314           1.111
      1072      1.660           1.659           2.744           2.170           5.156           1.092
      1073      1.526           1.517           2.667           2.055           5.225           1.129
      1074      1.607           1.600           2.693           2.090           5.085           1.284
      1075      1.650           1.653           2.754           2.164           5.250           1.253
      1076      1.615           1.618           2.712           2.122           5.277           1.278
      1077      1.641           1.634           2.752           2.154           5.532           1.115
      1078      1.614           1.619           2.743           2.138           5.749           1.195
      1079      1.615           1.616           2.745           2.128           5.149           1.415
      1080      1.671           1.667           2.786           2.175           5.135           1.374
      1081      1.595           1.590           2.666           2.085           4.971           1.051
      1082      1.605           1.599           2.680           2.087           5.265           1.243
      1083      1.595           1.590           2.741           2.123           4.935           1.332
      1084      1.529           1.520           2.640           2.034           5.218           1.399
      1085      1.593           1.591           2.691           2.086           5.196           1.321
      1086      1.584           1.579           2.709           2.096           4.831           1.426
      1087      1.678           1.678           2.800           2.188           5.302           1.205
      1088      1.551           1.548           2.647           2.047           5.212           1.063
      1089      1.540           1.532           2.664           2.035           5.588           1.162
      1090      1.536           1.538           2.708           2.072           5.026           1.419
      1091      1.534           1.537           2.732           2.087           4.974           1.542
      1092      1.689           1.686           2.821           2.199           5.521           1.462
      1093      1.559           1.562           2.772           2.103           5.573           1.670
      1094      1.648           1.666           2.818           2.184           5.244           1.412
      1095      1.621           1.626           2.765           2.135           5.387           1.163
      1096      1.561           1.576           2.740           2.115           4.971           1.142
      1097      1.689           1.688           2.818           2.208           5.358           1.202
      1098      1.565           1.567           2.738           2.103           5.397           1.222
      1099      1.632           1.632           2.676           2.131           5.337           1.439
      1100      1.545           1.546           2.686           2.079           5.677           1.669
      1101      1.568           1.584           2.710           2.102           5.308           1.018
      1102      1.619           1.627           2.715           2.142           5.537           1.056
      1103      1.594           1.605           2.672           2.088           5.389           1.389
      1104      1.575           1.588           2.668           2.082           5.241           1.369
      1105      1.564           1.578           2.637           2.060           5.226           1.323
      1106      1.573           1.585           2.618           2.072           5.178           1.465
      1107      1.545           1.539           2.602           2.035           5.051           1.294
      1108      1.522           1.521           2.600           2.016           5.187           1.419
      1109      1.438           1.448           2.614           1.993           5.592           1.174
      1110      1.458           1.474           2.578           1.972           5.049           1.295
      1111      1.450           1.462           2.538           1.944           5.086           1.229
      1112      1.407           1.423           2.616           1.990           5.390           1.331
      1113      1.443           1.452           2.543           1.952           5.433           1.379
      1114      1.426           1.445           2.521           1.931           5.081           1.389
      1115      1.576           1.585           2.650           2.073           4.745           1.077
      1116      1.590           1.602           2.672           2.080           5.267           1.095
      1117      1.534           1.542           2.624           2.034           5.380           1.606
      1118      1.372           1.397           2.506           1.891           5.294           1.446
      1119      1.473           1.488           2.608           2.006           5.193           1.391
      1120      1.496           1.511           2.644           2.024           5.479           1.466
      1121      1.466           1.472           2.637           2.016           5.381           1.498
      1122      1.483           1.500           2.628           2.019           5.392           1.452
      1123      1.592           1.593           2.673           2.083           5.591           0.997
      1124      1.623           1.628           2.660           2.100           5.383           1.160
      1125      1.447           1.456           2.576           1.980           5.273           1.327
      1126      1.574           1.567           2.636           2.085           5.205           1.184
      1127      1.528           1.538           2.613           2.043           5.329           1.103
      1128      1.441           1.456           2.595           1.972           5.277           1.246
      1129      1.486           1.504           2.595           2.002           5.011           1.334
      1130      1.561           1.584           2.601           2.037           5.470           1.394
      1131      1.486           1.499           2.602           2.001           5.190           1.361
      1132      1.424           1.441           2.590           1.973           5.606           1.392
      1133      1.439           1.449           2.538           1.946           5.591           1.169
      1134      1.518           1.523           2.593           1.990           5.270           1.439
      1135      1.525           1.538           2.651           2.041           5.103           1.465
      1136      1.432           1.462           2.557           1.949           5.226           1.321
      1137      1.570           1.586           2.689           2.085           4.995           1.477
      1138      1.366           1.375           2.486           1.886           5.292           1.450
      1139      1.669           1.665           2.750           2.158           5.397           1.573
      1140      1.495           1.494           2.653           2.020           5.509           1.258
      1141      1.404           1.411           2.554           1.932           5.570           1.553
      1142      1.617           1.618           2.682           2.106           5.427           1.540
      1143      1.567           1.549           2.674           2.073           5.289           1.320
      1144      1.588           1.588           2.649           2.075           5.509           1.211
      1145      1.625           1.623           2.699           2.109           5.503           1.516
      1146      1.498           1.501           2.574           2.002           5.412           1.398
      1147      1.561           1.555           2.670           2.071           5.026           1.057
      1148      1.526           1.525           2.638           2.034           5.342           1.255
      1149      1.581           1.586           2.628           2.051           5.428           1.464
      1150      1.588           1.590           2.697           2.086           5.263           1.477
      1151      1.513           1.513           2.609           2.008           5.713           1.025
      1152      1.540           1.546           2.613           2.019           5.209           1.179
      1153      1.537           1.540           2.634           2.030           5.549           1.135
      1154      1.416           1.418           2.543           1.930           5.478           1.352
      1155      1.515           1.519           2.630           2.030           5.482           1.292
      1156      1.578           1.590           2.655           2.060           5.697           1.184
      1157      1.633           1.647           2.681           2.102           5.589           1.256
      1158      1.511           1.510           2.624           2.005           5.472           1.183
      1159      1.534           1.541           2.622           2.012           5.352           1.271
      1160      1.642           1.638           2.698           2.111           5.304           0.924
      1161      1.574           1.577           2.661           2.054           5.336           1.206
      1162      1.544           1.544           2.637           2.034           5.506           0.929
      1163      1.534           1.532           2.642           2.025           5.283           1.182
      1164      1.622           1.624           2.703           2.104           5.312           0.929
      1165      1.626           1.621           2.671           2.090           5.495           1.370
      1166      1.602           1.604           2.621           2.059           5.540           1.586
      1167      1.614           1.620           2.644           2.084           5.275           1.387
      1168      1.557           1.562           2.641           2.079           5.360           1.557
      1169      1.800           1.804           2.759           2.250           5.487           1.368
      1170      1.813           1.809           2.839           2.298           5.445           1.519
      1171      1.717           1.714           2.772           2.195           6.168           1.386
      1172      1.575           1.572           2.654           2.059           5.736           1.304
      1173      1.676           1.668           2.727           2.146           5.685           1.289
      1174      1.678           1.682           2.734           2.151           5.400           1.323
      1175      1.699           1.711           2.710           2.148           5.445           1.428
      1176      1.794           1.793           2.782           2.237           5.573           1.617
      1177      1.594           1.592           2.683           2.089           5.298           1.234
      1178      1.744           1.742           2.835           2.254           5.218           1.051
      1179      1.716           1.717           2.782           2.202           5.794           1.570
      1180      1.718           1.723           2.783           2.188           5.725           1.231
      1181      1.715           1.720           2.787           2.178           5.545           1.385
      1182      1.668           1.670           2.751           2.149           5.535           1.492
      1183      1.557           1.555           2.669           2.068           5.752           1.664
      1184      1.497           1.501           2.566           1.974           5.573           1.231
      1185      1.737           1.741           2.747           2.182           5.361           1.279
      1186      1.577           1.589           2.667           2.062           5.315           1.376
      1187      1.612           1.611           2.663           2.076           5.137           1.148
      1188      1.706           1.708           2.766           2.176           5.912           1.365
      1189      1.683           1.679           2.736           2.169           5.950           1.470
      1190      1.643           1.640           2.743           2.157           5.754           1.312
      1191      1.699           1.693           2.800           2.202           5.611           1.433
      1192      1.736           1.744           2.802           2.219           5.785           1.266
      1193      1.726           1.731           2.850           2.249           5.567           1.392
      1194      1.609           1.610           2.758           2.131           5.635           1.382
      1195      1.736           1.738           2.809           2.201           6.067           1.308
      1196      1.799           1.791           2.856           2.265           5.591           1.333
      1197      1.774           1.769           2.891           2.268           5.719           1.720
      1198      1.816           1.815           2.903           2.292           5.397           1.257
      1199      1.723           1.727           2.856           2.256           5.801           1.375
      1200      1.602           1.605           2.754           2.127           5.631           1.333
      1201      1.694           1.685           2.802           2.196           5.797           1.244
      1202      1.738           1.739           2.759           2.215           5.501           1.306
      1203      1.588           1.594           2.695           2.100           5.814           1.164
      1204      1.753           1.754           2.814           2.259           5.708           1.349
      1205      1.848           1.853           2.906           2.326           5.771           1.287
      1206      1.787           1.791           2.882           2.290           5.445           1.152
      1207      1.554           1.550           2.684           2.065           5.871           1.582
      1208      1.695           1.696           2.785           2.193           5.243           1.204
      1209      1.554           1.560           2.685           2.077           5.727           1.530
      1210      1.728           1.719           2.843           2.242           5.270           1.232
      1211      1.666           1.655           2.791           2.171           5.446           1.476
      1212      1.706           1.689           2.816           2.194           5.134           1.573
      1213      1.668           1.662           2.757           2.151           5.354           1.129
      1214      1.725           1.720           2.808           2.211           5.670           1.441
      1215      1.567           1.571           2.668           2.076           5.030           1.449
      1216      1.677           1.671           2.745           2.157           5.343           1.380
      1217      1.564           1.563           2.635           2.040           5.716           1.444
      1218      1.684           1.682           2.773           2.177           5.507           1.250
      1219      1.534           1.532           2.680           2.059           5.449           1.331
      1220      1.509           1.513           2.582           1.997           5.402           1.206
      1221      1.580           1.575           2.707           2.104           5.336           1.179
      1222      1.689           1.689           2.758           2.186           5.551           1.340
      1223      1.750           1.758           2.775           2.213           5.718           1.278
      1224      1.648           1.649           2.710           2.116           5.306           1.452
      1225      1.692           1.682           2.714           2.146           5.492           1.451
      1226      1.700           1.693           2.733           2.161           5.660           1.153
      1227      1.596           1.598           2.651           2.072           5.261           1.385
      1228      1.732           1.728           2.813           2.208           5.253           1.360
      1229      1.622           1.618           2.688           2.093           5.219           1.573
      1230      1.743           1.732           2.823           2.232           5.514           1.203
      1231      1.745           1.737           2.803           2.224           5.350           1.959
      1232      1.704           1.699           2.790           2.187           5.346           1.506
      1233      1.602           1.598           2.736           2.122           5.230           1.185
      1234      1.727           1.726           2.825           2.225           5.343           1.422
      1235      1.658           1.656           2.782           2.177           5.276           1.388
      1236      1.756           1.758           2.811           2.225           4.730           1.222
      1237      1.747           1.748           2.791           2.211           5.262           1.290
      1238      1.754           1.749           2.792           2.202           5.552           1.287
      1239      1.688           1.703           2.766           2.164           4.954           1.558
      1240      1.681           1.692           2.738           2.148           5.341           1.039
      1241      1.667           1.679           2.753           2.150           5.225           1.531
      1242      1.737           1.734           2.881           2.250           5.160           1.145
      1243      1.695           1.694           2.812           2.177           5.782           1.009
      1244      1.735           1.737           2.827           2.208           5.486           1.622
      1245      1.695           1.703           2.811           2.199           5.298           1.235
      1246      1.619           1.621           2.751           2.132           5.479           1.220
      1247      1.670           1.668           2.765           2.159           5.615           1.500
      1248      1.624           1.614           2.723           2.119           5.166           1.326
      1249      1.778           1.783           2.839           2.234           6.050           1.344
      1250      1.659           1.659           2.725           2.128           5.765           1.058
      1251      1.903           1.900           2.971           2.358           5.367           1.237
      1252      1.703           1.701           2.889           2.235           5.238           1.333
      1253      1.727           1.722           2.810           2.195           5.523           1.284
      1254      1.808           1.809           2.870           2.238           5.385           1.170
      1255      1.689           1.679           2.801           2.153           5.733           1.020
      1256      1.569           1.580           2.724           2.081           5.562           1.291
      1257      1.537           1.546           2.655           2.018           5.655           1.088
      1258      1.654           1.654           2.747           2.120           5.394           1.375
      1259      1.582           1.576           2.748           2.084           5.772           1.215
      1260      1.583           1.578           2.755           2.095           5.256           1.227
      1261      1.524           1.517           2.701           2.022           5.195           1.334
      1262      1.832           1.828           2.902           2.274           5.317           0.933
      1263      1.569           1.572           2.744           2.082           5.458           1.579
      1264      1.626           1.638           2.799           2.138           5.504           1.354
      1265      1.546           1.553           2.677           2.050           5.563           1.542
      1266      1.476           1.486           2.723           2.025           5.261           1.534
      1267      1.473           1.478           2.630           1.974           5.533           1.026
      1268      1.511           1.512           2.630           1.998           5.431           1.123
      1269      1.490           1.496           2.665           2.026           5.465           0.937
      1270      1.570           1.590           2.695           2.062           5.349           1.335
      1271      1.727           1.737           2.870           2.241           5.420           1.283
      1272      1.633           1.636           2.755           2.146           5.252           1.323
      1273      1.541           1.542           2.693           2.080           5.165           1.353
      1274      1.708           1.710           2.757           2.176           5.641           1.251
      1275      1.574           1.583           2.795           2.134           5.816           1.630
      1276      1.667           1.675           2.739           2.135           5.862           1.884
      1277      1.551           1.544           2.721           2.082           5.994           1.489
      1278      1.658           1.666           2.755           2.133           5.775           1.827
      1279      1.703           1.712           2.803           2.209           5.800           1.794
      1280      1.604           1.612           2.700           2.100           6.092           1.630
      1281      1.576           1.586           2.732           2.111           5.937           1.864
      1282      1.533           1.545           2.773           2.104           5.550           1.768
      1283      1.679           1.687           2.826           2.213           5.967           1.877
      1284      1.602           1.600           2.798           2.141           5.474           1.677
      1285      1.617           1.623           2.710           2.094           5.861           1.752
      1286      1.679           1.688           2.723           2.114           6.175           1.624
      1287      1.707           1.719           2.803           2.192           6.379           1.660
      1288      1.704           1.725           2.745           2.163           5.972           1.912
      1289      1.799           1.810           2.802           2.241           6.280           1.924
      1290      1.669           1.675           2.746           2.143           5.951           1.945
      1291      1.611           1.624           2.723           2.112           6.234           1.872
      1292      1.612           1.628           2.673           2.078           5.880           1.630
      1293      1.732           1.743           2.798           2.201           5.792           1.897
      1294      1.791           1.806           2.856           2.245           5.838           1.969
      1295      1.661           1.671           2.651           2.093           6.104           1.573
      1296      1.698           1.703           2.707           2.149           5.613           1.681
      1297      1.675           1.679           2.724           2.153           5.937           1.906
      1298      1.668           1.681           2.702           2.120           5.832           1.970
      1299      1.676           1.671           2.781           2.178           6.058           1.975
      1300      1.654           1.655           2.817           2.180           6.199           1.615
      1301      1.650           1.645           2.804           2.183           6.155           1.800
      1302      1.746           1.745           2.871           2.278           6.299           1.607
      1303      1.763           1.763           2.834           2.261           6.189           1.568
      1304      1.674           1.680           2.738           2.168           6.069           1.848
      1305      1.503           1.503           2.690           2.051           5.402           1.570
      1306      1.584           1.590           2.717           2.102           5.809           1.685
      1307      1.661           1.656           2.812           2.180           5.766           1.930
      1308      1.615           1.615           2.721           2.114           6.015           1.455
      1309      1.661           1.669           2.717           2.122           5.685           1.625
      1310      1.812           1.799           2.883           2.282           6.384           1.867
      1311      1.664           1.667           2.802           2.189           6.260           1.791
      1312      1.630           1.625           2.756           2.135           5.987           1.601
      1313      1.629           1.632           2.715           2.121           6.082           1.774
      1314      1.584           1.583           2.653           2.063           6.000           1.562
      1315      1.694           1.700           2.767           2.177           5.894           1.760
      1316      1.734           1.732           2.743           2.165           5.801           1.929
      1317      1.774           1.778           2.771           2.213           5.962           1.792
      1318      1.469           1.472           2.577           1.973           6.197           1.801
      1319      1.612           1.614           2.717           2.110           5.625           1.799
      1320      1.616           1.615           2.705           2.104           6.242           1.686
      1321      1.572           1.580           2.700           2.082           5.650           1.599
      1322      1.584           1.583           2.697           2.091           5.863           1.475
      1323      1.478           1.494           2.618           2.003           5.673           1.766
      1324      1.662           1.652           2.772           2.141           6.066           1.913
      1325      1.654           1.653           2.787           2.149           5.777           1.783
      1326      1.583           1.577           2.763           2.108           5.986           1.656
      1327      1.768           1.762           2.870           2.241           5.564           1.713
      1328      1.784           1.787           2.908           2.282           6.145           1.697
      1329      1.593           1.607           2.787           2.121           5.658           1.596
      1330      1.703           1.707           2.875           2.231           5.643           1.839
      1331      1.585           1.579           2.759           2.112           5.624           1.444
      1332      1.559           1.562           2.702           2.066           5.714           1.849
      1333      1.780           1.778           2.882           2.265           6.188           1.879
      1334      1.717           1.721           2.805           2.191           6.111           1.912
      1335      1.657           1.667           2.762           2.144           5.720           1.853
      1336      1.602           1.605           2.738           2.132           5.652           1.714
      1337      1.684           1.690           2.738           2.152           6.041           1.630
      1338      1.666           1.670           2.749           2.141           5.753           1.651
      1339      1.719           1.727           2.755           2.183           5.702           1.619
      1340      1.548           1.554           2.707           2.066           5.918           1.904
      1341      1.603           1.587           2.737           2.092           5.598           1.824
      1342      1.704           1.687           2.748           2.140           5.753           1.709
      1343      1.664           1.662           2.751           2.141           6.360           1.685
      1344      1.586           1.574           2.755           2.092           6.050           1.782
      1345      1.655           1.654           2.821           2.180           5.527           1.590
      1346      1.738           1.738           2.857           2.228           5.951           1.791
      1347      1.600           1.599           2.675           2.085           5.644           1.789
      1348      1.813           1.800           2.891           2.282           5.985           1.718
      1349      1.635           1.635           2.792           2.147           5.968           1.778
      1350      1.703           1.701           2.809           2.191           5.836           1.451
      1351      1.553           1.555           2.697           2.068           5.382           1.823
      1352      1.510           1.514           2.708           2.031           5.835           1.716
      1353      1.529           1.530           2.666           2.020           5.658           1.499
      1354      1.578           1.575           2.713           2.077           6.090           1.534
      1355      1.628           1.633           2.736           2.108           5.625           1.889
      1356      1.677           1.695           2.815           2.202           5.515           1.607
      1357      1.586           1.584           2.748           2.091           5.788           1.505
      1358      1.570           1.581           2.704           2.083           5.254           1.548
      1359      1.586           1.587           2.756           2.108           5.736           1.544
      1360      1.675           1.677           2.728           2.132           5.591           1.672
      1361      1.560           1.575           2.717           2.092           5.718           1.709
      1362      1.535           1.541           2.734           2.087           5.898           1.670
      1363      1.592           1.592           2.725           2.085           5.675           1.763
      1364      1.554           1.559           2.668           2.042           5.530           1.758
      1365      1.763           1.756           2.775           2.180           6.036           1.591
      1366      1.530           1.538           2.634           2.017           5.713           1.848
      1367      1.564           1.587           2.654           2.051           5.693           1.588
      1368      1.618           1.607           2.644           2.078           5.821           1.712
      1369      1.517           1.527           2.672           2.039           5.426           1.814
      1370      1.537           1.545           2.683           2.055           5.711           1.684
      1371      1.613           1.626           2.719           2.098           5.688           1.881
      1372      1.778           1.777           2.827           2.239           5.842           1.693
      1373      1.570           1.566           2.707           2.069           5.774           1.813
      1374      1.572           1.575           2.708           2.077           6.019           1.478
      1375      1.593           1.595           2.752           2.121           5.393           1.779
      1376      1.501           1.510           2.667           2.027           5.488           1.474
      1377      1.601           1.596           2.736           2.102           5.830           1.942
      1378      1.484           1.505           2.703           2.028           5.972           1.617
      1379      1.428           1.441           2.573           1.930           5.895           1.629
      1380      1.750           1.755           2.788           2.195           5.979           1.712
      1381      1.631           1.642           2.722           2.125           5.984           1.733
      1382      1.623           1.636           2.669           2.083           6.171           1.542
      1383      1.584           1.579           2.651           2.060           5.918           1.672
      1384      1.726           1.738           2.782           2.201           6.062           1.711
      1385      1.644           1.647           2.718           2.115           6.102           1.718
      1386      1.656           1.657           2.732           2.143           6.496           1.622
      1387      1.670           1.669           2.746           2.152           6.513           1.827
      1388      1.766           1.770           2.876           2.247           6.418           1.879
      1389      1.697           1.702           2.758           2.167           6.098           1.657
      1390      1.773           1.772           2.868           2.261           6.244           1.501
      1391      1.844           1.858           2.957           2.347           6.598           1.588
      1392      1.795           1.788           2.903           2.286           6.352           1.761
      1393      1.771           1.775           2.811           2.207           6.336           1.813
      1394      1.630           1.626           2.737           2.119           5.930           1.558
      1395      1.736           1.727           2.805           2.214           6.179           1.564
      1396      1.690           1.682           2.798           2.193           5.972           1.841
      1397      1.799           1.804           2.818           2.270           6.416           1.511
      1398      1.655           1.655           2.779           2.162           6.151           1.831
      1399      1.746           1.746           2.878           2.245           6.267           1.549
      1400      1.821           1.816           2.883           2.287           5.998           1.863
      1401      1.663           1.666           2.707           2.118           5.824           1.656
      1402      1.591           1.586           2.706           2.087           5.675           1.647
      1403      1.764           1.769           2.832           2.220           5.954           1.648
      1404      1.662           1.667           2.798           2.167           5.695           1.867
      1405      1.662           1.660           2.694           2.114           5.581           1.827
      1406      1.697           1.698           2.779           2.185           5.733           1.824
      1407      1.830           1.824           2.897           2.311           6.187           1.872
      1408      1.672           1.674           2.791           2.182           5.867           1.790
      1409      1.719           1.717           2.836           2.208           5.575           1.608
      1410      1.690           1.693           2.790           2.161           6.049           1.546
      1411      1.842           1.843           2.928           2.318           5.905           1.605
      1412      1.807           1.817           2.879           2.285           6.200           1.456
      1413      1.733           1.733           2.834           2.217           5.592           1.707
      1414      1.924           1.929           2.968           2.391           6.328           1.885
      1415      1.787           1.800           2.858           2.274           6.182           1.892
      1416      1.756           1.758           2.850           2.248           5.675           1.445
      1417      1.800           1.810           2.835           2.255           6.231           1.767
      1418      1.840           1.838           2.856           2.281           6.495           1.439
      1419      1.646           1.654           2.758           2.138           6.073           1.666
      1420      1.836           1.837           2.840           2.272           6.252           1.601
      1421      1.819           1.815           2.808           2.225           5.981           1.309
      1422      1.892           1.884           2.854           2.302           5.779           1.495
      1423      1.753           1.757           2.807           2.206           5.850           1.739
      1424      1.876           1.885           2.875           2.303           6.224           1.245
      1425      1.760           1.764           2.762           2.179           5.983           1.651
      1426      1.785           1.784           2.858           2.255           6.022           1.587
      1427      1.793           1.805           2.837           2.244           5.999           1.070
      1428      1.631           1.646           2.712           2.101           6.006           1.557
      1429      1.648           1.658           2.670           2.106           6.289           1.451
      1430      1.679           1.689           2.756           2.156           6.065           1.493
      1431      1.663           1.666           2.687           2.123           6.050           1.473
      1432      1.631           1.642           2.692           2.101           6.068           1.307
      1433      1.705           1.719           2.696           2.148           6.252           1.358
      1434      1.665           1.663           2.648           2.101           6.099           1.497
      1435      1.601           1.613           2.615           2.050           6.102           1.564
      1436      1.658           1.669           2.630           2.069           6.061           1.488
      1437      1.594           1.598           2.655           2.066           6.085           1.492
      1438      1.744           1.751           2.701           2.155           6.018           1.596
      1439      1.599           1.607           2.618           2.036           5.903           1.590
      1440      1.634           1.635           2.657           2.080           5.884           1.599
      1441      1.556           1.568           2.587           1.994           6.095           1.500
      1442      1.600           1.615           2.660           2.073           6.171           1.584
      1443      1.592           1.610           2.620           2.039           5.940           1.685
      1444      1.595           1.617           2.667           2.058           6.153           1.346
      1445      1.485           1.501           2.585           1.967           5.552           1.712
      1446      1.617           1.629           2.606           2.035           5.676           1.857
      1447      1.506           1.512           2.549           1.953           5.457           1.574
      1448      1.630           1.630           2.678           2.087           5.983           1.726
      1449      1.623           1.632           2.725           2.116           5.998           1.521
      1450      1.578           1.586           2.725           2.096           5.934           1.526
      1451      1.587           1.589           2.703           2.078           6.300           1.846
      1452      1.644           1.648           2.820           2.195           6.194           1.745
      1453      1.589           1.593           2.743           2.122           5.919           1.578
      1454      1.721           1.721           2.786           2.198           6.083           1.699
      1455      1.652           1.664           2.749           2.151           6.012           1.295
      1456      1.788           1.796           2.879           2.278           5.898           1.489
      1457      1.684           1.683           2.753           2.168           6.061           1.504
      1458      1.569           1.572           2.706           2.081           5.914           1.702
      1459      1.718           1.722           2.795           2.185           6.277           1.349
      1460      1.680           1.689           2.768           2.156           7.032           1.007
      1461      1.877           1.875           2.908           2.320           6.042           1.669
      1462      1.692           1.700           2.818           2.204           5.904           1.469
      1463      1.709           1.709           2.815           2.205           5.396           1.480
      1464      1.555           1.565           2.762           2.112           5.672           1.488
      1465      1.589           1.596           2.795           2.160           5.814           1.450
      1466      1.652           1.665           2.784           2.166           6.107           1.290
      1467      1.729           1.734           2.803           2.197           5.888           1.565
      1468      1.561           1.573           2.719           2.090           6.261           1.395
      1469      1.585           1.609           2.753           2.128           6.350           1.457
      1470      1.633           1.660           2.731           2.142           5.737           1.293
      1471      1.571           1.580           2.743           2.118           5.709           1.543
      1472      1.564           1.575           2.709           2.096           5.334           1.567
      1473      1.595           1.611           2.704           2.090           5.910           1.323
      1474      1.681           1.693           2.801           2.197           5.940           1.520
      1475      1.753           1.763           2.824           2.226           5.272           1.616
      1476      1.710           1.726           2.815           2.228           5.963           1.541
      1477      1.645           1.657           2.784           2.172           6.142           1.427
      1478      1.589           1.605           2.724           2.110           5.707           1.569
      1479      1.647           1.658           2.805           2.188           5.759           1.530
      1480      1.621           1.639           2.820           2.168           5.748           1.432
      1481      1.641           1.640           2.827           2.181           6.077           1.538
      1482      1.615           1.629           2.808           2.142           5.850           1.499
      1483      1.744           1.741           2.919           2.273           6.232           1.614
      1484      1.617           1.615           2.820           2.152           5.658           1.570
      1485      1.769           1.774           2.912           2.282           5.843           1.723
      1486      1.644           1.641           2.764           2.169           5.507           1.598
      1487      1.756           1.759           2.807           2.237           6.203           1.801
      1488      1.693           1.704           2.772           2.188           6.197           1.632
      1489      1.716           1.712           2.854           2.236           5.957           1.926
      1490      1.857           1.864           2.932           2.345           6.283           1.638
      1491      1.634           1.638           2.761           2.137           5.567           1.580
      1492      1.547           1.553           2.736           2.073           5.640           1.355
      1493      1.671           1.679           2.771           2.174           5.975           1.427
      1494      1.517           1.536           2.681           2.075           5.565           1.315
      1495      1.592           1.605           2.783           2.167           5.908           1.465
      1496      1.531           1.558           2.766           2.124           6.097           1.410
      1497      1.537           1.555           2.758           2.121           5.304           1.635
      1498      1.606           1.617           2.783           2.156           5.499           1.347
      1499      1.539           1.544           2.732           2.095           5.590           1.528
      1500      1.736           1.738           2.871           2.251           5.926           1.613
      1501      1.712           1.720           2.819           2.217           5.893           1.417
      1502      1.763           1.759           2.833           2.235           5.704           1.476
      1503      1.850           1.851           2.900           2.322           6.272           1.547
      1504      1.752           1.746           2.868           2.267           5.569           1.570
      1505      1.759           1.758           2.892           2.263           5.964           1.624
      1506      1.646           1.641           2.857           2.189           5.716           1.314
      1507      1.835           1.843           2.908           2.331           5.915           1.672
      1508      1.784           1.794           2.886           2.288           5.695           1.394
      1509      1.721           1.722           2.838           2.212           5.798           1.499
      1510      1.742           1.747           2.864           2.240           5.978           1.495
      1511      1.644           1.647           2.797           2.173           5.699           1.567
      1512      1.646           1.653           2.805           2.171           6.048           1.317
      1513      1.791           1.791           2.937           2.302           5.700           1.739
      1514      1.824           1.814           2.905           2.303           5.609           1.738
      1515      1.828           1.821           2.925           2.317           5.973           1.512
      1516      1.702           1.716           2.804           2.176           5.975           1.534
      1517      1.817           1.820           2.952           2.314           5.562           1.531
      1518      1.763           1.769           2.871           2.268           6.064           1.745
      1519      1.915           1.916           2.988           2.400           6.303           1.529
      1520      1.735           1.745           2.851           2.266           5.972           1.596
      1521      1.730           1.726           2.855           2.240           6.123           1.433
      1522      1.911           1.910           2.954           2.378           6.161           1.379
      1523      1.780           1.786           2.872           2.284           5.528           1.720
      1524      1.697           1.697           2.817           2.208           5.897           1.613
      1525      1.735           1.733           2.808           2.217           5.690           1.532
      1526      1.626           1.623           2.755           2.146           5.576           1.200
      1527      1.735           1.745           2.824           2.251           5.737           1.478
      1528      1.811           1.806           2.796           2.259           5.828           1.843
      1529      1.688           1.691           2.762           2.185           6.096           1.655
      1530      1.743           1.752           2.842           2.259           5.666           1.489
      1531      1.789           1.792           2.868           2.279           5.748           1.607
      1532      1.927           1.929           3.003           2.408           5.719           1.721
      1533      1.773           1.788           2.889           2.287           5.875           1.538
      1534      1.793           1.793           2.956           2.335           5.800           1.653
      1535      1.857           1.845           2.985           2.357           6.378           1.426
      1536      1.839           1.830           2.963           2.337           5.930           1.700
      1537      1.782           1.778           2.898           2.290           5.476           1.625
      1538      1.740           1.727           2.833           2.231           6.083           1.634
      1539      1.845           1.840           2.914           2.315           5.938           1.700
      1540      1.730           1.743           2.830           2.237           5.713           1.527
      1541      1.868           1.875           2.936           2.360           5.727           1.390
      1542      1.696           1.695           2.812           2.216           5.510           1.591
      1543      1.749           1.756           2.856           2.247           5.866           1.133
      1544      1.893           1.898           2.945           2.367           5.788           0.899
      1545      1.768           1.780           2.882           2.274           5.909           0.981
      1546      1.825           1.831           2.940           2.345           5.772           1.768
      1547      1.759           1.754           2.900           2.272           5.579           1.591
      1548      1.798           1.813           2.915           2.306           5.593           1.332
      1549      1.881           1.887           3.004           2.403           6.077           1.986
      1550      1.801           1.803           2.883           2.293           6.281           1.292
      1551      1.710           1.714           2.790           2.211           5.994           1.542
      1552      1.722           1.721           2.890           2.261           5.505           1.659
      1553      1.669           1.671           2.814           2.203           5.478           1.283
      1554      1.695           1.694           2.802           2.213           5.998           1.655
      1555      1.722           1.723           2.812           2.219           5.718           1.584
      1556      1.670           1.675           2.856           2.222           5.986           1.466
      1557      1.716           1.727           2.794           2.203           6.126           1.582
      1558      1.692           1.706           2.849           2.242           5.796           1.605
      1559      1.676           1.687           2.770           2.181           6.471           1.609
      1560      1.760           1.779           2.822           2.234           5.914           1.622
      1561      1.722           1.728           2.848           2.231           5.945           1.672
      1562      1.621           1.640           2.779           2.142           5.980           1.890
      1563      1.737           1.741           2.882           2.257           6.199           1.756
      1564      1.776           1.771           2.879           2.271           6.510           1.713
      1565      1.796           1.800           2.908           2.293           6.090           1.693
      1566      1.805           1.809           2.933           2.316           6.171           1.689
      1567      1.833           1.841           2.896           2.308           5.800           1.873
      1568      1.847           1.846           2.950           2.341           6.014           1.693
      1569      1.742           1.750           2.860           2.269           5.576           1.560
      1570      1.489           1.492           2.701           2.046           4.943           1.815
      1571      1.612           1.618           2.820           2.194           5.558           1.649
      1572      1.682           1.688           2.831           2.219           5.473           1.592
      1573      1.656           1.655           2.831           2.205           5.530           1.789
      1574      1.637           1.651           2.779           2.167           5.958           1.586
      1575      1.585           1.590           2.795           2.144           5.700           1.809
      1576      1.611           1.618           2.787           2.162           5.973           1.660
      1577      1.548           1.571           2.734           2.109           5.919           1.639
      1578      1.599           1.604           2.760           2.123           5.737           1.573
      1579      1.762           1.759           2.887           2.264           5.400           1.619
      1580      1.734           1.733           2.838           2.233           5.670           1.756
      1581      1.733           1.739           2.847           2.243           5.465           1.584
      1582      1.650           1.657           2.785           2.169           5.652           1.797
      1583      1.711           1.713           2.822           2.209           5.485           1.536
      1584      1.653           1.662           2.768           2.161           5.714           1.493
      1585      1.813           1.813           2.924           2.326           5.480           1.646
      1586      1.925           1.934           2.950           2.394           5.267           1.787
      1587      1.828           1.842           2.923           2.327           5.769           1.729
      1588      1.790           1.812           2.900           2.305           5.855           1.559
      1589      1.736           1.750           2.836           2.239           6.084           1.861
      1590      1.768           1.776           2.897           2.278           5.751           1.674
      1591      1.695           1.694           2.834           2.211           6.081           1.676
      1592      1.834           1.842           2.968           2.350           6.191           1.788
      1593      1.917           1.910           3.010           2.395           5.947           1.614
      1594      1.744           1.742           2.899           2.252           5.644           1.630
      1595      1.729           1.736           2.857           2.226           5.505           1.897
      1596      1.784           1.790           2.821           2.233           5.442           2.090
      1597      1.765           1.771           2.864           2.250           5.451           1.748
      1598      1.730           1.730           2.868           2.233           5.917           1.612
      1599      1.771           1.780           2.867           2.271           5.412           1.677
      1600      1.631           1.633           2.788           2.165           5.543           1.710
      1601      1.727           1.731           2.847           2.232           5.784           1.723
      1602      1.811           1.816           2.869           2.286           6.256           1.525
      1603      1.823           1.840           2.879           2.295           5.861           1.366
      1604      1.781           1.787           2.867           2.276           5.742           1.590
      1605      1.735           1.747           2.829           2.226           5.698           1.520
      1606      1.779           1.787           2.851           2.258           6.058           1.592
      1607      1.711           1.718           2.830           2.228           5.888           1.536
      1608      1.636           1.651           2.791           2.164           5.634           1.499
      1609      1.698           1.705           2.850           2.220           5.926           1.638
      1610      1.770           1.780           2.855           2.263           5.965           1.642
      1611      1.725           1.730           2.814           2.217           5.546           1.765
      1612      1.803           1.817           2.890           2.293           5.916           1.703
      1613      1.722           1.726           2.852           2.239           6.085           1.625
      1614      1.690           1.691           2.823           2.206           6.150           1.765
      1615      1.710           1.725           2.798           2.187           6.094           1.672
      1616      1.820           1.824           2.936           2.303           6.017           1.549
      1617      1.810           1.796           2.908           2.304           6.031           1.481
      1618      1.725           1.720           2.853           2.228           5.638           1.732
      1619      1.625           1.625           2.785           2.161           5.809           1.775
      1620      1.827           1.826           2.976           2.366           5.860           1.479
      1621      1.776           1.785           2.828           2.226           6.212           1.680
      1622      1.885           1.883           3.022           2.394           5.753           1.743
      1623      1.745           1.745           2.824           2.224           5.659           1.499
      1624      1.836           1.843           2.913           2.316           6.215           1.540
      1625      1.814           1.820           2.872           2.293           6.087           1.564
      1626      1.770           1.775           2.877           2.261           6.073           1.609
      1627      1.696           1.706           2.823           2.218           5.582           1.432
      1628      1.718           1.713           2.900           2.263           6.087           1.659
      1629      1.617           1.620           2.786           2.146           5.946           1.583
      1630      1.722           1.716           2.827           2.228           5.463           1.658
      1631      1.746           1.738           2.945           2.308           5.461           1.698
      1632      1.829           1.829           2.968           2.351           5.781           1.626
      1633      1.678           1.673           2.866           2.233           6.021           1.592
      1634      1.713           1.703           2.917           2.287           6.038           1.629
      1635      1.587           1.585           2.793           2.121           5.580           1.408
      1636      1.772           1.767           2.948           2.308           6.140           1.738
      1637      1.888           1.881           2.922           2.340           6.027           1.568
      1638      1.859           1.868           2.938           2.340           5.882           1.803
      1639      1.692           1.691           2.876           2.234           5.966           1.568
      1640      1.785           1.785           2.957           2.303           5.875           1.363
      1641      1.709           1.713           2.871           2.238           5.942           1.496
      1642      1.912           1.918           3.031           2.425           6.129           1.371
      1643      1.904           1.902           2.989           2.392           6.104           1.599
      1644      1.918           1.913           3.027           2.401           6.040           1.545
      1645      1.791           1.792           2.923           2.323           5.925           1.620
      1646      1.884           1.878           3.024           2.414           5.752           1.544
      1647      1.725           1.716           2.826           2.215           6.006           1.608
      1648      1.771           1.763           2.841           2.233           5.734           1.656
      1649      1.769           1.776           2.783           2.210           5.801           1.538
      1650      1.929           1.935           2.867           2.328           5.857           1.583
      1651      1.934           1.932           2.957           2.385           5.952           1.498
      1652      1.844           1.839           2.869           2.309           5.911           1.587
      1653      1.783           1.787           2.831           2.257           5.795           1.489
      1654      1.736           1.738           2.816           2.199           5.792           1.533
      1655      1.825           1.833           2.889           2.298           5.799           1.651
      1656      1.683           1.684           2.812           2.185           5.908           1.535
      1657      1.874           1.882           2.914           2.342           5.455           1.572
      1658      1.894           1.897           2.982           2.387           5.988           1.672
      1659      1.757           1.752           2.911           2.281           5.588           1.591
      1660      1.726           1.726           2.858           2.233           5.511           1.664
      1661      1.810           1.809           2.906           2.301           5.793           1.587
      1662      1.817           1.811           2.937           2.319           6.046           1.520
      1663      1.936           1.935           2.976           2.394           5.914           1.721
      1664      1.900           1.903           2.996           2.398           5.887           1.705
      1665      1.928           1.914           3.040           2.436           5.774           1.579
      1666      1.976           1.980           3.022           2.444           6.085           1.611
      1667      1.758           1.769           2.854           2.239           6.002           1.658
      1668      1.903           1.898           2.990           2.391           6.181           1.722
      1669      1.798           1.804           2.903           2.305           6.306           1.746
      1670      1.914           1.918           3.032           2.433           6.112           1.508
      1671      1.928           1.941           2.996           2.410           5.902           1.259
      1672      1.991           2.002           3.042           2.464           5.822           1.863
      1673      1.926           1.930           2.966           2.393           6.088           1.679
      1674      1.885           1.887           2.937           2.337           5.920           1.741
      1675      1.789           1.790           2.894           2.281           5.904           1.731
      1676      1.858           1.857           2.938           2.339           6.214           1.705
      1677      1.947           1.955           2.980           2.375           6.267           1.659
      1678      1.941           1.942           2.985           2.392           5.923           1.867
      1679      2.000           2.014           3.014           2.431           6.067           1.798
      1680      2.004           1.997           3.053           2.463           6.410           1.685
      1681      1.842           1.845           2.950           2.336           6.263           1.635
      1682      1.930           1.929           2.935           2.371           5.964           1.503
      1683      1.836           1.839           2.939           2.317           5.881           1.404
      1684      1.912           1.913           2.937           2.364           5.964           1.384
      1685      1.978           1.982           3.014           2.432           5.866           1.719
      1686      1.803           1.808           2.847           2.251           6.314           1.631
      1687      1.860           1.864           2.869           2.281           6.009           1.597
      1688      1.876           1.880           2.917           2.347           5.825           1.708
      1689      1.839           1.847           2.854           2.285           5.651           1.644
      1690      1.814           1.816           2.912           2.293           6.329           1.710
      1691      1.929           1.941           2.984           2.378           6.041           1.637
      1692      1.822           1.844           2.908           2.302           5.661           1.615
      1693      1.942           1.948           2.969           2.370           6.189           1.680
      1694      1.905           1.901           2.946           2.346           6.083           1.814
      1695      1.854           1.866           2.949           2.324           6.030           1.506
      1696      1.823           1.835           2.930           2.312           5.895           1.468
      1697      1.674           1.674           2.807           2.172           5.675           1.691
      1698      1.950           1.945           3.018           2.415           5.844           1.820
      1699      1.894           1.898           3.002           2.373           5.940           1.696
      1700      1.770           1.769           2.975           2.308           5.836           1.737
      1701      1.880           1.879           2.968           2.361           6.030           1.438
      1702      1.958           1.945           3.084           2.461           5.808           1.814
      1703      2.021           2.019           3.106           2.491           6.155           1.431
      1704      1.864           1.848           2.983           2.360           5.919           1.730
      1705      1.897           1.879           2.955           2.349           5.964           1.651
      1706      1.851           1.845           2.943           2.336           5.762           1.697
      1707      1.808           1.803           2.877           2.282           6.245           1.633
      1708      1.957           1.954           2.944           2.401           6.086           1.448
      1709      2.017           2.017           3.022           2.455           5.910           1.455
      1710      1.834           1.822           2.859           2.267           6.111           1.513
      1711      1.918           1.907           2.958           2.380           5.664           1.406
      1712      1.885           1.873           2.870           2.319           5.868           1.531
      1713      1.939           1.945           2.961           2.389           5.595           1.584
      1714      1.934           1.928           2.945           2.362           5.867           1.559
      1715      1.849           1.850           2.910           2.317           5.696           1.555
      1716      1.877           1.884           2.924           2.319           5.962           1.524
      1717      1.800           1.803           2.821           2.244           6.108           1.598
      1718      1.739           1.740           2.811           2.208           5.978           1.513
      1719      1.926           1.928           2.936           2.371           6.203           1.663
      1720      1.741           1.752           2.813           2.214           6.626           1.607
      1721      1.773           1.768           2.844           2.244           6.043           1.593
      1722      1.924           1.933           2.924           2.359           6.208           1.661
      1723      1.888           1.877           2.943           2.357           6.192           1.567
      1724      1.862           1.864           2.956           2.352           6.107           1.606
      1725      1.849           1.847           2.955           2.332           6.114           1.591
      1726      1.809           1.800           2.942           2.311           6.030           1.566
      1727      1.767           1.766           2.870           2.254           5.780           1.636
      1728      1.922           1.939           2.975           2.383           6.251           1.635
      1729      2.000           2.016           3.035           2.469           6.009           1.617
      1730      1.991           1.993           3.018           2.451           5.846           1.715
      1731      1.982           1.989           2.959           2.409           5.672           1.437
      1732      1.938           1.932           2.987           2.399           6.029           1.410
      1733      1.982           1.975           2.938           2.375           5.537           1.420
      1734      1.929           1.928           2.912           2.340           5.555           1.449
      1735      2.095           2.083           3.076           2.503           5.899           1.426
      1736      1.781           1.785           2.831           2.223           5.635           1.470
      1737      1.811           1.826           2.877           2.267           6.055           1.570
      1738      1.750           1.746           2.816           2.190           5.734           1.370
      1739      1.840           1.847           2.852           2.263           5.490           1.495
      1740      1.796           1.810           2.818           2.232           5.860           1.352
      1741      1.753           1.760           2.801           2.201           5.599           1.605
      1742      1.788           1.804           2.863           2.234           5.898           1.342
      1743      1.906           1.912           2.889           2.312           6.174           1.501
      1744      1.874           1.870           2.860           2.269           5.727           1.793
      1745      1.980           1.994           2.898           2.333           5.965           1.419
      1746      1.838           1.851           2.854           2.247           5.728           1.727
      1747      1.828           1.828           2.820           2.219           5.831           1.596
      1748      1.803           1.818           2.851           2.236           5.302           1.510
      1749      1.803           1.814           2.828           2.218           5.320           1.399
      1750      1.942           1.951           2.874           2.305           5.744           1.703
      1751      1.751           1.762           2.802           2.197           6.095           1.567
      1752      1.988           1.992           2.946           2.376           5.793           1.394
      1753      1.887           1.903           2.830           2.256           5.568           1.276
      1754      1.977           1.997           2.900           2.335           5.285           1.439
      1755      1.830           1.837           2.875           2.263           5.846           1.449
      1756      1.809           1.824           2.840           2.236           5.730           1.272
      1757      1.787           1.805           2.816           2.223           5.619           1.276
      1758      1.663           1.679           2.748           2.129           5.609           1.252
      1759      1.805           1.826           2.845           2.238           5.163           1.390
      1760      1.752           1.777           2.740           2.157           5.224           1.425
      1761      1.767           1.767           2.824           2.204           5.868           1.467
      1762      1.834           1.839           2.842           2.258           5.593           1.623
      1763      1.728           1.741           2.734           2.138           6.039           1.679
      1764      1.744           1.754           2.757           2.165           5.708           1.755
      1765      1.744           1.764           2.760           2.176           5.612           1.366
      1766      1.967           1.982           2.868           2.329           6.041           1.484
      1767      1.805           1.821           2.819           2.223           5.864           1.594
      1768      1.783           1.806           2.801           2.200           5.716           1.499
      1769      1.828           1.852           2.795           2.226           5.756           1.686
      1770      1.819           1.841           2.844           2.255           5.689           1.347
      1771      1.743           1.757           2.800           2.180           5.833           1.376
      1772      1.652           1.673           2.752           2.129           5.878           1.543
      1773      1.758           1.765           2.754           2.175           5.916           1.438
      1774      1.780           1.799           2.754           2.181           6.010           1.388
      1775      1.834           1.847           2.788           2.225           5.618           1.313
      1776      1.776           1.786           2.803           2.174           5.714           1.517
      1777      1.870           1.882           2.870           2.261           6.203           1.432
      1778      1.752           1.771           2.791           2.187           5.910           1.285
      1779      1.698           1.715           2.722           2.119           5.718           1.374
      1780      1.739           1.764           2.797           2.184           5.575           1.494
      1781      1.801           1.811           2.870           2.234           6.070           1.465
      1782      1.841           1.844           2.889           2.273           6.141           1.497
      1783      1.810           1.806           2.840           2.232           6.120           1.362
      1784      1.832           1.844           2.872           2.265           5.886           1.261
      1785      1.703           1.720           2.767           2.143           5.474           1.416
      1786      1.669           1.687           2.728           2.119           5.866           1.264
      1787      1.769           1.778           2.815           2.203           5.649           1.277
      1788      1.814           1.834           2.837           2.239           6.120           1.442
      1789      1.857           1.869           2.858           2.262           5.628           1.214
      1790      1.709           1.726           2.763           2.164           5.075           1.306
      1791      1.754           1.770           2.821           2.202           5.357           1.508
      1792      1.884           1.883           2.921           2.307           5.548           1.428
      1793      1.911           1.917           2.903           2.308           5.807           1.285
      1794      1.721           1.738           2.764           2.162           5.475           1.390
      1795      1.856           1.869           2.820           2.242           5.233           1.380
      1796      1.840           1.854           2.853           2.269           5.415           1.403
      1797      1.840           1.850           2.879           2.275           5.587           1.378
      1798      1.761           1.772           2.815           2.201           5.673           1.329
      1799      1.815           1.823           2.851           2.247           5.477           1.319
      1800      1.889           1.900           2.909           2.304           5.690           1.375
      1801      1.858           1.867           2.927           2.310           5.924           1.415
      1802      1.838           1.847           2.912           2.286           5.622           1.270
      1803      1.828           1.838           2.932           2.307           5.913           1.505
      1804      1.841           1.845           2.932           2.306           5.761           1.595
      1805      1.803           1.804           2.863           2.247           5.302           1.546
      1806      1.872           1.872           3.004           2.369           5.550           1.920
      1807      1.979           1.976           3.051           2.438           6.069           1.786
      1808      1.848           1.857           2.919           2.305           6.117           1.796
      1809      1.799           1.799           2.908           2.287           5.384           1.609
      1810      1.869           1.875           2.981           2.361           5.946           1.972
      1811      1.840           1.831           2.954           2.316           5.888           1.444
      1812      1.889           1.888           2.965           2.351           5.877           1.335
      1813      2.083           2.083           3.114           2.520           6.156           1.565
      1814      1.932           1.939           2.953           2.367           5.740           1.592
      1815      1.847           1.848           2.848           2.256           5.845           1.422
      1816      1.868           1.869           2.923           2.323           5.845           1.446
      1817      1.751           1.749           2.844           2.210           5.781           1.479
      1818      1.871           1.875           2.910           2.322           5.885           1.441
      1819      1.945           1.953           2.993           2.384           5.609           1.755
      1820      1.836           1.833           2.897           2.278           5.531           1.262
      1821      1.935           1.926           2.941           2.359           5.827           1.558
      1822      1.894           1.897           2.924           2.321           5.713           1.411
      1823      1.829           1.838           2.881           2.271           5.767           1.347
      1824      1.839           1.859           2.930           2.331           6.028           1.570
      1825      1.823           1.839           2.859           2.276           5.785           1.551
      1826      1.874           1.889           2.875           2.306           5.882           1.418
      1827      1.784           1.794           2.844           2.247           5.860           1.362
      1828      1.846           1.860           2.899           2.310           5.844           1.438
      1829      1.811           1.827           2.841           2.255           5.841           1.416
      1830      1.795           1.802           2.866           2.260           5.897           1.370
      1831      1.830           1.841           2.882           2.296           5.440           1.358
      1832      1.801           1.817           2.852           2.247           6.069           1.319
      1833      1.904           1.918           2.936           2.344           5.660           1.235
      1834      1.735           1.756           2.855           2.221           5.800           1.521
      1835      1.809           1.818           2.893           2.290           5.891           1.660
      1836      1.758           1.771           2.837           2.225           5.947           1.608
      1837      1.884           1.899           2.933           2.342           5.819           1.676
      1838      2.005           2.021           2.991           2.445           6.241           1.612
      1839      1.896           1.909           2.881           2.314           5.805           1.423
      1840      1.796           1.811           2.839           2.251           5.723           1.548
      1841      1.695           1.710           2.778           2.182           5.525           1.442
      1842      1.712           1.709           2.797           2.177           5.532           1.538
      1843      1.705           1.722           2.759           2.174           5.877           1.490
      1844      1.760           1.776           2.853           2.240           5.315           1.454
      1845      1.676           1.686           2.780           2.150           5.903           1.398
      1846      1.603           1.622           2.699           2.070           5.576           1.386
      1847      1.716           1.729           2.778           2.159           5.536           1.584
      1848      1.800           1.809           2.809           2.225           5.811           1.547
      1849      1.704           1.713           2.790           2.183           5.445           1.562
      1850      1.696           1.704           2.755           2.161           5.510           1.465
      1851      1.604           1.620           2.681           2.075           5.324           1.430
      1852      1.663           1.684           2.776           2.170           5.186           1.447
      1853      1.573           1.576           2.686           2.060           5.295           1.237
      1854      1.654           1.660           2.784           2.162           5.452           1.558
      1855      1.640           1.671           2.771           2.155           5.382           1.432
      1856      1.685           1.710           2.782           2.191           5.735           1.335
      1857      1.756           1.779           2.886           2.258           5.440           1.374
      1858      1.775           1.784           2.914           2.302           5.723           1.479
      1859      1.650           1.654           2.800           2.186           5.417           1.454
      1860      1.730           1.757           2.897           2.272           5.461           1.312
      1861      1.614           1.622           2.791           2.154           5.809           1.398
      1862      1.656           1.675           2.821           2.167           5.607           1.394
      1863      1.748           1.761           2.931           2.293           6.077           1.446
      1864      1.859           1.884           2.950           2.355           6.289           1.629
      1865      1.775           1.770           2.896           2.277           5.932           1.439
      1866      1.890           1.901           2.949           2.377           5.589           1.728
      1867      1.912           1.931           2.947           2.370           5.916           1.649
      1868      1.842           1.862           2.891           2.303           5.868           1.595
      1869      1.911           1.923           2.930           2.341           6.180           1.551
      1870      1.688           1.700           2.781           2.168           5.708           1.508
      1871      1.847           1.872           2.859           2.268           5.553           1.334
      1872      1.804           1.818           2.863           2.272           5.951           1.448
      1873      1.950           1.961           2.988           2.401           5.601           1.364
      1874      1.801           1.818           2.862           2.250           5.859           1.785
      1875      1.945           1.955           2.999           2.391           5.773           1.532
      1876      1.939           1.946           2.966           2.385           5.902           1.551
      1877      1.919           1.918           2.967           2.388           5.830           1.308
      1878      1.952           1.960           3.037           2.445           5.722           1.374
      1879      1.803           1.814           2.904           2.279           5.562           1.285
      1880      1.881           1.896           2.982           2.371           5.991           1.535
      1881      1.796           1.808           2.909           2.278           6.329           1.781
      1882      1.810           1.825           2.899           2.277           6.189           1.743
      1883      1.821           1.830           2.918           2.305           6.088           1.626
      1884      1.817           1.829           2.933           2.315           6.107           1.711
      1885      1.834           1.851           2.889           2.296           6.170           1.675
      1886      1.871           1.883           2.971           2.343           5.670           1.776
      1887      1.885           1.891           2.969           2.368           6.191           1.758
      1888      1.880           1.896           2.906           2.336           6.002           1.689
      1889      1.836           1.850           2.907           2.313           6.001           1.583
      1890      1.926           1.932           2.945           2.371           5.924           1.327
      1891      1.803           1.818           2.855           2.253           6.405           1.593
      1892      1.894           1.904           2.885           2.316           5.874           1.459
      1893      1.731           1.753           2.798           2.192           5.454           1.243
      1894      1.834           1.852           2.870           2.271           5.672           1.246
      1895      1.714           1.731           2.785           2.198           5.746           1.389
      1896      1.853           1.858           2.896           2.294           5.573           1.259
      1897      1.849           1.868           2.839           2.266           5.786           1.330
      1898      1.957           1.968           2.959           2.398           5.534           1.347
      1899      1.874           1.882           2.854           2.277           5.500           1.193
      1900      1.853           1.862           2.856           2.295           5.908           1.161
      1901      1.729           1.743           2.763           2.189           5.355           1.184
      1902      1.780           1.791           2.797           2.218           5.255           1.168
      1903      1.751           1.769           2.796           2.207           5.340           1.201
      1904      1.777           1.806           2.775           2.218           5.550           1.331
      1905      1.898           1.917           2.822           2.288           5.776           1.531
      1906      1.968           1.973           2.903           2.360           5.351           1.486
      1907      1.755           1.766           2.745           2.192           5.699           1.531
      1908      1.884           1.891           2.846           2.297           5.289           1.265
      1909      1.695           1.713           2.739           2.148           5.740           1.154
      1910      1.797           1.819           2.811           2.242           5.537           1.304
      1911      1.777           1.787           2.831           2.229           5.797           1.191
      1912      1.867           1.876           2.920           2.337           5.724           1.312
      1913      1.757           1.765           2.818           2.233           5.833           1.344
      1914      1.906           1.916           2.984           2.386           5.878           1.361
      1915      1.781           1.803           2.825           2.237           5.806           1.159
      1916      1.954           1.972           2.970           2.374           6.133           1.063
      1917      1.994           2.008           3.026           2.447           6.012           1.361
      1918      1.945           1.951           2.981           2.393           5.835           1.358
      1919      1.958           1.970           3.024           2.435           5.920           1.258
      1920      1.846           1.867           2.937           2.321           5.846           1.281
      1921      1.928           1.942           2.980           2.400           5.951           1.200
      1922      1.912           1.916           2.993           2.371           5.650           1.312
      1923      1.911           1.919           2.929           2.353           5.654           1.181
      1924      2.049           2.072           3.023           2.484           6.020           1.342
      1925      2.039           2.064           3.009           2.448           5.683           1.142
      1926      2.057           2.078           3.017           2.466           5.807           1.254
      1927      2.120           2.137           3.102           2.554           5.630           1.191
      1928      1.934           1.952           2.951           2.392           5.465           1.216
      1929      1.808           1.829           2.854           2.269           5.833           1.332
      1930      1.828           1.843           2.887           2.276           5.626           1.579
      1931      1.876           1.896           2.929           2.327           5.921           1.245
      1932      1.911           1.923           2.959           2.358           5.411           1.253
      1933      1.957           1.966           2.953           2.368           5.753           1.263
      1934      1.850           1.855           2.834           2.268           5.869           1.370
      1935      1.982           1.989           2.940           2.379           5.976           1.164
      1936      1.969           1.975           2.907           2.351           5.752           1.290
      1937      1.872           1.890           2.831           2.262           5.588           1.250
      1938      1.781           1.789           2.807           2.226           5.891           1.329
      1939      1.781           1.788           2.849           2.218           5.581           1.434
      1940      2.001           2.001           3.032           2.436           5.789           1.191
      1941      1.946           1.957           3.027           2.414           5.635           1.385
      1942      1.945           1.946           3.019           2.397           5.777           1.332
      1943      1.922           1.937           2.999           2.383           5.778           1.285
      1944      1.907           1.913           2.928           2.335           5.602           1.198
      1945      2.045           2.055           3.033           2.445           6.231           1.683
      1946      1.996           1.998           2.941           2.395           6.025           1.439
      1947      1.934           1.948           2.916           2.360           6.002           1.524
      1948      2.054           2.069           2.952           2.436           5.973           1.550
      1949      1.926           1.936           2.920           2.355           5.909           1.291
      1950      1.995           2.002           2.943           2.394           6.116           1.378
      1951      2.063           2.080           3.024           2.457           5.487           1.269
      1952      2.146           2.166           3.107           2.562           5.897           1.152
      1953      2.101           2.114           3.031           2.497           5.885           1.214
      1954      2.048           2.058           3.010           2.456           6.194           1.615
      1955      2.115           2.118           3.114           2.540           5.619           1.865
      1956      1.932           1.941           2.911           2.355           5.675           1.748
      1957      2.000           2.000           2.978           2.416           6.117           1.722
      1958      1.950           1.961           2.954           2.386           6.214           1.706
      1959      2.065           2.074           3.086           2.511           6.299           1.705
      1960      2.108           2.107           3.097           2.521           5.915           1.846
      1961      2.139           2.131           3.125           2.557           6.037           1.856
      1962      1.958           1.968           2.973           2.398           5.561           1.306
      1963      1.875           1.879           2.920           2.329           5.850           1.392
      1964      2.064           2.063           3.021           2.466           5.916           1.892
      1965      1.838           1.848           2.876           2.276           6.015           1.809
      1966      2.056           2.059           3.053           2.490           5.806           1.926
      1967      2.124           2.134           3.087           2.523           6.069           1.690
      1968      1.961           1.965           3.039           2.433           5.846           1.822
      1969      2.105           2.110           3.114           2.553           6.150           1.773
      1970      2.007           2.020           3.050           2.462           6.078           1.887
      1971      2.095           2.103           3.100           2.533           5.789           1.788
      1972      2.106           2.126           3.079           2.527           6.438           1.646
      1973      2.103           2.118           3.158           2.552           5.991           1.950
      1974      2.134           2.145           3.175           2.565           6.254           1.597
      1975      2.170           2.175           3.188           2.607           6.403           1.526
      1976      2.114           2.122           3.114           2.519           6.266           1.701
      1977      2.174           2.183           3.216           2.610           6.128           1.768
      1978      2.003           2.014           3.023           2.429           6.425           1.647
      1979      2.264           2.271           3.246           2.661           6.473           1.763
      1980      2.099           2.107           3.110           2.523           6.011           1.799
      1981      2.052           2.073           3.039           2.467           6.045           1.699
      1982      2.024           2.045           3.013           2.452           6.239           1.659
      1983      2.122           2.126           3.074           2.524           5.872           1.818
      1984      2.178           2.188           3.118           2.569           5.982           1.799
      1985      2.089           2.096           3.112           2.501           6.365           1.875
      1986      2.161           2.184           3.093           2.541           6.272           1.744
      1987      2.123           2.142           3.152           2.549           6.089           1.674
      1988      2.053           2.062           3.031           2.470           6.284           1.186
      1989      2.043           2.057           3.057           2.476           6.220           1.565
      1990      1.899           1.910           2.895           2.308           6.202           1.545
      1991      1.984           1.993           2.965           2.403           6.289           1.666
      1992      2.087           2.099           3.049           2.500           6.202           1.843
      1993      2.003           2.018           2.984           2.410           6.306           1.706
      1994      2.134           2.148           3.108           2.519           5.721           1.621
      1995      2.200           2.202           3.205           2.606           6.311           1.753
      1996      2.044           2.057           3.081           2.481           6.443           1.697
      1997      2.102           2.096           3.147           2.546           6.266           1.621
      1998      1.964           1.974           2.978           2.383           6.410           1.716
      1999      2.062           2.060           3.019           2.453           5.895           1.676
      2000      1.961           1.974           2.966           2.372           6.021           1.375
