# Supplementary material for: SHP-1 agonist SC-43 limits methicillin-resistant Staphylococcus aureus infection through inhibition of heme biosynthesis
Source: EMBO Mol Med. 2026 Apr 10;18(5):1990–2005. doi: 10.1038/s44321-026-00418-4 (PMC13179323; doi:10.1038/s44321-026-00418-4)
Supplement: Supplementary file 10 — Source data Fig. 5 [file 44321_2026_418_MOESM10_ESM.zip › Figure 5/Data-figure 5D.pdb]

CRYST1   79.301   68.461   65.802  90.00  90.00  90.00 P 1           0
MODEL        1
HETATM    1 CL1  UNK   900     -37.238   5.312  -0.930  1.00  0.00          Cl  
HETATM    2  C1  UNK   900     -37.980   5.957  -2.294  1.00  0.00           C  
HETATM    3  N1  UNK   900     -39.800   7.382  -5.839  1.00  0.00           N  
HETATM    4  O1  UNK   900     -45.263  10.274  -7.800  1.00  0.00           O  
HETATM    5  C2  UNK   900     -37.671   5.427  -3.555  1.00  0.00           C  
HETATM    6  N2  UNK   900     -40.877   8.577  -7.319  1.00  0.00           N  
HETATM    7  O2  UNK   900     -41.778   8.313  -5.297  1.00  0.00           O  
HETATM    8  C3  UNK   900     -38.312   5.915  -4.695  1.00  0.00           C  
HETATM    9  N3  UNK   900     -50.152  14.611  -9.619  1.00  0.00           N  
HETATM   10  C4  UNK   900     -39.006   6.912  -2.133  1.00  0.00           C  
HETATM   11  C5  UNK   900     -39.355   7.514  -0.744  1.00  0.00           C  
HETATM   12  C6  UNK   900     -39.563   7.470  -3.328  1.00  0.00           C  
HETATM   13  C7  UNK   900     -39.231   6.946  -4.623  1.00  0.00           C  
HETATM   14  C8  UNK   900     -40.869   8.107  -6.102  1.00  0.00           C  
HETATM   15  C9  UNK   900     -41.746   9.470  -7.891  1.00  0.00           C  
HETATM   16  C10 UNK   900     -41.176  10.439  -8.802  1.00  0.00           C  
HETATM   17  C11 UNK   900     -42.069  11.371  -9.396  1.00  0.00           C  
HETATM   18  C12 UNK   900     -43.466  11.323  -9.053  1.00  0.00           C  
HETATM   19  C13 UNK   900     -43.938  10.430  -8.129  1.00  0.00           C  
HETATM   20  C14 UNK   900     -46.124  11.264  -8.260  1.00  0.00           C  
HETATM   21  C15 UNK   900     -46.491  12.312  -7.356  1.00  0.00           C  
HETATM   22  C16 UNK   900     -47.461  13.241  -7.791  1.00  0.00           C  
HETATM   23  C17 UNK   900     -48.082  13.054  -9.023  1.00  0.00           C  
HETATM   24  C18 UNK   900     -49.221  13.934  -9.342  1.00  0.00           C  
HETATM   25  C19 UNK   900     -47.659  12.081  -9.973  1.00  0.00           C  
HETATM   26  C20 UNK   900     -46.684  11.243  -9.548  1.00  0.00           C  
HETATM   27  C21 UNK   900     -43.104   9.441  -7.578  1.00  0.00           C  
HETATM   28  F1  UNK   900     -39.994   6.687   0.132  1.00  0.00           F  
HETATM   29  F2  UNK   900     -38.217   7.872  -0.139  1.00  0.00           F  
HETATM   30  F3  UNK   900     -40.185   8.531  -0.919  1.00  0.00           F  
HETATM   31  H1  UNK   900     -36.980   4.598  -3.576  1.00  0.00           H  
HETATM   32  H2  UNK   900     -38.158   5.563  -5.704  1.00  0.00           H  
HETATM   33  H3  UNK   900     -40.265   8.289  -3.278  1.00  0.00           H  
HETATM   34  H4  UNK   900     -39.295   7.149  -6.681  1.00  0.00           H  
HETATM   35  H5  UNK   900     -40.031   8.397  -7.841  1.00  0.00           H  
HETATM   36  H6  UNK   900     -40.111  10.387  -8.977  1.00  0.00           H  
HETATM   37  H7  UNK   900     -41.692  12.091 -10.108  1.00  0.00           H  
HETATM   38  H8  UNK   900     -44.152  12.054  -9.455  1.00  0.00           H  
HETATM   39  H9  UNK   900     -45.970  12.428  -6.418  1.00  0.00           H  
HETATM   40  H10 UNK   900     -47.837  14.049  -7.179  1.00  0.00           H  
HETATM   41  H11 UNK   900     -48.240  11.954 -10.874  1.00  0.00           H  
HETATM   42  H12 UNK   900     -46.386  10.358 -10.091  1.00  0.00           H  
HETATM   43  H13 UNK   900     -43.518   8.709  -6.901  1.00  0.00           H  
ATOM     44  N   LYS A   4     -29.320 -23.889   1.926  1.00 54.08           N1+
ATOM     45  CA  LYS A   4     -29.445 -22.653   1.116  1.00 54.47           C  
ATOM     46  C   LYS A   4     -29.879 -21.541   2.076  1.00 50.16           C  
ATOM     47  O   LYS A   4     -30.874 -21.766   2.759  1.00 49.54           O  
ATOM     48  CB  LYS A   4     -30.308 -22.749  -0.161  1.00 59.91           C  
ATOM     49  CG  LYS A   4     -31.290 -23.859  -0.202  1.00 65.87           C  
ATOM     50  CD  LYS A   4     -32.072 -23.853  -1.575  1.00 70.65           C  
ATOM     51  CE  LYS A   4     -32.719 -25.195  -2.012  1.00 75.91           C  
ATOM     52  NZ  LYS A   4     -33.557 -24.980  -3.192  1.00 74.97           N1+
ATOM     53  HA  LYS A   4     -28.408 -22.396   0.902  1.00  0.00           H  
ATOM     54  HB2 LYS A   4     -30.756 -21.774  -0.352  1.00  0.00           H  
ATOM     55  HB3 LYS A   4     -29.747 -22.841  -1.091  1.00  0.00           H  
ATOM     56  HG2 LYS A   4     -30.859 -24.853  -0.084  1.00  0.00           H  
ATOM     57  HG3 LYS A   4     -32.016 -23.748   0.603  1.00  0.00           H  
ATOM     58  HD2 LYS A   4     -32.947 -23.209  -1.476  1.00  0.00           H  
ATOM     59  HD3 LYS A   4     -31.428 -23.375  -2.313  1.00  0.00           H  
ATOM     60  HE2 LYS A   4     -31.940 -25.944  -2.159  1.00  0.00           H  
ATOM     61  HE3 LYS A   4     -33.294 -25.649  -1.204  1.00  0.00           H  
ATOM     62  HZ1 LYS A   4     -34.275 -24.331  -2.904  1.00  0.00           H  
ATOM     63  HZ2 LYS A   4     -33.030 -24.545  -3.935  1.00  0.00           H  
ATOM     64  HZ3 LYS A   4     -34.007 -25.840  -3.473  1.00  0.00           H  
ATOM     65  H1  LYS A   4     -28.739 -23.563   2.685  1.00  0.00           H  
ATOM     66  H2  LYS A   4     -30.229 -24.196   2.242  1.00  0.00           H  
ATOM     67  H3  LYS A   4     -28.901 -24.715   1.523  1.00  0.00           H  
ATOM     68  N   MET A   5     -29.256 -20.348   2.065  1.00 47.53           N  
ATOM     69  CA  MET A   5     -29.733 -19.110   2.736  1.00 41.84           C  
ATOM     70  C   MET A   5     -30.464 -18.222   1.653  1.00 37.35           C  
ATOM     71  O   MET A   5     -30.134 -18.397   0.472  1.00 37.39           O  
ATOM     72  CB  MET A   5     -28.500 -18.433   3.327  1.00 46.01           C  
ATOM     73  CG  MET A   5     -28.737 -17.372   4.390  1.00 49.50           C  
ATOM     74  SD  MET A   5     -27.188 -17.072   5.294  1.00 49.02           S  
ATOM     75  CE  MET A   5     -27.784 -16.102   6.687  1.00 50.72           C  
ATOM     76  H   MET A   5     -28.707 -20.199   1.231  1.00  0.00           H  
ATOM     77  HA  MET A   5     -30.481 -19.297   3.506  1.00  0.00           H  
ATOM     78  HB2 MET A   5     -27.783 -19.167   3.695  1.00  0.00           H  
ATOM     79  HB3 MET A   5     -28.067 -17.922   2.467  1.00  0.00           H  
ATOM     80  HG2 MET A   5     -29.132 -16.425   4.020  1.00  0.00           H  
ATOM     81  HG3 MET A   5     -29.536 -17.670   5.069  1.00  0.00           H  
ATOM     82  HE1 MET A   5     -28.410 -16.701   7.347  1.00  0.00           H  
ATOM     83  HE2 MET A   5     -26.887 -15.714   7.170  1.00  0.00           H  
ATOM     84  HE3 MET A   5     -28.360 -15.242   6.344  1.00  0.00           H  
ATOM     85  N   GLY A   6     -31.324 -17.352   2.072  1.00 33.33           N  
ATOM     86  CA  GLY A   6     -32.002 -16.475   1.218  1.00 33.91           C  
ATOM     87  C   GLY A   6     -31.298 -15.058   1.136  1.00 33.31           C  
ATOM     88  O   GLY A   6     -30.888 -14.495   2.190  1.00 30.54           O  
ATOM     89  H   GLY A   6     -31.641 -17.500   3.019  1.00  0.00           H  
ATOM     90  HA2 GLY A   6     -31.927 -16.933   0.231  1.00  0.00           H  
ATOM     91  HA3 GLY A   6     -33.049 -16.464   1.520  1.00  0.00           H  
ATOM     92  N   LEU A   7     -31.328 -14.407  -0.027  1.00 31.77           N  
ATOM     93  CA  LEU A   7     -31.040 -12.960  -0.184  1.00 29.07           C  
ATOM     94  C   LEU A   7     -32.273 -12.166  -0.579  1.00 24.80           C  
ATOM     95  O   LEU A   7     -32.541 -12.166  -1.806  1.00 23.41           O  
ATOM     96  CB  LEU A   7     -29.863 -12.853  -1.315  1.00 27.66           C  
ATOM     97  CG  LEU A   7     -28.997 -11.607  -1.276  1.00 25.49           C  
ATOM     98  CD1 LEU A   7     -29.754 -10.473  -2.009  1.00 26.21           C  
ATOM     99  CD2 LEU A   7     -28.479 -11.234   0.172  1.00 24.95           C  
ATOM    100  H   LEU A   7     -31.540 -14.870  -0.899  1.00  0.00           H  
ATOM    101  HA  LEU A   7     -30.827 -12.599   0.822  1.00  0.00           H  
ATOM    102  HB2 LEU A   7     -29.220 -13.717  -1.148  1.00  0.00           H  
ATOM    103  HB3 LEU A   7     -30.203 -13.062  -2.330  1.00  0.00           H  
ATOM    104  HG  LEU A   7     -28.018 -11.881  -1.669  1.00  0.00           H  
ATOM    105 HD11 LEU A   7     -30.517  -9.939  -1.442  1.00  0.00           H  
ATOM    106 HD12 LEU A   7     -29.028  -9.688  -2.225  1.00  0.00           H  
ATOM    107 HD13 LEU A   7     -30.279 -10.898  -2.864  1.00  0.00           H  
ATOM    108 HD21 LEU A   7     -27.668 -10.513   0.065  1.00  0.00           H  
ATOM    109 HD22 LEU A   7     -29.281 -10.692   0.673  1.00  0.00           H  
ATOM    110 HD23 LEU A   7     -28.183 -12.143   0.696  1.00  0.00           H  
ATOM    111  N   LEU A   8     -33.003 -11.604   0.372  1.00 23.07           N  
ATOM    112  CA  LEU A   8     -34.157 -10.694   0.133  1.00 22.68           C  
ATOM    113  C   LEU A   8     -33.808  -9.286  -0.327  1.00 22.30           C  
ATOM    114  O   LEU A   8     -33.353  -8.576   0.574  1.00 23.59           O  
ATOM    115  CB  LEU A   8     -35.039 -10.602   1.418  1.00 24.49           C  
ATOM    116  CG  LEU A   8     -36.440  -9.847   1.160  1.00 25.03           C  
ATOM    117  CD1 LEU A   8     -37.175 -10.518  -0.004  1.00 25.44           C  
ATOM    118  CD2 LEU A   8     -37.362  -9.713   2.380  1.00 24.31           C  
ATOM    119  H   LEU A   8     -32.651 -11.757   1.307  1.00  0.00           H  
ATOM    120  HA  LEU A   8     -34.691 -11.160  -0.695  1.00  0.00           H  
ATOM    121  HB2 LEU A   8     -35.223 -11.571   1.882  1.00  0.00           H  
ATOM    122  HB3 LEU A   8     -34.390 -10.055   2.103  1.00  0.00           H  
ATOM    123  HG  LEU A   8     -36.303  -8.830   0.793  1.00  0.00           H  
ATOM    124 HD11 LEU A   8     -37.301 -11.589   0.158  1.00  0.00           H  
ATOM    125 HD12 LEU A   8     -38.162 -10.080  -0.153  1.00  0.00           H  
ATOM    126 HD13 LEU A   8     -36.704 -10.225  -0.942  1.00  0.00           H  
ATOM    127 HD21 LEU A   8     -37.899 -10.656   2.489  1.00  0.00           H  
ATOM    128 HD22 LEU A   8     -36.837  -9.427   3.291  1.00  0.00           H  
ATOM    129 HD23 LEU A   8     -38.176  -8.997   2.265  1.00  0.00           H  
ATOM    130  N   VAL A   9     -33.948  -8.893  -1.587  1.00 20.22           N  
ATOM    131  CA  VAL A   9     -33.692  -7.580  -1.995  1.00 20.31           C  
ATOM    132  C   VAL A   9     -34.963  -6.725  -1.786  1.00 21.42           C  
ATOM    133  O   VAL A   9     -35.920  -6.996  -2.422  1.00 21.29           O  
ATOM    134  CB  VAL A   9     -33.188  -7.464  -3.461  1.00 20.69           C  
ATOM    135  CG1 VAL A   9     -33.088  -6.026  -3.976  1.00 19.88           C  
ATOM    136  CG2 VAL A   9     -31.701  -8.115  -3.654  1.00 20.79           C  
ATOM    137  H   VAL A   9     -34.220  -9.597  -2.259  1.00  0.00           H  
ATOM    138  HA  VAL A   9     -32.888  -7.150  -1.397  1.00  0.00           H  
ATOM    139  HB  VAL A   9     -33.846  -7.984  -4.157  1.00  0.00           H  
ATOM    140 HG11 VAL A   9     -32.808  -6.054  -5.029  1.00  0.00           H  
ATOM    141 HG12 VAL A   9     -34.007  -5.441  -4.003  1.00  0.00           H  
ATOM    142 HG13 VAL A   9     -32.415  -5.496  -3.303  1.00  0.00           H  
ATOM    143 HG21 VAL A   9     -31.225  -8.012  -4.629  1.00  0.00           H  
ATOM    144 HG22 VAL A   9     -30.991  -7.773  -2.901  1.00  0.00           H  
ATOM    145 HG23 VAL A   9     -31.742  -9.203  -3.625  1.00  0.00           H  
ATOM    146  N   MET A  10     -34.842  -5.807  -0.809  1.00 22.17           N  
ATOM    147  CA  MET A  10     -35.980  -5.092  -0.392  1.00 21.84           C  
ATOM    148  C   MET A  10     -35.957  -3.689  -0.981  1.00 21.90           C  
ATOM    149  O   MET A  10     -35.139  -2.848  -0.544  1.00 23.39           O  
ATOM    150  CB  MET A  10     -36.013  -4.964   1.166  1.00 22.54           C  
ATOM    151  CG  MET A  10     -36.108  -6.285   1.904  1.00 23.82           C  
ATOM    152  SD  MET A  10     -36.294  -6.083   3.706  1.00 25.80           S  
ATOM    153  CE  MET A  10     -34.975  -4.781   3.997  1.00 24.76           C  
ATOM    154  H   MET A  10     -34.016  -5.837  -0.229  1.00  0.00           H  
ATOM    155  HA  MET A  10     -36.917  -5.565  -0.684  1.00  0.00           H  
ATOM    156  HB2 MET A  10     -35.110  -4.422   1.447  1.00  0.00           H  
ATOM    157  HB3 MET A  10     -36.738  -4.179   1.379  1.00  0.00           H  
ATOM    158  HG2 MET A  10     -37.013  -6.829   1.635  1.00  0.00           H  
ATOM    159  HG3 MET A  10     -35.280  -6.931   1.611  1.00  0.00           H  
ATOM    160  HE1 MET A  10     -35.260  -3.959   3.340  1.00  0.00           H  
ATOM    161  HE2 MET A  10     -34.935  -4.416   5.023  1.00  0.00           H  
ATOM    162  HE3 MET A  10     -33.984  -5.199   3.821  1.00  0.00           H  
ATOM    163  N   ALA A  11     -36.872  -3.243  -1.947  1.00 22.47           N  
ATOM    164  CA  ALA A  11     -36.807  -1.948  -2.580  1.00 23.55           C  
ATOM    165  C   ALA A  11     -38.214  -1.361  -2.906  1.00 26.13           C  
ATOM    166  O   ALA A  11     -39.181  -2.032  -2.642  1.00 24.36           O  
ATOM    167  CB  ALA A  11     -35.933  -2.194  -3.814  1.00 22.48           C  
ATOM    168  H   ALA A  11     -37.670  -3.847  -2.086  1.00  0.00           H  
ATOM    169  HA  ALA A  11     -36.279  -1.200  -1.988  1.00  0.00           H  
ATOM    170  HB1 ALA A  11     -34.954  -2.565  -3.509  1.00  0.00           H  
ATOM    171  HB2 ALA A  11     -36.459  -2.904  -4.453  1.00  0.00           H  
ATOM    172  HB3 ALA A  11     -35.710  -1.333  -4.444  1.00  0.00           H  
ATOM    173  N   TYR A  12     -38.285  -0.131  -3.355  1.00 28.20           N  
ATOM    174  CA  TYR A  12     -39.451   0.675  -3.620  1.00 28.91           C  
ATOM    175  C   TYR A  12     -40.214   0.188  -4.906  1.00 29.77           C  
ATOM    176  O   TYR A  12     -41.446  -0.070  -4.919  1.00 26.39           O  
ATOM    177  CB  TYR A  12     -38.979   2.180  -3.634  1.00 28.37           C  
ATOM    178  CG  TYR A  12     -40.177   3.101  -3.522  1.00 30.63           C  
ATOM    179  CD1 TYR A  12     -40.611   3.551  -2.246  1.00 30.13           C  
ATOM    180  CD2 TYR A  12     -40.728   3.638  -4.671  1.00 31.08           C  
ATOM    181  CE1 TYR A  12     -41.574   4.542  -2.126  1.00 29.37           C  
ATOM    182  CE2 TYR A  12     -41.675   4.689  -4.486  1.00 30.84           C  
ATOM    183  CZ  TYR A  12     -42.086   5.172  -3.245  1.00 30.73           C  
ATOM    184  OH  TYR A  12     -42.824   6.373  -3.214  1.00 31.39           O  
ATOM    185  H   TYR A  12     -37.415   0.369  -3.463  1.00  0.00           H  
ATOM    186  HA  TYR A  12     -40.077   0.586  -2.732  1.00  0.00           H  
ATOM    187  HB2 TYR A  12     -38.259   2.397  -2.845  1.00  0.00           H  
ATOM    188  HB3 TYR A  12     -38.492   2.431  -4.576  1.00  0.00           H  
ATOM    189  HD1 TYR A  12     -39.931   3.225  -1.474  1.00  0.00           H  
ATOM    190  HD2 TYR A  12     -40.316   3.417  -5.644  1.00  0.00           H  
ATOM    191  HE1 TYR A  12     -41.757   4.874  -1.114  1.00  0.00           H  
ATOM    192  HE2 TYR A  12     -42.110   5.081  -5.393  1.00  0.00           H  
ATOM    193  HH  TYR A  12     -42.647   6.911  -3.971  1.00  0.00           H  
ATOM    194  N   GLY A  13     -39.354  -0.074  -5.915  1.00 30.06           N  
ATOM    195  CA  GLY A  13     -39.810  -0.707  -7.119  1.00 29.83           C  
ATOM    196  C   GLY A  13     -39.608   0.339  -8.226  1.00 31.53           C  
ATOM    197  O   GLY A  13     -39.381   1.568  -8.125  1.00 31.65           O  
ATOM    198  H   GLY A  13     -38.359   0.098  -5.868  1.00  0.00           H  
ATOM    199  HA2 GLY A  13     -39.100  -1.501  -7.349  1.00  0.00           H  
ATOM    200  HA3 GLY A  13     -40.783  -1.194  -7.048  1.00  0.00           H  
ATOM    201  N   THR A  14     -39.716  -0.117  -9.475  1.00 34.83           N  
ATOM    202  CA  THR A  14     -39.662   0.674 -10.775  1.00 38.06           C  
ATOM    203  C   THR A  14     -40.785   0.111 -11.703  1.00 40.56           C  
ATOM    204  O   THR A  14     -41.173  -1.047 -11.544  1.00 43.19           O  
ATOM    205  CB  THR A  14     -38.247   0.689 -11.370  1.00 38.81           C  
ATOM    206  CG2 THR A  14     -37.310   1.646 -10.703  1.00 40.07           C  
ATOM    207  OG1 THR A  14     -37.772  -0.622 -11.561  1.00 37.70           O  
ATOM    208  H   THR A  14     -40.102  -1.045  -9.570  1.00  0.00           H  
ATOM    209  HA  THR A  14     -39.852   1.737 -10.631  1.00  0.00           H  
ATOM    210  HB  THR A  14     -38.352   1.146 -12.354  1.00  0.00           H  
ATOM    211  HG1 THR A  14     -37.826  -1.074 -10.733  1.00  0.00           H  
ATOM    212 HG21 THR A  14     -36.408   1.739 -11.308  1.00  0.00           H  
ATOM    213 HG22 THR A  14     -37.619   2.686 -10.604  1.00  0.00           H  
ATOM    214 HG23 THR A  14     -37.101   1.356  -9.673  1.00  0.00           H  
ATOM    215  N   PRO A  15     -41.290   0.925 -12.669  1.00 46.15           N  
ATOM    216  CA  PRO A  15     -42.124   0.460 -13.804  1.00 51.96           C  
ATOM    217  C   PRO A  15     -41.242  -0.252 -14.784  1.00 51.17           C  
ATOM    218  O   PRO A  15     -40.232   0.193 -15.292  1.00 46.63           O  
ATOM    219  CB  PRO A  15     -42.798   1.790 -14.382  1.00 49.71           C  
ATOM    220  CG  PRO A  15     -41.680   2.851 -14.187  1.00 50.06           C  
ATOM    221  CD  PRO A  15     -40.916   2.302 -12.931  1.00 46.87           C  
ATOM    222  HA  PRO A  15     -42.933  -0.133 -13.377  1.00  0.00           H  
ATOM    223  HB2 PRO A  15     -43.224   1.678 -15.379  1.00  0.00           H  
ATOM    224  HB3 PRO A  15     -43.667   1.950 -13.743  1.00  0.00           H  
ATOM    225  HG2 PRO A  15     -41.102   2.873 -15.111  1.00  0.00           H  
ATOM    226  HG3 PRO A  15     -42.188   3.790 -13.965  1.00  0.00           H  
ATOM    227  HD2 PRO A  15     -39.888   2.523 -13.220  1.00  0.00           H  
ATOM    228  HD3 PRO A  15     -41.214   3.003 -12.151  1.00  0.00           H  
ATOM    229  N   TYR A  16     -41.584  -1.522 -15.127  1.00 53.70           N  
ATOM    230  CA  TYR A  16     -40.863  -2.411 -16.050  1.00 62.70           C  
ATOM    231  C   TYR A  16     -41.263  -2.241 -17.537  1.00 63.87           C  
ATOM    232  O   TYR A  16     -40.552  -2.535 -18.519  1.00 69.71           O  
ATOM    233  CB  TYR A  16     -41.124  -3.976 -15.726  1.00 67.82           C  
ATOM    234  CG  TYR A  16     -40.571  -4.550 -14.418  1.00 72.48           C  
ATOM    235  CD1 TYR A  16     -41.132  -4.150 -13.181  1.00 73.62           C  
ATOM    236  CD2 TYR A  16     -39.504  -5.422 -14.436  1.00 69.13           C  
ATOM    237  CE1 TYR A  16     -40.666  -4.759 -12.000  1.00 73.80           C  
ATOM    238  CE2 TYR A  16     -38.960  -6.011 -13.272  1.00 73.30           C  
ATOM    239  CZ  TYR A  16     -39.532  -5.635 -12.065  1.00 76.13           C  
ATOM    240  OH  TYR A  16     -39.041  -6.040 -10.889  1.00 60.25           O  
ATOM    241  H   TYR A  16     -42.350  -1.941 -14.618  1.00  0.00           H  
ATOM    242  HA  TYR A  16     -39.809  -2.197 -15.877  1.00  0.00           H  
ATOM    243  HB2 TYR A  16     -42.212  -4.034 -15.736  1.00  0.00           H  
ATOM    244  HB3 TYR A  16     -40.962  -4.563 -16.630  1.00  0.00           H  
ATOM    245  HD1 TYR A  16     -42.007  -3.521 -13.100  1.00  0.00           H  
ATOM    246  HD2 TYR A  16     -39.048  -5.756 -15.356  1.00  0.00           H  
ATOM    247  HE1 TYR A  16     -41.130  -4.445 -11.077  1.00  0.00           H  
ATOM    248  HE2 TYR A  16     -38.037  -6.571 -13.265  1.00  0.00           H  
ATOM    249  HH  TYR A  16     -38.207  -6.482 -10.938  1.00  0.00           H  
ATOM    250  N   LYS A  17     -42.524  -1.845 -17.722  1.00 60.68           N  
ATOM    251  CA  LYS A  17     -43.017  -1.280 -18.909  1.00 62.55           C  
ATOM    252  C   LYS A  17     -44.029  -0.179 -18.726  1.00 59.90           C  
ATOM    253  O   LYS A  17     -44.447   0.142 -17.645  1.00 55.14           O  
ATOM    254  CB  LYS A  17     -43.442  -2.336 -19.960  1.00 68.92           C  
ATOM    255  CG  LYS A  17     -44.691  -3.160 -19.677  1.00 76.39           C  
ATOM    256  CD  LYS A  17     -44.514  -3.953 -18.342  1.00 80.82           C  
ATOM    257  CE  LYS A  17     -45.690  -4.956 -18.137  1.00 86.16           C  
ATOM    258  NZ  LYS A  17     -45.572  -5.735 -16.937  1.00 90.55           N1+
ATOM    259  H   LYS A  17     -42.974  -1.519 -16.879  1.00  0.00           H  
ATOM    260  HA  LYS A  17     -42.182  -0.847 -19.460  1.00  0.00           H  
ATOM    261  HB2 LYS A  17     -43.590  -1.844 -20.921  1.00  0.00           H  
ATOM    262  HB3 LYS A  17     -42.608  -3.013 -20.149  1.00  0.00           H  
ATOM    263  HG2 LYS A  17     -45.567  -2.582 -19.385  1.00  0.00           H  
ATOM    264  HG3 LYS A  17     -44.967  -3.799 -20.516  1.00  0.00           H  
ATOM    265  HD2 LYS A  17     -43.593  -4.526 -18.446  1.00  0.00           H  
ATOM    266  HD3 LYS A  17     -44.538  -3.184 -17.570  1.00  0.00           H  
ATOM    267  HE2 LYS A  17     -46.664  -4.492 -17.987  1.00  0.00           H  
ATOM    268  HE3 LYS A  17     -45.881  -5.608 -18.989  1.00  0.00           H  
ATOM    269  HZ1 LYS A  17     -44.662  -6.171 -16.902  1.00  0.00           H  
ATOM    270  HZ2 LYS A  17     -45.606  -5.085 -16.165  1.00  0.00           H  
ATOM    271  HZ3 LYS A  17     -46.324  -6.392 -16.783  1.00  0.00           H  
ATOM    272  N   GLU A  18     -44.558   0.314 -19.854  1.00 59.68           N  
ATOM    273  CA  GLU A  18     -45.386   1.538 -20.024  1.00 58.29           C  
ATOM    274  C   GLU A  18     -46.740   1.399 -19.318  1.00 54.80           C  
ATOM    275  O   GLU A  18     -47.282   2.376 -18.826  1.00 51.72           O  
ATOM    276  CB  GLU A  18     -45.638   1.808 -21.509  1.00 62.25           C  
ATOM    277  CG  GLU A  18     -44.427   2.551 -22.140  1.00 64.59           C  
ATOM    278  CD  GLU A  18     -43.283   1.603 -22.587  1.00 68.61           C  
ATOM    279  OE1 GLU A  18     -43.236   0.389 -22.239  1.00 68.57           O  
ATOM    280  OE2 GLU A  18     -42.527   2.115 -23.436  1.00 78.74           O1-
ATOM    281  H   GLU A  18     -44.041   0.015 -20.668  1.00  0.00           H  
ATOM    282  HA  GLU A  18     -44.824   2.338 -19.542  1.00  0.00           H  
ATOM    283  HB2 GLU A  18     -45.721   0.910 -22.122  1.00  0.00           H  
ATOM    284  HB3 GLU A  18     -46.544   2.391 -21.677  1.00  0.00           H  
ATOM    285  HG2 GLU A  18     -44.764   2.977 -23.085  1.00  0.00           H  
ATOM    286  HG3 GLU A  18     -44.096   3.377 -21.511  1.00  0.00           H  
ATOM    287  N   SER A  19     -47.304   0.240 -19.327  1.00 53.65           N  
ATOM    288  CA  SER A  19     -48.590  -0.098 -18.656  1.00 57.89           C  
ATOM    289  C   SER A  19     -48.473  -0.161 -17.093  1.00 58.37           C  
ATOM    290  O   SER A  19     -49.431   0.115 -16.359  1.00 59.95           O  
ATOM    291  CB  SER A  19     -49.115  -1.487 -19.235  1.00 62.25           C  
ATOM    292  OG  SER A  19     -48.228  -2.604 -18.986  1.00 66.29           O  
ATOM    293  H   SER A  19     -46.914  -0.424 -19.982  1.00  0.00           H  
ATOM    294  HA  SER A  19     -49.238   0.761 -18.832  1.00  0.00           H  
ATOM    295  HB2 SER A  19     -50.049  -1.802 -18.770  1.00  0.00           H  
ATOM    296  HB3 SER A  19     -49.377  -1.432 -20.292  1.00  0.00           H  
ATOM    297  HG  SER A  19     -48.284  -2.806 -18.064  1.00  0.00           H  
ATOM    298  N   ASP A  20     -47.253  -0.341 -16.537  1.00 52.05           N  
ATOM    299  CA  ASP A  20     -46.946  -0.551 -15.086  1.00 48.99           C  
ATOM    300  C   ASP A  20     -47.064   0.847 -14.443  1.00 41.48           C  
ATOM    301  O   ASP A  20     -47.322   0.950 -13.256  1.00 42.29           O  
ATOM    302  CB  ASP A  20     -45.516  -0.982 -14.756  1.00 53.61           C  
ATOM    303  CG  ASP A  20     -45.229  -2.392 -14.926  1.00 53.81           C  
ATOM    304  OD1 ASP A  20     -44.020  -2.686 -14.749  1.00 55.03           O  
ATOM    305  OD2 ASP A  20     -45.990  -3.235 -15.441  1.00 58.81           O1-
ATOM    306  H   ASP A  20     -46.559  -0.632 -17.211  1.00  0.00           H  
ATOM    307  HA  ASP A  20     -47.673  -1.277 -14.722  1.00  0.00           H  
ATOM    308  HB2 ASP A  20     -44.713  -0.348 -15.132  1.00  0.00           H  
ATOM    309  HB3 ASP A  20     -45.382  -0.869 -13.680  1.00  0.00           H  
ATOM    310  N   ILE A  21     -46.813   1.955 -15.200  1.00 38.08           N  
ATOM    311  CA  ILE A  21     -46.872   3.387 -14.819  1.00 37.02           C  
ATOM    312  C   ILE A  21     -48.190   3.671 -14.121  1.00 35.70           C  
ATOM    313  O   ILE A  21     -48.188   4.234 -13.008  1.00 32.04           O  
ATOM    314  CB  ILE A  21     -46.554   4.274 -16.074  1.00 37.18           C  
ATOM    315  CG1 ILE A  21     -45.019   4.092 -16.318  1.00 41.40           C  
ATOM    316  CG2 ILE A  21     -47.061   5.693 -15.955  1.00 36.44           C  
ATOM    317  CD1 ILE A  21     -44.458   4.855 -17.607  1.00 43.47           C  
ATOM    318  H   ILE A  21     -46.429   1.657 -16.085  1.00  0.00           H  
ATOM    319  HA  ILE A  21     -46.112   3.650 -14.083  1.00  0.00           H  
ATOM    320  HB  ILE A  21     -47.065   3.857 -16.942  1.00  0.00           H  
ATOM    321 HG12 ILE A  21     -44.399   4.416 -15.482  1.00  0.00           H  
ATOM    322 HG13 ILE A  21     -44.844   3.022 -16.433  1.00  0.00           H  
ATOM    323 HG21 ILE A  21     -46.823   6.349 -16.793  1.00  0.00           H  
ATOM    324 HG22 ILE A  21     -48.146   5.795 -15.949  1.00  0.00           H  
ATOM    325 HG23 ILE A  21     -46.749   6.201 -15.043  1.00  0.00           H  
ATOM    326 HD11 ILE A  21     -43.371   4.826 -17.529  1.00  0.00           H  
ATOM    327 HD12 ILE A  21     -44.905   4.570 -18.559  1.00  0.00           H  
ATOM    328 HD13 ILE A  21     -44.786   5.895 -17.597  1.00  0.00           H  
ATOM    329  N   GLU A  22     -49.247   3.193 -14.690  1.00 40.15           N  
ATOM    330  CA  GLU A  22     -50.683   3.163 -14.229  1.00 44.73           C  
ATOM    331  C   GLU A  22     -50.846   2.891 -12.716  1.00 36.75           C  
ATOM    332  O   GLU A  22     -51.200   3.769 -11.957  1.00 35.78           O  
ATOM    333  CB  GLU A  22     -51.499   2.416 -15.233  1.00 50.66           C  
ATOM    334  CG  GLU A  22     -53.050   2.263 -14.902  1.00 56.11           C  
ATOM    335  CD  GLU A  22     -53.868   3.565 -14.832  1.00 64.96           C  
ATOM    336  OE1 GLU A  22     -53.697   4.416 -15.776  1.00 70.71           O  
ATOM    337  OE2 GLU A  22     -54.766   3.620 -13.951  1.00 66.20           O1-
ATOM    338  H   GLU A  22     -49.189   2.771 -15.606  1.00  0.00           H  
ATOM    339  HA  GLU A  22     -51.104   4.167 -14.271  1.00  0.00           H  
ATOM    340  HB2 GLU A  22     -51.392   2.944 -16.181  1.00  0.00           H  
ATOM    341  HB3 GLU A  22     -50.993   1.522 -15.597  1.00  0.00           H  
ATOM    342  HG2 GLU A  22     -53.446   1.724 -15.762  1.00  0.00           H  
ATOM    343  HG3 GLU A  22     -53.192   1.531 -14.107  1.00  0.00           H  
ATOM    344  N   PRO A  23     -50.645   1.635 -12.273  1.00 37.14           N  
ATOM    345  CA  PRO A  23     -50.822   1.207 -10.871  1.00 38.16           C  
ATOM    346  C   PRO A  23     -49.721   1.772  -9.946  1.00 35.49           C  
ATOM    347  O   PRO A  23     -50.005   1.919  -8.789  1.00 39.12           O  
ATOM    348  CB  PRO A  23     -50.955  -0.332 -10.843  1.00 39.21           C  
ATOM    349  CG  PRO A  23     -50.311  -0.752 -12.091  1.00 40.05           C  
ATOM    350  CD  PRO A  23     -50.468   0.404 -13.023  1.00 41.03           C  
ATOM    351  HA  PRO A  23     -51.730   1.651 -10.462  1.00  0.00           H  
ATOM    352  HB2 PRO A  23     -50.483  -0.692  -9.929  1.00  0.00           H  
ATOM    353  HB3 PRO A  23     -52.016  -0.577 -10.793  1.00  0.00           H  
ATOM    354  HG2 PRO A  23     -49.225  -0.821 -12.018  1.00  0.00           H  
ATOM    355  HG3 PRO A  23     -50.566  -1.736 -12.485  1.00  0.00           H  
ATOM    356  HD2 PRO A  23     -49.654   0.536 -13.736  1.00  0.00           H  
ATOM    357  HD3 PRO A  23     -51.373   0.191 -13.592  1.00  0.00           H  
ATOM    358  N   TYR A  24     -48.512   1.964 -10.447  1.00 34.60           N  
ATOM    359  CA  TYR A  24     -47.341   2.406  -9.709  1.00 36.06           C  
ATOM    360  C   TYR A  24     -47.467   3.815  -9.066  1.00 38.56           C  
ATOM    361  O   TYR A  24     -47.507   3.865  -7.850  1.00 44.16           O  
ATOM    362  CB  TYR A  24     -46.143   2.272 -10.632  1.00 34.02           C  
ATOM    363  CG  TYR A  24     -44.778   2.596  -9.964  1.00 35.01           C  
ATOM    364  CD1 TYR A  24     -44.084   1.698  -9.089  1.00 32.72           C  
ATOM    365  CD2 TYR A  24     -44.213   3.822 -10.283  1.00 34.47           C  
ATOM    366  CE1 TYR A  24     -42.881   2.156  -8.494  1.00 32.36           C  
ATOM    367  CE2 TYR A  24     -43.013   4.251  -9.728  1.00 33.57           C  
ATOM    368  CZ  TYR A  24     -42.313   3.400  -8.864  1.00 31.82           C  
ATOM    369  OH  TYR A  24     -41.153   3.844  -8.310  1.00 29.48           O  
ATOM    370  H   TYR A  24     -48.459   1.720 -11.426  1.00  0.00           H  
ATOM    371  HA  TYR A  24     -47.187   1.623  -8.967  1.00  0.00           H  
ATOM    372  HB2 TYR A  24     -46.147   1.282 -11.089  1.00  0.00           H  
ATOM    373  HB3 TYR A  24     -46.384   2.983 -11.422  1.00  0.00           H  
ATOM    374  HD1 TYR A  24     -44.504   0.768  -8.735  1.00  0.00           H  
ATOM    375  HD2 TYR A  24     -44.767   4.531 -10.881  1.00  0.00           H  
ATOM    376  HE1 TYR A  24     -42.426   1.487  -7.779  1.00  0.00           H  
ATOM    377  HE2 TYR A  24     -42.558   5.203  -9.958  1.00  0.00           H  
ATOM    378  HH  TYR A  24     -40.576   3.159  -8.009  1.00  0.00           H  
ATOM    379  N   TYR A  25     -47.766   4.846  -9.759  1.00 39.61           N  
ATOM    380  CA  TYR A  25     -47.903   6.240  -9.222  1.00 42.45           C  
ATOM    381  C   TYR A  25     -49.306   6.540  -8.631  1.00 41.84           C  
ATOM    382  O   TYR A  25     -49.512   7.506  -7.950  1.00 39.32           O  
ATOM    383  CB  TYR A  25     -47.635   7.139 -10.405  1.00 40.80           C  
ATOM    384  CG  TYR A  25     -46.224   7.097 -10.874  1.00 39.02           C  
ATOM    385  CD1 TYR A  25     -45.947   6.679 -12.199  1.00 38.61           C  
ATOM    386  CD2 TYR A  25     -45.183   7.524 -10.007  1.00 36.87           C  
ATOM    387  CE1 TYR A  25     -44.602   6.733 -12.626  1.00 39.25           C  
ATOM    388  CE2 TYR A  25     -43.868   7.548 -10.408  1.00 36.67           C  
ATOM    389  CZ  TYR A  25     -43.602   7.186 -11.724  1.00 37.23           C  
ATOM    390  OH  TYR A  25     -42.278   7.182 -12.098  1.00 36.69           O  
ATOM    391  H   TYR A  25     -47.576   4.677 -10.736  1.00  0.00           H  
ATOM    392  HA  TYR A  25     -47.189   6.498  -8.440  1.00  0.00           H  
ATOM    393  HB2 TYR A  25     -48.370   6.734 -11.101  1.00  0.00           H  
ATOM    394  HB3 TYR A  25     -47.934   8.160 -10.169  1.00  0.00           H  
ATOM    395  HD1 TYR A  25     -46.798   6.481 -12.834  1.00  0.00           H  
ATOM    396  HD2 TYR A  25     -45.449   7.738  -8.983  1.00  0.00           H  
ATOM    397  HE1 TYR A  25     -44.418   6.369 -13.626  1.00  0.00           H  
ATOM    398  HE2 TYR A  25     -43.054   7.739  -9.725  1.00  0.00           H  
ATOM    399  HH  TYR A  25     -42.062   6.613 -12.821  1.00  0.00           H  
ATOM    400  N   THR A  26     -50.237   5.689  -8.882  1.00 45.92           N  
ATOM    401  CA  THR A  26     -51.477   5.594  -8.135  1.00 50.89           C  
ATOM    402  C   THR A  26     -51.160   5.107  -6.726  1.00 48.57           C  
ATOM    403  O   THR A  26     -51.660   5.716  -5.787  1.00 46.37           O  
ATOM    404  CB  THR A  26     -52.467   4.618  -8.870  1.00 56.50           C  
ATOM    405  CG2 THR A  26     -53.854   4.533  -8.228  1.00 61.31           C  
ATOM    406  OG1 THR A  26     -52.675   5.122 -10.183  1.00 54.02           O  
ATOM    407  H   THR A  26     -50.058   4.915  -9.505  1.00  0.00           H  
ATOM    408  HA  THR A  26     -51.893   6.601  -8.149  1.00  0.00           H  
ATOM    409  HB  THR A  26     -52.088   3.599  -8.795  1.00  0.00           H  
ATOM    410  HG1 THR A  26     -51.948   5.066 -10.783  1.00  0.00           H  
ATOM    411 HG21 THR A  26     -54.035   5.489  -7.737  1.00  0.00           H  
ATOM    412 HG22 THR A  26     -54.674   4.157  -8.841  1.00  0.00           H  
ATOM    413 HG23 THR A  26     -53.788   3.810  -7.415  1.00  0.00           H  
ATOM    414  N   ASP A  27     -50.317   3.992  -6.601  1.00 48.42           N  
ATOM    415  CA  ASP A  27     -50.202   3.263  -5.280  1.00 48.52           C  
ATOM    416  C   ASP A  27     -49.385   4.191  -4.284  1.00 48.29           C  
ATOM    417  O   ASP A  27     -49.676   4.210  -3.094  1.00 48.84           O  
ATOM    418  CB  ASP A  27     -49.508   1.945  -5.478  1.00 50.22           C  
ATOM    419  CG  ASP A  27     -49.552   1.084  -4.203  1.00 52.16           C  
ATOM    420  OD1 ASP A  27     -48.544   0.475  -3.860  1.00 54.96           O  
ATOM    421  OD2 ASP A  27     -50.633   0.837  -3.644  1.00 47.72           O1-
ATOM    422  H   ASP A  27     -49.897   3.589  -7.427  1.00  0.00           H  
ATOM    423  HA  ASP A  27     -51.239   3.126  -4.973  1.00  0.00           H  
ATOM    424  HB2 ASP A  27     -49.860   1.503  -6.411  1.00  0.00           H  
ATOM    425  HB3 ASP A  27     -48.460   2.182  -5.660  1.00  0.00           H  
ATOM    426  N   ILE A  28     -48.468   4.954  -4.902  1.00 47.50           N  
ATOM    427  CA  ILE A  28     -47.583   5.930  -4.135  1.00 47.34           C  
ATOM    428  C   ILE A  28     -48.471   7.004  -3.498  1.00 50.28           C  
ATOM    429  O   ILE A  28     -48.279   7.417  -2.390  1.00 54.94           O  
ATOM    430  CB  ILE A  28     -46.569   6.543  -5.093  1.00 47.95           C  
ATOM    431  CG1 ILE A  28     -45.451   5.534  -5.380  1.00 46.46           C  
ATOM    432  CG2 ILE A  28     -45.923   7.936  -4.594  1.00 48.65           C  
ATOM    433  CD1 ILE A  28     -44.772   5.588  -6.754  1.00 46.62           C  
ATOM    434  H   ILE A  28     -48.215   4.828  -5.872  1.00  0.00           H  
ATOM    435  HA  ILE A  28     -47.101   5.341  -3.354  1.00  0.00           H  
ATOM    436  HB  ILE A  28     -47.192   6.809  -5.948  1.00  0.00           H  
ATOM    437 HG12 ILE A  28     -44.693   5.593  -4.598  1.00  0.00           H  
ATOM    438 HG13 ILE A  28     -45.860   4.529  -5.277  1.00  0.00           H  
ATOM    439 HG21 ILE A  28     -46.658   8.637  -4.199  1.00  0.00           H  
ATOM    440 HG22 ILE A  28     -45.283   7.676  -3.751  1.00  0.00           H  
ATOM    441 HG23 ILE A  28     -45.326   8.406  -5.376  1.00  0.00           H  
ATOM    442 HD11 ILE A  28     -45.306   5.207  -7.624  1.00  0.00           H  
ATOM    443 HD12 ILE A  28     -44.386   6.527  -7.149  1.00  0.00           H  
ATOM    444 HD13 ILE A  28     -43.914   4.922  -6.668  1.00  0.00           H  
ATOM    445  N   ARG A  29     -49.528   7.365  -4.208  1.00 51.94           N  
ATOM    446  CA  ARG A  29     -50.501   8.461  -3.813  1.00 54.89           C  
ATOM    447  C   ARG A  29     -51.666   7.808  -2.963  1.00 55.93           C  
ATOM    448  O   ARG A  29     -52.687   8.391  -2.761  1.00 59.01           O  
ATOM    449  CB  ARG A  29     -51.023   9.174  -5.117  1.00 56.84           C  
ATOM    450  CG  ARG A  29     -49.914   9.986  -5.871  1.00 59.28           C  
ATOM    451  CD  ARG A  29     -50.550  10.851  -7.017  1.00 60.56           C  
ATOM    452  NE  ARG A  29     -51.273  11.993  -6.572  1.00 59.49           N  
ATOM    453  CZ  ARG A  29     -52.590  12.197  -6.449  1.00 58.24           C  
ATOM    454  NH1 ARG A  29     -53.068  13.365  -5.998  1.00 56.70           N1+
ATOM    455  NH2 ARG A  29     -53.529  11.308  -6.841  1.00 59.04           N1+
ATOM    456  H   ARG A  29     -49.570   7.050  -5.167  1.00  0.00           H  
ATOM    457  HA  ARG A  29     -50.021   9.280  -3.277  1.00  0.00           H  
ATOM    458  HB2 ARG A  29     -51.567   8.490  -5.768  1.00  0.00           H  
ATOM    459  HB3 ARG A  29     -51.736   9.952  -4.843  1.00  0.00           H  
ATOM    460  HG2 ARG A  29     -49.274  10.544  -5.187  1.00  0.00           H  
ATOM    461  HG3 ARG A  29     -49.250   9.364  -6.472  1.00  0.00           H  
ATOM    462  HD2 ARG A  29     -49.745  11.212  -7.657  1.00  0.00           H  
ATOM    463  HD3 ARG A  29     -51.284  10.268  -7.574  1.00  0.00           H  
ATOM    464  HE  ARG A  29     -50.635  12.717  -6.272  1.00  0.00           H  
ATOM    465 HH11 ARG A  29     -52.522  14.205  -5.864  1.00  0.00           H  
ATOM    466 HH12 ARG A  29     -54.071  13.482  -6.007  1.00  0.00           H  
ATOM    467 HH21 ARG A  29     -53.408  10.310  -6.944  1.00  0.00           H  
ATOM    468 HH22 ARG A  29     -54.481  11.642  -6.889  1.00  0.00           H  
ATOM    469  N   HIS A  30     -51.466   6.604  -2.478  1.00 56.08           N  
ATOM    470  CA  HIS A  30     -52.318   5.761  -1.587  1.00 55.52           C  
ATOM    471  C   HIS A  30     -53.529   5.253  -2.330  1.00 57.87           C  
ATOM    472  O   HIS A  30     -54.625   5.099  -1.830  1.00 54.59           O  
ATOM    473  CB  HIS A  30     -52.643   6.306  -0.173  1.00 56.09           C  
ATOM    474  CG  HIS A  30     -53.101   5.250   0.775  1.00 54.92           C  
ATOM    475  CD2 HIS A  30     -54.313   5.075   1.341  1.00 52.26           C  
ATOM    476  ND1 HIS A  30     -52.323   4.226   1.260  1.00 56.22           N  
ATOM    477  CE1 HIS A  30     -53.069   3.584   2.146  1.00 56.14           C  
ATOM    478  NE2 HIS A  30     -54.325   4.072   2.268  1.00 54.98           N  
ATOM    479  H   HIS A  30     -50.546   6.271  -2.727  1.00  0.00           H  
ATOM    480  HA  HIS A  30     -51.602   4.940  -1.554  1.00  0.00           H  
ATOM    481  HB2 HIS A  30     -51.707   6.585   0.311  1.00  0.00           H  
ATOM    482  HB3 HIS A  30     -53.300   7.164  -0.317  1.00  0.00           H  
ATOM    483  HD1 HIS A  30     -51.457   3.862   0.887  1.00  0.00           H  
ATOM    484  HD2 HIS A  30     -55.123   5.761   1.145  1.00  0.00           H  
ATOM    485  HE1 HIS A  30     -52.694   2.722   2.677  1.00  0.00           H  
ATOM    486  N   GLY A  31     -53.328   4.946  -3.604  1.00 60.56           N  
ATOM    487  CA  GLY A  31     -54.290   4.195  -4.408  1.00 59.60           C  
ATOM    488  C   GLY A  31     -55.209   5.074  -5.235  1.00 56.81           C  
ATOM    489  O   GLY A  31     -56.079   4.632  -5.996  1.00 48.39           O  
ATOM    490  H   GLY A  31     -52.410   4.963  -4.026  1.00  0.00           H  
ATOM    491  HA2 GLY A  31     -53.757   3.745  -5.247  1.00  0.00           H  
ATOM    492  HA3 GLY A  31     -54.853   3.445  -3.852  1.00  0.00           H  
ATOM    493  N   LYS A  32     -55.083   6.353  -5.066  1.00 60.95           N  
ATOM    494  CA  LYS A  32     -56.006   7.359  -5.646  1.00 68.64           C  
ATOM    495  C   LYS A  32     -55.249   7.894  -6.903  1.00 67.05           C  
ATOM    496  O   LYS A  32     -54.209   8.520  -6.848  1.00 60.20           O  
ATOM    497  CB  LYS A  32     -56.494   8.436  -4.661  1.00 73.67           C  
ATOM    498  CG  LYS A  32     -55.406   9.149  -3.794  1.00 76.81           C  
ATOM    499  CD  LYS A  32     -55.890  10.345  -2.933  1.00 77.13           C  
ATOM    500  CE  LYS A  32     -54.766  10.888  -1.964  1.00 74.25           C  
ATOM    501  NZ  LYS A  32     -55.098  12.098  -1.271  1.00 76.25           N1+
ATOM    502  H   LYS A  32     -54.356   6.692  -4.453  1.00  0.00           H  
ATOM    503  HA  LYS A  32     -56.915   6.837  -5.948  1.00  0.00           H  
ATOM    504  HB2 LYS A  32     -57.076   9.258  -5.078  1.00  0.00           H  
ATOM    505  HB3 LYS A  32     -57.221   8.027  -3.959  1.00  0.00           H  
ATOM    506  HG2 LYS A  32     -55.083   8.409  -3.061  1.00  0.00           H  
ATOM    507  HG3 LYS A  32     -54.491   9.380  -4.339  1.00  0.00           H  
ATOM    508  HD2 LYS A  32     -56.311  11.143  -3.545  1.00  0.00           H  
ATOM    509  HD3 LYS A  32     -56.662   9.916  -2.294  1.00  0.00           H  
ATOM    510  HE2 LYS A  32     -54.546  10.191  -1.155  1.00  0.00           H  
ATOM    511  HE3 LYS A  32     -53.783  10.876  -2.434  1.00  0.00           H  
ATOM    512  HZ1 LYS A  32     -54.433  12.266  -0.530  1.00  0.00           H  
ATOM    513  HZ2 LYS A  32     -55.020  12.838  -1.954  1.00  0.00           H  
ATOM    514  HZ3 LYS A  32     -56.071  12.137  -1.001  1.00  0.00           H  
ATOM    515  N   ARG A  33     -55.788   7.706  -8.096  1.00 62.88           N  
ATOM    516  CA  ARG A  33     -55.132   7.926  -9.396  1.00 64.33           C  
ATOM    517  C   ARG A  33     -55.048   9.453  -9.639  1.00 59.96           C  
ATOM    518  O   ARG A  33     -56.042  10.151  -9.378  1.00 59.78           O  
ATOM    519  CB  ARG A  33     -56.099   7.269 -10.439  1.00 70.85           C  
ATOM    520  CG  ARG A  33     -55.430   7.110 -11.850  1.00 77.91           C  
ATOM    521  CD  ARG A  33     -56.386   6.587 -12.867  1.00 86.44           C  
ATOM    522  NE  ARG A  33     -55.769   6.281 -14.125  1.00 97.75           N  
ATOM    523  CZ  ARG A  33     -56.006   6.843 -15.310  1.00105.33           C  
ATOM    524  NH1 ARG A  33     -55.328   6.347 -16.367  1.00110.05           N1+
ATOM    525  NH2 ARG A  33     -56.919   7.789 -15.417  1.00102.17           N1+
ATOM    526  H   ARG A  33     -56.646   7.179  -8.176  1.00  0.00           H  
ATOM    527  HA  ARG A  33     -54.261   7.271  -9.396  1.00  0.00           H  
ATOM    528  HB2 ARG A  33     -56.309   6.264 -10.074  1.00  0.00           H  
ATOM    529  HB3 ARG A  33     -57.089   7.719 -10.515  1.00  0.00           H  
ATOM    530  HG2 ARG A  33     -54.833   7.944 -12.219  1.00  0.00           H  
ATOM    531  HG3 ARG A  33     -54.661   6.361 -11.659  1.00  0.00           H  
ATOM    532  HD2 ARG A  33     -56.914   5.677 -12.582  1.00  0.00           H  
ATOM    533  HD3 ARG A  33     -57.208   7.299 -12.936  1.00  0.00           H  
ATOM    534  HE  ARG A  33     -55.174   5.465 -14.162  1.00  0.00           H  
ATOM    535 HH11 ARG A  33     -54.659   5.592 -16.337  1.00  0.00           H  
ATOM    536 HH12 ARG A  33     -55.518   6.775 -17.262  1.00  0.00           H  
ATOM    537 HH21 ARG A  33     -57.406   8.198 -14.632  1.00  0.00           H  
ATOM    538 HH22 ARG A  33     -57.175   8.101 -16.343  1.00  0.00           H  
ATOM    539  N   PRO A  34     -53.870   9.982 -10.142  1.00 53.74           N  
ATOM    540  CA  PRO A  34     -53.756  11.381 -10.621  1.00 52.72           C  
ATOM    541  C   PRO A  34     -54.548  11.563 -11.951  1.00 47.17           C  
ATOM    542  O   PRO A  34     -55.226  10.663 -12.525  1.00 41.39           O  
ATOM    543  CB  PRO A  34     -52.200  11.538 -10.825  1.00 51.42           C  
ATOM    544  CG  PRO A  34     -51.615  10.147 -10.913  1.00 49.69           C  
ATOM    545  CD  PRO A  34     -52.632   9.209 -10.285  1.00 51.67           C  
ATOM    546  HA  PRO A  34     -54.237  12.071  -9.928  1.00  0.00           H  
ATOM    547  HB2 PRO A  34     -51.953  12.269 -11.595  1.00  0.00           H  
ATOM    548  HB3 PRO A  34     -51.850  11.948  -9.878  1.00  0.00           H  
ATOM    549  HG2 PRO A  34     -51.477   9.855 -11.954  1.00  0.00           H  
ATOM    550  HG3 PRO A  34     -50.613  10.052 -10.494  1.00  0.00           H  
ATOM    551  HD2 PRO A  34     -52.729   8.252 -10.798  1.00  0.00           H  
ATOM    552  HD3 PRO A  34     -52.200   9.074  -9.294  1.00  0.00           H  
ATOM    553  N   SER A  35     -54.456  12.785 -12.575  1.00 44.61           N  
ATOM    554  CA  SER A  35     -54.956  12.995 -13.991  1.00 42.34           C  
ATOM    555  C   SER A  35     -54.387  12.013 -15.072  1.00 44.24           C  
ATOM    556  O   SER A  35     -53.202  11.624 -15.029  1.00 38.41           O  
ATOM    557  CB  SER A  35     -54.706  14.463 -14.408  1.00 40.51           C  
ATOM    558  OG  SER A  35     -53.391  14.906 -14.628  1.00 42.24           O  
ATOM    559  H   SER A  35     -53.869  13.473 -12.127  1.00  0.00           H  
ATOM    560  HA  SER A  35     -56.020  12.765 -14.041  1.00  0.00           H  
ATOM    561  HB2 SER A  35     -55.196  14.688 -15.356  1.00  0.00           H  
ATOM    562  HB3 SER A  35     -55.058  15.147 -13.635  1.00  0.00           H  
ATOM    563  HG  SER A  35     -52.895  14.707 -13.849  1.00  0.00           H  
ATOM    564  N   GLU A  36     -55.256  11.616 -16.024  1.00 45.43           N  
ATOM    565  CA  GLU A  36     -54.964  10.688 -17.107  1.00 45.74           C  
ATOM    566  C   GLU A  36     -53.729  11.165 -17.966  1.00 45.53           C  
ATOM    567  O   GLU A  36     -52.744  10.483 -18.312  1.00 45.53           O  
ATOM    568  CB  GLU A  36     -56.287  10.675 -17.852  1.00 50.89           C  
ATOM    569  CG  GLU A  36     -56.398   9.784 -19.092  1.00 55.55           C  
ATOM    570  CD  GLU A  36     -56.656   8.297 -18.686  1.00 60.83           C  
ATOM    571  OE1 GLU A  36     -57.683   8.092 -17.976  1.00 59.79           O  
ATOM    572  OE2 GLU A  36     -55.709   7.471 -18.795  1.00 59.41           O1-
ATOM    573  H   GLU A  36     -56.204  11.950 -15.927  1.00  0.00           H  
ATOM    574  HA  GLU A  36     -54.713   9.681 -16.774  1.00  0.00           H  
ATOM    575  HB2 GLU A  36     -57.076  10.372 -17.165  1.00  0.00           H  
ATOM    576  HB3 GLU A  36     -56.543  11.677 -18.195  1.00  0.00           H  
ATOM    577  HG2 GLU A  36     -57.226  10.079 -19.738  1.00  0.00           H  
ATOM    578  HG3 GLU A  36     -55.531   9.868 -19.747  1.00  0.00           H  
ATOM    579  N   GLU A  37     -53.597  12.493 -18.084  1.00 44.87           N  
ATOM    580  CA  GLU A  37     -52.543  13.245 -18.753  1.00 48.75           C  
ATOM    581  C   GLU A  37     -51.262  13.361 -17.920  1.00 46.38           C  
ATOM    582  O   GLU A  37     -50.163  13.321 -18.472  1.00 44.95           O  
ATOM    583  CB  GLU A  37     -52.988  14.677 -18.929  1.00 50.29           C  
ATOM    584  CG  GLU A  37     -54.258  14.841 -19.810  1.00 56.58           C  
ATOM    585  CD  GLU A  37     -55.672  14.419 -19.366  1.00 61.74           C  
ATOM    586  OE1 GLU A  37     -56.584  14.436 -20.227  1.00 68.70           O  
ATOM    587  OE2 GLU A  37     -55.877  14.223 -18.144  1.00 60.40           O1-
ATOM    588  H   GLU A  37     -54.398  13.030 -17.784  1.00  0.00           H  
ATOM    589  HA  GLU A  37     -52.286  12.820 -19.723  1.00  0.00           H  
ATOM    590  HB2 GLU A  37     -53.139  15.146 -17.957  1.00  0.00           H  
ATOM    591  HB3 GLU A  37     -52.177  15.214 -19.421  1.00  0.00           H  
ATOM    592  HG2 GLU A  37     -54.330  15.928 -19.837  1.00  0.00           H  
ATOM    593  HG3 GLU A  37     -54.079  14.426 -20.802  1.00  0.00           H  
ATOM    594  N   GLU A  38     -51.372  13.275 -16.595  1.00 46.01           N  
ATOM    595  CA  GLU A  38     -50.196  13.145 -15.692  1.00 43.83           C  
ATOM    596  C   GLU A  38     -49.533  11.816 -15.853  1.00 37.70           C  
ATOM    597  O   GLU A  38     -48.353  11.783 -16.134  1.00 42.02           O  
ATOM    598  CB  GLU A  38     -50.541  13.536 -14.228  1.00 42.63           C  
ATOM    599  CG  GLU A  38     -49.432  13.667 -13.231  1.00 42.23           C  
ATOM    600  CD  GLU A  38     -48.409  14.812 -13.534  1.00 42.64           C  
ATOM    601  OE1 GLU A  38     -48.872  15.838 -13.998  1.00 44.35           O  
ATOM    602  OE2 GLU A  38     -47.197  14.557 -13.365  1.00 41.42           O1-
ATOM    603  H   GLU A  38     -52.299  13.347 -16.200  1.00  0.00           H  
ATOM    604  HA  GLU A  38     -49.592  13.991 -16.019  1.00  0.00           H  
ATOM    605  HB2 GLU A  38     -51.045  14.502 -14.256  1.00  0.00           H  
ATOM    606  HB3 GLU A  38     -51.173  12.753 -13.809  1.00  0.00           H  
ATOM    607  HG2 GLU A  38     -49.897  13.774 -12.251  1.00  0.00           H  
ATOM    608  HG3 GLU A  38     -48.852  12.748 -13.146  1.00  0.00           H  
ATOM    609  N   LEU A  39     -50.238  10.682 -15.729  1.00 33.56           N  
ATOM    610  CA  LEU A  39     -49.805   9.321 -16.141  1.00 33.47           C  
ATOM    611  C   LEU A  39     -49.257   9.161 -17.506  1.00 35.36           C  
ATOM    612  O   LEU A  39     -48.400   8.261 -17.600  1.00 33.28           O  
ATOM    613  CB  LEU A  39     -50.990   8.353 -15.932  1.00 34.64           C  
ATOM    614  CG  LEU A  39     -51.474   8.240 -14.485  1.00 37.80           C  
ATOM    615  CD1 LEU A  39     -52.849   7.625 -14.384  1.00 41.44           C  
ATOM    616  CD2 LEU A  39     -50.528   7.446 -13.696  1.00 38.30           C  
ATOM    617  H   LEU A  39     -51.234  10.789 -15.601  1.00  0.00           H  
ATOM    618  HA  LEU A  39     -49.055   9.075 -15.389  1.00  0.00           H  
ATOM    619  HB2 LEU A  39     -51.794   8.604 -16.624  1.00  0.00           H  
ATOM    620  HB3 LEU A  39     -50.673   7.387 -16.323  1.00  0.00           H  
ATOM    621  HG  LEU A  39     -51.457   9.226 -14.021  1.00  0.00           H  
ATOM    622 HD11 LEU A  39     -53.574   8.298 -14.842  1.00  0.00           H  
ATOM    623 HD12 LEU A  39     -52.876   6.680 -14.927  1.00  0.00           H  
ATOM    624 HD13 LEU A  39     -53.069   7.462 -13.329  1.00  0.00           H  
ATOM    625 HD21 LEU A  39     -49.476   7.727 -13.751  1.00  0.00           H  
ATOM    626 HD22 LEU A  39     -50.765   7.247 -12.651  1.00  0.00           H  
ATOM    627 HD23 LEU A  39     -50.454   6.483 -14.201  1.00  0.00           H  
ATOM    628  N   GLN A  40     -49.701   9.947 -18.498  1.00 33.70           N  
ATOM    629  CA  GLN A  40     -49.105  10.043 -19.838  1.00 31.52           C  
ATOM    630  C   GLN A  40     -47.698  10.683 -19.802  1.00 33.33           C  
ATOM    631  O   GLN A  40     -46.715  10.090 -20.285  1.00 32.93           O  
ATOM    632  CB  GLN A  40     -50.120  10.666 -20.827  1.00 29.56           C  
ATOM    633  CG  GLN A  40     -49.807  10.497 -22.297  1.00 27.56           C  
ATOM    634  CD  GLN A  40     -49.987   9.036 -22.690  1.00 26.94           C  
ATOM    635  NE2 GLN A  40     -48.948   8.362 -23.150  1.00 27.21           N  
ATOM    636  OE1 GLN A  40     -51.046   8.470 -22.566  1.00 21.83           O  
ATOM    637  H   GLN A  40     -50.566  10.411 -18.264  1.00  0.00           H  
ATOM    638  HA  GLN A  40     -48.908   9.002 -20.093  1.00  0.00           H  
ATOM    639  HB2 GLN A  40     -51.147  10.368 -20.619  1.00  0.00           H  
ATOM    640  HB3 GLN A  40     -50.067  11.744 -20.675  1.00  0.00           H  
ATOM    641  HG2 GLN A  40     -50.498  11.135 -22.847  1.00  0.00           H  
ATOM    642  HG3 GLN A  40     -48.792  10.844 -22.492  1.00  0.00           H  
ATOM    643 HE21 GLN A  40     -48.080   8.814 -23.398  1.00  0.00           H  
ATOM    644 HE22 GLN A  40     -49.071   7.384 -23.370  1.00  0.00           H  
ATOM    645  N   ASP A  41     -47.610  11.863 -19.274  1.00 33.36           N  
ATOM    646  CA  ASP A  41     -46.391  12.631 -19.064  1.00 36.21           C  
ATOM    647  C   ASP A  41     -45.390  11.878 -18.179  1.00 34.16           C  
ATOM    648  O   ASP A  41     -44.183  11.875 -18.536  1.00 34.62           O  
ATOM    649  CB  ASP A  41     -46.644  14.037 -18.405  1.00 40.18           C  
ATOM    650  CG  ASP A  41     -45.376  14.921 -18.376  1.00 46.27           C  
ATOM    651  OD1 ASP A  41     -44.856  15.332 -19.427  1.00 46.38           O  
ATOM    652  OD2 ASP A  41     -45.077  15.312 -17.241  1.00 46.46           O1-
ATOM    653  H   ASP A  41     -48.478  12.157 -18.850  1.00  0.00           H  
ATOM    654  HA  ASP A  41     -45.888  12.879 -19.998  1.00  0.00           H  
ATOM    655  HB2 ASP A  41     -47.295  14.536 -19.123  1.00  0.00           H  
ATOM    656  HB3 ASP A  41     -47.129  13.821 -17.452  1.00  0.00           H  
ATOM    657  N   LEU A  42     -45.842  11.062 -17.250  1.00 32.94           N  
ATOM    658  CA  LEU A  42     -44.956  10.186 -16.526  1.00 32.91           C  
ATOM    659  C   LEU A  42     -44.453   8.920 -17.312  1.00 32.15           C  
ATOM    660  O   LEU A  42     -43.567   8.264 -16.850  1.00 30.67           O  
ATOM    661  CB  LEU A  42     -45.721   9.596 -15.350  1.00 34.11           C  
ATOM    662  CG  LEU A  42     -45.893  10.548 -14.248  1.00 35.76           C  
ATOM    663  CD1 LEU A  42     -47.104  10.240 -13.380  1.00 35.13           C  
ATOM    664  CD2 LEU A  42     -44.634  10.515 -13.299  1.00 37.50           C  
ATOM    665  H   LEU A  42     -46.834  10.953 -17.098  1.00  0.00           H  
ATOM    666  HA  LEU A  42     -44.020  10.658 -16.229  1.00  0.00           H  
ATOM    667  HB2 LEU A  42     -46.696   9.217 -15.656  1.00  0.00           H  
ATOM    668  HB3 LEU A  42     -45.313   8.640 -15.022  1.00  0.00           H  
ATOM    669  HG  LEU A  42     -46.014  11.558 -14.639  1.00  0.00           H  
ATOM    670 HD11 LEU A  42     -47.185   9.159 -13.268  1.00  0.00           H  
ATOM    671 HD12 LEU A  42     -46.829  10.741 -12.451  1.00  0.00           H  
ATOM    672 HD13 LEU A  42     -48.062  10.621 -13.733  1.00  0.00           H  
ATOM    673 HD21 LEU A  42     -43.755  10.843 -13.853  1.00  0.00           H  
ATOM    674 HD22 LEU A  42     -44.717  11.243 -12.492  1.00  0.00           H  
ATOM    675 HD23 LEU A  42     -44.483   9.474 -13.011  1.00  0.00           H  
ATOM    676  N   LYS A  43     -44.904   8.728 -18.559  1.00 31.88           N  
ATOM    677  CA  LYS A  43     -44.210   7.803 -19.581  1.00 30.06           C  
ATOM    678  C   LYS A  43     -43.162   8.567 -20.273  1.00 28.46           C  
ATOM    679  O   LYS A  43     -41.979   8.191 -20.273  1.00 26.58           O  
ATOM    680  CB  LYS A  43     -45.231   7.259 -20.595  1.00 28.83           C  
ATOM    681  CG  LYS A  43     -46.534   6.723 -19.973  1.00 32.31           C  
ATOM    682  CD  LYS A  43     -47.425   5.953 -20.975  1.00 35.29           C  
ATOM    683  CE  LYS A  43     -48.551   5.310 -20.156  1.00 35.08           C  
ATOM    684  NZ  LYS A  43     -49.507   4.679 -21.007  1.00 39.48           N1+
ATOM    685  H   LYS A  43     -45.670   9.287 -18.907  1.00  0.00           H  
ATOM    686  HA  LYS A  43     -43.735   6.979 -19.050  1.00  0.00           H  
ATOM    687  HB2 LYS A  43     -45.473   7.895 -21.447  1.00  0.00           H  
ATOM    688  HB3 LYS A  43     -44.722   6.456 -21.127  1.00  0.00           H  
ATOM    689  HG2 LYS A  43     -46.236   6.016 -19.199  1.00  0.00           H  
ATOM    690  HG3 LYS A  43     -47.192   7.400 -19.428  1.00  0.00           H  
ATOM    691  HD2 LYS A  43     -47.730   6.684 -21.724  1.00  0.00           H  
ATOM    692  HD3 LYS A  43     -46.845   5.167 -21.458  1.00  0.00           H  
ATOM    693  HE2 LYS A  43     -48.149   4.543 -19.493  1.00  0.00           H  
ATOM    694  HE3 LYS A  43     -49.022   6.136 -19.623  1.00  0.00           H  
ATOM    695  HZ1 LYS A  43     -50.114   5.299 -21.525  1.00  0.00           H  
ATOM    696  HZ2 LYS A  43     -49.194   4.028 -21.713  1.00  0.00           H  
ATOM    697  HZ3 LYS A  43     -50.076   4.080 -20.426  1.00  0.00           H  
ATOM    698  N   ASP A  44     -43.532   9.684 -20.859  1.00 29.25           N  
ATOM    699  CA  ASP A  44     -42.663  10.594 -21.738  1.00 31.43           C  
ATOM    700  C   ASP A  44     -41.330  10.895 -20.972  1.00 33.12           C  
ATOM    701  O   ASP A  44     -40.292  10.823 -21.651  1.00 31.23           O  
ATOM    702  CB  ASP A  44     -43.581  11.734 -22.191  1.00 31.45           C  
ATOM    703  CG  ASP A  44     -42.830  12.795 -22.992  1.00 32.70           C  
ATOM    704  OD1 ASP A  44     -42.705  12.641 -24.242  1.00 31.78           O  
ATOM    705  OD2 ASP A  44     -42.596  13.881 -22.468  1.00 28.34           O1-
ATOM    706  H   ASP A  44     -44.540   9.695 -20.794  1.00  0.00           H  
ATOM    707  HA  ASP A  44     -42.429  10.001 -22.622  1.00  0.00           H  
ATOM    708  HB2 ASP A  44     -44.516  11.457 -22.678  1.00  0.00           H  
ATOM    709  HB3 ASP A  44     -44.030  12.280 -21.361  1.00  0.00           H  
ATOM    710  N   ARG A  45     -41.384  11.266 -19.690  1.00 33.37           N  
ATOM    711  CA  ARG A  45     -40.266  11.381 -18.795  1.00 34.42           C  
ATOM    712  C   ARG A  45     -39.066  10.304 -18.802  1.00 32.58           C  
ATOM    713  O   ARG A  45     -37.984  10.688 -18.450  1.00 29.36           O  
ATOM    714  CB  ARG A  45     -40.892  11.483 -17.308  1.00 36.39           C  
ATOM    715  CG  ARG A  45     -41.432  12.853 -17.071  1.00 35.82           C  
ATOM    716  CD  ARG A  45     -41.868  13.043 -15.687  1.00 36.80           C  
ATOM    717  NE  ARG A  45     -43.040  13.904 -15.635  1.00 41.34           N  
ATOM    718  CZ  ARG A  45     -43.825  13.999 -14.579  1.00 43.06           C  
ATOM    719  NH1 ARG A  45     -43.515  13.477 -13.393  1.00 41.58           N1+
ATOM    720  NH2 ARG A  45     -44.977  14.552 -14.720  1.00 41.82           N1+
ATOM    721  H   ARG A  45     -42.327  11.323 -19.331  1.00  0.00           H  
ATOM    722  HA  ARG A  45     -39.791  12.297 -19.146  1.00  0.00           H  
ATOM    723  HB2 ARG A  45     -41.507  10.610 -17.093  1.00  0.00           H  
ATOM    724  HB3 ARG A  45     -40.079  11.301 -16.605  1.00  0.00           H  
ATOM    725  HG2 ARG A  45     -40.738  13.641 -17.362  1.00  0.00           H  
ATOM    726  HG3 ARG A  45     -42.358  12.926 -17.642  1.00  0.00           H  
ATOM    727  HD2 ARG A  45     -42.213  12.081 -15.306  1.00  0.00           H  
ATOM    728  HD3 ARG A  45     -41.121  13.519 -15.052  1.00  0.00           H  
ATOM    729  HE  ARG A  45     -43.353  14.341 -16.489  1.00  0.00           H  
ATOM    730 HH11 ARG A  45     -42.582  13.138 -13.210  1.00  0.00           H  
ATOM    731 HH12 ARG A  45     -44.067  13.541 -12.550  1.00  0.00           H  
ATOM    732 HH21 ARG A  45     -45.214  14.880 -15.645  1.00  0.00           H  
ATOM    733 HH22 ARG A  45     -45.777  14.374 -14.130  1.00  0.00           H  
ATOM    734  N   TYR A  46     -39.325   8.968 -19.050  1.00 32.62           N  
ATOM    735  CA  TYR A  46     -38.384   7.899 -19.207  1.00 32.48           C  
ATOM    736  C   TYR A  46     -37.834   7.995 -20.591  1.00 34.79           C  
ATOM    737  O   TYR A  46     -36.659   7.864 -20.821  1.00 34.36           O  
ATOM    738  CB  TYR A  46     -39.158   6.582 -19.074  1.00 32.33           C  
ATOM    739  CG  TYR A  46     -39.601   6.274 -17.681  1.00 36.56           C  
ATOM    740  CD1 TYR A  46     -40.918   6.390 -17.283  1.00 40.43           C  
ATOM    741  CD2 TYR A  46     -38.596   5.874 -16.796  1.00 40.11           C  
ATOM    742  CE1 TYR A  46     -41.249   6.260 -15.896  1.00 40.69           C  
ATOM    743  CE2 TYR A  46     -38.931   5.731 -15.436  1.00 38.84           C  
ATOM    744  CZ  TYR A  46     -40.250   5.924 -14.966  1.00 41.36           C  
ATOM    745  OH  TYR A  46     -40.477   5.834 -13.610  1.00 42.36           O  
ATOM    746  H   TYR A  46     -40.278   8.715 -19.267  1.00  0.00           H  
ATOM    747  HA  TYR A  46     -37.648   8.067 -18.421  1.00  0.00           H  
ATOM    748  HB2 TYR A  46     -39.977   6.635 -19.792  1.00  0.00           H  
ATOM    749  HB3 TYR A  46     -38.579   5.677 -19.258  1.00  0.00           H  
ATOM    750  HD1 TYR A  46     -41.635   6.817 -17.968  1.00  0.00           H  
ATOM    751  HD2 TYR A  46     -37.556   5.827 -17.086  1.00  0.00           H  
ATOM    752  HE1 TYR A  46     -42.279   6.420 -15.614  1.00  0.00           H  
ATOM    753  HE2 TYR A  46     -38.088   5.618 -14.771  1.00  0.00           H  
ATOM    754  HH  TYR A  46     -39.664   5.636 -13.173  1.00  0.00           H  
ATOM    755  N   GLU A  47     -38.716   8.224 -21.640  1.00 35.07           N  
ATOM    756  CA  GLU A  47     -38.235   8.449 -22.986  1.00 35.04           C  
ATOM    757  C   GLU A  47     -37.213   9.692 -23.220  1.00 31.17           C  
ATOM    758  O   GLU A  47     -36.356   9.642 -24.016  1.00 28.05           O  
ATOM    759  CB  GLU A  47     -39.514   8.506 -23.812  1.00 38.94           C  
ATOM    760  CG  GLU A  47     -40.341   7.168 -23.949  1.00 41.53           C  
ATOM    761  CD  GLU A  47     -39.697   6.137 -24.966  1.00 47.06           C  
ATOM    762  OE1 GLU A  47     -39.650   4.951 -24.738  1.00 56.45           O  
ATOM    763  OE2 GLU A  47     -39.080   6.536 -26.002  1.00 44.18           O1-
ATOM    764  H   GLU A  47     -39.693   8.340 -21.414  1.00  0.00           H  
ATOM    765  HA  GLU A  47     -37.630   7.593 -23.287  1.00  0.00           H  
ATOM    766  HB2 GLU A  47     -40.221   9.242 -23.429  1.00  0.00           H  
ATOM    767  HB3 GLU A  47     -39.370   8.851 -24.836  1.00  0.00           H  
ATOM    768  HG2 GLU A  47     -40.436   6.505 -23.089  1.00  0.00           H  
ATOM    769  HG3 GLU A  47     -41.384   7.341 -24.217  1.00  0.00           H  
ATOM    770  N   PHE A  48     -37.577  10.682 -22.395  1.00 29.99           N  
ATOM    771  CA  PHE A  48     -36.845  11.979 -22.371  1.00 31.00           C  
ATOM    772  C   PHE A  48     -35.366  11.842 -21.816  1.00 32.80           C  
ATOM    773  O   PHE A  48     -34.564  12.664 -22.157  1.00 36.27           O  
ATOM    774  CB  PHE A  48     -37.628  12.940 -21.422  1.00 31.28           C  
ATOM    775  CG  PHE A  48     -37.191  14.420 -21.406  1.00 32.65           C  
ATOM    776  CD1 PHE A  48     -36.239  14.775 -20.396  1.00 32.74           C  
ATOM    777  CD2 PHE A  48     -37.775  15.369 -22.246  1.00 32.57           C  
ATOM    778  CE1 PHE A  48     -35.942  16.163 -20.267  1.00 34.83           C  
ATOM    779  CE2 PHE A  48     -37.507  16.748 -22.049  1.00 34.45           C  
ATOM    780  CZ  PHE A  48     -36.561  17.133 -21.068  1.00 34.95           C  
ATOM    781  H   PHE A  48     -38.462  10.537 -21.931  1.00  0.00           H  
ATOM    782  HA  PHE A  48     -36.798  12.288 -23.415  1.00  0.00           H  
ATOM    783  HB2 PHE A  48     -38.691  12.926 -21.666  1.00  0.00           H  
ATOM    784  HB3 PHE A  48     -37.695  12.519 -20.419  1.00  0.00           H  
ATOM    785  HD1 PHE A  48     -35.870  13.970 -19.778  1.00  0.00           H  
ATOM    786  HD2 PHE A  48     -38.469  14.975 -22.974  1.00  0.00           H  
ATOM    787  HE1 PHE A  48     -35.315  16.535 -19.470  1.00  0.00           H  
ATOM    788  HE2 PHE A  48     -37.994  17.373 -22.783  1.00  0.00           H  
ATOM    789  HZ  PHE A  48     -36.175  18.125 -20.888  1.00  0.00           H  
ATOM    790  N   ILE A  49     -35.089  10.737 -21.070  1.00 34.01           N  
ATOM    791  CA  ILE A  49     -33.802  10.424 -20.514  1.00 34.52           C  
ATOM    792  C   ILE A  49     -33.159   9.079 -20.921  1.00 37.46           C  
ATOM    793  O   ILE A  49     -32.120   8.695 -20.331  1.00 36.15           O  
ATOM    794  CB  ILE A  49     -33.951  10.443 -18.924  1.00 32.43           C  
ATOM    795  CG1 ILE A  49     -34.782   9.267 -18.240  1.00 32.89           C  
ATOM    796  CG2 ILE A  49     -34.521  11.774 -18.474  1.00 32.13           C  
ATOM    797  CD1 ILE A  49     -34.601   9.379 -16.647  1.00 33.45           C  
ATOM    798  H   ILE A  49     -35.794  10.021 -20.964  1.00  0.00           H  
ATOM    799  HA  ILE A  49     -33.172  11.306 -20.628  1.00  0.00           H  
ATOM    800  HB  ILE A  49     -32.965  10.242 -18.504  1.00  0.00           H  
ATOM    801 HG12 ILE A  49     -35.813   9.413 -18.561  1.00  0.00           H  
ATOM    802 HG13 ILE A  49     -34.316   8.348 -18.597  1.00  0.00           H  
ATOM    803 HG21 ILE A  49     -35.600  11.822 -18.617  1.00  0.00           H  
ATOM    804 HG22 ILE A  49     -34.202  11.976 -17.452  1.00  0.00           H  
ATOM    805 HG23 ILE A  49     -34.128  12.646 -18.997  1.00  0.00           H  
ATOM    806 HD11 ILE A  49     -34.795  10.325 -16.142  1.00  0.00           H  
ATOM    807 HD12 ILE A  49     -35.317   8.671 -16.230  1.00  0.00           H  
ATOM    808 HD13 ILE A  49     -33.572   9.094 -16.429  1.00  0.00           H  
ATOM    809  N   GLY A  50     -33.648   8.502 -22.028  1.00 37.17           N  
ATOM    810  CA  GLY A  50     -33.108   7.447 -22.826  1.00 36.42           C  
ATOM    811  C   GLY A  50     -33.940   6.219 -23.127  1.00 36.10           C  
ATOM    812  O   GLY A  50     -33.527   5.323 -23.846  1.00 33.98           O  
ATOM    813  H   GLY A  50     -34.533   8.728 -22.459  1.00  0.00           H  
ATOM    814  HA2 GLY A  50     -32.985   8.065 -23.716  1.00  0.00           H  
ATOM    815  HA3 GLY A  50     -32.096   7.158 -22.543  1.00  0.00           H  
ATOM    816  N   GLY A  51     -35.018   6.158 -22.414  1.00 37.35           N  
ATOM    817  CA  GLY A  51     -35.904   4.974 -22.386  1.00 36.96           C  
ATOM    818  C   GLY A  51     -35.712   4.228 -21.044  1.00 38.99           C  
ATOM    819  O   GLY A  51     -34.657   4.346 -20.384  1.00 36.53           O  
ATOM    820  H   GLY A  51     -35.344   6.815 -21.720  1.00  0.00           H  
ATOM    821  HA2 GLY A  51     -36.923   5.360 -22.425  1.00  0.00           H  
ATOM    822  HA3 GLY A  51     -35.607   4.322 -23.207  1.00  0.00           H  
ATOM    823  N   LEU A  52     -36.722   3.397 -20.762  1.00 40.08           N  
ATOM    824  CA  LEU A  52     -36.952   2.643 -19.492  1.00 45.84           C  
ATOM    825  C   LEU A  52     -35.839   1.583 -19.191  1.00 51.74           C  
ATOM    826  O   LEU A  52     -35.537   1.299 -18.030  1.00 51.00           O  
ATOM    827  CB  LEU A  52     -38.299   1.876 -19.676  1.00 48.15           C  
ATOM    828  CG  LEU A  52     -39.635   2.692 -19.454  1.00 48.01           C  
ATOM    829  CD1 LEU A  52     -39.967   3.589 -20.640  1.00 48.07           C  
ATOM    830  CD2 LEU A  52     -40.782   1.730 -19.275  1.00 50.10           C  
ATOM    831  H   LEU A  52     -37.569   3.448 -21.309  1.00  0.00           H  
ATOM    832  HA  LEU A  52     -36.964   3.250 -18.587  1.00  0.00           H  
ATOM    833  HB2 LEU A  52     -38.433   1.356 -20.625  1.00  0.00           H  
ATOM    834  HB3 LEU A  52     -38.283   1.077 -18.935  1.00  0.00           H  
ATOM    835  HG  LEU A  52     -39.555   3.215 -18.501  1.00  0.00           H  
ATOM    836 HD11 LEU A  52     -40.983   3.982 -20.609  1.00  0.00           H  
ATOM    837 HD12 LEU A  52     -39.275   4.423 -20.753  1.00  0.00           H  
ATOM    838 HD13 LEU A  52     -39.917   3.049 -21.585  1.00  0.00           H  
ATOM    839 HD21 LEU A  52     -40.831   1.028 -20.107  1.00  0.00           H  
ATOM    840 HD22 LEU A  52     -40.775   1.072 -18.406  1.00  0.00           H  
ATOM    841 HD23 LEU A  52     -41.724   2.260 -19.414  1.00  0.00           H  
ATOM    842  N   SER A  53     -35.312   0.938 -20.252  1.00 60.48           N  
ATOM    843  CA  SER A  53     -34.284  -0.137 -20.133  1.00 63.13           C  
ATOM    844  C   SER A  53     -33.027   0.146 -19.222  1.00 66.82           C  
ATOM    845  O   SER A  53     -32.846  -0.557 -18.180  1.00 75.25           O  
ATOM    846  CB  SER A  53     -33.919  -0.540 -21.565  1.00 65.38           C  
ATOM    847  OG  SER A  53     -33.017  -1.666 -21.530  1.00 68.19           O  
ATOM    848  H   SER A  53     -35.629   1.211 -21.172  1.00  0.00           H  
ATOM    849  HA  SER A  53     -34.906  -0.900 -19.665  1.00  0.00           H  
ATOM    850  HB2 SER A  53     -34.800  -0.841 -22.132  1.00  0.00           H  
ATOM    851  HB3 SER A  53     -33.526   0.291 -22.151  1.00  0.00           H  
ATOM    852  HG  SER A  53     -33.455  -2.378 -21.090  1.00  0.00           H  
ATOM    853  N   PRO A  54     -32.175   1.177 -19.457  1.00 65.85           N  
ATOM    854  CA  PRO A  54     -30.959   1.569 -18.761  1.00 66.04           C  
ATOM    855  C   PRO A  54     -31.214   2.309 -17.365  1.00 69.32           C  
ATOM    856  O   PRO A  54     -30.367   3.062 -17.025  1.00 72.52           O  
ATOM    857  CB  PRO A  54     -30.138   2.391 -19.739  1.00 66.94           C  
ATOM    858  CG  PRO A  54     -31.150   3.079 -20.638  1.00 66.54           C  
ATOM    859  CD  PRO A  54     -32.284   2.042 -20.638  1.00 66.82           C  
ATOM    860  HA  PRO A  54     -30.475   0.616 -18.546  1.00  0.00           H  
ATOM    861  HB2 PRO A  54     -29.371   3.007 -19.269  1.00  0.00           H  
ATOM    862  HB3 PRO A  54     -29.519   1.755 -20.372  1.00  0.00           H  
ATOM    863  HG2 PRO A  54     -31.690   3.955 -20.279  1.00  0.00           H  
ATOM    864  HG3 PRO A  54     -30.815   3.217 -21.666  1.00  0.00           H  
ATOM    865  HD2 PRO A  54     -33.263   2.472 -20.851  1.00  0.00           H  
ATOM    866  HD3 PRO A  54     -32.024   1.463 -21.524  1.00  0.00           H  
ATOM    867  N   LEU A  55     -32.350   2.077 -16.618  1.00 66.70           N  
ATOM    868  CA  LEU A  55     -32.655   2.778 -15.372  1.00 64.34           C  
ATOM    869  C   LEU A  55     -33.755   2.180 -14.474  1.00 58.65           C  
ATOM    870  O   LEU A  55     -33.801   2.371 -13.227  1.00 53.33           O  
ATOM    871  CB  LEU A  55     -32.830   4.316 -15.506  1.00 61.61           C  
ATOM    872  CG  LEU A  55     -33.812   4.882 -16.557  1.00 66.43           C  
ATOM    873  CD1 LEU A  55     -34.964   5.667 -15.834  1.00 66.08           C  
ATOM    874  CD2 LEU A  55     -33.091   5.762 -17.555  1.00 65.77           C  
ATOM    875  H   LEU A  55     -32.924   1.320 -16.960  1.00  0.00           H  
ATOM    876  HA  LEU A  55     -31.778   2.703 -14.728  1.00  0.00           H  
ATOM    877  HB2 LEU A  55     -33.103   4.696 -14.522  1.00  0.00           H  
ATOM    878  HB3 LEU A  55     -31.857   4.662 -15.856  1.00  0.00           H  
ATOM    879  HG  LEU A  55     -34.250   4.070 -17.136  1.00  0.00           H  
ATOM    880 HD11 LEU A  55     -35.561   6.357 -16.431  1.00  0.00           H  
ATOM    881 HD12 LEU A  55     -35.650   4.864 -15.565  1.00  0.00           H  
ATOM    882 HD13 LEU A  55     -34.617   6.244 -14.977  1.00  0.00           H  
ATOM    883 HD21 LEU A  55     -32.980   6.718 -17.045  1.00  0.00           H  
ATOM    884 HD22 LEU A  55     -32.104   5.470 -17.914  1.00  0.00           H  
ATOM    885 HD23 LEU A  55     -33.730   5.876 -18.431  1.00  0.00           H  
ATOM    886  N   ALA A  56     -34.712   1.511 -15.116  1.00 54.02           N  
ATOM    887  CA  ALA A  56     -35.815   0.851 -14.505  1.00 53.49           C  
ATOM    888  C   ALA A  56     -35.987  -0.578 -14.834  1.00 48.57           C  
ATOM    889  O   ALA A  56     -35.558  -1.000 -15.897  1.00 49.39           O  
ATOM    890  CB  ALA A  56     -37.026   1.549 -15.143  1.00 58.72           C  
ATOM    891  H   ALA A  56     -34.639   1.395 -16.116  1.00  0.00           H  
ATOM    892  HA  ALA A  56     -35.877   0.892 -13.418  1.00  0.00           H  
ATOM    893  HB1 ALA A  56     -37.110   1.645 -16.226  1.00  0.00           H  
ATOM    894  HB2 ALA A  56     -37.976   1.189 -14.749  1.00  0.00           H  
ATOM    895  HB3 ALA A  56     -37.076   2.585 -14.807  1.00  0.00           H  
ATOM    896  N   GLY A  57     -36.642  -1.383 -13.978  1.00 39.99           N  
ATOM    897  CA  GLY A  57     -36.799  -2.870 -14.055  1.00 35.85           C  
ATOM    898  C   GLY A  57     -35.506  -3.718 -13.868  1.00 32.71           C  
ATOM    899  O   GLY A  57     -35.460  -4.926 -14.004  1.00 28.42           O  
ATOM    900  H   GLY A  57     -37.113  -0.951 -13.196  1.00  0.00           H  
ATOM    901  HA2 GLY A  57     -37.518  -3.209 -13.310  1.00  0.00           H  
ATOM    902  HA3 GLY A  57     -37.182  -3.068 -15.056  1.00  0.00           H  
ATOM    903  N   THR A  58     -34.371  -3.024 -13.556  1.00 29.74           N  
ATOM    904  CA  THR A  58     -33.019  -3.525 -13.392  1.00 28.69           C  
ATOM    905  C   THR A  58     -32.809  -4.279 -12.115  1.00 25.79           C  
ATOM    906  O   THR A  58     -31.833  -4.974 -11.941  1.00 23.61           O  
ATOM    907  CB  THR A  58     -32.073  -2.279 -13.566  1.00 30.22           C  
ATOM    908  CG2 THR A  58     -32.075  -1.897 -15.109  1.00 29.86           C  
ATOM    909  OG1 THR A  58     -32.417  -1.073 -12.848  1.00 33.17           O  
ATOM    910  H   THR A  58     -34.450  -2.019 -13.495  1.00  0.00           H  
ATOM    911  HA  THR A  58     -32.842  -4.228 -14.206  1.00  0.00           H  
ATOM    912  HB  THR A  58     -31.094  -2.595 -13.207  1.00  0.00           H  
ATOM    913  HG1 THR A  58     -32.230  -1.214 -11.932  1.00  0.00           H  
ATOM    914 HG21 THR A  58     -31.775  -2.720 -15.759  1.00  0.00           H  
ATOM    915 HG22 THR A  58     -32.954  -1.356 -15.459  1.00  0.00           H  
ATOM    916 HG23 THR A  58     -31.301  -1.141 -15.241  1.00  0.00           H  
ATOM    917  N   THR A  59     -33.825  -4.315 -11.256  1.00 25.48           N  
ATOM    918  CA  THR A  59     -33.709  -4.951  -9.895  1.00 23.14           C  
ATOM    919  C   THR A  59     -33.083  -6.384  -9.756  1.00 22.90           C  
ATOM    920  O   THR A  59     -32.286  -6.652  -8.875  1.00 24.23           O  
ATOM    921  CB  THR A  59     -34.934  -4.811  -9.061  1.00 21.84           C  
ATOM    922  CG2 THR A  59     -35.146  -3.424  -8.330  1.00 21.13           C  
ATOM    923  OG1 THR A  59     -36.149  -5.076  -9.668  1.00 23.85           O  
ATOM    924  H   THR A  59     -34.680  -3.799 -11.402  1.00  0.00           H  
ATOM    925  HA  THR A  59     -32.918  -4.367  -9.424  1.00  0.00           H  
ATOM    926  HB  THR A  59     -34.877  -5.619  -8.331  1.00  0.00           H  
ATOM    927  HG1 THR A  59     -36.153  -6.006  -9.834  1.00  0.00           H  
ATOM    928 HG21 THR A  59     -35.892  -3.389  -7.537  1.00  0.00           H  
ATOM    929 HG22 THR A  59     -34.155  -3.320  -7.889  1.00  0.00           H  
ATOM    930 HG23 THR A  59     -35.297  -2.611  -9.041  1.00  0.00           H  
ATOM    931  N   ASP A  60     -33.365  -7.274 -10.745  1.00 23.52           N  
ATOM    932  CA  ASP A  60     -32.869  -8.616 -10.751  1.00 24.32           C  
ATOM    933  C   ASP A  60     -31.482  -8.675 -11.459  1.00 22.60           C  
ATOM    934  O   ASP A  60     -30.657  -9.501 -11.160  1.00 19.88           O  
ATOM    935  CB  ASP A  60     -33.725  -9.626 -11.454  1.00 27.23           C  
ATOM    936  CG  ASP A  60     -34.040  -9.200 -12.868  1.00 32.11           C  
ATOM    937  OD1 ASP A  60     -33.540  -9.848 -13.802  1.00 36.34           O  
ATOM    938  OD2 ASP A  60     -34.878  -8.264 -13.053  1.00 39.18           O1-
ATOM    939  H   ASP A  60     -34.211  -7.123 -11.275  1.00  0.00           H  
ATOM    940  HA  ASP A  60     -32.642  -8.958  -9.741  1.00  0.00           H  
ATOM    941  HB2 ASP A  60     -33.160 -10.549 -11.324  1.00  0.00           H  
ATOM    942  HB3 ASP A  60     -34.617  -9.721 -10.836  1.00  0.00           H  
ATOM    943  N   ASP A  61     -31.155  -7.647 -12.293  1.00 18.96           N  
ATOM    944  CA  ASP A  61     -29.898  -7.480 -12.956  1.00 19.18           C  
ATOM    945  C   ASP A  61     -28.846  -6.965 -11.984  1.00 18.61           C  
ATOM    946  O   ASP A  61     -27.680  -7.318 -12.131  1.00 17.56           O  
ATOM    947  CB  ASP A  61     -29.889  -6.440 -14.148  1.00 19.02           C  
ATOM    948  CG  ASP A  61     -30.811  -6.862 -15.249  1.00 17.81           C  
ATOM    949  OD1 ASP A  61     -30.460  -7.725 -16.104  1.00 16.96           O  
ATOM    950  OD2 ASP A  61     -31.964  -6.395 -15.283  1.00 18.22           O1-
ATOM    951  H   ASP A  61     -31.730  -6.820 -12.363  1.00  0.00           H  
ATOM    952  HA  ASP A  61     -29.655  -8.469 -13.346  1.00  0.00           H  
ATOM    953  HB2 ASP A  61     -30.151  -5.479 -13.706  1.00  0.00           H  
ATOM    954  HB3 ASP A  61     -28.903  -6.239 -14.569  1.00  0.00           H  
ATOM    955  N   GLN A  62     -29.249  -6.122 -11.043  1.00 17.82           N  
ATOM    956  CA  GLN A  62     -28.448  -5.692  -9.904  1.00 18.12           C  
ATOM    957  C   GLN A  62     -28.253  -6.822  -8.909  1.00 19.81           C  
ATOM    958  O   GLN A  62     -27.136  -6.984  -8.359  1.00 19.31           O  
ATOM    959  CB  GLN A  62     -29.192  -4.586  -9.106  1.00 18.32           C  
ATOM    960  CG  GLN A  62     -29.716  -3.418  -9.976  1.00 17.53           C  
ATOM    961  CD  GLN A  62     -28.747  -3.046 -11.116  1.00 16.39           C  
ATOM    962  NE2 GLN A  62     -27.534  -2.599 -10.744  1.00 17.06           N  
ATOM    963  OE1 GLN A  62     -29.038  -3.164 -12.357  1.00 16.81           O  
ATOM    964  H   GLN A  62     -30.192  -5.769 -11.123  1.00  0.00           H  
ATOM    965  HA  GLN A  62     -27.488  -5.421 -10.344  1.00  0.00           H  
ATOM    966  HB2 GLN A  62     -30.007  -4.984  -8.502  1.00  0.00           H  
ATOM    967  HB3 GLN A  62     -28.472  -4.228  -8.370  1.00  0.00           H  
ATOM    968  HG2 GLN A  62     -30.684  -3.597 -10.444  1.00  0.00           H  
ATOM    969  HG3 GLN A  62     -30.040  -2.577  -9.362  1.00  0.00           H  
ATOM    970 HE21 GLN A  62     -27.288  -2.474  -9.772  1.00  0.00           H  
ATOM    971 HE22 GLN A  62     -26.927  -2.265 -11.479  1.00  0.00           H  
ATOM    972  N   ALA A  63     -29.267  -7.609  -8.497  1.00 21.76           N  
ATOM    973  CA  ALA A  63     -29.106  -8.594  -7.381  1.00 21.35           C  
ATOM    974  C   ALA A  63     -28.189  -9.809  -7.717  1.00 19.47           C  
ATOM    975  O   ALA A  63     -27.286 -10.305  -7.037  1.00 18.77           O  
ATOM    976  CB  ALA A  63     -30.461  -9.066  -6.808  1.00 22.43           C  
ATOM    977  H   ALA A  63     -30.210  -7.356  -8.756  1.00  0.00           H  
ATOM    978  HA  ALA A  63     -28.632  -8.119  -6.522  1.00  0.00           H  
ATOM    979  HB1 ALA A  63     -31.047  -9.611  -7.547  1.00  0.00           H  
ATOM    980  HB2 ALA A  63     -30.288  -9.664  -5.914  1.00  0.00           H  
ATOM    981  HB3 ALA A  63     -30.984  -8.133  -6.597  1.00  0.00           H  
ATOM    982  N   ASP A  64     -28.226 -10.112  -9.009  1.00 20.45           N  
ATOM    983  CA  ASP A  64     -27.336 -11.096  -9.720  1.00 20.86           C  
ATOM    984  C   ASP A  64     -25.841 -10.823  -9.547  1.00 19.46           C  
ATOM    985  O   ASP A  64     -25.038 -11.710  -9.247  1.00 19.12           O  
ATOM    986  CB  ASP A  64     -27.713 -10.931 -11.168  1.00 21.30           C  
ATOM    987  CG  ASP A  64     -27.062 -11.751 -12.153  1.00 22.71           C  
ATOM    988  OD1 ASP A  64     -26.516 -12.832 -11.891  1.00 22.07           O  
ATOM    989  OD2 ASP A  64     -27.098 -11.301 -13.303  1.00 23.60           O1-
ATOM    990  H   ASP A  64     -28.826  -9.489  -9.530  1.00  0.00           H  
ATOM    991  HA  ASP A  64     -27.608 -12.045  -9.256  1.00  0.00           H  
ATOM    992  HB2 ASP A  64     -28.724 -11.337 -11.140  1.00  0.00           H  
ATOM    993  HB3 ASP A  64     -27.911  -9.909 -11.491  1.00  0.00           H  
ATOM    994  N   ALA A  65     -25.507  -9.546  -9.586  1.00 19.00           N  
ATOM    995  CA  ALA A  65     -24.168  -9.144  -9.335  1.00 19.24           C  
ATOM    996  C   ALA A  65     -23.747  -9.206  -7.895  1.00 18.35           C  
ATOM    997  O   ALA A  65     -22.523  -9.200  -7.632  1.00 17.33           O  
ATOM    998  CB  ALA A  65     -24.096  -7.763  -9.854  1.00 18.33           C  
ATOM    999  H   ALA A  65     -26.171  -8.804  -9.755  1.00  0.00           H  
ATOM   1000  HA  ALA A  65     -23.500  -9.804  -9.889  1.00  0.00           H  
ATOM   1001  HB1 ALA A  65     -24.751  -7.075  -9.319  1.00  0.00           H  
ATOM   1002  HB2 ALA A  65     -23.081  -7.375  -9.937  1.00  0.00           H  
ATOM   1003  HB3 ALA A  65     -24.413  -7.752 -10.897  1.00  0.00           H  
ATOM   1004  N   LEU A  66     -24.742  -9.261  -6.993  1.00 18.20           N  
ATOM   1005  CA  LEU A  66     -24.453  -9.333  -5.510  1.00 18.17           C  
ATOM   1006  C   LEU A  66     -24.642 -10.753  -4.897  1.00 18.58           C  
ATOM   1007  O   LEU A  66     -23.724 -11.193  -4.185  1.00 19.48           O  
ATOM   1008  CB  LEU A  66     -25.469  -8.320  -4.874  1.00 18.59           C  
ATOM   1009  CG  LEU A  66     -25.503  -8.112  -3.385  1.00 19.04           C  
ATOM   1010  CD1 LEU A  66     -24.360  -7.190  -2.933  1.00 19.15           C  
ATOM   1011  CD2 LEU A  66     -26.846  -7.485  -2.988  1.00 18.65           C  
ATOM   1012  H   LEU A  66     -25.678  -9.062  -7.317  1.00  0.00           H  
ATOM   1013  HA  LEU A  66     -23.491  -8.881  -5.269  1.00  0.00           H  
ATOM   1014  HB2 LEU A  66     -25.493  -7.369  -5.406  1.00  0.00           H  
ATOM   1015  HB3 LEU A  66     -26.452  -8.712  -5.135  1.00  0.00           H  
ATOM   1016  HG  LEU A  66     -25.374  -9.077  -2.896  1.00  0.00           H  
ATOM   1017 HD11 LEU A  66     -23.463  -7.727  -3.242  1.00  0.00           H  
ATOM   1018 HD12 LEU A  66     -24.439  -6.190  -3.360  1.00  0.00           H  
ATOM   1019 HD13 LEU A  66     -24.369  -7.178  -1.844  1.00  0.00           H  
ATOM   1020 HD21 LEU A  66     -26.843  -6.481  -3.412  1.00  0.00           H  
ATOM   1021 HD22 LEU A  66     -27.678  -8.137  -3.255  1.00  0.00           H  
ATOM   1022 HD23 LEU A  66     -26.868  -7.265  -1.921  1.00  0.00           H  
ATOM   1023  N   VAL A  67     -25.663 -11.494  -5.299  1.00 18.67           N  
ATOM   1024  CA  VAL A  67     -25.875 -12.882  -5.040  1.00 19.21           C  
ATOM   1025  C   VAL A  67     -24.632 -13.693  -5.519  1.00 21.85           C  
ATOM   1026  O   VAL A  67     -24.054 -14.489  -4.676  1.00 23.57           O  
ATOM   1027  CB  VAL A  67     -27.166 -13.417  -5.635  1.00 19.90           C  
ATOM   1028  CG1 VAL A  67     -27.156 -14.922  -5.762  1.00 20.29           C  
ATOM   1029  CG2 VAL A  67     -28.376 -12.841  -4.824  1.00 20.02           C  
ATOM   1030  H   VAL A  67     -26.340 -11.081  -5.925  1.00  0.00           H  
ATOM   1031  HA  VAL A  67     -25.854 -12.979  -3.954  1.00  0.00           H  
ATOM   1032  HB  VAL A  67     -27.308 -13.044  -6.650  1.00  0.00           H  
ATOM   1033 HG11 VAL A  67     -28.217 -15.129  -5.898  1.00  0.00           H  
ATOM   1034 HG12 VAL A  67     -26.525 -15.318  -6.558  1.00  0.00           H  
ATOM   1035 HG13 VAL A  67     -26.809 -15.361  -4.826  1.00  0.00           H  
ATOM   1036 HG21 VAL A  67     -29.300 -12.963  -5.390  1.00  0.00           H  
ATOM   1037 HG22 VAL A  67     -28.449 -13.452  -3.925  1.00  0.00           H  
ATOM   1038 HG23 VAL A  67     -28.333 -11.761  -4.681  1.00  0.00           H  
ATOM   1039  N   SER A  68     -24.239 -13.519  -6.786  1.00 24.19           N  
ATOM   1040  CA  SER A  68     -23.079 -14.335  -7.264  1.00 25.17           C  
ATOM   1041  C   SER A  68     -21.837 -14.047  -6.427  1.00 26.65           C  
ATOM   1042  O   SER A  68     -20.983 -14.959  -6.223  1.00 27.26           O  
ATOM   1043  CB  SER A  68     -22.788 -14.110  -8.810  1.00 27.41           C  
ATOM   1044  OG  SER A  68     -22.546 -12.721  -9.010  1.00 30.47           O  
ATOM   1045  H   SER A  68     -24.635 -12.943  -7.515  1.00  0.00           H  
ATOM   1046  HA  SER A  68     -23.312 -15.396  -7.170  1.00  0.00           H  
ATOM   1047  HB2 SER A  68     -21.957 -14.777  -9.040  1.00  0.00           H  
ATOM   1048  HB3 SER A  68     -23.639 -14.460  -9.395  1.00  0.00           H  
ATOM   1049  HG  SER A  68     -23.439 -12.412  -9.041  1.00  0.00           H  
ATOM   1050  N   ALA A  69     -21.672 -12.759  -6.043  1.00 26.12           N  
ATOM   1051  CA  ALA A  69     -20.645 -12.142  -5.181  1.00 24.46           C  
ATOM   1052  C   ALA A  69     -20.615 -12.661  -3.765  1.00 25.85           C  
ATOM   1053  O   ALA A  69     -19.518 -13.000  -3.261  1.00 26.33           O  
ATOM   1054  CB  ALA A  69     -20.703 -10.636  -5.143  1.00 23.23           C  
ATOM   1055  H   ALA A  69     -22.434 -12.131  -6.256  1.00  0.00           H  
ATOM   1056  HA  ALA A  69     -19.708 -12.508  -5.603  1.00  0.00           H  
ATOM   1057  HB1 ALA A  69     -21.630 -10.231  -4.737  1.00  0.00           H  
ATOM   1058  HB2 ALA A  69     -19.859 -10.237  -4.580  1.00  0.00           H  
ATOM   1059  HB3 ALA A  69     -20.437 -10.242  -6.123  1.00  0.00           H  
ATOM   1060  N   LEU A  70     -21.768 -12.788  -3.134  1.00 25.38           N  
ATOM   1061  CA  LEU A  70     -21.923 -13.349  -1.767  1.00 26.60           C  
ATOM   1062  C   LEU A  70     -21.557 -14.863  -1.790  1.00 29.21           C  
ATOM   1063  O   LEU A  70     -21.014 -15.399  -0.805  1.00 30.74           O  
ATOM   1064  CB  LEU A  70     -23.321 -13.116  -1.254  1.00 25.61           C  
ATOM   1065  CG  LEU A  70     -23.412 -11.721  -0.513  1.00 26.00           C  
ATOM   1066  CD1 LEU A  70     -24.908 -11.259  -0.599  1.00 26.14           C  
ATOM   1067  CD2 LEU A  70     -22.939 -11.742   0.954  1.00 26.66           C  
ATOM   1068  H   LEU A  70     -22.641 -12.510  -3.559  1.00  0.00           H  
ATOM   1069  HA  LEU A  70     -21.129 -12.830  -1.229  1.00  0.00           H  
ATOM   1070  HB2 LEU A  70     -24.082 -13.187  -2.032  1.00  0.00           H  
ATOM   1071  HB3 LEU A  70     -23.525 -13.913  -0.538  1.00  0.00           H  
ATOM   1072  HG  LEU A  70     -22.907 -10.911  -1.038  1.00  0.00           H  
ATOM   1073 HD11 LEU A  70     -25.553 -12.036  -0.191  1.00  0.00           H  
ATOM   1074 HD12 LEU A  70     -25.225 -10.367  -0.058  1.00  0.00           H  
ATOM   1075 HD13 LEU A  70     -25.258 -11.137  -1.624  1.00  0.00           H  
ATOM   1076 HD21 LEU A  70     -23.381 -12.474   1.630  1.00  0.00           H  
ATOM   1077 HD22 LEU A  70     -21.859 -11.883   0.996  1.00  0.00           H  
ATOM   1078 HD23 LEU A  70     -23.194 -10.827   1.489  1.00  0.00           H  
ATOM   1079  N   ASN A  71     -21.905 -15.568  -2.923  1.00 31.00           N  
ATOM   1080  CA  ASN A  71     -21.531 -16.982  -3.212  1.00 31.91           C  
ATOM   1081  C   ASN A  71     -19.960 -17.123  -3.263  1.00 33.61           C  
ATOM   1082  O   ASN A  71     -19.424 -18.084  -2.749  1.00 40.22           O  
ATOM   1083  CB  ASN A  71     -22.178 -17.587  -4.545  1.00 31.17           C  
ATOM   1084  CG  ASN A  71     -23.438 -18.361  -4.251  1.00 29.79           C  
ATOM   1085  ND2 ASN A  71     -23.256 -19.672  -4.079  1.00 31.92           N  
ATOM   1086  OD1 ASN A  71     -24.531 -17.834  -4.091  1.00 31.38           O  
ATOM   1087  H   ASN A  71     -22.649 -15.177  -3.483  1.00  0.00           H  
ATOM   1088  HA  ASN A  71     -21.844 -17.522  -2.318  1.00  0.00           H  
ATOM   1089  HB2 ASN A  71     -22.458 -16.729  -5.157  1.00  0.00           H  
ATOM   1090  HB3 ASN A  71     -21.439 -18.131  -5.133  1.00  0.00           H  
ATOM   1091 HD21 ASN A  71     -22.322 -20.049  -4.146  1.00  0.00           H  
ATOM   1092 HD22 ASN A  71     -23.972 -20.378  -3.983  1.00  0.00           H  
ATOM   1093  N   LYS A  72     -19.255 -16.123  -3.787  1.00 34.27           N  
ATOM   1094  CA  LYS A  72     -17.786 -15.979  -3.819  1.00 35.42           C  
ATOM   1095  C   LYS A  72     -17.194 -15.404  -2.478  1.00 37.25           C  
ATOM   1096  O   LYS A  72     -16.016 -15.147  -2.364  1.00 39.31           O  
ATOM   1097  CB  LYS A  72     -17.467 -14.960  -4.957  1.00 36.94           C  
ATOM   1098  CG  LYS A  72     -17.322 -15.596  -6.372  1.00 38.57           C  
ATOM   1099  CD  LYS A  72     -16.939 -14.480  -7.348  1.00 40.61           C  
ATOM   1100  CE  LYS A  72     -16.585 -14.992  -8.793  1.00 41.64           C  
ATOM   1101  NZ  LYS A  72     -16.144 -13.979  -9.742  1.00 43.10           N1+
ATOM   1102  H   LYS A  72     -19.781 -15.354  -4.176  1.00  0.00           H  
ATOM   1103  HA  LYS A  72     -17.366 -16.969  -3.996  1.00  0.00           H  
ATOM   1104  HB2 LYS A  72     -18.271 -14.238  -5.102  1.00  0.00           H  
ATOM   1105  HB3 LYS A  72     -16.524 -14.458  -4.741  1.00  0.00           H  
ATOM   1106  HG2 LYS A  72     -16.539 -16.350  -6.294  1.00  0.00           H  
ATOM   1107  HG3 LYS A  72     -18.227 -16.144  -6.632  1.00  0.00           H  
ATOM   1108  HD2 LYS A  72     -17.756 -13.758  -7.317  1.00  0.00           H  
ATOM   1109  HD3 LYS A  72     -16.045 -14.036  -6.910  1.00  0.00           H  
ATOM   1110  HE2 LYS A  72     -15.928 -15.861  -8.787  1.00  0.00           H  
ATOM   1111  HE3 LYS A  72     -17.491 -15.320  -9.302  1.00  0.00           H  
ATOM   1112  HZ1 LYS A  72     -15.188 -14.170 -10.008  1.00  0.00           H  
ATOM   1113  HZ2 LYS A  72     -16.483 -14.067 -10.689  1.00  0.00           H  
ATOM   1114  HZ3 LYS A  72     -16.221 -13.001  -9.502  1.00  0.00           H  
ATOM   1115  N   ALA A  73     -18.073 -15.189  -1.490  1.00 37.38           N  
ATOM   1116  CA  ALA A  73     -17.591 -14.602  -0.274  1.00 35.13           C  
ATOM   1117  C   ALA A  73     -17.892 -15.454   0.982  1.00 35.09           C  
ATOM   1118  O   ALA A  73     -17.167 -15.243   1.949  1.00 31.34           O  
ATOM   1119  CB  ALA A  73     -18.267 -13.226  -0.099  1.00 34.95           C  
ATOM   1120  H   ALA A  73     -19.046 -15.211  -1.761  1.00  0.00           H  
ATOM   1121  HA  ALA A  73     -16.511 -14.463  -0.218  1.00  0.00           H  
ATOM   1122  HB1 ALA A  73     -17.903 -12.758   0.816  1.00  0.00           H  
ATOM   1123  HB2 ALA A  73     -17.909 -12.614  -0.927  1.00  0.00           H  
ATOM   1124  HB3 ALA A  73     -19.354 -13.266  -0.154  1.00  0.00           H  
ATOM   1125  N   TYR A  74     -18.834 -16.390   0.858  1.00 42.36           N  
ATOM   1126  CA  TYR A  74     -19.130 -17.435   1.744  1.00 43.76           C  
ATOM   1127  C   TYR A  74     -19.191 -18.767   1.069  1.00 44.33           C  
ATOM   1128  O   TYR A  74     -20.285 -19.205   0.763  1.00 43.53           O  
ATOM   1129  CB  TYR A  74     -20.399 -16.957   2.415  1.00 43.39           C  
ATOM   1130  CG  TYR A  74     -20.298 -15.856   3.436  1.00 43.51           C  
ATOM   1131  CD1 TYR A  74     -20.521 -14.523   3.173  1.00 42.88           C  
ATOM   1132  CD2 TYR A  74     -20.202 -16.227   4.788  1.00 46.27           C  
ATOM   1133  CE1 TYR A  74     -20.724 -13.577   4.163  1.00 42.58           C  
ATOM   1134  CE2 TYR A  74     -20.307 -15.283   5.801  1.00 45.22           C  
ATOM   1135  CZ  TYR A  74     -20.508 -13.930   5.495  1.00 45.74           C  
ATOM   1136  OH  TYR A  74     -20.451 -12.977   6.441  1.00 48.34           O  
ATOM   1137  H   TYR A  74     -19.379 -16.268   0.016  1.00  0.00           H  
ATOM   1138  HA  TYR A  74     -18.347 -17.545   2.495  1.00  0.00           H  
ATOM   1139  HB2 TYR A  74     -21.201 -16.741   1.710  1.00  0.00           H  
ATOM   1140  HB3 TYR A  74     -20.898 -17.801   2.891  1.00  0.00           H  
ATOM   1141  HD1 TYR A  74     -20.696 -14.280   2.135  1.00  0.00           H  
ATOM   1142  HD2 TYR A  74     -20.222 -17.289   4.988  1.00  0.00           H  
ATOM   1143  HE1 TYR A  74     -20.956 -12.581   3.816  1.00  0.00           H  
ATOM   1144  HE2 TYR A  74     -20.314 -15.626   6.825  1.00  0.00           H  
ATOM   1145  HH  TYR A  74     -20.574 -13.365   7.293  1.00  0.00           H  
ATOM   1146  N   ALA A  75     -18.068 -19.386   0.721  1.00 47.23           N  
ATOM   1147  CA  ALA A  75     -17.934 -20.422  -0.297  1.00 50.19           C  
ATOM   1148  C   ALA A  75     -18.527 -21.795   0.102  1.00 54.34           C  
ATOM   1149  O   ALA A  75     -18.042 -22.782  -0.441  1.00 56.68           O  
ATOM   1150  CB  ALA A  75     -16.452 -20.560  -0.654  1.00 50.55           C  
ATOM   1151  H   ALA A  75     -17.245 -18.990   1.153  1.00  0.00           H  
ATOM   1152  HA  ALA A  75     -18.410 -20.145  -1.238  1.00  0.00           H  
ATOM   1153  HB1 ALA A  75     -16.165 -21.371  -1.325  1.00  0.00           H  
ATOM   1154  HB2 ALA A  75     -16.121 -19.642  -1.139  1.00  0.00           H  
ATOM   1155  HB3 ALA A  75     -15.957 -20.666   0.311  1.00  0.00           H  
ATOM   1156  N   ASP A  76     -19.480 -21.821   0.985  1.00 59.50           N  
ATOM   1157  CA  ASP A  76     -20.205 -23.060   1.431  1.00 61.67           C  
ATOM   1158  C   ASP A  76     -21.680 -22.793   1.615  1.00 57.75           C  
ATOM   1159  O   ASP A  76     -22.527 -23.663   1.810  1.00 52.01           O  
ATOM   1160  CB  ASP A  76     -19.557 -23.732   2.672  1.00 63.61           C  
ATOM   1161  CG  ASP A  76     -19.652 -22.940   4.023  1.00 67.37           C  
ATOM   1162  OD1 ASP A  76     -20.445 -23.303   4.920  1.00 64.42           O  
ATOM   1163  OD2 ASP A  76     -18.825 -22.025   4.191  1.00 67.43           O1-
ATOM   1164  H   ASP A  76     -19.805 -20.899   1.239  1.00  0.00           H  
ATOM   1165  HA  ASP A  76     -20.233 -23.726   0.569  1.00  0.00           H  
ATOM   1166  HB2 ASP A  76     -19.982 -24.716   2.868  1.00  0.00           H  
ATOM   1167  HB3 ASP A  76     -18.485 -23.836   2.505  1.00  0.00           H  
ATOM   1168  N   VAL A  77     -22.005 -21.503   1.532  1.00 54.99           N  
ATOM   1169  CA  VAL A  77     -23.380 -20.989   1.575  1.00 52.97           C  
ATOM   1170  C   VAL A  77     -23.790 -20.679   0.072  1.00 50.76           C  
ATOM   1171  O   VAL A  77     -23.049 -19.984  -0.607  1.00 42.07           O  
ATOM   1172  CB  VAL A  77     -23.300 -19.694   2.361  1.00 53.19           C  
ATOM   1173  CG1 VAL A  77     -24.695 -19.173   2.799  1.00 54.14           C  
ATOM   1174  CG2 VAL A  77     -22.436 -19.745   3.636  1.00 53.34           C  
ATOM   1175  H   VAL A  77     -21.361 -20.737   1.398  1.00  0.00           H  
ATOM   1176  HA  VAL A  77     -24.044 -21.703   2.063  1.00  0.00           H  
ATOM   1177  HB  VAL A  77     -22.889 -18.887   1.754  1.00  0.00           H  
ATOM   1178 HG11 VAL A  77     -24.485 -18.210   3.263  1.00  0.00           H  
ATOM   1179 HG12 VAL A  77     -25.327 -19.009   1.927  1.00  0.00           H  
ATOM   1180 HG13 VAL A  77     -25.171 -19.789   3.562  1.00  0.00           H  
ATOM   1181 HG21 VAL A  77     -21.360 -19.791   3.470  1.00  0.00           H  
ATOM   1182 HG22 VAL A  77     -22.624 -18.855   4.237  1.00  0.00           H  
ATOM   1183 HG23 VAL A  77     -22.641 -20.576   4.311  1.00  0.00           H  
ATOM   1184  N   GLU A  78     -24.894 -21.224  -0.385  1.00 56.49           N  
ATOM   1185  CA  GLU A  78     -25.580 -20.952  -1.614  1.00 56.94           C  
ATOM   1186  C   GLU A  78     -26.663 -19.856  -1.238  1.00 52.13           C  
ATOM   1187  O   GLU A  78     -27.394 -20.051  -0.274  1.00 52.24           O  
ATOM   1188  CB  GLU A  78     -26.380 -22.235  -1.958  1.00 62.07           C  
ATOM   1189  CG  GLU A  78     -25.564 -23.409  -2.497  1.00 70.34           C  
ATOM   1190  CD  GLU A  78     -24.729 -23.039  -3.778  1.00 74.81           C  
ATOM   1191  OE1 GLU A  78     -23.712 -23.783  -3.820  1.00 78.27           O  
ATOM   1192  OE2 GLU A  78     -24.931 -22.011  -4.480  1.00 69.97           O1-
ATOM   1193  H   GLU A  78     -25.452 -21.740   0.280  1.00  0.00           H  
ATOM   1194  HA  GLU A  78     -24.974 -20.663  -2.472  1.00  0.00           H  
ATOM   1195  HB2 GLU A  78     -26.991 -22.467  -1.085  1.00  0.00           H  
ATOM   1196  HB3 GLU A  78     -27.042 -21.907  -2.759  1.00  0.00           H  
ATOM   1197  HG2 GLU A  78     -25.153 -24.049  -1.717  1.00  0.00           H  
ATOM   1198  HG3 GLU A  78     -26.372 -24.048  -2.853  1.00  0.00           H  
ATOM   1199  N   PHE A  79     -26.790 -18.777  -1.999  1.00 46.81           N  
ATOM   1200  CA  PHE A  79     -27.549 -17.586  -1.712  1.00 41.22           C  
ATOM   1201  C   PHE A  79     -28.630 -17.617  -2.758  1.00 37.29           C  
ATOM   1202  O   PHE A  79     -28.317 -17.423  -3.956  1.00 37.91           O  
ATOM   1203  CB  PHE A  79     -26.652 -16.360  -1.863  1.00 39.12           C  
ATOM   1204  CG  PHE A  79     -25.753 -16.238  -0.705  1.00 37.57           C  
ATOM   1205  CD1 PHE A  79     -26.191 -15.710   0.511  1.00 37.91           C  
ATOM   1206  CD2 PHE A  79     -24.463 -16.651  -0.796  1.00 39.22           C  
ATOM   1207  CE1 PHE A  79     -25.307 -15.592   1.598  1.00 40.20           C  
ATOM   1208  CE2 PHE A  79     -23.593 -16.601   0.313  1.00 39.56           C  
ATOM   1209  CZ  PHE A  79     -24.003 -16.006   1.524  1.00 39.98           C  
ATOM   1210  H   PHE A  79     -26.167 -18.673  -2.787  1.00  0.00           H  
ATOM   1211  HA  PHE A  79     -28.020 -17.563  -0.729  1.00  0.00           H  
ATOM   1212  HB2 PHE A  79     -26.082 -16.358  -2.792  1.00  0.00           H  
ATOM   1213  HB3 PHE A  79     -27.357 -15.548  -2.042  1.00  0.00           H  
ATOM   1214  HD1 PHE A  79     -27.219 -15.450   0.715  1.00  0.00           H  
ATOM   1215  HD2 PHE A  79     -24.222 -17.213  -1.687  1.00  0.00           H  
ATOM   1216  HE1 PHE A  79     -25.700 -15.175   2.513  1.00  0.00           H  
ATOM   1217  HE2 PHE A  79     -22.630 -17.075   0.195  1.00  0.00           H  
ATOM   1218  HZ  PHE A  79     -23.324 -15.747   2.322  1.00  0.00           H  
ATOM   1219  N   LYS A  80     -29.862 -17.873  -2.315  1.00 36.37           N  
ATOM   1220  CA  LYS A  80     -30.993 -17.815  -3.296  1.00 37.83           C  
ATOM   1221  C   LYS A  80     -31.490 -16.334  -3.402  1.00 31.95           C  
ATOM   1222  O   LYS A  80     -31.843 -15.756  -2.389  1.00 26.56           O  
ATOM   1223  CB  LYS A  80     -32.160 -18.650  -2.744  1.00 42.50           C  
ATOM   1224  CG  LYS A  80     -33.015 -19.149  -3.958  1.00 47.99           C  
ATOM   1225  CD  LYS A  80     -33.902 -20.424  -3.577  1.00 54.69           C  
ATOM   1226  CE  LYS A  80     -34.707 -20.800  -4.806  1.00 55.41           C  
ATOM   1227  NZ  LYS A  80     -35.941 -21.440  -4.319  1.00 54.32           N1+
ATOM   1228  H   LYS A  80     -30.066 -18.012  -1.336  1.00  0.00           H  
ATOM   1229  HA  LYS A  80     -30.651 -18.147  -4.277  1.00  0.00           H  
ATOM   1230  HB2 LYS A  80     -31.739 -19.505  -2.213  1.00  0.00           H  
ATOM   1231  HB3 LYS A  80     -32.693 -18.191  -1.912  1.00  0.00           H  
ATOM   1232  HG2 LYS A  80     -33.607 -18.313  -4.331  1.00  0.00           H  
ATOM   1233  HG3 LYS A  80     -32.371 -19.511  -4.759  1.00  0.00           H  
ATOM   1234  HD2 LYS A  80     -33.283 -21.258  -3.247  1.00  0.00           H  
ATOM   1235  HD3 LYS A  80     -34.507 -20.069  -2.742  1.00  0.00           H  
ATOM   1236  HE2 LYS A  80     -35.001 -20.023  -5.510  1.00  0.00           H  
ATOM   1237  HE3 LYS A  80     -34.167 -21.531  -5.408  1.00  0.00           H  
ATOM   1238  HZ1 LYS A  80     -36.469 -20.774  -3.772  1.00  0.00           H  
ATOM   1239  HZ2 LYS A  80     -36.454 -21.871  -5.075  1.00  0.00           H  
ATOM   1240  HZ3 LYS A  80     -35.653 -22.243  -3.779  1.00  0.00           H  
ATOM   1241  N   LEU A  81     -31.409 -15.785  -4.656  1.00 31.41           N  
ATOM   1242  CA  LEU A  81     -31.830 -14.424  -4.931  1.00 30.39           C  
ATOM   1243  C   LEU A  81     -33.352 -14.352  -4.706  1.00 30.13           C  
ATOM   1244  O   LEU A  81     -33.995 -15.174  -5.314  1.00 32.08           O  
ATOM   1245  CB  LEU A  81     -31.411 -14.232  -6.433  1.00 28.88           C  
ATOM   1246  CG  LEU A  81     -31.557 -12.805  -7.043  1.00 27.75           C  
ATOM   1247  CD1 LEU A  81     -30.732 -12.577  -8.332  1.00 26.72           C  
ATOM   1248  CD2 LEU A  81     -33.040 -12.435  -7.403  1.00 28.20           C  
ATOM   1249  H   LEU A  81     -31.105 -16.436  -5.366  1.00  0.00           H  
ATOM   1250  HA  LEU A  81     -31.172 -13.855  -4.274  1.00  0.00           H  
ATOM   1251  HB2 LEU A  81     -30.352 -14.453  -6.569  1.00  0.00           H  
ATOM   1252  HB3 LEU A  81     -31.933 -14.932  -7.085  1.00  0.00           H  
ATOM   1253  HG  LEU A  81     -31.238 -12.095  -6.280  1.00  0.00           H  
ATOM   1254 HD11 LEU A  81     -29.673 -12.530  -8.079  1.00  0.00           H  
ATOM   1255 HD12 LEU A  81     -30.804 -13.463  -8.962  1.00  0.00           H  
ATOM   1256 HD13 LEU A  81     -31.051 -11.665  -8.837  1.00  0.00           H  
ATOM   1257 HD21 LEU A  81     -33.197 -11.477  -7.899  1.00  0.00           H  
ATOM   1258 HD22 LEU A  81     -33.568 -13.215  -7.952  1.00  0.00           H  
ATOM   1259 HD23 LEU A  81     -33.642 -12.398  -6.495  1.00  0.00           H  
ATOM   1260  N   TYR A  82     -33.907 -13.328  -3.997  1.00 31.63           N  
ATOM   1261  CA  TYR A  82     -35.323 -13.148  -3.790  1.00 30.44           C  
ATOM   1262  C   TYR A  82     -35.482 -11.631  -3.889  1.00 29.88           C  
ATOM   1263  O   TYR A  82     -34.674 -10.983  -3.294  1.00 31.37           O  
ATOM   1264  CB  TYR A  82     -35.915 -13.717  -2.480  1.00 28.48           C  
ATOM   1265  CG  TYR A  82     -36.255 -15.205  -2.665  1.00 31.66           C  
ATOM   1266  CD1 TYR A  82     -37.426 -15.634  -3.299  1.00 33.13           C  
ATOM   1267  CD2 TYR A  82     -35.424 -16.173  -2.126  1.00 33.95           C  
ATOM   1268  CE1 TYR A  82     -37.790 -16.985  -3.355  1.00 33.10           C  
ATOM   1269  CE2 TYR A  82     -35.732 -17.546  -2.198  1.00 35.87           C  
ATOM   1270  CZ  TYR A  82     -36.875 -17.961  -2.880  1.00 35.57           C  
ATOM   1271  OH  TYR A  82     -37.133 -19.297  -3.000  1.00 33.52           O  
ATOM   1272  H   TYR A  82     -33.319 -12.741  -3.422  1.00  0.00           H  
ATOM   1273  HA  TYR A  82     -35.816 -13.644  -4.626  1.00  0.00           H  
ATOM   1274  HB2 TYR A  82     -35.306 -13.465  -1.611  1.00  0.00           H  
ATOM   1275  HB3 TYR A  82     -36.880 -13.255  -2.274  1.00  0.00           H  
ATOM   1276  HD1 TYR A  82     -38.058 -14.922  -3.810  1.00  0.00           H  
ATOM   1277  HD2 TYR A  82     -34.551 -15.822  -1.597  1.00  0.00           H  
ATOM   1278  HE1 TYR A  82     -38.745 -17.357  -3.695  1.00  0.00           H  
ATOM   1279  HE2 TYR A  82     -35.147 -18.331  -1.742  1.00  0.00           H  
ATOM   1280  HH  TYR A  82     -38.061 -19.471  -2.960  1.00  0.00           H  
ATOM   1281  N   LEU A  83     -36.541 -11.098  -4.514  1.00 29.78           N  
ATOM   1282  CA  LEU A  83     -36.915  -9.693  -4.465  1.00 28.86           C  
ATOM   1283  C   LEU A  83     -38.183  -9.577  -3.584  1.00 30.36           C  
ATOM   1284  O   LEU A  83     -38.935 -10.548  -3.484  1.00 31.39           O  
ATOM   1285  CB  LEU A  83     -37.239  -9.233  -5.892  1.00 27.19           C  
ATOM   1286  CG  LEU A  83     -36.195  -9.673  -6.996  1.00 28.18           C  
ATOM   1287  CD1 LEU A  83     -36.765  -9.244  -8.335  1.00 28.27           C  
ATOM   1288  CD2 LEU A  83     -34.848  -8.920  -6.769  1.00 27.88           C  
ATOM   1289  H   LEU A  83     -37.193 -11.815  -4.802  1.00  0.00           H  
ATOM   1290  HA  LEU A  83     -36.178  -9.022  -4.024  1.00  0.00           H  
ATOM   1291  HB2 LEU A  83     -38.235  -9.582  -6.166  1.00  0.00           H  
ATOM   1292  HB3 LEU A  83     -37.277  -8.144  -5.910  1.00  0.00           H  
ATOM   1293  HG  LEU A  83     -35.972 -10.739  -6.951  1.00  0.00           H  
ATOM   1294 HD11 LEU A  83     -36.073  -9.536  -9.125  1.00  0.00           H  
ATOM   1295 HD12 LEU A  83     -37.744  -9.699  -8.484  1.00  0.00           H  
ATOM   1296 HD13 LEU A  83     -36.973  -8.175  -8.387  1.00  0.00           H  
ATOM   1297 HD21 LEU A  83     -34.276  -9.556  -6.094  1.00  0.00           H  
ATOM   1298 HD22 LEU A  83     -34.312  -8.820  -7.713  1.00  0.00           H  
ATOM   1299 HD23 LEU A  83     -35.016  -7.932  -6.340  1.00  0.00           H  
ATOM   1300  N   GLY A  84     -38.432  -8.420  -2.998  1.00 31.29           N  
ATOM   1301  CA  GLY A  84     -39.716  -7.980  -2.487  1.00 29.25           C  
ATOM   1302  C   GLY A  84     -39.750  -6.452  -2.562  1.00 29.20           C  
ATOM   1303  O   GLY A  84     -39.103  -5.644  -1.881  1.00 28.95           O  
ATOM   1304  H   GLY A  84     -37.698  -7.728  -2.950  1.00  0.00           H  
ATOM   1305  HA2 GLY A  84     -40.571  -8.507  -2.911  1.00  0.00           H  
ATOM   1306  HA3 GLY A  84     -39.785  -8.218  -1.425  1.00  0.00           H  
ATOM   1307  N   LEU A  85     -40.571  -6.066  -3.507  1.00 26.85           N  
ATOM   1308  CA  LEU A  85     -40.676  -4.696  -3.982  1.00 26.59           C  
ATOM   1309  C   LEU A  85     -41.876  -4.085  -3.258  1.00 29.36           C  
ATOM   1310  O   LEU A  85     -42.747  -4.858  -2.886  1.00 33.90           O  
ATOM   1311  CB  LEU A  85     -40.661  -4.738  -5.512  1.00 26.21           C  
ATOM   1312  CG  LEU A  85     -39.448  -5.356  -6.289  1.00 26.02           C  
ATOM   1313  CD1 LEU A  85     -39.658  -5.085  -7.807  1.00 25.44           C  
ATOM   1314  CD2 LEU A  85     -38.092  -4.754  -5.833  1.00 25.05           C  
ATOM   1315  H   LEU A  85     -41.345  -6.674  -3.738  1.00  0.00           H  
ATOM   1316  HA  LEU A  85     -39.822  -4.120  -3.626  1.00  0.00           H  
ATOM   1317  HB2 LEU A  85     -41.545  -5.324  -5.764  1.00  0.00           H  
ATOM   1318  HB3 LEU A  85     -40.813  -3.755  -5.959  1.00  0.00           H  
ATOM   1319  HG  LEU A  85     -39.522  -6.397  -5.971  1.00  0.00           H  
ATOM   1320 HD11 LEU A  85     -38.912  -5.597  -8.415  1.00  0.00           H  
ATOM   1321 HD12 LEU A  85     -40.621  -5.389  -8.216  1.00  0.00           H  
ATOM   1322 HD13 LEU A  85     -39.714  -4.008  -7.964  1.00  0.00           H  
ATOM   1323 HD21 LEU A  85     -38.041  -3.677  -5.990  1.00  0.00           H  
ATOM   1324 HD22 LEU A  85     -37.794  -5.001  -4.814  1.00  0.00           H  
ATOM   1325 HD23 LEU A  85     -37.421  -5.336  -6.466  1.00  0.00           H  
ATOM   1326  N   LYS A  86     -41.882  -2.719  -2.960  1.00 30.65           N  
ATOM   1327  CA  LYS A  86     -42.996  -2.038  -2.338  1.00 31.19           C  
ATOM   1328  C   LYS A  86     -44.296  -1.916  -3.234  1.00 31.99           C  
ATOM   1329  O   LYS A  86     -45.424  -2.299  -2.897  1.00 35.86           O  
ATOM   1330  CB  LYS A  86     -42.580  -0.659  -1.775  1.00 33.50           C  
ATOM   1331  CG  LYS A  86     -43.607  -0.134  -0.806  1.00 33.99           C  
ATOM   1332  CD  LYS A  86     -43.299   1.176  -0.123  1.00 35.10           C  
ATOM   1333  CE  LYS A  86     -44.504   1.690   0.705  1.00 35.86           C  
ATOM   1334  NZ  LYS A  86     -44.196   2.974   1.307  1.00 36.18           N1+
ATOM   1335  H   LYS A  86     -41.061  -2.148  -3.101  1.00  0.00           H  
ATOM   1336  HA  LYS A  86     -43.376  -2.527  -1.441  1.00  0.00           H  
ATOM   1337  HB2 LYS A  86     -41.614  -0.667  -1.270  1.00  0.00           H  
ATOM   1338  HB3 LYS A  86     -42.451  -0.026  -2.653  1.00  0.00           H  
ATOM   1339  HG2 LYS A  86     -44.569  -0.067  -1.315  1.00  0.00           H  
ATOM   1340  HG3 LYS A  86     -43.579  -0.843   0.021  1.00  0.00           H  
ATOM   1341  HD2 LYS A  86     -42.315   1.094   0.339  1.00  0.00           H  
ATOM   1342  HD3 LYS A  86     -43.182   2.009  -0.816  1.00  0.00           H  
ATOM   1343  HE2 LYS A  86     -45.367   1.893   0.070  1.00  0.00           H  
ATOM   1344  HE3 LYS A  86     -44.601   0.863   1.408  1.00  0.00           H  
ATOM   1345  HZ1 LYS A  86     -45.056   3.192   1.791  1.00  0.00           H  
ATOM   1346  HZ2 LYS A  86     -43.492   2.879   2.024  1.00  0.00           H  
ATOM   1347  HZ3 LYS A  86     -43.971   3.751   0.702  1.00  0.00           H  
ATOM   1348  N   HIS A  87     -44.102  -1.119  -4.266  1.00 31.21           N  
ATOM   1349  CA  HIS A  87     -45.208  -0.514  -5.057  1.00 31.37           C  
ATOM   1350  C   HIS A  87     -45.418  -1.224  -6.424  1.00 31.53           C  
ATOM   1351  O   HIS A  87     -46.217  -0.751  -7.237  1.00 30.58           O  
ATOM   1352  CB  HIS A  87     -44.846   0.983  -5.329  1.00 31.54           C  
ATOM   1353  CG  HIS A  87     -45.106   1.774  -4.041  1.00 31.28           C  
ATOM   1354  CD2 HIS A  87     -44.295   2.662  -3.464  1.00 31.19           C  
ATOM   1355  ND1 HIS A  87     -46.361   1.803  -3.378  1.00 32.18           N  
ATOM   1356  CE1 HIS A  87     -46.293   2.780  -2.509  1.00 33.61           C  
ATOM   1357  NE2 HIS A  87     -45.070   3.350  -2.515  1.00 31.30           N  
ATOM   1358  H   HIS A  87     -43.212  -0.651  -4.360  1.00  0.00           H  
ATOM   1359  HA  HIS A  87     -46.165  -0.497  -4.535  1.00  0.00           H  
ATOM   1360  HB2 HIS A  87     -43.878   1.055  -5.825  1.00  0.00           H  
ATOM   1361  HB3 HIS A  87     -45.490   1.495  -6.043  1.00  0.00           H  
ATOM   1362  HD1 HIS A  87     -47.098   1.131  -3.534  1.00  0.00           H  
ATOM   1363  HD2 HIS A  87     -43.242   2.827  -3.635  1.00  0.00           H  
ATOM   1364  HE1 HIS A  87     -47.183   3.166  -2.034  1.00  0.00           H  
ATOM   1365  N   ILE A  88     -44.753  -2.328  -6.712  1.00 33.57           N  
ATOM   1366  CA  ILE A  88     -45.007  -3.326  -7.795  1.00 35.71           C  
ATOM   1367  C   ILE A  88     -44.671  -4.752  -7.283  1.00 39.67           C  
ATOM   1368  O   ILE A  88     -43.879  -4.845  -6.370  1.00 45.42           O  
ATOM   1369  CB  ILE A  88     -44.193  -2.896  -9.028  1.00 37.39           C  
ATOM   1370  CG1 ILE A  88     -44.597  -3.571 -10.342  1.00 39.33           C  
ATOM   1371  CG2 ILE A  88     -42.705  -2.873  -8.712  1.00 38.07           C  
ATOM   1372  CD1 ILE A  88     -45.386  -2.732 -11.285  1.00 39.76           C  
ATOM   1373  H   ILE A  88     -44.080  -2.598  -6.009  1.00  0.00           H  
ATOM   1374  HA  ILE A  88     -46.074  -3.371  -8.013  1.00  0.00           H  
ATOM   1375  HB  ILE A  88     -44.544  -1.865  -9.068  1.00  0.00           H  
ATOM   1376 HG12 ILE A  88     -43.673  -3.828 -10.860  1.00  0.00           H  
ATOM   1377 HG13 ILE A  88     -45.283  -4.412 -10.233  1.00  0.00           H  
ATOM   1378 HG21 ILE A  88     -42.313  -2.577  -7.739  1.00  0.00           H  
ATOM   1379 HG22 ILE A  88     -42.326  -3.814  -9.110  1.00  0.00           H  
ATOM   1380 HG23 ILE A  88     -42.170  -2.269  -9.446  1.00  0.00           H  
ATOM   1381 HD11 ILE A  88     -45.487  -3.365 -12.166  1.00  0.00           H  
ATOM   1382 HD12 ILE A  88     -46.370  -2.401 -10.951  1.00  0.00           H  
ATOM   1383 HD13 ILE A  88     -44.813  -1.881 -11.653  1.00  0.00           H  
ATOM   1384  N   SER A  89     -45.171  -5.837  -7.903  1.00 37.80           N  
ATOM   1385  CA  SER A  89     -45.001  -7.190  -7.345  1.00 35.45           C  
ATOM   1386  C   SER A  89     -43.596  -7.739  -7.599  1.00 30.12           C  
ATOM   1387  O   SER A  89     -42.918  -7.312  -8.566  1.00 29.83           O  
ATOM   1388  CB  SER A  89     -46.086  -8.080  -8.078  1.00 35.88           C  
ATOM   1389  OG  SER A  89     -46.481  -9.233  -7.540  1.00 38.84           O  
ATOM   1390  H   SER A  89     -45.551  -5.739  -8.834  1.00  0.00           H  
ATOM   1391  HA  SER A  89     -45.164  -7.163  -6.268  1.00  0.00           H  
ATOM   1392  HB2 SER A  89     -46.993  -7.488  -8.200  1.00  0.00           H  
ATOM   1393  HB3 SER A  89     -45.837  -8.377  -9.097  1.00  0.00           H  
ATOM   1394  HG  SER A  89     -47.101  -9.035  -6.854  1.00  0.00           H  
ATOM   1395  N   PRO A  90     -43.076  -8.702  -6.759  1.00 28.77           N  
ATOM   1396  CA  PRO A  90     -43.723  -9.338  -5.598  1.00 28.88           C  
ATOM   1397  C   PRO A  90     -43.654  -8.436  -4.384  1.00 28.75           C  
ATOM   1398  O   PRO A  90     -42.692  -7.614  -4.321  1.00 29.12           O  
ATOM   1399  CB  PRO A  90     -42.990 -10.676  -5.350  1.00 28.96           C  
ATOM   1400  CG  PRO A  90     -41.589 -10.470  -5.922  1.00 29.43           C  
ATOM   1401  CD  PRO A  90     -41.775  -9.460  -7.088  1.00 30.00           C  
ATOM   1402  HA  PRO A  90     -44.740  -9.676  -5.798  1.00  0.00           H  
ATOM   1403  HB2 PRO A  90     -43.072 -11.012  -4.317  1.00  0.00           H  
ATOM   1404  HB3 PRO A  90     -43.397 -11.512  -5.919  1.00  0.00           H  
ATOM   1405  HG2 PRO A  90     -40.845 -10.099  -5.217  1.00  0.00           H  
ATOM   1406  HG3 PRO A  90     -41.126 -11.394  -6.268  1.00  0.00           H  
ATOM   1407  HD2 PRO A  90     -40.944  -8.755  -7.107  1.00  0.00           H  
ATOM   1408  HD3 PRO A  90     -41.876  -9.872  -8.092  1.00  0.00           H  
ATOM   1409  N   PHE A  91     -44.564  -8.483  -3.430  1.00 28.35           N  
ATOM   1410  CA  PHE A  91     -44.609  -7.620  -2.215  1.00 30.23           C  
ATOM   1411  C   PHE A  91     -43.758  -8.208  -1.131  1.00 32.23           C  
ATOM   1412  O   PHE A  91     -43.595  -9.444  -1.011  1.00 31.67           O  
ATOM   1413  CB  PHE A  91     -46.048  -7.500  -1.731  1.00 29.93           C  
ATOM   1414  CG  PHE A  91     -47.043  -6.762  -2.576  1.00 30.13           C  
ATOM   1415  CD1 PHE A  91     -46.756  -5.417  -2.992  1.00 31.59           C  
ATOM   1416  CD2 PHE A  91     -48.313  -7.358  -2.884  1.00 33.33           C  
ATOM   1417  CE1 PHE A  91     -47.713  -4.680  -3.770  1.00 32.32           C  
ATOM   1418  CE2 PHE A  91     -49.284  -6.596  -3.497  1.00 34.01           C  
ATOM   1419  CZ  PHE A  91     -49.002  -5.302  -3.945  1.00 32.07           C  
ATOM   1420  H   PHE A  91     -45.262  -9.211  -3.378  1.00  0.00           H  
ATOM   1421  HA  PHE A  91     -44.344  -6.618  -2.550  1.00  0.00           H  
ATOM   1422  HB2 PHE A  91     -46.479  -8.493  -1.605  1.00  0.00           H  
ATOM   1423  HB3 PHE A  91     -45.957  -6.883  -0.837  1.00  0.00           H  
ATOM   1424  HD1 PHE A  91     -45.782  -4.997  -2.790  1.00  0.00           H  
ATOM   1425  HD2 PHE A  91     -48.519  -8.354  -2.519  1.00  0.00           H  
ATOM   1426  HE1 PHE A  91     -47.435  -3.703  -4.136  1.00  0.00           H  
ATOM   1427  HE2 PHE A  91     -50.285  -6.992  -3.584  1.00  0.00           H  
ATOM   1428  HZ  PHE A  91     -49.852  -4.814  -4.398  1.00  0.00           H  
ATOM   1429  N   ILE A  92     -43.051  -7.260  -0.440  1.00 32.67           N  
ATOM   1430  CA  ILE A  92     -42.229  -7.522   0.785  1.00 33.61           C  
ATOM   1431  C   ILE A  92     -42.794  -8.731   1.596  1.00 35.50           C  
ATOM   1432  O   ILE A  92     -42.086  -9.694   1.814  1.00 34.95           O  
ATOM   1433  CB  ILE A  92     -41.919  -6.265   1.733  1.00 34.88           C  
ATOM   1434  CG1 ILE A  92     -41.601  -5.002   0.869  1.00 35.61           C  
ATOM   1435  CG2 ILE A  92     -40.791  -6.639   2.748  1.00 35.88           C  
ATOM   1436  CD1 ILE A  92     -41.257  -3.661   1.587  1.00 36.14           C  
ATOM   1437  H   ILE A  92     -43.009  -6.329  -0.830  1.00  0.00           H  
ATOM   1438  HA  ILE A  92     -41.304  -7.909   0.357  1.00  0.00           H  
ATOM   1439  HB  ILE A  92     -42.759  -6.065   2.398  1.00  0.00           H  
ATOM   1440 HG12 ILE A  92     -40.740  -5.277   0.261  1.00  0.00           H  
ATOM   1441 HG13 ILE A  92     -42.419  -4.757   0.191  1.00  0.00           H  
ATOM   1442 HG21 ILE A  92     -40.526  -5.800   3.392  1.00  0.00           H  
ATOM   1443 HG22 ILE A  92     -41.153  -7.383   3.458  1.00  0.00           H  
ATOM   1444 HG23 ILE A  92     -39.906  -6.971   2.206  1.00  0.00           H  
ATOM   1445 HD11 ILE A  92     -41.201  -2.748   0.995  1.00  0.00           H  
ATOM   1446 HD12 ILE A  92     -42.037  -3.406   2.305  1.00  0.00           H  
ATOM   1447 HD13 ILE A  92     -40.375  -3.862   2.196  1.00  0.00           H  
ATOM   1448  N   GLU A  93     -44.120  -8.750   2.111  1.00 35.10           N  
ATOM   1449  CA  GLU A  93     -44.623  -9.791   3.007  1.00 37.45           C  
ATOM   1450  C   GLU A  93     -44.589 -11.144   2.289  1.00 36.47           C  
ATOM   1451  O   GLU A  93     -44.284 -12.181   2.865  1.00 33.05           O  
ATOM   1452  CB  GLU A  93     -46.122  -9.625   3.436  1.00 38.27           C  
ATOM   1453  CG  GLU A  93     -46.500  -8.527   4.504  1.00 41.39           C  
ATOM   1454  CD  GLU A  93     -46.044  -7.175   4.066  1.00 40.68           C  
ATOM   1455  OE1 GLU A  93     -45.931  -6.369   4.994  1.00 37.30           O  
ATOM   1456  OE2 GLU A  93     -45.981  -6.824   2.860  1.00 42.25           O1-
ATOM   1457  H   GLU A  93     -44.563  -7.846   2.189  1.00  0.00           H  
ATOM   1458  HA  GLU A  93     -43.906  -9.867   3.824  1.00  0.00           H  
ATOM   1459  HB2 GLU A  93     -46.709  -9.522   2.523  1.00  0.00           H  
ATOM   1460  HB3 GLU A  93     -46.319 -10.569   3.945  1.00  0.00           H  
ATOM   1461  HG2 GLU A  93     -47.575  -8.592   4.673  1.00  0.00           H  
ATOM   1462  HG3 GLU A  93     -46.027  -8.890   5.417  1.00  0.00           H  
ATOM   1463  N   ASP A  94     -44.888 -11.131   0.963  1.00 36.67           N  
ATOM   1464  CA  ASP A  94     -45.256 -12.352   0.274  1.00 36.21           C  
ATOM   1465  C   ASP A  94     -43.984 -13.083  -0.191  1.00 34.61           C  
ATOM   1466  O   ASP A  94     -43.946 -14.278  -0.203  1.00 34.79           O  
ATOM   1467  CB  ASP A  94     -45.964 -12.045  -1.040  1.00 37.79           C  
ATOM   1468  CG  ASP A  94     -47.346 -11.428  -0.992  1.00 40.52           C  
ATOM   1469  OD1 ASP A  94     -48.050 -11.739  -0.036  1.00 42.40           O  
ATOM   1470  OD2 ASP A  94     -47.898 -11.007  -2.004  1.00 44.90           O1-
ATOM   1471  H   ASP A  94     -44.910 -10.219   0.530  1.00  0.00           H  
ATOM   1472  HA  ASP A  94     -45.940 -13.004   0.816  1.00  0.00           H  
ATOM   1473  HB2 ASP A  94     -45.325 -11.448  -1.691  1.00  0.00           H  
ATOM   1474  HB3 ASP A  94     -46.125 -12.963  -1.606  1.00  0.00           H  
ATOM   1475  N   ALA A  95     -42.909 -12.290  -0.442  1.00 34.82           N  
ATOM   1476  CA  ALA A  95     -41.543 -12.754  -0.594  1.00 32.79           C  
ATOM   1477  C   ALA A  95     -40.964 -13.605   0.584  1.00 32.07           C  
ATOM   1478  O   ALA A  95     -40.058 -14.362   0.377  1.00 33.75           O  
ATOM   1479  CB  ALA A  95     -40.625 -11.533  -0.831  1.00 31.66           C  
ATOM   1480  H   ALA A  95     -42.994 -11.284  -0.490  1.00  0.00           H  
ATOM   1481  HA  ALA A  95     -41.541 -13.452  -1.431  1.00  0.00           H  
ATOM   1482  HB1 ALA A  95     -40.718 -10.832  -0.002  1.00  0.00           H  
ATOM   1483  HB2 ALA A  95     -39.609 -11.908  -0.959  1.00  0.00           H  
ATOM   1484  HB3 ALA A  95     -40.936 -10.911  -1.671  1.00  0.00           H  
ATOM   1485  N   VAL A  96     -41.528 -13.509   1.824  1.00 32.75           N  
ATOM   1486  CA  VAL A  96     -41.086 -14.314   3.001  1.00 36.88           C  
ATOM   1487  C   VAL A  96     -41.949 -15.641   2.963  1.00 36.54           C  
ATOM   1488  O   VAL A  96     -41.437 -16.714   3.242  1.00 38.95           O  
ATOM   1489  CB  VAL A  96     -41.330 -13.546   4.415  1.00 37.39           C  
ATOM   1490  CG1 VAL A  96     -40.383 -14.318   5.378  1.00 38.71           C  
ATOM   1491  CG2 VAL A  96     -41.176 -12.066   4.402  1.00 38.30           C  
ATOM   1492  H   VAL A  96     -42.193 -12.781   2.042  1.00  0.00           H  
ATOM   1493  HA  VAL A  96     -40.059 -14.670   2.916  1.00  0.00           H  
ATOM   1494  HB  VAL A  96     -42.343 -13.656   4.801  1.00  0.00           H  
ATOM   1495 HG11 VAL A  96     -40.442 -13.764   6.315  1.00  0.00           H  
ATOM   1496 HG12 VAL A  96     -40.694 -15.342   5.582  1.00  0.00           H  
ATOM   1497 HG13 VAL A  96     -39.334 -14.199   5.110  1.00  0.00           H  
ATOM   1498 HG21 VAL A  96     -41.372 -11.588   5.362  1.00  0.00           H  
ATOM   1499 HG22 VAL A  96     -40.136 -11.878   4.133  1.00  0.00           H  
ATOM   1500 HG23 VAL A  96     -41.694 -11.640   3.543  1.00  0.00           H  
ATOM   1501  N   GLU A  97     -43.146 -15.634   2.416  1.00 40.92           N  
ATOM   1502  CA  GLU A  97     -43.900 -16.855   2.236  1.00 45.68           C  
ATOM   1503  C   GLU A  97     -43.256 -17.688   1.149  1.00 44.23           C  
ATOM   1504  O   GLU A  97     -43.205 -18.934   1.239  1.00 48.33           O  
ATOM   1505  CB  GLU A  97     -45.359 -16.445   1.923  1.00 49.57           C  
ATOM   1506  CG  GLU A  97     -46.311 -17.391   1.203  1.00 53.38           C  
ATOM   1507  CD  GLU A  97     -46.634 -18.704   2.044  1.00 55.73           C  
ATOM   1508  OE1 GLU A  97     -46.809 -19.776   1.395  1.00 58.32           O  
ATOM   1509  OE2 GLU A  97     -47.020 -18.673   3.222  1.00 58.88           O1-
ATOM   1510  H   GLU A  97     -43.462 -14.793   1.953  1.00  0.00           H  
ATOM   1511  HA  GLU A  97     -43.921 -17.513   3.105  1.00  0.00           H  
ATOM   1512  HB2 GLU A  97     -45.723 -16.258   2.933  1.00  0.00           H  
ATOM   1513  HB3 GLU A  97     -45.436 -15.456   1.471  1.00  0.00           H  
ATOM   1514  HG2 GLU A  97     -47.226 -16.819   1.048  1.00  0.00           H  
ATOM   1515  HG3 GLU A  97     -45.932 -17.669   0.220  1.00  0.00           H  
ATOM   1516  N   GLN A  98     -42.589 -17.048   0.156  1.00 40.94           N  
ATOM   1517  CA  GLN A  98     -41.884 -17.668  -1.007  1.00 42.55           C  
ATOM   1518  C   GLN A  98     -40.666 -18.506  -0.573  1.00 39.86           C  
ATOM   1519  O   GLN A  98     -40.543 -19.666  -0.863  1.00 38.97           O  
ATOM   1520  CB  GLN A  98     -41.432 -16.665  -1.998  1.00 47.23           C  
ATOM   1521  CG  GLN A  98     -42.627 -16.179  -2.851  1.00 53.79           C  
ATOM   1522  CD  GLN A  98     -42.249 -15.015  -3.748  1.00 61.14           C  
ATOM   1523  NE2 GLN A  98     -43.312 -14.372  -4.194  1.00 62.25           N  
ATOM   1524  OE1 GLN A  98     -41.107 -14.731  -4.046  1.00 65.78           O  
ATOM   1525  H   GLN A  98     -42.624 -16.038   0.177  1.00  0.00           H  
ATOM   1526  HA  GLN A  98     -42.523 -18.393  -1.511  1.00  0.00           H  
ATOM   1527  HB2 GLN A  98     -40.935 -15.836  -1.493  1.00  0.00           H  
ATOM   1528  HB3 GLN A  98     -40.764 -17.102  -2.740  1.00  0.00           H  
ATOM   1529  HG2 GLN A  98     -42.840 -17.046  -3.476  1.00  0.00           H  
ATOM   1530  HG3 GLN A  98     -43.537 -15.925  -2.307  1.00  0.00           H  
ATOM   1531 HE21 GLN A  98     -44.216 -14.723  -3.913  1.00  0.00           H  
ATOM   1532 HE22 GLN A  98     -43.187 -13.594  -4.825  1.00  0.00           H  
ATOM   1533  N   MET A  99     -39.967 -17.997   0.507  1.00 40.55           N  
ATOM   1534  CA  MET A  99     -38.770 -18.699   1.017  1.00 41.22           C  
ATOM   1535  C   MET A  99     -39.118 -19.979   1.885  1.00 42.95           C  
ATOM   1536  O   MET A  99     -38.528 -21.086   1.755  1.00 48.19           O  
ATOM   1537  CB  MET A  99     -37.969 -17.648   1.848  1.00 39.20           C  
ATOM   1538  CG  MET A  99     -36.955 -16.921   1.126  1.00 41.56           C  
ATOM   1539  SD  MET A  99     -35.765 -15.912   2.018  1.00 38.41           S  
ATOM   1540  CE  MET A  99     -36.653 -14.423   2.256  1.00 37.31           C  
ATOM   1541  H   MET A  99     -40.208 -17.052   0.771  1.00  0.00           H  
ATOM   1542  HA  MET A  99     -38.244 -19.136   0.168  1.00  0.00           H  
ATOM   1543  HB2 MET A  99     -38.586 -16.901   2.346  1.00  0.00           H  
ATOM   1544  HB3 MET A  99     -37.397 -18.113   2.652  1.00  0.00           H  
ATOM   1545  HG2 MET A  99     -36.310 -17.672   0.669  1.00  0.00           H  
ATOM   1546  HG3 MET A  99     -37.402 -16.332   0.325  1.00  0.00           H  
ATOM   1547  HE1 MET A  99     -36.905 -14.079   1.253  1.00  0.00           H  
ATOM   1548  HE2 MET A  99     -37.595 -14.557   2.788  1.00  0.00           H  
ATOM   1549  HE3 MET A  99     -36.052 -13.636   2.710  1.00  0.00           H  
ATOM   1550  N   HIS A 100     -40.174 -19.860   2.729  1.00 39.98           N  
ATOM   1551  CA  HIS A 100     -40.834 -20.882   3.515  1.00 41.69           C  
ATOM   1552  C   HIS A 100     -41.248 -22.086   2.603  1.00 39.14           C  
ATOM   1553  O   HIS A 100     -41.077 -23.247   3.041  1.00 38.73           O  
ATOM   1554  CB  HIS A 100     -42.071 -20.299   4.233  1.00 42.89           C  
ATOM   1555  CG  HIS A 100     -42.852 -21.312   5.061  1.00 47.62           C  
ATOM   1556  CD2 HIS A 100     -42.525 -21.760   6.328  1.00 50.52           C  
ATOM   1557  ND1 HIS A 100     -43.868 -22.184   4.646  1.00 51.00           N  
ATOM   1558  CE1 HIS A 100     -44.163 -22.918   5.673  1.00 53.39           C  
ATOM   1559  NE2 HIS A 100     -43.391 -22.702   6.696  1.00 53.18           N  
ATOM   1560  H   HIS A 100     -40.548 -18.929   2.851  1.00  0.00           H  
ATOM   1561  HA  HIS A 100     -40.105 -21.329   4.191  1.00  0.00           H  
ATOM   1562  HB2 HIS A 100     -41.712 -19.482   4.858  1.00  0.00           H  
ATOM   1563  HB3 HIS A 100     -42.750 -19.955   3.452  1.00  0.00           H  
ATOM   1564  HD1 HIS A 100     -44.441 -22.141   3.815  1.00  0.00           H  
ATOM   1565  HD2 HIS A 100     -41.806 -21.426   7.061  1.00  0.00           H  
ATOM   1566  HE1 HIS A 100     -44.953 -23.653   5.633  1.00  0.00           H  
ATOM   1567  N   ASN A 101     -41.670 -21.913   1.362  1.00 37.80           N  
ATOM   1568  CA  ASN A 101     -42.057 -22.909   0.344  1.00 39.22           C  
ATOM   1569  C   ASN A 101     -40.929 -23.892  -0.022  1.00 40.60           C  
ATOM   1570  O   ASN A 101     -41.124 -25.073  -0.250  1.00 40.83           O  
ATOM   1571  CB  ASN A 101     -42.616 -22.180  -0.929  1.00 40.55           C  
ATOM   1572  CG  ASN A 101     -43.750 -22.955  -1.732  1.00 43.68           C  
ATOM   1573  ND2 ASN A 101     -43.438 -23.545  -2.870  1.00 44.51           N  
ATOM   1574  OD1 ASN A 101     -44.864 -23.031  -1.297  1.00 47.49           O  
ATOM   1575  H   ASN A 101     -41.833 -20.981   1.007  1.00  0.00           H  
ATOM   1576  HA  ASN A 101     -42.886 -23.555   0.635  1.00  0.00           H  
ATOM   1577  HB2 ASN A 101     -43.205 -21.320  -0.609  1.00  0.00           H  
ATOM   1578  HB3 ASN A 101     -41.805 -21.772  -1.533  1.00  0.00           H  
ATOM   1579 HD21 ASN A 101     -42.452 -23.592  -3.086  1.00  0.00           H  
ATOM   1580 HD22 ASN A 101     -44.096 -24.166  -3.319  1.00  0.00           H  
ATOM   1581  N   ASP A 102     -39.614 -23.404  -0.205  1.00 43.22           N  
ATOM   1582  CA  ASP A 102     -38.422 -24.215  -0.491  1.00 40.00           C  
ATOM   1583  C   ASP A 102     -37.785 -24.786   0.797  1.00 36.45           C  
ATOM   1584  O   ASP A 102     -36.798 -25.515   0.720  1.00 40.27           O  
ATOM   1585  CB  ASP A 102     -37.389 -23.227  -1.151  1.00 43.17           C  
ATOM   1586  CG  ASP A 102     -36.298 -23.912  -2.009  1.00 46.84           C  
ATOM   1587  OD1 ASP A 102     -36.283 -25.103  -2.220  1.00 49.22           O  
ATOM   1588  OD2 ASP A 102     -35.395 -23.197  -2.519  1.00 49.23           O1-
ATOM   1589  H   ASP A 102     -39.537 -22.437   0.075  1.00  0.00           H  
ATOM   1590  HA  ASP A 102     -38.621 -25.020  -1.199  1.00  0.00           H  
ATOM   1591  HB2 ASP A 102     -37.895 -22.544  -1.833  1.00  0.00           H  
ATOM   1592  HB3 ASP A 102     -36.885 -22.643  -0.380  1.00  0.00           H  
ATOM   1593  N   GLY A 103     -38.269 -24.442   2.021  1.00 36.10           N  
ATOM   1594  CA  GLY A 103     -37.761 -24.859   3.355  1.00 38.22           C  
ATOM   1595  C   GLY A 103     -36.494 -23.970   3.660  1.00 40.67           C  
ATOM   1596  O   GLY A 103     -35.489 -24.523   4.184  1.00 38.42           O  
ATOM   1597  H   GLY A 103     -39.130 -23.917   1.964  1.00  0.00           H  
ATOM   1598  HA2 GLY A 103     -38.380 -24.550   4.198  1.00  0.00           H  
ATOM   1599  HA3 GLY A 103     -37.456 -25.897   3.488  1.00  0.00           H  
ATOM   1600  N   ILE A 104     -36.465 -22.662   3.387  1.00 44.18           N  
ATOM   1601  CA  ILE A 104     -35.434 -21.772   3.847  1.00 44.86           C  
ATOM   1602  C   ILE A 104     -35.851 -21.322   5.282  1.00 44.39           C  
ATOM   1603  O   ILE A 104     -36.928 -20.781   5.444  1.00 45.35           O  
ATOM   1604  CB  ILE A 104     -35.390 -20.587   2.815  1.00 46.91           C  
ATOM   1605  CG1 ILE A 104     -34.804 -21.119   1.506  1.00 45.64           C  
ATOM   1606  CG2 ILE A 104     -34.405 -19.465   3.273  1.00 47.87           C  
ATOM   1607  CD1 ILE A 104     -35.025 -20.142   0.345  1.00 44.47           C  
ATOM   1608  H   ILE A 104     -37.357 -22.391   3.000  1.00  0.00           H  
ATOM   1609  HA  ILE A 104     -34.482 -22.300   3.905  1.00  0.00           H  
ATOM   1610  HB  ILE A 104     -36.377 -20.151   2.664  1.00  0.00           H  
ATOM   1611 HG12 ILE A 104     -33.755 -21.406   1.571  1.00  0.00           H  
ATOM   1612 HG13 ILE A 104     -35.335 -22.051   1.310  1.00  0.00           H  
ATOM   1613 HG21 ILE A 104     -34.370 -18.727   2.471  1.00  0.00           H  
ATOM   1614 HG22 ILE A 104     -34.654 -18.917   4.182  1.00  0.00           H  
ATOM   1615 HG23 ILE A 104     -33.387 -19.854   3.298  1.00  0.00           H  
ATOM   1616 HD11 ILE A 104     -34.523 -19.193   0.534  1.00  0.00           H  
ATOM   1617 HD12 ILE A 104     -34.607 -20.523  -0.586  1.00  0.00           H  
ATOM   1618 HD13 ILE A 104     -36.063 -19.938   0.081  1.00  0.00           H  
ATOM   1619  N   THR A 105     -34.899 -21.316   6.233  1.00 47.98           N  
ATOM   1620  CA  THR A 105     -35.048 -20.982   7.636  1.00 51.36           C  
ATOM   1621  C   THR A 105     -34.024 -19.958   8.115  1.00 51.04           C  
ATOM   1622  O   THR A 105     -34.096 -19.443   9.235  1.00 54.34           O  
ATOM   1623  CB  THR A 105     -35.033 -22.359   8.447  1.00 51.07           C  
ATOM   1624  CG2 THR A 105     -36.324 -23.211   8.255  1.00 51.00           C  
ATOM   1625  OG1 THR A 105     -33.994 -23.270   8.027  1.00 47.41           O  
ATOM   1626  H   THR A 105     -33.994 -21.708   6.014  1.00  0.00           H  
ATOM   1627  HA  THR A 105     -36.025 -20.518   7.770  1.00  0.00           H  
ATOM   1628  HB  THR A 105     -34.886 -22.189   9.513  1.00  0.00           H  
ATOM   1629  HG1 THR A 105     -33.176 -22.810   8.141  1.00  0.00           H  
ATOM   1630 HG21 THR A 105     -36.349 -24.155   8.799  1.00  0.00           H  
ATOM   1631 HG22 THR A 105     -37.140 -22.579   8.605  1.00  0.00           H  
ATOM   1632 HG23 THR A 105     -36.444 -23.497   7.210  1.00  0.00           H  
ATOM   1633  N   GLU A 106     -33.131 -19.505   7.191  1.00 47.71           N  
ATOM   1634  CA  GLU A 106     -32.138 -18.532   7.505  1.00 47.26           C  
ATOM   1635  C   GLU A 106     -32.035 -17.601   6.209  1.00 41.73           C  
ATOM   1636  O   GLU A 106     -32.084 -18.117   5.079  1.00 36.07           O  
ATOM   1637  CB  GLU A 106     -30.747 -19.026   7.921  1.00 50.14           C  
ATOM   1638  CG  GLU A 106     -30.705 -20.000   9.091  1.00 54.36           C  
ATOM   1639  CD  GLU A 106     -31.072 -21.455   8.755  1.00 58.56           C  
ATOM   1640  OE1 GLU A 106     -31.657 -22.094   9.661  1.00 61.20           O  
ATOM   1641  OE2 GLU A 106     -30.811 -21.906   7.641  1.00 55.39           O1-
ATOM   1642  H   GLU A 106     -33.242 -19.792   6.229  1.00  0.00           H  
ATOM   1643  HA  GLU A 106     -32.487 -17.925   8.340  1.00  0.00           H  
ATOM   1644  HB2 GLU A 106     -30.327 -19.510   7.040  1.00  0.00           H  
ATOM   1645  HB3 GLU A 106     -30.027 -18.210   7.973  1.00  0.00           H  
ATOM   1646  HG2 GLU A 106     -29.642 -20.097   9.312  1.00  0.00           H  
ATOM   1647  HG3 GLU A 106     -31.198 -19.655   9.999  1.00  0.00           H  
ATOM   1648  N   ALA A 107     -31.877 -16.279   6.366  1.00 38.78           N  
ATOM   1649  CA  ALA A 107     -31.889 -15.416   5.190  1.00 35.59           C  
ATOM   1650  C   ALA A 107     -31.079 -14.202   5.631  1.00 33.76           C  
ATOM   1651  O   ALA A 107     -30.632 -14.061   6.787  1.00 29.14           O  
ATOM   1652  CB  ALA A 107     -33.284 -14.953   4.811  1.00 35.78           C  
ATOM   1653  H   ALA A 107     -31.891 -15.865   7.288  1.00  0.00           H  
ATOM   1654  HA  ALA A 107     -31.333 -15.976   4.438  1.00  0.00           H  
ATOM   1655  HB1 ALA A 107     -33.289 -14.468   3.835  1.00  0.00           H  
ATOM   1656  HB2 ALA A 107     -33.936 -15.816   4.680  1.00  0.00           H  
ATOM   1657  HB3 ALA A 107     -33.748 -14.286   5.537  1.00  0.00           H  
ATOM   1658  N   ILE A 108     -30.849 -13.347   4.624  1.00 31.92           N  
ATOM   1659  CA  ILE A 108     -30.279 -11.983   4.751  1.00 31.55           C  
ATOM   1660  C   ILE A 108     -31.284 -11.117   4.046  1.00 28.64           C  
ATOM   1661  O   ILE A 108     -31.571 -11.263   2.893  1.00 32.34           O  
ATOM   1662  CB  ILE A 108     -28.832 -11.905   4.110  1.00 33.37           C  
ATOM   1663  CG1 ILE A 108     -27.942 -13.134   4.251  1.00 37.54           C  
ATOM   1664  CG2 ILE A 108     -28.043 -10.618   4.406  1.00 31.68           C  
ATOM   1665  CD1 ILE A 108     -26.486 -13.031   3.766  1.00 39.84           C  
ATOM   1666  H   ILE A 108     -31.169 -13.604   3.701  1.00  0.00           H  
ATOM   1667  HA  ILE A 108     -30.335 -11.595   5.768  1.00  0.00           H  
ATOM   1668  HB  ILE A 108     -28.854 -11.761   3.030  1.00  0.00           H  
ATOM   1669 HG12 ILE A 108     -28.014 -13.449   5.292  1.00  0.00           H  
ATOM   1670 HG13 ILE A 108     -28.450 -13.981   3.789  1.00  0.00           H  
ATOM   1671 HG21 ILE A 108     -27.246 -10.467   3.679  1.00  0.00           H  
ATOM   1672 HG22 ILE A 108     -28.733  -9.775   4.431  1.00  0.00           H  
ATOM   1673 HG23 ILE A 108     -27.489 -10.785   5.330  1.00  0.00           H  
ATOM   1674 HD11 ILE A 108     -25.951 -12.194   4.216  1.00  0.00           H  
ATOM   1675 HD12 ILE A 108     -26.040 -13.997   4.003  1.00  0.00           H  
ATOM   1676 HD13 ILE A 108     -26.443 -12.943   2.680  1.00  0.00           H  
ATOM   1677  N   THR A 109     -31.707 -10.029   4.668  1.00 25.69           N  
ATOM   1678  CA  THR A 109     -32.406  -8.839   4.139  1.00 24.70           C  
ATOM   1679  C   THR A 109     -31.351  -7.826   3.828  1.00 24.71           C  
ATOM   1680  O   THR A 109     -30.590  -7.368   4.677  1.00 23.74           O  
ATOM   1681  CB  THR A 109     -33.348  -8.379   5.308  1.00 24.67           C  
ATOM   1682  CG2 THR A 109     -34.553  -9.346   5.599  1.00 26.00           C  
ATOM   1683  OG1 THR A 109     -32.703  -8.332   6.544  1.00 21.61           O  
ATOM   1684  H   THR A 109     -31.410  -9.771   5.598  1.00  0.00           H  
ATOM   1685  HA  THR A 109     -32.986  -9.184   3.283  1.00  0.00           H  
ATOM   1686  HB  THR A 109     -33.886  -7.451   5.113  1.00  0.00           H  
ATOM   1687  HG1 THR A 109     -32.379  -7.448   6.635  1.00  0.00           H  
ATOM   1688 HG21 THR A 109     -35.135  -8.966   6.439  1.00  0.00           H  
ATOM   1689 HG22 THR A 109     -35.077  -9.269   4.647  1.00  0.00           H  
ATOM   1690 HG23 THR A 109     -34.177 -10.336   5.859  1.00  0.00           H  
ATOM   1691  N   VAL A 110     -31.371  -7.287   2.596  1.00 22.42           N  
ATOM   1692  CA  VAL A 110     -30.554  -6.233   2.057  1.00 21.54           C  
ATOM   1693  C   VAL A 110     -31.490  -5.196   1.290  1.00 20.09           C  
ATOM   1694  O   VAL A 110     -32.637  -5.420   0.995  1.00 19.77           O  
ATOM   1695  CB  VAL A 110     -29.442  -6.884   1.244  1.00 23.77           C  
ATOM   1696  CG1 VAL A 110     -28.475  -7.817   2.024  1.00 24.86           C  
ATOM   1697  CG2 VAL A 110     -29.967  -7.510  -0.028  1.00 23.49           C  
ATOM   1698  H   VAL A 110     -32.046  -7.620   1.923  1.00  0.00           H  
ATOM   1699  HA  VAL A 110     -30.003  -5.611   2.762  1.00  0.00           H  
ATOM   1700  HB  VAL A 110     -28.858  -6.034   0.891  1.00  0.00           H  
ATOM   1701 HG11 VAL A 110     -27.458  -7.890   1.640  1.00  0.00           H  
ATOM   1702 HG12 VAL A 110     -28.434  -7.571   3.086  1.00  0.00           H  
ATOM   1703 HG13 VAL A 110     -28.857  -8.836   2.071  1.00  0.00           H  
ATOM   1704 HG21 VAL A 110     -30.459  -6.832  -0.726  1.00  0.00           H  
ATOM   1705 HG22 VAL A 110     -29.082  -7.942  -0.496  1.00  0.00           H  
ATOM   1706 HG23 VAL A 110     -30.750  -8.193   0.300  1.00  0.00           H  
ATOM   1707  N   VAL A 111     -30.962  -4.046   1.063  1.00 18.34           N  
ATOM   1708  CA  VAL A 111     -31.594  -2.831   0.531  1.00 16.68           C  
ATOM   1709  C   VAL A 111     -30.645  -2.212  -0.563  1.00 16.76           C  
ATOM   1710  O   VAL A 111     -29.575  -2.790  -0.843  1.00 14.03           O  
ATOM   1711  CB  VAL A 111     -31.850  -1.850   1.721  1.00 16.19           C  
ATOM   1712  CG1 VAL A 111     -33.086  -2.216   2.614  1.00 15.49           C  
ATOM   1713  CG2 VAL A 111     -30.568  -1.528   2.570  1.00 17.27           C  
ATOM   1714  H   VAL A 111     -29.980  -4.154   1.274  1.00  0.00           H  
ATOM   1715  HA  VAL A 111     -32.523  -3.198   0.095  1.00  0.00           H  
ATOM   1716  HB  VAL A 111     -32.196  -0.956   1.203  1.00  0.00           H  
ATOM   1717 HG11 VAL A 111     -33.993  -2.162   2.013  1.00  0.00           H  
ATOM   1718 HG12 VAL A 111     -32.931  -3.195   3.068  1.00  0.00           H  
ATOM   1719 HG13 VAL A 111     -33.146  -1.503   3.436  1.00  0.00           H  
ATOM   1720 HG21 VAL A 111     -29.760  -1.015   2.048  1.00  0.00           H  
ATOM   1721 HG22 VAL A 111     -30.719  -1.032   3.529  1.00  0.00           H  
ATOM   1722 HG23 VAL A 111     -30.235  -2.493   2.952  1.00  0.00           H  
ATOM   1723  N   LEU A 112     -31.109  -1.112  -1.210  1.00 17.71           N  
ATOM   1724  CA  LEU A 112     -30.458  -0.502  -2.387  1.00 18.35           C  
ATOM   1725  C   LEU A 112     -30.355   1.034  -2.213  1.00 18.51           C  
ATOM   1726  O   LEU A 112     -30.026   1.820  -3.084  1.00 21.22           O  
ATOM   1727  CB  LEU A 112     -31.350  -0.706  -3.655  1.00 19.24           C  
ATOM   1728  CG  LEU A 112     -31.668  -2.192  -4.063  1.00 19.08           C  
ATOM   1729  CD1 LEU A 112     -32.422  -2.243  -5.496  1.00 19.25           C  
ATOM   1730  CD2 LEU A 112     -30.356  -3.046  -4.203  1.00 19.19           C  
ATOM   1731  H   LEU A 112     -32.029  -0.784  -0.953  1.00  0.00           H  
ATOM   1732  HA  LEU A 112     -29.421  -0.836  -2.429  1.00  0.00           H  
ATOM   1733  HB2 LEU A 112     -32.287  -0.223  -3.378  1.00  0.00           H  
ATOM   1734  HB3 LEU A 112     -31.092  -0.165  -4.566  1.00  0.00           H  
ATOM   1735  HG  LEU A 112     -32.298  -2.622  -3.285  1.00  0.00           H  
ATOM   1736 HD11 LEU A 112     -32.783  -3.250  -5.709  1.00  0.00           H  
ATOM   1737 HD12 LEU A 112     -33.334  -1.648  -5.543  1.00  0.00           H  
ATOM   1738 HD13 LEU A 112     -31.783  -1.916  -6.317  1.00  0.00           H  
ATOM   1739 HD21 LEU A 112     -29.731  -2.758  -5.048  1.00  0.00           H  
ATOM   1740 HD22 LEU A 112     -29.606  -2.969  -3.416  1.00  0.00           H  
ATOM   1741 HD23 LEU A 112     -30.604  -4.038  -4.580  1.00  0.00           H  
ATOM   1742  N   ALA A 113     -30.650   1.521  -0.981  1.00 17.36           N  
ATOM   1743  CA  ALA A 113     -30.249   2.778  -0.482  1.00 16.48           C  
ATOM   1744  C   ALA A 113     -29.326   2.610   0.772  1.00 16.75           C  
ATOM   1745  O   ALA A 113     -29.663   1.833   1.634  1.00 15.58           O  
ATOM   1746  CB  ALA A 113     -31.504   3.582  -0.021  1.00 16.12           C  
ATOM   1747  H   ALA A 113     -30.895   0.919  -0.208  1.00  0.00           H  
ATOM   1748  HA  ALA A 113     -29.724   3.375  -1.227  1.00  0.00           H  
ATOM   1749  HB1 ALA A 113     -32.268   2.866   0.283  1.00  0.00           H  
ATOM   1750  HB2 ALA A 113     -31.285   4.344   0.727  1.00  0.00           H  
ATOM   1751  HB3 ALA A 113     -31.941   4.052  -0.902  1.00  0.00           H  
ATOM   1752  N   PRO A 114     -28.184   3.345   0.916  1.00 16.27           N  
ATOM   1753  CA  PRO A 114     -27.170   3.145   1.898  1.00 16.55           C  
ATOM   1754  C   PRO A 114     -27.437   3.836   3.201  1.00 15.72           C  
ATOM   1755  O   PRO A 114     -26.675   3.498   4.162  1.00 15.85           O  
ATOM   1756  CB  PRO A 114     -25.897   3.708   1.246  1.00 16.34           C  
ATOM   1757  CG  PRO A 114     -26.481   4.862   0.441  1.00 16.38           C  
ATOM   1758  CD  PRO A 114     -27.765   4.312  -0.133  1.00 16.31           C  
ATOM   1759  HA  PRO A 114     -26.859   2.115   2.072  1.00  0.00           H  
ATOM   1760  HB2 PRO A 114     -25.089   3.925   1.944  1.00  0.00           H  
ATOM   1761  HB3 PRO A 114     -25.528   2.905   0.608  1.00  0.00           H  
ATOM   1762  HG2 PRO A 114     -26.605   5.645   1.188  1.00  0.00           H  
ATOM   1763  HG3 PRO A 114     -25.790   5.233  -0.317  1.00  0.00           H  
ATOM   1764  HD2 PRO A 114     -28.471   5.111  -0.358  1.00  0.00           H  
ATOM   1765  HD3 PRO A 114     -27.582   3.787  -1.071  1.00  0.00           H  
ATOM   1766  N   HIS A 115     -28.373   4.749   3.368  1.00 14.81           N  
ATOM   1767  CA  HIS A 115     -28.722   5.433   4.628  1.00 14.32           C  
ATOM   1768  C   HIS A 115     -29.952   4.774   5.242  1.00 14.74           C  
ATOM   1769  O   HIS A 115     -30.785   4.214   4.555  1.00 14.98           O  
ATOM   1770  CB  HIS A 115     -29.090   6.917   4.345  1.00 13.90           C  
ATOM   1771  CG  HIS A 115     -28.025   7.725   3.680  1.00 13.67           C  
ATOM   1772  CD2 HIS A 115     -26.851   8.066   4.276  1.00 12.80           C  
ATOM   1773  ND1 HIS A 115     -28.058   8.264   2.352  1.00 14.18           N  
ATOM   1774  CE1 HIS A 115     -26.912   8.917   2.287  1.00 14.43           C  
ATOM   1775  NE2 HIS A 115     -26.184   8.886   3.419  1.00 13.70           N  
ATOM   1776  H   HIS A 115     -28.982   4.988   2.598  1.00  0.00           H  
ATOM   1777  HA  HIS A 115     -27.917   5.400   5.363  1.00  0.00           H  
ATOM   1778  HB2 HIS A 115     -29.990   6.923   3.731  1.00  0.00           H  
ATOM   1779  HB3 HIS A 115     -29.465   7.567   5.136  1.00  0.00           H  
ATOM   1780  HD2 HIS A 115     -26.502   7.786   5.259  1.00  0.00           H  
ATOM   1781  HE1 HIS A 115     -26.506   9.362   1.391  1.00  0.00           H  
ATOM   1782  HE2 HIS A 115     -25.261   9.279   3.534  1.00  0.00           H  
ATOM   1783  N   TYR A 116     -30.014   4.853   6.577  1.00 17.47           N  
ATOM   1784  CA  TYR A 116     -31.212   4.381   7.287  1.00 20.22           C  
ATOM   1785  C   TYR A 116     -32.405   5.386   7.155  1.00 22.00           C  
ATOM   1786  O   TYR A 116     -32.222   6.599   7.416  1.00 20.65           O  
ATOM   1787  CB  TYR A 116     -30.940   4.082   8.729  1.00 21.68           C  
ATOM   1788  CG  TYR A 116     -32.160   3.604   9.484  1.00 22.34           C  
ATOM   1789  CD1 TYR A 116     -33.165   4.524   9.922  1.00 23.25           C  
ATOM   1790  CD2 TYR A 116     -32.302   2.219   9.606  1.00 25.14           C  
ATOM   1791  CE1 TYR A 116     -34.316   3.933  10.508  1.00 24.93           C  
ATOM   1792  CE2 TYR A 116     -33.472   1.678  10.085  1.00 27.09           C  
ATOM   1793  CZ  TYR A 116     -34.475   2.515  10.573  1.00 26.19           C  
ATOM   1794  OH  TYR A 116     -35.747   1.919  10.770  1.00 26.41           O  
ATOM   1795  H   TYR A 116     -29.528   5.626   7.010  1.00  0.00           H  
ATOM   1796  HA  TYR A 116     -31.633   3.468   6.868  1.00  0.00           H  
ATOM   1797  HB2 TYR A 116     -30.102   3.395   8.846  1.00  0.00           H  
ATOM   1798  HB3 TYR A 116     -30.605   5.001   9.209  1.00  0.00           H  
ATOM   1799  HD1 TYR A 116     -32.960   5.569   9.742  1.00  0.00           H  
ATOM   1800  HD2 TYR A 116     -31.506   1.526   9.380  1.00  0.00           H  
ATOM   1801  HE1 TYR A 116     -35.146   4.523  10.871  1.00  0.00           H  
ATOM   1802  HE2 TYR A 116     -33.521   0.603  10.185  1.00  0.00           H  
ATOM   1803  HH  TYR A 116     -36.229   2.399  11.426  1.00  0.00           H  
ATOM   1804  N   SER A 117     -33.559   4.939   6.736  1.00 24.90           N  
ATOM   1805  CA  SER A 117     -34.822   5.584   7.136  1.00 28.71           C  
ATOM   1806  C   SER A 117     -35.904   4.544   7.424  1.00 29.44           C  
ATOM   1807  O   SER A 117     -36.019   3.533   6.799  1.00 27.52           O  
ATOM   1808  CB  SER A 117     -35.335   6.686   6.158  1.00 31.01           C  
ATOM   1809  OG  SER A 117     -36.364   7.616   6.511  1.00 34.62           O  
ATOM   1810  H   SER A 117     -33.597   3.976   6.433  1.00  0.00           H  
ATOM   1811  HA  SER A 117     -34.641   6.044   8.107  1.00  0.00           H  
ATOM   1812  HB2 SER A 117     -34.450   7.322   6.121  1.00  0.00           H  
ATOM   1813  HB3 SER A 117     -35.404   6.325   5.132  1.00  0.00           H  
ATOM   1814  HG  SER A 117     -36.082   8.060   7.296  1.00  0.00           H  
ATOM   1815  N   SER A 118     -36.746   4.826   8.432  1.00 30.97           N  
ATOM   1816  CA  SER A 118     -38.123   4.200   8.559  1.00 34.67           C  
ATOM   1817  C   SER A 118     -39.053   4.524   7.357  1.00 37.28           C  
ATOM   1818  O   SER A 118     -39.789   3.644   6.967  1.00 40.40           O  
ATOM   1819  CB  SER A 118     -38.764   4.489   9.995  1.00 38.79           C  
ATOM   1820  OG  SER A 118     -39.024   5.857  10.157  1.00 40.16           O  
ATOM   1821  H   SER A 118     -36.586   5.654   8.988  1.00  0.00           H  
ATOM   1822  HA  SER A 118     -38.026   3.114   8.579  1.00  0.00           H  
ATOM   1823  HB2 SER A 118     -39.678   3.912  10.135  1.00  0.00           H  
ATOM   1824  HB3 SER A 118     -38.050   4.165  10.752  1.00  0.00           H  
ATOM   1825  HG  SER A 118     -38.181   6.275  10.065  1.00  0.00           H  
ATOM   1826  N   PHE A 119     -38.898   5.674   6.681  1.00 40.01           N  
ATOM   1827  CA  PHE A 119     -39.583   6.090   5.422  1.00 39.86           C  
ATOM   1828  C   PHE A 119     -39.398   5.201   4.191  1.00 37.30           C  
ATOM   1829  O   PHE A 119     -40.263   5.197   3.339  1.00 38.44           O  
ATOM   1830  CB  PHE A 119     -39.232   7.523   5.019  1.00 44.93           C  
ATOM   1831  CG  PHE A 119     -40.108   8.389   4.097  1.00 53.46           C  
ATOM   1832  CD1 PHE A 119     -41.486   8.529   4.424  1.00 54.32           C  
ATOM   1833  CD2 PHE A 119     -39.636   8.922   2.844  1.00 58.06           C  
ATOM   1834  CE1 PHE A 119     -42.431   8.914   3.458  1.00 55.37           C  
ATOM   1835  CE2 PHE A 119     -40.640   9.484   1.941  1.00 58.20           C  
ATOM   1836  CZ  PHE A 119     -42.008   9.494   2.252  1.00 56.71           C  
ATOM   1837  H   PHE A 119     -38.407   6.432   7.134  1.00  0.00           H  
ATOM   1838  HA  PHE A 119     -40.643   6.118   5.673  1.00  0.00           H  
ATOM   1839  HB2 PHE A 119     -38.888   8.091   5.883  1.00  0.00           H  
ATOM   1840  HB3 PHE A 119     -38.332   7.429   4.411  1.00  0.00           H  
ATOM   1841  HD1 PHE A 119     -41.719   8.198   5.425  1.00  0.00           H  
ATOM   1842  HD2 PHE A 119     -38.582   8.784   2.652  1.00  0.00           H  
ATOM   1843  HE1 PHE A 119     -43.501   8.848   3.594  1.00  0.00           H  
ATOM   1844  HE2 PHE A 119     -40.297  10.005   1.059  1.00  0.00           H  
ATOM   1845  HZ  PHE A 119     -42.806   9.950   1.685  1.00  0.00           H  
ATOM   1846  N   SER A 120     -38.387   4.373   4.351  1.00 34.96           N  
ATOM   1847  CA  SER A 120     -38.176   3.217   3.514  1.00 31.10           C  
ATOM   1848  C   SER A 120     -37.709   1.932   4.249  1.00 28.82           C  
ATOM   1849  O   SER A 120     -38.544   1.292   4.882  1.00 29.20           O  
ATOM   1850  CB  SER A 120     -37.334   3.617   2.250  1.00 30.38           C  
ATOM   1851  OG  SER A 120     -36.145   4.212   2.721  1.00 28.94           O  
ATOM   1852  H   SER A 120     -37.826   4.472   5.185  1.00  0.00           H  
ATOM   1853  HA  SER A 120     -39.096   2.790   3.114  1.00  0.00           H  
ATOM   1854  HB2 SER A 120     -37.078   2.784   1.595  1.00  0.00           H  
ATOM   1855  HB3 SER A 120     -37.981   4.323   1.730  1.00  0.00           H  
ATOM   1856  HG  SER A 120     -36.313   5.130   2.577  1.00  0.00           H  
ATOM   1857  N   VAL A 121     -36.405   1.740   4.132  1.00 26.60           N  
ATOM   1858  CA  VAL A 121     -35.614   0.539   4.485  1.00 24.73           C  
ATOM   1859  C   VAL A 121     -36.179  -0.129   5.717  1.00 22.81           C  
ATOM   1860  O   VAL A 121     -36.510  -1.353   5.749  1.00 19.52           O  
ATOM   1861  CB  VAL A 121     -34.107   0.794   4.375  1.00 23.86           C  
ATOM   1862  CG1 VAL A 121     -33.660   1.122   2.954  1.00 22.06           C  
ATOM   1863  CG2 VAL A 121     -33.497   1.923   5.176  1.00 23.34           C  
ATOM   1864  H   VAL A 121     -35.955   2.507   3.653  1.00  0.00           H  
ATOM   1865  HA  VAL A 121     -35.893  -0.187   3.721  1.00  0.00           H  
ATOM   1866  HB  VAL A 121     -33.727  -0.173   4.707  1.00  0.00           H  
ATOM   1867 HG11 VAL A 121     -34.122   2.028   2.561  1.00  0.00           H  
ATOM   1868 HG12 VAL A 121     -32.573   1.137   2.863  1.00  0.00           H  
ATOM   1869 HG13 VAL A 121     -33.892   0.269   2.316  1.00  0.00           H  
ATOM   1870 HG21 VAL A 121     -32.411   1.848   5.232  1.00  0.00           H  
ATOM   1871 HG22 VAL A 121     -33.761   2.890   4.748  1.00  0.00           H  
ATOM   1872 HG23 VAL A 121     -33.778   1.894   6.229  1.00  0.00           H  
ATOM   1873  N   GLY A 122     -36.331   0.633   6.792  1.00 25.62           N  
ATOM   1874  CA  GLY A 122     -36.655   0.225   8.149  1.00 25.56           C  
ATOM   1875  C   GLY A 122     -38.120  -0.345   8.215  1.00 27.50           C  
ATOM   1876  O   GLY A 122     -38.355  -1.149   9.092  1.00 27.90           O  
ATOM   1877  H   GLY A 122     -36.021   1.594   6.760  1.00  0.00           H  
ATOM   1878  HA2 GLY A 122     -35.880  -0.421   8.562  1.00  0.00           H  
ATOM   1879  HA3 GLY A 122     -36.592   1.111   8.781  1.00  0.00           H  
ATOM   1880  N   SER A 123     -39.069   0.101   7.369  1.00 27.80           N  
ATOM   1881  CA  SER A 123     -40.441  -0.419   7.230  1.00 29.40           C  
ATOM   1882  C   SER A 123     -40.451  -1.840   6.629  1.00 31.17           C  
ATOM   1883  O   SER A 123     -41.226  -2.716   7.032  1.00 29.67           O  
ATOM   1884  CB  SER A 123     -41.377   0.637   6.492  1.00 29.99           C  
ATOM   1885  OG  SER A 123     -41.416   0.695   5.122  1.00 36.68           O  
ATOM   1886  H   SER A 123     -38.826   0.679   6.577  1.00  0.00           H  
ATOM   1887  HA  SER A 123     -40.844  -0.576   8.230  1.00  0.00           H  
ATOM   1888  HB2 SER A 123     -42.398   0.540   6.863  1.00  0.00           H  
ATOM   1889  HB3 SER A 123     -41.181   1.635   6.882  1.00  0.00           H  
ATOM   1890  HG  SER A 123     -40.514   0.873   4.902  1.00  0.00           H  
ATOM   1891  N   TYR A 124     -39.630  -1.942   5.598  1.00 29.74           N  
ATOM   1892  CA  TYR A 124     -39.503  -3.202   4.865  1.00 31.34           C  
ATOM   1893  C   TYR A 124     -38.884  -4.289   5.696  1.00 30.72           C  
ATOM   1894  O   TYR A 124     -39.253  -5.446   5.692  1.00 29.16           O  
ATOM   1895  CB  TYR A 124     -38.471  -3.052   3.710  1.00 33.78           C  
ATOM   1896  CG  TYR A 124     -38.492  -1.890   2.690  1.00 35.50           C  
ATOM   1897  CD1 TYR A 124     -39.594  -1.110   2.395  1.00 39.19           C  
ATOM   1898  CD2 TYR A 124     -37.290  -1.584   1.922  1.00 39.79           C  
ATOM   1899  CE1 TYR A 124     -39.569  -0.087   1.442  1.00 40.33           C  
ATOM   1900  CE2 TYR A 124     -37.293  -0.593   0.925  1.00 39.26           C  
ATOM   1901  CZ  TYR A 124     -38.424   0.199   0.744  1.00 42.81           C  
ATOM   1902  OH  TYR A 124     -38.365   1.190  -0.238  1.00 41.89           O  
ATOM   1903  H   TYR A 124     -38.976  -1.223   5.326  1.00  0.00           H  
ATOM   1904  HA  TYR A 124     -40.516  -3.426   4.531  1.00  0.00           H  
ATOM   1905  HB2 TYR A 124     -37.427  -2.995   4.017  1.00  0.00           H  
ATOM   1906  HB3 TYR A 124     -38.480  -4.021   3.211  1.00  0.00           H  
ATOM   1907  HD1 TYR A 124     -40.535  -1.227   2.913  1.00  0.00           H  
ATOM   1908  HD2 TYR A 124     -36.418  -2.221   1.901  1.00  0.00           H  
ATOM   1909  HE1 TYR A 124     -40.498   0.412   1.209  1.00  0.00           H  
ATOM   1910  HE2 TYR A 124     -36.426  -0.640   0.282  1.00  0.00           H  
ATOM   1911  HH  TYR A 124     -37.494   1.411  -0.532  1.00  0.00           H  
ATOM   1912  N   ASP A 125     -37.880  -3.858   6.516  1.00 31.22           N  
ATOM   1913  CA  ASP A 125     -37.227  -4.638   7.578  1.00 30.92           C  
ATOM   1914  C   ASP A 125     -38.278  -5.083   8.556  1.00 31.43           C  
ATOM   1915  O   ASP A 125     -38.379  -6.315   8.837  1.00 30.08           O  
ATOM   1916  CB  ASP A 125     -36.152  -3.746   8.107  1.00 30.47           C  
ATOM   1917  CG  ASP A 125     -35.231  -4.513   8.999  1.00 30.68           C  
ATOM   1918  OD1 ASP A 125     -34.187  -4.900   8.474  1.00 30.74           O  
ATOM   1919  OD2 ASP A 125     -35.471  -4.607  10.187  1.00 28.84           O1-
ATOM   1920  H   ASP A 125     -37.560  -2.900   6.527  1.00  0.00           H  
ATOM   1921  HA  ASP A 125     -36.750  -5.422   6.990  1.00  0.00           H  
ATOM   1922  HB2 ASP A 125     -35.544  -3.228   7.365  1.00  0.00           H  
ATOM   1923  HB3 ASP A 125     -36.586  -2.944   8.705  1.00  0.00           H  
ATOM   1924  N   LYS A 126     -39.124  -4.197   9.153  1.00 36.06           N  
ATOM   1925  CA  LYS A 126     -40.162  -4.576  10.185  1.00 42.60           C  
ATOM   1926  C   LYS A 126     -41.246  -5.511   9.600  1.00 40.22           C  
ATOM   1927  O   LYS A 126     -41.654  -6.561  10.141  1.00 37.48           O  
ATOM   1928  CB  LYS A 126     -40.945  -3.285  10.641  1.00 46.97           C  
ATOM   1929  CG  LYS A 126     -41.781  -3.483  11.921  1.00 53.98           C  
ATOM   1930  CD  LYS A 126     -40.930  -3.908  13.195  1.00 62.56           C  
ATOM   1931  CE  LYS A 126     -41.739  -3.991  14.487  1.00 67.73           C  
ATOM   1932  NZ  LYS A 126     -42.832  -4.898  14.232  1.00 67.53           N1+
ATOM   1933  H   LYS A 126     -38.812  -3.237   9.184  1.00  0.00           H  
ATOM   1934  HA  LYS A 126     -39.734  -5.072  11.055  1.00  0.00           H  
ATOM   1935  HB2 LYS A 126     -40.189  -2.549  10.914  1.00  0.00           H  
ATOM   1936  HB3 LYS A 126     -41.685  -2.850   9.970  1.00  0.00           H  
ATOM   1937  HG2 LYS A 126     -42.490  -2.656  11.974  1.00  0.00           H  
ATOM   1938  HG3 LYS A 126     -42.512  -4.254  11.678  1.00  0.00           H  
ATOM   1939  HD2 LYS A 126     -40.375  -4.836  13.065  1.00  0.00           H  
ATOM   1940  HD3 LYS A 126     -40.072  -3.251  13.339  1.00  0.00           H  
ATOM   1941  HE2 LYS A 126     -41.247  -4.403  15.369  1.00  0.00           H  
ATOM   1942  HE3 LYS A 126     -42.047  -2.990  14.791  1.00  0.00           H  
ATOM   1943  HZ1 LYS A 126     -43.295  -5.013  15.122  1.00  0.00           H  
ATOM   1944  HZ2 LYS A 126     -43.540  -4.551  13.602  1.00  0.00           H  
ATOM   1945  HZ3 LYS A 126     -42.444  -5.769  13.899  1.00  0.00           H  
ATOM   1946  N   ARG A 127     -41.679  -5.246   8.365  1.00 40.62           N  
ATOM   1947  CA  ARG A 127     -42.619  -5.993   7.512  1.00 40.03           C  
ATOM   1948  C   ARG A 127     -42.184  -7.400   7.019  1.00 39.90           C  
ATOM   1949  O   ARG A 127     -43.024  -8.276   6.777  1.00 45.25           O  
ATOM   1950  CB  ARG A 127     -42.993  -5.188   6.304  1.00 39.40           C  
ATOM   1951  CG  ARG A 127     -43.979  -4.089   6.598  1.00 42.45           C  
ATOM   1952  CD  ARG A 127     -44.358  -3.239   5.362  1.00 44.37           C  
ATOM   1953  NE  ARG A 127     -44.884  -3.976   4.254  1.00 43.27           N  
ATOM   1954  CZ  ARG A 127     -45.148  -3.480   3.060  1.00 44.39           C  
ATOM   1955  NH1 ARG A 127     -44.944  -2.149   2.751  1.00 45.61           N1+
ATOM   1956  NH2 ARG A 127     -45.605  -4.321   2.136  1.00 43.14           N1+
ATOM   1957  H   ARG A 127     -41.244  -4.429   7.962  1.00  0.00           H  
ATOM   1958  HA  ARG A 127     -43.488  -6.133   8.155  1.00  0.00           H  
ATOM   1959  HB2 ARG A 127     -42.040  -4.735   6.029  1.00  0.00           H  
ATOM   1960  HB3 ARG A 127     -43.302  -5.783   5.445  1.00  0.00           H  
ATOM   1961  HG2 ARG A 127     -44.912  -4.457   7.026  1.00  0.00           H  
ATOM   1962  HG3 ARG A 127     -43.536  -3.448   7.360  1.00  0.00           H  
ATOM   1963  HD2 ARG A 127     -44.931  -2.369   5.683  1.00  0.00           H  
ATOM   1964  HD3 ARG A 127     -43.423  -2.764   5.067  1.00  0.00           H  
ATOM   1965  HE  ARG A 127     -45.187  -4.907   4.503  1.00  0.00           H  
ATOM   1966 HH11 ARG A 127     -44.567  -1.458   3.385  1.00  0.00           H  
ATOM   1967 HH12 ARG A 127     -45.428  -1.762   1.953  1.00  0.00           H  
ATOM   1968 HH21 ARG A 127     -45.650  -5.296   2.397  1.00  0.00           H  
ATOM   1969 HH22 ARG A 127     -45.572  -4.045   1.166  1.00  0.00           H  
ATOM   1970  N   ALA A 128     -40.886  -7.551   6.887  1.00 37.63           N  
ATOM   1971  CA  ALA A 128     -40.291  -8.882   6.656  1.00 36.09           C  
ATOM   1972  C   ALA A 128     -40.216  -9.531   8.061  1.00 34.71           C  
ATOM   1973  O   ALA A 128     -40.739 -10.593   8.283  1.00 36.75           O  
ATOM   1974  CB  ALA A 128     -38.873  -8.735   6.083  1.00 33.29           C  
ATOM   1975  H   ALA A 128     -40.353  -6.695   6.823  1.00  0.00           H  
ATOM   1976  HA  ALA A 128     -40.843  -9.519   5.966  1.00  0.00           H  
ATOM   1977  HB1 ALA A 128     -38.259  -8.145   6.763  1.00  0.00           H  
ATOM   1978  HB2 ALA A 128     -38.286  -9.629   5.873  1.00  0.00           H  
ATOM   1979  HB3 ALA A 128     -38.751  -8.148   5.173  1.00  0.00           H  
ATOM   1980  N   ASP A 129     -39.671  -8.830   9.055  1.00 33.54           N  
ATOM   1981  CA  ASP A 129     -39.452  -9.224  10.480  1.00 36.17           C  
ATOM   1982  C   ASP A 129     -40.671 -10.051  11.047  1.00 35.31           C  
ATOM   1983  O   ASP A 129     -40.446 -11.187  11.413  1.00 29.25           O  
ATOM   1984  CB  ASP A 129     -38.912  -8.106  11.424  1.00 36.61           C  
ATOM   1985  CG  ASP A 129     -38.805  -8.504  12.909  1.00 40.33           C  
ATOM   1986  OD1 ASP A 129     -38.254  -9.579  13.212  1.00 46.35           O  
ATOM   1987  OD2 ASP A 129     -39.324  -7.800  13.771  1.00 38.96           O1-
ATOM   1988  H   ASP A 129     -39.262  -7.957   8.756  1.00  0.00           H  
ATOM   1989  HA  ASP A 129     -38.703  -9.997  10.308  1.00  0.00           H  
ATOM   1990  HB2 ASP A 129     -37.946  -7.735  11.081  1.00  0.00           H  
ATOM   1991  HB3 ASP A 129     -39.588  -7.251  11.400  1.00  0.00           H  
ATOM   1992  N   GLU A 130     -41.883  -9.382  11.105  1.00 36.33           N  
ATOM   1993  CA  GLU A 130     -43.212  -9.990  11.458  1.00 39.88           C  
ATOM   1994  C   GLU A 130     -43.441 -11.348  10.826  1.00 41.88           C  
ATOM   1995  O   GLU A 130     -43.447 -12.377  11.534  1.00 45.96           O  
ATOM   1996  CB  GLU A 130     -44.248  -8.883  10.935  1.00 42.20           C  
ATOM   1997  CG  GLU A 130     -45.738  -9.215  10.887  1.00 44.80           C  
ATOM   1998  CD  GLU A 130     -46.274  -9.689  12.250  1.00 48.33           C  
ATOM   1999  OE1 GLU A 130     -45.970  -9.016  13.265  1.00 51.25           O  
ATOM   2000  OE2 GLU A 130     -47.049 -10.645  12.376  1.00 49.79           O1-
ATOM   2001  H   GLU A 130     -41.829  -8.377  11.017  1.00  0.00           H  
ATOM   2002  HA  GLU A 130     -43.329 -10.042  12.540  1.00  0.00           H  
ATOM   2003  HB2 GLU A 130     -44.051  -8.063  11.626  1.00  0.00           H  
ATOM   2004  HB3 GLU A 130     -43.949  -8.631   9.917  1.00  0.00           H  
ATOM   2005  HG2 GLU A 130     -46.290  -8.327  10.578  1.00  0.00           H  
ATOM   2006  HG3 GLU A 130     -46.060  -9.921  10.121  1.00  0.00           H  
ATOM   2007  N   GLU A 131     -43.456 -11.426   9.497  1.00 40.37           N  
ATOM   2008  CA  GLU A 131     -43.578 -12.702   8.752  1.00 41.04           C  
ATOM   2009  C   GLU A 131     -42.513 -13.729   9.020  1.00 36.22           C  
ATOM   2010  O   GLU A 131     -42.823 -14.939   9.213  1.00 36.04           O  
ATOM   2011  CB  GLU A 131     -43.793 -12.319   7.276  1.00 41.62           C  
ATOM   2012  CG  GLU A 131     -45.076 -11.452   7.050  1.00 45.24           C  
ATOM   2013  CD  GLU A 131     -46.307 -12.094   7.603  1.00 46.53           C  
ATOM   2014  OE1 GLU A 131     -46.461 -13.365   7.543  1.00 44.43           O  
ATOM   2015  OE2 GLU A 131     -47.130 -11.327   8.129  1.00 49.75           O1-
ATOM   2016  H   GLU A 131     -43.238 -10.629   8.917  1.00  0.00           H  
ATOM   2017  HA  GLU A 131     -44.417 -13.291   9.122  1.00  0.00           H  
ATOM   2018  HB2 GLU A 131     -42.961 -11.725   6.899  1.00  0.00           H  
ATOM   2019  HB3 GLU A 131     -43.845 -13.147   6.569  1.00  0.00           H  
ATOM   2020  HG2 GLU A 131     -44.954 -10.434   7.421  1.00  0.00           H  
ATOM   2021  HG3 GLU A 131     -45.265 -11.388   5.978  1.00  0.00           H  
ATOM   2022  N   ALA A 132     -41.290 -13.241   9.131  1.00 33.39           N  
ATOM   2023  CA  ALA A 132     -40.098 -14.140   9.203  1.00 33.08           C  
ATOM   2024  C   ALA A 132     -40.068 -14.901  10.533  1.00 34.79           C  
ATOM   2025  O   ALA A 132     -39.440 -15.939  10.482  1.00 36.99           O  
ATOM   2026  CB  ALA A 132     -38.839 -13.274   9.060  1.00 30.81           C  
ATOM   2027  H   ALA A 132     -41.249 -12.232   9.148  1.00  0.00           H  
ATOM   2028  HA  ALA A 132     -40.021 -14.793   8.334  1.00  0.00           H  
ATOM   2029  HB1 ALA A 132     -39.066 -12.479   8.351  1.00  0.00           H  
ATOM   2030  HB2 ALA A 132     -38.655 -12.653   9.937  1.00  0.00           H  
ATOM   2031  HB3 ALA A 132     -37.950 -13.773   8.675  1.00  0.00           H  
ATOM   2032  N   ALA A 133     -40.782 -14.477  11.607  1.00 38.15           N  
ATOM   2033  CA  ALA A 133     -40.845 -15.194  12.849  1.00 38.95           C  
ATOM   2034  C   ALA A 133     -41.912 -16.314  12.805  1.00 45.10           C  
ATOM   2035  O   ALA A 133     -41.678 -17.465  13.160  1.00 47.62           O  
ATOM   2036  CB  ALA A 133     -41.118 -14.251  13.991  1.00 40.19           C  
ATOM   2037  H   ALA A 133     -41.500 -13.821  11.337  1.00  0.00           H  
ATOM   2038  HA  ALA A 133     -39.813 -15.516  12.985  1.00  0.00           H  
ATOM   2039  HB1 ALA A 133     -40.334 -13.495  13.951  1.00  0.00           H  
ATOM   2040  HB2 ALA A 133     -41.994 -13.637  13.779  1.00  0.00           H  
ATOM   2041  HB3 ALA A 133     -41.304 -14.768  14.932  1.00  0.00           H  
ATOM   2042  N   LYS A 134     -43.047 -16.026  12.208  1.00 48.20           N  
ATOM   2043  CA  LYS A 134     -44.193 -16.939  12.039  1.00 44.84           C  
ATOM   2044  C   LYS A 134     -43.967 -18.056  10.925  1.00 44.40           C  
ATOM   2045  O   LYS A 134     -44.668 -19.049  10.990  1.00 51.82           O  
ATOM   2046  CB  LYS A 134     -45.495 -16.140  11.681  1.00 43.59           C  
ATOM   2047  CG  LYS A 134     -45.842 -14.924  12.517  1.00 44.11           C  
ATOM   2048  CD  LYS A 134     -47.014 -14.022  12.019  1.00 42.17           C  
ATOM   2049  CE  LYS A 134     -46.693 -13.244  10.777  1.00 41.91           C  
ATOM   2050  NZ  LYS A 134     -47.773 -12.304  10.416  1.00 44.74           N1+
ATOM   2051  H   LYS A 134     -43.022 -15.087  11.837  1.00  0.00           H  
ATOM   2052  HA  LYS A 134     -44.446 -17.408  12.990  1.00  0.00           H  
ATOM   2053  HB2 LYS A 134     -45.346 -15.712  10.690  1.00  0.00           H  
ATOM   2054  HB3 LYS A 134     -46.388 -16.755  11.568  1.00  0.00           H  
ATOM   2055  HG2 LYS A 134     -46.210 -15.198  13.506  1.00  0.00           H  
ATOM   2056  HG3 LYS A 134     -45.136 -14.108  12.674  1.00  0.00           H  
ATOM   2057  HD2 LYS A 134     -47.864 -14.660  11.775  1.00  0.00           H  
ATOM   2058  HD3 LYS A 134     -47.396 -13.495  12.893  1.00  0.00           H  
ATOM   2059  HE2 LYS A 134     -45.827 -12.613  10.976  1.00  0.00           H  
ATOM   2060  HE3 LYS A 134     -46.610 -13.835   9.865  1.00  0.00           H  
ATOM   2061  HZ1 LYS A 134     -47.495 -11.877   9.544  1.00  0.00           H  
ATOM   2062  HZ2 LYS A 134     -48.711 -12.679  10.415  1.00  0.00           H  
ATOM   2063  HZ3 LYS A 134     -47.768 -11.620  11.159  1.00  0.00           H  
ATOM   2064  N   TYR A 135     -42.949 -17.856  10.029  1.00 43.21           N  
ATOM   2065  CA  TYR A 135     -42.356 -18.773   9.036  1.00 44.99           C  
ATOM   2066  C   TYR A 135     -40.968 -19.257   9.588  1.00 42.11           C  
ATOM   2067  O   TYR A 135     -40.338 -20.093   8.935  1.00 38.57           O  
ATOM   2068  CB  TYR A 135     -42.132 -18.031   7.759  1.00 46.51           C  
ATOM   2069  CG  TYR A 135     -43.351 -17.678   6.993  1.00 47.03           C  
ATOM   2070  CD1 TYR A 135     -44.304 -18.673   6.657  1.00 45.30           C  
ATOM   2071  CD2 TYR A 135     -43.462 -16.358   6.463  1.00 49.38           C  
ATOM   2072  CE1 TYR A 135     -45.511 -18.317   6.061  1.00 46.58           C  
ATOM   2073  CE2 TYR A 135     -44.650 -16.079   5.748  1.00 51.13           C  
ATOM   2074  CZ  TYR A 135     -45.682 -17.017   5.567  1.00 49.28           C  
ATOM   2075  OH  TYR A 135     -46.855 -16.713   4.903  1.00 48.97           O  
ATOM   2076  H   TYR A 135     -42.341 -17.071  10.214  1.00  0.00           H  
ATOM   2077  HA  TYR A 135     -42.959 -19.657   8.828  1.00  0.00           H  
ATOM   2078  HB2 TYR A 135     -41.575 -17.105   7.901  1.00  0.00           H  
ATOM   2079  HB3 TYR A 135     -41.402 -18.515   7.110  1.00  0.00           H  
ATOM   2080  HD1 TYR A 135     -44.162 -19.698   6.966  1.00  0.00           H  
ATOM   2081  HD2 TYR A 135     -42.609 -15.700   6.539  1.00  0.00           H  
ATOM   2082  HE1 TYR A 135     -46.154 -19.143   5.795  1.00  0.00           H  
ATOM   2083  HE2 TYR A 135     -44.836 -15.085   5.370  1.00  0.00           H  
ATOM   2084  HH  TYR A 135     -46.984 -17.305   4.178  1.00  0.00           H  
ATOM   2085  N   GLY A 136     -40.493 -18.835  10.774  1.00 43.59           N  
ATOM   2086  CA  GLY A 136     -39.321 -19.383  11.433  1.00 44.60           C  
ATOM   2087  C   GLY A 136     -38.009 -19.021  10.875  1.00 45.52           C  
ATOM   2088  O   GLY A 136     -37.110 -19.794  10.969  1.00 44.04           O  
ATOM   2089  H   GLY A 136     -41.084 -18.172  11.255  1.00  0.00           H  
ATOM   2090  HA2 GLY A 136     -39.210 -19.011  12.451  1.00  0.00           H  
ATOM   2091  HA3 GLY A 136     -39.399 -20.463  11.557  1.00  0.00           H  
ATOM   2092  N   ILE A 137     -37.880 -17.979  10.086  1.00 45.88           N  
ATOM   2093  CA  ILE A 137     -36.722 -17.621   9.327  1.00 47.09           C  
ATOM   2094  C   ILE A 137     -35.880 -16.549  10.194  1.00 42.54           C  
ATOM   2095  O   ILE A 137     -36.466 -15.482  10.483  1.00 39.56           O  
ATOM   2096  CB  ILE A 137     -37.063 -16.961   7.983  1.00 45.43           C  
ATOM   2097  CG1 ILE A 137     -38.124 -17.829   7.230  1.00 46.01           C  
ATOM   2098  CG2 ILE A 137     -35.850 -16.826   7.067  1.00 44.15           C  
ATOM   2099  CD1 ILE A 137     -38.346 -17.718   5.623  1.00 47.05           C  
ATOM   2100  H   ILE A 137     -38.653 -17.342  10.210  1.00  0.00           H  
ATOM   2101  HA  ILE A 137     -36.242 -18.575   9.110  1.00  0.00           H  
ATOM   2102  HB  ILE A 137     -37.536 -15.988   8.114  1.00  0.00           H  
ATOM   2103 HG12 ILE A 137     -37.947 -18.902   7.306  1.00  0.00           H  
ATOM   2104 HG13 ILE A 137     -39.051 -17.737   7.797  1.00  0.00           H  
ATOM   2105 HG21 ILE A 137     -35.056 -16.356   7.649  1.00  0.00           H  
ATOM   2106 HG22 ILE A 137     -35.495 -17.799   6.726  1.00  0.00           H  
ATOM   2107 HG23 ILE A 137     -36.051 -16.341   6.112  1.00  0.00           H  
ATOM   2108 HD11 ILE A 137     -38.341 -16.682   5.286  1.00  0.00           H  
ATOM   2109 HD12 ILE A 137     -37.420 -18.067   5.166  1.00  0.00           H  
ATOM   2110 HD13 ILE A 137     -39.331 -18.099   5.354  1.00  0.00           H  
ATOM   2111  N   GLN A 138     -34.687 -16.898  10.550  1.00 38.48           N  
ATOM   2112  CA  GLN A 138     -33.599 -16.050  11.021  1.00 40.59           C  
ATOM   2113  C   GLN A 138     -33.178 -15.079   9.908  1.00 38.23           C  
ATOM   2114  O   GLN A 138     -32.755 -15.575   8.802  1.00 35.98           O  
ATOM   2115  CB  GLN A 138     -32.280 -16.839  11.527  1.00 44.36           C  
ATOM   2116  CG  GLN A 138     -31.731 -16.368  12.943  1.00 51.70           C  
ATOM   2117  CD  GLN A 138     -31.466 -14.885  12.972  1.00 60.19           C  
ATOM   2118  NE2 GLN A 138     -30.544 -14.356  12.196  1.00 59.91           N  
ATOM   2119  OE1 GLN A 138     -32.188 -14.138  13.591  1.00 69.71           O  
ATOM   2120  H   GLN A 138     -34.433 -17.811  10.201  1.00  0.00           H  
ATOM   2121  HA  GLN A 138     -33.890 -15.462  11.891  1.00  0.00           H  
ATOM   2122  HB2 GLN A 138     -32.481 -17.910  11.543  1.00  0.00           H  
ATOM   2123  HB3 GLN A 138     -31.392 -16.755  10.901  1.00  0.00           H  
ATOM   2124  HG2 GLN A 138     -32.467 -16.588  13.716  1.00  0.00           H  
ATOM   2125  HG3 GLN A 138     -30.845 -16.953  13.186  1.00  0.00           H  
ATOM   2126 HE21 GLN A 138     -29.826 -14.885  11.721  1.00  0.00           H  
ATOM   2127 HE22 GLN A 138     -30.457 -13.352  12.138  1.00  0.00           H  
ATOM   2128  N   LEU A 139     -33.253 -13.769  10.150  1.00 38.00           N  
ATOM   2129  CA  LEU A 139     -32.727 -12.736   9.216  1.00 34.28           C  
ATOM   2130  C   LEU A 139     -31.460 -12.110   9.779  1.00 33.14           C  
ATOM   2131  O   LEU A 139     -31.423 -11.701  10.917  1.00 32.00           O  
ATOM   2132  CB  LEU A 139     -33.806 -11.611   9.210  1.00 33.09           C  
ATOM   2133  CG  LEU A 139     -35.139 -12.119   8.805  1.00 32.53           C  
ATOM   2134  CD1 LEU A 139     -36.138 -10.942   8.692  1.00 32.73           C  
ATOM   2135  CD2 LEU A 139     -35.124 -12.968   7.545  1.00 32.40           C  
ATOM   2136  H   LEU A 139     -33.562 -13.473  11.065  1.00  0.00           H  
ATOM   2137  HA  LEU A 139     -32.492 -13.182   8.250  1.00  0.00           H  
ATOM   2138  HB2 LEU A 139     -34.015 -11.217  10.205  1.00  0.00           H  
ATOM   2139  HB3 LEU A 139     -33.454 -10.786   8.592  1.00  0.00           H  
ATOM   2140  HG  LEU A 139     -35.541 -12.721   9.620  1.00  0.00           H  
ATOM   2141 HD11 LEU A 139     -37.154 -11.283   8.490  1.00  0.00           H  
ATOM   2142 HD12 LEU A 139     -36.261 -10.279   9.548  1.00  0.00           H  
ATOM   2143 HD13 LEU A 139     -35.815 -10.271   7.896  1.00  0.00           H  
ATOM   2144 HD21 LEU A 139     -34.810 -12.379   6.683  1.00  0.00           H  
ATOM   2145 HD22 LEU A 139     -34.323 -13.707   7.560  1.00  0.00           H  
ATOM   2146 HD23 LEU A 139     -36.097 -13.418   7.346  1.00  0.00           H  
ATOM   2147  N   THR A 140     -30.535 -11.888   8.840  1.00 31.65           N  
ATOM   2148  CA  THR A 140     -29.249 -11.151   9.034  1.00 29.81           C  
ATOM   2149  C   THR A 140     -29.447  -9.811   8.380  1.00 28.55           C  
ATOM   2150  O   THR A 140     -29.726  -9.680   7.204  1.00 27.80           O  
ATOM   2151  CB  THR A 140     -28.076 -11.957   8.446  1.00 33.36           C  
ATOM   2152  CG2 THR A 140     -26.667 -11.279   8.543  1.00 33.88           C  
ATOM   2153  OG1 THR A 140     -28.022 -13.208   9.076  1.00 37.01           O  
ATOM   2154  H   THR A 140     -30.756 -12.273   7.933  1.00  0.00           H  
ATOM   2155  HA  THR A 140     -29.037 -11.020  10.095  1.00  0.00           H  
ATOM   2156  HB  THR A 140     -28.243 -12.113   7.380  1.00  0.00           H  
ATOM   2157  HG1 THR A 140     -27.815 -13.037   9.982  1.00  0.00           H  
ATOM   2158 HG21 THR A 140     -26.256 -11.240   9.552  1.00  0.00           H  
ATOM   2159 HG22 THR A 140     -25.966 -11.906   7.992  1.00  0.00           H  
ATOM   2160 HG23 THR A 140     -26.548 -10.310   8.058  1.00  0.00           H  
ATOM   2161  N   HIS A 141     -29.555  -8.715   9.196  1.00 27.07           N  
ATOM   2162  CA  HIS A 141     -30.207  -7.425   8.770  1.00 25.38           C  
ATOM   2163  C   HIS A 141     -29.115  -6.491   8.289  1.00 24.43           C  
ATOM   2164  O   HIS A 141     -28.255  -6.112   9.056  1.00 25.14           O  
ATOM   2165  CB  HIS A 141     -31.079  -6.751   9.905  1.00 26.21           C  
ATOM   2166  CG  HIS A 141     -32.338  -7.440  10.209  1.00 26.97           C  
ATOM   2167  CD2 HIS A 141     -32.629  -8.455  11.108  1.00 25.50           C  
ATOM   2168  ND1 HIS A 141     -33.553  -7.047   9.626  1.00 25.57           N1+
ATOM   2169  CE1 HIS A 141     -34.466  -7.910  10.047  1.00 26.97           C  
ATOM   2170  NE2 HIS A 141     -33.972  -8.756  10.960  1.00 26.30           N  
ATOM   2171  H   HIS A 141     -29.410  -8.744  10.195  1.00  0.00           H  
ATOM   2172  HA  HIS A 141     -30.841  -7.596   7.900  1.00  0.00           H  
ATOM   2173  HB2 HIS A 141     -30.419  -6.530  10.744  1.00  0.00           H  
ATOM   2174  HB3 HIS A 141     -31.399  -5.744   9.635  1.00  0.00           H  
ATOM   2175  HD1 HIS A 141     -33.743  -6.209   9.094  1.00  0.00           H  
ATOM   2176  HD2 HIS A 141     -32.044  -8.989  11.842  1.00  0.00           H  
ATOM   2177  HE1 HIS A 141     -35.443  -7.829   9.593  1.00  0.00           H  
ATOM   2178  HE2 HIS A 141     -34.493  -9.304  11.629  1.00  0.00           H  
ATOM   2179  N   VAL A 142     -29.230  -6.013   7.010  1.00 22.95           N  
ATOM   2180  CA  VAL A 142     -28.490  -4.864   6.433  1.00 21.20           C  
ATOM   2181  C   VAL A 142     -29.420  -3.775   6.254  1.00 20.03           C  
ATOM   2182  O   VAL A 142     -30.356  -3.941   5.441  1.00 17.85           O  
ATOM   2183  CB  VAL A 142     -27.814  -5.315   5.077  1.00 20.80           C  
ATOM   2184  CG1 VAL A 142     -27.008  -4.194   4.433  1.00 21.14           C  
ATOM   2185  CG2 VAL A 142     -26.908  -6.531   5.314  1.00 20.22           C  
ATOM   2186  H   VAL A 142     -29.967  -6.416   6.449  1.00  0.00           H  
ATOM   2187  HA  VAL A 142     -27.685  -4.548   7.097  1.00  0.00           H  
ATOM   2188  HB  VAL A 142     -28.620  -5.598   4.400  1.00  0.00           H  
ATOM   2189 HG11 VAL A 142     -27.693  -3.629   3.801  1.00  0.00           H  
ATOM   2190 HG12 VAL A 142     -26.670  -3.392   5.090  1.00  0.00           H  
ATOM   2191 HG13 VAL A 142     -26.187  -4.534   3.800  1.00  0.00           H  
ATOM   2192 HG21 VAL A 142     -26.407  -6.794   4.382  1.00  0.00           H  
ATOM   2193 HG22 VAL A 142     -26.110  -6.236   5.995  1.00  0.00           H  
ATOM   2194 HG23 VAL A 142     -27.517  -7.364   5.665  1.00  0.00           H  
ATOM   2195  N   LYS A 143     -29.257  -2.605   6.969  1.00 19.74           N  
ATOM   2196  CA  LYS A 143     -30.125  -1.412   6.931  1.00 20.49           C  
ATOM   2197  C   LYS A 143     -29.444  -0.056   6.780  1.00 18.41           C  
ATOM   2198  O   LYS A 143     -30.067   1.024   6.686  1.00 19.20           O  
ATOM   2199  CB  LYS A 143     -31.288  -1.580   7.946  1.00 22.26           C  
ATOM   2200  CG  LYS A 143     -30.663  -1.533   9.388  1.00 22.97           C  
ATOM   2201  CD  LYS A 143     -31.650  -1.867  10.512  1.00 26.63           C  
ATOM   2202  CE  LYS A 143     -31.227  -1.415  11.939  1.00 26.28           C  
ATOM   2203  NZ  LYS A 143     -31.940  -2.150  12.985  1.00 27.11           N1+
ATOM   2204  H   LYS A 143     -28.519  -2.572   7.658  1.00  0.00           H  
ATOM   2205  HA  LYS A 143     -30.657  -1.560   5.991  1.00  0.00           H  
ATOM   2206  HB2 LYS A 143     -31.792  -0.620   7.834  1.00  0.00           H  
ATOM   2207  HB3 LYS A 143     -32.020  -2.345   7.686  1.00  0.00           H  
ATOM   2208  HG2 LYS A 143     -29.810  -2.207   9.456  1.00  0.00           H  
ATOM   2209  HG3 LYS A 143     -30.299  -0.506   9.431  1.00  0.00           H  
ATOM   2210  HD2 LYS A 143     -32.567  -1.278  10.483  1.00  0.00           H  
ATOM   2211  HD3 LYS A 143     -31.934  -2.919  10.491  1.00  0.00           H  
ATOM   2212  HE2 LYS A 143     -30.155  -1.598  12.000  1.00  0.00           H  
ATOM   2213  HE3 LYS A 143     -31.301  -0.341  12.111  1.00  0.00           H  
ATOM   2214  HZ1 LYS A 143     -31.465  -2.218  13.873  1.00  0.00           H  
ATOM   2215  HZ2 LYS A 143     -32.859  -1.775  13.172  1.00  0.00           H  
ATOM   2216  HZ3 LYS A 143     -32.091  -3.118  12.738  1.00  0.00           H  
ATOM   2217  N   HIS A 144     -28.104  -0.033   6.862  1.00 17.80           N  
ATOM   2218  CA  HIS A 144     -27.354   1.161   6.513  1.00 17.66           C  
ATOM   2219  C   HIS A 144     -25.900   0.657   6.109  1.00 17.07           C  
ATOM   2220  O   HIS A 144     -25.450  -0.334   6.724  1.00 18.33           O  
ATOM   2221  CB  HIS A 144     -27.397   2.451   7.430  1.00 17.25           C  
ATOM   2222  CG  HIS A 144     -27.248   2.241   8.939  1.00 17.16           C  
ATOM   2223  CD2 HIS A 144     -27.040   1.091   9.685  1.00 17.52           C  
ATOM   2224  ND1 HIS A 144     -27.512   3.295   9.801  1.00 17.61           N1+
ATOM   2225  CE1 HIS A 144     -27.469   2.725  11.061  1.00 17.63           C  
ATOM   2226  NE2 HIS A 144     -27.176   1.456  11.034  1.00 18.65           N  
ATOM   2227  H   HIS A 144     -27.584  -0.860   7.118  1.00  0.00           H  
ATOM   2228  HA  HIS A 144     -27.612   1.398   5.481  1.00  0.00           H  
ATOM   2229  HB2 HIS A 144     -26.660   3.208   7.162  1.00  0.00           H  
ATOM   2230  HB3 HIS A 144     -28.382   2.888   7.269  1.00  0.00           H  
ATOM   2231  HD1 HIS A 144     -27.780   4.235   9.549  1.00  0.00           H  
ATOM   2232  HD2 HIS A 144     -26.959   0.046   9.424  1.00  0.00           H  
ATOM   2233  HE1 HIS A 144     -27.560   3.284  11.981  1.00  0.00           H  
ATOM   2234  HE2 HIS A 144     -27.258   0.922  11.887  1.00  0.00           H  
ATOM   2235  N   TYR A 145     -25.291   1.198   5.046  1.00 15.95           N  
ATOM   2236  CA  TYR A 145     -23.957   0.810   4.611  1.00 15.80           C  
ATOM   2237  C   TYR A 145     -23.100   2.017   4.122  1.00 14.72           C  
ATOM   2238  O   TYR A 145     -22.049   1.836   3.520  1.00 14.78           O  
ATOM   2239  CB  TYR A 145     -24.008  -0.374   3.663  1.00 15.34           C  
ATOM   2240  CG  TYR A 145     -24.926  -0.319   2.523  1.00 16.26           C  
ATOM   2241  CD1 TYR A 145     -24.562   0.365   1.323  1.00 14.91           C  
ATOM   2242  CD2 TYR A 145     -26.131  -1.036   2.493  1.00 16.53           C  
ATOM   2243  CE1 TYR A 145     -25.334   0.197   0.174  1.00 15.51           C  
ATOM   2244  CE2 TYR A 145     -26.977  -1.045   1.406  1.00 16.56           C  
ATOM   2245  CZ  TYR A 145     -26.596  -0.356   0.245  1.00 15.97           C  
ATOM   2246  OH  TYR A 145     -27.456  -0.280  -0.806  1.00 14.87           O  
ATOM   2247  H   TYR A 145     -25.742   1.906   4.483  1.00  0.00           H  
ATOM   2248  HA  TYR A 145     -23.351   0.524   5.472  1.00  0.00           H  
ATOM   2249  HB2 TYR A 145     -23.020  -0.558   3.242  1.00  0.00           H  
ATOM   2250  HB3 TYR A 145     -24.241  -1.299   4.191  1.00  0.00           H  
ATOM   2251  HD1 TYR A 145     -23.652   0.944   1.262  1.00  0.00           H  
ATOM   2252  HD2 TYR A 145     -26.502  -1.533   3.377  1.00  0.00           H  
ATOM   2253  HE1 TYR A 145     -24.919   0.574  -0.749  1.00  0.00           H  
ATOM   2254  HE2 TYR A 145     -27.840  -1.693   1.435  1.00  0.00           H  
ATOM   2255  HH  TYR A 145     -27.983  -1.055  -0.923  1.00  0.00           H  
ATOM   2256  N   TYR A 146     -23.554   3.255   4.452  1.00 14.70           N  
ATOM   2257  CA  TYR A 146     -22.895   4.440   3.929  1.00 14.78           C  
ATOM   2258  C   TYR A 146     -21.580   4.737   4.646  1.00 15.33           C  
ATOM   2259  O   TYR A 146     -20.788   5.471   4.108  1.00 16.82           O  
ATOM   2260  CB  TYR A 146     -23.884   5.611   3.885  1.00 14.04           C  
ATOM   2261  CG  TYR A 146     -24.063   6.369   5.199  1.00 13.86           C  
ATOM   2262  CD1 TYR A 146     -23.224   7.460   5.703  1.00 13.27           C  
ATOM   2263  CD2 TYR A 146     -25.006   5.809   6.030  1.00 13.49           C  
ATOM   2264  CE1 TYR A 146     -23.341   7.873   7.034  1.00 13.29           C  
ATOM   2265  CE2 TYR A 146     -25.147   6.292   7.353  1.00 13.59           C  
ATOM   2266  CZ  TYR A 146     -24.349   7.344   7.842  1.00 13.61           C  
ATOM   2267  OH  TYR A 146     -24.535   7.658   9.160  1.00 14.11           O  
ATOM   2268  H   TYR A 146     -24.344   3.399   5.065  1.00  0.00           H  
ATOM   2269  HA  TYR A 146     -22.678   4.229   2.882  1.00  0.00           H  
ATOM   2270  HB2 TYR A 146     -23.698   6.354   3.110  1.00  0.00           H  
ATOM   2271  HB3 TYR A 146     -24.896   5.291   3.640  1.00  0.00           H  
ATOM   2272  HD1 TYR A 146     -22.602   8.015   5.016  1.00  0.00           H  
ATOM   2273  HD2 TYR A 146     -25.651   4.983   5.770  1.00  0.00           H  
ATOM   2274  HE1 TYR A 146     -22.720   8.712   7.309  1.00  0.00           H  
ATOM   2275  HE2 TYR A 146     -25.892   5.787   7.950  1.00  0.00           H  
ATOM   2276  HH  TYR A 146     -25.442   7.472   9.349  1.00  0.00           H  
ATOM   2277  N   GLU A 147     -21.390   4.197   5.883  1.00 16.54           N  
ATOM   2278  CA  GLU A 147     -20.309   4.611   6.758  1.00 15.76           C  
ATOM   2279  C   GLU A 147     -19.098   3.711   6.448  1.00 14.48           C  
ATOM   2280  O   GLU A 147     -18.036   3.854   7.103  1.00 13.48           O  
ATOM   2281  CB  GLU A 147     -20.597   4.318   8.290  1.00 15.74           C  
ATOM   2282  CG  GLU A 147     -21.784   5.138   8.820  1.00 16.18           C  
ATOM   2283  CD  GLU A 147     -22.185   4.586  10.184  1.00 17.02           C  
ATOM   2284  OE1 GLU A 147     -21.280   4.543  11.077  1.00 16.12           O  
ATOM   2285  OE2 GLU A 147     -23.400   4.278  10.326  1.00 16.61           O1-
ATOM   2286  H   GLU A 147     -22.158   3.696   6.306  1.00  0.00           H  
ATOM   2287  HA  GLU A 147     -20.047   5.655   6.591  1.00  0.00           H  
ATOM   2288  HB2 GLU A 147     -20.916   3.284   8.419  1.00  0.00           H  
ATOM   2289  HB3 GLU A 147     -19.709   4.614   8.848  1.00  0.00           H  
ATOM   2290  HG2 GLU A 147     -21.502   6.181   8.962  1.00  0.00           H  
ATOM   2291  HG3 GLU A 147     -22.586   5.076   8.085  1.00  0.00           H  
ATOM   2292  N   GLN A 148     -19.256   2.796   5.485  1.00 14.37           N  
ATOM   2293  CA  GLN A 148     -18.251   1.798   5.159  1.00 14.23           C  
ATOM   2294  C   GLN A 148     -17.174   2.436   4.271  1.00 14.69           C  
ATOM   2295  O   GLN A 148     -17.474   3.082   3.246  1.00 16.29           O  
ATOM   2296  CB  GLN A 148     -19.010   0.715   4.290  1.00 14.03           C  
ATOM   2297  CG  GLN A 148     -19.895  -0.232   5.213  1.00 14.82           C  
ATOM   2298  CD  GLN A 148     -19.072  -1.175   6.084  1.00 14.12           C  
ATOM   2299  NE2 GLN A 148     -19.748  -2.068   6.777  1.00 13.88           N  
ATOM   2300  OE1 GLN A 148     -17.844  -1.142   6.146  1.00 12.85           O  
ATOM   2301  H   GLN A 148     -20.093   2.846   4.921  1.00  0.00           H  
ATOM   2302  HA  GLN A 148     -17.857   1.264   6.024  1.00  0.00           H  
ATOM   2303  HB2 GLN A 148     -19.732   1.278   3.698  1.00  0.00           H  
ATOM   2304  HB3 GLN A 148     -18.326   0.179   3.631  1.00  0.00           H  
ATOM   2305  HG2 GLN A 148     -20.596   0.360   5.802  1.00  0.00           H  
ATOM   2306  HG3 GLN A 148     -20.494  -0.878   4.571  1.00  0.00           H  
ATOM   2307 HE21 GLN A 148     -20.750  -1.947   6.801  1.00  0.00           H  
ATOM   2308 HE22 GLN A 148     -19.301  -2.703   7.423  1.00  0.00           H  
ATOM   2309  N   PRO A 149     -15.853   2.164   4.495  1.00 15.84           N  
ATOM   2310  CA  PRO A 149     -14.666   2.588   3.671  1.00 16.69           C  
ATOM   2311  C   PRO A 149     -14.898   2.266   2.180  1.00 16.12           C  
ATOM   2312  O   PRO A 149     -14.543   3.126   1.421  1.00 16.84           O  
ATOM   2313  CB  PRO A 149     -13.548   1.681   4.186  1.00 17.77           C  
ATOM   2314  CG  PRO A 149     -13.754   1.501   5.641  1.00 17.91           C  
ATOM   2315  CD  PRO A 149     -15.333   1.531   5.742  1.00 17.57           C  
ATOM   2316  HA  PRO A 149     -14.548   3.640   3.932  1.00  0.00           H  
ATOM   2317  HB2 PRO A 149     -13.608   0.703   3.710  1.00  0.00           H  
ATOM   2318  HB3 PRO A 149     -12.580   2.159   4.030  1.00  0.00           H  
ATOM   2319  HG2 PRO A 149     -13.277   0.593   6.007  1.00  0.00           H  
ATOM   2320  HG3 PRO A 149     -13.237   2.245   6.248  1.00  0.00           H  
ATOM   2321  HD2 PRO A 149     -15.793   0.577   6.003  1.00  0.00           H  
ATOM   2322  HD3 PRO A 149     -15.596   2.104   6.632  1.00  0.00           H  
ATOM   2323  N   LYS A 150     -15.352   1.053   1.832  1.00 14.83           N  
ATOM   2324  CA  LYS A 150     -15.743   0.853   0.425  1.00 15.51           C  
ATOM   2325  C   LYS A 150     -16.759   1.780  -0.265  1.00 15.49           C  
ATOM   2326  O   LYS A 150     -16.407   2.314  -1.379  1.00 14.71           O  
ATOM   2327  CB  LYS A 150     -16.092  -0.651   0.330  1.00 15.42           C  
ATOM   2328  CG  LYS A 150     -14.876  -1.617   0.501  1.00 15.39           C  
ATOM   2329  CD  LYS A 150     -15.326  -3.093   0.596  1.00 15.83           C  
ATOM   2330  CE  LYS A 150     -14.259  -4.166   0.582  1.00 16.46           C  
ATOM   2331  NZ  LYS A 150     -14.695  -5.438   1.138  1.00 17.84           N1+
ATOM   2332  H   LYS A 150     -15.432   0.384   2.585  1.00  0.00           H  
ATOM   2333  HA  LYS A 150     -14.848   1.024  -0.174  1.00  0.00           H  
ATOM   2334  HB2 LYS A 150     -16.928  -0.870   0.994  1.00  0.00           H  
ATOM   2335  HB3 LYS A 150     -16.443  -0.715  -0.700  1.00  0.00           H  
ATOM   2336  HG2 LYS A 150     -14.194  -1.578  -0.348  1.00  0.00           H  
ATOM   2337  HG3 LYS A 150     -14.271  -1.284   1.344  1.00  0.00           H  
ATOM   2338  HD2 LYS A 150     -15.774  -3.055   1.588  1.00  0.00           H  
ATOM   2339  HD3 LYS A 150     -16.103  -3.202  -0.161  1.00  0.00           H  
ATOM   2340  HE2 LYS A 150     -13.795  -4.280  -0.397  1.00  0.00           H  
ATOM   2341  HE3 LYS A 150     -13.402  -3.770   1.127  1.00  0.00           H  
ATOM   2342  HZ1 LYS A 150     -15.303  -5.342   1.939  1.00  0.00           H  
ATOM   2343  HZ2 LYS A 150     -15.058  -6.114   0.480  1.00  0.00           H  
ATOM   2344  HZ3 LYS A 150     -13.867  -5.869   1.521  1.00  0.00           H  
ATOM   2345  N   PHE A 151     -17.884   2.099   0.330  1.00 14.59           N  
ATOM   2346  CA  PHE A 151     -18.915   2.803  -0.388  1.00 14.47           C  
ATOM   2347  C   PHE A 151     -18.370   4.229  -0.648  1.00 14.51           C  
ATOM   2348  O   PHE A 151     -18.542   4.816  -1.744  1.00 14.89           O  
ATOM   2349  CB  PHE A 151     -20.208   2.838   0.485  1.00 13.80           C  
ATOM   2350  CG  PHE A 151     -21.462   3.324  -0.210  1.00 13.26           C  
ATOM   2351  CD1 PHE A 151     -22.149   2.520  -1.127  1.00 12.77           C  
ATOM   2352  CD2 PHE A 151     -21.925   4.643   0.035  1.00 13.78           C  
ATOM   2353  CE1 PHE A 151     -23.320   2.988  -1.773  1.00 12.30           C  
ATOM   2354  CE2 PHE A 151     -23.109   5.139  -0.629  1.00 14.03           C  
ATOM   2355  CZ  PHE A 151     -23.818   4.264  -1.489  1.00 12.95           C  
ATOM   2356  H   PHE A 151     -18.042   1.726   1.256  1.00  0.00           H  
ATOM   2357  HA  PHE A 151     -19.163   2.346  -1.346  1.00  0.00           H  
ATOM   2358  HB2 PHE A 151     -20.444   1.890   0.968  1.00  0.00           H  
ATOM   2359  HB3 PHE A 151     -19.884   3.493   1.294  1.00  0.00           H  
ATOM   2360  HD1 PHE A 151     -21.777   1.554  -1.435  1.00  0.00           H  
ATOM   2361  HD2 PHE A 151     -21.353   5.187   0.772  1.00  0.00           H  
ATOM   2362  HE1 PHE A 151     -23.856   2.283  -2.391  1.00  0.00           H  
ATOM   2363  HE2 PHE A 151     -23.352   6.183  -0.494  1.00  0.00           H  
ATOM   2364  HZ  PHE A 151     -24.750   4.546  -1.956  1.00  0.00           H  
ATOM   2365  N   ILE A 152     -17.722   4.821   0.387  1.00 14.49           N  
ATOM   2366  CA  ILE A 152     -17.253   6.197   0.304  1.00 15.39           C  
ATOM   2367  C   ILE A 152     -15.992   6.333  -0.592  1.00 16.85           C  
ATOM   2368  O   ILE A 152     -15.888   7.358  -1.200  1.00 19.01           O  
ATOM   2369  CB  ILE A 152     -16.996   6.600   1.756  1.00 14.93           C  
ATOM   2370  CG1 ILE A 152     -18.313   6.685   2.634  1.00 16.12           C  
ATOM   2371  CG2 ILE A 152     -16.215   7.911   1.875  1.00 15.19           C  
ATOM   2372  CD1 ILE A 152     -19.334   7.715   2.171  1.00 15.85           C  
ATOM   2373  H   ILE A 152     -17.754   4.395   1.302  1.00  0.00           H  
ATOM   2374  HA  ILE A 152     -17.964   6.890  -0.148  1.00  0.00           H  
ATOM   2375  HB  ILE A 152     -16.373   5.932   2.350  1.00  0.00           H  
ATOM   2376 HG12 ILE A 152     -18.761   5.692   2.585  1.00  0.00           H  
ATOM   2377 HG13 ILE A 152     -17.979   6.853   3.658  1.00  0.00           H  
ATOM   2378 HG21 ILE A 152     -16.043   7.981   2.949  1.00  0.00           H  
ATOM   2379 HG22 ILE A 152     -15.220   7.948   1.432  1.00  0.00           H  
ATOM   2380 HG23 ILE A 152     -16.844   8.775   1.660  1.00  0.00           H  
ATOM   2381 HD11 ILE A 152     -19.483   7.746   1.092  1.00  0.00           H  
ATOM   2382 HD12 ILE A 152     -20.302   7.582   2.654  1.00  0.00           H  
ATOM   2383 HD13 ILE A 152     -19.129   8.735   2.495  1.00  0.00           H  
ATOM   2384  N   GLU A 153     -15.166   5.319  -0.601  1.00 16.52           N  
ATOM   2385  CA  GLU A 153     -13.929   5.247  -1.480  1.00 17.80           C  
ATOM   2386  C   GLU A 153     -14.252   5.543  -2.949  1.00 15.85           C  
ATOM   2387  O   GLU A 153     -13.523   6.287  -3.642  1.00 16.18           O  
ATOM   2388  CB  GLU A 153     -13.254   3.954  -1.288  1.00 20.34           C  
ATOM   2389  CG  GLU A 153     -12.084   3.532  -2.130  1.00 22.95           C  
ATOM   2390  CD  GLU A 153     -10.785   4.228  -1.614  1.00 26.50           C  
ATOM   2391  OE1 GLU A 153      -9.677   3.736  -1.963  1.00 34.02           O  
ATOM   2392  OE2 GLU A 153     -10.838   5.332  -1.005  1.00 29.28           O1-
ATOM   2393  H   GLU A 153     -15.459   4.505  -0.081  1.00  0.00           H  
ATOM   2394  HA  GLU A 153     -13.207   5.972  -1.105  1.00  0.00           H  
ATOM   2395  HB2 GLU A 153     -12.966   3.869  -0.240  1.00  0.00           H  
ATOM   2396  HB3 GLU A 153     -13.983   3.175  -1.514  1.00  0.00           H  
ATOM   2397  HG2 GLU A 153     -11.881   2.463  -2.066  1.00  0.00           H  
ATOM   2398  HG3 GLU A 153     -12.201   3.914  -3.144  1.00  0.00           H  
ATOM   2399  N   TYR A 154     -15.370   4.908  -3.416  1.00 15.49           N  
ATOM   2400  CA  TYR A 154     -15.892   5.031  -4.760  1.00 15.03           C  
ATOM   2401  C   TYR A 154     -16.277   6.470  -5.040  1.00 13.94           C  
ATOM   2402  O   TYR A 154     -15.936   6.949  -6.110  1.00 14.28           O  
ATOM   2403  CB  TYR A 154     -17.098   4.092  -4.835  1.00 14.50           C  
ATOM   2404  CG  TYR A 154     -17.818   4.189  -6.157  1.00 14.07           C  
ATOM   2405  CD1 TYR A 154     -17.226   3.681  -7.278  1.00 14.06           C  
ATOM   2406  CD2 TYR A 154     -18.945   5.092  -6.382  1.00 13.97           C  
ATOM   2407  CE1 TYR A 154     -17.801   3.869  -8.519  1.00 14.29           C  
ATOM   2408  CE2 TYR A 154     -19.426   5.377  -7.680  1.00 14.03           C  
ATOM   2409  CZ  TYR A 154     -18.814   4.819  -8.815  1.00 14.09           C  
ATOM   2410  OH  TYR A 154     -19.367   4.950 -10.047  1.00 15.20           O  
ATOM   2411  H   TYR A 154     -16.019   4.406  -2.826  1.00  0.00           H  
ATOM   2412  HA  TYR A 154     -15.163   4.803  -5.537  1.00  0.00           H  
ATOM   2413  HB2 TYR A 154     -16.765   3.098  -4.538  1.00  0.00           H  
ATOM   2414  HB3 TYR A 154     -17.872   4.352  -4.113  1.00  0.00           H  
ATOM   2415  HD1 TYR A 154     -16.370   3.025  -7.222  1.00  0.00           H  
ATOM   2416  HD2 TYR A 154     -19.524   5.468  -5.552  1.00  0.00           H  
ATOM   2417  HE1 TYR A 154     -17.365   3.326  -9.345  1.00  0.00           H  
ATOM   2418  HE2 TYR A 154     -20.265   6.041  -7.827  1.00  0.00           H  
ATOM   2419  HH  TYR A 154     -20.076   5.576 -10.049  1.00  0.00           H  
ATOM   2420  N   TRP A 155     -17.056   7.089  -4.128  1.00 13.94           N  
ATOM   2421  CA  TRP A 155     -17.596   8.453  -4.296  1.00 14.19           C  
ATOM   2422  C   TRP A 155     -16.558   9.493  -4.324  1.00 14.99           C  
ATOM   2423  O   TRP A 155     -16.495  10.304  -5.201  1.00 15.55           O  
ATOM   2424  CB  TRP A 155     -18.654   8.837  -3.297  1.00 13.50           C  
ATOM   2425  CG  TRP A 155     -19.930   7.986  -3.447  1.00 12.84           C  
ATOM   2426  CD1 TRP A 155     -20.425   7.116  -2.542  1.00 13.38           C  
ATOM   2427  CD2 TRP A 155     -20.892   7.989  -4.573  1.00 12.63           C  
ATOM   2428  CE2 TRP A 155     -21.915   7.049  -4.235  1.00 13.47           C  
ATOM   2429  CE3 TRP A 155     -20.954   8.656  -5.787  1.00 13.07           C  
ATOM   2430  NE1 TRP A 155     -21.613   6.572  -3.002  1.00 13.83           N  
ATOM   2431  CZ2 TRP A 155     -22.993   6.846  -5.079  1.00 14.15           C  
ATOM   2432  CZ3 TRP A 155     -22.069   8.543  -6.629  1.00 13.45           C  
ATOM   2433  CH2 TRP A 155     -23.071   7.594  -6.261  1.00 14.39           C  
ATOM   2434  H   TRP A 155     -17.301   6.535  -3.319  1.00  0.00           H  
ATOM   2435  HA  TRP A 155     -18.047   8.458  -5.288  1.00  0.00           H  
ATOM   2436  HB2 TRP A 155     -18.245   8.747  -2.291  1.00  0.00           H  
ATOM   2437  HB3 TRP A 155     -18.924   9.893  -3.320  1.00  0.00           H  
ATOM   2438  HD1 TRP A 155     -19.951   6.890  -1.599  1.00  0.00           H  
ATOM   2439  HE1 TRP A 155     -22.076   5.867  -2.446  1.00  0.00           H  
ATOM   2440  HE3 TRP A 155     -20.134   9.329  -5.994  1.00  0.00           H  
ATOM   2441  HZ2 TRP A 155     -23.738   6.186  -4.660  1.00  0.00           H  
ATOM   2442  HZ3 TRP A 155     -22.038   9.122  -7.540  1.00  0.00           H  
ATOM   2443  HH2 TRP A 155     -23.991   7.554  -6.825  1.00  0.00           H  
ATOM   2444  N   THR A 156     -15.672   9.550  -3.341  1.00 16.57           N  
ATOM   2445  CA  THR A 156     -14.576  10.443  -3.161  1.00 19.70           C  
ATOM   2446  C   THR A 156     -13.615  10.374  -4.402  1.00 19.43           C  
ATOM   2447  O   THR A 156     -13.032  11.404  -4.760  1.00 20.86           O  
ATOM   2448  CB  THR A 156     -13.870  10.071  -1.819  1.00 20.84           C  
ATOM   2449  CG2 THR A 156     -14.781  10.348  -0.622  1.00 20.56           C  
ATOM   2450  OG1 THR A 156     -13.311   8.767  -1.625  1.00 25.04           O  
ATOM   2451  H   THR A 156     -15.856   8.796  -2.694  1.00  0.00           H  
ATOM   2452  HA  THR A 156     -14.947  11.460  -3.034  1.00  0.00           H  
ATOM   2453  HB  THR A 156     -13.005  10.733  -1.799  1.00  0.00           H  
ATOM   2454  HG1 THR A 156     -14.090   8.286  -1.392  1.00  0.00           H  
ATOM   2455 HG21 THR A 156     -15.649   9.688  -0.648  1.00  0.00           H  
ATOM   2456 HG22 THR A 156     -14.192  10.256   0.290  1.00  0.00           H  
ATOM   2457 HG23 THR A 156     -15.262  11.325  -0.659  1.00  0.00           H  
ATOM   2458  N   ASN A 157     -13.380   9.130  -4.946  1.00 19.07           N  
ATOM   2459  CA  ASN A 157     -12.535   8.846  -6.136  1.00 19.67           C  
ATOM   2460  C   ASN A 157     -13.018   9.559  -7.383  1.00 19.49           C  
ATOM   2461  O   ASN A 157     -12.282  10.314  -7.978  1.00 19.99           O  
ATOM   2462  CB  ASN A 157     -12.288   7.295  -6.283  1.00 19.18           C  
ATOM   2463  CG  ASN A 157     -11.181   6.952  -7.355  1.00 20.20           C  
ATOM   2464  ND2 ASN A 157      -9.952   6.632  -6.951  1.00 19.58           N  
ATOM   2465  OD1 ASN A 157     -11.467   6.930  -8.528  1.00 21.92           O  
ATOM   2466  H   ASN A 157     -13.898   8.364  -4.540  1.00  0.00           H  
ATOM   2467  HA  ASN A 157     -11.561   9.317  -6.005  1.00  0.00           H  
ATOM   2468  HB2 ASN A 157     -11.795   7.028  -5.349  1.00  0.00           H  
ATOM   2469  HB3 ASN A 157     -13.273   6.871  -6.481  1.00  0.00           H  
ATOM   2470 HD21 ASN A 157      -9.706   6.721  -5.976  1.00  0.00           H  
ATOM   2471 HD22 ASN A 157      -9.183   6.465  -7.584  1.00  0.00           H  
ATOM   2472  N   LYS A 158     -14.307   9.491  -7.581  1.00 17.80           N  
ATOM   2473  CA  LYS A 158     -15.122  10.038  -8.677  1.00 17.84           C  
ATOM   2474  C   LYS A 158     -15.135  11.552  -8.557  1.00 17.37           C  
ATOM   2475  O   LYS A 158     -15.064  12.230  -9.545  1.00 17.82           O  
ATOM   2476  CB  LYS A 158     -16.588   9.415  -8.431  1.00 17.79           C  
ATOM   2477  CG  LYS A 158     -17.200   8.768  -9.688  1.00 18.89           C  
ATOM   2478  CD  LYS A 158     -16.344   7.879 -10.514  1.00 19.88           C  
ATOM   2479  CE  LYS A 158     -15.746   6.703  -9.779  1.00 19.54           C  
ATOM   2480  NZ  LYS A 158     -14.832   5.839 -10.531  1.00 20.08           N1+
ATOM   2481  H   LYS A 158     -14.768   8.912  -6.894  1.00  0.00           H  
ATOM   2482  HA  LYS A 158     -14.599   9.787  -9.599  1.00  0.00           H  
ATOM   2483  HB2 LYS A 158     -16.487   8.701  -7.613  1.00  0.00           H  
ATOM   2484  HB3 LYS A 158     -17.283  10.135  -7.999  1.00  0.00           H  
ATOM   2485  HG2 LYS A 158     -18.151   8.306  -9.420  1.00  0.00           H  
ATOM   2486  HG3 LYS A 158     -17.342   9.653 -10.308  1.00  0.00           H  
ATOM   2487  HD2 LYS A 158     -16.963   7.548 -11.348  1.00  0.00           H  
ATOM   2488  HD3 LYS A 158     -15.658   8.571 -11.004  1.00  0.00           H  
ATOM   2489  HE2 LYS A 158     -15.170   7.084  -8.936  1.00  0.00           H  
ATOM   2490  HE3 LYS A 158     -16.536   6.051  -9.405  1.00  0.00           H  
ATOM   2491  HZ1 LYS A 158     -14.503   5.145  -9.875  1.00  0.00           H  
ATOM   2492  HZ2 LYS A 158     -15.346   5.491 -11.328  1.00  0.00           H  
ATOM   2493  HZ3 LYS A 158     -14.048   6.354 -10.905  1.00  0.00           H  
ATOM   2494  N   VAL A 159     -15.192  12.124  -7.349  1.00 17.53           N  
ATOM   2495  CA  VAL A 159     -15.093  13.550  -7.109  1.00 17.66           C  
ATOM   2496  C   VAL A 159     -13.682  14.064  -7.436  1.00 17.83           C  
ATOM   2497  O   VAL A 159     -13.606  15.083  -8.104  1.00 17.17           O  
ATOM   2498  CB  VAL A 159     -15.458  13.885  -5.686  1.00 17.38           C  
ATOM   2499  CG1 VAL A 159     -15.157  15.411  -5.355  1.00 17.82           C  
ATOM   2500  CG2 VAL A 159     -16.930  13.708  -5.476  1.00 17.45           C  
ATOM   2501  H   VAL A 159     -15.081  11.455  -6.600  1.00  0.00           H  
ATOM   2502  HA  VAL A 159     -15.838  14.062  -7.718  1.00  0.00           H  
ATOM   2503  HB  VAL A 159     -14.853  13.290  -5.001  1.00  0.00           H  
ATOM   2504 HG11 VAL A 159     -14.105  15.695  -5.322  1.00  0.00           H  
ATOM   2505 HG12 VAL A 159     -15.457  16.053  -6.183  1.00  0.00           H  
ATOM   2506 HG13 VAL A 159     -15.577  15.760  -4.411  1.00  0.00           H  
ATOM   2507 HG21 VAL A 159     -17.274  12.732  -5.816  1.00  0.00           H  
ATOM   2508 HG22 VAL A 159     -17.180  13.916  -4.435  1.00  0.00           H  
ATOM   2509 HG23 VAL A 159     -17.544  14.446  -5.993  1.00  0.00           H  
ATOM   2510  N   ASN A 160     -12.576  13.404  -6.995  1.00 19.14           N  
ATOM   2511  CA  ASN A 160     -11.134  13.678  -7.146  1.00 20.66           C  
ATOM   2512  C   ASN A 160     -10.867  13.641  -8.662  1.00 20.54           C  
ATOM   2513  O   ASN A 160     -10.202  14.533  -9.164  1.00 20.32           O  
ATOM   2514  CB  ASN A 160     -10.204  12.681  -6.391  1.00 21.27           C  
ATOM   2515  CG  ASN A 160      -8.781  13.085  -6.451  1.00 22.05           C  
ATOM   2516  ND2 ASN A 160      -7.963  12.392  -7.275  1.00 23.56           N  
ATOM   2517  OD1 ASN A 160      -8.358  14.094  -5.849  1.00 20.59           O  
ATOM   2518  H   ASN A 160     -12.815  12.487  -6.645  1.00  0.00           H  
ATOM   2519  HA  ASN A 160     -10.887  14.713  -6.911  1.00  0.00           H  
ATOM   2520  HB2 ASN A 160     -10.464  12.633  -5.333  1.00  0.00           H  
ATOM   2521  HB3 ASN A 160     -10.208  11.678  -6.816  1.00  0.00           H  
ATOM   2522 HD21 ASN A 160      -8.311  11.545  -7.700  1.00  0.00           H  
ATOM   2523 HD22 ASN A 160      -7.028  12.706  -7.493  1.00  0.00           H  
ATOM   2524  N   GLU A 161     -11.472  12.719  -9.456  1.00 24.49           N  
ATOM   2525  CA  GLU A 161     -11.442  12.637 -10.884  1.00 26.83           C  
ATOM   2526  C   GLU A 161     -12.032  13.921 -11.586  1.00 26.09           C  
ATOM   2527  O   GLU A 161     -11.356  14.434 -12.451  1.00 28.28           O  
ATOM   2528  CB  GLU A 161     -12.019  11.286 -11.305  1.00 30.65           C  
ATOM   2529  CG  GLU A 161     -11.919  10.966 -12.751  1.00 35.98           C  
ATOM   2530  CD  GLU A 161     -10.495  10.548 -13.149  1.00 38.95           C  
ATOM   2531  OE1 GLU A 161      -9.783   9.823 -12.453  1.00 40.18           O  
ATOM   2532  OE2 GLU A 161     -10.177  11.045 -14.270  1.00 38.16           O1-
ATOM   2533  H   GLU A 161     -11.956  11.945  -9.025  1.00  0.00           H  
ATOM   2534  HA  GLU A 161     -10.400  12.665 -11.204  1.00  0.00           H  
ATOM   2535  HB2 GLU A 161     -11.563  10.460 -10.759  1.00  0.00           H  
ATOM   2536  HB3 GLU A 161     -13.082  11.391 -11.088  1.00  0.00           H  
ATOM   2537  HG2 GLU A 161     -12.584  10.129 -12.967  1.00  0.00           H  
ATOM   2538  HG3 GLU A 161     -12.345  11.735 -13.395  1.00  0.00           H  
ATOM   2539  N   THR A 162     -13.126  14.491 -11.134  1.00 23.89           N  
ATOM   2540  CA  THR A 162     -13.765  15.665 -11.681  1.00 23.64           C  
ATOM   2541  C   THR A 162     -12.920  16.923 -11.289  1.00 24.25           C  
ATOM   2542  O   THR A 162     -12.679  17.783 -12.152  1.00 26.04           O  
ATOM   2543  CB  THR A 162     -15.186  15.850 -11.118  1.00 23.00           C  
ATOM   2544  CG2 THR A 162     -16.089  16.794 -11.955  1.00 23.32           C  
ATOM   2545  OG1 THR A 162     -15.915  14.611 -11.301  1.00 20.18           O  
ATOM   2546  H   THR A 162     -13.574  14.201 -10.276  1.00  0.00           H  
ATOM   2547  HA  THR A 162     -13.891  15.566 -12.759  1.00  0.00           H  
ATOM   2548  HB  THR A 162     -15.117  16.062 -10.051  1.00  0.00           H  
ATOM   2549  HG1 THR A 162     -15.691  13.962 -10.651  1.00  0.00           H  
ATOM   2550 HG21 THR A 162     -17.143  16.830 -11.680  1.00  0.00           H  
ATOM   2551 HG22 THR A 162     -15.800  17.821 -11.734  1.00  0.00           H  
ATOM   2552 HG23 THR A 162     -16.036  16.609 -13.028  1.00  0.00           H  
ATOM   2553  N   LEU A 163     -12.418  16.932 -10.099  1.00 23.55           N  
ATOM   2554  CA  LEU A 163     -11.429  17.928  -9.622  1.00 24.42           C  
ATOM   2555  C   LEU A 163     -10.147  18.145 -10.459  1.00 26.14           C  
ATOM   2556  O   LEU A 163      -9.428  19.195 -10.448  1.00 27.34           O  
ATOM   2557  CB  LEU A 163     -11.095  17.759  -8.166  1.00 23.26           C  
ATOM   2558  CG  LEU A 163     -12.224  18.044  -7.234  1.00 23.55           C  
ATOM   2559  CD1 LEU A 163     -11.671  17.708  -5.843  1.00 23.90           C  
ATOM   2560  CD2 LEU A 163     -12.847  19.466  -7.260  1.00 24.15           C  
ATOM   2561  H   LEU A 163     -12.792  16.315  -9.393  1.00  0.00           H  
ATOM   2562  HA  LEU A 163     -11.956  18.882  -9.602  1.00  0.00           H  
ATOM   2563  HB2 LEU A 163     -10.549  16.837  -7.964  1.00  0.00           H  
ATOM   2564  HB3 LEU A 163     -10.309  18.451  -7.861  1.00  0.00           H  
ATOM   2565  HG  LEU A 163     -13.002  17.336  -7.518  1.00  0.00           H  
ATOM   2566 HD11 LEU A 163     -10.736  18.186  -5.550  1.00  0.00           H  
ATOM   2567 HD12 LEU A 163     -12.353  18.210  -5.156  1.00  0.00           H  
ATOM   2568 HD13 LEU A 163     -11.545  16.664  -5.556  1.00  0.00           H  
ATOM   2569 HD21 LEU A 163     -12.084  20.240  -7.175  1.00  0.00           H  
ATOM   2570 HD22 LEU A 163     -13.462  19.633  -8.145  1.00  0.00           H  
ATOM   2571 HD23 LEU A 163     -13.520  19.534  -6.406  1.00  0.00           H  
ATOM   2572  N   ALA A 164      -9.851  17.105 -11.227  1.00 28.78           N  
ATOM   2573  CA  ALA A 164      -8.741  17.080 -12.209  1.00 30.26           C  
ATOM   2574  C   ALA A 164      -9.242  17.328 -13.707  1.00 31.46           C  
ATOM   2575  O   ALA A 164      -8.328  17.353 -14.585  1.00 34.55           O  
ATOM   2576  CB  ALA A 164      -8.232  15.622 -12.247  1.00 30.55           C  
ATOM   2577  H   ALA A 164     -10.376  16.252 -11.098  1.00  0.00           H  
ATOM   2578  HA  ALA A 164      -7.895  17.720 -11.958  1.00  0.00           H  
ATOM   2579  HB1 ALA A 164      -8.132  15.093 -11.299  1.00  0.00           H  
ATOM   2580  HB2 ALA A 164      -9.007  15.074 -12.783  1.00  0.00           H  
ATOM   2581  HB3 ALA A 164      -7.387  15.568 -12.933  1.00  0.00           H  
ATOM   2582  N   GLN A 165     -10.529  17.555 -13.993  1.00 33.05           N  
ATOM   2583  CA  GLN A 165     -11.092  18.011 -15.287  1.00 32.75           C  
ATOM   2584  C   GLN A 165     -11.319  19.557 -15.151  1.00 31.34           C  
ATOM   2585  O   GLN A 165     -11.341  20.282 -16.156  1.00 32.46           O  
ATOM   2586  CB  GLN A 165     -12.566  17.386 -15.469  1.00 34.65           C  
ATOM   2587  CG  GLN A 165     -12.557  15.810 -15.497  1.00 35.70           C  
ATOM   2588  CD  GLN A 165     -13.924  15.138 -15.556  1.00 37.83           C  
ATOM   2589  NE2 GLN A 165     -15.006  15.892 -15.771  1.00 41.06           N  
ATOM   2590  OE1 GLN A 165     -13.938  13.897 -15.388  1.00 40.48           O  
ATOM   2591  H   GLN A 165     -11.148  17.550 -13.194  1.00  0.00           H  
ATOM   2592  HA  GLN A 165     -10.385  17.841 -16.098  1.00  0.00           H  
ATOM   2593  HB2 GLN A 165     -13.236  17.703 -14.669  1.00  0.00           H  
ATOM   2594  HB3 GLN A 165     -13.055  17.747 -16.374  1.00  0.00           H  
ATOM   2595  HG2 GLN A 165     -11.883  15.452 -16.276  1.00  0.00           H  
ATOM   2596  HG3 GLN A 165     -12.031  15.475 -14.603  1.00  0.00           H  
ATOM   2597 HE21 GLN A 165     -14.913  16.863 -16.033  1.00  0.00           H  
ATOM   2598 HE22 GLN A 165     -15.885  15.394 -15.775  1.00  0.00           H  
ATOM   2599  N   ILE A 166     -11.500  20.121 -13.931  1.00 32.53           N  
ATOM   2600  CA  ILE A 166     -11.586  21.539 -13.680  1.00 32.83           C  
ATOM   2601  C   ILE A 166     -10.151  21.977 -13.431  1.00 32.02           C  
ATOM   2602  O   ILE A 166      -9.407  21.276 -12.738  1.00 27.78           O  
ATOM   2603  CB  ILE A 166     -12.503  21.616 -12.429  1.00 33.50           C  
ATOM   2604  CG1 ILE A 166     -13.891  21.043 -12.575  1.00 32.41           C  
ATOM   2605  CG2 ILE A 166     -12.544  23.082 -11.879  1.00 32.60           C  
ATOM   2606  CD1 ILE A 166     -14.672  20.737 -11.252  1.00 31.64           C  
ATOM   2607  H   ILE A 166     -11.346  19.424 -13.215  1.00  0.00           H  
ATOM   2608  HA  ILE A 166     -12.086  22.061 -14.495  1.00  0.00           H  
ATOM   2609  HB  ILE A 166     -12.051  21.016 -11.639  1.00  0.00           H  
ATOM   2610 HG12 ILE A 166     -14.459  21.741 -13.190  1.00  0.00           H  
ATOM   2611 HG13 ILE A 166     -13.991  20.147 -13.187  1.00  0.00           H  
ATOM   2612 HG21 ILE A 166     -12.881  23.838 -12.588  1.00  0.00           H  
ATOM   2613 HG22 ILE A 166     -13.133  23.165 -10.965  1.00  0.00           H  
ATOM   2614 HG23 ILE A 166     -11.507  23.377 -11.724  1.00  0.00           H  
ATOM   2615 HD11 ILE A 166     -14.870  21.672 -10.729  1.00  0.00           H  
ATOM   2616 HD12 ILE A 166     -15.644  20.287 -11.455  1.00  0.00           H  
ATOM   2617 HD13 ILE A 166     -14.100  20.080 -10.597  1.00  0.00           H  
ATOM   2618  N   PRO A 167      -9.711  23.126 -14.045  1.00 35.78           N  
ATOM   2619  CA  PRO A 167      -8.387  23.691 -13.770  1.00 35.88           C  
ATOM   2620  C   PRO A 167      -8.206  24.356 -12.349  1.00 39.06           C  
ATOM   2621  O   PRO A 167      -9.123  24.404 -11.495  1.00 39.17           O  
ATOM   2622  CB  PRO A 167      -8.267  24.738 -14.891  1.00 36.60           C  
ATOM   2623  CG  PRO A 167      -9.689  25.260 -15.087  1.00 36.53           C  
ATOM   2624  CD  PRO A 167     -10.547  24.011 -14.868  1.00 34.66           C  
ATOM   2625  HA  PRO A 167      -7.668  22.884 -13.912  1.00  0.00           H  
ATOM   2626  HB2 PRO A 167      -7.511  25.509 -14.742  1.00  0.00           H  
ATOM   2627  HB3 PRO A 167      -7.932  24.334 -15.846  1.00  0.00           H  
ATOM   2628  HG2 PRO A 167      -9.958  26.010 -14.343  1.00  0.00           H  
ATOM   2629  HG3 PRO A 167      -9.949  25.721 -16.040  1.00  0.00           H  
ATOM   2630  HD2 PRO A 167     -11.486  24.236 -14.363  1.00  0.00           H  
ATOM   2631  HD3 PRO A 167     -10.686  23.457 -15.796  1.00  0.00           H  
ATOM   2632  N   GLU A 168      -6.999  24.716 -12.038  1.00 43.60           N  
ATOM   2633  CA  GLU A 168      -6.367  24.843 -10.674  1.00 49.24           C  
ATOM   2634  C   GLU A 168      -6.861  26.115  -9.865  1.00 49.34           C  
ATOM   2635  O   GLU A 168      -6.988  26.011  -8.595  1.00 45.27           O  
ATOM   2636  CB  GLU A 168      -4.842  24.959 -10.746  1.00 57.14           C  
ATOM   2637  CG  GLU A 168      -4.138  23.665 -11.298  1.00 64.27           C  
ATOM   2638  CD  GLU A 168      -4.385  23.474 -12.773  1.00 72.79           C  
ATOM   2639  OE1 GLU A 168      -4.391  24.555 -13.487  1.00 79.46           O  
ATOM   2640  OE2 GLU A 168      -4.552  22.297 -13.146  1.00 75.49           O1-
ATOM   2641  H   GLU A 168      -6.403  24.810 -12.848  1.00  0.00           H  
ATOM   2642  HA  GLU A 168      -6.668  23.952 -10.122  1.00  0.00           H  
ATOM   2643  HB2 GLU A 168      -4.495  25.854 -11.261  1.00  0.00           H  
ATOM   2644  HB3 GLU A 168      -4.533  25.064  -9.707  1.00  0.00           H  
ATOM   2645  HG2 GLU A 168      -3.056  23.794 -11.319  1.00  0.00           H  
ATOM   2646  HG3 GLU A 168      -4.429  22.747 -10.788  1.00  0.00           H  
ATOM   2647  N   GLU A 169      -7.278  27.211 -10.564  1.00 47.85           N  
ATOM   2648  CA  GLU A 169      -7.768  28.459  -9.884  1.00 49.24           C  
ATOM   2649  C   GLU A 169      -9.296  28.410  -9.735  1.00 44.54           C  
ATOM   2650  O   GLU A 169      -9.835  29.128  -8.832  1.00 43.21           O  
ATOM   2651  CB  GLU A 169      -7.271  29.651 -10.715  1.00 49.98           C  
ATOM   2652  CG  GLU A 169      -5.771  29.790 -10.931  1.00 52.91           C  
ATOM   2653  CD  GLU A 169      -4.868  29.699  -9.753  1.00 55.53           C  
ATOM   2654  OE1 GLU A 169      -3.661  29.367  -9.910  1.00 59.24           O  
ATOM   2655  OE2 GLU A 169      -5.317  30.012  -8.627  1.00 52.76           O1-
ATOM   2656  H   GLU A 169      -7.421  27.066 -11.554  1.00  0.00           H  
ATOM   2657  HA  GLU A 169      -7.381  28.592  -8.874  1.00  0.00           H  
ATOM   2658  HB2 GLU A 169      -7.835  29.632 -11.647  1.00  0.00           H  
ATOM   2659  HB3 GLU A 169      -7.575  30.593 -10.259  1.00  0.00           H  
ATOM   2660  HG2 GLU A 169      -5.508  29.039 -11.676  1.00  0.00           H  
ATOM   2661  HG3 GLU A 169      -5.646  30.798 -11.325  1.00  0.00           H  
ATOM   2662  N   GLU A 170      -9.981  27.707 -10.606  1.00 40.92           N  
ATOM   2663  CA  GLU A 170     -11.387  27.381 -10.459  1.00 38.29           C  
ATOM   2664  C   GLU A 170     -11.634  26.353  -9.361  1.00 36.38           C  
ATOM   2665  O   GLU A 170     -12.594  26.495  -8.629  1.00 35.49           O  
ATOM   2666  CB  GLU A 170     -11.934  26.713 -11.754  1.00 40.61           C  
ATOM   2667  CG  GLU A 170     -12.083  27.717 -12.971  1.00 43.14           C  
ATOM   2668  CD  GLU A 170     -13.333  28.541 -12.881  1.00 46.09           C  
ATOM   2669  OE1 GLU A 170     -13.378  29.618 -12.302  1.00 54.51           O  
ATOM   2670  OE2 GLU A 170     -14.354  28.005 -13.340  1.00 44.78           O1-
ATOM   2671  H   GLU A 170      -9.429  27.074 -11.167  1.00  0.00           H  
ATOM   2672  HA  GLU A 170     -11.968  28.284 -10.272  1.00  0.00           H  
ATOM   2673  HB2 GLU A 170     -11.141  26.078 -12.148  1.00  0.00           H  
ATOM   2674  HB3 GLU A 170     -12.866  26.169 -11.597  1.00  0.00           H  
ATOM   2675  HG2 GLU A 170     -11.213  28.371 -13.037  1.00  0.00           H  
ATOM   2676  HG3 GLU A 170     -12.075  27.284 -13.971  1.00  0.00           H  
ATOM   2677  N   HIS A 171     -10.788  25.334  -9.233  1.00 33.47           N  
ATOM   2678  CA  HIS A 171     -10.833  24.456  -8.039  1.00 32.65           C  
ATOM   2679  C   HIS A 171     -10.960  25.174  -6.656  1.00 36.69           C  
ATOM   2680  O   HIS A 171     -11.819  24.816  -5.823  1.00 40.48           O  
ATOM   2681  CB  HIS A 171      -9.504  23.639  -8.119  1.00 31.50           C  
ATOM   2682  CG  HIS A 171      -9.352  22.554  -7.087  1.00 29.61           C  
ATOM   2683  CD2 HIS A 171      -9.740  22.467  -5.772  1.00 27.48           C  
ATOM   2684  ND1 HIS A 171      -8.653  21.376  -7.315  1.00 27.75           N  
ATOM   2685  CE1 HIS A 171      -8.885  20.571  -6.340  1.00 28.92           C  
ATOM   2686  NE2 HIS A 171      -9.438  21.223  -5.309  1.00 27.21           N  
ATOM   2687  H   HIS A 171     -10.271  25.036 -10.047  1.00  0.00           H  
ATOM   2688  HA  HIS A 171     -11.748  23.869  -8.106  1.00  0.00           H  
ATOM   2689  HB2 HIS A 171      -9.462  23.183  -9.108  1.00  0.00           H  
ATOM   2690  HB3 HIS A 171      -8.602  24.249  -8.066  1.00  0.00           H  
ATOM   2691  HD2 HIS A 171     -10.295  23.181  -5.181  1.00  0.00           H  
ATOM   2692  HE1 HIS A 171      -8.621  19.524  -6.304  1.00  0.00           H  
ATOM   2693  HE2 HIS A 171      -9.629  20.793  -4.416  1.00  0.00           H  
ATOM   2694  N   LYS A 172     -10.213  26.257  -6.462  1.00 39.48           N  
ATOM   2695  CA  LYS A 172     -10.272  27.166  -5.239  1.00 39.61           C  
ATOM   2696  C   LYS A 172     -11.703  27.706  -4.961  1.00 39.40           C  
ATOM   2697  O   LYS A 172     -11.812  28.279  -3.887  1.00 36.95           O  
ATOM   2698  CB  LYS A 172      -9.313  28.356  -5.361  1.00 42.54           C  
ATOM   2699  CG  LYS A 172      -7.845  27.857  -5.312  1.00 46.34           C  
ATOM   2700  CD  LYS A 172      -6.711  28.904  -5.583  1.00 48.68           C  
ATOM   2701  CE  LYS A 172      -5.418  28.290  -5.991  1.00 48.79           C  
ATOM   2702  NZ  LYS A 172      -4.361  29.288  -6.215  1.00 51.13           N1+
ATOM   2703  H   LYS A 172      -9.699  26.600  -7.262  1.00  0.00           H  
ATOM   2704  HA  LYS A 172     -10.040  26.680  -4.291  1.00  0.00           H  
ATOM   2705  HB2 LYS A 172      -9.439  28.783  -6.356  1.00  0.00           H  
ATOM   2706  HB3 LYS A 172      -9.454  29.194  -4.678  1.00  0.00           H  
ATOM   2707  HG2 LYS A 172      -7.683  27.258  -4.416  1.00  0.00           H  
ATOM   2708  HG3 LYS A 172      -7.654  27.141  -6.112  1.00  0.00           H  
ATOM   2709  HD2 LYS A 172      -7.169  29.523  -6.354  1.00  0.00           H  
ATOM   2710  HD3 LYS A 172      -6.598  29.603  -4.754  1.00  0.00           H  
ATOM   2711  HE2 LYS A 172      -5.031  27.727  -5.141  1.00  0.00           H  
ATOM   2712  HE3 LYS A 172      -5.559  27.635  -6.851  1.00  0.00           H  
ATOM   2713  HZ1 LYS A 172      -4.583  29.725  -7.097  1.00  0.00           H  
ATOM   2714  HZ2 LYS A 172      -4.332  29.935  -5.440  1.00  0.00           H  
ATOM   2715  HZ3 LYS A 172      -3.416  28.934  -6.270  1.00  0.00           H  
ATOM   2716  N   ASP A 173     -12.757  27.461  -5.704  1.00 35.24           N  
ATOM   2717  CA  ASP A 173     -14.140  27.813  -5.295  1.00 32.90           C  
ATOM   2718  C   ASP A 173     -15.111  26.813  -5.684  1.00 29.56           C  
ATOM   2719  O   ASP A 173     -16.293  27.010  -5.464  1.00 24.20           O  
ATOM   2720  CB  ASP A 173     -14.478  29.248  -5.677  1.00 35.67           C  
ATOM   2721  CG  ASP A 173     -14.336  29.738  -7.090  1.00 38.53           C  
ATOM   2722  OD1 ASP A 173     -13.530  30.659  -7.241  1.00 40.61           O  
ATOM   2723  OD2 ASP A 173     -14.850  29.150  -8.020  1.00 37.69           O1-
ATOM   2724  H   ASP A 173     -12.593  26.941  -6.555  1.00  0.00           H  
ATOM   2725  HA  ASP A 173     -14.228  27.715  -4.213  1.00  0.00           H  
ATOM   2726  HB2 ASP A 173     -15.540  29.388  -5.475  1.00  0.00           H  
ATOM   2727  HB3 ASP A 173     -13.940  29.975  -5.070  1.00  0.00           H  
ATOM   2728  N   THR A 174     -14.724  25.560  -6.108  1.00 28.75           N  
ATOM   2729  CA  THR A 174     -15.517  24.354  -6.235  1.00 27.22           C  
ATOM   2730  C   THR A 174     -16.097  24.004  -4.882  1.00 26.21           C  
ATOM   2731  O   THR A 174     -15.396  23.873  -3.899  1.00 27.64           O  
ATOM   2732  CB  THR A 174     -14.706  23.224  -6.938  1.00 25.89           C  
ATOM   2733  CG2 THR A 174     -15.547  21.922  -6.987  1.00 26.35           C  
ATOM   2734  OG1 THR A 174     -14.413  23.668  -8.281  1.00 23.82           O  
ATOM   2735  H   THR A 174     -13.766  25.301  -5.919  1.00  0.00           H  
ATOM   2736  HA  THR A 174     -16.362  24.597  -6.880  1.00  0.00           H  
ATOM   2737  HB  THR A 174     -13.729  23.067  -6.481  1.00  0.00           H  
ATOM   2738  HG1 THR A 174     -14.071  24.546  -8.353  1.00  0.00           H  
ATOM   2739 HG21 THR A 174     -16.568  22.019  -7.356  1.00  0.00           H  
ATOM   2740 HG22 THR A 174     -15.087  21.082  -7.508  1.00  0.00           H  
ATOM   2741 HG23 THR A 174     -15.664  21.514  -5.983  1.00  0.00           H  
ATOM   2742  N   VAL A 175     -17.439  23.824  -4.862  1.00 23.48           N  
ATOM   2743  CA  VAL A 175     -18.265  23.370  -3.734  1.00 24.21           C  
ATOM   2744  C   VAL A 175     -18.617  21.864  -4.196  1.00 22.61           C  
ATOM   2745  O   VAL A 175     -19.065  21.588  -5.309  1.00 22.70           O  
ATOM   2746  CB  VAL A 175     -19.559  24.221  -3.425  1.00 24.00           C  
ATOM   2747  CG1 VAL A 175     -20.302  24.687  -4.647  1.00 24.49           C  
ATOM   2748  CG2 VAL A 175     -20.444  23.574  -2.313  1.00 24.01           C  
ATOM   2749  H   VAL A 175     -18.030  23.874  -5.680  1.00  0.00           H  
ATOM   2750  HA  VAL A 175     -17.602  23.363  -2.869  1.00  0.00           H  
ATOM   2751  HB  VAL A 175     -19.257  25.113  -2.877  1.00  0.00           H  
ATOM   2752 HG11 VAL A 175     -19.712  25.242  -5.376  1.00  0.00           H  
ATOM   2753 HG12 VAL A 175     -20.594  23.748  -5.118  1.00  0.00           H  
ATOM   2754 HG13 VAL A 175     -21.249  25.167  -4.401  1.00  0.00           H  
ATOM   2755 HG21 VAL A 175     -21.146  24.363  -2.043  1.00  0.00           H  
ATOM   2756 HG22 VAL A 175     -21.032  22.803  -2.810  1.00  0.00           H  
ATOM   2757 HG23 VAL A 175     -19.932  23.081  -1.486  1.00  0.00           H  
ATOM   2758  N   LEU A 176     -18.442  20.948  -3.227  1.00 20.78           N  
ATOM   2759  CA  LEU A 176     -19.043  19.676  -3.256  1.00 19.75           C  
ATOM   2760  C   LEU A 176     -20.442  19.780  -2.537  1.00 21.15           C  
ATOM   2761  O   LEU A 176     -20.494  20.261  -1.397  1.00 21.95           O  
ATOM   2762  CB  LEU A 176     -18.036  18.744  -2.470  1.00 18.11           C  
ATOM   2763  CG  LEU A 176     -18.181  17.184  -2.743  1.00 16.47           C  
ATOM   2764  CD1 LEU A 176     -17.044  16.427  -2.248  1.00 16.01           C  
ATOM   2765  CD2 LEU A 176     -19.488  16.623  -2.332  1.00 16.43           C  
ATOM   2766  H   LEU A 176     -18.119  21.333  -2.350  1.00  0.00           H  
ATOM   2767  HA  LEU A 176     -18.989  19.385  -4.305  1.00  0.00           H  
ATOM   2768  HB2 LEU A 176     -17.068  19.031  -2.881  1.00  0.00           H  
ATOM   2769  HB3 LEU A 176     -17.924  18.783  -1.386  1.00  0.00           H  
ATOM   2770  HG  LEU A 176     -18.145  17.098  -3.829  1.00  0.00           H  
ATOM   2771 HD11 LEU A 176     -16.170  16.887  -2.709  1.00  0.00           H  
ATOM   2772 HD12 LEU A 176     -16.945  16.574  -1.172  1.00  0.00           H  
ATOM   2773 HD13 LEU A 176     -17.018  15.373  -2.525  1.00  0.00           H  
ATOM   2774 HD21 LEU A 176     -19.448  15.567  -2.595  1.00  0.00           H  
ATOM   2775 HD22 LEU A 176     -19.628  16.710  -1.254  1.00  0.00           H  
ATOM   2776 HD23 LEU A 176     -20.333  16.946  -2.940  1.00  0.00           H  
ATOM   2777  N   VAL A 177     -21.486  19.413  -3.297  1.00 19.95           N  
ATOM   2778  CA  VAL A 177     -22.869  19.297  -2.747  1.00 19.51           C  
ATOM   2779  C   VAL A 177     -23.145  17.806  -2.556  1.00 19.16           C  
ATOM   2780  O   VAL A 177     -23.097  17.035  -3.538  1.00 21.03           O  
ATOM   2781  CB  VAL A 177     -23.849  19.912  -3.755  1.00 21.06           C  
ATOM   2782  CG1 VAL A 177     -25.223  19.957  -3.191  1.00 20.85           C  
ATOM   2783  CG2 VAL A 177     -23.424  21.325  -4.190  1.00 21.95           C  
ATOM   2784  H   VAL A 177     -21.240  19.279  -4.267  1.00  0.00           H  
ATOM   2785  HA  VAL A 177     -22.969  19.776  -1.773  1.00  0.00           H  
ATOM   2786  HB  VAL A 177     -23.903  19.388  -4.709  1.00  0.00           H  
ATOM   2787 HG11 VAL A 177     -25.641  18.954  -3.263  1.00  0.00           H  
ATOM   2788 HG12 VAL A 177     -25.375  20.181  -2.136  1.00  0.00           H  
ATOM   2789 HG13 VAL A 177     -25.815  20.593  -3.850  1.00  0.00           H  
ATOM   2790 HG21 VAL A 177     -22.995  21.833  -3.326  1.00  0.00           H  
ATOM   2791 HG22 VAL A 177     -22.566  21.298  -4.862  1.00  0.00           H  
ATOM   2792 HG23 VAL A 177     -24.195  21.836  -4.767  1.00  0.00           H  
ATOM   2793  N   VAL A 178     -23.264  17.293  -1.315  1.00 19.35           N  
ATOM   2794  CA  VAL A 178     -23.757  15.983  -0.997  1.00 18.62           C  
ATOM   2795  C   VAL A 178     -25.236  15.979  -1.323  1.00 18.08           C  
ATOM   2796  O   VAL A 178     -25.991  16.807  -0.796  1.00 16.35           O  
ATOM   2797  CB  VAL A 178     -23.462  15.715   0.531  1.00 18.46           C  
ATOM   2798  CG1 VAL A 178     -24.274  14.574   1.182  1.00 18.60           C  
ATOM   2799  CG2 VAL A 178     -21.914  15.560   0.821  1.00 17.53           C  
ATOM   2800  H   VAL A 178     -23.224  17.894  -0.504  1.00  0.00           H  
ATOM   2801  HA  VAL A 178     -23.152  15.256  -1.538  1.00  0.00           H  
ATOM   2802  HB  VAL A 178     -23.852  16.568   1.086  1.00  0.00           H  
ATOM   2803 HG11 VAL A 178     -24.062  14.663   2.247  1.00  0.00           H  
ATOM   2804 HG12 VAL A 178     -25.323  14.832   1.033  1.00  0.00           H  
ATOM   2805 HG13 VAL A 178     -23.959  13.640   0.717  1.00  0.00           H  
ATOM   2806 HG21 VAL A 178     -21.374  16.469   0.554  1.00  0.00           H  
ATOM   2807 HG22 VAL A 178     -21.774  15.403   1.891  1.00  0.00           H  
ATOM   2808 HG23 VAL A 178     -21.486  14.757   0.222  1.00  0.00           H  
ATOM   2809  N   SER A 179     -25.669  14.958  -2.078  1.00 16.55           N  
ATOM   2810  CA  SER A 179     -27.137  14.973  -2.510  1.00 16.57           C  
ATOM   2811  C   SER A 179     -27.765  13.609  -2.477  1.00 16.58           C  
ATOM   2812  O   SER A 179     -27.100  12.601  -2.688  1.00 16.82           O  
ATOM   2813  CB  SER A 179     -27.262  15.751  -3.933  1.00 17.34           C  
ATOM   2814  OG  SER A 179     -26.389  15.312  -4.974  1.00 17.51           O  
ATOM   2815  H   SER A 179     -24.957  14.357  -2.466  1.00  0.00           H  
ATOM   2816  HA  SER A 179     -27.756  15.542  -1.817  1.00  0.00           H  
ATOM   2817  HB2 SER A 179     -28.277  15.726  -4.330  1.00  0.00           H  
ATOM   2818  HB3 SER A 179     -27.071  16.808  -3.749  1.00  0.00           H  
ATOM   2819  HG  SER A 179     -26.801  14.599  -5.437  1.00  0.00           H  
ATOM   2820  N   ALA A 180     -29.050  13.608  -2.093  1.00 16.29           N  
ATOM   2821  CA  ALA A 180     -29.866  12.455  -1.851  1.00 16.10           C  
ATOM   2822  C   ALA A 180     -31.285  12.961  -1.803  1.00 16.01           C  
ATOM   2823  O   ALA A 180     -31.497  14.135  -1.813  1.00 16.19           O  
ATOM   2824  CB  ALA A 180     -29.514  11.817  -0.476  1.00 16.88           C  
ATOM   2825  H   ALA A 180     -29.491  14.507  -1.962  1.00  0.00           H  
ATOM   2826  HA  ALA A 180     -29.773  11.792  -2.711  1.00  0.00           H  
ATOM   2827  HB1 ALA A 180     -28.458  11.548  -0.493  1.00  0.00           H  
ATOM   2828  HB2 ALA A 180     -29.500  12.559   0.322  1.00  0.00           H  
ATOM   2829  HB3 ALA A 180     -30.016  10.913  -0.131  1.00  0.00           H  
ATOM   2830  N   HIS A 181     -32.255  11.971  -1.895  1.00 17.22           N  
ATOM   2831  CA  HIS A 181     -33.669  12.197  -2.137  1.00 18.01           C  
ATOM   2832  C   HIS A 181     -34.328  12.783  -0.854  1.00 17.22           C  
ATOM   2833  O   HIS A 181     -33.880  12.393   0.223  1.00 16.61           O  
ATOM   2834  CB  HIS A 181     -34.393  10.844  -2.394  1.00 20.50           C  
ATOM   2835  CG  HIS A 181     -35.836  10.922  -2.748  1.00 23.32           C  
ATOM   2836  CD2 HIS A 181     -36.486  10.823  -3.921  1.00 25.20           C  
ATOM   2837  ND1 HIS A 181     -36.866  11.014  -1.830  1.00 26.49           N  
ATOM   2838  CE1 HIS A 181     -37.989  11.217  -2.463  1.00 27.34           C  
ATOM   2839  NE2 HIS A 181     -37.784  11.073  -3.791  1.00 25.35           N  
ATOM   2840  H   HIS A 181     -31.930  11.018  -1.818  1.00  0.00           H  
ATOM   2841  HA  HIS A 181     -33.863  12.839  -2.996  1.00  0.00           H  
ATOM   2842  HB2 HIS A 181     -33.903  10.348  -3.233  1.00  0.00           H  
ATOM   2843  HB3 HIS A 181     -34.253  10.126  -1.586  1.00  0.00           H  
ATOM   2844  HD1 HIS A 181     -36.750  11.033  -0.826  1.00  0.00           H  
ATOM   2845  HD2 HIS A 181     -35.957  10.663  -4.849  1.00  0.00           H  
ATOM   2846  HE1 HIS A 181     -38.956  11.331  -1.996  1.00  0.00           H  
ATOM   2847  N   SER A 182     -35.310  13.699  -0.886  1.00 18.64           N  
ATOM   2848  CA  SER A 182     -35.958  14.427   0.210  1.00 20.60           C  
ATOM   2849  C   SER A 182     -36.861  13.575   1.106  1.00 21.04           C  
ATOM   2850  O   SER A 182     -37.061  12.389   0.784  1.00 21.36           O  
ATOM   2851  CB  SER A 182     -36.711  15.655  -0.457  1.00 20.62           C  
ATOM   2852  OG  SER A 182     -37.583  15.317  -1.452  1.00 20.99           O  
ATOM   2853  H   SER A 182     -35.886  13.860  -1.700  1.00  0.00           H  
ATOM   2854  HA  SER A 182     -35.101  14.702   0.825  1.00  0.00           H  
ATOM   2855  HB2 SER A 182     -37.314  16.067   0.353  1.00  0.00           H  
ATOM   2856  HB3 SER A 182     -36.079  16.435  -0.882  1.00  0.00           H  
ATOM   2857  HG  SER A 182     -37.270  15.497  -2.325  1.00  0.00           H  
ATOM   2858  N   LEU A 183     -37.253  14.093   2.277  1.00 22.42           N  
ATOM   2859  CA  LEU A 183     -38.051  13.447   3.396  1.00 25.74           C  
ATOM   2860  C   LEU A 183     -39.046  14.524   3.902  1.00 25.70           C  
ATOM   2861  O   LEU A 183     -38.817  15.741   3.938  1.00 22.71           O  
ATOM   2862  CB  LEU A 183     -37.037  12.790   4.374  1.00 28.96           C  
ATOM   2863  CG  LEU A 183     -37.541  12.239   5.708  1.00 33.63           C  
ATOM   2864  CD1 LEU A 183     -37.005  10.792   5.920  1.00 36.15           C  
ATOM   2865  CD2 LEU A 183     -37.235  13.296   6.841  1.00 34.83           C  
ATOM   2866  H   LEU A 183     -36.829  14.965   2.562  1.00  0.00           H  
ATOM   2867  HA  LEU A 183     -38.516  12.544   3.001  1.00  0.00           H  
ATOM   2868  HB2 LEU A 183     -36.383  12.086   3.859  1.00  0.00           H  
ATOM   2869  HB3 LEU A 183     -36.355  13.571   4.709  1.00  0.00           H  
ATOM   2870  HG  LEU A 183     -38.622  12.157   5.601  1.00  0.00           H  
ATOM   2871 HD11 LEU A 183     -37.403  10.252   5.061  1.00  0.00           H  
ATOM   2872 HD12 LEU A 183     -35.925  10.656   5.973  1.00  0.00           H  
ATOM   2873 HD13 LEU A 183     -37.278  10.313   6.860  1.00  0.00           H  
ATOM   2874 HD21 LEU A 183     -37.712  13.120   7.805  1.00  0.00           H  
ATOM   2875 HD22 LEU A 183     -36.168  13.398   7.038  1.00  0.00           H  
ATOM   2876 HD23 LEU A 183     -37.430  14.308   6.488  1.00  0.00           H  
ATOM   2877  N   PRO A 184     -40.328  14.076   4.144  1.00 27.80           N  
ATOM   2878  CA  PRO A 184     -41.479  14.794   4.771  1.00 30.51           C  
ATOM   2879  C   PRO A 184     -41.093  15.398   6.144  1.00 29.96           C  
ATOM   2880  O   PRO A 184     -40.304  14.780   6.812  1.00 28.78           O  
ATOM   2881  CB  PRO A 184     -42.596  13.864   4.972  1.00 29.89           C  
ATOM   2882  CG  PRO A 184     -42.282  12.603   4.194  1.00 29.82           C  
ATOM   2883  CD  PRO A 184     -40.829  12.672   3.903  1.00 29.39           C  
ATOM   2884  HA  PRO A 184     -41.777  15.580   4.078  1.00  0.00           H  
ATOM   2885  HB2 PRO A 184     -42.810  13.681   6.026  1.00  0.00           H  
ATOM   2886  HB3 PRO A 184     -43.572  14.217   4.640  1.00  0.00           H  
ATOM   2887  HG2 PRO A 184     -42.587  11.702   4.726  1.00  0.00           H  
ATOM   2888  HG3 PRO A 184     -42.812  12.796   3.261  1.00  0.00           H  
ATOM   2889  HD2 PRO A 184     -40.473  11.885   4.568  1.00  0.00           H  
ATOM   2890  HD3 PRO A 184     -40.640  12.350   2.879  1.00  0.00           H  
ATOM   2891  N   LYS A 185     -41.647  16.615   6.518  1.00 31.17           N  
ATOM   2892  CA  LYS A 185     -41.352  17.139   7.853  1.00 32.40           C  
ATOM   2893  C   LYS A 185     -41.859  16.211   8.986  1.00 31.34           C  
ATOM   2894  O   LYS A 185     -41.287  16.245  10.066  1.00 30.17           O  
ATOM   2895  CB  LYS A 185     -42.051  18.547   7.909  1.00 35.33           C  
ATOM   2896  CG  LYS A 185     -41.981  19.430   9.182  1.00 37.53           C  
ATOM   2897  CD  LYS A 185     -41.998  20.993   8.952  1.00 38.87           C  
ATOM   2898  CE  LYS A 185     -41.731  21.778  10.124  1.00 39.63           C  
ATOM   2899  NZ  LYS A 185     -42.762  21.812  11.067  1.00 41.75           N1+
ATOM   2900  H   LYS A 185     -42.469  16.844   5.978  1.00  0.00           H  
ATOM   2901  HA  LYS A 185     -40.263  17.201   7.853  1.00  0.00           H  
ATOM   2902  HB2 LYS A 185     -41.589  19.182   7.153  1.00  0.00           H  
ATOM   2903  HB3 LYS A 185     -43.087  18.545   7.570  1.00  0.00           H  
ATOM   2904  HG2 LYS A 185     -42.730  19.115   9.909  1.00  0.00           H  
ATOM   2905  HG3 LYS A 185     -41.048  19.162   9.679  1.00  0.00           H  
ATOM   2906  HD2 LYS A 185     -41.293  21.272   8.168  1.00  0.00           H  
ATOM   2907  HD3 LYS A 185     -42.873  21.346   8.406  1.00  0.00           H  
ATOM   2908  HE2 LYS A 185     -40.839  21.302  10.532  1.00  0.00           H  
ATOM   2909  HE3 LYS A 185     -41.613  22.823   9.839  1.00  0.00           H  
ATOM   2910  HZ1 LYS A 185     -43.655  21.642  10.627  1.00  0.00           H  
ATOM   2911  HZ2 LYS A 185     -42.499  21.159  11.791  1.00  0.00           H  
ATOM   2912  HZ3 LYS A 185     -42.858  22.692  11.552  1.00  0.00           H  
ATOM   2913  N   GLY A 186     -42.966  15.479   8.727  1.00 31.75           N  
ATOM   2914  CA  GLY A 186     -43.776  14.785   9.723  1.00 32.36           C  
ATOM   2915  C   GLY A 186     -43.073  13.550  10.313  1.00 34.06           C  
ATOM   2916  O   GLY A 186     -43.359  13.001  11.350  1.00 37.95           O  
ATOM   2917  H   GLY A 186     -43.346  15.407   7.794  1.00  0.00           H  
ATOM   2918  HA2 GLY A 186     -44.125  15.478  10.488  1.00  0.00           H  
ATOM   2919  HA3 GLY A 186     -44.708  14.439   9.274  1.00  0.00           H  
ATOM   2920  N   LEU A 187     -41.926  13.264   9.760  1.00 35.26           N  
ATOM   2921  CA  LEU A 187     -41.009  12.232  10.295  1.00 39.00           C  
ATOM   2922  C   LEU A 187     -40.103  12.778  11.436  1.00 38.83           C  
ATOM   2923  O   LEU A 187     -39.512  11.923  12.082  1.00 38.73           O  
ATOM   2924  CB  LEU A 187     -40.057  11.929   9.092  1.00 39.93           C  
ATOM   2925  CG  LEU A 187     -40.422  10.749   8.172  1.00 43.17           C  
ATOM   2926  CD1 LEU A 187     -40.740   9.350   8.858  1.00 43.97           C  
ATOM   2927  CD2 LEU A 187     -41.637  11.139   7.285  1.00 45.16           C  
ATOM   2928  H   LEU A 187     -41.658  13.821   8.961  1.00  0.00           H  
ATOM   2929  HA  LEU A 187     -41.621  11.398  10.639  1.00  0.00           H  
ATOM   2930  HB2 LEU A 187     -39.844  12.805   8.480  1.00  0.00           H  
ATOM   2931  HB3 LEU A 187     -39.110  11.507   9.429  1.00  0.00           H  
ATOM   2932  HG  LEU A 187     -39.599  10.647   7.466  1.00  0.00           H  
ATOM   2933 HD11 LEU A 187     -40.918   8.548   8.141  1.00  0.00           H  
ATOM   2934 HD12 LEU A 187     -39.930   9.030   9.513  1.00  0.00           H  
ATOM   2935 HD13 LEU A 187     -41.583   9.250   9.541  1.00  0.00           H  
ATOM   2936 HD21 LEU A 187     -41.662  10.447   6.443  1.00  0.00           H  
ATOM   2937 HD22 LEU A 187     -42.549  10.971   7.858  1.00  0.00           H  
ATOM   2938 HD23 LEU A 187     -41.596  12.170   6.935  1.00  0.00           H  
ATOM   2939  N   ILE A 188     -39.837  14.068  11.497  1.00 39.67           N  
ATOM   2940  CA  ILE A 188     -39.131  14.692  12.621  1.00 41.27           C  
ATOM   2941  C   ILE A 188     -40.192  15.111  13.712  1.00 43.88           C  
ATOM   2942  O   ILE A 188     -39.922  15.091  14.890  1.00 40.94           O  
ATOM   2943  CB  ILE A 188     -38.318  15.914  12.103  1.00 43.30           C  
ATOM   2944  CG1 ILE A 188     -37.616  15.600  10.769  1.00 43.64           C  
ATOM   2945  CG2 ILE A 188     -37.237  16.537  12.968  1.00 45.38           C  
ATOM   2946  CD1 ILE A 188     -36.606  14.449  10.886  1.00 43.96           C  
ATOM   2947  H   ILE A 188     -40.265  14.685  10.821  1.00  0.00           H  
ATOM   2948  HA  ILE A 188     -38.355  14.096  13.101  1.00  0.00           H  
ATOM   2949  HB  ILE A 188     -39.011  16.725  11.879  1.00  0.00           H  
ATOM   2950 HG12 ILE A 188     -38.354  15.393   9.995  1.00  0.00           H  
ATOM   2951 HG13 ILE A 188     -37.080  16.469  10.386  1.00  0.00           H  
ATOM   2952 HG21 ILE A 188     -37.798  17.165  13.659  1.00  0.00           H  
ATOM   2953 HG22 ILE A 188     -36.608  15.889  13.578  1.00  0.00           H  
ATOM   2954 HG23 ILE A 188     -36.544  17.178  12.423  1.00  0.00           H  
ATOM   2955 HD11 ILE A 188     -36.180  14.405  11.889  1.00  0.00           H  
ATOM   2956 HD12 ILE A 188     -36.993  13.458  10.647  1.00  0.00           H  
ATOM   2957 HD13 ILE A 188     -35.778  14.586  10.191  1.00  0.00           H  
ATOM   2958  N   GLU A 189     -41.366  15.591  13.270  1.00 52.75           N  
ATOM   2959  CA  GLU A 189     -42.488  16.026  14.095  1.00 49.39           C  
ATOM   2960  C   GLU A 189     -42.982  14.806  15.006  1.00 48.28           C  
ATOM   2961  O   GLU A 189     -43.297  15.086  16.204  1.00 48.14           O  
ATOM   2962  CB  GLU A 189     -43.631  16.584  13.221  1.00 56.50           C  
ATOM   2963  CG  GLU A 189     -43.301  17.875  12.323  1.00 61.71           C  
ATOM   2964  CD  GLU A 189     -42.798  19.109  13.147  1.00 63.27           C  
ATOM   2965  OE1 GLU A 189     -43.209  19.319  14.314  1.00 63.07           O  
ATOM   2966  OE2 GLU A 189     -41.853  19.796  12.674  1.00 57.29           O1-
ATOM   2967  H   GLU A 189     -41.608  15.430  12.303  1.00  0.00           H  
ATOM   2968  HA  GLU A 189     -42.310  16.846  14.791  1.00  0.00           H  
ATOM   2969  HB2 GLU A 189     -44.059  15.795  12.603  1.00  0.00           H  
ATOM   2970  HB3 GLU A 189     -44.517  16.888  13.779  1.00  0.00           H  
ATOM   2971  HG2 GLU A 189     -42.624  17.724  11.482  1.00  0.00           H  
ATOM   2972  HG3 GLU A 189     -44.287  17.973  11.870  1.00  0.00           H  
ATOM   2973  N   LYS A 190     -43.165  13.618  14.425  1.00 49.52           N  
ATOM   2974  CA  LYS A 190     -43.655  12.410  15.130  1.00 54.15           C  
ATOM   2975  C   LYS A 190     -43.035  11.214  14.377  1.00 53.81           C  
ATOM   2976  O   LYS A 190     -43.786  10.299  13.918  1.00 54.98           O  
ATOM   2977  CB  LYS A 190     -45.193  12.514  15.113  1.00 59.59           C  
ATOM   2978  CG  LYS A 190     -45.767  12.666  13.653  1.00 66.18           C  
ATOM   2979  CD  LYS A 190     -47.193  12.140  13.428  1.00 71.11           C  
ATOM   2980  CE  LYS A 190     -47.634  12.251  12.009  1.00 71.27           C  
ATOM   2981  NZ  LYS A 190     -48.864  11.405  11.871  1.00 70.02           N1+
ATOM   2982  H   LYS A 190     -42.979  13.587  13.433  1.00  0.00           H  
ATOM   2983  HA  LYS A 190     -43.468  12.328  16.200  1.00  0.00           H  
ATOM   2984  HB2 LYS A 190     -45.677  11.688  15.632  1.00  0.00           H  
ATOM   2985  HB3 LYS A 190     -45.571  13.417  15.593  1.00  0.00           H  
ATOM   2986  HG2 LYS A 190     -45.603  13.691  13.319  1.00  0.00           H  
ATOM   2987  HG3 LYS A 190     -45.043  12.230  12.965  1.00  0.00           H  
ATOM   2988  HD2 LYS A 190     -47.433  11.137  13.780  1.00  0.00           H  
ATOM   2989  HD3 LYS A 190     -47.924  12.696  14.015  1.00  0.00           H  
ATOM   2990  HE2 LYS A 190     -47.749  13.301  11.740  1.00  0.00           H  
ATOM   2991  HE3 LYS A 190     -46.967  11.733  11.321  1.00  0.00           H  
ATOM   2992  HZ1 LYS A 190     -48.775  10.440  12.153  1.00  0.00           H  
ATOM   2993  HZ2 LYS A 190     -49.608  11.909  12.333  1.00  0.00           H  
ATOM   2994  HZ3 LYS A 190     -49.157  11.433  10.904  1.00  0.00           H  
ATOM   2995  N   ASN A 191     -41.708  10.984  14.537  1.00 55.39           N  
ATOM   2996  CA  ASN A 191     -40.914   9.723  14.387  1.00 55.64           C  
ATOM   2997  C   ASN A 191     -39.592  10.017  15.022  1.00 48.64           C  
ATOM   2998  O   ASN A 191     -39.118   9.315  15.876  1.00 49.20           O  
ATOM   2999  CB  ASN A 191     -40.956   9.053  12.974  1.00 57.34           C  
ATOM   3000  CG  ASN A 191     -40.264   7.611  12.976  1.00 63.66           C  
ATOM   3001  ND2 ASN A 191     -41.117   6.595  12.804  1.00 65.43           N  
ATOM   3002  OD1 ASN A 191     -39.084   7.377  13.323  1.00 61.08           O  
ATOM   3003  H   ASN A 191     -41.285  11.603  15.214  1.00  0.00           H  
ATOM   3004  HA  ASN A 191     -41.405   8.983  15.019  1.00  0.00           H  
ATOM   3005  HB2 ASN A 191     -42.015   9.025  12.718  1.00  0.00           H  
ATOM   3006  HB3 ASN A 191     -40.524   9.707  12.217  1.00  0.00           H  
ATOM   3007 HD21 ASN A 191     -42.116   6.731  12.744  1.00  0.00           H  
ATOM   3008 HD22 ASN A 191     -40.704   5.691  12.979  1.00  0.00           H  
ATOM   3009  N   ASN A 192     -39.014  11.207  14.704  1.00 41.89           N  
ATOM   3010  CA  ASN A 192     -37.667  11.636  14.969  1.00 42.16           C  
ATOM   3011  C   ASN A 192     -36.589  10.972  14.072  1.00 37.56           C  
ATOM   3012  O   ASN A 192     -35.423  10.758  14.481  1.00 38.33           O  
ATOM   3013  CB  ASN A 192     -37.313  11.535  16.471  1.00 43.89           C  
ATOM   3014  CG  ASN A 192     -36.328  12.691  16.848  1.00 49.56           C  
ATOM   3015  ND2 ASN A 192     -35.121  12.274  17.316  1.00 51.31           N  
ATOM   3016  OD1 ASN A 192     -36.738  13.854  16.871  1.00 53.76           O  
ATOM   3017  H   ASN A 192     -39.304  11.574  13.809  1.00  0.00           H  
ATOM   3018  HA  ASN A 192     -37.608  12.714  14.816  1.00  0.00           H  
ATOM   3019  HB2 ASN A 192     -38.260  11.620  17.005  1.00  0.00           H  
ATOM   3020  HB3 ASN A 192     -36.923  10.548  16.716  1.00  0.00           H  
ATOM   3021 HD21 ASN A 192     -34.726  11.344  17.304  1.00  0.00           H  
ATOM   3022 HD22 ASN A 192     -34.451  12.938  17.677  1.00  0.00           H  
ATOM   3023  N   ASP A 193     -36.966  10.497  12.875  1.00 32.07           N  
ATOM   3024  CA  ASP A 193     -36.148   9.618  11.939  1.00 29.24           C  
ATOM   3025  C   ASP A 193     -34.765  10.116  11.615  1.00 25.15           C  
ATOM   3026  O   ASP A 193     -34.599  11.290  11.253  1.00 23.04           O  
ATOM   3027  CB  ASP A 193     -36.973   9.330  10.680  1.00 30.92           C  
ATOM   3028  CG  ASP A 193     -36.383   8.328   9.681  1.00 32.24           C  
ATOM   3029  OD1 ASP A 193     -35.553   8.767   8.851  1.00 32.20           O  
ATOM   3030  OD2 ASP A 193     -36.674   7.115   9.744  1.00 39.99           O1-
ATOM   3031  H   ASP A 193     -37.878  10.824  12.588  1.00  0.00           H  
ATOM   3032  HA  ASP A 193     -35.956   8.625  12.346  1.00  0.00           H  
ATOM   3033  HB2 ASP A 193     -37.964   8.960  10.941  1.00  0.00           H  
ATOM   3034  HB3 ASP A 193     -37.035  10.259  10.113  1.00  0.00           H  
ATOM   3035  N   PRO A 194     -33.697   9.281  11.791  1.00 23.73           N  
ATOM   3036  CA  PRO A 194     -32.334   9.739  11.734  1.00 24.20           C  
ATOM   3037  C   PRO A 194     -31.702   9.925  10.367  1.00 21.77           C  
ATOM   3038  O   PRO A 194     -30.543  10.255  10.307  1.00 26.06           O  
ATOM   3039  CB  PRO A 194     -31.562   8.654  12.515  1.00 24.29           C  
ATOM   3040  CG  PRO A 194     -32.249   7.421  12.088  1.00 24.33           C  
ATOM   3041  CD  PRO A 194     -33.739   7.860  12.036  1.00 24.66           C  
ATOM   3042  HA  PRO A 194     -32.259  10.704  12.237  1.00  0.00           H  
ATOM   3043  HB2 PRO A 194     -30.486   8.649  12.338  1.00  0.00           H  
ATOM   3044  HB3 PRO A 194     -31.598   8.891  13.579  1.00  0.00           H  
ATOM   3045  HG2 PRO A 194     -31.891   6.972  11.162  1.00  0.00           H  
ATOM   3046  HG3 PRO A 194     -32.050   6.641  12.823  1.00  0.00           H  
ATOM   3047  HD2 PRO A 194     -34.379   7.281  11.370  1.00  0.00           H  
ATOM   3048  HD3 PRO A 194     -34.293   7.756  12.969  1.00  0.00           H  
ATOM   3049  N   TYR A 195     -32.435   9.804   9.267  1.00 19.91           N  
ATOM   3050  CA  TYR A 195     -32.067  10.052   7.843  1.00 19.21           C  
ATOM   3051  C   TYR A 195     -31.218  11.329   7.710  1.00 19.41           C  
ATOM   3052  O   TYR A 195     -30.187  11.256   7.066  1.00 19.84           O  
ATOM   3053  CB  TYR A 195     -33.365   9.937   7.005  1.00 20.18           C  
ATOM   3054  CG  TYR A 195     -33.214   9.934   5.504  1.00 20.37           C  
ATOM   3055  CD1 TYR A 195     -32.629   8.884   4.827  1.00 20.54           C  
ATOM   3056  CD2 TYR A 195     -33.499  11.077   4.795  1.00 19.03           C  
ATOM   3057  CE1 TYR A 195     -32.404   8.967   3.457  1.00 19.28           C  
ATOM   3058  CE2 TYR A 195     -33.409  11.176   3.388  1.00 17.59           C  
ATOM   3059  CZ  TYR A 195     -32.844  10.084   2.714  1.00 18.93           C  
ATOM   3060  OH  TYR A 195     -32.556  10.124   1.388  1.00 20.65           O  
ATOM   3061  H   TYR A 195     -33.433   9.653   9.293  1.00  0.00           H  
ATOM   3062  HA  TYR A 195     -31.456   9.186   7.590  1.00  0.00           H  
ATOM   3063  HB2 TYR A 195     -33.897   9.003   7.184  1.00  0.00           H  
ATOM   3064  HB3 TYR A 195     -34.107  10.681   7.298  1.00  0.00           H  
ATOM   3065  HD1 TYR A 195     -32.320   8.031   5.414  1.00  0.00           H  
ATOM   3066  HD2 TYR A 195     -33.930  11.920   5.314  1.00  0.00           H  
ATOM   3067  HE1 TYR A 195     -31.929   8.093   3.036  1.00  0.00           H  
ATOM   3068  HE2 TYR A 195     -33.713  12.149   3.033  1.00  0.00           H  
ATOM   3069  HH  TYR A 195     -32.915  10.903   0.993  1.00  0.00           H  
ATOM   3070  N   PRO A 196     -31.611  12.453   8.224  1.00 19.50           N  
ATOM   3071  CA  PRO A 196     -30.797  13.746   8.087  1.00 20.47           C  
ATOM   3072  C   PRO A 196     -29.530  13.603   8.863  1.00 23.02           C  
ATOM   3073  O   PRO A 196     -28.571  14.175   8.430  1.00 22.53           O  
ATOM   3074  CB  PRO A 196     -31.670  14.939   8.473  1.00 20.37           C  
ATOM   3075  CG  PRO A 196     -32.860  14.295   9.082  1.00 20.34           C  
ATOM   3076  CD  PRO A 196     -32.911  12.825   8.772  1.00 19.73           C  
ATOM   3077  HA  PRO A 196     -30.463  13.801   7.051  1.00  0.00           H  
ATOM   3078  HB2 PRO A 196     -31.167  15.630   9.149  1.00  0.00           H  
ATOM   3079  HB3 PRO A 196     -31.971  15.515   7.598  1.00  0.00           H  
ATOM   3080  HG2 PRO A 196     -32.857  14.524  10.148  1.00  0.00           H  
ATOM   3081  HG3 PRO A 196     -33.777  14.815   8.803  1.00  0.00           H  
ATOM   3082  HD2 PRO A 196     -33.123  12.349   9.729  1.00  0.00           H  
ATOM   3083  HD3 PRO A 196     -33.697  12.506   8.086  1.00  0.00           H  
ATOM   3084  N   GLN A 197     -29.467  13.076  10.123  1.00 22.50           N  
ATOM   3085  CA  GLN A 197     -28.217  12.763  10.789  1.00 22.81           C  
ATOM   3086  C   GLN A 197     -27.335  11.798   9.943  1.00 20.48           C  
ATOM   3087  O   GLN A 197     -26.127  12.052   9.940  1.00 18.16           O  
ATOM   3088  CB  GLN A 197     -28.511  12.195  12.164  1.00 26.28           C  
ATOM   3089  CG  GLN A 197     -29.375  13.090  13.167  1.00 30.92           C  
ATOM   3090  CD  GLN A 197     -28.899  14.505  13.381  1.00 34.63           C  
ATOM   3091  NE2 GLN A 197     -29.854  15.407  13.643  1.00 34.93           N  
ATOM   3092  OE1 GLN A 197     -27.670  14.809  13.284  1.00 38.22           O  
ATOM   3093  H   GLN A 197     -30.246  12.560  10.506  1.00  0.00           H  
ATOM   3094  HA  GLN A 197     -27.635  13.664  10.984  1.00  0.00           H  
ATOM   3095  HB2 GLN A 197     -28.851  11.167  12.039  1.00  0.00           H  
ATOM   3096  HB3 GLN A 197     -27.581  11.995  12.695  1.00  0.00           H  
ATOM   3097  HG2 GLN A 197     -30.410  13.214  12.848  1.00  0.00           H  
ATOM   3098  HG3 GLN A 197     -29.432  12.513  14.090  1.00  0.00           H  
ATOM   3099 HE21 GLN A 197     -30.832  15.220  13.812  1.00  0.00           H  
ATOM   3100 HE22 GLN A 197     -29.563  16.343  13.888  1.00  0.00           H  
ATOM   3101  N   GLU A 198     -27.861  10.811   9.226  1.00 18.42           N  
ATOM   3102  CA  GLU A 198     -27.157   9.945   8.299  1.00 19.24           C  
ATOM   3103  C   GLU A 198     -26.448  10.723   7.198  1.00 17.99           C  
ATOM   3104  O   GLU A 198     -25.277  10.499   6.924  1.00 16.79           O  
ATOM   3105  CB  GLU A 198     -28.114   8.862   7.844  1.00 18.76           C  
ATOM   3106  CG  GLU A 198     -28.777   7.989   8.910  1.00 19.05           C  
ATOM   3107  CD  GLU A 198     -27.894   6.879   9.448  1.00 19.51           C  
ATOM   3108  OE1 GLU A 198     -26.967   7.129  10.298  1.00 21.71           O  
ATOM   3109  OE2 GLU A 198     -28.057   5.702   9.063  1.00 16.79           O1-
ATOM   3110  H   GLU A 198     -28.862  10.755   9.352  1.00  0.00           H  
ATOM   3111  HA  GLU A 198     -26.437   9.516   8.995  1.00  0.00           H  
ATOM   3112  HB2 GLU A 198     -28.851   9.314   7.180  1.00  0.00           H  
ATOM   3113  HB3 GLU A 198     -27.578   8.161   7.204  1.00  0.00           H  
ATOM   3114  HG2 GLU A 198     -29.177   8.522   9.773  1.00  0.00           H  
ATOM   3115  HG3 GLU A 198     -29.577   7.434   8.419  1.00  0.00           H  
ATOM   3116  N   LEU A 199     -27.115  11.704   6.509  1.00 17.75           N  
ATOM   3117  CA  LEU A 199     -26.548  12.670   5.589  1.00 18.62           C  
ATOM   3118  C   LEU A 199     -25.542  13.638   6.223  1.00 19.02           C  
ATOM   3119  O   LEU A 199     -24.597  14.056   5.531  1.00 20.81           O  
ATOM   3120  CB  LEU A 199     -27.636  13.410   4.806  1.00 18.55           C  
ATOM   3121  CG  LEU A 199     -28.121  12.787   3.422  1.00 17.70           C  
ATOM   3122  CD1 LEU A 199     -26.922  12.405   2.508  1.00 17.56           C  
ATOM   3123  CD2 LEU A 199     -28.961  11.528   3.830  1.00 17.57           C  
ATOM   3124  H   LEU A 199     -28.106  11.736   6.701  1.00  0.00           H  
ATOM   3125  HA  LEU A 199     -25.952  12.094   4.881  1.00  0.00           H  
ATOM   3126  HB2 LEU A 199     -28.512  13.444   5.455  1.00  0.00           H  
ATOM   3127  HB3 LEU A 199     -27.360  14.458   4.686  1.00  0.00           H  
ATOM   3128  HG  LEU A 199     -28.851  13.424   2.922  1.00  0.00           H  
ATOM   3129 HD11 LEU A 199     -26.348  11.556   2.879  1.00  0.00           H  
ATOM   3130 HD12 LEU A 199     -27.334  12.082   1.552  1.00  0.00           H  
ATOM   3131 HD13 LEU A 199     -26.252  13.222   2.242  1.00  0.00           H  
ATOM   3132 HD21 LEU A 199     -28.228  10.875   4.304  1.00  0.00           H  
ATOM   3133 HD22 LEU A 199     -29.755  11.727   4.549  1.00  0.00           H  
ATOM   3134 HD23 LEU A 199     -29.358  11.002   2.961  1.00  0.00           H  
ATOM   3135  N   GLU A 200     -25.672  13.959   7.535  1.00 20.00           N  
ATOM   3136  CA  GLU A 200     -24.785  14.889   8.287  1.00 18.78           C  
ATOM   3137  C   GLU A 200     -23.396  14.308   8.535  1.00 16.75           C  
ATOM   3138  O   GLU A 200     -22.381  14.978   8.577  1.00 17.46           O  
ATOM   3139  CB  GLU A 200     -25.522  15.307   9.640  1.00 19.94           C  
ATOM   3140  CG  GLU A 200     -24.896  16.491  10.360  1.00 21.67           C  
ATOM   3141  CD  GLU A 200     -24.842  17.753   9.531  1.00 22.18           C  
ATOM   3142  OE1 GLU A 200     -25.856  17.988   8.795  1.00 19.38           O  
ATOM   3143  OE2 GLU A 200     -23.838  18.467   9.675  1.00 21.86           O1-
ATOM   3144  H   GLU A 200     -26.481  13.581   8.006  1.00  0.00           H  
ATOM   3145  HA  GLU A 200     -24.640  15.681   7.552  1.00  0.00           H  
ATOM   3146  HB2 GLU A 200     -26.577  15.520   9.474  1.00  0.00           H  
ATOM   3147  HB3 GLU A 200     -25.452  14.447  10.306  1.00  0.00           H  
ATOM   3148  HG2 GLU A 200     -25.387  16.666  11.317  1.00  0.00           H  
ATOM   3149  HG3 GLU A 200     -23.877  16.295  10.692  1.00  0.00           H  
ATOM   3150  N   HIS A 201     -23.366  12.984   8.681  1.00 14.58           N  
ATOM   3151  CA  HIS A 201     -22.253  12.051   8.974  1.00 13.19           C  
ATOM   3152  C   HIS A 201     -21.605  11.676   7.624  1.00 12.77           C  
ATOM   3153  O   HIS A 201     -20.403  11.709   7.558  1.00 12.35           O  
ATOM   3154  CB  HIS A 201     -22.827  10.707   9.626  1.00 12.58           C  
ATOM   3155  CG  HIS A 201     -21.757   9.803  10.147  1.00 13.12           C  
ATOM   3156  CD2 HIS A 201     -20.395   9.964  10.394  1.00 13.34           C  
ATOM   3157  ND1 HIS A 201     -22.048   8.504  10.333  1.00 13.25           N  
ATOM   3158  CE1 HIS A 201     -20.961   7.908  10.850  1.00 14.17           C  
ATOM   3159  NE2 HIS A 201     -19.912   8.716  10.828  1.00 14.46           N  
ATOM   3160  H   HIS A 201     -24.295  12.590   8.656  1.00  0.00           H  
ATOM   3161  HA  HIS A 201     -21.441  12.455   9.578  1.00  0.00           H  
ATOM   3162  HB2 HIS A 201     -23.436  11.015  10.475  1.00  0.00           H  
ATOM   3163  HB3 HIS A 201     -23.492  10.181   8.940  1.00  0.00           H  
ATOM   3164  HD1 HIS A 201     -22.921   8.048  10.110  1.00  0.00           H  
ATOM   3165  HD2 HIS A 201     -19.894  10.920  10.349  1.00  0.00           H  
ATOM   3166  HE1 HIS A 201     -20.830   6.863  11.087  1.00  0.00           H  
ATOM   3167  N   THR A 202     -22.435  11.576   6.554  1.00 12.67           N  
ATOM   3168  CA  THR A 202     -21.915  11.325   5.172  1.00 14.08           C  
ATOM   3169  C   THR A 202     -20.952  12.441   4.731  1.00 14.34           C  
ATOM   3170  O   THR A 202     -19.915  12.154   4.171  1.00 13.29           O  
ATOM   3171  CB  THR A 202     -23.229  11.278   4.265  1.00 15.09           C  
ATOM   3172  CG2 THR A 202     -22.801  10.776   2.769  1.00 15.09           C  
ATOM   3173  OG1 THR A 202     -24.125  10.367   4.643  1.00 16.10           O  
ATOM   3174  H   THR A 202     -23.430  11.727   6.632  1.00  0.00           H  
ATOM   3175  HA  THR A 202     -21.383  10.375   5.124  1.00  0.00           H  
ATOM   3176  HB  THR A 202     -23.696  12.253   4.123  1.00  0.00           H  
ATOM   3177  HG1 THR A 202     -24.172  10.321   5.585  1.00  0.00           H  
ATOM   3178 HG21 THR A 202     -21.944  11.380   2.468  1.00  0.00           H  
ATOM   3179 HG22 THR A 202     -22.394   9.765   2.778  1.00  0.00           H  
ATOM   3180 HG23 THR A 202     -23.625  10.717   2.059  1.00  0.00           H  
ATOM   3181  N   ALA A 203     -21.279  13.709   4.912  1.00 14.90           N  
ATOM   3182  CA  ALA A 203     -20.416  14.835   4.442  1.00 15.43           C  
ATOM   3183  C   ALA A 203     -19.022  14.903   5.143  1.00 16.04           C  
ATOM   3184  O   ALA A 203     -18.059  15.361   4.542  1.00 16.74           O  
ATOM   3185  CB  ALA A 203     -21.109  16.148   4.768  1.00 15.06           C  
ATOM   3186  H   ALA A 203     -22.010  13.922   5.576  1.00  0.00           H  
ATOM   3187  HA  ALA A 203     -20.255  14.864   3.364  1.00  0.00           H  
ATOM   3188  HB1 ALA A 203     -21.778  16.410   3.948  1.00  0.00           H  
ATOM   3189  HB2 ALA A 203     -21.541  16.276   5.761  1.00  0.00           H  
ATOM   3190  HB3 ALA A 203     -20.321  16.899   4.711  1.00  0.00           H  
ATOM   3191  N   LEU A 204     -18.899  14.438   6.411  1.00 17.36           N  
ATOM   3192  CA  LEU A 204     -17.713  14.346   7.171  1.00 19.07           C  
ATOM   3193  C   LEU A 204     -16.703  13.337   6.502  1.00 18.55           C  
ATOM   3194  O   LEU A 204     -15.503  13.411   6.663  1.00 16.87           O  
ATOM   3195  CB  LEU A 204     -18.019  13.682   8.529  1.00 20.46           C  
ATOM   3196  CG  LEU A 204     -16.954  13.636   9.644  1.00 23.49           C  
ATOM   3197  CD1 LEU A 204     -16.577  15.028  10.172  1.00 24.97           C  
ATOM   3198  CD2 LEU A 204     -17.182  12.561  10.762  1.00 24.07           C  
ATOM   3199  H   LEU A 204     -19.707  14.079   6.899  1.00  0.00           H  
ATOM   3200  HA  LEU A 204     -17.265  15.324   7.347  1.00  0.00           H  
ATOM   3201  HB2 LEU A 204     -18.903  14.104   9.008  1.00  0.00           H  
ATOM   3202  HB3 LEU A 204     -18.316  12.643   8.384  1.00  0.00           H  
ATOM   3203  HG  LEU A 204     -16.056  13.285   9.136  1.00  0.00           H  
ATOM   3204 HD11 LEU A 204     -16.265  15.621   9.312  1.00  0.00           H  
ATOM   3205 HD12 LEU A 204     -17.450  15.505  10.617  1.00  0.00           H  
ATOM   3206 HD13 LEU A 204     -15.788  14.801  10.888  1.00  0.00           H  
ATOM   3207 HD21 LEU A 204     -17.420  11.583  10.343  1.00  0.00           H  
ATOM   3208 HD22 LEU A 204     -16.289  12.575  11.387  1.00  0.00           H  
ATOM   3209 HD23 LEU A 204     -18.110  12.838  11.263  1.00  0.00           H  
ATOM   3210  N   LEU A 205     -17.195  12.422   5.696  1.00 16.90           N  
ATOM   3211  CA  LEU A 205     -16.386  11.401   4.987  1.00 16.08           C  
ATOM   3212  C   LEU A 205     -16.152  11.912   3.543  1.00 17.10           C  
ATOM   3213  O   LEU A 205     -15.043  11.778   3.067  1.00 16.86           O  
ATOM   3214  CB  LEU A 205     -17.180  10.083   4.956  1.00 15.14           C  
ATOM   3215  CG  LEU A 205     -17.702   9.535   6.312  1.00 14.94           C  
ATOM   3216  CD1 LEU A 205     -18.587   8.296   6.232  1.00 14.84           C  
ATOM   3217  CD2 LEU A 205     -16.563   9.430   7.296  1.00 14.61           C  
ATOM   3218  H   LEU A 205     -18.158  12.440   5.391  1.00  0.00           H  
ATOM   3219  HA  LEU A 205     -15.349  11.296   5.306  1.00  0.00           H  
ATOM   3220  HB2 LEU A 205     -17.918  10.024   4.157  1.00  0.00           H  
ATOM   3221  HB3 LEU A 205     -16.550   9.251   4.640  1.00  0.00           H  
ATOM   3222  HG  LEU A 205     -18.385  10.298   6.684  1.00  0.00           H  
ATOM   3223 HD11 LEU A 205     -18.014   7.419   5.930  1.00  0.00           H  
ATOM   3224 HD12 LEU A 205     -19.061   8.068   7.187  1.00  0.00           H  
ATOM   3225 HD13 LEU A 205     -19.431   8.444   5.558  1.00  0.00           H  
ATOM   3226 HD21 LEU A 205     -15.707   8.804   7.041  1.00  0.00           H  
ATOM   3227 HD22 LEU A 205     -16.158  10.426   7.479  1.00  0.00           H  
ATOM   3228 HD23 LEU A 205     -16.783   9.081   8.305  1.00  0.00           H  
ATOM   3229  N   ILE A 206     -17.142  12.566   2.912  1.00 17.97           N  
ATOM   3230  CA  ILE A 206     -17.058  13.025   1.558  1.00 18.04           C  
ATOM   3231  C   ILE A 206     -16.111  14.316   1.411  1.00 18.09           C  
ATOM   3232  O   ILE A 206     -15.707  14.641   0.274  1.00 20.01           O  
ATOM   3233  CB  ILE A 206     -18.537  13.203   1.083  1.00 16.90           C  
ATOM   3234  CG1 ILE A 206     -19.310  11.860   0.935  1.00 16.56           C  
ATOM   3235  CG2 ILE A 206     -18.596  13.803  -0.336  1.00 16.11           C  
ATOM   3236  CD1 ILE A 206     -18.984  10.980  -0.230  1.00 16.93           C  
ATOM   3237  H   ILE A 206     -18.035  12.659   3.376  1.00  0.00           H  
ATOM   3238  HA  ILE A 206     -16.621  12.289   0.885  1.00  0.00           H  
ATOM   3239  HB  ILE A 206     -18.987  13.866   1.822  1.00  0.00           H  
ATOM   3240 HG12 ILE A 206     -19.114  11.337   1.871  1.00  0.00           H  
ATOM   3241 HG13 ILE A 206     -20.385  12.033   0.890  1.00  0.00           H  
ATOM   3242 HG21 ILE A 206     -19.617  13.732  -0.711  1.00  0.00           H  
ATOM   3243 HG22 ILE A 206     -18.161  14.802  -0.361  1.00  0.00           H  
ATOM   3244 HG23 ILE A 206     -17.966  13.154  -0.945  1.00  0.00           H  
ATOM   3245 HD11 ILE A 206     -19.453  11.383  -1.128  1.00  0.00           H  
ATOM   3246 HD12 ILE A 206     -17.917  10.989  -0.455  1.00  0.00           H  
ATOM   3247 HD13 ILE A 206     -19.391   9.969  -0.236  1.00  0.00           H  
ATOM   3248  N   LYS A 207     -15.610  14.940   2.467  1.00 19.46           N  
ATOM   3249  CA  LYS A 207     -14.625  16.050   2.347  1.00 21.87           C  
ATOM   3250  C   LYS A 207     -13.181  15.446   2.404  1.00 21.87           C  
ATOM   3251  O   LYS A 207     -12.216  15.944   1.835  1.00 24.02           O  
ATOM   3252  CB  LYS A 207     -14.781  17.068   3.481  1.00 22.96           C  
ATOM   3253  CG  LYS A 207     -14.099  18.433   3.288  1.00 25.72           C  
ATOM   3254  CD  LYS A 207     -14.259  19.511   4.414  1.00 30.80           C  
ATOM   3255  CE  LYS A 207     -13.629  20.844   4.023  1.00 34.26           C  
ATOM   3256  NZ  LYS A 207     -13.780  21.799   5.112  1.00 36.43           N1+
ATOM   3257  H   LYS A 207     -15.799  14.551   3.380  1.00  0.00           H  
ATOM   3258  HA  LYS A 207     -14.707  16.635   1.431  1.00  0.00           H  
ATOM   3259  HB2 LYS A 207     -15.838  17.213   3.701  1.00  0.00           H  
ATOM   3260  HB3 LYS A 207     -14.359  16.587   4.363  1.00  0.00           H  
ATOM   3261  HG2 LYS A 207     -13.032  18.296   3.111  1.00  0.00           H  
ATOM   3262  HG3 LYS A 207     -14.578  18.852   2.403  1.00  0.00           H  
ATOM   3263  HD2 LYS A 207     -15.295  19.754   4.650  1.00  0.00           H  
ATOM   3264  HD3 LYS A 207     -13.853  19.045   5.311  1.00  0.00           H  
ATOM   3265  HE2 LYS A 207     -12.605  20.919   3.656  1.00  0.00           H  
ATOM   3266  HE3 LYS A 207     -14.318  21.284   3.302  1.00  0.00           H  
ATOM   3267  HZ1 LYS A 207     -13.309  22.680   4.966  1.00  0.00           H  
ATOM   3268  HZ2 LYS A 207     -14.739  22.076   5.266  1.00  0.00           H  
ATOM   3269  HZ3 LYS A 207     -13.455  21.313   5.936  1.00  0.00           H  
ATOM   3270  N   GLU A 208     -12.963  14.282   3.075  1.00 20.19           N  
ATOM   3271  CA  GLU A 208     -11.719  13.583   3.079  1.00 19.79           C  
ATOM   3272  C   GLU A 208     -11.375  12.863   1.764  1.00 21.91           C  
ATOM   3273  O   GLU A 208     -12.256  12.493   1.013  1.00 19.75           O  
ATOM   3274  CB  GLU A 208     -11.854  12.649   4.227  1.00 17.92           C  
ATOM   3275  CG  GLU A 208     -11.666  13.219   5.656  1.00 16.46           C  
ATOM   3276  CD  GLU A 208     -10.187  13.274   6.048  1.00 15.45           C  
ATOM   3277  OE1 GLU A 208      -9.662  14.385   6.218  1.00 14.45           O  
ATOM   3278  OE2 GLU A 208      -9.603  12.182   6.257  1.00 15.29           O1-
ATOM   3279  H   GLU A 208     -13.771  13.720   3.302  1.00  0.00           H  
ATOM   3280  HA  GLU A 208     -10.845  14.161   3.380  1.00  0.00           H  
ATOM   3281  HB2 GLU A 208     -12.751  12.031   4.177  1.00  0.00           H  
ATOM   3282  HB3 GLU A 208     -11.133  11.846   4.076  1.00  0.00           H  
ATOM   3283  HG2 GLU A 208     -12.070  14.232   5.642  1.00  0.00           H  
ATOM   3284  HG3 GLU A 208     -12.164  12.607   6.408  1.00  0.00           H  
ATOM   3285  N   GLN A 209     -10.077  12.804   1.386  1.00 23.09           N  
ATOM   3286  CA  GLN A 209      -9.430  12.168   0.207  1.00 25.61           C  
ATOM   3287  C   GLN A 209      -9.472  13.088  -1.038  1.00 23.75           C  
ATOM   3288  O   GLN A 209      -9.169  12.624  -2.125  1.00 24.26           O  
ATOM   3289  CB  GLN A 209      -9.823  10.705  -0.052  1.00 28.30           C  
ATOM   3290  CG  GLN A 209      -9.446   9.887   1.236  1.00 34.27           C  
ATOM   3291  CD  GLN A 209     -10.297   8.646   1.451  1.00 42.50           C  
ATOM   3292  NE2 GLN A 209     -11.499   8.505   0.849  1.00 44.26           N  
ATOM   3293  OE1 GLN A 209      -9.854   7.788   2.238  1.00 53.01           O  
ATOM   3294  H   GLN A 209      -9.397  13.175   2.034  1.00  0.00           H  
ATOM   3295  HA  GLN A 209      -8.347  12.258   0.296  1.00  0.00           H  
ATOM   3296  HB2 GLN A 209     -10.829  10.577  -0.450  1.00  0.00           H  
ATOM   3297  HB3 GLN A 209      -9.211  10.314  -0.865  1.00  0.00           H  
ATOM   3298  HG2 GLN A 209      -8.420   9.557   1.074  1.00  0.00           H  
ATOM   3299  HG3 GLN A 209      -9.375  10.428   2.180  1.00  0.00           H  
ATOM   3300 HE21 GLN A 209     -11.853   9.228   0.240  1.00  0.00           H  
ATOM   3301 HE22 GLN A 209     -12.010   7.638   0.941  1.00  0.00           H  
ATOM   3302  N   SER A 210      -9.651  14.316  -0.905  1.00 23.49           N  
ATOM   3303  CA  SER A 210      -9.525  15.320  -1.995  1.00 22.71           C  
ATOM   3304  C   SER A 210      -9.315  16.684  -1.428  1.00 22.79           C  
ATOM   3305  O   SER A 210      -9.472  16.778  -0.219  1.00 21.91           O  
ATOM   3306  CB  SER A 210     -10.693  15.229  -3.011  1.00 21.41           C  
ATOM   3307  OG  SER A 210     -11.901  15.637  -2.462  1.00 20.31           O  
ATOM   3308  H   SER A 210     -10.001  14.687  -0.033  1.00  0.00           H  
ATOM   3309  HA  SER A 210      -8.651  14.994  -2.558  1.00  0.00           H  
ATOM   3310  HB2 SER A 210     -10.421  15.794  -3.902  1.00  0.00           H  
ATOM   3311  HB3 SER A 210     -10.756  14.221  -3.420  1.00  0.00           H  
ATOM   3312  HG  SER A 210     -12.221  15.015  -1.827  1.00  0.00           H  
ATOM   3313  N   ASN A 211      -8.913  17.658  -2.278  1.00 23.38           N  
ATOM   3314  CA  ASN A 211      -8.650  19.051  -1.898  1.00 22.04           C  
ATOM   3315  C   ASN A 211      -9.930  19.987  -1.900  1.00 21.02           C  
ATOM   3316  O   ASN A 211      -9.978  21.059  -2.482  1.00 18.97           O  
ATOM   3317  CB  ASN A 211      -7.596  19.691  -2.837  1.00 22.81           C  
ATOM   3318  CG  ASN A 211      -6.227  19.155  -2.585  1.00 22.13           C  
ATOM   3319  ND2 ASN A 211      -5.454  18.852  -3.621  1.00 22.48           N  
ATOM   3320  OD1 ASN A 211      -5.727  19.064  -1.478  1.00 21.08           O  
ATOM   3321  H   ASN A 211      -8.761  17.430  -3.250  1.00  0.00           H  
ATOM   3322  HA  ASN A 211      -8.308  19.036  -0.863  1.00  0.00           H  
ATOM   3323  HB2 ASN A 211      -7.766  19.696  -3.914  1.00  0.00           H  
ATOM   3324  HB3 ASN A 211      -7.455  20.738  -2.569  1.00  0.00           H  
ATOM   3325 HD21 ASN A 211      -5.755  18.961  -4.579  1.00  0.00           H  
ATOM   3326 HD22 ASN A 211      -4.619  18.300  -3.489  1.00  0.00           H  
ATOM   3327  N   ILE A 212     -11.004  19.501  -1.274  1.00 22.70           N  
ATOM   3328  CA  ILE A 212     -12.272  20.171  -0.956  1.00 24.40           C  
ATOM   3329  C   ILE A 212     -12.212  20.874   0.380  1.00 26.66           C  
ATOM   3330  O   ILE A 212     -12.148  20.238   1.429  1.00 25.99           O  
ATOM   3331  CB  ILE A 212     -13.418  19.125  -0.997  1.00 22.98           C  
ATOM   3332  CG1 ILE A 212     -13.474  18.453  -2.377  1.00 22.91           C  
ATOM   3333  CG2 ILE A 212     -14.800  19.610  -0.559  1.00 22.47           C  
ATOM   3334  CD1 ILE A 212     -14.125  19.240  -3.504  1.00 22.81           C  
ATOM   3335  H   ILE A 212     -10.849  18.611  -0.824  1.00  0.00           H  
ATOM   3336  HA  ILE A 212     -12.586  20.879  -1.723  1.00  0.00           H  
ATOM   3337  HB  ILE A 212     -13.150  18.316  -0.317  1.00  0.00           H  
ATOM   3338 HG12 ILE A 212     -12.492  18.085  -2.677  1.00  0.00           H  
ATOM   3339 HG13 ILE A 212     -14.014  17.517  -2.235  1.00  0.00           H  
ATOM   3340 HG21 ILE A 212     -15.454  18.743  -0.655  1.00  0.00           H  
ATOM   3341 HG22 ILE A 212     -14.824  20.063   0.432  1.00  0.00           H  
ATOM   3342 HG23 ILE A 212     -15.213  20.460  -1.102  1.00  0.00           H  
ATOM   3343 HD11 ILE A 212     -14.933  19.920  -3.237  1.00  0.00           H  
ATOM   3344 HD12 ILE A 212     -13.383  19.901  -3.953  1.00  0.00           H  
ATOM   3345 HD13 ILE A 212     -14.457  18.603  -4.324  1.00  0.00           H  
ATOM   3346  N   GLU A 213     -12.239  22.195   0.360  1.00 26.87           N  
ATOM   3347  CA  GLU A 213     -12.361  23.120   1.473  1.00 30.50           C  
ATOM   3348  C   GLU A 213     -13.823  23.417   1.796  1.00 29.55           C  
ATOM   3349  O   GLU A 213     -14.140  23.703   2.923  1.00 31.39           O  
ATOM   3350  CB  GLU A 213     -11.736  24.447   0.973  1.00 33.22           C  
ATOM   3351  CG  GLU A 213     -11.593  25.698   1.954  1.00 39.33           C  
ATOM   3352  CD  GLU A 213     -10.539  25.503   3.063  1.00 44.40           C  
ATOM   3353  OE1 GLU A 213     -10.649  26.080   4.151  1.00 44.69           O  
ATOM   3354  OE2 GLU A 213      -9.576  24.782   2.788  1.00 54.12           O1-
ATOM   3355  H   GLU A 213     -12.367  22.573  -0.567  1.00  0.00           H  
ATOM   3356  HA  GLU A 213     -11.851  22.709   2.345  1.00  0.00           H  
ATOM   3357  HB2 GLU A 213     -10.706  24.151   0.770  1.00  0.00           H  
ATOM   3358  HB3 GLU A 213     -12.184  24.597  -0.010  1.00  0.00           H  
ATOM   3359  HG2 GLU A 213     -11.321  26.568   1.356  1.00  0.00           H  
ATOM   3360  HG3 GLU A 213     -12.555  25.734   2.464  1.00  0.00           H  
ATOM   3361  N   HIS A 214     -14.705  23.407   0.749  1.00 26.74           N  
ATOM   3362  CA  HIS A 214     -16.095  23.850   0.738  1.00 25.34           C  
ATOM   3363  C   HIS A 214     -17.104  22.756   0.528  1.00 24.97           C  
ATOM   3364  O   HIS A 214     -17.034  22.174  -0.558  1.00 23.37           O  
ATOM   3365  CB  HIS A 214     -16.153  24.997  -0.249  1.00 25.88           C  
ATOM   3366  CG  HIS A 214     -15.145  26.141  -0.091  1.00 28.80           C  
ATOM   3367  CD2 HIS A 214     -14.167  26.600  -0.975  1.00 28.95           C  
ATOM   3368  ND1 HIS A 214     -14.980  26.945   1.031  1.00 27.87           N  
ATOM   3369  CE1 HIS A 214     -14.078  27.859   0.750  1.00 27.01           C  
ATOM   3370  NE2 HIS A 214     -13.506  27.731  -0.430  1.00 28.93           N  
ATOM   3371  H   HIS A 214     -14.290  23.064  -0.106  1.00  0.00           H  
ATOM   3372  HA  HIS A 214     -16.341  24.224   1.732  1.00  0.00           H  
ATOM   3373  HB2 HIS A 214     -15.907  24.594  -1.231  1.00  0.00           H  
ATOM   3374  HB3 HIS A 214     -17.098  25.539  -0.305  1.00  0.00           H  
ATOM   3375  HD1 HIS A 214     -15.548  26.836   1.859  1.00  0.00           H  
ATOM   3376  HD2 HIS A 214     -13.928  26.348  -1.997  1.00  0.00           H  
ATOM   3377  HE1 HIS A 214     -13.837  28.627   1.471  1.00  0.00           H  
ATOM   3378  N   ILE A 215     -18.104  22.605   1.460  1.00 24.03           N  
ATOM   3379  CA  ILE A 215     -19.062  21.540   1.302  1.00 23.13           C  
ATOM   3380  C   ILE A 215     -20.456  21.853   1.767  1.00 21.32           C  
ATOM   3381  O   ILE A 215     -20.692  22.523   2.795  1.00 19.25           O  
ATOM   3382  CB  ILE A 215     -18.460  20.159   1.807  1.00 24.24           C  
ATOM   3383  CG1 ILE A 215     -19.441  18.878   1.626  1.00 23.30           C  
ATOM   3384  CG2 ILE A 215     -17.943  20.235   3.247  1.00 23.71           C  
ATOM   3385  CD1 ILE A 215     -18.804  17.516   1.792  1.00 23.18           C  
ATOM   3386  H   ILE A 215     -17.992  22.954   2.402  1.00  0.00           H  
ATOM   3387  HA  ILE A 215     -19.212  21.432   0.227  1.00  0.00           H  
ATOM   3388  HB  ILE A 215     -17.605  19.871   1.195  1.00  0.00           H  
ATOM   3389 HG12 ILE A 215     -20.294  18.978   2.298  1.00  0.00           H  
ATOM   3390 HG13 ILE A 215     -19.908  19.017   0.651  1.00  0.00           H  
ATOM   3391 HG21 ILE A 215     -18.742  20.414   3.967  1.00  0.00           H  
ATOM   3392 HG22 ILE A 215     -17.440  19.303   3.504  1.00  0.00           H  
ATOM   3393 HG23 ILE A 215     -17.162  20.981   3.393  1.00  0.00           H  
ATOM   3394 HD11 ILE A 215     -19.526  16.703   1.719  1.00  0.00           H  
ATOM   3395 HD12 ILE A 215     -17.983  17.322   1.101  1.00  0.00           H  
ATOM   3396 HD13 ILE A 215     -18.428  17.422   2.810  1.00  0.00           H  
ATOM   3397  N   ALA A 216     -21.487  21.350   1.115  1.00 20.69           N  
ATOM   3398  CA  ALA A 216     -22.883  21.756   1.204  1.00 20.89           C  
ATOM   3399  C   ALA A 216     -23.760  20.475   1.182  1.00 21.39           C  
ATOM   3400  O   ALA A 216     -23.338  19.527   0.603  1.00 20.18           O  
ATOM   3401  CB  ALA A 216     -23.439  22.649   0.116  1.00 22.42           C  
ATOM   3402  H   ALA A 216     -21.380  20.717   0.335  1.00  0.00           H  
ATOM   3403  HA  ALA A 216     -23.059  22.227   2.171  1.00  0.00           H  
ATOM   3404  HB1 ALA A 216     -24.368  23.058   0.515  1.00  0.00           H  
ATOM   3405  HB2 ALA A 216     -22.675  23.378  -0.155  1.00  0.00           H  
ATOM   3406  HB3 ALA A 216     -23.732  22.062  -0.755  1.00  0.00           H  
ATOM   3407  N   ILE A 217     -24.933  20.344   1.834  1.00 19.59           N  
ATOM   3408  CA  ILE A 217     -26.041  19.320   1.655  1.00 20.16           C  
ATOM   3409  C   ILE A 217     -27.224  20.090   1.111  1.00 20.41           C  
ATOM   3410  O   ILE A 217     -27.497  21.200   1.534  1.00 18.77           O  
ATOM   3411  CB  ILE A 217     -26.465  18.693   3.032  1.00 20.56           C  
ATOM   3412  CG1 ILE A 217     -25.249  17.808   3.488  1.00 22.48           C  
ATOM   3413  CG2 ILE A 217     -27.781  17.703   2.941  1.00 20.66           C  
ATOM   3414  CD1 ILE A 217     -25.344  17.369   4.942  1.00 22.80           C  
ATOM   3415  H   ILE A 217     -25.349  21.136   2.303  1.00  0.00           H  
ATOM   3416  HA  ILE A 217     -25.720  18.580   0.923  1.00  0.00           H  
ATOM   3417  HB  ILE A 217     -26.661  19.461   3.780  1.00  0.00           H  
ATOM   3418 HG12 ILE A 217     -25.179  16.882   2.918  1.00  0.00           H  
ATOM   3419 HG13 ILE A 217     -24.294  18.330   3.426  1.00  0.00           H  
ATOM   3420 HG21 ILE A 217     -27.865  17.047   2.075  1.00  0.00           H  
ATOM   3421 HG22 ILE A 217     -27.767  17.114   3.858  1.00  0.00           H  
ATOM   3422 HG23 ILE A 217     -28.710  18.261   2.825  1.00  0.00           H  
ATOM   3423 HD11 ILE A 217     -24.379  17.083   5.362  1.00  0.00           H  
ATOM   3424 HD12 ILE A 217     -25.483  18.223   5.604  1.00  0.00           H  
ATOM   3425 HD13 ILE A 217     -26.088  16.601   5.157  1.00  0.00           H  
ATOM   3426  N   GLY A 218     -27.931  19.416   0.134  1.00 20.73           N  
ATOM   3427  CA  GLY A 218     -29.147  19.874  -0.586  1.00 20.31           C  
ATOM   3428  C   GLY A 218     -29.972  18.538  -0.981  1.00 20.64           C  
ATOM   3429  O   GLY A 218     -29.445  17.574  -1.537  1.00 20.07           O  
ATOM   3430  H   GLY A 218     -27.562  18.552  -0.237  1.00  0.00           H  
ATOM   3431  HA2 GLY A 218     -29.759  20.506   0.058  1.00  0.00           H  
ATOM   3432  HA3 GLY A 218     -28.905  20.386  -1.518  1.00  0.00           H  
ATOM   3433  N   TRP A 219     -31.250  18.583  -0.665  1.00 19.98           N  
ATOM   3434  CA  TRP A 219     -32.150  17.399  -0.884  1.00 19.85           C  
ATOM   3435  C   TRP A 219     -32.766  17.478  -2.317  1.00 18.41           C  
ATOM   3436  O   TRP A 219     -33.322  18.518  -2.692  1.00 21.32           O  
ATOM   3437  CB  TRP A 219     -33.310  17.407   0.102  1.00 21.14           C  
ATOM   3438  CG  TRP A 219     -32.968  17.381   1.530  1.00 19.95           C  
ATOM   3439  CD1 TRP A 219     -33.162  18.349   2.493  1.00 20.08           C  
ATOM   3440  CD2 TRP A 219     -32.338  16.254   2.210  1.00 19.41           C  
ATOM   3441  CE2 TRP A 219     -32.191  16.656   3.553  1.00 18.99           C  
ATOM   3442  CE3 TRP A 219     -31.925  14.903   1.861  1.00 18.74           C  
ATOM   3443  NE1 TRP A 219     -32.734  17.900   3.696  1.00 20.00           N  
ATOM   3444  CZ2 TRP A 219     -31.676  15.804   4.547  1.00 18.86           C  
ATOM   3445  CZ3 TRP A 219     -31.314  14.037   2.803  1.00 17.83           C  
ATOM   3446  CH2 TRP A 219     -31.154  14.518   4.128  1.00 18.60           C  
ATOM   3447  H   TRP A 219     -31.643  19.251  -0.017  1.00  0.00           H  
ATOM   3448  HA  TRP A 219     -31.581  16.493  -0.670  1.00  0.00           H  
ATOM   3449  HB2 TRP A 219     -34.006  18.231  -0.061  1.00  0.00           H  
ATOM   3450  HB3 TRP A 219     -33.977  16.570  -0.106  1.00  0.00           H  
ATOM   3451  HD1 TRP A 219     -33.555  19.337   2.305  1.00  0.00           H  
ATOM   3452  HE1 TRP A 219     -33.021  18.277   4.587  1.00  0.00           H  
ATOM   3453  HE3 TRP A 219     -32.104  14.532   0.863  1.00  0.00           H  
ATOM   3454  HZ2 TRP A 219     -31.574  16.191   5.550  1.00  0.00           H  
ATOM   3455  HZ3 TRP A 219     -31.119  13.023   2.486  1.00  0.00           H  
ATOM   3456  HH2 TRP A 219     -30.594  13.991   4.886  1.00  0.00           H  
ATOM   3457  N   GLN A 220     -32.875  16.346  -3.083  1.00 16.55           N  
ATOM   3458  CA  GLN A 220     -33.486  16.275  -4.395  1.00 14.68           C  
ATOM   3459  C   GLN A 220     -34.981  15.784  -4.208  1.00 15.27           C  
ATOM   3460  O   GLN A 220     -35.294  15.031  -3.328  1.00 15.09           O  
ATOM   3461  CB  GLN A 220     -32.795  15.167  -5.143  1.00 13.72           C  
ATOM   3462  CG  GLN A 220     -31.301  15.362  -5.429  1.00 12.89           C  
ATOM   3463  CD  GLN A 220     -30.671  14.105  -5.988  1.00 12.49           C  
ATOM   3464  NE2 GLN A 220     -31.481  13.016  -6.282  1.00 13.21           N  
ATOM   3465  OE1 GLN A 220     -29.410  13.972  -6.050  1.00 10.23           O  
ATOM   3466  H   GLN A 220     -32.469  15.531  -2.646  1.00  0.00           H  
ATOM   3467  HA  GLN A 220     -33.257  17.226  -4.877  1.00  0.00           H  
ATOM   3468  HB2 GLN A 220     -33.038  14.344  -4.471  1.00  0.00           H  
ATOM   3469  HB3 GLN A 220     -33.316  15.028  -6.090  1.00  0.00           H  
ATOM   3470  HG2 GLN A 220     -31.068  16.112  -6.185  1.00  0.00           H  
ATOM   3471  HG3 GLN A 220     -30.737  15.631  -4.535  1.00  0.00           H  
ATOM   3472 HE21 GLN A 220     -32.461  13.189  -6.112  1.00  0.00           H  
ATOM   3473 HE22 GLN A 220     -31.032  12.212  -6.698  1.00  0.00           H  
ATOM   3474  N   SER A 221     -35.811  16.135  -5.170  1.00 16.90           N  
ATOM   3475  CA  SER A 221     -37.183  15.804  -5.307  1.00 19.68           C  
ATOM   3476  C   SER A 221     -38.107  16.765  -4.606  1.00 23.11           C  
ATOM   3477  O   SER A 221     -37.848  17.260  -3.500  1.00 23.50           O  
ATOM   3478  CB  SER A 221     -37.493  14.362  -5.061  1.00 19.39           C  
ATOM   3479  OG  SER A 221     -36.980  13.562  -6.160  1.00 19.19           O  
ATOM   3480  H   SER A 221     -35.407  16.696  -5.906  1.00  0.00           H  
ATOM   3481  HA  SER A 221     -37.448  15.949  -6.354  1.00  0.00           H  
ATOM   3482  HB2 SER A 221     -37.247  14.072  -4.039  1.00  0.00           H  
ATOM   3483  HB3 SER A 221     -38.542  14.195  -5.305  1.00  0.00           H  
ATOM   3484  HG  SER A 221     -37.455  13.710  -6.963  1.00  0.00           H  
ATOM   3485  N   GLU A 222     -39.126  17.116  -5.398  1.00 29.09           N  
ATOM   3486  CA  GLU A 222     -40.169  17.947  -4.850  1.00 34.90           C  
ATOM   3487  C   GLU A 222     -41.260  17.055  -4.272  1.00 38.22           C  
ATOM   3488  O   GLU A 222     -41.602  16.044  -4.910  1.00 35.11           O  
ATOM   3489  CB  GLU A 222     -40.656  18.889  -5.960  1.00 37.69           C  
ATOM   3490  CG  GLU A 222     -41.887  19.787  -5.737  1.00 41.26           C  
ATOM   3491  CD  GLU A 222     -41.800  20.823  -4.591  1.00 50.33           C  
ATOM   3492  OE1 GLU A 222     -40.967  20.773  -3.683  1.00 61.35           O  
ATOM   3493  OE2 GLU A 222     -42.646  21.656  -4.615  1.00 54.10           O1-
ATOM   3494  H   GLU A 222     -39.151  16.806  -6.359  1.00  0.00           H  
ATOM   3495  HA  GLU A 222     -39.768  18.499  -4.000  1.00  0.00           H  
ATOM   3496  HB2 GLU A 222     -39.814  19.516  -6.253  1.00  0.00           H  
ATOM   3497  HB3 GLU A 222     -40.896  18.287  -6.836  1.00  0.00           H  
ATOM   3498  HG2 GLU A 222     -42.092  20.270  -6.692  1.00  0.00           H  
ATOM   3499  HG3 GLU A 222     -42.765  19.200  -5.466  1.00  0.00           H  
ATOM   3500  N   GLY A 223     -41.882  17.533  -3.219  1.00 43.78           N  
ATOM   3501  CA  GLY A 223     -42.993  16.947  -2.598  1.00 46.93           C  
ATOM   3502  C   GLY A 223     -44.320  17.530  -3.162  1.00 52.11           C  
ATOM   3503  O   GLY A 223     -44.605  18.725  -2.879  1.00 51.92           O  
ATOM   3504  H   GLY A 223     -41.529  18.338  -2.721  1.00  0.00           H  
ATOM   3505  HA2 GLY A 223     -42.883  15.876  -2.769  1.00  0.00           H  
ATOM   3506  HA3 GLY A 223     -43.118  17.069  -1.522  1.00  0.00           H  
ATOM   3507  N   ASN A 224     -45.083  16.665  -3.861  1.00 59.48           N  
ATOM   3508  CA  ASN A 224     -46.462  16.870  -4.273  1.00 63.45           C  
ATOM   3509  C   ASN A 224     -47.373  16.416  -3.136  1.00 62.76           C  
ATOM   3510  O   ASN A 224     -48.122  15.455  -3.277  1.00 64.79           O  
ATOM   3511  CB  ASN A 224     -46.703  16.191  -5.683  1.00 71.75           C  
ATOM   3512  CG  ASN A 224     -47.840  16.914  -6.368  1.00 83.59           C  
ATOM   3513  ND2 ASN A 224     -47.489  17.920  -7.118  1.00 85.10           N  
ATOM   3514  OD1 ASN A 224     -49.004  16.535  -6.329  1.00 90.01           O  
ATOM   3515  H   ASN A 224     -44.752  15.717  -3.968  1.00  0.00           H  
ATOM   3516  HA  ASN A 224     -46.696  17.934  -4.308  1.00  0.00           H  
ATOM   3517  HB2 ASN A 224     -45.773  16.262  -6.247  1.00  0.00           H  
ATOM   3518  HB3 ASN A 224     -47.041  15.158  -5.597  1.00  0.00           H  
ATOM   3519 HD21 ASN A 224     -46.557  18.299  -7.206  1.00  0.00           H  
ATOM   3520 HD22 ASN A 224     -48.248  18.340  -7.635  1.00  0.00           H  
ATOM   3521  N   THR A 225     -47.344  17.054  -2.005  1.00 62.64           N  
ATOM   3522  CA  THR A 225     -48.228  17.029  -0.862  1.00 62.20           C  
ATOM   3523  C   THR A 225     -48.498  18.439  -0.289  1.00 61.30           C  
ATOM   3524  O   THR A 225     -47.679  19.341  -0.569  1.00 62.37           O  
ATOM   3525  CB  THR A 225     -47.724  16.002   0.265  1.00 62.32           C  
ATOM   3526  CG2 THR A 225     -47.506  14.515  -0.137  1.00 59.95           C  
ATOM   3527  OG1 THR A 225     -46.477  16.424   0.846  1.00 60.78           O  
ATOM   3528  H   THR A 225     -46.882  17.951  -2.051  1.00  0.00           H  
ATOM   3529  HA  THR A 225     -49.180  16.668  -1.252  1.00  0.00           H  
ATOM   3530  HB  THR A 225     -48.520  15.911   1.003  1.00  0.00           H  
ATOM   3531  HG1 THR A 225     -46.555  17.141   1.457  1.00  0.00           H  
ATOM   3532 HG21 THR A 225     -48.377  14.077  -0.623  1.00  0.00           H  
ATOM   3533 HG22 THR A 225     -46.655  14.456  -0.816  1.00  0.00           H  
ATOM   3534 HG23 THR A 225     -47.359  13.857   0.720  1.00  0.00           H  
ATOM   3535  N   GLY A 226     -49.598  18.613   0.462  1.00 63.21           N  
ATOM   3536  CA  GLY A 226     -50.138  19.829   1.138  1.00 67.54           C  
ATOM   3537  C   GLY A 226     -49.698  19.841   2.621  1.00 66.84           C  
ATOM   3538  O   GLY A 226     -50.072  20.728   3.340  1.00 72.78           O  
ATOM   3539  H   GLY A 226     -50.286  17.873   0.446  1.00  0.00           H  
ATOM   3540  HA2 GLY A 226     -49.813  20.720   0.599  1.00  0.00           H  
ATOM   3541  HA3 GLY A 226     -51.222  19.780   1.041  1.00  0.00           H  
ATOM   3542  N   THR A 227     -48.849  18.945   3.008  1.00 65.89           N  
ATOM   3543  CA  THR A 227     -47.953  18.702   4.163  1.00 57.45           C  
ATOM   3544  C   THR A 227     -46.506  18.914   3.753  1.00 49.79           C  
ATOM   3545  O   THR A 227     -46.179  18.424   2.655  1.00 41.92           O  
ATOM   3546  CB  THR A 227     -48.229  17.288   4.825  1.00 56.91           C  
ATOM   3547  CG2 THR A 227     -49.587  17.015   5.433  1.00 54.78           C  
ATOM   3548  OG1 THR A 227     -48.016  16.174   3.935  1.00 64.81           O  
ATOM   3549  H   THR A 227     -48.757  18.225   2.306  1.00  0.00           H  
ATOM   3550  HA  THR A 227     -48.281  19.460   4.875  1.00  0.00           H  
ATOM   3551  HB  THR A 227     -47.508  17.304   5.643  1.00  0.00           H  
ATOM   3552  HG1 THR A 227     -47.076  16.113   3.859  1.00  0.00           H  
ATOM   3553 HG21 THR A 227     -50.333  16.878   4.650  1.00  0.00           H  
ATOM   3554 HG22 THR A 227     -49.733  16.204   6.146  1.00  0.00           H  
ATOM   3555 HG23 THR A 227     -49.869  17.949   5.920  1.00  0.00           H  
ATOM   3556  N   PRO A 228     -45.685  19.615   4.581  1.00 47.34           N  
ATOM   3557  CA  PRO A 228     -44.296  20.066   4.203  1.00 43.72           C  
ATOM   3558  C   PRO A 228     -43.275  18.855   4.278  1.00 40.26           C  
ATOM   3559  O   PRO A 228     -43.537  17.801   4.865  1.00 34.10           O  
ATOM   3560  CB  PRO A 228     -44.043  21.144   5.268  1.00 43.55           C  
ATOM   3561  CG  PRO A 228     -44.894  20.738   6.486  1.00 42.97           C  
ATOM   3562  CD  PRO A 228     -46.089  20.181   5.896  1.00 42.69           C  
ATOM   3563  HA  PRO A 228     -44.353  20.571   3.239  1.00  0.00           H  
ATOM   3564  HB2 PRO A 228     -43.015  21.070   5.623  1.00  0.00           H  
ATOM   3565  HB3 PRO A 228     -44.271  22.170   4.978  1.00  0.00           H  
ATOM   3566  HG2 PRO A 228     -44.324  19.976   7.018  1.00  0.00           H  
ATOM   3567  HG3 PRO A 228     -44.997  21.588   7.161  1.00  0.00           H  
ATOM   3568  HD2 PRO A 228     -46.469  19.301   6.415  1.00  0.00           H  
ATOM   3569  HD3 PRO A 228     -46.808  20.994   5.788  1.00  0.00           H  
ATOM   3570  N   TRP A 229     -42.147  19.144   3.623  1.00 37.61           N  
ATOM   3571  CA  TRP A 229     -40.883  18.423   3.466  1.00 35.37           C  
ATOM   3572  C   TRP A 229     -39.761  19.274   4.014  1.00 33.48           C  
ATOM   3573  O   TRP A 229     -39.890  20.482   4.222  1.00 31.45           O  
ATOM   3574  CB  TRP A 229     -40.628  17.929   2.017  1.00 37.94           C  
ATOM   3575  CG  TRP A 229     -41.706  17.060   1.423  1.00 40.80           C  
ATOM   3576  CD1 TRP A 229     -42.983  17.440   1.188  1.00 42.70           C  
ATOM   3577  CD2 TRP A 229     -41.614  15.689   0.960  1.00 41.58           C  
ATOM   3578  CE2 TRP A 229     -42.941  15.312   0.624  1.00 43.77           C  
ATOM   3579  CE3 TRP A 229     -40.545  14.756   0.850  1.00 39.92           C  
ATOM   3580  NE1 TRP A 229     -43.729  16.398   0.750  1.00 45.76           N  
ATOM   3581  CZ2 TRP A 229     -43.270  13.986   0.174  1.00 42.42           C  
ATOM   3582  CZ3 TRP A 229     -40.936  13.356   0.514  1.00 38.71           C  
ATOM   3583  CH2 TRP A 229     -42.274  13.029   0.087  1.00 39.54           C  
ATOM   3584  H   TRP A 229     -42.108  20.074   3.233  1.00  0.00           H  
ATOM   3585  HA  TRP A 229     -40.988  17.594   4.166  1.00  0.00           H  
ATOM   3586  HB2 TRP A 229     -40.414  18.747   1.329  1.00  0.00           H  
ATOM   3587  HB3 TRP A 229     -39.818  17.205   1.932  1.00  0.00           H  
ATOM   3588  HD1 TRP A 229     -43.309  18.446   1.409  1.00  0.00           H  
ATOM   3589  HE1 TRP A 229     -44.711  16.465   0.522  1.00  0.00           H  
ATOM   3590  HE3 TRP A 229     -39.552  15.144   1.022  1.00  0.00           H  
ATOM   3591  HZ2 TRP A 229     -44.313  13.875  -0.084  1.00  0.00           H  
ATOM   3592  HZ3 TRP A 229     -40.167  12.601   0.438  1.00  0.00           H  
ATOM   3593  HH2 TRP A 229     -42.622  12.015  -0.036  1.00  0.00           H  
ATOM   3594  N   LEU A 230     -38.712  18.588   4.421  1.00 31.97           N  
ATOM   3595  CA  LEU A 230     -37.507  19.324   4.883  1.00 29.29           C  
ATOM   3596  C   LEU A 230     -36.602  19.805   3.775  1.00 25.66           C  
ATOM   3597  O   LEU A 230     -36.325  19.163   2.770  1.00 23.98           O  
ATOM   3598  CB  LEU A 230     -36.782  18.272   5.739  1.00 31.69           C  
ATOM   3599  CG  LEU A 230     -37.507  17.516   6.815  1.00 36.37           C  
ATOM   3600  CD1 LEU A 230     -36.564  16.541   7.539  1.00 36.96           C  
ATOM   3601  CD2 LEU A 230     -38.018  18.602   7.887  1.00 39.17           C  
ATOM   3602  H   LEU A 230     -38.726  17.584   4.315  1.00  0.00           H  
ATOM   3603  HA  LEU A 230     -37.615  20.123   5.617  1.00  0.00           H  
ATOM   3604  HB2 LEU A 230     -36.305  17.539   5.088  1.00  0.00           H  
ATOM   3605  HB3 LEU A 230     -35.961  18.838   6.180  1.00  0.00           H  
ATOM   3606  HG  LEU A 230     -38.268  16.871   6.376  1.00  0.00           H  
ATOM   3607 HD11 LEU A 230     -35.693  16.981   8.025  1.00  0.00           H  
ATOM   3608 HD12 LEU A 230     -37.057  15.928   8.293  1.00  0.00           H  
ATOM   3609 HD13 LEU A 230     -36.105  15.891   6.794  1.00  0.00           H  
ATOM   3610 HD21 LEU A 230     -38.291  18.292   8.896  1.00  0.00           H  
ATOM   3611 HD22 LEU A 230     -37.258  19.361   8.073  1.00  0.00           H  
ATOM   3612 HD23 LEU A 230     -38.865  19.219   7.586  1.00  0.00           H  
ATOM   3613  N   GLY A 231     -36.097  21.055   3.921  1.00 21.04           N  
ATOM   3614  CA  GLY A 231     -35.271  21.835   2.989  1.00 19.28           C  
ATOM   3615  C   GLY A 231     -33.832  22.178   3.598  1.00 19.36           C  
ATOM   3616  O   GLY A 231     -33.580  21.827   4.745  1.00 20.63           O  
ATOM   3617  H   GLY A 231     -36.478  21.519   4.734  1.00  0.00           H  
ATOM   3618  HA2 GLY A 231     -35.376  21.470   1.967  1.00  0.00           H  
ATOM   3619  HA3 GLY A 231     -35.813  22.779   3.028  1.00  0.00           H  
ATOM   3620  N   PRO A 232     -32.985  22.871   2.907  1.00 19.19           N  
ATOM   3621  CA  PRO A 232     -33.108  23.373   1.598  1.00 18.79           C  
ATOM   3622  C   PRO A 232     -33.042  22.235   0.569  1.00 21.90           C  
ATOM   3623  O   PRO A 232     -32.158  21.339   0.665  1.00 21.02           O  
ATOM   3624  CB  PRO A 232     -31.907  24.357   1.457  1.00 18.05           C  
ATOM   3625  CG  PRO A 232     -30.875  23.917   2.528  1.00 18.12           C  
ATOM   3626  CD  PRO A 232     -31.640  23.181   3.480  1.00 18.36           C  
ATOM   3627  HA  PRO A 232     -34.013  23.968   1.475  1.00  0.00           H  
ATOM   3628  HB2 PRO A 232     -31.451  24.476   0.475  1.00  0.00           H  
ATOM   3629  HB3 PRO A 232     -32.170  25.377   1.736  1.00  0.00           H  
ATOM   3630  HG2 PRO A 232     -30.065  23.363   2.054  1.00  0.00           H  
ATOM   3631  HG3 PRO A 232     -30.434  24.764   3.052  1.00  0.00           H  
ATOM   3632  HD2 PRO A 232     -31.028  22.298   3.667  1.00  0.00           H  
ATOM   3633  HD3 PRO A 232     -31.759  23.808   4.364  1.00  0.00           H  
ATOM   3634  N   ASP A 233     -33.965  22.311  -0.413  1.00 24.16           N  
ATOM   3635  CA  ASP A 233     -33.793  21.558  -1.628  1.00 23.00           C  
ATOM   3636  C   ASP A 233     -32.544  22.041  -2.346  1.00 24.86           C  
ATOM   3637  O   ASP A 233     -32.056  23.106  -2.022  1.00 25.07           O  
ATOM   3638  CB  ASP A 233     -35.046  21.765  -2.538  1.00 21.99           C  
ATOM   3639  CG  ASP A 233     -35.323  23.197  -2.983  1.00 23.77           C  
ATOM   3640  OD1 ASP A 233     -36.133  23.865  -2.360  1.00 22.06           O  
ATOM   3641  OD2 ASP A 233     -34.766  23.665  -4.029  1.00 25.06           O1-
ATOM   3642  H   ASP A 233     -34.417  23.214  -0.410  1.00  0.00           H  
ATOM   3643  HA  ASP A 233     -33.805  20.521  -1.290  1.00  0.00           H  
ATOM   3644  HB2 ASP A 233     -34.738  21.185  -3.408  1.00  0.00           H  
ATOM   3645  HB3 ASP A 233     -35.947  21.342  -2.093  1.00  0.00           H  
ATOM   3646  N   VAL A 234     -32.107  21.226  -3.331  1.00 25.31           N  
ATOM   3647  CA  VAL A 234     -30.887  21.470  -4.069  1.00 24.65           C  
ATOM   3648  C   VAL A 234     -31.053  22.867  -4.803  1.00 23.86           C  
ATOM   3649  O   VAL A 234     -30.096  23.621  -4.841  1.00 25.60           O  
ATOM   3650  CB  VAL A 234     -30.634  20.292  -5.173  1.00 25.62           C  
ATOM   3651  CG1 VAL A 234     -30.074  19.022  -4.508  1.00 24.69           C  
ATOM   3652  CG2 VAL A 234     -31.914  19.957  -5.930  1.00 26.58           C  
ATOM   3653  H   VAL A 234     -32.654  20.393  -3.494  1.00  0.00           H  
ATOM   3654  HA  VAL A 234     -30.021  21.579  -3.418  1.00  0.00           H  
ATOM   3655  HB  VAL A 234     -29.848  20.600  -5.862  1.00  0.00           H  
ATOM   3656 HG11 VAL A 234     -30.867  18.552  -3.927  1.00  0.00           H  
ATOM   3657 HG12 VAL A 234     -29.761  18.283  -5.246  1.00  0.00           H  
ATOM   3658 HG13 VAL A 234     -29.253  19.257  -3.831  1.00  0.00           H  
ATOM   3659 HG21 VAL A 234     -32.596  19.467  -5.235  1.00  0.00           H  
ATOM   3660 HG22 VAL A 234     -32.416  20.802  -6.403  1.00  0.00           H  
ATOM   3661 HG23 VAL A 234     -31.808  19.223  -6.729  1.00  0.00           H  
ATOM   3662  N   GLN A 235     -32.178  23.138  -5.487  1.00 24.21           N  
ATOM   3663  CA  GLN A 235     -32.344  24.351  -6.343  1.00 26.12           C  
ATOM   3664  C   GLN A 235     -32.178  25.616  -5.567  1.00 26.67           C  
ATOM   3665  O   GLN A 235     -31.362  26.495  -5.983  1.00 26.98           O  
ATOM   3666  CB  GLN A 235     -33.741  24.330  -7.090  1.00 26.90           C  
ATOM   3667  CG  GLN A 235     -33.905  22.990  -7.965  1.00 27.01           C  
ATOM   3668  CD  GLN A 235     -34.779  21.883  -7.344  1.00 24.50           C  
ATOM   3669  NE2 GLN A 235     -35.367  22.055  -6.169  1.00 21.76           N  
ATOM   3670  OE1 GLN A 235     -34.943  20.818  -7.891  1.00 29.32           O  
ATOM   3671  H   GLN A 235     -33.041  22.778  -5.106  1.00  0.00           H  
ATOM   3672  HA  GLN A 235     -31.537  24.231  -7.066  1.00  0.00           H  
ATOM   3673  HB2 GLN A 235     -34.628  24.450  -6.467  1.00  0.00           H  
ATOM   3674  HB3 GLN A 235     -33.684  25.218  -7.719  1.00  0.00           H  
ATOM   3675  HG2 GLN A 235     -34.435  23.295  -8.867  1.00  0.00           H  
ATOM   3676  HG3 GLN A 235     -32.934  22.718  -8.379  1.00  0.00           H  
ATOM   3677 HE21 GLN A 235     -35.049  22.781  -5.544  1.00  0.00           H  
ATOM   3678 HE22 GLN A 235     -36.087  21.439  -5.819  1.00  0.00           H  
ATOM   3679  N   ASP A 236     -32.810  25.684  -4.416  1.00 25.92           N  
ATOM   3680  CA  ASP A 236     -32.676  26.546  -3.302  1.00 26.75           C  
ATOM   3681  C   ASP A 236     -31.255  26.743  -2.875  1.00 25.26           C  
ATOM   3682  O   ASP A 236     -30.787  27.866  -2.787  1.00 29.36           O  
ATOM   3683  CB  ASP A 236     -33.647  26.174  -2.099  1.00 28.09           C  
ATOM   3684  CG  ASP A 236     -33.697  27.040  -0.874  1.00 28.98           C  
ATOM   3685  OD1 ASP A 236     -34.170  26.602   0.175  1.00 34.00           O  
ATOM   3686  OD2 ASP A 236     -33.511  28.279  -1.010  1.00 27.76           O1-
ATOM   3687  H   ASP A 236     -33.400  24.873  -4.296  1.00  0.00           H  
ATOM   3688  HA  ASP A 236     -32.948  27.527  -3.689  1.00  0.00           H  
ATOM   3689  HB2 ASP A 236     -34.695  26.130  -2.395  1.00  0.00           H  
ATOM   3690  HB3 ASP A 236     -33.366  25.172  -1.777  1.00  0.00           H  
ATOM   3691  N   LEU A 237     -30.529  25.655  -2.629  1.00 25.36           N  
ATOM   3692  CA  LEU A 237     -29.215  25.690  -2.082  1.00 24.43           C  
ATOM   3693  C   LEU A 237     -28.226  26.295  -3.160  1.00 25.31           C  
ATOM   3694  O   LEU A 237     -27.383  27.115  -2.840  1.00 27.17           O  
ATOM   3695  CB  LEU A 237     -28.733  24.248  -1.800  1.00 24.03           C  
ATOM   3696  CG  LEU A 237     -27.254  24.073  -1.204  1.00 22.63           C  
ATOM   3697  CD1 LEU A 237     -27.026  24.676   0.215  1.00 21.94           C  
ATOM   3698  CD2 LEU A 237     -26.886  22.575  -1.202  1.00 22.30           C  
ATOM   3699  H   LEU A 237     -30.911  24.722  -2.690  1.00  0.00           H  
ATOM   3700  HA  LEU A 237     -29.107  26.258  -1.158  1.00  0.00           H  
ATOM   3701  HB2 LEU A 237     -29.504  23.871  -1.128  1.00  0.00           H  
ATOM   3702  HB3 LEU A 237     -28.799  23.615  -2.686  1.00  0.00           H  
ATOM   3703  HG  LEU A 237     -26.580  24.593  -1.884  1.00  0.00           H  
ATOM   3704 HD11 LEU A 237     -27.553  25.626   0.307  1.00  0.00           H  
ATOM   3705 HD12 LEU A 237     -27.459  23.919   0.869  1.00  0.00           H  
ATOM   3706 HD13 LEU A 237     -26.016  24.957   0.513  1.00  0.00           H  
ATOM   3707 HD21 LEU A 237     -27.749  22.040  -0.807  1.00  0.00           H  
ATOM   3708 HD22 LEU A 237     -26.573  22.265  -2.199  1.00  0.00           H  
ATOM   3709 HD23 LEU A 237     -25.988  22.378  -0.616  1.00  0.00           H  
ATOM   3710  N   THR A 238     -28.416  25.889  -4.423  1.00 25.29           N  
ATOM   3711  CA  THR A 238     -27.856  26.510  -5.637  1.00 25.95           C  
ATOM   3712  C   THR A 238     -27.955  28.024  -5.748  1.00 27.26           C  
ATOM   3713  O   THR A 238     -26.958  28.722  -5.905  1.00 26.40           O  
ATOM   3714  CB  THR A 238     -28.312  25.774  -6.860  1.00 25.76           C  
ATOM   3715  CG2 THR A 238     -27.711  26.344  -8.126  1.00 27.01           C  
ATOM   3716  OG1 THR A 238     -28.017  24.373  -6.835  1.00 23.81           O  
ATOM   3717  H   THR A 238     -29.123  25.187  -4.587  1.00  0.00           H  
ATOM   3718  HA  THR A 238     -26.793  26.285  -5.559  1.00  0.00           H  
ATOM   3719  HB  THR A 238     -29.396  25.852  -6.945  1.00  0.00           H  
ATOM   3720  HG1 THR A 238     -28.512  23.984  -6.129  1.00  0.00           H  
ATOM   3721 HG21 THR A 238     -27.769  27.411  -8.341  1.00  0.00           H  
ATOM   3722 HG22 THR A 238     -26.628  26.215  -8.136  1.00  0.00           H  
ATOM   3723 HG23 THR A 238     -28.292  25.845  -8.902  1.00  0.00           H  
ATOM   3724  N   ARG A 239     -29.123  28.582  -5.461  1.00 30.38           N  
ATOM   3725  CA  ARG A 239     -29.370  29.984  -5.278  1.00 31.65           C  
ATOM   3726  C   ARG A 239     -28.774  30.574  -3.984  1.00 32.39           C  
ATOM   3727  O   ARG A 239     -28.131  31.626  -4.042  1.00 30.34           O  
ATOM   3728  CB  ARG A 239     -30.950  30.179  -5.276  1.00 33.54           C  
ATOM   3729  CG  ARG A 239     -31.639  29.844  -6.582  1.00 35.74           C  
ATOM   3730  CD  ARG A 239     -33.172  29.682  -6.523  1.00 37.34           C  
ATOM   3731  NE  ARG A 239     -33.649  29.225  -7.901  1.00 40.82           N  
ATOM   3732  CZ  ARG A 239     -34.582  28.324  -8.155  1.00 40.28           C  
ATOM   3733  NH1 ARG A 239     -35.212  27.667  -7.172  1.00 41.13           N1+
ATOM   3734  NH2 ARG A 239     -34.885  28.140  -9.437  1.00 39.12           N1+
ATOM   3735  H   ARG A 239     -29.877  27.922  -5.335  1.00  0.00           H  
ATOM   3736  HA  ARG A 239     -29.005  30.499  -6.167  1.00  0.00           H  
ATOM   3737  HB2 ARG A 239     -31.437  29.546  -4.534  1.00  0.00           H  
ATOM   3738  HB3 ARG A 239     -31.035  31.230  -4.999  1.00  0.00           H  
ATOM   3739  HG2 ARG A 239     -31.279  30.492  -7.382  1.00  0.00           H  
ATOM   3740  HG3 ARG A 239     -31.250  28.902  -6.968  1.00  0.00           H  
ATOM   3741  HD2 ARG A 239     -33.404  29.002  -5.703  1.00  0.00           H  
ATOM   3742  HD3 ARG A 239     -33.592  30.669  -6.329  1.00  0.00           H  
ATOM   3743  HE  ARG A 239     -33.134  29.764  -8.582  1.00  0.00           H  
ATOM   3744 HH11 ARG A 239     -35.071  27.740  -6.175  1.00  0.00           H  
ATOM   3745 HH12 ARG A 239     -35.982  27.066  -7.428  1.00  0.00           H  
ATOM   3746 HH21 ARG A 239     -34.575  28.706 -10.213  1.00  0.00           H  
ATOM   3747 HH22 ARG A 239     -35.592  27.519  -9.804  1.00  0.00           H  
ATOM   3748  N   ASP A 240     -28.933  29.955  -2.801  1.00 32.58           N  
ATOM   3749  CA  ASP A 240     -28.380  30.363  -1.483  1.00 32.71           C  
ATOM   3750  C   ASP A 240     -26.822  30.417  -1.423  1.00 32.50           C  
ATOM   3751  O   ASP A 240     -26.230  31.311  -0.818  1.00 31.60           O  
ATOM   3752  CB  ASP A 240     -28.986  29.467  -0.370  1.00 34.14           C  
ATOM   3753  CG  ASP A 240     -28.526  29.739   1.062  1.00 40.21           C  
ATOM   3754  OD1 ASP A 240     -27.756  28.949   1.674  1.00 45.70           O  
ATOM   3755  OD2 ASP A 240     -28.996  30.745   1.648  1.00 43.26           O1-
ATOM   3756  H   ASP A 240     -29.530  29.141  -2.773  1.00  0.00           H  
ATOM   3757  HA  ASP A 240     -28.708  31.395  -1.362  1.00  0.00           H  
ATOM   3758  HB2 ASP A 240     -30.064  29.627  -0.395  1.00  0.00           H  
ATOM   3759  HB3 ASP A 240     -28.928  28.388  -0.512  1.00  0.00           H  
ATOM   3760  N   LEU A 241     -26.158  29.472  -2.053  1.00 34.27           N  
ATOM   3761  CA  LEU A 241     -24.712  29.504  -2.325  1.00 34.22           C  
ATOM   3762  C   LEU A 241     -24.274  30.646  -3.228  1.00 32.78           C  
ATOM   3763  O   LEU A 241     -23.286  31.280  -2.856  1.00 33.39           O  
ATOM   3764  CB  LEU A 241     -24.202  28.105  -2.801  1.00 36.43           C  
ATOM   3765  CG  LEU A 241     -24.191  26.911  -1.909  1.00 37.47           C  
ATOM   3766  CD1 LEU A 241     -24.060  25.557  -2.585  1.00 37.40           C  
ATOM   3767  CD2 LEU A 241     -23.248  27.078  -0.724  1.00 37.14           C  
ATOM   3768  H   LEU A 241     -26.692  28.723  -2.470  1.00  0.00           H  
ATOM   3769  HA  LEU A 241     -24.354  29.633  -1.303  1.00  0.00           H  
ATOM   3770  HB2 LEU A 241     -24.882  27.801  -3.597  1.00  0.00           H  
ATOM   3771  HB3 LEU A 241     -23.223  28.159  -3.276  1.00  0.00           H  
ATOM   3772  HG  LEU A 241     -25.200  26.867  -1.499  1.00  0.00           H  
ATOM   3773 HD11 LEU A 241     -24.869  25.366  -3.290  1.00  0.00           H  
ATOM   3774 HD12 LEU A 241     -23.072  25.375  -3.008  1.00  0.00           H  
ATOM   3775 HD13 LEU A 241     -24.228  24.745  -1.878  1.00  0.00           H  
ATOM   3776 HD21 LEU A 241     -23.215  26.295   0.034  1.00  0.00           H  
ATOM   3777 HD22 LEU A 241     -22.221  27.251  -1.046  1.00  0.00           H  
ATOM   3778 HD23 LEU A 241     -23.586  27.976  -0.207  1.00  0.00           H  
ATOM   3779  N   TYR A 242     -24.983  30.846  -4.334  1.00 33.65           N  
ATOM   3780  CA  TYR A 242     -24.770  31.954  -5.228  1.00 37.71           C  
ATOM   3781  C   TYR A 242     -25.018  33.341  -4.685  1.00 36.80           C  
ATOM   3782  O   TYR A 242     -24.492  34.337  -5.131  1.00 34.05           O  
ATOM   3783  CB  TYR A 242     -25.619  31.669  -6.542  1.00 39.07           C  
ATOM   3784  CG  TYR A 242     -25.539  32.676  -7.662  1.00 42.03           C  
ATOM   3785  CD1 TYR A 242     -24.343  32.826  -8.358  1.00 44.03           C  
ATOM   3786  CD2 TYR A 242     -26.654  33.528  -7.987  1.00 42.06           C  
ATOM   3787  CE1 TYR A 242     -24.233  33.866  -9.319  1.00 45.03           C  
ATOM   3788  CE2 TYR A 242     -26.530  34.474  -9.043  1.00 39.57           C  
ATOM   3789  CZ  TYR A 242     -25.351  34.617  -9.769  1.00 42.83           C  
ATOM   3790  OH  TYR A 242     -25.124  35.564 -10.800  1.00 46.60           O  
ATOM   3791  H   TYR A 242     -25.660  30.130  -4.553  1.00  0.00           H  
ATOM   3792  HA  TYR A 242     -23.705  32.022  -5.450  1.00  0.00           H  
ATOM   3793  HB2 TYR A 242     -25.021  30.851  -6.943  1.00  0.00           H  
ATOM   3794  HB3 TYR A 242     -26.652  31.382  -6.348  1.00  0.00           H  
ATOM   3795  HD1 TYR A 242     -23.603  32.100  -8.054  1.00  0.00           H  
ATOM   3796  HD2 TYR A 242     -27.588  33.542  -7.446  1.00  0.00           H  
ATOM   3797  HE1 TYR A 242     -23.243  34.016  -9.722  1.00  0.00           H  
ATOM   3798  HE2 TYR A 242     -27.284  35.082  -9.521  1.00  0.00           H  
ATOM   3799  HH  TYR A 242     -24.331  35.421 -11.294  1.00  0.00           H  
ATOM   3800  N   GLU A 243     -25.784  33.428  -3.621  1.00 38.18           N  
ATOM   3801  CA  GLU A 243     -25.993  34.622  -2.878  1.00 38.99           C  
ATOM   3802  C   GLU A 243     -24.912  34.792  -1.855  1.00 39.19           C  
ATOM   3803  O   GLU A 243     -24.326  35.865  -1.806  1.00 38.69           O  
ATOM   3804  CB  GLU A 243     -27.401  34.541  -2.192  1.00 42.18           C  
ATOM   3805  CG  GLU A 243     -27.779  35.707  -1.328  1.00 48.30           C  
ATOM   3806  CD  GLU A 243     -27.913  36.969  -2.137  1.00 54.19           C  
ATOM   3807  OE1 GLU A 243     -27.558  38.037  -1.533  1.00 57.83           O  
ATOM   3808  OE2 GLU A 243     -28.346  37.007  -3.324  1.00 52.14           O1-
ATOM   3809  H   GLU A 243     -26.377  32.677  -3.297  1.00  0.00           H  
ATOM   3810  HA  GLU A 243     -25.974  35.497  -3.527  1.00  0.00           H  
ATOM   3811  HB2 GLU A 243     -28.217  34.534  -2.914  1.00  0.00           H  
ATOM   3812  HB3 GLU A 243     -27.507  33.675  -1.539  1.00  0.00           H  
ATOM   3813  HG2 GLU A 243     -28.729  35.383  -0.904  1.00  0.00           H  
ATOM   3814  HG3 GLU A 243     -27.065  35.929  -0.535  1.00  0.00           H  
ATOM   3815  N   LYS A 244     -24.571  33.725  -1.101  1.00 40.83           N  
ATOM   3816  CA  LYS A 244     -23.672  33.892   0.034  1.00 43.56           C  
ATOM   3817  C   LYS A 244     -22.223  34.003  -0.446  1.00 42.94           C  
ATOM   3818  O   LYS A 244     -21.440  34.523   0.318  1.00 43.66           O  
ATOM   3819  CB  LYS A 244     -23.852  32.725   1.021  1.00 47.87           C  
ATOM   3820  CG  LYS A 244     -24.931  33.007   2.068  1.00 52.76           C  
ATOM   3821  CD  LYS A 244     -25.454  31.684   2.676  1.00 58.98           C  
ATOM   3822  CE  LYS A 244     -26.604  31.915   3.654  1.00 62.12           C  
ATOM   3823  NZ  LYS A 244     -27.182  30.533   3.996  1.00 62.48           N1+
ATOM   3824  H   LYS A 244     -24.918  32.794  -1.285  1.00  0.00           H  
ATOM   3825  HA  LYS A 244     -23.904  34.789   0.607  1.00  0.00           H  
ATOM   3826  HB2 LYS A 244     -24.070  31.807   0.476  1.00  0.00           H  
ATOM   3827  HB3 LYS A 244     -22.916  32.511   1.538  1.00  0.00           H  
ATOM   3828  HG2 LYS A 244     -24.630  33.539   2.971  1.00  0.00           H  
ATOM   3829  HG3 LYS A 244     -25.756  33.542   1.597  1.00  0.00           H  
ATOM   3830  HD2 LYS A 244     -25.798  31.059   1.852  1.00  0.00           H  
ATOM   3831  HD3 LYS A 244     -24.683  31.211   3.284  1.00  0.00           H  
ATOM   3832  HE2 LYS A 244     -26.368  32.477   4.558  1.00  0.00           H  
ATOM   3833  HE3 LYS A 244     -27.351  32.520   3.141  1.00  0.00           H  
ATOM   3834  HZ1 LYS A 244     -26.443  29.955   4.370  1.00  0.00           H  
ATOM   3835  HZ2 LYS A 244     -27.927  30.532   4.678  1.00  0.00           H  
ATOM   3836  HZ3 LYS A 244     -27.541  30.216   3.107  1.00  0.00           H  
ATOM   3837  N   HIS A 245     -21.786  33.316  -1.515  1.00 39.32           N  
ATOM   3838  CA  HIS A 245     -20.378  32.935  -1.916  1.00 36.25           C  
ATOM   3839  C   HIS A 245     -20.076  33.244  -3.391  1.00 34.48           C  
ATOM   3840  O   HIS A 245     -18.940  33.188  -3.838  1.00 33.49           O  
ATOM   3841  CB  HIS A 245     -20.012  31.556  -1.434  1.00 38.89           C  
ATOM   3842  CG  HIS A 245     -20.307  31.184   0.001  1.00 38.15           C  
ATOM   3843  CD2 HIS A 245     -21.121  30.294   0.613  1.00 43.25           C  
ATOM   3844  ND1 HIS A 245     -19.560  31.672   1.048  1.00 37.02           N  
ATOM   3845  CE1 HIS A 245     -19.866  30.966   2.132  1.00 40.87           C  
ATOM   3846  NE2 HIS A 245     -20.893  30.164   2.001  1.00 46.76           N  
ATOM   3847  H   HIS A 245     -22.507  32.733  -1.915  1.00  0.00           H  
ATOM   3848  HA  HIS A 245     -19.812  33.722  -1.417  1.00  0.00           H  
ATOM   3849  HB2 HIS A 245     -20.555  30.839  -2.050  1.00  0.00           H  
ATOM   3850  HB3 HIS A 245     -18.930  31.438  -1.492  1.00  0.00           H  
ATOM   3851  HD1 HIS A 245     -18.737  32.237   0.898  1.00  0.00           H  
ATOM   3852  HD2 HIS A 245     -21.921  29.694   0.205  1.00  0.00           H  
ATOM   3853  HE1 HIS A 245     -19.438  31.109   3.113  1.00  0.00           H  
ATOM   3854  N   GLN A 246     -21.105  33.517  -4.203  1.00 36.84           N  
ATOM   3855  CA  GLN A 246     -21.076  33.897  -5.663  1.00 40.86           C  
ATOM   3856  C   GLN A 246     -20.471  32.690  -6.477  1.00 37.51           C  
ATOM   3857  O   GLN A 246     -19.843  32.941  -7.497  1.00 36.79           O  
ATOM   3858  CB  GLN A 246     -20.323  35.226  -5.813  1.00 44.31           C  
ATOM   3859  CG  GLN A 246     -21.227  36.426  -5.485  1.00 49.31           C  
ATOM   3860  CD  GLN A 246     -20.543  37.826  -5.428  1.00 53.10           C  
ATOM   3861  NE2 GLN A 246     -19.235  37.890  -5.504  1.00 60.10           N  
ATOM   3862  OE1 GLN A 246     -21.244  38.764  -5.051  1.00 49.78           O  
ATOM   3863  H   GLN A 246     -22.002  33.655  -3.760  1.00  0.00           H  
ATOM   3864  HA  GLN A 246     -22.111  34.011  -5.986  1.00  0.00           H  
ATOM   3865  HB2 GLN A 246     -19.423  35.338  -5.208  1.00  0.00           H  
ATOM   3866  HB3 GLN A 246     -19.797  35.248  -6.767  1.00  0.00           H  
ATOM   3867  HG2 GLN A 246     -22.086  36.475  -6.155  1.00  0.00           H  
ATOM   3868  HG3 GLN A 246     -21.600  36.249  -4.476  1.00  0.00           H  
ATOM   3869 HE21 GLN A 246     -18.712  37.053  -5.719  1.00  0.00           H  
ATOM   3870 HE22 GLN A 246     -18.776  38.725  -5.170  1.00  0.00           H  
ATOM   3871  N   TYR A 247     -20.660  31.489  -5.991  1.00 34.24           N  
ATOM   3872  CA  TYR A 247     -20.085  30.300  -6.648  1.00 34.83           C  
ATOM   3873  C   TYR A 247     -20.562  30.002  -8.125  1.00 34.92           C  
ATOM   3874  O   TYR A 247     -21.704  30.348  -8.482  1.00 36.06           O  
ATOM   3875  CB  TYR A 247     -20.385  29.060  -5.823  1.00 32.98           C  
ATOM   3876  CG  TYR A 247     -19.667  29.003  -4.448  1.00 29.38           C  
ATOM   3877  CD1 TYR A 247     -18.383  29.538  -4.335  1.00 29.97           C  
ATOM   3878  CD2 TYR A 247     -20.214  28.296  -3.382  1.00 27.79           C  
ATOM   3879  CE1 TYR A 247     -17.606  29.451  -3.147  1.00 28.15           C  
ATOM   3880  CE2 TYR A 247     -19.350  28.141  -2.219  1.00 27.47           C  
ATOM   3881  CZ  TYR A 247     -18.067  28.707  -2.120  1.00 28.17           C  
ATOM   3882  OH  TYR A 247     -17.304  28.617  -0.975  1.00 32.99           O  
ATOM   3883  H   TYR A 247     -21.259  31.297  -5.201  1.00  0.00           H  
ATOM   3884  HA  TYR A 247     -19.075  30.669  -6.826  1.00  0.00           H  
ATOM   3885  HB2 TYR A 247     -21.473  29.022  -5.762  1.00  0.00           H  
ATOM   3886  HB3 TYR A 247     -20.092  28.128  -6.306  1.00  0.00           H  
ATOM   3887  HD1 TYR A 247     -18.034  30.201  -5.112  1.00  0.00           H  
ATOM   3888  HD2 TYR A 247     -21.069  27.637  -3.420  1.00  0.00           H  
ATOM   3889  HE1 TYR A 247     -16.643  29.931  -3.053  1.00  0.00           H  
ATOM   3890  HE2 TYR A 247     -19.660  27.498  -1.409  1.00  0.00           H  
ATOM   3891  HH  TYR A 247     -17.633  28.064  -0.283  1.00  0.00           H  
ATOM   3892  N   LYS A 248     -19.719  29.390  -8.919  1.00 34.22           N  
ATOM   3893  CA  LYS A 248     -19.995  28.942 -10.268  1.00 37.07           C  
ATOM   3894  C   LYS A 248     -19.734  27.435 -10.568  1.00 34.00           C  
ATOM   3895  O   LYS A 248     -20.229  26.950 -11.551  1.00 34.69           O  
ATOM   3896  CB  LYS A 248     -19.212  29.811 -11.352  1.00 40.08           C  
ATOM   3897  CG  LYS A 248     -18.134  30.774 -10.905  1.00 47.26           C  
ATOM   3898  CD  LYS A 248     -16.747  30.144 -10.851  1.00 55.72           C  
ATOM   3899  CE  LYS A 248     -15.763  31.322 -10.544  1.00 58.28           C  
ATOM   3900  NZ  LYS A 248     -14.439  30.778 -10.189  1.00 60.55           N1+
ATOM   3901  H   LYS A 248     -18.777  29.322  -8.560  1.00  0.00           H  
ATOM   3902  HA  LYS A 248     -21.057  29.125 -10.427  1.00  0.00           H  
ATOM   3903  HB2 LYS A 248     -18.870  29.059 -12.062  1.00  0.00           H  
ATOM   3904  HB3 LYS A 248     -19.941  30.425 -11.881  1.00  0.00           H  
ATOM   3905  HG2 LYS A 248     -18.183  31.562 -11.656  1.00  0.00           H  
ATOM   3906  HG3 LYS A 248     -18.425  31.250  -9.968  1.00  0.00           H  
ATOM   3907  HD2 LYS A 248     -16.661  29.359 -10.100  1.00  0.00           H  
ATOM   3908  HD3 LYS A 248     -16.531  29.760 -11.848  1.00  0.00           H  
ATOM   3909  HE2 LYS A 248     -15.575  31.947 -11.417  1.00  0.00           H  
ATOM   3910  HE3 LYS A 248     -16.046  32.006  -9.745  1.00  0.00           H  
ATOM   3911  HZ1 LYS A 248     -14.047  30.392 -11.036  1.00  0.00           H  
ATOM   3912  HZ2 LYS A 248     -13.912  31.542  -9.792  1.00  0.00           H  
ATOM   3913  HZ3 LYS A 248     -14.524  30.039  -9.506  1.00  0.00           H  
ATOM   3914  N   ASN A 249     -18.971  26.724  -9.770  1.00 31.32           N  
ATOM   3915  CA  ASN A 249     -18.418  25.352  -9.965  1.00 28.97           C  
ATOM   3916  C   ASN A 249     -18.906  24.346  -8.891  1.00 25.40           C  
ATOM   3917  O   ASN A 249     -18.413  24.258  -7.744  1.00 26.40           O  
ATOM   3918  CB  ASN A 249     -16.851  25.332 -10.055  1.00 29.68           C  
ATOM   3919  CG  ASN A 249     -16.285  26.015 -11.341  1.00 30.87           C  
ATOM   3920  ND2 ASN A 249     -15.556  27.102 -11.239  1.00 32.28           N  
ATOM   3921  OD1 ASN A 249     -16.433  25.387 -12.389  1.00 30.51           O  
ATOM   3922  H   ASN A 249     -18.606  27.333  -9.052  1.00  0.00           H  
ATOM   3923  HA  ASN A 249     -18.750  24.970 -10.930  1.00  0.00           H  
ATOM   3924  HB2 ASN A 249     -16.608  25.889  -9.150  1.00  0.00           H  
ATOM   3925  HB3 ASN A 249     -16.494  24.314  -9.898  1.00  0.00           H  
ATOM   3926 HD21 ASN A 249     -15.375  27.516 -10.335  1.00  0.00           H  
ATOM   3927 HD22 ASN A 249     -15.106  27.277 -12.126  1.00  0.00           H  
ATOM   3928  N   PHE A 250     -19.957  23.595  -9.276  1.00 25.23           N  
ATOM   3929  CA  PHE A 250     -20.685  22.760  -8.394  1.00 23.79           C  
ATOM   3930  C   PHE A 250     -20.312  21.351  -8.852  1.00 21.61           C  
ATOM   3931  O   PHE A 250     -20.693  20.955  -9.966  1.00 22.75           O  
ATOM   3932  CB  PHE A 250     -22.251  23.042  -8.608  1.00 26.45           C  
ATOM   3933  CG  PHE A 250     -22.710  24.376  -7.989  1.00 28.16           C  
ATOM   3934  CD1 PHE A 250     -22.371  25.678  -8.353  1.00 29.94           C  
ATOM   3935  CD2 PHE A 250     -23.580  24.352  -6.883  1.00 29.21           C  
ATOM   3936  CE1 PHE A 250     -22.925  26.894  -7.776  1.00 30.52           C  
ATOM   3937  CE2 PHE A 250     -24.120  25.484  -6.263  1.00 29.80           C  
ATOM   3938  CZ  PHE A 250     -23.790  26.780  -6.646  1.00 30.44           C  
ATOM   3939  H   PHE A 250     -20.239  23.684 -10.241  1.00  0.00           H  
ATOM   3940  HA  PHE A 250     -20.453  22.836  -7.331  1.00  0.00           H  
ATOM   3941  HB2 PHE A 250     -22.534  23.036  -9.660  1.00  0.00           H  
ATOM   3942  HB3 PHE A 250     -22.789  22.151  -8.285  1.00  0.00           H  
ATOM   3943  HD1 PHE A 250     -21.816  25.806  -9.271  1.00  0.00           H  
ATOM   3944  HD2 PHE A 250     -23.942  23.379  -6.587  1.00  0.00           H  
ATOM   3945  HE1 PHE A 250     -22.548  27.815  -8.196  1.00  0.00           H  
ATOM   3946  HE2 PHE A 250     -24.790  25.277  -5.442  1.00  0.00           H  
ATOM   3947  HZ  PHE A 250     -24.135  27.671  -6.143  1.00  0.00           H  
ATOM   3948  N   ILE A 251     -19.809  20.476  -7.948  1.00 21.77           N  
ATOM   3949  CA  ILE A 251     -19.983  19.028  -8.114  1.00 19.52           C  
ATOM   3950  C   ILE A 251     -20.989  18.622  -7.091  1.00 18.99           C  
ATOM   3951  O   ILE A 251     -20.795  18.669  -5.893  1.00 17.81           O  
ATOM   3952  CB  ILE A 251     -18.587  18.299  -7.770  1.00 19.54           C  
ATOM   3953  CG1 ILE A 251     -17.523  18.604  -8.918  1.00 19.69           C  
ATOM   3954  CG2 ILE A 251     -18.706  16.771  -7.700  1.00 19.61           C  
ATOM   3955  CD1 ILE A 251     -16.090  18.266  -8.531  1.00 18.85           C  
ATOM   3956  H   ILE A 251     -19.633  20.895  -7.046  1.00  0.00           H  
ATOM   3957  HA  ILE A 251     -20.332  18.778  -9.116  1.00  0.00           H  
ATOM   3958  HB  ILE A 251     -18.113  18.664  -6.859  1.00  0.00           H  
ATOM   3959 HG12 ILE A 251     -17.938  18.242  -9.858  1.00  0.00           H  
ATOM   3960 HG13 ILE A 251     -17.482  19.693  -8.960  1.00  0.00           H  
ATOM   3961 HG21 ILE A 251     -19.628  16.455  -7.212  1.00  0.00           H  
ATOM   3962 HG22 ILE A 251     -18.792  16.226  -8.640  1.00  0.00           H  
ATOM   3963 HG23 ILE A 251     -17.880  16.329  -7.143  1.00  0.00           H  
ATOM   3964 HD11 ILE A 251     -15.310  18.669  -9.178  1.00  0.00           H  
ATOM   3965 HD12 ILE A 251     -15.911  18.780  -7.586  1.00  0.00           H  
ATOM   3966 HD13 ILE A 251     -15.838  17.235  -8.283  1.00  0.00           H  
ATOM   3967  N   TYR A 252     -22.103  18.160  -7.630  1.00 17.99           N  
ATOM   3968  CA  TYR A 252     -23.219  17.465  -6.909  1.00 18.26           C  
ATOM   3969  C   TYR A 252     -22.851  15.957  -6.858  1.00 15.54           C  
ATOM   3970  O   TYR A 252     -22.209  15.344  -7.727  1.00 16.19           O  
ATOM   3971  CB  TYR A 252     -24.541  17.581  -7.689  1.00 19.83           C  
ATOM   3972  CG  TYR A 252     -25.119  19.001  -7.811  1.00 21.38           C  
ATOM   3973  CD1 TYR A 252     -24.567  19.887  -8.745  1.00 22.41           C  
ATOM   3974  CD2 TYR A 252     -26.297  19.455  -7.174  1.00 22.39           C  
ATOM   3975  CE1 TYR A 252     -25.124  21.166  -9.041  1.00 22.35           C  
ATOM   3976  CE2 TYR A 252     -26.818  20.739  -7.337  1.00 22.74           C  
ATOM   3977  CZ  TYR A 252     -26.281  21.579  -8.337  1.00 22.73           C  
ATOM   3978  OH  TYR A 252     -26.859  22.766  -8.681  1.00 24.07           O  
ATOM   3979  H   TYR A 252     -22.214  18.231  -8.631  1.00  0.00           H  
ATOM   3980  HA  TYR A 252     -23.171  17.772  -5.865  1.00  0.00           H  
ATOM   3981  HB2 TYR A 252     -24.356  17.278  -8.719  1.00  0.00           H  
ATOM   3982  HB3 TYR A 252     -25.326  16.976  -7.235  1.00  0.00           H  
ATOM   3983  HD1 TYR A 252     -23.598  19.702  -9.183  1.00  0.00           H  
ATOM   3984  HD2 TYR A 252     -26.700  18.834  -6.388  1.00  0.00           H  
ATOM   3985  HE1 TYR A 252     -24.596  21.774  -9.760  1.00  0.00           H  
ATOM   3986  HE2 TYR A 252     -27.649  21.055  -6.724  1.00  0.00           H  
ATOM   3987  HH  TYR A 252     -27.235  23.311  -8.006  1.00  0.00           H  
ATOM   3988  N   THR A 253     -23.118  15.298  -5.720  1.00 13.63           N  
ATOM   3989  CA  THR A 253     -22.776  13.825  -5.484  1.00 13.11           C  
ATOM   3990  C   THR A 253     -23.915  12.945  -4.957  1.00 12.69           C  
ATOM   3991  O   THR A 253     -24.329  13.167  -3.803  1.00 12.38           O  
ATOM   3992  CB  THR A 253     -21.564  13.753  -4.574  1.00 12.60           C  
ATOM   3993  CG2 THR A 253     -20.228  14.216  -5.267  1.00 13.28           C  
ATOM   3994  OG1 THR A 253     -21.713  14.433  -3.367  1.00 11.65           O  
ATOM   3995  H   THR A 253     -23.631  15.705  -4.951  1.00  0.00           H  
ATOM   3996  HA  THR A 253     -22.427  13.330  -6.391  1.00  0.00           H  
ATOM   3997  HB  THR A 253     -21.333  12.738  -4.250  1.00  0.00           H  
ATOM   3998  HG1 THR A 253     -22.010  15.273  -3.682  1.00  0.00           H  
ATOM   3999 HG21 THR A 253     -20.357  14.028  -6.333  1.00  0.00           H  
ATOM   4000 HG22 THR A 253     -20.152  15.287  -5.081  1.00  0.00           H  
ATOM   4001 HG23 THR A 253     -19.384  13.650  -4.871  1.00  0.00           H  
ATOM   4002  N   PRO A 254     -24.554  12.159  -5.852  1.00 13.07           N  
ATOM   4003  CA  PRO A 254     -25.773  11.382  -5.502  1.00 13.07           C  
ATOM   4004  C   PRO A 254     -25.619  10.211  -4.516  1.00 13.01           C  
ATOM   4005  O   PRO A 254     -25.911   9.049  -4.861  1.00 13.65           O  
ATOM   4006  CB  PRO A 254     -26.405  11.027  -6.857  1.00 13.92           C  
ATOM   4007  CG  PRO A 254     -25.273  10.992  -7.858  1.00 13.54           C  
ATOM   4008  CD  PRO A 254     -24.206  11.932  -7.267  1.00 13.68           C  
ATOM   4009  HA  PRO A 254     -26.414  12.073  -4.954  1.00  0.00           H  
ATOM   4010  HB2 PRO A 254     -26.802  10.012  -6.863  1.00  0.00           H  
ATOM   4011  HB3 PRO A 254     -27.178  11.679  -7.265  1.00  0.00           H  
ATOM   4012  HG2 PRO A 254     -24.850   9.990  -7.795  1.00  0.00           H  
ATOM   4013  HG3 PRO A 254     -25.596  11.306  -8.850  1.00  0.00           H  
ATOM   4014  HD2 PRO A 254     -23.171  11.595  -7.331  1.00  0.00           H  
ATOM   4015  HD3 PRO A 254     -24.274  12.927  -7.707  1.00  0.00           H  
ATOM   4016  N   VAL A 255     -25.120  10.439  -3.294  1.00 12.30           N  
ATOM   4017  CA  VAL A 255     -24.520   9.488  -2.381  1.00 12.62           C  
ATOM   4018  C   VAL A 255     -25.619   8.467  -1.908  1.00 13.87           C  
ATOM   4019  O   VAL A 255     -25.245   7.374  -1.551  1.00 15.45           O  
ATOM   4020  CB  VAL A 255     -23.860  10.337  -1.166  1.00 12.49           C  
ATOM   4021  CG1 VAL A 255     -22.547  11.055  -1.425  1.00 12.72           C  
ATOM   4022  CG2 VAL A 255     -24.928  11.431  -0.640  1.00 12.14           C  
ATOM   4023  H   VAL A 255     -25.003  11.417  -3.070  1.00  0.00           H  
ATOM   4024  HA  VAL A 255     -23.755   8.895  -2.882  1.00  0.00           H  
ATOM   4025  HB  VAL A 255     -23.615   9.679  -0.332  1.00  0.00           H  
ATOM   4026 HG11 VAL A 255     -22.224  11.738  -0.639  1.00  0.00           H  
ATOM   4027 HG12 VAL A 255     -21.796  10.307  -1.677  1.00  0.00           H  
ATOM   4028 HG13 VAL A 255     -22.663  11.624  -2.347  1.00  0.00           H  
ATOM   4029 HG21 VAL A 255     -24.860  11.783   0.389  1.00  0.00           H  
ATOM   4030 HG22 VAL A 255     -24.829  12.371  -1.184  1.00  0.00           H  
ATOM   4031 HG23 VAL A 255     -25.948  11.046  -0.643  1.00  0.00           H  
ATOM   4032  N   GLY A 256     -26.879   8.728  -2.069  1.00 13.14           N  
ATOM   4033  CA  GLY A 256     -27.878   7.685  -1.782  1.00 12.91           C  
ATOM   4034  C   GLY A 256     -28.388   6.775  -2.957  1.00 12.39           C  
ATOM   4035  O   GLY A 256     -29.356   5.976  -2.732  1.00 10.79           O  
ATOM   4036  H   GLY A 256     -27.156   9.377  -2.792  1.00  0.00           H  
ATOM   4037  HA2 GLY A 256     -27.686   7.203  -0.824  1.00  0.00           H  
ATOM   4038  HA3 GLY A 256     -28.798   8.237  -1.589  1.00  0.00           H  
ATOM   4039  N   PHE A 257     -27.856   7.006  -4.159  1.00 13.00           N  
ATOM   4040  CA  PHE A 257     -28.287   6.336  -5.366  1.00 14.23           C  
ATOM   4041  C   PHE A 257     -27.173   5.410  -5.676  1.00 13.52           C  
ATOM   4042  O   PHE A 257     -26.070   5.871  -5.942  1.00 13.74           O  
ATOM   4043  CB  PHE A 257     -28.604   7.334  -6.490  1.00 16.33           C  
ATOM   4044  CG  PHE A 257     -29.882   8.139  -6.170  1.00 18.33           C  
ATOM   4045  CD1 PHE A 257     -29.871   9.370  -5.425  1.00 20.22           C  
ATOM   4046  CD2 PHE A 257     -31.152   7.673  -6.614  1.00 18.25           C  
ATOM   4047  CE1 PHE A 257     -31.064  10.028  -5.147  1.00 19.72           C  
ATOM   4048  CE2 PHE A 257     -32.317   8.415  -6.346  1.00 19.85           C  
ATOM   4049  CZ  PHE A 257     -32.278   9.570  -5.628  1.00 19.63           C  
ATOM   4050  H   PHE A 257     -26.992   7.530  -4.165  1.00  0.00           H  
ATOM   4051  HA  PHE A 257     -29.105   5.687  -5.054  1.00  0.00           H  
ATOM   4052  HB2 PHE A 257     -27.826   8.057  -6.736  1.00  0.00           H  
ATOM   4053  HB3 PHE A 257     -28.782   6.793  -7.419  1.00  0.00           H  
ATOM   4054  HD1 PHE A 257     -28.918   9.729  -5.065  1.00  0.00           H  
ATOM   4055  HD2 PHE A 257     -31.225   6.720  -7.116  1.00  0.00           H  
ATOM   4056  HE1 PHE A 257     -31.082  10.982  -4.641  1.00  0.00           H  
ATOM   4057  HE2 PHE A 257     -33.281   8.055  -6.674  1.00  0.00           H  
ATOM   4058  HZ  PHE A 257     -33.173  10.164  -5.517  1.00  0.00           H  
ATOM   4059  N   VAL A 258     -27.413   4.101  -5.592  1.00 13.01           N  
ATOM   4060  CA  VAL A 258     -26.270   3.188  -5.826  1.00 13.98           C  
ATOM   4061  C   VAL A 258     -26.420   2.727  -7.350  1.00 15.04           C  
ATOM   4062  O   VAL A 258     -25.463   2.132  -7.811  1.00 13.56           O  
ATOM   4063  CB  VAL A 258     -26.375   1.985  -4.871  1.00 13.51           C  
ATOM   4064  CG1 VAL A 258     -26.673   2.464  -3.420  1.00 13.87           C  
ATOM   4065  CG2 VAL A 258     -27.533   0.993  -5.187  1.00 12.99           C  
ATOM   4066  H   VAL A 258     -28.332   3.682  -5.572  1.00  0.00           H  
ATOM   4067  HA  VAL A 258     -25.278   3.637  -5.781  1.00  0.00           H  
ATOM   4068  HB  VAL A 258     -25.376   1.550  -4.829  1.00  0.00           H  
ATOM   4069 HG11 VAL A 258     -25.971   3.265  -3.189  1.00  0.00           H  
ATOM   4070 HG12 VAL A 258     -27.652   2.916  -3.268  1.00  0.00           H  
ATOM   4071 HG13 VAL A 258     -26.640   1.704  -2.639  1.00  0.00           H  
ATOM   4072 HG21 VAL A 258     -27.701   0.307  -4.357  1.00  0.00           H  
ATOM   4073 HG22 VAL A 258     -28.514   1.425  -5.389  1.00  0.00           H  
ATOM   4074 HG23 VAL A 258     -27.224   0.250  -5.922  1.00  0.00           H  
ATOM   4075  N   CYS A 259     -27.494   2.966  -8.042  1.00 18.60           N  
ATOM   4076  CA  CYS A 259     -27.912   2.686  -9.404  1.00 23.58           C  
ATOM   4077  C   CYS A 259     -28.766   3.802  -9.957  1.00 22.63           C  
ATOM   4078  O   CYS A 259     -29.460   4.486  -9.143  1.00 25.57           O  
ATOM   4079  CB  CYS A 259     -28.555   1.326  -9.594  1.00 27.22           C  
ATOM   4080  SG  CYS A 259     -29.872   1.053  -8.270  1.00 38.06           S  
ATOM   4081  H   CYS A 259     -28.158   3.515  -7.515  1.00  0.00           H  
ATOM   4082  HA  CYS A 259     -26.937   2.706  -9.892  1.00  0.00           H  
ATOM   4083  HB2 CYS A 259     -29.031   1.166 -10.561  1.00  0.00           H  
ATOM   4084  HB3 CYS A 259     -27.775   0.578  -9.446  1.00  0.00           H  
ATOM   4085  HG  CYS A 259     -29.367   2.089  -7.594  1.00  0.00           H  
ATOM   4086  N   GLU A 260     -28.773   3.985 -11.273  1.00 24.56           N  
ATOM   4087  CA  GLU A 260     -29.575   4.945 -12.090  1.00 26.07           C  
ATOM   4088  C   GLU A 260     -31.122   4.973 -11.697  1.00 25.83           C  
ATOM   4089  O   GLU A 260     -31.599   3.904 -11.403  1.00 29.70           O  
ATOM   4090  CB  GLU A 260     -29.317   4.617 -13.581  1.00 25.93           C  
ATOM   4091  CG  GLU A 260     -27.831   4.947 -13.997  1.00 27.05           C  
ATOM   4092  CD  GLU A 260     -26.778   3.883 -13.875  1.00 26.25           C  
ATOM   4093  OE1 GLU A 260     -26.991   3.031 -12.995  1.00 23.34           O  
ATOM   4094  OE2 GLU A 260     -25.728   3.958 -14.546  1.00 25.05           O1-
ATOM   4095  H   GLU A 260     -28.004   3.562 -11.772  1.00  0.00           H  
ATOM   4096  HA  GLU A 260     -29.154   5.931 -11.893  1.00  0.00           H  
ATOM   4097  HB2 GLU A 260     -29.607   3.599 -13.841  1.00  0.00           H  
ATOM   4098  HB3 GLU A 260     -29.809   5.297 -14.277  1.00  0.00           H  
ATOM   4099  HG2 GLU A 260     -27.835   5.397 -14.989  1.00  0.00           H  
ATOM   4100  HG3 GLU A 260     -27.510   5.821 -13.430  1.00  0.00           H  
ATOM   4101  N   HIS A 261     -31.753   6.109 -11.539  1.00 26.12           N  
ATOM   4102  CA  HIS A 261     -33.193   6.349 -11.074  1.00 27.68           C  
ATOM   4103  C   HIS A 261     -33.636   7.628 -11.739  1.00 25.37           C  
ATOM   4104  O   HIS A 261     -32.846   8.554 -11.908  1.00 23.74           O  
ATOM   4105  CB  HIS A 261     -33.379   6.417  -9.540  1.00 30.83           C  
ATOM   4106  CG  HIS A 261     -33.379   5.108  -8.804  1.00 38.45           C  
ATOM   4107  CD2 HIS A 261     -34.397   4.507  -8.121  1.00 41.28           C  
ATOM   4108  ND1 HIS A 261     -32.227   4.364  -8.426  1.00 43.61           N  
ATOM   4109  CE1 HIS A 261     -32.617   3.402  -7.597  1.00 41.74           C  
ATOM   4110  NE2 HIS A 261     -33.925   3.455  -7.271  1.00 40.60           N  
ATOM   4111  H   HIS A 261     -31.297   6.996 -11.697  1.00  0.00           H  
ATOM   4112  HA  HIS A 261     -33.751   5.553 -11.569  1.00  0.00           H  
ATOM   4113  HB2 HIS A 261     -32.696   7.099  -9.034  1.00  0.00           H  
ATOM   4114  HB3 HIS A 261     -34.334   6.888  -9.305  1.00  0.00           H  
ATOM   4115  HD1 HIS A 261     -31.261   4.496  -8.689  1.00  0.00           H  
ATOM   4116  HD2 HIS A 261     -35.417   4.849  -8.034  1.00  0.00           H  
ATOM   4117  HE1 HIS A 261     -32.040   2.657  -7.070  1.00  0.00           H  
ATOM   4118  N   LEU A 262     -34.935   7.747 -12.028  1.00 24.75           N  
ATOM   4119  CA  LEU A 262     -35.644   8.882 -12.544  1.00 24.62           C  
ATOM   4120  C   LEU A 262     -35.383  10.110 -11.641  1.00 22.91           C  
ATOM   4121  O   LEU A 262     -35.045  11.220 -12.033  1.00 25.09           O  
ATOM   4122  CB  LEU A 262     -37.085   8.403 -12.723  1.00 27.00           C  
ATOM   4123  CG  LEU A 262     -38.034   9.499 -13.247  1.00 27.71           C  
ATOM   4124  CD1 LEU A 262     -37.738   9.954 -14.686  1.00 27.25           C  
ATOM   4125  CD2 LEU A 262     -39.523   9.077 -13.201  1.00 28.89           C  
ATOM   4126  H   LEU A 262     -35.468   6.930 -11.769  1.00  0.00           H  
ATOM   4127  HA  LEU A 262     -35.259   9.140 -13.530  1.00  0.00           H  
ATOM   4128  HB2 LEU A 262     -37.149   7.558 -13.409  1.00  0.00           H  
ATOM   4129  HB3 LEU A 262     -37.341   7.952 -11.764  1.00  0.00           H  
ATOM   4130  HG  LEU A 262     -37.920  10.358 -12.586  1.00  0.00           H  
ATOM   4131 HD11 LEU A 262     -38.079   9.181 -15.374  1.00  0.00           H  
ATOM   4132 HD12 LEU A 262     -38.447  10.769 -14.834  1.00  0.00           H  
ATOM   4133 HD13 LEU A 262     -36.704  10.210 -14.919  1.00  0.00           H  
ATOM   4134 HD21 LEU A 262     -39.643   8.597 -12.231  1.00  0.00           H  
ATOM   4135 HD22 LEU A 262     -40.329   9.799 -13.332  1.00  0.00           H  
ATOM   4136 HD23 LEU A 262     -39.668   8.278 -13.928  1.00  0.00           H  
ATOM   4137  N   GLU A 263     -35.555   9.815 -10.343  1.00 22.14           N  
ATOM   4138  CA  GLU A 263     -35.323  10.723  -9.188  1.00 21.17           C  
ATOM   4139  C   GLU A 263     -33.844  11.191  -8.981  1.00 20.44           C  
ATOM   4140  O   GLU A 263     -33.612  11.955  -8.049  1.00 20.96           O  
ATOM   4141  CB  GLU A 263     -35.811   9.997  -7.898  1.00 23.05           C  
ATOM   4142  CG  GLU A 263     -37.288   9.450  -7.890  1.00 25.27           C  
ATOM   4143  CD  GLU A 263     -37.421   7.999  -8.459  1.00 26.92           C  
ATOM   4144  OE1 GLU A 263     -38.488   7.458  -8.299  1.00 32.40           O  
ATOM   4145  OE2 GLU A 263     -36.531   7.460  -9.123  1.00 31.84           O1-
ATOM   4146  H   GLU A 263     -35.881   8.886 -10.116  1.00  0.00           H  
ATOM   4147  HA  GLU A 263     -35.993  11.517  -9.517  1.00  0.00           H  
ATOM   4148  HB2 GLU A 263     -35.120   9.178  -7.700  1.00  0.00           H  
ATOM   4149  HB3 GLU A 263     -35.817  10.684  -7.052  1.00  0.00           H  
ATOM   4150  HG2 GLU A 263     -37.569   9.404  -6.837  1.00  0.00           H  
ATOM   4151  HG3 GLU A 263     -37.949  10.134  -8.421  1.00  0.00           H  
ATOM   4152  N   VAL A 264     -32.929  10.955  -9.889  1.00 20.06           N  
ATOM   4153  CA  VAL A 264     -31.609  11.550  -9.954  1.00 18.65           C  
ATOM   4154  C   VAL A 264     -31.457  12.092 -11.374  1.00 19.22           C  
ATOM   4155  O   VAL A 264     -31.007  13.241 -11.414  1.00 22.00           O  
ATOM   4156  CB  VAL A 264     -30.485  10.657  -9.392  1.00 16.92           C  
ATOM   4157  CG1 VAL A 264     -30.297   9.218  -9.930  1.00 16.47           C  
ATOM   4158  CG2 VAL A 264     -29.116  11.461  -9.429  1.00 16.55           C  
ATOM   4159  H   VAL A 264     -33.045  10.227 -10.579  1.00  0.00           H  
ATOM   4160  HA  VAL A 264     -31.605  12.509  -9.436  1.00  0.00           H  
ATOM   4161  HB  VAL A 264     -30.767  10.510  -8.350  1.00  0.00           H  
ATOM   4162 HG11 VAL A 264     -30.129   9.340 -11.000  1.00  0.00           H  
ATOM   4163 HG12 VAL A 264     -29.434   8.736  -9.469  1.00  0.00           H  
ATOM   4164 HG13 VAL A 264     -31.221   8.646  -9.841  1.00  0.00           H  
ATOM   4165 HG21 VAL A 264     -29.316  12.314  -8.781  1.00  0.00           H  
ATOM   4166 HG22 VAL A 264     -28.297  10.891  -8.989  1.00  0.00           H  
ATOM   4167 HG23 VAL A 264     -28.923  11.890 -10.412  1.00  0.00           H  
ATOM   4168  N   LEU A 265     -31.712  11.306 -12.444  1.00 19.64           N  
ATOM   4169  CA  LEU A 265     -31.485  11.658 -13.865  1.00 21.31           C  
ATOM   4170  C   LEU A 265     -32.469  12.642 -14.454  1.00 23.55           C  
ATOM   4171  O   LEU A 265     -32.328  13.003 -15.624  1.00 22.13           O  
ATOM   4172  CB  LEU A 265     -31.695  10.370 -14.644  1.00 21.77           C  
ATOM   4173  CG  LEU A 265     -30.754   9.145 -14.296  1.00 21.66           C  
ATOM   4174  CD1 LEU A 265     -31.284   7.930 -15.120  1.00 22.48           C  
ATOM   4175  CD2 LEU A 265     -29.226   9.402 -14.444  1.00 19.16           C  
ATOM   4176  H   LEU A 265     -32.175  10.421 -12.292  1.00  0.00           H  
ATOM   4177  HA  LEU A 265     -30.542  12.151 -14.101  1.00  0.00           H  
ATOM   4178  HB2 LEU A 265     -32.687   9.998 -14.387  1.00  0.00           H  
ATOM   4179  HB3 LEU A 265     -31.675  10.629 -15.702  1.00  0.00           H  
ATOM   4180  HG  LEU A 265     -30.909   8.982 -13.230  1.00  0.00           H  
ATOM   4181 HD11 LEU A 265     -30.654   7.041 -15.078  1.00  0.00           H  
ATOM   4182 HD12 LEU A 265     -32.295   7.680 -14.801  1.00  0.00           H  
ATOM   4183 HD13 LEU A 265     -31.459   8.180 -16.167  1.00  0.00           H  
ATOM   4184 HD21 LEU A 265     -28.981   9.616 -15.484  1.00  0.00           H  
ATOM   4185 HD22 LEU A 265     -28.895  10.282 -13.892  1.00  0.00           H  
ATOM   4186 HD23 LEU A 265     -28.587   8.547 -14.224  1.00  0.00           H  
ATOM   4187  N   TYR A 266     -33.541  12.916 -13.677  1.00 24.62           N  
ATOM   4188  CA  TYR A 266     -34.517  13.972 -14.106  1.00 26.28           C  
ATOM   4189  C   TYR A 266     -34.504  15.085 -12.983  1.00 25.19           C  
ATOM   4190  O   TYR A 266     -34.274  16.279 -13.184  1.00 26.96           O  
ATOM   4191  CB  TYR A 266     -35.915  13.350 -14.371  1.00 27.55           C  
ATOM   4192  CG  TYR A 266     -36.945  14.199 -15.052  1.00 27.55           C  
ATOM   4193  CD1 TYR A 266     -36.906  14.372 -16.417  1.00 27.32           C  
ATOM   4194  CD2 TYR A 266     -37.722  15.047 -14.275  1.00 27.90           C  
ATOM   4195  CE1 TYR A 266     -37.874  15.224 -17.016  1.00 27.47           C  
ATOM   4196  CE2 TYR A 266     -38.678  15.947 -14.881  1.00 28.49           C  
ATOM   4197  CZ  TYR A 266     -38.778  16.024 -16.272  1.00 28.01           C  
ATOM   4198  OH  TYR A 266     -39.689  16.872 -16.829  1.00 28.16           O  
ATOM   4199  H   TYR A 266     -33.663  12.384 -12.827  1.00  0.00           H  
ATOM   4200  HA  TYR A 266     -34.046  14.502 -14.934  1.00  0.00           H  
ATOM   4201  HB2 TYR A 266     -35.947  12.423 -14.943  1.00  0.00           H  
ATOM   4202  HB3 TYR A 266     -36.252  12.938 -13.419  1.00  0.00           H  
ATOM   4203  HD1 TYR A 266     -36.174  13.839 -17.006  1.00  0.00           H  
ATOM   4204  HD2 TYR A 266     -37.666  14.887 -13.209  1.00  0.00           H  
ATOM   4205  HE1 TYR A 266     -38.067  15.223 -18.079  1.00  0.00           H  
ATOM   4206  HE2 TYR A 266     -39.381  16.606 -14.392  1.00  0.00           H  
ATOM   4207  HH  TYR A 266     -39.821  16.702 -17.749  1.00  0.00           H  
ATOM   4208  N   ASP A 267     -34.803  14.635 -11.763  1.00 24.31           N  
ATOM   4209  CA  ASP A 267     -34.956  15.409 -10.533  1.00 22.64           C  
ATOM   4210  C   ASP A 267     -33.701  16.173 -10.019  1.00 22.97           C  
ATOM   4211  O   ASP A 267     -33.790  16.997  -9.071  1.00 20.05           O  
ATOM   4212  CB  ASP A 267     -35.572  14.632  -9.351  1.00 22.70           C  
ATOM   4213  CG  ASP A 267     -37.087  14.328  -9.547  1.00 23.51           C  
ATOM   4214  OD1 ASP A 267     -37.789  14.243  -8.529  1.00 26.10           O  
ATOM   4215  OD2 ASP A 267     -37.651  14.327 -10.641  1.00 21.03           O1-
ATOM   4216  H   ASP A 267     -35.246  13.727 -11.745  1.00  0.00           H  
ATOM   4217  HA  ASP A 267     -35.726  16.180 -10.551  1.00  0.00           H  
ATOM   4218  HB2 ASP A 267     -34.970  13.724  -9.328  1.00  0.00           H  
ATOM   4219  HB3 ASP A 267     -35.454  15.120  -8.384  1.00  0.00           H  
ATOM   4220  N   ASN A 268     -32.486  15.987 -10.572  1.00 23.03           N  
ATOM   4221  CA  ASN A 268     -31.355  16.964 -10.426  1.00 24.67           C  
ATOM   4222  C   ASN A 268     -30.987  17.326 -11.881  1.00 28.20           C  
ATOM   4223  O   ASN A 268     -31.047  18.451 -12.432  1.00 28.19           O  
ATOM   4224  CB  ASN A 268     -30.113  16.348  -9.655  1.00 24.73           C  
ATOM   4225  CG  ASN A 268     -29.441  17.499  -8.888  1.00 21.60           C  
ATOM   4226  ND2 ASN A 268     -28.319  18.040  -9.236  1.00 21.52           N  
ATOM   4227  OD1 ASN A 268     -29.966  17.655  -7.799  1.00 20.56           O  
ATOM   4228  H   ASN A 268     -32.377  15.309 -11.313  1.00  0.00           H  
ATOM   4229  HA  ASN A 268     -31.744  17.881  -9.982  1.00  0.00           H  
ATOM   4230  HB2 ASN A 268     -30.373  15.586  -8.920  1.00  0.00           H  
ATOM   4231  HB3 ASN A 268     -29.396  15.917 -10.353  1.00  0.00           H  
ATOM   4232 HD21 ASN A 268     -27.907  17.793 -10.125  1.00  0.00           H  
ATOM   4233 HD22 ASN A 268     -27.711  18.646  -8.703  1.00  0.00           H  
ATOM   4234  N   ASP A 269     -30.708  16.243 -12.580  1.00 26.22           N  
ATOM   4235  CA  ASP A 269     -30.196  16.268 -13.998  1.00 25.01           C  
ATOM   4236  C   ASP A 269     -31.032  16.951 -15.119  1.00 25.78           C  
ATOM   4237  O   ASP A 269     -30.462  17.211 -16.177  1.00 25.02           O  
ATOM   4238  CB  ASP A 269     -29.831  14.880 -14.491  1.00 24.56           C  
ATOM   4239  CG  ASP A 269     -28.337  14.599 -14.236  1.00 23.10           C  
ATOM   4240  OD1 ASP A 269     -27.869  15.016 -13.173  1.00 24.92           O  
ATOM   4241  OD2 ASP A 269     -27.695  13.827 -14.996  1.00 22.02           O1-
ATOM   4242  H   ASP A 269     -30.354  15.477 -12.025  1.00  0.00           H  
ATOM   4243  HA  ASP A 269     -29.293  16.872 -13.909  1.00  0.00           H  
ATOM   4244  HB2 ASP A 269     -30.328  14.164 -13.836  1.00  0.00           H  
ATOM   4245  HB3 ASP A 269     -30.075  14.461 -15.467  1.00  0.00           H  
ATOM   4246  N   TYR A 270     -32.218  17.432 -14.830  1.00 25.25           N  
ATOM   4247  CA  TYR A 270     -32.896  18.524 -15.524  1.00 25.60           C  
ATOM   4248  C   TYR A 270     -33.177  19.462 -14.373  1.00 24.40           C  
ATOM   4249  O   TYR A 270     -32.614  20.549 -14.438  1.00 24.99           O  
ATOM   4250  CB  TYR A 270     -34.101  18.093 -16.334  1.00 25.68           C  
ATOM   4251  CG  TYR A 270     -34.988  19.118 -16.978  1.00 26.56           C  
ATOM   4252  CD1 TYR A 270     -36.039  19.726 -16.274  1.00 28.43           C  
ATOM   4253  CD2 TYR A 270     -34.680  19.456 -18.313  1.00 26.02           C  
ATOM   4254  CE1 TYR A 270     -36.891  20.669 -16.963  1.00 30.30           C  
ATOM   4255  CE2 TYR A 270     -35.393  20.490 -18.950  1.00 26.73           C  
ATOM   4256  CZ  TYR A 270     -36.575  21.040 -18.316  1.00 29.79           C  
ATOM   4257  OH  TYR A 270     -37.367  21.912 -18.998  1.00 33.26           O  
ATOM   4258  H   TYR A 270     -32.528  17.240 -13.888  1.00  0.00           H  
ATOM   4259  HA  TYR A 270     -32.249  19.007 -16.256  1.00  0.00           H  
ATOM   4260  HB2 TYR A 270     -33.831  17.367 -17.101  1.00  0.00           H  
ATOM   4261  HB3 TYR A 270     -34.631  17.460 -15.622  1.00  0.00           H  
ATOM   4262  HD1 TYR A 270     -36.187  19.393 -15.258  1.00  0.00           H  
ATOM   4263  HD2 TYR A 270     -33.868  18.947 -18.811  1.00  0.00           H  
ATOM   4264  HE1 TYR A 270     -37.784  21.060 -16.497  1.00  0.00           H  
ATOM   4265  HE2 TYR A 270     -35.155  20.826 -19.948  1.00  0.00           H  
ATOM   4266  HH  TYR A 270     -37.804  22.503 -18.404  1.00  0.00           H  
ATOM   4267  N   GLU A 271     -34.102  19.073 -13.439  1.00 21.59           N  
ATOM   4268  CA  GLU A 271     -34.629  19.903 -12.385  1.00 23.06           C  
ATOM   4269  C   GLU A 271     -33.760  20.882 -11.557  1.00 24.49           C  
ATOM   4270  O   GLU A 271     -34.256  21.886 -11.094  1.00 24.81           O  
ATOM   4271  CB  GLU A 271     -35.671  19.181 -11.583  1.00 22.86           C  
ATOM   4272  CG  GLU A 271     -36.784  18.405 -12.361  1.00 22.98           C  
ATOM   4273  CD  GLU A 271     -38.135  19.063 -12.280  1.00 23.58           C  
ATOM   4274  OE1 GLU A 271     -38.206  20.211 -12.583  1.00 25.58           O  
ATOM   4275  OE2 GLU A 271     -39.149  18.436 -11.943  1.00 23.38           O1-
ATOM   4276  H   GLU A 271     -34.388  18.106 -13.400  1.00  0.00           H  
ATOM   4277  HA  GLU A 271     -35.205  20.615 -12.976  1.00  0.00           H  
ATOM   4278  HB2 GLU A 271     -35.010  18.515 -11.029  1.00  0.00           H  
ATOM   4279  HB3 GLU A 271     -36.164  19.805 -10.837  1.00  0.00           H  
ATOM   4280  HG2 GLU A 271     -36.529  18.219 -13.404  1.00  0.00           H  
ATOM   4281  HG3 GLU A 271     -36.831  17.362 -12.050  1.00  0.00           H  
ATOM   4282  N   CYS A 272     -32.449  20.660 -11.497  1.00 25.74           N  
ATOM   4283  CA  CYS A 272     -31.450  21.488 -10.776  1.00 26.98           C  
ATOM   4284  C   CYS A 272     -30.442  22.025 -11.698  1.00 26.68           C  
ATOM   4285  O   CYS A 272     -29.919  23.103 -11.529  1.00 25.77           O  
ATOM   4286  CB  CYS A 272     -30.935  20.715  -9.523  1.00 28.95           C  
ATOM   4287  SG  CYS A 272     -30.059  21.903  -8.524  1.00 31.11           S  
ATOM   4288  H   CYS A 272     -32.130  19.762 -11.831  1.00  0.00           H  
ATOM   4289  HA  CYS A 272     -31.941  22.337 -10.301  1.00  0.00           H  
ATOM   4290  HB2 CYS A 272     -31.733  20.332  -8.887  1.00  0.00           H  
ATOM   4291  HB3 CYS A 272     -30.181  19.947  -9.692  1.00  0.00           H  
ATOM   4292  HG  CYS A 272     -28.897  21.707  -9.153  1.00  0.00           H  
ATOM   4293  N   LYS A 273     -30.075  21.293 -12.803  1.00 28.96           N  
ATOM   4294  CA  LYS A 273     -29.278  21.776 -13.923  1.00 28.73           C  
ATOM   4295  C   LYS A 273     -29.813  23.103 -14.580  1.00 28.78           C  
ATOM   4296  O   LYS A 273     -29.066  24.032 -14.869  1.00 28.99           O  
ATOM   4297  CB  LYS A 273     -29.120  20.618 -14.872  1.00 29.10           C  
ATOM   4298  CG  LYS A 273     -28.074  20.840 -15.958  1.00 31.24           C  
ATOM   4299  CD  LYS A 273     -27.884  19.722 -17.017  1.00 36.98           C  
ATOM   4300  CE  LYS A 273     -26.889  19.941 -18.229  1.00 39.33           C  
ATOM   4301  NZ  LYS A 273     -26.406  18.608 -18.715  1.00 38.38           N1+
ATOM   4302  H   LYS A 273     -30.477  20.375 -12.931  1.00  0.00           H  
ATOM   4303  HA  LYS A 273     -28.316  21.924 -13.432  1.00  0.00           H  
ATOM   4304  HB2 LYS A 273     -28.781  19.695 -14.401  1.00  0.00           H  
ATOM   4305  HB3 LYS A 273     -30.051  20.467 -15.418  1.00  0.00           H  
ATOM   4306  HG2 LYS A 273     -28.231  21.820 -16.409  1.00  0.00           H  
ATOM   4307  HG3 LYS A 273     -27.155  21.004 -15.395  1.00  0.00           H  
ATOM   4308  HD2 LYS A 273     -27.532  18.800 -16.555  1.00  0.00           H  
ATOM   4309  HD3 LYS A 273     -28.738  19.271 -17.521  1.00  0.00           H  
ATOM   4310  HE2 LYS A 273     -27.439  20.401 -19.049  1.00  0.00           H  
ATOM   4311  HE3 LYS A 273     -26.090  20.526 -17.774  1.00  0.00           H  
ATOM   4312  HZ1 LYS A 273     -25.837  18.771 -19.534  1.00  0.00           H  
ATOM   4313  HZ2 LYS A 273     -25.920  17.978 -18.092  1.00  0.00           H  
ATOM   4314  HZ3 LYS A 273     -27.231  18.054 -18.894  1.00  0.00           H  
ATOM   4315  N   VAL A 274     -31.160  23.194 -14.773  1.00 29.99           N  
ATOM   4316  CA  VAL A 274     -31.875  24.305 -15.223  1.00 33.76           C  
ATOM   4317  C   VAL A 274     -31.716  25.492 -14.262  1.00 34.72           C  
ATOM   4318  O   VAL A 274     -31.957  26.638 -14.633  1.00 35.93           O  
ATOM   4319  CB  VAL A 274     -33.424  24.037 -15.433  1.00 36.69           C  
ATOM   4320  CG1 VAL A 274     -33.632  22.964 -16.534  1.00 38.46           C  
ATOM   4321  CG2 VAL A 274     -34.110  23.711 -14.123  1.00 35.11           C  
ATOM   4322  H   VAL A 274     -31.728  22.371 -14.628  1.00  0.00           H  
ATOM   4323  HA  VAL A 274     -31.467  24.631 -16.180  1.00  0.00           H  
ATOM   4324  HB  VAL A 274     -33.862  24.954 -15.825  1.00  0.00           H  
ATOM   4325 HG11 VAL A 274     -34.703  22.837 -16.690  1.00  0.00           H  
ATOM   4326 HG12 VAL A 274     -33.273  23.374 -17.478  1.00  0.00           H  
ATOM   4327 HG13 VAL A 274     -33.240  21.968 -16.327  1.00  0.00           H  
ATOM   4328 HG21 VAL A 274     -33.438  23.213 -13.424  1.00  0.00           H  
ATOM   4329 HG22 VAL A 274     -34.572  24.585 -13.663  1.00  0.00           H  
ATOM   4330 HG23 VAL A 274     -34.824  22.941 -14.413  1.00  0.00           H  
ATOM   4331  N   VAL A 275     -31.348  25.264 -12.915  1.00 32.64           N  
ATOM   4332  CA  VAL A 275     -31.217  26.362 -11.884  1.00 32.05           C  
ATOM   4333  C   VAL A 275     -29.729  26.630 -11.663  1.00 31.51           C  
ATOM   4334  O   VAL A 275     -29.385  27.811 -11.655  1.00 31.60           O  
ATOM   4335  CB  VAL A 275     -31.914  25.962 -10.548  1.00 29.33           C  
ATOM   4336  CG1 VAL A 275     -31.465  26.891  -9.387  1.00 29.70           C  
ATOM   4337  CG2 VAL A 275     -33.393  25.705 -10.742  1.00 27.98           C  
ATOM   4338  H   VAL A 275     -31.064  24.331 -12.652  1.00  0.00           H  
ATOM   4339  HA  VAL A 275     -31.675  27.281 -12.251  1.00  0.00           H  
ATOM   4340  HB  VAL A 275     -31.598  25.046 -10.049  1.00  0.00           H  
ATOM   4341 HG11 VAL A 275     -30.403  26.740  -9.191  1.00  0.00           H  
ATOM   4342 HG12 VAL A 275     -31.613  27.934  -9.667  1.00  0.00           H  
ATOM   4343 HG13 VAL A 275     -32.186  26.596  -8.625  1.00  0.00           H  
ATOM   4344 HG21 VAL A 275     -33.457  24.902 -11.476  1.00  0.00           H  
ATOM   4345 HG22 VAL A 275     -33.991  25.355  -9.902  1.00  0.00           H  
ATOM   4346 HG23 VAL A 275     -33.921  26.541 -11.202  1.00  0.00           H  
ATOM   4347  N   CYS A 276     -28.784  25.650 -11.751  1.00 28.95           N  
ATOM   4348  CA  CYS A 276     -27.345  25.863 -12.195  1.00 28.85           C  
ATOM   4349  C   CYS A 276     -27.168  26.715 -13.448  1.00 32.35           C  
ATOM   4350  O   CYS A 276     -26.403  27.667 -13.376  1.00 34.59           O  
ATOM   4351  CB  CYS A 276     -26.558  24.514 -12.397  1.00 27.54           C  
ATOM   4352  SG  CYS A 276     -25.067  24.312 -11.425  1.00 22.87           S  
ATOM   4353  H   CYS A 276     -29.059  24.679 -11.712  1.00  0.00           H  
ATOM   4354  HA  CYS A 276     -26.837  26.439 -11.421  1.00  0.00           H  
ATOM   4355  HB2 CYS A 276     -27.230  23.677 -12.206  1.00  0.00           H  
ATOM   4356  HB3 CYS A 276     -26.175  24.353 -13.404  1.00  0.00           H  
ATOM   4357  HG  CYS A 276     -25.573  24.267 -10.189  1.00  0.00           H  
ATOM   4358  N   ASP A 277     -27.953  26.428 -14.571  1.00 32.73           N  
ATOM   4359  CA  ASP A 277     -28.011  27.162 -15.812  1.00 34.29           C  
ATOM   4360  C   ASP A 277     -28.652  28.580 -15.625  1.00 34.48           C  
ATOM   4361  O   ASP A 277     -28.420  29.551 -16.355  1.00 32.81           O  
ATOM   4362  CB  ASP A 277     -28.756  26.433 -16.956  1.00 32.45           C  
ATOM   4363  CG  ASP A 277     -28.434  27.030 -18.395  1.00 32.54           C  
ATOM   4364  OD1 ASP A 277     -29.396  27.492 -19.079  1.00 33.97           O  
ATOM   4365  OD2 ASP A 277     -27.318  26.790 -18.894  1.00 30.49           O1-
ATOM   4366  H   ASP A 277     -28.453  25.556 -14.470  1.00  0.00           H  
ATOM   4367  HA  ASP A 277     -26.986  27.355 -16.131  1.00  0.00           H  
ATOM   4368  HB2 ASP A 277     -28.445  25.389 -16.952  1.00  0.00           H  
ATOM   4369  HB3 ASP A 277     -29.801  26.597 -16.690  1.00  0.00           H  
ATOM   4370  N   ASP A 278     -29.416  28.745 -14.507  1.00 38.00           N  
ATOM   4371  CA  ASP A 278     -30.062  30.012 -14.273  1.00 40.33           C  
ATOM   4372  C   ASP A 278     -29.062  31.085 -13.767  1.00 40.12           C  
ATOM   4373  O   ASP A 278     -29.093  32.247 -14.178  1.00 47.12           O  
ATOM   4374  CB  ASP A 278     -31.169  29.898 -13.180  1.00 45.78           C  
ATOM   4375  CG  ASP A 278     -32.040  31.110 -13.138  1.00 49.56           C  
ATOM   4376  OD1 ASP A 278     -32.453  31.491 -12.013  1.00 61.56           O  
ATOM   4377  OD2 ASP A 278     -32.379  31.605 -14.190  1.00 45.57           O1-
ATOM   4378  H   ASP A 278     -29.607  28.002 -13.850  1.00  0.00           H  
ATOM   4379  HA  ASP A 278     -30.509  30.301 -15.224  1.00  0.00           H  
ATOM   4380  HB2 ASP A 278     -31.920  29.162 -13.468  1.00  0.00           H  
ATOM   4381  HB3 ASP A 278     -30.735  29.608 -12.223  1.00  0.00           H  
ATOM   4382  N   ILE A 279     -28.152  30.679 -12.851  1.00 37.87           N  
ATOM   4383  CA  ILE A 279     -27.133  31.541 -12.232  1.00 38.64           C  
ATOM   4384  C   ILE A 279     -25.726  31.541 -13.020  1.00 40.13           C  
ATOM   4385  O   ILE A 279     -24.884  32.373 -12.759  1.00 45.41           O  
ATOM   4386  CB  ILE A 279     -26.929  31.074 -10.761  1.00 38.61           C  
ATOM   4387  CG1 ILE A 279     -26.447  29.580 -10.643  1.00 38.09           C  
ATOM   4388  CG2 ILE A 279     -28.276  31.244  -9.929  1.00 39.53           C  
ATOM   4389  CD1 ILE A 279     -25.777  29.142  -9.346  1.00 39.54           C  
ATOM   4390  H   ILE A 279     -28.086  29.685 -12.680  1.00  0.00           H  
ATOM   4391  HA  ILE A 279     -27.432  32.583 -12.116  1.00  0.00           H  
ATOM   4392  HB  ILE A 279     -26.174  31.712 -10.301  1.00  0.00           H  
ATOM   4393 HG12 ILE A 279     -27.326  28.941 -10.738  1.00  0.00           H  
ATOM   4394 HG13 ILE A 279     -25.730  29.306 -11.416  1.00  0.00           H  
ATOM   4395 HG21 ILE A 279     -28.580  32.288  -9.849  1.00  0.00           H  
ATOM   4396 HG22 ILE A 279     -29.122  30.636 -10.249  1.00  0.00           H  
ATOM   4397 HG23 ILE A 279     -28.106  30.957  -8.891  1.00  0.00           H  
ATOM   4398 HD11 ILE A 279     -24.708  29.350  -9.313  1.00  0.00           H  
ATOM   4399 HD12 ILE A 279     -26.199  29.753  -8.548  1.00  0.00           H  
ATOM   4400 HD13 ILE A 279     -25.934  28.115  -9.015  1.00  0.00           H  
ATOM   4401  N   GLY A 280     -25.587  30.713 -14.052  1.00 40.16           N  
ATOM   4402  CA  GLY A 280     -24.463  30.642 -14.982  1.00 39.60           C  
ATOM   4403  C   GLY A 280     -23.339  29.643 -14.588  1.00 38.96           C  
ATOM   4404  O   GLY A 280     -22.301  29.502 -15.257  1.00 42.27           O  
ATOM   4405  H   GLY A 280     -26.392  30.124 -14.210  1.00  0.00           H  
ATOM   4406  HA2 GLY A 280     -24.802  30.531 -16.012  1.00  0.00           H  
ATOM   4407  HA3 GLY A 280     -23.930  31.593 -14.960  1.00  0.00           H  
ATOM   4408  N   ALA A 281     -23.600  28.905 -13.534  1.00 37.89           N  
ATOM   4409  CA  ALA A 281     -22.622  27.966 -12.958  1.00 33.90           C  
ATOM   4410  C   ALA A 281     -22.533  26.694 -13.821  1.00 31.23           C  
ATOM   4411  O   ALA A 281     -23.416  26.370 -14.621  1.00 29.28           O  
ATOM   4412  CB  ALA A 281     -23.106  27.499 -11.596  1.00 34.50           C  
ATOM   4413  H   ALA A 281     -24.501  29.014 -13.091  1.00  0.00           H  
ATOM   4414  HA  ALA A 281     -21.657  28.443 -12.784  1.00  0.00           H  
ATOM   4415  HB1 ALA A 281     -24.114  27.086 -11.570  1.00  0.00           H  
ATOM   4416  HB2 ALA A 281     -22.459  26.683 -11.272  1.00  0.00           H  
ATOM   4417  HB3 ALA A 281     -23.028  28.275 -10.834  1.00  0.00           H  
ATOM   4418  N   ASN A 282     -21.441  25.967 -13.602  1.00 27.99           N  
ATOM   4419  CA  ASN A 282     -21.032  24.727 -14.237  1.00 27.36           C  
ATOM   4420  C   ASN A 282     -21.546  23.577 -13.378  1.00 26.10           C  
ATOM   4421  O   ASN A 282     -21.229  23.418 -12.205  1.00 26.06           O  
ATOM   4422  CB  ASN A 282     -19.508  24.585 -14.427  1.00 29.02           C  
ATOM   4423  CG  ASN A 282     -18.808  25.801 -15.129  1.00 31.02           C  
ATOM   4424  ND2 ASN A 282     -17.802  26.464 -14.458  1.00 30.91           N  
ATOM   4425  OD1 ASN A 282     -19.095  26.222 -16.257  1.00 35.70           O  
ATOM   4426  H   ASN A 282     -20.851  26.240 -12.829  1.00  0.00           H  
ATOM   4427  HA  ASN A 282     -21.561  24.635 -15.186  1.00  0.00           H  
ATOM   4428  HB2 ASN A 282     -18.962  24.409 -13.500  1.00  0.00           H  
ATOM   4429  HB3 ASN A 282     -19.329  23.675 -14.999  1.00  0.00           H  
ATOM   4430 HD21 ASN A 282     -17.504  26.135 -13.550  1.00  0.00           H  
ATOM   4431 HD22 ASN A 282     -17.433  27.340 -14.798  1.00  0.00           H  
ATOM   4432  N   TYR A 283     -22.378  22.785 -13.996  1.00 22.90           N  
ATOM   4433  CA  TYR A 283     -23.010  21.562 -13.352  1.00 22.13           C  
ATOM   4434  C   TYR A 283     -22.256  20.292 -13.701  1.00 22.57           C  
ATOM   4435  O   TYR A 283     -21.932  19.922 -14.870  1.00 23.27           O  
ATOM   4436  CB  TYR A 283     -24.399  21.434 -13.999  1.00 21.16           C  
ATOM   4437  CG  TYR A 283     -25.218  20.282 -13.425  1.00 20.97           C  
ATOM   4438  CD1 TYR A 283     -26.028  20.541 -12.305  1.00 21.55           C  
ATOM   4439  CD2 TYR A 283     -25.177  18.989 -14.053  1.00 21.52           C  
ATOM   4440  CE1 TYR A 283     -26.862  19.498 -11.826  1.00 21.37           C  
ATOM   4441  CE2 TYR A 283     -26.025  17.976 -13.504  1.00 21.16           C  
ATOM   4442  CZ  TYR A 283     -26.793  18.240 -12.382  1.00 21.44           C  
ATOM   4443  OH  TYR A 283     -27.393  17.161 -11.697  1.00 20.30           O  
ATOM   4444  H   TYR A 283     -22.810  23.186 -14.817  1.00  0.00           H  
ATOM   4445  HA  TYR A 283     -23.106  21.777 -12.288  1.00  0.00           H  
ATOM   4446  HB2 TYR A 283     -25.022  22.325 -13.913  1.00  0.00           H  
ATOM   4447  HB3 TYR A 283     -24.352  21.247 -15.072  1.00  0.00           H  
ATOM   4448  HD1 TYR A 283     -26.034  21.555 -11.934  1.00  0.00           H  
ATOM   4449  HD2 TYR A 283     -24.624  18.761 -14.953  1.00  0.00           H  
ATOM   4450  HE1 TYR A 283     -27.561  19.599 -11.010  1.00  0.00           H  
ATOM   4451  HE2 TYR A 283     -26.154  16.982 -13.908  1.00  0.00           H  
ATOM   4452  HH  TYR A 283     -27.356  16.386 -12.237  1.00  0.00           H  
ATOM   4453  N   TYR A 284     -21.900  19.540 -12.667  1.00 21.75           N  
ATOM   4454  CA  TYR A 284     -21.267  18.264 -12.669  1.00 20.71           C  
ATOM   4455  C   TYR A 284     -22.090  17.334 -11.771  1.00 20.50           C  
ATOM   4456  O   TYR A 284     -22.596  17.838 -10.747  1.00 20.07           O  
ATOM   4457  CB  TYR A 284     -19.768  18.344 -12.227  1.00 22.01           C  
ATOM   4458  CG  TYR A 284     -18.821  19.062 -13.210  1.00 22.77           C  
ATOM   4459  CD1 TYR A 284     -18.428  20.425 -13.009  1.00 22.30           C  
ATOM   4460  CD2 TYR A 284     -18.286  18.352 -14.282  1.00 22.04           C  
ATOM   4461  CE1 TYR A 284     -17.526  20.995 -13.949  1.00 22.05           C  
ATOM   4462  CE2 TYR A 284     -17.408  18.861 -15.167  1.00 24.03           C  
ATOM   4463  CZ  TYR A 284     -16.934  20.161 -14.931  1.00 23.56           C  
ATOM   4464  OH  TYR A 284     -15.966  20.649 -15.768  1.00 24.21           O  
ATOM   4465  H   TYR A 284     -22.211  19.804 -11.743  1.00  0.00           H  
ATOM   4466  HA  TYR A 284     -21.227  17.822 -13.665  1.00  0.00           H  
ATOM   4467  HB2 TYR A 284     -19.691  18.917 -11.303  1.00  0.00           H  
ATOM   4468  HB3 TYR A 284     -19.486  17.317 -11.994  1.00  0.00           H  
ATOM   4469  HD1 TYR A 284     -18.775  20.975 -12.147  1.00  0.00           H  
ATOM   4470  HD2 TYR A 284     -18.484  17.293 -14.358  1.00  0.00           H  
ATOM   4471  HE1 TYR A 284     -17.220  22.023 -13.824  1.00  0.00           H  
ATOM   4472  HE2 TYR A 284     -16.905  18.198 -15.855  1.00  0.00           H  
ATOM   4473  HH  TYR A 284     -15.801  21.577 -15.704  1.00  0.00           H  
ATOM   4474  N   ARG A 285     -22.171  16.036 -12.125  1.00 19.37           N  
ATOM   4475  CA  ARG A 285     -22.805  15.047 -11.348  1.00 18.16           C  
ATOM   4476  C   ARG A 285     -22.143  13.699 -11.733  1.00 17.18           C  
ATOM   4477  O   ARG A 285     -22.230  13.384 -12.937  1.00 17.65           O  
ATOM   4478  CB  ARG A 285     -24.323  15.149 -11.711  1.00 17.33           C  
ATOM   4479  CG  ARG A 285     -25.383  14.256 -10.869  1.00 17.57           C  
ATOM   4480  CD  ARG A 285     -25.527  12.849 -11.353  1.00 18.37           C  
ATOM   4481  NE  ARG A 285     -25.787  12.700 -12.795  1.00 18.96           N  
ATOM   4482  CZ  ARG A 285     -25.475  11.684 -13.688  1.00 20.60           C  
ATOM   4483  NH1 ARG A 285     -24.578  10.694 -13.465  1.00 22.23           N1+
ATOM   4484  NH2 ARG A 285     -26.109  11.632 -14.849  1.00 20.01           N1+
ATOM   4485  H   ARG A 285     -21.634  15.683 -12.904  1.00  0.00           H  
ATOM   4486  HA  ARG A 285     -22.775  15.267 -10.281  1.00  0.00           H  
ATOM   4487  HB2 ARG A 285     -24.623  16.126 -11.333  1.00  0.00           H  
ATOM   4488  HB3 ARG A 285     -24.473  15.210 -12.789  1.00  0.00           H  
ATOM   4489  HG2 ARG A 285     -25.121  14.285  -9.811  1.00  0.00           H  
ATOM   4490  HG3 ARG A 285     -26.337  14.756 -11.034  1.00  0.00           H  
ATOM   4491  HD2 ARG A 285     -24.604  12.326 -11.105  1.00  0.00           H  
ATOM   4492  HD3 ARG A 285     -26.353  12.346 -10.850  1.00  0.00           H  
ATOM   4493  HE  ARG A 285     -26.526  13.336 -13.056  1.00  0.00           H  
ATOM   4494 HH11 ARG A 285     -23.908  10.646 -12.711  1.00  0.00           H  
ATOM   4495 HH12 ARG A 285     -24.414   9.946 -14.124  1.00  0.00           H  
ATOM   4496 HH21 ARG A 285     -26.755  12.384 -15.043  1.00  0.00           H  
ATOM   4497 HH22 ARG A 285     -25.780  11.099 -15.641  1.00  0.00           H  
ATOM   4498  N   PRO A 286     -21.520  12.943 -10.819  1.00 16.40           N  
ATOM   4499  CA  PRO A 286     -20.758  11.732 -11.310  1.00 17.86           C  
ATOM   4500  C   PRO A 286     -21.552  10.445 -11.601  1.00 19.73           C  
ATOM   4501  O   PRO A 286     -22.727  10.423 -11.274  1.00 19.47           O  
ATOM   4502  CB  PRO A 286     -19.758  11.490 -10.171  1.00 16.91           C  
ATOM   4503  CG  PRO A 286     -20.485  11.965  -8.918  1.00 16.59           C  
ATOM   4504  CD  PRO A 286     -21.331  13.113  -9.373  1.00 16.28           C  
ATOM   4505  HA  PRO A 286     -20.141  12.133 -12.115  1.00  0.00           H  
ATOM   4506  HB2 PRO A 286     -19.487  10.434 -10.149  1.00  0.00           H  
ATOM   4507  HB3 PRO A 286     -18.837  12.052 -10.319  1.00  0.00           H  
ATOM   4508  HG2 PRO A 286     -21.209  11.215  -8.602  1.00  0.00           H  
ATOM   4509  HG3 PRO A 286     -19.819  12.111  -8.067  1.00  0.00           H  
ATOM   4510  HD2 PRO A 286     -22.291  13.256  -8.878  1.00  0.00           H  
ATOM   4511  HD3 PRO A 286     -20.782  14.055  -9.353  1.00  0.00           H  
ATOM   4512  N   LYS A 287     -20.887   9.450 -12.201  1.00 19.54           N  
ATOM   4513  CA  LYS A 287     -21.403   8.078 -12.448  1.00 19.61           C  
ATOM   4514  C   LYS A 287     -21.810   7.412 -11.077  1.00 18.86           C  
ATOM   4515  O   LYS A 287     -21.147   7.552 -10.005  1.00 18.96           O  
ATOM   4516  CB  LYS A 287     -20.238   7.329 -13.053  1.00 19.89           C  
ATOM   4517  CG  LYS A 287     -20.537   6.017 -13.768  1.00 20.40           C  
ATOM   4518  CD  LYS A 287     -19.256   5.398 -14.437  1.00 22.39           C  
ATOM   4519  CE  LYS A 287     -19.692   4.251 -15.445  1.00 22.35           C  
ATOM   4520  NZ  LYS A 287     -18.576   3.844 -16.305  1.00 22.97           N1+
ATOM   4521  H   LYS A 287     -19.893   9.577 -12.331  1.00  0.00           H  
ATOM   4522  HA  LYS A 287     -22.320   8.181 -13.028  1.00  0.00           H  
ATOM   4523  HB2 LYS A 287     -19.680   7.897 -13.796  1.00  0.00           H  
ATOM   4524  HB3 LYS A 287     -19.462   7.202 -12.298  1.00  0.00           H  
ATOM   4525  HG2 LYS A 287     -21.038   5.341 -13.075  1.00  0.00           H  
ATOM   4526  HG3 LYS A 287     -21.211   6.175 -14.610  1.00  0.00           H  
ATOM   4527  HD2 LYS A 287     -18.689   6.188 -14.929  1.00  0.00           H  
ATOM   4528  HD3 LYS A 287     -18.536   5.013 -13.714  1.00  0.00           H  
ATOM   4529  HE2 LYS A 287     -19.986   3.368 -14.877  1.00  0.00           H  
ATOM   4530  HE3 LYS A 287     -20.523   4.533 -16.092  1.00  0.00           H  
ATOM   4531  HZ1 LYS A 287     -17.850   3.320 -15.839  1.00  0.00           H  
ATOM   4532  HZ2 LYS A 287     -18.880   3.274 -17.082  1.00  0.00           H  
ATOM   4533  HZ3 LYS A 287     -18.103   4.650 -16.686  1.00  0.00           H  
ATOM   4534  N   MET A 288     -22.921   6.647 -11.004  1.00 18.95           N  
ATOM   4535  CA  MET A 288     -23.420   5.873  -9.836  1.00 17.80           C  
ATOM   4536  C   MET A 288     -22.803   4.472  -9.945  1.00 16.94           C  
ATOM   4537  O   MET A 288     -22.573   4.016 -11.061  1.00 16.05           O  
ATOM   4538  CB  MET A 288     -24.932   5.805 -10.022  1.00 17.03           C  
ATOM   4539  CG  MET A 288     -25.655   7.093  -9.540  1.00 17.51           C  
ATOM   4540  SD  MET A 288     -27.459   7.140  -9.816  1.00 16.87           S  
ATOM   4541  CE  MET A 288     -27.257   8.047 -11.345  1.00 15.93           C  
ATOM   4542  H   MET A 288     -23.410   6.376 -11.845  1.00  0.00           H  
ATOM   4543  HA  MET A 288     -23.197   6.281  -8.850  1.00  0.00           H  
ATOM   4544  HB2 MET A 288     -25.205   5.646 -11.065  1.00  0.00           H  
ATOM   4545  HB3 MET A 288     -25.263   4.938  -9.451  1.00  0.00           H  
ATOM   4546  HG2 MET A 288     -25.447   7.275  -8.486  1.00  0.00           H  
ATOM   4547  HG3 MET A 288     -25.208   7.984  -9.980  1.00  0.00           H  
ATOM   4548  HE1 MET A 288     -26.507   7.600 -11.997  1.00  0.00           H  
ATOM   4549  HE2 MET A 288     -28.239   8.002 -11.817  1.00  0.00           H  
ATOM   4550  HE3 MET A 288     -26.985   9.048 -11.011  1.00  0.00           H  
ATOM   4551  N   PRO A 289     -22.489   3.759  -8.838  1.00 15.72           N  
ATOM   4552  CA  PRO A 289     -21.777   2.497  -8.953  1.00 14.45           C  
ATOM   4553  C   PRO A 289     -22.384   1.362  -9.790  1.00 15.60           C  
ATOM   4554  O   PRO A 289     -21.686   0.550 -10.443  1.00 15.96           O  
ATOM   4555  CB  PRO A 289     -21.508   2.063  -7.485  1.00 14.52           C  
ATOM   4556  CG  PRO A 289     -22.406   2.899  -6.604  1.00 14.85           C  
ATOM   4557  CD  PRO A 289     -22.728   4.106  -7.467  1.00 15.49           C  
ATOM   4558  HA  PRO A 289     -20.841   2.672  -9.484  1.00  0.00           H  
ATOM   4559  HB2 PRO A 289     -21.875   1.067  -7.239  1.00  0.00           H  
ATOM   4560  HB3 PRO A 289     -20.473   2.313  -7.251  1.00  0.00           H  
ATOM   4561  HG2 PRO A 289     -23.313   2.337  -6.381  1.00  0.00           H  
ATOM   4562  HG3 PRO A 289     -21.913   3.096  -5.651  1.00  0.00           H  
ATOM   4563  HD2 PRO A 289     -23.713   4.544  -7.308  1.00  0.00           H  
ATOM   4564  HD3 PRO A 289     -22.012   4.895  -7.236  1.00  0.00           H  
ATOM   4565  N   ASN A 290     -23.733   1.232  -9.758  1.00 16.48           N  
ATOM   4566  CA  ASN A 290     -24.604   0.253 -10.407  1.00 17.27           C  
ATOM   4567  C   ASN A 290     -24.397  -1.189  -9.755  1.00 17.12           C  
ATOM   4568  O   ASN A 290     -25.235  -1.739  -9.064  1.00 16.57           O  
ATOM   4569  CB  ASN A 290     -24.619   0.403 -11.935  1.00 19.21           C  
ATOM   4570  CG  ASN A 290     -25.817  -0.287 -12.533  1.00 20.20           C  
ATOM   4571  ND2 ASN A 290     -26.930   0.425 -12.788  1.00 21.26           N  
ATOM   4572  OD1 ASN A 290     -25.774  -1.475 -12.784  1.00 21.74           O  
ATOM   4573  H   ASN A 290     -24.188   1.704  -8.990  1.00  0.00           H  
ATOM   4574  HA  ASN A 290     -25.569   0.599 -10.037  1.00  0.00           H  
ATOM   4575  HB2 ASN A 290     -24.664   1.422 -12.318  1.00  0.00           H  
ATOM   4576  HB3 ASN A 290     -23.642   0.034 -12.247  1.00  0.00           H  
ATOM   4577 HD21 ASN A 290     -26.825   1.429 -12.818  1.00  0.00           H  
ATOM   4578 HD22 ASN A 290     -27.612   0.027 -13.418  1.00  0.00           H  
ATOM   4579  N   THR A 291     -23.217  -1.748  -9.963  1.00 15.53           N  
ATOM   4580  CA  THR A 291     -22.776  -3.107  -9.628  1.00 15.88           C  
ATOM   4581  C   THR A 291     -21.282  -3.103  -9.228  1.00 16.09           C  
ATOM   4582  O   THR A 291     -20.634  -4.160  -9.338  1.00 16.41           O  
ATOM   4583  CB  THR A 291     -23.264  -4.133 -10.743  1.00 16.92           C  
ATOM   4584  CG2 THR A 291     -24.790  -4.396 -10.843  1.00 16.88           C  
ATOM   4585  OG1 THR A 291     -22.782  -3.966 -12.028  1.00 15.91           O  
ATOM   4586  H   THR A 291     -22.594  -1.067 -10.373  1.00  0.00           H  
ATOM   4587  HA  THR A 291     -23.263  -3.408  -8.701  1.00  0.00           H  
ATOM   4588  HB  THR A 291     -22.860  -5.082 -10.389  1.00  0.00           H  
ATOM   4589  HG1 THR A 291     -22.552  -3.051 -12.092  1.00  0.00           H  
ATOM   4590 HG21 THR A 291     -25.157  -4.470  -9.819  1.00  0.00           H  
ATOM   4591 HG22 THR A 291     -25.299  -3.578 -11.353  1.00  0.00           H  
ATOM   4592 HG23 THR A 291     -25.028  -5.311 -11.384  1.00  0.00           H  
ATOM   4593  N   HIS A 292     -20.690  -1.995  -8.805  1.00 15.69           N  
ATOM   4594  CA  HIS A 292     -19.288  -1.782  -8.675  1.00 15.38           C  
ATOM   4595  C   HIS A 292     -18.687  -2.645  -7.540  1.00 16.10           C  
ATOM   4596  O   HIS A 292     -19.209  -2.669  -6.453  1.00 17.50           O  
ATOM   4597  CB  HIS A 292     -19.133  -0.264  -8.367  1.00 14.19           C  
ATOM   4598  CG  HIS A 292     -17.722   0.147  -8.611  1.00 13.92           C  
ATOM   4599  CD2 HIS A 292     -17.138   0.583  -9.797  1.00 14.94           C  
ATOM   4600  ND1 HIS A 292     -16.665  -0.100  -7.709  1.00 14.33           N  
ATOM   4601  CE1 HIS A 292     -15.596   0.306  -8.355  1.00 14.08           C  
ATOM   4602  NE2 HIS A 292     -15.777   0.809  -9.579  1.00 14.63           N  
ATOM   4603  H   HIS A 292     -21.200  -1.129  -8.703  1.00  0.00           H  
ATOM   4604  HA  HIS A 292     -18.810  -1.935  -9.643  1.00  0.00           H  
ATOM   4605  HB2 HIS A 292     -19.690   0.338  -9.084  1.00  0.00           H  
ATOM   4606  HB3 HIS A 292     -19.572   0.058  -7.422  1.00  0.00           H  
ATOM   4607  HD2 HIS A 292     -17.563   0.770 -10.772  1.00  0.00           H  
ATOM   4608  HE1 HIS A 292     -14.644   0.132  -7.877  1.00  0.00           H  
ATOM   4609  HE2 HIS A 292     -15.034   1.089 -10.204  1.00  0.00           H  
ATOM   4610  N   PRO A 293     -17.473  -3.340  -7.623  1.00 15.01           N  
ATOM   4611  CA  PRO A 293     -16.930  -4.134  -6.498  1.00 14.98           C  
ATOM   4612  C   PRO A 293     -16.829  -3.451  -5.086  1.00 14.49           C  
ATOM   4613  O   PRO A 293     -16.917  -4.179  -4.101  1.00 16.50           O  
ATOM   4614  CB  PRO A 293     -15.634  -4.749  -7.037  1.00 14.44           C  
ATOM   4615  CG  PRO A 293     -15.223  -3.830  -8.208  1.00 14.59           C  
ATOM   4616  CD  PRO A 293     -16.509  -3.207  -8.784  1.00 14.57           C  
ATOM   4617  HA  PRO A 293     -17.623  -4.936  -6.242  1.00  0.00           H  
ATOM   4618  HB2 PRO A 293     -14.815  -4.794  -6.319  1.00  0.00           H  
ATOM   4619  HB3 PRO A 293     -15.753  -5.696  -7.563  1.00  0.00           H  
ATOM   4620  HG2 PRO A 293     -14.804  -2.944  -7.731  1.00  0.00           H  
ATOM   4621  HG3 PRO A 293     -14.612  -4.275  -8.993  1.00  0.00           H  
ATOM   4622  HD2 PRO A 293     -16.460  -2.177  -9.137  1.00  0.00           H  
ATOM   4623  HD3 PRO A 293     -16.817  -3.821  -9.630  1.00  0.00           H  
ATOM   4624  N   LEU A 294     -16.835  -2.081  -4.929  1.00 13.59           N  
ATOM   4625  CA  LEU A 294     -16.835  -1.313  -3.629  1.00 13.79           C  
ATOM   4626  C   LEU A 294     -18.293  -1.028  -3.141  1.00 14.26           C  
ATOM   4627  O   LEU A 294     -18.435  -0.700  -1.965  1.00 14.28           O  
ATOM   4628  CB  LEU A 294     -16.194   0.056  -3.909  1.00 13.90           C  
ATOM   4629  CG  LEU A 294     -14.653  -0.005  -4.182  1.00 13.13           C  
ATOM   4630  CD1 LEU A 294     -14.307   1.244  -5.090  1.00 13.93           C  
ATOM   4631  CD2 LEU A 294     -13.683  -0.010  -3.019  1.00 12.57           C  
ATOM   4632  H   LEU A 294     -16.778  -1.407  -5.678  1.00  0.00           H  
ATOM   4633  HA  LEU A 294     -16.319  -1.847  -2.831  1.00  0.00           H  
ATOM   4634  HB2 LEU A 294     -16.816   0.477  -4.699  1.00  0.00           H  
ATOM   4635  HB3 LEU A 294     -16.260   0.635  -2.988  1.00  0.00           H  
ATOM   4636  HG  LEU A 294     -14.483  -0.816  -4.890  1.00  0.00           H  
ATOM   4637 HD11 LEU A 294     -13.268   1.171  -5.410  1.00  0.00           H  
ATOM   4638 HD12 LEU A 294     -14.907   1.175  -5.998  1.00  0.00           H  
ATOM   4639 HD13 LEU A 294     -14.379   2.147  -4.484  1.00  0.00           H  
ATOM   4640 HD21 LEU A 294     -12.685  -0.208  -3.409  1.00  0.00           H  
ATOM   4641 HD22 LEU A 294     -13.728   0.933  -2.475  1.00  0.00           H  
ATOM   4642 HD23 LEU A 294     -14.009  -0.780  -2.320  1.00  0.00           H  
ATOM   4643  N   PHE A 295     -19.324  -1.082  -3.991  1.00 13.87           N  
ATOM   4644  CA  PHE A 295     -20.743  -1.067  -3.613  1.00 13.62           C  
ATOM   4645  C   PHE A 295     -21.160  -2.448  -2.980  1.00 14.01           C  
ATOM   4646  O   PHE A 295     -21.630  -2.551  -1.847  1.00 12.86           O  
ATOM   4647  CB  PHE A 295     -21.481  -0.614  -4.755  1.00 13.17           C  
ATOM   4648  CG  PHE A 295     -22.967  -1.131  -4.772  1.00 11.89           C  
ATOM   4649  CD1 PHE A 295     -23.853  -0.671  -3.807  1.00 11.59           C  
ATOM   4650  CD2 PHE A 295     -23.425  -1.942  -5.843  1.00 11.89           C  
ATOM   4651  CE1 PHE A 295     -25.185  -0.973  -3.811  1.00 11.36           C  
ATOM   4652  CE2 PHE A 295     -24.792  -2.315  -5.817  1.00 11.84           C  
ATOM   4653  CZ  PHE A 295     -25.674  -1.863  -4.766  1.00 11.72           C  
ATOM   4654  H   PHE A 295     -19.085  -1.185  -4.967  1.00  0.00           H  
ATOM   4655  HA  PHE A 295     -20.966  -0.345  -2.827  1.00  0.00           H  
ATOM   4656  HB2 PHE A 295     -21.377   0.466  -4.861  1.00  0.00           H  
ATOM   4657  HB3 PHE A 295     -21.029  -0.974  -5.679  1.00  0.00           H  
ATOM   4658  HD1 PHE A 295     -23.465  -0.096  -2.979  1.00  0.00           H  
ATOM   4659  HD2 PHE A 295     -22.839  -2.255  -6.694  1.00  0.00           H  
ATOM   4660  HE1 PHE A 295     -25.919  -0.540  -3.148  1.00  0.00           H  
ATOM   4661  HE2 PHE A 295     -24.999  -2.991  -6.633  1.00  0.00           H  
ATOM   4662  HZ  PHE A 295     -26.714  -2.095  -4.944  1.00  0.00           H  
ATOM   4663  N   ILE A 296     -20.895  -3.439  -3.806  1.00 14.87           N  
ATOM   4664  CA  ILE A 296     -21.071  -4.843  -3.574  1.00 16.56           C  
ATOM   4665  C   ILE A 296     -20.306  -5.223  -2.272  1.00 15.71           C  
ATOM   4666  O   ILE A 296     -20.926  -5.732  -1.314  1.00 15.06           O  
ATOM   4667  CB  ILE A 296     -20.721  -5.612  -4.842  1.00 17.41           C  
ATOM   4668  CG1 ILE A 296     -21.524  -5.134  -6.107  1.00 16.65           C  
ATOM   4669  CG2 ILE A 296     -20.850  -7.121  -4.712  1.00 17.19           C  
ATOM   4670  CD1 ILE A 296     -23.010  -5.411  -6.095  1.00 16.30           C  
ATOM   4671  H   ILE A 296     -20.581  -3.161  -4.725  1.00  0.00           H  
ATOM   4672  HA  ILE A 296     -22.142  -4.968  -3.413  1.00  0.00           H  
ATOM   4673  HB  ILE A 296     -19.666  -5.389  -4.998  1.00  0.00           H  
ATOM   4674 HG12 ILE A 296     -21.262  -4.082  -6.222  1.00  0.00           H  
ATOM   4675 HG13 ILE A 296     -20.958  -5.669  -6.869  1.00  0.00           H  
ATOM   4676 HG21 ILE A 296     -20.101  -7.534  -4.036  1.00  0.00           H  
ATOM   4677 HG22 ILE A 296     -21.817  -7.570  -4.483  1.00  0.00           H  
ATOM   4678 HG23 ILE A 296     -20.561  -7.568  -5.663  1.00  0.00           H  
ATOM   4679 HD11 ILE A 296     -23.561  -4.734  -5.442  1.00  0.00           H  
ATOM   4680 HD12 ILE A 296     -23.309  -5.413  -7.143  1.00  0.00           H  
ATOM   4681 HD13 ILE A 296     -23.119  -6.444  -5.765  1.00  0.00           H  
ATOM   4682  N   GLY A 297     -19.009  -5.065  -2.279  1.00 15.72           N  
ATOM   4683  CA  GLY A 297     -18.155  -5.173  -1.077  1.00 15.94           C  
ATOM   4684  C   GLY A 297     -18.533  -4.389   0.180  1.00 15.43           C  
ATOM   4685  O   GLY A 297     -18.135  -4.920   1.284  1.00 15.87           O  
ATOM   4686  H   GLY A 297     -18.624  -4.758  -3.161  1.00  0.00           H  
ATOM   4687  HA2 GLY A 297     -18.149  -6.201  -0.715  1.00  0.00           H  
ATOM   4688  HA3 GLY A 297     -17.115  -5.036  -1.372  1.00  0.00           H  
ATOM   4689  N   ALA A 298     -19.242  -3.273   0.086  1.00 14.99           N  
ATOM   4690  CA  ALA A 298     -19.865  -2.447   1.202  1.00 14.72           C  
ATOM   4691  C   ALA A 298     -21.034  -3.075   1.864  1.00 14.78           C  
ATOM   4692  O   ALA A 298     -21.150  -3.011   3.102  1.00 13.49           O  
ATOM   4693  CB  ALA A 298     -20.269  -1.020   0.649  1.00 14.75           C  
ATOM   4694  H   ALA A 298     -19.573  -3.045  -0.840  1.00  0.00           H  
ATOM   4695  HA  ALA A 298     -19.029  -2.378   1.897  1.00  0.00           H  
ATOM   4696  HB1 ALA A 298     -19.411  -0.512   0.210  1.00  0.00           H  
ATOM   4697  HB2 ALA A 298     -21.157  -1.038   0.018  1.00  0.00           H  
ATOM   4698  HB3 ALA A 298     -20.462  -0.394   1.520  1.00  0.00           H  
ATOM   4699  N   ILE A 299     -21.781  -3.941   1.158  1.00 15.22           N  
ATOM   4700  CA  ILE A 299     -22.784  -4.753   1.656  1.00 15.95           C  
ATOM   4701  C   ILE A 299     -22.180  -5.957   2.367  1.00 17.03           C  
ATOM   4702  O   ILE A 299     -22.622  -6.377   3.460  1.00 17.45           O  
ATOM   4703  CB  ILE A 299     -23.842  -5.102   0.513  1.00 15.53           C  
ATOM   4704  CG1 ILE A 299     -24.575  -3.788   0.033  1.00 16.02           C  
ATOM   4705  CG2 ILE A 299     -24.854  -6.264   1.011  1.00 15.03           C  
ATOM   4706  CD1 ILE A 299     -25.459  -4.029  -1.235  1.00 15.86           C  
ATOM   4707  H   ILE A 299     -21.809  -3.961   0.149  1.00  0.00           H  
ATOM   4708  HA  ILE A 299     -23.368  -4.260   2.433  1.00  0.00           H  
ATOM   4709  HB  ILE A 299     -23.467  -5.710  -0.311  1.00  0.00           H  
ATOM   4710 HG12 ILE A 299     -25.019  -3.260   0.877  1.00  0.00           H  
ATOM   4711 HG13 ILE A 299     -23.861  -3.030  -0.289  1.00  0.00           H  
ATOM   4712 HG21 ILE A 299     -24.286  -7.191   1.081  1.00  0.00           H  
ATOM   4713 HG22 ILE A 299     -25.359  -5.981   1.934  1.00  0.00           H  
ATOM   4714 HG23 ILE A 299     -25.696  -6.443   0.343  1.00  0.00           H  
ATOM   4715 HD11 ILE A 299     -24.994  -4.294  -2.184  1.00  0.00           H  
ATOM   4716 HD12 ILE A 299     -26.303  -4.700  -1.074  1.00  0.00           H  
ATOM   4717 HD13 ILE A 299     -25.786  -3.023  -1.496  1.00  0.00           H  
ATOM   4718  N   ILE A 300     -21.252  -6.678   1.760  1.00 17.49           N  
ATOM   4719  CA  ILE A 300     -20.521  -7.847   2.287  1.00 18.56           C  
ATOM   4720  C   ILE A 300     -19.661  -7.458   3.549  1.00 18.69           C  
ATOM   4721  O   ILE A 300     -19.813  -8.113   4.600  1.00 18.89           O  
ATOM   4722  CB  ILE A 300     -19.682  -8.473   1.155  1.00 19.97           C  
ATOM   4723  CG1 ILE A 300     -20.570  -8.941  -0.005  1.00 21.64           C  
ATOM   4724  CG2 ILE A 300     -18.854  -9.638   1.670  1.00 19.98           C  
ATOM   4725  CD1 ILE A 300     -19.802  -9.423  -1.232  1.00 22.31           C  
ATOM   4726  H   ILE A 300     -20.846  -6.213   0.961  1.00  0.00           H  
ATOM   4727  HA  ILE A 300     -21.236  -8.586   2.646  1.00  0.00           H  
ATOM   4728  HB  ILE A 300     -19.071  -7.676   0.730  1.00  0.00           H  
ATOM   4729 HG12 ILE A 300     -21.262  -9.701   0.357  1.00  0.00           H  
ATOM   4730 HG13 ILE A 300     -21.172  -8.081  -0.298  1.00  0.00           H  
ATOM   4731 HG21 ILE A 300     -18.157  -9.996   0.912  1.00  0.00           H  
ATOM   4732 HG22 ILE A 300     -18.237  -9.434   2.546  1.00  0.00           H  
ATOM   4733 HG23 ILE A 300     -19.568 -10.440   1.857  1.00  0.00           H  
ATOM   4734 HD11 ILE A 300     -19.483 -10.454  -1.080  1.00  0.00           H  
ATOM   4735 HD12 ILE A 300     -20.406  -9.427  -2.139  1.00  0.00           H  
ATOM   4736 HD13 ILE A 300     -18.865  -8.880  -1.356  1.00  0.00           H  
ATOM   4737  N   ASP A 301     -18.998  -6.301   3.598  1.00 18.56           N  
ATOM   4738  CA  ASP A 301     -18.382  -5.706   4.796  1.00 18.56           C  
ATOM   4739  C   ASP A 301     -19.421  -5.496   5.876  1.00 21.13           C  
ATOM   4740  O   ASP A 301     -19.083  -5.533   7.047  1.00 20.17           O  
ATOM   4741  CB  ASP A 301     -17.651  -4.410   4.461  1.00 18.77           C  
ATOM   4742  CG  ASP A 301     -16.201  -4.675   4.025  1.00 19.20           C  
ATOM   4743  OD1 ASP A 301     -15.848  -5.795   3.589  1.00 19.82           O  
ATOM   4744  OD2 ASP A 301     -15.481  -3.663   3.990  1.00 18.34           O1-
ATOM   4745  H   ASP A 301     -18.767  -5.846   2.726  1.00  0.00           H  
ATOM   4746  HA  ASP A 301     -17.714  -6.471   5.191  1.00  0.00           H  
ATOM   4747  HB2 ASP A 301     -18.136  -3.888   3.636  1.00  0.00           H  
ATOM   4748  HB3 ASP A 301     -17.621  -3.674   5.265  1.00  0.00           H  
ATOM   4749  N   GLU A 302     -20.635  -5.125   5.479  1.00 21.97           N  
ATOM   4750  CA  GLU A 302     -21.706  -4.874   6.421  1.00 22.47           C  
ATOM   4751  C   GLU A 302     -22.298  -6.166   7.149  1.00 24.87           C  
ATOM   4752  O   GLU A 302     -22.591  -6.081   8.364  1.00 25.79           O  
ATOM   4753  CB  GLU A 302     -22.798  -3.933   5.820  1.00 20.11           C  
ATOM   4754  CG  GLU A 302     -23.953  -3.440   6.784  1.00 18.25           C  
ATOM   4755  CD  GLU A 302     -23.453  -2.617   7.928  1.00 17.86           C  
ATOM   4756  OE1 GLU A 302     -22.320  -2.040   7.864  1.00 16.74           O  
ATOM   4757  OE2 GLU A 302     -24.259  -2.310   8.848  1.00 16.73           O1-
ATOM   4758  H   GLU A 302     -20.836  -4.938   4.507  1.00  0.00           H  
ATOM   4759  HA  GLU A 302     -21.261  -4.323   7.249  1.00  0.00           H  
ATOM   4760  HB2 GLU A 302     -22.252  -3.017   5.591  1.00  0.00           H  
ATOM   4761  HB3 GLU A 302     -23.325  -4.420   5.000  1.00  0.00           H  
ATOM   4762  HG2 GLU A 302     -24.761  -3.062   6.158  1.00  0.00           H  
ATOM   4763  HG3 GLU A 302     -24.450  -4.229   7.349  1.00  0.00           H  
ATOM   4764  N   ILE A 303     -22.292  -7.365   6.424  1.00 26.20           N  
ATOM   4765  CA  ILE A 303     -22.717  -8.758   6.921  1.00 27.11           C  
ATOM   4766  C   ILE A 303     -21.590  -9.392   7.824  1.00 29.39           C  
ATOM   4767  O   ILE A 303     -21.852 -10.186   8.700  1.00 31.19           O  
ATOM   4768  CB  ILE A 303     -23.030  -9.563   5.674  1.00 24.98           C  
ATOM   4769  CG1 ILE A 303     -24.270  -8.917   4.915  1.00 24.81           C  
ATOM   4770  CG2 ILE A 303     -23.328 -11.085   5.886  1.00 25.81           C  
ATOM   4771  CD1 ILE A 303     -24.357  -9.448   3.418  1.00 24.57           C  
ATOM   4772  H   ILE A 303     -22.065  -7.224   5.450  1.00  0.00           H  
ATOM   4773  HA  ILE A 303     -23.638  -8.692   7.501  1.00  0.00           H  
ATOM   4774  HB  ILE A 303     -22.212  -9.402   4.972  1.00  0.00           H  
ATOM   4775 HG12 ILE A 303     -25.191  -9.054   5.483  1.00  0.00           H  
ATOM   4776 HG13 ILE A 303     -24.314  -7.828   4.922  1.00  0.00           H  
ATOM   4777 HG21 ILE A 303     -23.314 -11.583   4.917  1.00  0.00           H  
ATOM   4778 HG22 ILE A 303     -22.634 -11.582   6.564  1.00  0.00           H  
ATOM   4779 HG23 ILE A 303     -24.376 -11.257   6.132  1.00  0.00           H  
ATOM   4780 HD11 ILE A 303     -24.787 -10.444   3.306  1.00  0.00           H  
ATOM   4781 HD12 ILE A 303     -25.070  -8.804   2.905  1.00  0.00           H  
ATOM   4782 HD13 ILE A 303     -23.355  -9.348   3.000  1.00  0.00           H  
ATOM   4783  N   LYS A 304     -20.330  -8.826   7.728  1.00 31.04           N  
ATOM   4784  CA  LYS A 304     -19.165  -9.248   8.445  1.00 36.21           C  
ATOM   4785  C   LYS A 304     -19.247  -8.925   9.958  1.00 36.85           C  
ATOM   4786  O   LYS A 304     -18.503  -9.541  10.725  1.00 42.79           O  
ATOM   4787  CB  LYS A 304     -17.841  -8.647   7.824  1.00 36.66           C  
ATOM   4788  CG  LYS A 304     -16.525  -9.412   8.300  1.00 39.96           C  
ATOM   4789  CD  LYS A 304     -16.323 -10.774   7.583  1.00 41.79           C  
ATOM   4790  CE  LYS A 304     -15.713 -10.605   6.181  1.00 46.31           C  
ATOM   4791  NZ  LYS A 304     -15.583 -11.965   5.595  1.00 48.43           N1+
ATOM   4792  H   LYS A 304     -20.162  -8.178   6.971  1.00  0.00           H  
ATOM   4793  HA  LYS A 304     -19.205 -10.334   8.358  1.00  0.00           H  
ATOM   4794  HB2 LYS A 304     -17.790  -8.483   6.747  1.00  0.00           H  
ATOM   4795  HB3 LYS A 304     -17.749  -7.589   8.069  1.00  0.00           H  
ATOM   4796  HG2 LYS A 304     -15.691  -8.731   8.128  1.00  0.00           H  
ATOM   4797  HG3 LYS A 304     -16.508  -9.747   9.337  1.00  0.00           H  
ATOM   4798  HD2 LYS A 304     -15.584 -11.338   8.152  1.00  0.00           H  
ATOM   4799  HD3 LYS A 304     -17.312 -11.224   7.496  1.00  0.00           H  
ATOM   4800  HE2 LYS A 304     -16.302  -9.999   5.491  1.00  0.00           H  
ATOM   4801  HE3 LYS A 304     -14.705 -10.199   6.267  1.00  0.00           H  
ATOM   4802  HZ1 LYS A 304     -14.848 -11.821   4.917  1.00  0.00           H  
ATOM   4803  HZ2 LYS A 304     -15.368 -12.660   6.296  1.00  0.00           H  
ATOM   4804  HZ3 LYS A 304     -16.347 -12.251   4.999  1.00  0.00           H  
ATOM   4805  N   SER A 305     -20.175  -8.089  10.408  1.00 34.50           N  
ATOM   4806  CA  SER A 305     -20.332  -7.724  11.815  1.00 38.13           C  
ATOM   4807  C   SER A 305     -21.497  -8.509  12.461  1.00 40.66           C  
ATOM   4808  O   SER A 305     -21.652  -8.497  13.702  1.00 42.80           O  
ATOM   4809  CB  SER A 305     -20.588  -6.223  11.834  1.00 36.58           C  
ATOM   4810  OG  SER A 305     -21.728  -5.705  11.187  1.00 43.80           O  
ATOM   4811  H   SER A 305     -20.917  -7.833   9.773  1.00  0.00           H  
ATOM   4812  HA  SER A 305     -19.429  -7.961  12.378  1.00  0.00           H  
ATOM   4813  HB2 SER A 305     -20.572  -6.061  12.912  1.00  0.00           H  
ATOM   4814  HB3 SER A 305     -19.722  -5.633  11.534  1.00  0.00           H  
ATOM   4815  HG  SER A 305     -21.643  -5.784  10.250  1.00  0.00           H  
ATOM   4816  N   ILE A 306     -22.228  -9.334  11.731  1.00 40.20           N  
ATOM   4817  CA  ILE A 306     -23.369 -10.141  12.168  1.00 42.09           C  
ATOM   4818  C   ILE A 306     -23.323 -11.574  11.671  1.00 44.95           C  
ATOM   4819  O   ILE A 306     -24.036 -12.350  12.256  1.00 45.76           O  
ATOM   4820  CB  ILE A 306     -24.721  -9.389  11.895  1.00 42.54           C  
ATOM   4821  CG1 ILE A 306     -24.812  -8.956  10.454  1.00 46.00           C  
ATOM   4822  CG2 ILE A 306     -25.005  -8.151  12.735  1.00 43.06           C  
ATOM   4823  CD1 ILE A 306     -26.078  -8.243   9.963  1.00 49.92           C  
ATOM   4824  H   ILE A 306     -21.913  -9.525  10.791  1.00  0.00           H  
ATOM   4825  HA  ILE A 306     -23.134 -10.254  13.226  1.00  0.00           H  
ATOM   4826  HB  ILE A 306     -25.590 -10.004  12.127  1.00  0.00           H  
ATOM   4827 HG12 ILE A 306     -23.993  -8.274  10.223  1.00  0.00           H  
ATOM   4828 HG13 ILE A 306     -24.480  -9.739   9.772  1.00  0.00           H  
ATOM   4829 HG21 ILE A 306     -24.499  -8.233  13.697  1.00  0.00           H  
ATOM   4830 HG22 ILE A 306     -24.592  -7.201  12.396  1.00  0.00           H  
ATOM   4831 HG23 ILE A 306     -26.083  -8.051  12.854  1.00  0.00           H  
ATOM   4832 HD11 ILE A 306     -26.999  -8.675  10.355  1.00  0.00           H  
ATOM   4833 HD12 ILE A 306     -26.046  -7.198  10.271  1.00  0.00           H  
ATOM   4834 HD13 ILE A 306     -26.158  -8.110   8.884  1.00  0.00           H  
ATOM   4835  N   PHE A 307     -22.400 -12.017  10.807  1.00 50.53           N  
ATOM   4836  CA  PHE A 307     -22.314 -13.383  10.238  1.00 57.78           C  
ATOM   4837  C   PHE A 307     -20.856 -13.704   9.988  1.00 62.22           C  
ATOM   4838  O   PHE A 307     -20.421 -14.152   8.909  1.00 67.85           O  
ATOM   4839  CB  PHE A 307     -23.360 -13.519   9.076  1.00 62.67           C  
ATOM   4840  CG  PHE A 307     -23.538 -14.972   8.778  1.00 69.56           C  
ATOM   4841  CD1 PHE A 307     -23.920 -15.853   9.818  1.00 75.75           C  
ATOM   4842  CD2 PHE A 307     -23.427 -15.402   7.423  1.00 72.24           C  
ATOM   4843  CE1 PHE A 307     -24.069 -17.188   9.555  1.00 74.33           C  
ATOM   4844  CE2 PHE A 307     -23.611 -16.771   7.163  1.00 75.12           C  
ATOM   4845  CZ  PHE A 307     -23.898 -17.641   8.263  1.00 75.24           C  
ATOM   4846  OXT PHE A 307     -20.147 -13.554  10.941  1.00 60.45           O1-
ATOM   4847  H   PHE A 307     -21.615 -11.470  10.484  1.00  0.00           H  
ATOM   4848  HA  PHE A 307     -22.573 -14.073  11.042  1.00  0.00           H  
ATOM   4849  HB2 PHE A 307     -24.341 -13.159   9.385  1.00  0.00           H  
ATOM   4850  HB3 PHE A 307     -23.025 -12.911   8.236  1.00  0.00           H  
ATOM   4851  HD1 PHE A 307     -24.087 -15.549  10.841  1.00  0.00           H  
ATOM   4852  HD2 PHE A 307     -23.054 -14.786   6.618  1.00  0.00           H  
ATOM   4853  HE1 PHE A 307     -24.317 -17.865  10.359  1.00  0.00           H  
ATOM   4854  HE2 PHE A 307     -23.381 -17.155   6.181  1.00  0.00           H  
ATOM   4855  HZ  PHE A 307     -24.005 -18.700   8.080  1.00  0.00           H  
TER   
ENDMDL
CONECT    1    2
CONECT    2    1    5   10
CONECT    3   14   34   13
CONECT    4   20   19
CONECT    5    2    8   31
CONECT    6   15   35   14
CONECT    7   14
CONECT    8    5   13   32
CONECT    9   24
CONECT   10    2   11   12
CONECT   11   10   28   29   30
CONECT   12   10   13   33
CONECT   13    8   12    3
CONECT   14    3    6    7
CONECT   15    6   16   27
CONECT   16   15   17   36
CONECT   17   16   18   37
CONECT   18   17   19   38
CONECT   19   18    4   27
CONECT   20    4   21   26
CONECT   21   20   22   39
CONECT   22   21   23   40
CONECT   23   22   24   25
CONECT   24   23    9
CONECT   25   23   26   41
CONECT   26   20   25   42
CONECT   27   15   19   43
CONECT   28   11
CONECT   29   11
CONECT   30   11
CONECT   31    5
CONECT   32    8
CONECT   33   12
CONECT   34    3
CONECT   35    6
CONECT   36   16
CONECT   37   17
CONECT   38   18
CONECT   39   21
CONECT   40   22
CONECT   41   25
CONECT   42   26
CONECT   43   27
END
