# Supplementary material for: SHP-1 agonist SC-43 limits methicillin-resistant Staphylococcus aureus infection through inhibition of heme biosynthesis
Source: EMBO Mol Med. 2026 Apr 10;18(5):1990–2005. doi: 10.1038/s44321-026-00418-4 (PMC13179323; doi:10.1038/s44321-026-00418-4)
Supplement: Supplementary file 10 — Source data Fig. 5 [file 44321_2026_418_MOESM10_ESM.zip › Figure 5/Data-Figure 5B and 5C/Contacts_Pi-Cation.dat]

  # Frame#   Residue#      Chain    ResName  LigandFragment        Distance
        79         29          A        ARG        L-FRAG_4           6.330 
        80         29          A        ARG        L-FRAG_4           6.350 
        81         29          A        ARG        L-FRAG_4           5.240 
        83         29          A        ARG        L-FRAG_4           5.330 
        98         29          A        ARG        L-FRAG_4           6.060 
       535         29          A        ARG        L-FRAG_4           3.350 
       544         29          A        ARG        L-FRAG_4           4.230 
       550         29          A        ARG        L-FRAG_4           4.800 
       571         29          A        ARG        L-FRAG_4           3.640 
       586         29          A        ARG        L-FRAG_4           6.050 
       591         45          A        ARG        L-FRAG_4           6.380 
       594         29          A        ARG        L-FRAG_4           6.330 
       602         29          A        ARG        L-FRAG_4           6.060 
       604         45          A        ARG        L-FRAG_4           6.560 
       605         29          A        ARG        L-FRAG_4           5.940 
       607         45          A        ARG        L-FRAG_4           6.380 
       608         29          A        ARG        L-FRAG_4           6.470 
       619         29          A        ARG        L-FRAG_4           5.680 
       625         29          A        ARG        L-FRAG_4           6.090 
       634         45          A        ARG        L-FRAG_4           6.570 
       636         29          A        ARG        L-FRAG_4           6.300 
       637         29          A        ARG        L-FRAG_4           5.990 
       639         29          A        ARG        L-FRAG_4           6.370 
       641         29          A        ARG        L-FRAG_4           6.120 
       643         45          A        ARG        L-FRAG_4           6.590 
       648         45          A        ARG        L-FRAG_4           6.390 
       650         45          A        ARG        L-FRAG_4           6.280 
       651         29          A        ARG        L-FRAG_4           6.070 
       653         29          A        ARG        L-FRAG_4           6.230 
       654         29          A        ARG        L-FRAG_4           5.870 
       655         29          A        ARG        L-FRAG_4           6.030 
       656         45          A        ARG        L-FRAG_4           6.070 
       658         45          A        ARG        L-FRAG_4           6.240 
       660         45          A        ARG        L-FRAG_4           6.510 
       662         29          A        ARG        L-FRAG_4           6.240 
       665         29          A        ARG        L-FRAG_4           6.210 
       669         29          A        ARG        L-FRAG_4           6.040 
       674         45          A        ARG        L-FRAG_4           6.530 
       679         29          A        ARG        L-FRAG_4           6.540 
       684         45          A        ARG        L-FRAG_4           6.400 
       690         45          A        ARG        L-FRAG_4           6.560 
       691         29          A        ARG        L-FRAG_4           6.430 
       696         29          A        ARG        L-FRAG_4           6.010 
       697         29          A        ARG        L-FRAG_4           6.520 
       697         45          A        ARG        L-FRAG_4           6.540 
       698         45          A        ARG        L-FRAG_4           6.360 
       702         29          A        ARG        L-FRAG_4           5.580 
       705         45          A        ARG        L-FRAG_4           6.550 
       710         45          A        ARG        L-FRAG_4           6.510 
       713         29          A        ARG        L-FRAG_4           5.760 
       714         29          A        ARG        L-FRAG_4           6.230 
       716         45          A        ARG        L-FRAG_4           6.490 
       718         45          A        ARG        L-FRAG_4           6.540 
       719         45          A        ARG        L-FRAG_4           6.540 
       720         45          A        ARG        L-FRAG_4           6.170 
       722         45          A        ARG        L-FRAG_4           6.380 
       728         29          A        ARG        L-FRAG_4           6.320 
       732         29          A        ARG        L-FRAG_4           5.780 
       734         29          A        ARG        L-FRAG_4           6.130 
       741         45          A        ARG        L-FRAG_4           6.440 
       746         29          A        ARG        L-FRAG_4           6.470 
       755         29          A        ARG        L-FRAG_4           6.340 
       759         29          A        ARG        L-FRAG_4           6.420 
       761         29          A        ARG        L-FRAG_4           5.630 
       765         45          A        ARG        L-FRAG_4           6.330 
       769         45          A        ARG        L-FRAG_4           6.580 
       770         29          A        ARG        L-FRAG_4           6.550 
       772         29          A        ARG        L-FRAG_4           6.520 
       773         45          A        ARG        L-FRAG_4           6.510 
       779         29          A        ARG        L-FRAG_4           6.580 
       787         29          A        ARG        L-FRAG_4           6.580 
       791         45          A        ARG        L-FRAG_4           6.470 
       798         45          A        ARG        L-FRAG_4           6.540 
       810         29          A        ARG        L-FRAG_4           6.150 
       815         45          A        ARG        L-FRAG_4           6.470 
       817         29          A        ARG        L-FRAG_4           6.560 
       820         29          A        ARG        L-FRAG_4           6.570 
       822         45          A        ARG        L-FRAG_4           6.470 
       826         29          A        ARG        L-FRAG_4           6.080 
       827         29          A        ARG        L-FRAG_4           6.190 
       831         29          A        ARG        L-FRAG_4           6.400 
       834         45          A        ARG        L-FRAG_4           5.460 
       839         29          A        ARG        L-FRAG_4           6.350 
       848         45          A        ARG        L-FRAG_4           6.100 
       854         29          A        ARG        L-FRAG_4           5.670 
       856         29          A        ARG        L-FRAG_4           5.980 
       857         29          A        ARG        L-FRAG_4           5.490 
       860         45          A        ARG        L-FRAG_4           6.460 
       861         45          A        ARG        L-FRAG_4           6.460 
       866         29          A        ARG        L-FRAG_4           6.590 
       867         45          A        ARG        L-FRAG_4           6.330 
       869         45          A        ARG        L-FRAG_4           6.420 
       870         29          A        ARG        L-FRAG_4           5.620 
       872         45          A        ARG        L-FRAG_4           6.380 
       885         45          A        ARG        L-FRAG_4           6.460 
       889         45          A        ARG        L-FRAG_4           6.210 
       891         45          A        ARG        L-FRAG_4           6.340 
       893         45          A        ARG        L-FRAG_4           6.010 
       898         45          A        ARG        L-FRAG_4           6.540 
       900         29          A        ARG        L-FRAG_4           6.490 
       901         29          A        ARG        L-FRAG_4           6.310 
       905         29          A        ARG        L-FRAG_4           5.840 
       910         29          A        ARG        L-FRAG_4           5.750 
       911         29          A        ARG        L-FRAG_4           6.050 
       919         45          A        ARG        L-FRAG_4           6.550 
       932         29          A        ARG        L-FRAG_4           6.380 
       937         29          A        ARG        L-FRAG_4           6.340 
       938         29          A        ARG        L-FRAG_4           6.080 
       942         29          A        ARG        L-FRAG_4           6.200 
       946         29          A        ARG        L-FRAG_4           6.360 
       948         45          A        ARG        L-FRAG_4           6.590 
       949         29          A        ARG        L-FRAG_4           6.540 
       953         45          A        ARG        L-FRAG_4           6.450 
       958         29          A        ARG        L-FRAG_4           5.730 
       959         45          A        ARG        L-FRAG_4           6.550 
       961         29          A        ARG        L-FRAG_4           6.390 
       963         29          A        ARG        L-FRAG_4           5.930 
       972         29          A        ARG        L-FRAG_4           6.130 
       974         29          A        ARG        L-FRAG_4           6.310 
       977         45          A        ARG        L-FRAG_4           6.520 
       984         45          A        ARG        L-FRAG_4           6.350 
       986         45          A        ARG        L-FRAG_4           6.330 
       987         29          A        ARG        L-FRAG_4           6.410 
       992         29          A        ARG        L-FRAG_4           5.840 
       993         45          A        ARG        L-FRAG_4           6.510 
       997         29          A        ARG        L-FRAG_4           6.220 
      1003         45          A        ARG        L-FRAG_4           6.500 
      1006         45          A        ARG        L-FRAG_4           6.180 
      1007         45          A        ARG        L-FRAG_4           6.480 
      1011         45          A        ARG        L-FRAG_4           6.560 
      1013         45          A        ARG        L-FRAG_4           6.590 
      1015         45          A        ARG        L-FRAG_4           6.390 
      1017         45          A        ARG        L-FRAG_4           6.110 
      1019         45          A        ARG        L-FRAG_4           6.280 
      1024         45          A        ARG        L-FRAG_4           6.490 
      1026         45          A        ARG        L-FRAG_4           6.200 
      1028         45          A        ARG        L-FRAG_4           6.260 
      1029         45          A        ARG        L-FRAG_4           6.230 
      1044         45          A        ARG        L-FRAG_4           6.190 
      1046         45          A        ARG        L-FRAG_4           5.990 
      1049         29          A        ARG        L-FRAG_4           4.580 
      1063         45          A        ARG        L-FRAG_4           5.980 
      1066         45          A        ARG        L-FRAG_4           5.600 
      1070         45          A        ARG        L-FRAG_4           6.370 
      1071         45          A        ARG        L-FRAG_4           6.570 
      1074         45          A        ARG        L-FRAG_4           5.990 
      1075         45          A        ARG        L-FRAG_4           6.090 
      1076         45          A        ARG        L-FRAG_4           6.220 
      1077         45          A        ARG        L-FRAG_4           6.490 
      1083         45          A        ARG        L-FRAG_4           6.130 
      1084         45          A        ARG        L-FRAG_4           6.220 
      1087         45          A        ARG        L-FRAG_4           6.420 
      1088         45          A        ARG        L-FRAG_4           6.190 
      1091         45          A        ARG        L-FRAG_4           6.290 
      1092         45          A        ARG        L-FRAG_4           6.280 
      1112         45          A        ARG        L-FRAG_4           6.350 
      1113         45          A        ARG        L-FRAG_4           6.440 
      1114         45          A        ARG        L-FRAG_4           6.380 
      1116         45          A        ARG        L-FRAG_4           6.440 
      1255         45          A        ARG        L-FRAG_4           6.310 
      1256         45          A        ARG        L-FRAG_4           6.160 
      1257         45          A        ARG        L-FRAG_4           6.380 
      1259         29          A        ARG        L-FRAG_4           4.080 
      1260         29          A        ARG        L-FRAG_4           4.190 
      1261         29          A        ARG        L-FRAG_4           5.350 
      1263         45          A        ARG        L-FRAG_4           6.520 
      1266         29          A        ARG        L-FRAG_4           3.910 
      1267         45          A        ARG        L-FRAG_4           5.890 
      1271         29          A        ARG        L-FRAG_4           5.370 
      1272         29          A        ARG        L-FRAG_4           4.220 
      1273         29          A        ARG        L-FRAG_4           3.630 
      1274         29          A        ARG        L-FRAG_4           4.320 
      1274         45          A        ARG        L-FRAG_4           6.470 
      1275         45          A        ARG        L-FRAG_4           6.560 
      1280         29          A        ARG        L-FRAG_4           4.490 
      1283         29          A        ARG        L-FRAG_4           3.990 
      1284         45          A        ARG        L-FRAG_4           6.300 
      1287         29          A        ARG        L-FRAG_4           3.860 
      1287         45          A        ARG        L-FRAG_4           6.210 
      1289         29          A        ARG        L-FRAG_4           3.900 
      1290         29          A        ARG        L-FRAG_4           4.710 
      1291         29          A        ARG        L-FRAG_4           4.020 
      1292         29          A        ARG        L-FRAG_4           4.070 
      1297         29          A        ARG        L-FRAG_4           3.660 
      1299         29          A        ARG        L-FRAG_4           3.200 
      1301         29          A        ARG        L-FRAG_4           3.530 
      1302         45          A        ARG        L-FRAG_4           5.850 
      1303         45          A        ARG        L-FRAG_4           6.570 
      1304         45          A        ARG        L-FRAG_4           5.940 
      1307         29          A        ARG        L-FRAG_4           3.640 
      1307         45          A        ARG        L-FRAG_4           6.410 
      1308         45          A        ARG        L-FRAG_4           6.370 
      1311         29          A        ARG        L-FRAG_4           4.390 
      1311         45          A        ARG        L-FRAG_4           6.050 
      1316         29          A        ARG        L-FRAG_4           4.550 
      1318         29          A        ARG        L-FRAG_4           3.650 
      1318         45          A        ARG        L-FRAG_4           5.820 
      1320         29          A        ARG        L-FRAG_4           3.780 
      1322         45          A        ARG        L-FRAG_4           5.900 
      1323         29          A        ARG        L-FRAG_4           3.540 
      1324         29          A        ARG        L-FRAG_4           4.220 
      1325         29          A        ARG        L-FRAG_4           3.510 
      1326         29          A        ARG        L-FRAG_4           3.720 
      1327         29          A        ARG        L-FRAG_4           3.160 
      1328         29          A        ARG        L-FRAG_4           4.170 
      1329         29          A        ARG        L-FRAG_4           3.500 
      1329         45          A        ARG        L-FRAG_4           5.910 
      1331         29          A        ARG        L-FRAG_4           4.110 
      1332         29          A        ARG        L-FRAG_4           4.470 
      1332         45          A        ARG        L-FRAG_4           5.960 
      1333         29          A        ARG        L-FRAG_4           3.470 
      1334         29          A        ARG        L-FRAG_4           3.470 
      1335         29          A        ARG        L-FRAG_4           3.870 
      1337         45          A        ARG        L-FRAG_4           5.950 
      1338         29          A        ARG        L-FRAG_4           6.050 
      1338         45          A        ARG        L-FRAG_4           6.300 
      1340         45          A        ARG        L-FRAG_4           6.380 
      1341         29          A        ARG        L-FRAG_4           3.940 
      1341         45          A        ARG        L-FRAG_4           6.300 
      1342         29          A        ARG        L-FRAG_4           3.820 
      1344         29          A        ARG        L-FRAG_4           3.500 
      1346         45          A        ARG        L-FRAG_4           6.360 
      1347         29          A        ARG        L-FRAG_4           3.850 
      1349         29          A        ARG        L-FRAG_4           3.340 
      1350         29          A        ARG        L-FRAG_4           3.720 
      1351         29          A        ARG        L-FRAG_4           3.990 
      1352         29          A        ARG        L-FRAG_4           3.820 
      1354         29          A        ARG        L-FRAG_4           3.730 
      1355         45          A        ARG        L-FRAG_4           6.540 
      1356         45          A        ARG        L-FRAG_4           5.530 
      1357         45          A        ARG        L-FRAG_4           5.940 
      1359         45          A        ARG        L-FRAG_4           5.970 
      1361         29          A        ARG        L-FRAG_4           4.220 
      1362         29          A        ARG        L-FRAG_4           3.430 
      1364         29          A        ARG        L-FRAG_4           3.670 
      1364         45          A        ARG        L-FRAG_4           6.280 
      1365         29          A        ARG        L-FRAG_4           4.070 
      1366         29          A        ARG        L-FRAG_4           3.510 
      1368         45          A        ARG        L-FRAG_4           6.560 
      1369         29          A        ARG        L-FRAG_4           3.960 
      1370         45          A        ARG        L-FRAG_4           6.400 
      1372         29          A        ARG        L-FRAG_4           3.650 
      1373         29          A        ARG        L-FRAG_4           3.530 
      1373         45          A        ARG        L-FRAG_4           6.350 
      1374         45          A        ARG        L-FRAG_4           6.570 
      1375         45          A        ARG        L-FRAG_4           6.390 
      1376         45          A        ARG        L-FRAG_4           6.500 
      1377         29          A        ARG        L-FRAG_4           3.800 
      1378         29          A        ARG        L-FRAG_4           3.830 
      1380         29          A        ARG        L-FRAG_4           4.690 
      1382         45          A        ARG        L-FRAG_4           5.650 
      1383         45          A        ARG        L-FRAG_4           6.470 
      1384         29          A        ARG        L-FRAG_4           3.330 
      1384         45          A        ARG        L-FRAG_4           6.230 
      1387         29          A        ARG        L-FRAG_4           3.820 
      1392         45          A        ARG        L-FRAG_4           6.080 
      1394         45          A        ARG        L-FRAG_4           6.510 
      1398         29          A        ARG        L-FRAG_4           4.000 
      1399         45          A        ARG        L-FRAG_4           6.320 
      1400         29          A        ARG        L-FRAG_4           4.780 
      1403         45          A        ARG        L-FRAG_4           5.940 
      1404         29          A        ARG        L-FRAG_4           3.820 
      1407         29          A        ARG        L-FRAG_4           3.740 
      1408         29          A        ARG        L-FRAG_4           3.620 
      1409         45          A        ARG        L-FRAG_4           6.160 
      1410         29          A        ARG        L-FRAG_4           3.630 
      1410         45          A        ARG        L-FRAG_4           6.380 
      1412         45          A        ARG        L-FRAG_4           6.450 
      1413         29          A        ARG        L-FRAG_4           4.360 
      1413         45          A        ARG        L-FRAG_4           5.900 
      1414         29          A        ARG        L-FRAG_4           3.400 
      1417         29          A        ARG        L-FRAG_4           3.690 
      1418         45          A        ARG        L-FRAG_4           6.580 
      1429         29          A        ARG        L-FRAG_4           4.290 
      1430         29          A        ARG        L-FRAG_4           3.780 
      1430         45          A        ARG        L-FRAG_4           6.340 
      1433         29          A        ARG        L-FRAG_4           3.930 
      1435         29          A        ARG        L-FRAG_4           4.210 
      1437         29          A        ARG        L-FRAG_4           3.690 
      1437         45          A        ARG        L-FRAG_4           6.520 
      1438         45          A        ARG        L-FRAG_4           6.460 
      1439         45          A        ARG        L-FRAG_4           5.760 
      1440         29          A        ARG        L-FRAG_4           3.860 
      1441         29          A        ARG        L-FRAG_4           4.010 
      1442         45          A        ARG        L-FRAG_4           6.440 
      1444         29          A        ARG        L-FRAG_4           3.630 
      1445         45          A        ARG        L-FRAG_4           6.300 
      1446         45          A        ARG        L-FRAG_4           6.100 
      1447         29          A        ARG        L-FRAG_4           3.480 
      1448         29          A        ARG        L-FRAG_4           3.560 
      1449         29          A        ARG        L-FRAG_4           3.890 
      1449         45          A        ARG        L-FRAG_4           6.510 
      1454         29          A        ARG        L-FRAG_4           4.020 
      1462         29          A        ARG        L-FRAG_4           4.580 
      1463         45          A        ARG        L-FRAG_4           6.430 
      1465         45          A        ARG        L-FRAG_4           6.430 
      1467         29          A        ARG        L-FRAG_4           3.880 
      1473         45          A        ARG        L-FRAG_4           6.370 
      1477         45          A        ARG        L-FRAG_4           6.550 
      1479         45          A        ARG        L-FRAG_4           6.030 
      1480         45          A        ARG        L-FRAG_4           6.100 
      1481         45          A        ARG        L-FRAG_4           6.560 
      1484         45          A        ARG        L-FRAG_4           6.570 
      1485         29          A        ARG        L-FRAG_4           3.990 
      1486         45          A        ARG        L-FRAG_4           6.530 
      1495         45          A        ARG        L-FRAG_4           5.940 
      1497         29          A        ARG        L-FRAG_4           4.360 
      1498         45          A        ARG        L-FRAG_4           6.550 
      1499         29          A        ARG        L-FRAG_4           3.690 
      1500         29          A        ARG        L-FRAG_4           3.750 
      1500         45          A        ARG        L-FRAG_4           6.410 
      1501         29          A        ARG        L-FRAG_4           3.790 
      1504         45          A        ARG        L-FRAG_4           5.800 
      1507         45          A        ARG        L-FRAG_4           6.490 
      1509         45          A        ARG        L-FRAG_4           6.490 
      1515         45          A        ARG        L-FRAG_4           5.780 
      1516         45          A        ARG        L-FRAG_4           6.380 
      1518         45          A        ARG        L-FRAG_4           6.200 
      1519         45          A        ARG        L-FRAG_4           6.520 
      1521         45          A        ARG        L-FRAG_4           6.490 
      1522         45          A        ARG        L-FRAG_4           6.220 
      1523         45          A        ARG        L-FRAG_4           6.280 
      1525         45          A        ARG        L-FRAG_4           6.090 
      1526         45          A        ARG        L-FRAG_4           6.200 
      1532         45          A        ARG        L-FRAG_4           6.500 
      1536         45          A        ARG        L-FRAG_4           6.530 
      1537         45          A        ARG        L-FRAG_4           6.450 
      1546         29          A        ARG        L-FRAG_4           4.040 
      1551         29          A        ARG        L-FRAG_4           3.670 
      1559         45          A        ARG        L-FRAG_4           6.450 
      1562         29          A        ARG        L-FRAG_4           3.650 
      1563         45          A        ARG        L-FRAG_4           6.600 
      1565         45          A        ARG        L-FRAG_4           6.440 
      1566         45          A        ARG        L-FRAG_4           6.390 
      1567         29          A        ARG        L-FRAG_4           3.510 
      1568         29          A        ARG        L-FRAG_4           4.380 
      1568         45          A        ARG        L-FRAG_4           6.130 
      1569         45          A        ARG        L-FRAG_4           6.410 
      1571         45          A        ARG        L-FRAG_4           6.390 
      1573         45          A        ARG        L-FRAG_4           6.000 
      1575         45          A        ARG        L-FRAG_4           6.390 
      1577         45          A        ARG        L-FRAG_4           6.500 
      1578         45          A        ARG        L-FRAG_4           6.390 
      1580         45          A        ARG        L-FRAG_4           6.430 
      1591         29          A        ARG        L-FRAG_4           4.730 
      1591         45          A        ARG        L-FRAG_4           6.440 
      1592         29          A        ARG        L-FRAG_4           3.430 
      1593         29          A        ARG        L-FRAG_4           3.600 
      1594         45          A        ARG        L-FRAG_4           6.300 
      1596         29          A        ARG        L-FRAG_4           3.790 
      1597         29          A        ARG        L-FRAG_4           3.290 
      1599         45          A        ARG        L-FRAG_4           6.510 
      1600         29          A        ARG        L-FRAG_4           3.610 
      1602         29          A        ARG        L-FRAG_4           3.820 
      1606         29          A        ARG        L-FRAG_4           3.890 
      1607         29          A        ARG        L-FRAG_4           3.740 
      1608         29          A        ARG        L-FRAG_4           4.090 
      1612         29          A        ARG        L-FRAG_4           3.560 
      1613         29          A        ARG        L-FRAG_4           3.790 
      1614         29          A        ARG        L-FRAG_4           3.870 
      1615         29          A        ARG        L-FRAG_4           3.700 
      1616         29          A        ARG        L-FRAG_4           3.420 
      1617         29          A        ARG        L-FRAG_4           3.600 
      1625         29          A        ARG        L-FRAG_4           3.920 
      1626         29          A        ARG        L-FRAG_4           4.410 
      1628         29          A        ARG        L-FRAG_4           3.990 
      1629         29          A        ARG        L-FRAG_4           3.730 
      1630         29          A        ARG        L-FRAG_4           3.440 
      1643         29          A        ARG        L-FRAG_4           4.100 
      1646         29          A        ARG        L-FRAG_4           3.560 
      1647         45          A        ARG        L-FRAG_4           6.240 
      1649         29          A        ARG        L-FRAG_4           3.980 
      1650         29          A        ARG        L-FRAG_4           3.530 
      1651         29          A        ARG        L-FRAG_4           4.130 
      1652         29          A        ARG        L-FRAG_4           3.610 
      1653         29          A        ARG        L-FRAG_4           3.260 
      1654         29          A        ARG        L-FRAG_4           3.290 
      1656         29          A        ARG        L-FRAG_4           4.540 
      1658         29          A        ARG        L-FRAG_4           3.500 
      1660         29          A        ARG        L-FRAG_4           3.960 
      1661         29          A        ARG        L-FRAG_4           3.570 
      1663         29          A        ARG        L-FRAG_4           3.830 
      1674         29          A        ARG        L-FRAG_4           3.990 
      1683         45          A        ARG        L-FRAG_4           5.350 
      1684         29          A        ARG        L-FRAG_4           3.850 
      1685         29          A        ARG        L-FRAG_4           3.940 
      1686         29          A        ARG        L-FRAG_4           3.530 
      1687         29          A        ARG        L-FRAG_4           3.590 
      1688         29          A        ARG        L-FRAG_4           3.920 
      1690         29          A        ARG        L-FRAG_4           4.290 
      1692         29          A        ARG        L-FRAG_4           3.880 
      1693         29          A        ARG        L-FRAG_4           3.770 
      1694         29          A        ARG        L-FRAG_4           3.390 
      1695         29          A        ARG        L-FRAG_4           3.930 
      1698         29          A        ARG        L-FRAG_4           3.720 
      1705         29          A        ARG        L-FRAG_4           4.070 
      1706         29          A        ARG        L-FRAG_4           3.600 
      1712         29          A        ARG        L-FRAG_4           3.890 
      1714         29          A        ARG        L-FRAG_4           3.770 
      1717         29          A        ARG        L-FRAG_4           3.450 
      1718         45          A        ARG        L-FRAG_4           6.230 
      1721         29          A        ARG        L-FRAG_4           3.720 
      1722         29          A        ARG        L-FRAG_4           4.400 
      1723         29          A        ARG        L-FRAG_4           4.140 
      1725         45          A        ARG        L-FRAG_4           6.120 
      1727         29          A        ARG        L-FRAG_4           3.690 
      1728         29          A        ARG        L-FRAG_4           3.540 
      1731         29          A        ARG        L-FRAG_4           3.890 
      1732         29          A        ARG        L-FRAG_4           3.410 
      1733         29          A        ARG        L-FRAG_4           3.440 
      1734         29          A        ARG        L-FRAG_4           3.450 
      1735         29          A        ARG        L-FRAG_4           3.710 
      1736         29          A        ARG        L-FRAG_4           3.980 
      1739         29          A        ARG        L-FRAG_4           3.580 
      1740         29          A        ARG        L-FRAG_4           4.380 
      1742         29          A        ARG        L-FRAG_4           3.840 
      1743         29          A        ARG        L-FRAG_4           3.990 
      1744         29          A        ARG        L-FRAG_4           4.230 
      1745         29          A        ARG        L-FRAG_4           4.000 
      1747         29          A        ARG        L-FRAG_4           3.980 
      1749         29          A        ARG        L-FRAG_4           3.390 
      1750         29          A        ARG        L-FRAG_4           3.660 
      1751         29          A        ARG        L-FRAG_4           3.570 
      1753         29          A        ARG        L-FRAG_4           3.660 
      1754         29          A        ARG        L-FRAG_4           3.940 
      1756         29          A        ARG        L-FRAG_4           3.300 
      1757         29          A        ARG        L-FRAG_4           3.130 
      1759         29          A        ARG        L-FRAG_4           3.450 
      1760         29          A        ARG        L-FRAG_4           3.460 
      1761         29          A        ARG        L-FRAG_4           3.590 
      1762         29          A        ARG        L-FRAG_4           4.080 
      1763         29          A        ARG        L-FRAG_4           3.360 
      1764         29          A        ARG        L-FRAG_4           3.010 
      1765         29          A        ARG        L-FRAG_4           3.550 
      1766         29          A        ARG        L-FRAG_4           3.650 
      1767         29          A        ARG        L-FRAG_4           3.620 
      1768         29          A        ARG        L-FRAG_4           3.470 
      1769         29          A        ARG        L-FRAG_4           3.590 
      1771         29          A        ARG        L-FRAG_4           4.700 
      1772         29          A        ARG        L-FRAG_4           4.150 
      1776         29          A        ARG        L-FRAG_4           4.470 
      1777         29          A        ARG        L-FRAG_4           4.090 
      1778         29          A        ARG        L-FRAG_4           4.050 
      1779         29          A        ARG        L-FRAG_4           4.050 
      1783         29          A        ARG        L-FRAG_4           3.710 
      1785         29          A        ARG        L-FRAG_4           3.740 
      1786         29          A        ARG        L-FRAG_4           3.960 
      1787         29          A        ARG        L-FRAG_4           3.250 
      1794         29          A        ARG        L-FRAG_4           3.890 
      1800         29          A        ARG        L-FRAG_4           4.240 
      1801         29          A        ARG        L-FRAG_4           3.940 
      1803         29          A        ARG        L-FRAG_4           3.890 
      1804         29          A        ARG        L-FRAG_4           3.570 
      1805         29          A        ARG        L-FRAG_4           3.540 
      1806         29          A        ARG        L-FRAG_4           4.210 
      1807         29          A        ARG        L-FRAG_4           3.620 
      1808         29          A        ARG        L-FRAG_4           3.250 
      1809         29          A        ARG        L-FRAG_4           3.220 
      1810         29          A        ARG        L-FRAG_4           4.060 
      1811         29          A        ARG        L-FRAG_4           3.980 
      1812         29          A        ARG        L-FRAG_4           4.000 
      1813         29          A        ARG        L-FRAG_4           4.130 
      1814         29          A        ARG        L-FRAG_4           3.390 
      1815         29          A        ARG        L-FRAG_4           3.770 
      1816         29          A        ARG        L-FRAG_4           3.950 
      1817         29          A        ARG        L-FRAG_4           3.990 
      1818         29          A        ARG        L-FRAG_4           4.110 
      1819         29          A        ARG        L-FRAG_4           3.570 
      1821         29          A        ARG        L-FRAG_4           3.870 
      1823         29          A        ARG        L-FRAG_4           4.210 
      1824         29          A        ARG        L-FRAG_4           3.400 
      1825         29          A        ARG        L-FRAG_4           3.470 
      1826         29          A        ARG        L-FRAG_4           3.900 
      1828         29          A        ARG        L-FRAG_4           3.630 
      1837         29          A        ARG        L-FRAG_4           3.630 
      1838         29          A        ARG        L-FRAG_4           3.580 
      1839         29          A        ARG        L-FRAG_4           4.160 
      1840         29          A        ARG        L-FRAG_4           3.900 
      1841         29          A        ARG        L-FRAG_4           3.390 
      1842         29          A        ARG        L-FRAG_4           3.560 
      1843         29          A        ARG        L-FRAG_4           3.830 
      1845         29          A        ARG        L-FRAG_4           3.920 
      1846         29          A        ARG        L-FRAG_4           4.190 
      1848         29          A        ARG        L-FRAG_4           3.840 
      1852         29          A        ARG        L-FRAG_4           3.760 
      1856         29          A        ARG        L-FRAG_4           3.990 
      1858         29          A        ARG        L-FRAG_4           3.490 
      1861         29          A        ARG        L-FRAG_4           3.700 
      1864         29          A        ARG        L-FRAG_4           3.690 
      1865         29          A        ARG        L-FRAG_4           4.370 
      1866         29          A        ARG        L-FRAG_4           4.050 
      1867         29          A        ARG        L-FRAG_4           3.410 
      1868         29          A        ARG        L-FRAG_4           3.670 
      1869         29          A        ARG        L-FRAG_4           4.370 
      1872         29          A        ARG        L-FRAG_4           4.060 
      1881         29          A        ARG        L-FRAG_4           3.890 
      1884         29          A        ARG        L-FRAG_4           3.470 
      1888         29          A        ARG        L-FRAG_4           4.410 
      1889         29          A        ARG        L-FRAG_4           3.860 
      1892         29          A        ARG        L-FRAG_4           3.550 
      1898         29          A        ARG        L-FRAG_4           3.920 
      1922         29          A        ARG        L-FRAG_4           4.050 
      1923         29          A        ARG        L-FRAG_4           3.950 
      1924         29          A        ARG        L-FRAG_4           3.430 
      1926         29          A        ARG        L-FRAG_4           5.020 
      1929         29          A        ARG        L-FRAG_4           4.570 
      1933         29          A        ARG        L-FRAG_4           3.660 
      1934         29          A        ARG        L-FRAG_4           3.550 
      1935         29          A        ARG        L-FRAG_4           3.840 
      1936         29          A        ARG        L-FRAG_4           3.980 
      1938         29          A        ARG        L-FRAG_4           3.960 
      1939         29          A        ARG        L-FRAG_4           3.910 
      1941         29          A        ARG        L-FRAG_4           4.080 
      1945         29          A        ARG        L-FRAG_4           3.890 
      1946         29          A        ARG        L-FRAG_4           3.490 
      1947         29          A        ARG        L-FRAG_4           3.340 
      1948         29          A        ARG        L-FRAG_4           3.780 
      1950         29          A        ARG        L-FRAG_4           3.770 
      1951         29          A        ARG        L-FRAG_4           3.590 
      1952         29          A        ARG        L-FRAG_4           4.090 
      1954         29          A        ARG        L-FRAG_4           3.410 
      1955         29          A        ARG        L-FRAG_4           3.760 
      1955         45          A        ARG        L-FRAG_4           6.030 
      1956         29          A        ARG        L-FRAG_4           3.650 
      1964         29          A        ARG        L-FRAG_4           3.980 
      1965         29          A        ARG        L-FRAG_4           4.150 
      1967         45          A        ARG        L-FRAG_4           5.970 
      1970         45          A        ARG        L-FRAG_4           6.590 
      1976         29          A        ARG        L-FRAG_4           4.140 
      1978         45          A        ARG        L-FRAG_4           6.170 
      1981         29          A        ARG        L-FRAG_4           3.500 
      1982         45          A        ARG        L-FRAG_4           6.220 
      1984         29          A        ARG        L-FRAG_4           4.180 
      1985         29          A        ARG        L-FRAG_4           3.840 
      1987         45          A        ARG        L-FRAG_4           6.210 
      1991         45          A        ARG        L-FRAG_4           6.570 
      1992         45          A        ARG        L-FRAG_4           6.370 
      1998         29          A        ARG        L-FRAG_4           4.420 
      1999         29          A        ARG        L-FRAG_4           5.550 
      2000         29          A        ARG        L-FRAG_4           6.050 
