# Supplementary material for: SHP-1 agonist SC-43 limits methicillin-resistant Staphylococcus aureus infection through inhibition of heme biosynthesis
Source: EMBO Mol Med. 2026 Apr 10;18(5):1990–2005. doi: 10.1038/s44321-026-00418-4 (PMC13179323; doi:10.1038/s44321-026-00418-4)
Supplement: Supplementary file 10 — Source data Fig. 5 [file 44321_2026_418_MOESM10_ESM.zip › Figure 5/Data-Figure 5B and 5C/Contacts_Pi-Pi.dat]

  # Frame#   Residue#      Chain    ResName  LigandFragment        Distance       Type
         1         12          A        TYR        L-FRAG_0           3.590        f2f
         1        257          A        PHE        L-FRAG_0           5.430        e2f
         2         12          A        TYR        L-FRAG_0           3.500        f2f
         2        261          A        HIS        L-FRAG_0           5.440        e2f
         3         12          A        TYR        L-FRAG_0           4.090        f2f
         3        229          A        TRP        L-FRAG_4           5.450        e2f
         3        257          A        PHE        L-FRAG_0           5.110        e2f
         3        261          A        HIS        L-FRAG_0           5.260        e2f
         4         12          A        TYR        L-FRAG_0           3.990        f2f
         5         12          A        TYR        L-FRAG_0           3.760        f2f
         5        181          A        HIS        L-FRAG_2           5.120        e2f
         5        229          A        TRP        L-FRAG_4           5.280        e2f
         5        261          A        HIS        L-FRAG_0           5.160        e2f
         6         12          A        TYR        L-FRAG_0           4.040        f2f
         6        229          A        TRP        L-FRAG_4           5.180        e2f
         6        257          A        PHE        L-FRAG_0           5.460        e2f
         7         12          A        TYR        L-FRAG_0           3.700        f2f
         7        229          A        TRP        L-FRAG_4           4.940        e2f
         7        257          A        PHE        L-FRAG_0           5.320        e2f
         8         12          A        TYR        L-FRAG_0           3.910        f2f
         8        261          A        HIS        L-FRAG_0           4.880        e2f
         9         12          A        TYR        L-FRAG_0           3.810        f2f
         9        229          A        TRP        L-FRAG_4           4.900        e2f
         9        257          A        PHE        L-FRAG_0           5.420        e2f
         9        261          A        HIS        L-FRAG_0           5.200        e2f
        10         12          A        TYR        L-FRAG_0           3.640        f2f
        10        229          A        TRP        L-FRAG_4           5.210        e2f
        10        261          A        HIS        L-FRAG_0           5.260        e2f
        11         12          A        TYR        L-FRAG_0           3.820        f2f
        11        229          A        TRP        L-FRAG_4           5.210        e2f
        12         12          A        TYR        L-FRAG_0           4.050        f2f
        12        229          A        TRP        L-FRAG_4           4.860        e2f
        12        257          A        PHE        L-FRAG_0           5.490        e2f
        12        261          A        HIS        L-FRAG_0           4.920        e2f
        13        229          A        TRP        L-FRAG_4           5.490        e2f
        14         12          A        TYR        L-FRAG_0           3.500        f2f
        14        181          A        HIS        L-FRAG_2           5.340        e2f
        14        257          A        PHE        L-FRAG_0           4.760        e2f
        14        261          A        HIS        L-FRAG_0           5.440        e2f
        15         12          A        TYR        L-FRAG_0           3.720        f2f
        15        181          A        HIS        L-FRAG_2           5.330        e2f
        15        257          A        PHE        L-FRAG_0           5.070        e2f
        15        261          A        HIS        L-FRAG_0           4.980        e2f
        16         12          A        TYR        L-FRAG_0           4.140        f2f
        16        229          A        TRP        L-FRAG_4           4.940        e2f
        16        261          A        HIS        L-FRAG_0           5.150        e2f
        17         12          A        TYR        L-FRAG_0           3.780        f2f
        17        229          A        TRP        L-FRAG_4           5.250        e2f
        17        257          A        PHE        L-FRAG_0           5.140        e2f
        18         12          A        TYR        L-FRAG_0           3.760        f2f
        18        229          A        TRP        L-FRAG_4           5.410        e2f
        19         12          A        TYR        L-FRAG_0           4.000        f2f
        19        261          A        HIS        L-FRAG_0           5.440        e2f
        20        261          A        HIS        L-FRAG_0           5.240        e2f
        21         12          A        TYR        L-FRAG_0           4.000        f2f
        21        261          A        HIS        L-FRAG_0           5.100        e2f
        22        181          A        HIS        L-FRAG_2           5.390        e2f
        22        257          A        PHE        L-FRAG_0           5.240        e2f
        22        261          A        HIS        L-FRAG_0           5.190        e2f
        23         12          A        TYR        L-FRAG_0           3.890        f2f
        24         12          A        TYR        L-FRAG_0           3.750        f2f
        24        261          A        HIS        L-FRAG_0           5.500        e2f
        25         12          A        TYR        L-FRAG_0           3.510        f2f
        26         12          A        TYR        L-FRAG_0           3.540        f2f
        27         12          A        TYR        L-FRAG_0           3.800        f2f
        27         25          A        TYR        L-FRAG_2           5.460        e2f
        27        181          A        HIS        L-FRAG_0           3.800        f2f
        28         12          A        TYR        L-FRAG_0           3.590        f2f
        29         12          A        TYR        L-FRAG_0           4.010        f2f
        29         25          A        TYR        L-FRAG_2           5.180        e2f
        29        181          A        HIS        L-FRAG_0           3.870        f2f
        30         12          A        TYR        L-FRAG_0           4.160        f2f
        31         12          A        TYR        L-FRAG_0           4.200        f2f
        31        181          A        HIS        L-FRAG_0           4.160        f2f
        32         12          A        TYR        L-FRAG_0           4.160        f2f
        33         12          A        TYR        L-FRAG_0           3.900        f2f
        34         12          A        TYR        L-FRAG_0           3.870        f2f
        35         12          A        TYR        L-FRAG_0           4.090        f2f
        36         12          A        TYR        L-FRAG_0           3.880        f2f
        37         12          A        TYR        L-FRAG_0           3.670        f2f
        39         12          A        TYR        L-FRAG_0           3.450        f2f
        40         12          A        TYR        L-FRAG_0           3.890        f2f
        41         12          A        TYR        L-FRAG_0           3.670        f2f
        42         12          A        TYR        L-FRAG_0           3.480        f2f
        43         12          A        TYR        L-FRAG_0           3.870        f2f
        44        181          A        HIS        L-FRAG_0           3.960        f2f
        45         12          A        TYR        L-FRAG_0           4.220        f2f
        45        181          A        HIS        L-FRAG_0           4.180        f2f
        46        181          A        HIS        L-FRAG_0           3.800        f2f
        47         12          A        TYR        L-FRAG_0           3.690        f2f
        48         12          A        TYR        L-FRAG_0           4.040        f2f
        49         12          A        TYR        L-FRAG_0           3.680        f2f
        50         12          A        TYR        L-FRAG_0           3.640        f2f
        50        181          A        HIS        L-FRAG_0           4.920        e2f
        51         12          A        TYR        L-FRAG_0           3.890        f2f
        51        181          A        HIS        L-FRAG_0           5.090        e2f
        52         12          A        TYR        L-FRAG_0           3.870        f2f
        52         25          A        TYR        L-FRAG_2           5.140        e2f
        53         12          A        TYR        L-FRAG_0           3.950        f2f
        54         12          A        TYR        L-FRAG_0           3.740        f2f
        55         12          A        TYR        L-FRAG_0           3.560        f2f
        55        181          A        HIS        L-FRAG_0           4.140        f2f
        56         12          A        TYR        L-FRAG_0           3.740        f2f
        56         25          A        TYR        L-FRAG_2           4.830        e2f
        57         12          A        TYR        L-FRAG_0           4.020        f2f
        57         25          A        TYR        L-FRAG_2           5.000        e2f
        58         12          A        TYR        L-FRAG_0           3.930        f2f
        58         25          A        TYR        L-FRAG_2           5.110        e2f
        58        181          A        HIS        L-FRAG_0           4.100        f2f
        59         12          A        TYR        L-FRAG_0           3.690        f2f
        59         25          A        TYR        L-FRAG_2           5.230        e2f
        60         12          A        TYR        L-FRAG_0           3.810        f2f
        61         12          A        TYR        L-FRAG_0           3.790        f2f
        62         12          A        TYR        L-FRAG_0           3.520        f2f
        63         12          A        TYR        L-FRAG_0           3.730        f2f
        63         25          A        TYR        L-FRAG_2           5.230        e2f
        64         12          A        TYR        L-FRAG_0           3.620        f2f
        64         25          A        TYR        L-FRAG_2           5.210        e2f
        65         12          A        TYR        L-FRAG_0           3.810        f2f
        65         25          A        TYR        L-FRAG_2           4.970        e2f
        66         12          A        TYR        L-FRAG_0           3.800        f2f
        67         12          A        TYR        L-FRAG_0           4.100        f2f
        67        181          A        HIS        L-FRAG_0           4.080        f2f
        68         25          A        TYR        L-FRAG_2           5.120        e2f
        68        181          A        HIS        L-FRAG_0           3.660        f2f
        69         12          A        TYR        L-FRAG_0           3.520        f2f
        69         25          A        TYR        L-FRAG_2           4.980        e2f
        69        181          A        HIS        L-FRAG_0           4.260        f2f
        70        181          A        HIS        L-FRAG_0           3.530        f2f
        71         12          A        TYR        L-FRAG_0           4.060        f2f
        71         25          A        TYR        L-FRAG_2           5.050        e2f
        71        181          A        HIS        L-FRAG_0           4.330        f2f
        71        261          A        HIS        L-FRAG_0           5.050        e2f
        72         12          A        TYR        L-FRAG_0           4.090        f2f
        72         25          A        TYR        L-FRAG_2           4.890        e2f
        72        181          A        HIS        L-FRAG_0           4.090        f2f
        73         25          A        TYR        L-FRAG_2           4.730        e2f
        73        181          A        HIS        L-FRAG_0           3.660        f2f
        74         12          A        TYR        L-FRAG_0           3.780        f2f
        74         25          A        TYR        L-FRAG_2           4.930        e2f
        74        181          A        HIS        L-FRAG_0           4.140        f2f
        75         12          A        TYR        L-FRAG_0           3.730        f2f
        75         25          A        TYR        L-FRAG_2           4.880        e2f
        76         12          A        TYR        L-FRAG_0           3.830        f2f
        76         25          A        TYR        L-FRAG_2           4.640        e2f
        76        261          A        HIS        L-FRAG_0           5.440        e2f
        77         12          A        TYR        L-FRAG_0           4.130        f2f
        77         25          A        TYR        L-FRAG_2           5.370        e2f
        77        181          A        HIS        L-FRAG_0           4.110        f2f
        78         12          A        TYR        L-FRAG_0           4.110        f2f
        79         12          A        TYR        L-FRAG_0           3.970        f2f
        79         25          A        TYR        L-FRAG_2           5.160        e2f
        80         12          A        TYR        L-FRAG_0           3.920        f2f
        80         25          A        TYR        L-FRAG_2           4.940        e2f
        81         12          A        TYR        L-FRAG_0           3.900        f2f
        81         25          A        TYR        L-FRAG_2           4.620        e2f
        82         12          A        TYR        L-FRAG_0           4.020        f2f
        82        181          A        HIS        L-FRAG_0           3.630        f2f
        83         12          A        TYR        L-FRAG_0           4.100        f2f
        83        181          A        HIS        L-FRAG_0           3.860        f2f
        84         12          A        TYR        L-FRAG_0           3.680        f2f
        84         25          A        TYR        L-FRAG_2           5.070        e2f
        84        181          A        HIS        L-FRAG_0           4.370        f2f
        85         12          A        TYR        L-FRAG_0           4.070        f2f
        85         25          A        TYR        L-FRAG_2           4.870        e2f
        86        181          A        HIS        L-FRAG_0           3.610        f2f
        87         12          A        TYR        L-FRAG_0           4.260        f2f
        87         25          A        TYR        L-FRAG_2           5.070        e2f
        88         25          A        TYR        L-FRAG_2           4.720        e2f
        88        181          A        HIS        L-FRAG_0           4.140        f2f
        89         12          A        TYR        L-FRAG_0           4.050        f2f
        89         25          A        TYR        L-FRAG_2           4.850        e2f
        89        181          A        HIS        L-FRAG_0           4.000        f2f
        90         12          A        TYR        L-FRAG_0           4.050        f2f
        90        181          A        HIS        L-FRAG_0           3.700        f2f
        91         12          A        TYR        L-FRAG_0           4.020        f2f
        91         25          A        TYR        L-FRAG_2           5.050        e2f
        91        181          A        HIS        L-FRAG_0           3.960        f2f
        92         12          A        TYR        L-FRAG_0           3.810        f2f
        92         25          A        TYR        L-FRAG_2           5.060        e2f
        93         12          A        TYR        L-FRAG_0           3.750        f2f
        93         25          A        TYR        L-FRAG_2           5.030        e2f
        93        181          A        HIS        L-FRAG_0           4.000        f2f
        94         12          A        TYR        L-FRAG_0           3.770        f2f
        94        181          A        HIS        L-FRAG_0           4.170        f2f
        95         12          A        TYR        L-FRAG_0           3.900        f2f
        95         25          A        TYR        L-FRAG_2           4.870        e2f
        95        181          A        HIS        L-FRAG_0           4.040        f2f
        96        181          A        HIS        L-FRAG_0           3.830        f2f
        97        181          A        HIS        L-FRAG_0           3.890        f2f
        98         12          A        TYR        L-FRAG_0           3.680        f2f
        98         25          A        TYR        L-FRAG_2           4.910        e2f
        98        181          A        HIS        L-FRAG_0           3.950        f2f
        99         12          A        TYR        L-FRAG_0           3.580        f2f
        99         25          A        TYR        L-FRAG_2           5.170        e2f
        99        181          A        HIS        L-FRAG_0           4.130        f2f
       100         12          A        TYR        L-FRAG_0           3.690        f2f
       100         25          A        TYR        L-FRAG_2           5.460        e2f
       101         12          A        TYR        L-FRAG_0           3.910        f2f
       101         25          A        TYR        L-FRAG_2           5.160        e2f
       102         12          A        TYR        L-FRAG_0           3.730        f2f
       102        261          A        HIS        L-FRAG_0           5.430        e2f
       103         12          A        TYR        L-FRAG_0           3.750        f2f
       103        181          A        HIS        L-FRAG_0           4.030        f2f
       104         12          A        TYR        L-FRAG_0           4.270        f2f
       104         25          A        TYR        L-FRAG_2           5.480        e2f
       104        181          A        HIS        L-FRAG_0           4.240        f2f
       105         12          A        TYR        L-FRAG_0           3.680        f2f
       106         12          A        TYR        L-FRAG_0           3.970        f2f
       106         25          A        TYR        L-FRAG_2           5.420        e2f
       106        181          A        HIS        L-FRAG_0           4.380        f2f
       107         12          A        TYR        L-FRAG_0           4.070        f2f
       107        181          A        HIS        L-FRAG_0           4.040        f2f
       108         12          A        TYR        L-FRAG_0           4.180        f2f
       108         25          A        TYR        L-FRAG_2           5.330        e2f
       108        181          A        HIS        L-FRAG_0           4.360        f2f
       109         12          A        TYR        L-FRAG_0           3.610        f2f
       109        181          A        HIS        L-FRAG_0           4.080        f2f
       110         12          A        TYR        L-FRAG_0           3.840        f2f
       110         25          A        TYR        L-FRAG_2           5.130        e2f
       110        181          A        HIS        L-FRAG_0           4.240        f2f
       111         12          A        TYR        L-FRAG_0           3.860        f2f
       112         12          A        TYR        L-FRAG_0           3.940        f2f
       112         25          A        TYR        L-FRAG_2           5.370        e2f
       113         12          A        TYR        L-FRAG_0           3.760        f2f
       113         25          A        TYR        L-FRAG_2           5.110        e2f
       113        181          A        HIS        L-FRAG_0           3.880        f2f
       114         12          A        TYR        L-FRAG_0           3.660        f2f
       115         12          A        TYR        L-FRAG_0           3.760        f2f
       116         12          A        TYR        L-FRAG_0           4.240        f2f
       116         25          A        TYR        L-FRAG_2           5.500        e2f
       116        181          A        HIS        L-FRAG_0           4.370        f2f
       117         12          A        TYR        L-FRAG_0           4.090        f2f
       117        181          A        HIS        L-FRAG_0           4.100        f2f
       118         12          A        TYR        L-FRAG_0           4.050        f2f
       118         25          A        TYR        L-FRAG_2           5.260        e2f
       119         25          A        TYR        L-FRAG_2           4.740        e2f
       119        181          A        HIS        L-FRAG_0           4.190        f2f
       120         12          A        TYR        L-FRAG_0           3.960        f2f
       120         25          A        TYR        L-FRAG_2           5.380        e2f
       120        181          A        HIS        L-FRAG_0           4.060        f2f
       121         12          A        TYR        L-FRAG_0           3.870        f2f
       121        181          A        HIS        L-FRAG_0           4.150        f2f
       122         12          A        TYR        L-FRAG_0           3.810        f2f
       122        181          A        HIS        L-FRAG_0           4.160        f2f
       123         12          A        TYR        L-FRAG_0           3.720        f2f
       123         25          A        TYR        L-FRAG_2           5.180        e2f
       124         12          A        TYR        L-FRAG_0           3.790        f2f
       124        181          A        HIS        L-FRAG_0           4.130        f2f
       125         12          A        TYR        L-FRAG_0           4.100        f2f
       125         25          A        TYR        L-FRAG_2           5.300        e2f
       125        181          A        HIS        L-FRAG_0           4.010        f2f
       126         12          A        TYR        L-FRAG_0           3.570        f2f
       127         12          A        TYR        L-FRAG_0           3.920        f2f
       128        181          A        HIS        L-FRAG_0           3.820        f2f
       129         12          A        TYR        L-FRAG_0           3.970        f2f
       129        181          A        HIS        L-FRAG_0           3.930        f2f
       130         12          A        TYR        L-FRAG_0           4.140        f2f
       130         25          A        TYR        L-FRAG_2           4.800        e2f
       130        181          A        HIS        L-FRAG_0           4.080        f2f
       131        181          A        HIS        L-FRAG_0           3.490        f2f
       132         12          A        TYR        L-FRAG_0           3.840        f2f
       132         25          A        TYR        L-FRAG_2           4.840        e2f
       132        181          A        HIS        L-FRAG_0           3.850        f2f
       133         12          A        TYR        L-FRAG_0           3.830        f2f
       133         25          A        TYR        L-FRAG_2           5.000        e2f
       134         25          A        TYR        L-FRAG_2           5.070        e2f
       134        181          A        HIS        L-FRAG_0           3.830        f2f
       135         12          A        TYR        L-FRAG_0           3.700        f2f
       135         25          A        TYR        L-FRAG_2           4.790        e2f
       136         12          A        TYR        L-FRAG_0           3.830        f2f
       136         25          A        TYR        L-FRAG_2           5.070        e2f
       136        181          A        HIS        L-FRAG_0           3.870        f2f
       137         25          A        TYR        L-FRAG_2           5.220        e2f
       137        181          A        HIS        L-FRAG_0           3.990        f2f
       138         12          A        TYR        L-FRAG_0           3.810        f2f
       138         25          A        TYR        L-FRAG_2           4.810        e2f
       138        181          A        HIS        L-FRAG_0           4.070        f2f
       139         12          A        TYR        L-FRAG_0           3.680        f2f
       140         12          A        TYR        L-FRAG_0           3.970        f2f
       141         12          A        TYR        L-FRAG_0           3.900        f2f
       141        181          A        HIS        L-FRAG_0           3.910        f2f
       142         12          A        TYR        L-FRAG_0           3.950        f2f
       142         25          A        TYR        L-FRAG_2           4.770        e2f
       142        181          A        HIS        L-FRAG_0           4.220        f2f
       143         12          A        TYR        L-FRAG_0           3.590        f2f
       143         25          A        TYR        L-FRAG_2           4.760        e2f
       143        181          A        HIS        L-FRAG_0           4.340        f2f
       144         12          A        TYR        L-FRAG_0           3.960        f2f
       144        181          A        HIS        L-FRAG_0           4.010        f2f
       145         12          A        TYR        L-FRAG_0           4.200        f2f
       145        181          A        HIS        L-FRAG_0           3.940        f2f
       146         12          A        TYR        L-FRAG_0           3.900        f2f
       147        181          A        HIS        L-FRAG_0           3.820        f2f
       148         12          A        TYR        L-FRAG_0           4.060        f2f
       148        181          A        HIS        L-FRAG_0           4.040        f2f
       149         12          A        TYR        L-FRAG_0           3.960        f2f
       149         25          A        TYR        L-FRAG_2           4.820        e2f
       150         12          A        TYR        L-FRAG_0           3.660        f2f
       150         25          A        TYR        L-FRAG_2           5.370        e2f
       151         12          A        TYR        L-FRAG_0           3.750        f2f
       151        181          A        HIS        L-FRAG_0           3.940        f2f
       152         12          A        TYR        L-FRAG_0           4.220        f2f
       152         25          A        TYR        L-FRAG_2           5.070        e2f
       152        181          A        HIS        L-FRAG_0           3.770        f2f
       153         12          A        TYR        L-FRAG_0           4.080        f2f
       153        181          A        HIS        L-FRAG_0           3.530        f2f
       154         12          A        TYR        L-FRAG_0           3.950        f2f
       154         25          A        TYR        L-FRAG_2           5.010        e2f
       154        181          A        HIS        L-FRAG_0           4.140        f2f
       155         12          A        TYR        L-FRAG_0           3.880        f2f
       155         25          A        TYR        L-FRAG_2           5.220        e2f
       155        181          A        HIS        L-FRAG_0           3.750        f2f
       156         12          A        TYR        L-FRAG_0           3.960        f2f
       156        181          A        HIS        L-FRAG_0           3.950        f2f
       157         12          A        TYR        L-FRAG_0           3.650        f2f
       157         25          A        TYR        L-FRAG_2           5.170        e2f
       157        181          A        HIS        L-FRAG_0           4.060        f2f
       158         12          A        TYR        L-FRAG_0           3.980        f2f
       158        181          A        HIS        L-FRAG_0           4.100        f2f
       159         25          A        TYR        L-FRAG_2           5.500        e2f
       159        181          A        HIS        L-FRAG_0           4.000        f2f
       160         12          A        TYR        L-FRAG_0           4.100        f2f
       160         25          A        TYR        L-FRAG_2           4.900        e2f
       160        181          A        HIS        L-FRAG_0           3.870        f2f
       161         12          A        TYR        L-FRAG_0           3.580        f2f
       162         12          A        TYR        L-FRAG_0           4.000        f2f
       162         25          A        TYR        L-FRAG_2           5.450        e2f
       162        181          A        HIS        L-FRAG_0           4.240        f2f
       163        181          A        HIS        L-FRAG_0           3.720        f2f
       164         12          A        TYR        L-FRAG_0           3.730        f2f
       164         25          A        TYR        L-FRAG_2           5.240        e2f
       164        181          A        HIS        L-FRAG_0           3.710        f2f
       165         12          A        TYR        L-FRAG_0           3.710        f2f
       166         12          A        TYR        L-FRAG_0           3.680        f2f
       166         25          A        TYR        L-FRAG_2           5.120        e2f
       167         12          A        TYR        L-FRAG_0           3.830        f2f
       167         25          A        TYR        L-FRAG_2           4.910        e2f
       167        181          A        HIS        L-FRAG_0           4.100        f2f
       168         12          A        TYR        L-FRAG_0           3.740        f2f
       169        181          A        HIS        L-FRAG_0           3.710        f2f
       170         12          A        TYR        L-FRAG_0           3.710        f2f
       170         25          A        TYR        L-FRAG_2           5.350        e2f
       171         12          A        TYR        L-FRAG_0           3.530        f2f
       171         25          A        TYR        L-FRAG_2           4.940        e2f
       172         12          A        TYR        L-FRAG_0           4.120        f2f
       173         12          A        TYR        L-FRAG_0           3.600        f2f
       173         25          A        TYR        L-FRAG_2           5.160        e2f
       174         12          A        TYR        L-FRAG_0           3.610        f2f
       174         25          A        TYR        L-FRAG_2           5.440        e2f
       174        181          A        HIS        L-FRAG_0           3.930        f2f
       175         12          A        TYR        L-FRAG_0           3.760        f2f
       175         25          A        TYR        L-FRAG_2           5.160        e2f
       176         12          A        TYR        L-FRAG_0           3.560        f2f
       176         25          A        TYR        L-FRAG_2           5.150        e2f
       176        181          A        HIS        L-FRAG_0           4.020        f2f
       177         12          A        TYR        L-FRAG_0           3.940        f2f
       178         12          A        TYR        L-FRAG_0           3.760        f2f
       179         12          A        TYR        L-FRAG_0           3.930        f2f
       179         25          A        TYR        L-FRAG_2           4.950        e2f
       180         12          A        TYR        L-FRAG_0           3.580        f2f
       180         25          A        TYR        L-FRAG_2           5.280        e2f
       180        181          A        HIS        L-FRAG_0           4.080        f2f
       181         12          A        TYR        L-FRAG_0           3.860        f2f
       181         25          A        TYR        L-FRAG_2           5.100        e2f
       181        181          A        HIS        L-FRAG_0           4.090        f2f
       182         12          A        TYR        L-FRAG_0           3.720        f2f
       182         25          A        TYR        L-FRAG_2           4.670        e2f
       182        181          A        HIS        L-FRAG_0           4.080        f2f
       183         12          A        TYR        L-FRAG_0           3.560        f2f
       183         25          A        TYR        L-FRAG_2           4.930        e2f
       183        181          A        HIS        L-FRAG_0           4.220        f2f
       184         12          A        TYR        L-FRAG_0           3.880        f2f
       184         25          A        TYR        L-FRAG_2           4.930        e2f
       184        261          A        HIS        L-FRAG_0           5.340        e2f
       185         12          A        TYR        L-FRAG_0           3.600        f2f
       185        181          A        HIS        L-FRAG_0           4.200        f2f
       186         12          A        TYR        L-FRAG_0           3.500        f2f
       187         12          A        TYR        L-FRAG_0           3.500        f2f
       187         25          A        TYR        L-FRAG_2           5.420        e2f
       188         12          A        TYR        L-FRAG_0           4.070        f2f
       188        181          A        HIS        L-FRAG_0           3.710        f2f
       189         12          A        TYR        L-FRAG_0           3.640        f2f
       189         25          A        TYR        L-FRAG_2           5.360        e2f
       190         12          A        TYR        L-FRAG_0           3.410        f2f
       191         12          A        TYR        L-FRAG_0           3.890        f2f
       191        181          A        HIS        L-FRAG_0           3.750        f2f
       192         12          A        TYR        L-FRAG_0           3.780        f2f
       192         25          A        TYR        L-FRAG_2           4.760        e2f
       192        181          A        HIS        L-FRAG_0           3.990        f2f
       193         12          A        TYR        L-FRAG_0           3.730        f2f
       193         25          A        TYR        L-FRAG_2           4.860        e2f
       193        181          A        HIS        L-FRAG_0           4.110        f2f
       194         12          A        TYR        L-FRAG_0           3.520        f2f
       194         25          A        TYR        L-FRAG_2           5.180        e2f
       195         12          A        TYR        L-FRAG_0           4.100        f2f
       195         25          A        TYR        L-FRAG_2           4.970        e2f
       195        181          A        HIS        L-FRAG_0           3.750        f2f
       196         12          A        TYR        L-FRAG_0           3.820        f2f
       196         25          A        TYR        L-FRAG_2           5.330        e2f
       197         12          A        TYR        L-FRAG_0           3.950        f2f
       197         25          A        TYR        L-FRAG_2           4.870        e2f
       197        181          A        HIS        L-FRAG_0           3.920        f2f
       198         12          A        TYR        L-FRAG_0           3.860        f2f
       198         25          A        TYR        L-FRAG_2           5.050        e2f
       199         12          A        TYR        L-FRAG_0           3.720        f2f
       199         25          A        TYR        L-FRAG_2           5.080        e2f
       199        181          A        HIS        L-FRAG_0           3.640        f2f
       200         12          A        TYR        L-FRAG_0           3.390        f2f
       200         25          A        TYR        L-FRAG_2           5.050        e2f
       201         12          A        TYR        L-FRAG_0           3.470        f2f
       201         25          A        TYR        L-FRAG_2           5.400        e2f
       202         12          A        TYR        L-FRAG_0           4.000        f2f
       202         25          A        TYR        L-FRAG_2           5.180        e2f
       202        181          A        HIS        L-FRAG_0           4.340        f2f
       203         12          A        TYR        L-FRAG_0           3.870        f2f
       203         25          A        TYR        L-FRAG_2           5.320        e2f
       204         12          A        TYR        L-FRAG_0           3.770        f2f
       204         25          A        TYR        L-FRAG_2           5.100        e2f
       204        181          A        HIS        L-FRAG_0           3.740        f2f
       205         12          A        TYR        L-FRAG_0           3.930        f2f
       205         25          A        TYR        L-FRAG_2           5.330        e2f
       206         12          A        TYR        L-FRAG_0           3.330        f2f
       206         25          A        TYR        L-FRAG_2           4.980        e2f
       207         12          A        TYR        L-FRAG_0           3.720        f2f
       207        181          A        HIS        L-FRAG_0           4.010        f2f
       208         12          A        TYR        L-FRAG_0           4.070        f2f
       208        181          A        HIS        L-FRAG_0           4.240        f2f
       209         12          A        TYR        L-FRAG_0           3.790        f2f
       209        261          A        HIS        L-FRAG_0           5.020        e2f
       210         25          A        TYR        L-FRAG_2           4.990        e2f
       210        261          A        HIS        L-FRAG_0           5.360        e2f
       211         12          A        TYR        L-FRAG_0           3.850        f2f
       212         12          A        TYR        L-FRAG_0           3.920        f2f
       212         25          A        TYR        L-FRAG_2           5.130        e2f
       213         12          A        TYR        L-FRAG_0           3.980        f2f
       213        181          A        HIS        L-FRAG_0           3.580        f2f
       214         12          A        TYR        L-FRAG_0           4.070        f2f
       214        181          A        HIS        L-FRAG_0           3.920        f2f
       215         12          A        TYR        L-FRAG_0           3.850        f2f
       215        181          A        HIS        L-FRAG_0           4.370        f2f
       216         12          A        TYR        L-FRAG_0           3.690        f2f
       216         25          A        TYR        L-FRAG_2           5.420        e2f
       216        181          A        HIS        L-FRAG_0           4.050        f2f
       217         25          A        TYR        L-FRAG_2           4.980        e2f
       217        181          A        HIS        L-FRAG_0           3.960        f2f
       218         12          A        TYR        L-FRAG_0           3.620        f2f
       218         25          A        TYR        L-FRAG_2           5.250        e2f
       218        181          A        HIS        L-FRAG_0           4.300        f2f
       219         12          A        TYR        L-FRAG_0           3.610        f2f
       219         25          A        TYR        L-FRAG_2           5.220        e2f
       220         12          A        TYR        L-FRAG_0           3.840        f2f
       220         25          A        TYR        L-FRAG_2           5.210        e2f
       221         12          A        TYR        L-FRAG_0           3.920        f2f
       221         25          A        TYR        L-FRAG_2           5.310        e2f
       221        181          A        HIS        L-FRAG_0           3.790        f2f
       222         12          A        TYR        L-FRAG_0           3.580        f2f
       222         25          A        TYR        L-FRAG_2           5.030        e2f
       223         12          A        TYR        L-FRAG_0           3.750        f2f
       223         25          A        TYR        L-FRAG_2           5.350        e2f
       223        181          A        HIS        L-FRAG_0           3.980        f2f
       224         12          A        TYR        L-FRAG_0           3.810        f2f
       224         25          A        TYR        L-FRAG_2           5.300        e2f
       224        181          A        HIS        L-FRAG_0           3.990        f2f
       225         12          A        TYR        L-FRAG_0           4.310        f2f
       225         25          A        TYR        L-FRAG_2           5.400        e2f
       226         12          A        TYR        L-FRAG_0           3.680        f2f
       226         25          A        TYR        L-FRAG_2           5.250        e2f
       226        181          A        HIS        L-FRAG_0           4.000        f2f
       227         25          A        TYR        L-FRAG_2           5.290        e2f
       227        181          A        HIS        L-FRAG_0           3.500        f2f
       228         12          A        TYR        L-FRAG_0           3.770        f2f
       228         25          A        TYR        L-FRAG_2           5.310        e2f
       228        181          A        HIS        L-FRAG_0           4.140        f2f
       229         25          A        TYR        L-FRAG_2           5.280        e2f
       229        181          A        HIS        L-FRAG_0           3.730        f2f
       230         12          A        TYR        L-FRAG_0           4.130        f2f
       230        181          A        HIS        L-FRAG_0           3.750        f2f
       231         12          A        TYR        L-FRAG_0           4.210        f2f
       231        181          A        HIS        L-FRAG_0           3.640        f2f
       231        261          A        HIS        L-FRAG_0           5.310        e2f
       232         12          A        TYR        L-FRAG_0           3.440        f2f
       232         25          A        TYR        L-FRAG_2           5.260        e2f
       232        181          A        HIS        L-FRAG_0           3.730        f2f
       233         12          A        TYR        L-FRAG_0           3.490        f2f
       233         25          A        TYR        L-FRAG_2           5.340        e2f
       234         12          A        TYR        L-FRAG_0           3.890        f2f
       234        181          A        HIS        L-FRAG_0           3.940        f2f
       235         12          A        TYR        L-FRAG_0           4.070        f2f
       235         25          A        TYR        L-FRAG_2           4.900        e2f
       235        181          A        HIS        L-FRAG_0           3.710        f2f
       236         12          A        TYR        L-FRAG_0           3.660        f2f
       236         25          A        TYR        L-FRAG_2           5.380        e2f
       237         12          A        TYR        L-FRAG_0           3.760        f2f
       238         12          A        TYR        L-FRAG_0           3.700        f2f
       238         25          A        TYR        L-FRAG_2           5.220        e2f
       238        181          A        HIS        L-FRAG_0           3.660        f2f
       239         12          A        TYR        L-FRAG_0           3.510        f2f
       239         25          A        TYR        L-FRAG_2           5.400        e2f
       239        181          A        HIS        L-FRAG_0           4.260        f2f
       240         12          A        TYR        L-FRAG_0           3.700        f2f
       241         12          A        TYR        L-FRAG_0           3.860        f2f
       241         25          A        TYR        L-FRAG_2           4.720        e2f
       241        181          A        HIS        L-FRAG_0           3.910        f2f
       242         12          A        TYR        L-FRAG_0           4.130        f2f
       242        181          A        HIS        L-FRAG_0           3.990        f2f
       243         12          A        TYR        L-FRAG_0           3.720        f2f
       244         12          A        TYR        L-FRAG_0           3.480        f2f
       244         25          A        TYR        L-FRAG_2           5.090        e2f
       245         12          A        TYR        L-FRAG_0           3.560        f2f
       245         25          A        TYR        L-FRAG_2           5.270        e2f
       246         12          A        TYR        L-FRAG_0           3.590        f2f
       246         25          A        TYR        L-FRAG_2           4.910        e2f
       247         12          A        TYR        L-FRAG_0           3.540        f2f
       247        181          A        HIS        L-FRAG_0           4.280        f2f
       249         12          A        TYR        L-FRAG_0           3.870        f2f
       249        181          A        HIS        L-FRAG_0           4.120        f2f
       250         12          A        TYR        L-FRAG_0           3.720        f2f
       250        181          A        HIS        L-FRAG_0           3.900        f2f
       251         12          A        TYR        L-FRAG_0           3.730        f2f
       251        181          A        HIS        L-FRAG_0           3.660        f2f
       252         12          A        TYR        L-FRAG_0           3.650        f2f
       253         12          A        TYR        L-FRAG_0           3.920        f2f
       254         12          A        TYR        L-FRAG_0           3.690        f2f
       254         25          A        TYR        L-FRAG_2           4.960        e2f
       254        181          A        HIS        L-FRAG_0           3.980        f2f
       255         12          A        TYR        L-FRAG_0           3.660        f2f
       256         12          A        TYR        L-FRAG_0           3.820        f2f
       256        181          A        HIS        L-FRAG_0           4.140        f2f
       257         12          A        TYR        L-FRAG_0           3.740        f2f
       257        181          A        HIS        L-FRAG_0           3.620        f2f
       258         12          A        TYR        L-FRAG_0           3.670        f2f
       258        181          A        HIS        L-FRAG_0           4.140        f2f
       259         12          A        TYR        L-FRAG_0           3.760        f2f
       259        181          A        HIS        L-FRAG_0           4.110        f2f
       260         12          A        TYR        L-FRAG_0           3.590        f2f
       261        181          A        HIS        L-FRAG_0           3.500        f2f
       262         12          A        TYR        L-FRAG_0           3.930        f2f
       262        181          A        HIS        L-FRAG_0           3.810        f2f
       263         12          A        TYR        L-FRAG_0           3.760        f2f
       263        181          A        HIS        L-FRAG_0           4.030        f2f
       264         12          A        TYR        L-FRAG_0           3.920        f2f
       264         25          A        TYR        L-FRAG_2           5.030        e2f
       265         12          A        TYR        L-FRAG_0           3.640        f2f
       265         25          A        TYR        L-FRAG_2           4.860        e2f
       266         25          A        TYR        L-FRAG_2           5.350        e2f
       266        181          A        HIS        L-FRAG_0           3.700        f2f
       267         12          A        TYR        L-FRAG_0           3.680        f2f
       267         25          A        TYR        L-FRAG_2           4.830        e2f
       268         12          A        TYR        L-FRAG_0           4.270        f2f
       268         25          A        TYR        L-FRAG_2           5.430        e2f
       269         25          A        TYR        L-FRAG_2           5.200        e2f
       269        181          A        HIS        L-FRAG_0           3.860        f2f
       270         12          A        TYR        L-FRAG_0           3.850        f2f
       270         25          A        TYR        L-FRAG_2           4.820        e2f
       270        181          A        HIS        L-FRAG_0           4.300        f2f
       271         12          A        TYR        L-FRAG_0           3.850        f2f
       271        261          A        HIS        L-FRAG_0           5.280        e2f
       272         12          A        TYR        L-FRAG_0           4.100        f2f
       272         25          A        TYR        L-FRAG_2           5.160        e2f
       272        261          A        HIS        L-FRAG_0           5.220        e2f
       273         25          A        TYR        L-FRAG_2           5.280        e2f
       273        181          A        HIS        L-FRAG_0           3.970        f2f
       274         12          A        TYR        L-FRAG_0           3.530        f2f
       274         25          A        TYR        L-FRAG_2           5.220        e2f
       274        261          A        HIS        L-FRAG_0           5.380        e2f
       275         12          A        TYR        L-FRAG_0           3.590        f2f
       276         12          A        TYR        L-FRAG_0           4.110        f2f
       276         25          A        TYR        L-FRAG_2           5.400        e2f
       276        261          A        HIS        L-FRAG_0           5.100        e2f
       277         12          A        TYR        L-FRAG_0           3.920        f2f
       277        261          A        HIS        L-FRAG_0           5.440        e2f
       278         12          A        TYR        L-FRAG_0           3.790        f2f
       278         25          A        TYR        L-FRAG_2           5.120        e2f
       278        181          A        HIS        L-FRAG_0           4.170        f2f
       279         12          A        TYR        L-FRAG_0           4.060        f2f
       279         25          A        TYR        L-FRAG_2           4.840        e2f
       279        261          A        HIS        L-FRAG_0           5.360        e2f
       280         12          A        TYR        L-FRAG_0           3.980        f2f
       280         25          A        TYR        L-FRAG_2           5.010        e2f
       281         12          A        TYR        L-FRAG_0           3.920        f2f
       281         25          A        TYR        L-FRAG_2           4.950        e2f
       282         12          A        TYR        L-FRAG_0           3.740        f2f
       282         25          A        TYR        L-FRAG_2           5.220        e2f
       283         12          A        TYR        L-FRAG_0           3.910        f2f
       283         25          A        TYR        L-FRAG_2           4.940        e2f
       284         12          A        TYR        L-FRAG_0           3.550        f2f
       284         25          A        TYR        L-FRAG_2           4.880        e2f
       285         12          A        TYR        L-FRAG_0           3.740        f2f
       285         25          A        TYR        L-FRAG_2           4.970        e2f
       285        261          A        HIS        L-FRAG_0           4.980        e2f
       286         12          A        TYR        L-FRAG_0           3.570        f2f
       286         25          A        TYR        L-FRAG_2           5.110        e2f
       286        261          A        HIS        L-FRAG_0           5.330        e2f
       287         12          A        TYR        L-FRAG_0           3.780        f2f
       287         25          A        TYR        L-FRAG_2           5.070        e2f
       288         12          A        TYR        L-FRAG_0           3.650        f2f
       289         12          A        TYR        L-FRAG_0           3.380        f2f
       289         25          A        TYR        L-FRAG_2           4.900        e2f
       290         12          A        TYR        L-FRAG_0           3.550        f2f
       290         25          A        TYR        L-FRAG_2           4.890        e2f
       291         12          A        TYR        L-FRAG_0           3.780        f2f
       291         25          A        TYR        L-FRAG_2           4.940        e2f
       292         12          A        TYR        L-FRAG_0           4.010        f2f
       293         12          A        TYR        L-FRAG_0           3.730        f2f
       293         25          A        TYR        L-FRAG_2           5.420        e2f
       294         12          A        TYR        L-FRAG_0           3.800        f2f
       294         25          A        TYR        L-FRAG_2           4.960        e2f
       294        181          A        HIS        L-FRAG_0           3.960        f2f
       295         12          A        TYR        L-FRAG_0           3.750        f2f
       295        181          A        HIS        L-FRAG_0           4.240        f2f
       296         12          A        TYR        L-FRAG_0           4.150        f2f
       296        181          A        HIS        L-FRAG_0           3.690        f2f
       297         12          A        TYR        L-FRAG_0           3.600        f2f
       297         25          A        TYR        L-FRAG_2           4.700        e2f
       298         12          A        TYR        L-FRAG_0           3.640        f2f
       298         25          A        TYR        L-FRAG_2           4.990        e2f
       299         12          A        TYR        L-FRAG_0           3.490        f2f
       300         12          A        TYR        L-FRAG_0           3.810        f2f
       300         25          A        TYR        L-FRAG_2           5.230        e2f
       301         12          A        TYR        L-FRAG_0           3.640        f2f
       301         25          A        TYR        L-FRAG_2           5.150        e2f
       302         12          A        TYR        L-FRAG_0           3.740        f2f
       303         12          A        TYR        L-FRAG_0           3.930        f2f
       303         25          A        TYR        L-FRAG_2           4.980        e2f
       304         12          A        TYR        L-FRAG_0           3.560        f2f
       304         25          A        TYR        L-FRAG_2           5.110        e2f
       305         12          A        TYR        L-FRAG_0           3.670        f2f
       305        181          A        HIS        L-FRAG_0           4.090        f2f
       306         12          A        TYR        L-FRAG_0           3.510        f2f
       306         25          A        TYR        L-FRAG_2           4.970        e2f
       307         12          A        TYR        L-FRAG_0           3.600        f2f
       307         25          A        TYR        L-FRAG_2           5.070        e2f
       308         12          A        TYR        L-FRAG_0           3.890        f2f
       308         25          A        TYR        L-FRAG_2           5.170        e2f
       309         12          A        TYR        L-FRAG_0           3.960        f2f
       309         25          A        TYR        L-FRAG_2           4.900        e2f
       309        181          A        HIS        L-FRAG_0           4.020        f2f
       310         12          A        TYR        L-FRAG_0           3.660        f2f
       310         25          A        TYR        L-FRAG_2           5.020        e2f
       311         12          A        TYR        L-FRAG_0           3.550        f2f
       311         25          A        TYR        L-FRAG_2           4.860        e2f
       311        181          A        HIS        L-FRAG_0           4.120        f2f
       312         12          A        TYR        L-FRAG_0           3.840        f2f
       313         12          A        TYR        L-FRAG_0           3.630        f2f
       313        181          A        HIS        L-FRAG_0           4.150        f2f
       314         12          A        TYR        L-FRAG_0           3.750        f2f
       314         25          A        TYR        L-FRAG_2           4.880        e2f
       314        181          A        HIS        L-FRAG_0           3.990        f2f
       315         12          A        TYR        L-FRAG_0           3.730        f2f
       315        181          A        HIS        L-FRAG_0           4.120        f2f
       316         12          A        TYR        L-FRAG_0           3.910        f2f
       316         25          A        TYR        L-FRAG_2           5.060        e2f
       317         12          A        TYR        L-FRAG_0           3.550        f2f
       317         25          A        TYR        L-FRAG_2           5.230        e2f
       318         12          A        TYR        L-FRAG_0           3.650        f2f
       319         12          A        TYR        L-FRAG_0           3.670        f2f
       319         25          A        TYR        L-FRAG_2           5.220        e2f
       320         12          A        TYR        L-FRAG_0           3.580        f2f
       320        181          A        HIS        L-FRAG_0           4.320        f2f
       321         12          A        TYR        L-FRAG_0           4.270        f2f
       321         25          A        TYR        L-FRAG_2           5.400        e2f
       321        181          A        HIS        L-FRAG_0           3.930        f2f
       322         12          A        TYR        L-FRAG_0           3.770        f2f
       322         25          A        TYR        L-FRAG_2           5.340        e2f
       323         12          A        TYR        L-FRAG_0           3.490        f2f
       323        181          A        HIS        L-FRAG_0           4.180        f2f
       324         12          A        TYR        L-FRAG_0           3.740        f2f
       324         25          A        TYR        L-FRAG_2           4.940        e2f
       325         12          A        TYR        L-FRAG_0           4.010        f2f
       325         25          A        TYR        L-FRAG_2           4.590        e2f
       326         12          A        TYR        L-FRAG_0           3.610        f2f
       326         25          A        TYR        L-FRAG_2           5.030        e2f
       326        181          A        HIS        L-FRAG_0           4.280        f2f
       327         12          A        TYR        L-FRAG_0           3.560        f2f
       327         25          A        TYR        L-FRAG_2           5.360        e2f
       328         12          A        TYR        L-FRAG_0           3.700        f2f
       329         12          A        TYR        L-FRAG_0           3.830        f2f
       329         25          A        TYR        L-FRAG_2           5.040        e2f
       330         12          A        TYR        L-FRAG_0           3.630        f2f
       330         25          A        TYR        L-FRAG_2           4.830        e2f
       331         12          A        TYR        L-FRAG_0           3.770        f2f
       331         25          A        TYR        L-FRAG_2           5.460        e2f
       332         12          A        TYR        L-FRAG_0           3.840        f2f
       332         25          A        TYR        L-FRAG_2           4.970        e2f
       332        181          A        HIS        L-FRAG_0           4.120        f2f
       333         12          A        TYR        L-FRAG_0           3.980        f2f
       333         25          A        TYR        L-FRAG_2           5.500        e2f
       334         12          A        TYR        L-FRAG_0           4.190        f2f
       334         25          A        TYR        L-FRAG_2           5.210        e2f
       334        181          A        HIS        L-FRAG_0           3.810        f2f
       335         12          A        TYR        L-FRAG_0           3.540        f2f
       335         25          A        TYR        L-FRAG_2           4.810        e2f
       336         12          A        TYR        L-FRAG_0           3.660        f2f
       337         12          A        TYR        L-FRAG_0           3.690        f2f
       337         25          A        TYR        L-FRAG_2           5.110        e2f
       338         12          A        TYR        L-FRAG_0           3.590        f2f
       338         25          A        TYR        L-FRAG_2           5.010        e2f
       339         12          A        TYR        L-FRAG_0           3.770        f2f
       339         25          A        TYR        L-FRAG_2           5.040        e2f
       339        181          A        HIS        L-FRAG_0           4.080        f2f
       340         12          A        TYR        L-FRAG_0           3.780        f2f
       340        181          A        HIS        L-FRAG_0           3.800        f2f
       341         12          A        TYR        L-FRAG_0           3.760        f2f
       341        181          A        HIS        L-FRAG_0           4.290        f2f
       342         12          A        TYR        L-FRAG_0           3.530        f2f
       343         12          A        TYR        L-FRAG_0           3.650        f2f
       343         25          A        TYR        L-FRAG_2           5.210        e2f
       343        181          A        HIS        L-FRAG_0           3.790        f2f
       344        181          A        HIS        L-FRAG_0           3.880        f2f
       345        181          A        HIS        L-FRAG_0           3.720        f2f
       346         12          A        TYR        L-FRAG_0           4.170        f2f
       346         25          A        TYR        L-FRAG_2           5.190        e2f
       347         12          A        TYR        L-FRAG_0           3.570        f2f
       347         25          A        TYR        L-FRAG_2           4.970        e2f
       348         12          A        TYR        L-FRAG_0           3.610        f2f
       348         25          A        TYR        L-FRAG_2           4.830        e2f
       349         12          A        TYR        L-FRAG_0           3.790        f2f
       350         12          A        TYR        L-FRAG_0           3.770        f2f
       350         25          A        TYR        L-FRAG_2           4.980        e2f
       351        181          A        HIS        L-FRAG_0           4.090        f2f
       352         12          A        TYR        L-FRAG_0           3.830        f2f
       352         25          A        TYR        L-FRAG_2           5.050        e2f
       352        181          A        HIS        L-FRAG_0           4.130        f2f
       353         12          A        TYR        L-FRAG_0           3.860        f2f
       354         12          A        TYR        L-FRAG_0           3.870        f2f
       355         12          A        TYR        L-FRAG_0           3.600        f2f
       355         25          A        TYR        L-FRAG_2           4.910        e2f
       356         12          A        TYR        L-FRAG_0           3.790        f2f
       357         12          A        TYR        L-FRAG_0           3.520        f2f
       357        181          A        HIS        L-FRAG_0           4.490        e2f
       358         12          A        TYR        L-FRAG_0           3.920        f2f
       359         12          A        TYR        L-FRAG_0           3.500        f2f
       360         12          A        TYR        L-FRAG_0           3.810        f2f
       361         12          A        TYR        L-FRAG_0           3.600        f2f
       362         12          A        TYR        L-FRAG_0           3.590        f2f
       362         25          A        TYR        L-FRAG_2           5.440        e2f
       363         12          A        TYR        L-FRAG_0           3.780        f2f
       363         25          A        TYR        L-FRAG_2           5.260        e2f
       364         12          A        TYR        L-FRAG_0           3.970        f2f
       364         25          A        TYR        L-FRAG_2           5.020        e2f
       365         12          A        TYR        L-FRAG_0           3.770        f2f
       366         12          A        TYR        L-FRAG_0           3.840        f2f
       366         25          A        TYR        L-FRAG_2           5.140        e2f
       367        181          A        HIS        L-FRAG_0           3.950        f2f
       368         12          A        TYR        L-FRAG_0           3.870        f2f
       368         25          A        TYR        L-FRAG_2           5.120        e2f
       369         12          A        TYR        L-FRAG_0           3.910        f2f
       370         12          A        TYR        L-FRAG_0           3.840        f2f
       371         12          A        TYR        L-FRAG_0           4.070        f2f
       371         25          A        TYR        L-FRAG_2           5.160        e2f
       371        181          A        HIS        L-FRAG_0           3.850        f2f
       372         12          A        TYR        L-FRAG_0           3.540        f2f
       372         25          A        TYR        L-FRAG_2           5.500        e2f
       373         12          A        TYR        L-FRAG_0           3.670        f2f
       374         12          A        TYR        L-FRAG_0           3.830        f2f
       374         25          A        TYR        L-FRAG_2           5.350        e2f
       375         12          A        TYR        L-FRAG_0           3.660        f2f
       375         25          A        TYR        L-FRAG_2           5.100        e2f
       376         12          A        TYR        L-FRAG_0           3.830        f2f
       377         12          A        TYR        L-FRAG_0           4.250        f2f
       377         25          A        TYR        L-FRAG_2           4.770        e2f
       377        181          A        HIS        L-FRAG_0           3.750        f2f
       378         12          A        TYR        L-FRAG_0           3.790        f2f
       378        181          A        HIS        L-FRAG_0           4.400        e2f
       379         12          A        TYR        L-FRAG_0           3.550        f2f
       380         12          A        TYR        L-FRAG_0           3.710        f2f
       380         25          A        TYR        L-FRAG_2           5.230        e2f
       381         12          A        TYR        L-FRAG_0           3.600        f2f
       381         25          A        TYR        L-FRAG_2           5.210        e2f
       382         12          A        TYR        L-FRAG_0           3.540        f2f
       382         25          A        TYR        L-FRAG_2           5.070        e2f
       383         12          A        TYR        L-FRAG_0           3.660        f2f
       383         25          A        TYR        L-FRAG_2           5.420        e2f
       384         12          A        TYR        L-FRAG_0           3.790        f2f
       384        181          A        HIS        L-FRAG_0           4.140        f2f
       385         12          A        TYR        L-FRAG_0           3.680        f2f
       386         12          A        TYR        L-FRAG_0           3.600        f2f
       387         12          A        TYR        L-FRAG_0           3.660        f2f
       387         25          A        TYR        L-FRAG_2           4.950        e2f
       388         12          A        TYR        L-FRAG_0           3.730        f2f
       389         12          A        TYR        L-FRAG_0           3.780        f2f
       390         12          A        TYR        L-FRAG_0           3.700        f2f
       390         25          A        TYR        L-FRAG_2           5.300        e2f
       391         12          A        TYR        L-FRAG_0           3.540        f2f
       392        119          A        PHE        L-FRAG_0           4.080        f2f
       394         12          A        TYR        L-FRAG_0           3.960        f2f
       394         25          A        TYR        L-FRAG_2           4.470        e2f
       395         12          A        TYR        L-FRAG_0           3.650        f2f
       396         12          A        TYR        L-FRAG_0           3.590        f2f
       396         25          A        TYR        L-FRAG_2           4.870        e2f
       397         12          A        TYR        L-FRAG_0           3.610        f2f
       398         12          A        TYR        L-FRAG_0           3.730        f2f
       399         12          A        TYR        L-FRAG_0           3.910        f2f
       399         25          A        TYR        L-FRAG_2           5.020        e2f
       400         12          A        TYR        L-FRAG_0           4.320        f2f
       400         25          A        TYR        L-FRAG_2           4.940        e2f
       401         12          A        TYR        L-FRAG_0           4.120        f2f
       403         25          A        TYR        L-FRAG_2           5.190        e2f
       404         12          A        TYR        L-FRAG_0           4.050        f2f
       405        181          A        HIS        L-FRAG_0           3.430        f2f
       406         12          A        TYR        L-FRAG_0           3.480        f2f
       406        181          A        HIS        L-FRAG_0           4.390        e2f
       407         12          A        TYR        L-FRAG_0           4.020        f2f
       407         25          A        TYR        L-FRAG_2           5.010        e2f
       408         12          A        TYR        L-FRAG_0           3.470        f2f
       409         12          A        TYR        L-FRAG_0           4.040        f2f
       409        181          A        HIS        L-FRAG_0           4.290        e2f
       410         12          A        TYR        L-FRAG_0           4.060        f2f
       411        181          A        HIS        L-FRAG_0           4.100        f2f
       412         12          A        TYR        L-FRAG_0           3.850        f2f
       413         12          A        TYR        L-FRAG_0           3.480        f2f
       413         25          A        TYR        L-FRAG_2           5.040        e2f
       414         12          A        TYR        L-FRAG_0           3.830        f2f
       414         25          A        TYR        L-FRAG_2           5.010        e2f
       415         12          A        TYR        L-FRAG_0           3.650        f2f
       415         25          A        TYR        L-FRAG_2           4.960        e2f
       416         12          A        TYR        L-FRAG_0           3.340        f2f
       416         25          A        TYR        L-FRAG_2           4.690        e2f
       417         12          A        TYR        L-FRAG_0           3.480        f2f
       417         25          A        TYR        L-FRAG_2           4.510        e2f
       418         12          A        TYR        L-FRAG_0           3.750        f2f
       418         25          A        TYR        L-FRAG_2           5.180        e2f
       419         12          A        TYR        L-FRAG_0           3.550        f2f
       419         25          A        TYR        L-FRAG_2           5.060        e2f
       420         12          A        TYR        L-FRAG_0           3.610        f2f
       420         25          A        TYR        L-FRAG_2           5.170        e2f
       421         12          A        TYR        L-FRAG_0           3.720        f2f
       422         12          A        TYR        L-FRAG_0           3.960        f2f
       422         25          A        TYR        L-FRAG_2           5.210        e2f
       423         25          A        TYR        L-FRAG_2           5.080        e2f
       424         12          A        TYR        L-FRAG_0           3.940        f2f
       425         25          A        TYR        L-FRAG_2           5.380        e2f
       426         12          A        TYR        L-FRAG_0           3.710        f2f
       426         25          A        TYR        L-FRAG_2           5.210        e2f
       426        181          A        HIS        L-FRAG_0           4.430        e2f
       427         12          A        TYR        L-FRAG_0           3.590        f2f
       427         25          A        TYR        L-FRAG_2           5.000        e2f
       428         12          A        TYR        L-FRAG_0           3.960        f2f
       429         12          A        TYR        L-FRAG_0           3.880        f2f
       430         25          A        TYR        L-FRAG_2           5.100        e2f
       431         12          A        TYR        L-FRAG_0           3.610        f2f
       431         25          A        TYR        L-FRAG_2           5.100        e2f
       432         12          A        TYR        L-FRAG_0           3.830        f2f
       433         12          A        TYR        L-FRAG_0           3.800        f2f
       434         12          A        TYR        L-FRAG_0           4.110        f2f
       434         25          A        TYR        L-FRAG_2           4.930        e2f
       435         12          A        TYR        L-FRAG_0           3.810        f2f
       435         25          A        TYR        L-FRAG_2           5.040        e2f
       436         12          A        TYR        L-FRAG_0           4.250        f2f
       436        181          A        HIS        L-FRAG_0           4.480        e2f
       437         12          A        TYR        L-FRAG_0           3.580        f2f
       437         25          A        TYR        L-FRAG_2           5.190        e2f
       438         12          A        TYR        L-FRAG_0           3.470        f2f
       438         25          A        TYR        L-FRAG_2           5.150        e2f
       439         12          A        TYR        L-FRAG_0           3.890        f2f
       440         12          A        TYR        L-FRAG_0           3.710        f2f
       441         12          A        TYR        L-FRAG_0           3.850        f2f
       441         25          A        TYR        L-FRAG_2           5.060        e2f
       442         12          A        TYR        L-FRAG_0           3.390        f2f
       443         12          A        TYR        L-FRAG_0           3.600        f2f
       443         25          A        TYR        L-FRAG_2           4.920        e2f
       444         12          A        TYR        L-FRAG_0           3.530        f2f
       444         25          A        TYR        L-FRAG_2           5.130        e2f
       445         12          A        TYR        L-FRAG_0           3.880        f2f
       445         25          A        TYR        L-FRAG_2           4.990        e2f
       446         12          A        TYR        L-FRAG_0           3.930        f2f
       446         25          A        TYR        L-FRAG_2           5.140        e2f
       446        181          A        HIS        L-FRAG_0           4.150        f2f
       447         12          A        TYR        L-FRAG_0           3.560        f2f
       447         25          A        TYR        L-FRAG_2           4.710        e2f
       448         12          A        TYR        L-FRAG_0           3.570        f2f
       448         25          A        TYR        L-FRAG_2           4.850        e2f
       448        181          A        HIS        L-FRAG_0           4.100        f2f
       449         12          A        TYR        L-FRAG_0           3.690        f2f
       449         25          A        TYR        L-FRAG_2           4.890        e2f
       450         12          A        TYR        L-FRAG_0           3.760        f2f
       450         25          A        TYR        L-FRAG_2           4.770        e2f
       450        181          A        HIS        L-FRAG_0           3.770        f2f
       451         12          A        TYR        L-FRAG_0           3.620        f2f
       451         25          A        TYR        L-FRAG_2           5.240        e2f
       452         12          A        TYR        L-FRAG_0           3.720        f2f
       452         25          A        TYR        L-FRAG_2           4.920        e2f
       453         12          A        TYR        L-FRAG_0           3.770        f2f
       453         25          A        TYR        L-FRAG_2           5.130        e2f
       454         12          A        TYR        L-FRAG_0           3.800        f2f
       454         25          A        TYR        L-FRAG_2           5.100        e2f
       455         12          A        TYR        L-FRAG_0           3.830        f2f
       455        181          A        HIS        L-FRAG_0           4.070        f2f
       456         12          A        TYR        L-FRAG_0           3.690        f2f
       456         25          A        TYR        L-FRAG_2           4.820        e2f
       457         25          A        TYR        L-FRAG_2           5.240        e2f
       457        181          A        HIS        L-FRAG_0           3.730        f2f
       458         12          A        TYR        L-FRAG_0           4.190        f2f
       459        181          A        HIS        L-FRAG_0           3.930        f2f
       460         12          A        TYR        L-FRAG_0           4.100        f2f
       460         25          A        TYR        L-FRAG_2           4.910        e2f
       460        181          A        HIS        L-FRAG_0           4.190        f2f
       461         12          A        TYR        L-FRAG_0           3.550        f2f
       461         25          A        TYR        L-FRAG_2           5.360        e2f
       462         12          A        TYR        L-FRAG_0           3.460        f2f
       462         25          A        TYR        L-FRAG_2           5.130        e2f
       463         12          A        TYR        L-FRAG_0           3.930        f2f
       463         25          A        TYR        L-FRAG_2           5.070        e2f
       463        181          A        HIS        L-FRAG_0           3.630        f2f
       464         12          A        TYR        L-FRAG_0           3.410        f2f
       464         25          A        TYR        L-FRAG_2           4.960        e2f
       465         12          A        TYR        L-FRAG_0           3.560        f2f
       465         25          A        TYR        L-FRAG_2           5.240        e2f
       466         25          A        TYR        L-FRAG_2           4.920        e2f
       467         12          A        TYR        L-FRAG_0           3.460        f2f
       467        181          A        HIS        L-FRAG_0           4.000        f2f
       468         12          A        TYR        L-FRAG_0           3.900        f2f
       469         12          A        TYR        L-FRAG_0           3.680        f2f
       469        181          A        HIS        L-FRAG_0           4.090        f2f
       470         12          A        TYR        L-FRAG_0           3.610        f2f
       470         25          A        TYR        L-FRAG_2           5.030        e2f
       471         12          A        TYR        L-FRAG_0           3.850        f2f
       471         25          A        TYR        L-FRAG_2           5.140        e2f
       471        181          A        HIS        L-FRAG_0           4.190        f2f
       472         12          A        TYR        L-FRAG_0           3.540        f2f
       472         25          A        TYR        L-FRAG_2           4.790        e2f
       473         12          A        TYR        L-FRAG_0           3.460        f2f
       473         25          A        TYR        L-FRAG_2           5.130        e2f
       474         12          A        TYR        L-FRAG_0           3.460        f2f
       474         25          A        TYR        L-FRAG_2           4.810        e2f
       475         12          A        TYR        L-FRAG_0           3.570        f2f
       475         25          A        TYR        L-FRAG_2           4.960        e2f
       475        181          A        HIS        L-FRAG_0           4.110        f2f
       476         12          A        TYR        L-FRAG_0           4.280        f2f
       476         25          A        TYR        L-FRAG_2           4.840        e2f
       476        181          A        HIS        L-FRAG_0           4.100        f2f
       477         12          A        TYR        L-FRAG_0           3.700        f2f
       477         25          A        TYR        L-FRAG_2           4.960        e2f
       478         25          A        TYR        L-FRAG_2           4.860        e2f
       478        181          A        HIS        L-FRAG_0           3.840        f2f
       479         12          A        TYR        L-FRAG_0           4.000        f2f
       479         25          A        TYR        L-FRAG_2           4.720        e2f
       480         12          A        TYR        L-FRAG_0           3.950        f2f
       480         25          A        TYR        L-FRAG_2           4.930        e2f
       481         12          A        TYR        L-FRAG_0           4.000        f2f
       481         25          A        TYR        L-FRAG_2           5.020        e2f
       482         12          A        TYR        L-FRAG_0           4.170        f2f
       482         25          A        TYR        L-FRAG_2           4.780        e2f
       483         12          A        TYR        L-FRAG_0           3.630        f2f
       484         12          A        TYR        L-FRAG_0           4.030        f2f
       484         25          A        TYR        L-FRAG_2           5.080        e2f
       484        181          A        HIS        L-FRAG_0           4.200        f2f
       485         12          A        TYR        L-FRAG_0           3.700        f2f
       485         25          A        TYR        L-FRAG_2           5.340        e2f
       486         12          A        TYR        L-FRAG_0           3.830        f2f
       486         25          A        TYR        L-FRAG_2           4.660        e2f
       487         12          A        TYR        L-FRAG_0           3.850        f2f
       487         25          A        TYR        L-FRAG_2           5.090        e2f
       488         12          A        TYR        L-FRAG_0           3.720        f2f
       489         12          A        TYR        L-FRAG_0           3.610        f2f
       489         25          A        TYR        L-FRAG_2           5.340        e2f
       490         12          A        TYR        L-FRAG_0           3.770        f2f
       490         25          A        TYR        L-FRAG_2           5.350        e2f
       491         12          A        TYR        L-FRAG_0           3.740        f2f
       491         25          A        TYR        L-FRAG_2           5.230        e2f
       491        181          A        HIS        L-FRAG_0           4.760        e2f
       492         12          A        TYR        L-FRAG_0           3.620        f2f
       493         12          A        TYR        L-FRAG_0           3.840        f2f
       493         25          A        TYR        L-FRAG_2           4.790        e2f
       494         12          A        TYR        L-FRAG_0           3.700        f2f
       494        181          A        HIS        L-FRAG_0           4.580        e2f
       495         12          A        TYR        L-FRAG_0           3.890        f2f
       495         25          A        TYR        L-FRAG_2           5.380        e2f
       495        181          A        HIS        L-FRAG_0           4.060        f2f
       496         12          A        TYR        L-FRAG_0           3.730        f2f
       496        181          A        HIS        L-FRAG_0           4.050        f2f
       497         12          A        TYR        L-FRAG_0           3.650        f2f
       498         12          A        TYR        L-FRAG_0           3.830        f2f
       498         25          A        TYR        L-FRAG_2           5.200        e2f
       499         12          A        TYR        L-FRAG_0           3.910        f2f
       499         25          A        TYR        L-FRAG_2           5.100        e2f
       499        181          A        HIS        L-FRAG_0           3.770        f2f
       500         12          A        TYR        L-FRAG_0           3.970        f2f
       501         12          A        TYR        L-FRAG_0           3.750        f2f
       501         25          A        TYR        L-FRAG_2           5.000        e2f
       501        181          A        HIS        L-FRAG_0           3.770        f2f
       502         12          A        TYR        L-FRAG_0           3.940        f2f
       502        181          A        HIS        L-FRAG_0           4.360        f2f
       503         12          A        TYR        L-FRAG_0           3.700        f2f
       503         25          A        TYR        L-FRAG_2           4.890        e2f
       503        181          A        HIS        L-FRAG_0           4.250        f2f
       504         12          A        TYR        L-FRAG_0           3.880        f2f
       504         25          A        TYR        L-FRAG_2           5.440        e2f
       505        181          A        HIS        L-FRAG_0           3.510        f2f
       506        181          A        HIS        L-FRAG_0           3.630        f2f
       507         12          A        TYR        L-FRAG_0           3.590        f2f
       507        181          A        HIS        L-FRAG_0           4.190        f2f
       508         12          A        TYR        L-FRAG_0           3.950        f2f
       508         25          A        TYR        L-FRAG_2           5.490        e2f
       509         12          A        TYR        L-FRAG_0           3.520        f2f
       510         12          A        TYR        L-FRAG_0           3.520        f2f
       511         12          A        TYR        L-FRAG_0           3.870        f2f
       511         25          A        TYR        L-FRAG_2           5.310        e2f
       512         12          A        TYR        L-FRAG_0           3.910        f2f
       513         12          A        TYR        L-FRAG_0           3.710        f2f
       513         25          A        TYR        L-FRAG_2           4.980        e2f
       514         12          A        TYR        L-FRAG_0           3.920        f2f
       514         25          A        TYR        L-FRAG_2           4.840        e2f
       515         25          A        TYR        L-FRAG_2           5.310        e2f
       516         12          A        TYR        L-FRAG_0           3.590        f2f
       516         25          A        TYR        L-FRAG_2           5.370        e2f
       517         12          A        TYR        L-FRAG_0           3.360        f2f
       518         12          A        TYR        L-FRAG_0           3.600        f2f
       518         25          A        TYR        L-FRAG_2           4.870        e2f
       519         12          A        TYR        L-FRAG_0           3.570        f2f
       519         25          A        TYR        L-FRAG_2           5.090        e2f
       520         12          A        TYR        L-FRAG_0           3.610        f2f
       521         12          A        TYR        L-FRAG_0           3.660        f2f
       521         25          A        TYR        L-FRAG_2           5.250        e2f
       522         12          A        TYR        L-FRAG_0           3.490        f2f
       522         25          A        TYR        L-FRAG_2           5.210        e2f
       523         12          A        TYR        L-FRAG_0           3.860        f2f
       523         25          A        TYR        L-FRAG_2           5.230        e2f
       524         12          A        TYR        L-FRAG_0           3.580        f2f
       524         25          A        TYR        L-FRAG_2           5.090        e2f
       525         12          A        TYR        L-FRAG_0           3.950        f2f
       525         25          A        TYR        L-FRAG_2           4.960        e2f
       526         12          A        TYR        L-FRAG_0           4.010        f2f
       526         25          A        TYR        L-FRAG_2           4.760        e2f
       526        181          A        HIS        L-FRAG_0           4.010        f2f
       527         12          A        TYR        L-FRAG_0           3.600        f2f
       528         12          A        TYR        L-FRAG_0           4.260        f2f
       528         25          A        TYR        L-FRAG_2           5.040        e2f
       528        181          A        HIS        L-FRAG_0           3.810        f2f
       529         25          A        TYR        L-FRAG_2           5.210        e2f
       529        181          A        HIS        L-FRAG_0           3.350        f2f
       530         25          A        TYR        L-FRAG_2           4.770        e2f
       530        181          A        HIS        L-FRAG_0           3.890        f2f
       531         25          A        TYR        L-FRAG_2           4.960        e2f
       531        181          A        HIS        L-FRAG_0           3.940        f2f
       532         25          A        TYR        L-FRAG_2           4.850        e2f
       532        181          A        HIS        L-FRAG_0           3.460        f2f
       533         12          A        TYR        L-FRAG_0           3.450        f2f
       533         25          A        TYR        L-FRAG_2           5.030        e2f
       534         12          A        TYR        L-FRAG_0           3.540        f2f
       535         12          A        TYR        L-FRAG_0           4.210        f2f
       536         12          A        TYR        L-FRAG_0           4.350        f2f
       536        181          A        HIS        L-FRAG_0           3.970        f2f
       537         12          A        TYR        L-FRAG_0           4.000        f2f
       537         25          A        TYR        L-FRAG_2           5.240        e2f
       538         12          A        TYR        L-FRAG_0           3.870        f2f
       539        181          A        HIS        L-FRAG_0           3.740        f2f
       540         12          A        TYR        L-FRAG_0           3.890        f2f
       541         12          A        TYR        L-FRAG_0           3.670        f2f
       542         12          A        TYR        L-FRAG_0           3.680        f2f
       543         12          A        TYR        L-FRAG_0           3.860        f2f
       543         25          A        TYR        L-FRAG_2           5.020        e2f
       544         12          A        TYR        L-FRAG_0           3.680        f2f
       544        181          A        HIS        L-FRAG_0           4.000        f2f
       545         12          A        TYR        L-FRAG_0           3.660        f2f
       545         25          A        TYR        L-FRAG_2           4.690        e2f
       546         25          A        TYR        L-FRAG_2           4.670        e2f
       546        181          A        HIS        L-FRAG_0           3.810        f2f
       547        181          A        HIS        L-FRAG_0           3.590        f2f
       548         12          A        TYR        L-FRAG_0           3.730        f2f
       549         12          A        TYR        L-FRAG_0           3.940        f2f
       549        181          A        HIS        L-FRAG_0           3.710        f2f
       550         12          A        TYR        L-FRAG_0           3.620        f2f
       550         25          A        TYR        L-FRAG_2           4.970        e2f
       551         25          A        TYR        L-FRAG_2           5.020        e2f
       551        181          A        HIS        L-FRAG_0           3.820        f2f
       552         25          A        TYR        L-FRAG_2           5.410        e2f
       552        181          A        HIS        L-FRAG_0           4.020        f2f
       553         12          A        TYR        L-FRAG_0           3.830        f2f
       554         12          A        TYR        L-FRAG_0           3.780        f2f
       555         12          A        TYR        L-FRAG_0           4.360        f2f
       555        181          A        HIS        L-FRAG_0           3.770        f2f
       556         25          A        TYR        L-FRAG_2           4.950        e2f
       556        181          A        HIS        L-FRAG_0           3.780        f2f
       557         12          A        TYR        L-FRAG_0           4.260        f2f
       557         25          A        TYR        L-FRAG_2           5.170        e2f
       559         12          A        TYR        L-FRAG_0           3.510        f2f
       559         25          A        TYR        L-FRAG_2           4.890        e2f
       560         12          A        TYR        L-FRAG_0           3.870        f2f
       561         12          A        TYR        L-FRAG_0           3.640        f2f
       561         25          A        TYR        L-FRAG_2           5.230        e2f
       562         12          A        TYR        L-FRAG_0           3.810        f2f
       562         25          A        TYR        L-FRAG_2           4.790        e2f
       563         12          A        TYR        L-FRAG_0           4.180        f2f
       564         12          A        TYR        L-FRAG_0           3.890        f2f
       564         25          A        TYR        L-FRAG_2           4.770        e2f
       564        181          A        HIS        L-FRAG_0           3.910        f2f
       565         12          A        TYR        L-FRAG_0           3.780        f2f
       565         25          A        TYR        L-FRAG_2           4.900        e2f
       566         12          A        TYR        L-FRAG_0           3.900        f2f
       566         25          A        TYR        L-FRAG_2           4.990        e2f
       567         12          A        TYR        L-FRAG_0           3.780        f2f
       567         25          A        TYR        L-FRAG_2           4.940        e2f
       568         12          A        TYR        L-FRAG_0           3.480        f2f
       569         12          A        TYR        L-FRAG_0           3.690        f2f
       570         12          A        TYR        L-FRAG_0           3.960        f2f
       570         25          A        TYR        L-FRAG_2           5.010        e2f
       570        181          A        HIS        L-FRAG_0           3.970        f2f
       571         12          A        TYR        L-FRAG_0           3.680        f2f
       571         25          A        TYR        L-FRAG_2           4.740        e2f
       571        261          A        HIS        L-FRAG_0           5.390        e2f
       572         12          A        TYR        L-FRAG_0           3.740        f2f
       572         25          A        TYR        L-FRAG_2           5.120        e2f
       573         12          A        TYR        L-FRAG_0           3.490        f2f
       573         25          A        TYR        L-FRAG_2           5.070        e2f
       574         12          A        TYR        L-FRAG_0           3.550        f2f
       574         25          A        TYR        L-FRAG_2           4.860        e2f
       575         12          A        TYR        L-FRAG_0           3.420        f2f
       575         25          A        TYR        L-FRAG_2           5.220        e2f
       576         25          A        TYR        L-FRAG_2           5.000        e2f
       576        181          A        HIS        L-FRAG_0           3.770        f2f
       577         12          A        TYR        L-FRAG_0           3.520        f2f
       577         25          A        TYR        L-FRAG_2           5.000        e2f
       578         12          A        TYR        L-FRAG_0           3.640        f2f
       578        181          A        HIS        L-FRAG_0           4.230        f2f
       579         12          A        TYR        L-FRAG_0           3.770        f2f
       579         25          A        TYR        L-FRAG_2           5.150        e2f
       580         12          A        TYR        L-FRAG_0           3.660        f2f
       580         25          A        TYR        L-FRAG_2           4.980        e2f
       581         25          A        TYR        L-FRAG_2           4.950        e2f
       581        181          A        HIS        L-FRAG_0           3.880        f2f
       582         12          A        TYR        L-FRAG_0           3.470        f2f
       582         25          A        TYR        L-FRAG_2           4.860        e2f
       583         12          A        TYR        L-FRAG_0           3.690        f2f
       583        181          A        HIS        L-FRAG_0           3.850        f2f
       584         12          A        TYR        L-FRAG_0           3.710        f2f
       585         12          A        TYR        L-FRAG_0           3.510        f2f
       586         12          A        TYR        L-FRAG_0           3.580        f2f
       586        181          A        HIS        L-FRAG_0           3.960        f2f
       587         12          A        TYR        L-FRAG_0           3.810        f2f
       588         12          A        TYR        L-FRAG_0           3.780        f2f
       588         25          A        TYR        L-FRAG_2           4.630        e2f
       588        181          A        HIS        L-FRAG_0           4.010        f2f
       589         12          A        TYR        L-FRAG_0           3.390        f2f
       590         12          A        TYR        L-FRAG_0           3.600        f2f
       590         25          A        TYR        L-FRAG_2           4.760        e2f
       591        181          A        HIS        L-FRAG_0           3.390        f2f
       592         12          A        TYR        L-FRAG_0           3.920        f2f
       592        181          A        HIS        L-FRAG_0           3.880        f2f
       593         12          A        TYR        L-FRAG_0           3.890        f2f
       593         25          A        TYR        L-FRAG_2           5.090        e2f
       593        181          A        HIS        L-FRAG_0           3.910        f2f
       594         12          A        TYR        L-FRAG_0           3.320        f2f
       594         25          A        TYR        L-FRAG_2           5.260        e2f
       595         12          A        TYR        L-FRAG_0           3.670        f2f
       595         25          A        TYR        L-FRAG_2           4.620        e2f
       596        181          A        HIS        L-FRAG_0           3.730        f2f
       597         12          A        TYR        L-FRAG_0           3.580        f2f
       598         12          A        TYR        L-FRAG_0           4.000        f2f
       598         25          A        TYR        L-FRAG_2           4.800        e2f
       599        181          A        HIS        L-FRAG_0           4.090        f2f
       600        181          A        HIS        L-FRAG_0           4.130        f2f
       601        181          A        HIS        L-FRAG_0           3.500        f2f
       602         12          A        TYR        L-FRAG_0           3.990        f2f
       602         25          A        TYR        L-FRAG_2           5.010        e2f
       602        181          A        HIS        L-FRAG_0           4.050        f2f
       603         12          A        TYR        L-FRAG_0           3.790        f2f
       603        181          A        HIS        L-FRAG_0           4.010        f2f
       604         12          A        TYR        L-FRAG_0           3.660        f2f
       605         12          A        TYR        L-FRAG_0           4.070        f2f
       605         25          A        TYR        L-FRAG_2           4.860        e2f
       605        181          A        HIS        L-FRAG_0           3.990        f2f
       606         12          A        TYR        L-FRAG_0           3.820        f2f
       606         25          A        TYR        L-FRAG_2           4.690        e2f
       606        181          A        HIS        L-FRAG_0           4.210        f2f
       607         12          A        TYR        L-FRAG_0           4.020        f2f
       607        181          A        HIS        L-FRAG_0           3.830        f2f
       608         25          A        TYR        L-FRAG_2           4.790        e2f
       608        181          A        HIS        L-FRAG_0           3.760        f2f
       609         12          A        TYR        L-FRAG_0           3.610        f2f
       609         25          A        TYR        L-FRAG_2           4.600        e2f
       610        181          A        HIS        L-FRAG_0           3.540        f2f
       611        181          A        HIS        L-FRAG_0           4.090        f2f
       612         12          A        TYR        L-FRAG_0           4.290        f2f
       612         25          A        TYR        L-FRAG_2           5.220        e2f
       612        181          A        HIS        L-FRAG_0           3.650        f2f
       613         12          A        TYR        L-FRAG_0           3.520        f2f
       613         25          A        TYR        L-FRAG_2           4.850        e2f
       614         25          A        TYR        L-FRAG_2           4.930        e2f
       614        181          A        HIS        L-FRAG_0           3.640        f2f
       616         25          A        TYR        L-FRAG_2           4.890        e2f
       616        181          A        HIS        L-FRAG_0           3.440        f2f
       617         12          A        TYR        L-FRAG_0           3.620        f2f
       618         12          A        TYR        L-FRAG_0           3.560        f2f
       618         25          A        TYR        L-FRAG_2           5.040        e2f
       619        181          A        HIS        L-FRAG_0           3.820        f2f
       620        181          A        HIS        L-FRAG_0           4.030        f2f
       621         25          A        TYR        L-FRAG_2           4.950        e2f
       621        181          A        HIS        L-FRAG_0           3.740        f2f
       622         12          A        TYR        L-FRAG_0           3.880        f2f
       622        181          A        HIS        L-FRAG_0           3.870        f2f
       623         25          A        TYR        L-FRAG_2           5.030        e2f
       623        181          A        HIS        L-FRAG_0           4.350        f2f
       624         12          A        TYR        L-FRAG_0           3.710        f2f
       624         25          A        TYR        L-FRAG_2           5.170        e2f
       624        181          A        HIS        L-FRAG_0           3.850        f2f
       625         25          A        TYR        L-FRAG_2           4.810        e2f
       625        181          A        HIS        L-FRAG_0           4.130        f2f
       626        181          A        HIS        L-FRAG_0           4.210        f2f
       627         25          A        TYR        L-FRAG_2           4.650        e2f
       627        181          A        HIS        L-FRAG_0           3.940        f2f
       628         25          A        TYR        L-FRAG_2           4.790        e2f
       628        181          A        HIS        L-FRAG_0           3.810        f2f
       629        181          A        HIS        L-FRAG_0           3.480        f2f
       630         12          A        TYR        L-FRAG_0           3.770        f2f
       630         25          A        TYR        L-FRAG_2           4.660        e2f
       630        181          A        HIS        L-FRAG_0           3.810        f2f
       631         25          A        TYR        L-FRAG_2           5.110        e2f
       632         12          A        TYR        L-FRAG_0           3.770        f2f
       632         25          A        TYR        L-FRAG_2           4.670        e2f
       632        181          A        HIS        L-FRAG_0           4.020        f2f
       633         25          A        TYR        L-FRAG_2           4.630        e2f
       633        181          A        HIS        L-FRAG_0           3.730        f2f
       634         12          A        TYR        L-FRAG_0           3.830        f2f
       634         25          A        TYR        L-FRAG_2           4.930        e2f
       634        181          A        HIS        L-FRAG_0           4.160        f2f
       635         25          A        TYR        L-FRAG_2           4.760        e2f
       635        181          A        HIS        L-FRAG_0           4.130        f2f
       636         12          A        TYR        L-FRAG_0           3.720        f2f
       636         25          A        TYR        L-FRAG_2           5.160        e2f
       636        181          A        HIS        L-FRAG_0           3.750        f2f
       637         12          A        TYR        L-FRAG_0           3.790        f2f
       637         25          A        TYR        L-FRAG_2           4.770        e2f
       638         25          A        TYR        L-FRAG_2           4.710        e2f
       638        181          A        HIS        L-FRAG_0           4.000        f2f
       639         12          A        TYR        L-FRAG_0           3.330        f2f
       640         12          A        TYR        L-FRAG_0           3.680        f2f
       641         12          A        TYR        L-FRAG_0           3.500        f2f
       641        181          A        HIS        L-FRAG_0           4.200        f2f
       642         12          A        TYR        L-FRAG_0           4.060        f2f
       642        181          A        HIS        L-FRAG_0           3.980        f2f
       643         12          A        TYR        L-FRAG_0           3.720        f2f
       643         25          A        TYR        L-FRAG_2           4.770        e2f
       643        181          A        HIS        L-FRAG_0           4.150        f2f
       644        181          A        HIS        L-FRAG_0           3.820        f2f
       645         12          A        TYR        L-FRAG_0           4.120        f2f
       645        181          A        HIS        L-FRAG_0           4.380        f2f
       646        181          A        HIS        L-FRAG_0           4.060        f2f
       647         12          A        TYR        L-FRAG_0           3.860        f2f
       647        181          A        HIS        L-FRAG_0           3.790        f2f
       648         12          A        TYR        L-FRAG_0           3.860        f2f
       648        181          A        HIS        L-FRAG_0           3.970        f2f
       649         12          A        TYR        L-FRAG_0           3.920        f2f
       649         25          A        TYR        L-FRAG_2           5.030        e2f
       649        181          A        HIS        L-FRAG_0           3.520        f2f
       650         12          A        TYR        L-FRAG_0           3.820        f2f
       650        181          A        HIS        L-FRAG_0           4.040        f2f
       651         25          A        TYR        L-FRAG_2           4.890        e2f
       651        181          A        HIS        L-FRAG_0           3.780        f2f
       652         12          A        TYR        L-FRAG_0           3.690        f2f
       652        181          A        HIS        L-FRAG_0           4.190        f2f
       653         12          A        TYR        L-FRAG_0           3.900        f2f
       653         25          A        TYR        L-FRAG_2           4.650        e2f
       654         12          A        TYR        L-FRAG_0           3.610        f2f
       654        181          A        HIS        L-FRAG_0           4.130        f2f
       655         25          A        TYR        L-FRAG_2           4.870        e2f
       655        181          A        HIS        L-FRAG_0           3.770        f2f
       656         12          A        TYR        L-FRAG_0           3.650        f2f
       656         25          A        TYR        L-FRAG_2           5.180        e2f
       657         12          A        TYR        L-FRAG_0           4.080        f2f
       657        181          A        HIS        L-FRAG_0           3.990        f2f
       658         12          A        TYR        L-FRAG_0           4.090        f2f
       658        181          A        HIS        L-FRAG_0           3.680        f2f
       659         12          A        TYR        L-FRAG_0           3.720        f2f
       660         12          A        TYR        L-FRAG_0           3.390        f2f
       661         12          A        TYR        L-FRAG_0           3.790        f2f
       661        181          A        HIS        L-FRAG_0           4.010        f2f
       662         12          A        TYR        L-FRAG_0           3.760        f2f
       663         12          A        TYR        L-FRAG_0           3.710        f2f
       663         25          A        TYR        L-FRAG_2           4.780        e2f
       664         12          A        TYR        L-FRAG_0           3.340        f2f
       664         25          A        TYR        L-FRAG_2           4.730        e2f
       664        181          A        HIS        L-FRAG_0           4.350        f2f
       665         12          A        TYR        L-FRAG_0           3.850        f2f
       665         25          A        TYR        L-FRAG_2           4.860        e2f
       665        181          A        HIS        L-FRAG_0           4.380        f2f
       666         12          A        TYR        L-FRAG_0           3.510        f2f
       667         12          A        TYR        L-FRAG_0           3.610        f2f
       668         12          A        TYR        L-FRAG_0           4.320        f2f
       668        181          A        HIS        L-FRAG_0           4.050        f2f
       669         12          A        TYR        L-FRAG_0           3.830        f2f
       669         25          A        TYR        L-FRAG_2           4.490        e2f
       670         12          A        TYR        L-FRAG_0           3.280        f2f
       671         12          A        TYR        L-FRAG_0           3.570        f2f
       672         12          A        TYR        L-FRAG_0           3.520        f2f
       673        181          A        HIS        L-FRAG_0           3.820        f2f
       674         12          A        TYR        L-FRAG_0           3.560        f2f
       674         25          A        TYR        L-FRAG_2           4.760        e2f
       675         12          A        TYR        L-FRAG_0           3.590        f2f
       676        181          A        HIS        L-FRAG_0           3.680        f2f
       677         12          A        TYR        L-FRAG_0           3.730        f2f
       678        181          A        HIS        L-FRAG_0           4.100        f2f
       679         12          A        TYR        L-FRAG_0           3.990        f2f
       680         12          A        TYR        L-FRAG_0           3.540        f2f
       681        181          A        HIS        L-FRAG_0           3.820        f2f
       682         12          A        TYR        L-FRAG_0           3.710        f2f
       683         12          A        TYR        L-FRAG_0           3.760        f2f
       683         25          A        TYR        L-FRAG_2           4.950        e2f
       683        181          A        HIS        L-FRAG_0           4.190        f2f
       684        181          A        HIS        L-FRAG_0           3.890        f2f
       685         12          A        TYR        L-FRAG_0           3.750        f2f
       685        181          A        HIS        L-FRAG_0           4.070        f2f
       686         12          A        TYR        L-FRAG_0           4.090        f2f
       686         25          A        TYR        L-FRAG_2           4.960        e2f
       686        181          A        HIS        L-FRAG_0           3.600        f2f
       687         12          A        TYR        L-FRAG_0           3.480        f2f
       688         12          A        TYR        L-FRAG_0           3.300        f2f
       689         12          A        TYR        L-FRAG_0           3.390        f2f
       689         25          A        TYR        L-FRAG_2           4.830        e2f
       690         12          A        TYR        L-FRAG_0           3.820        f2f
       690        181          A        HIS        L-FRAG_0           3.980        f2f
       691         12          A        TYR        L-FRAG_0           3.580        f2f
       691        181          A        HIS        L-FRAG_0           4.330        f2f
       692        181          A        HIS        L-FRAG_0           3.930        f2f
       693        181          A        HIS        L-FRAG_0           3.640        f2f
       694         12          A        TYR        L-FRAG_0           3.800        f2f
       695        181          A        HIS        L-FRAG_0           3.720        f2f
       696         12          A        TYR        L-FRAG_0           3.530        f2f
       697         12          A        TYR        L-FRAG_0           3.390        f2f
       698        181          A        HIS        L-FRAG_0           3.730        f2f
       699         25          A        TYR        L-FRAG_2           5.200        e2f
       699        181          A        HIS        L-FRAG_0           3.740        f2f
       700         12          A        TYR        L-FRAG_0           3.640        f2f
       700         25          A        TYR        L-FRAG_2           4.570        e2f
       701         12          A        TYR        L-FRAG_0           3.610        f2f
       702         12          A        TYR        L-FRAG_0           3.600        f2f
       702         25          A        TYR        L-FRAG_2           4.820        e2f
       702        181          A        HIS        L-FRAG_0           3.860        f2f
       703         12          A        TYR        L-FRAG_0           3.500        f2f
       704         12          A        TYR        L-FRAG_0           4.170        f2f
       704        181          A        HIS        L-FRAG_0           3.760        f2f
       705         12          A        TYR        L-FRAG_0           4.050        f2f
       705        181          A        HIS        L-FRAG_0           4.050        f2f
       706         12          A        TYR        L-FRAG_0           3.730        f2f
       707         12          A        TYR        L-FRAG_0           3.310        f2f
       707         25          A        TYR        L-FRAG_2           4.630        e2f
       708         12          A        TYR        L-FRAG_0           3.860        f2f
       708         25          A        TYR        L-FRAG_2           4.860        e2f
       708        181          A        HIS        L-FRAG_0           4.080        f2f
       709         12          A        TYR        L-FRAG_0           3.620        f2f
       710         12          A        TYR        L-FRAG_0           3.440        f2f
       711         12          A        TYR        L-FRAG_0           3.620        f2f
       711         25          A        TYR        L-FRAG_2           4.870        e2f
       712         12          A        TYR        L-FRAG_0           4.020        f2f
       712         25          A        TYR        L-FRAG_2           5.110        e2f
       712        181          A        HIS        L-FRAG_0           4.250        f2f
       713         12          A        TYR        L-FRAG_0           3.690        f2f
       713         25          A        TYR        L-FRAG_2           4.850        e2f
       714         12          A        TYR        L-FRAG_0           3.610        f2f
       714         25          A        TYR        L-FRAG_2           4.630        e2f
       715         12          A        TYR        L-FRAG_0           3.800        f2f
       715         25          A        TYR        L-FRAG_2           4.860        e2f
       716         12          A        TYR        L-FRAG_0           3.720        f2f
       716         25          A        TYR        L-FRAG_2           4.540        e2f
       717         12          A        TYR        L-FRAG_0           3.540        f2f
       718         12          A        TYR        L-FRAG_0           3.790        f2f
       718         25          A        TYR        L-FRAG_2           4.840        e2f
       718        181          A        HIS        L-FRAG_0           3.880        f2f
       719         12          A        TYR        L-FRAG_0           3.540        f2f
       719         25          A        TYR        L-FRAG_2           4.840        e2f
       720         12          A        TYR        L-FRAG_0           3.590        f2f
       721         12          A        TYR        L-FRAG_0           3.850        f2f
       722         12          A        TYR        L-FRAG_0           3.730        f2f
       722         25          A        TYR        L-FRAG_2           4.800        e2f
       723         12          A        TYR        L-FRAG_0           3.430        f2f
       723         25          A        TYR        L-FRAG_2           4.780        e2f
       724         12          A        TYR        L-FRAG_0           3.700        f2f
       724         25          A        TYR        L-FRAG_2           4.930        e2f
       725         12          A        TYR        L-FRAG_0           4.130        f2f
       725         25          A        TYR        L-FRAG_2           5.040        e2f
       725        181          A        HIS        L-FRAG_0           4.010        f2f
       726         12          A        TYR        L-FRAG_0           4.330        f2f
       726         25          A        TYR        L-FRAG_2           4.960        e2f
       726        181          A        HIS        L-FRAG_0           4.100        f2f
       727         12          A        TYR        L-FRAG_0           4.190        f2f
       728         12          A        TYR        L-FRAG_0           3.730        f2f
       728         25          A        TYR        L-FRAG_2           4.830        e2f
       729         25          A        TYR        L-FRAG_2           4.860        e2f
       730         12          A        TYR        L-FRAG_0           5.010        e2f
       731        181          A        HIS        L-FRAG_0           3.600        f2f
       732         12          A        TYR        L-FRAG_0           4.310        f2f
       732        181          A        HIS        L-FRAG_0           3.900        f2f
       733         12          A        TYR        L-FRAG_0           4.090        f2f
       733        181          A        HIS        L-FRAG_0           3.860        f2f
       734         12          A        TYR        L-FRAG_0           3.510        f2f
       734         25          A        TYR        L-FRAG_2           4.940        e2f
       735         12          A        TYR        L-FRAG_0           4.770        e2f
       735         25          A        TYR        L-FRAG_2           5.030        e2f
       735        181          A        HIS        L-FRAG_0           3.560        f2f
       736         25          A        TYR        L-FRAG_2           4.760        e2f
       736        181          A        HIS        L-FRAG_0           4.070        f2f
       737         12          A        TYR        L-FRAG_0           3.660        f2f
       738         12          A        TYR        L-FRAG_0           3.730        f2f
       739         12          A        TYR        L-FRAG_0           3.700        f2f
       739         25          A        TYR        L-FRAG_2           5.080        e2f
       740         12          A        TYR        L-FRAG_0           3.420        f2f
       740         25          A        TYR        L-FRAG_2           4.920        e2f
       741         12          A        TYR        L-FRAG_0           3.400        f2f
       742         25          A        TYR        L-FRAG_2           4.970        e2f
       742        181          A        HIS        L-FRAG_0           3.730        f2f
       743         12          A        TYR        L-FRAG_0           3.710        f2f
       743         25          A        TYR        L-FRAG_2           4.790        e2f
       744         25          A        TYR        L-FRAG_2           4.740        e2f
       744        181          A        HIS        L-FRAG_0           3.600        f2f
       745         12          A        TYR        L-FRAG_0           4.270        f2f
       745         25          A        TYR        L-FRAG_2           4.830        e2f
       745        181          A        HIS        L-FRAG_0           3.910        f2f
       746         12          A        TYR        L-FRAG_0           3.650        f2f
       746         25          A        TYR        L-FRAG_2           4.770        e2f
       747         12          A        TYR        L-FRAG_0           3.520        f2f
       747         25          A        TYR        L-FRAG_2           4.680        e2f
       748         12          A        TYR        L-FRAG_0           3.450        f2f
       749         12          A        TYR        L-FRAG_0           3.790        f2f
       750         25          A        TYR        L-FRAG_2           4.860        e2f
       750        181          A        HIS        L-FRAG_0           3.450        f2f
       751         12          A        TYR        L-FRAG_0           3.820        f2f
       751         25          A        TYR        L-FRAG_2           4.830        e2f
       752         12          A        TYR        L-FRAG_0           3.860        f2f
       752        181          A        HIS        L-FRAG_0           4.070        f2f
       753         25          A        TYR        L-FRAG_2           4.730        e2f
       753        181          A        HIS        L-FRAG_0           3.630        f2f
       754         25          A        TYR        L-FRAG_2           4.470        e2f
       754        181          A        HIS        L-FRAG_0           3.790        f2f
       755         25          A        TYR        L-FRAG_2           4.830        e2f
       755        181          A        HIS        L-FRAG_0           3.790        f2f
       756         12          A        TYR        L-FRAG_0           4.070        f2f
       756         25          A        TYR        L-FRAG_2           5.080        e2f
       756        181          A        HIS        L-FRAG_0           4.270        f2f
       757         12          A        TYR        L-FRAG_0           4.140        f2f
       757         25          A        TYR        L-FRAG_2           4.910        e2f
       757        181          A        HIS        L-FRAG_0           3.580        f2f
       758         25          A        TYR        L-FRAG_2           4.730        e2f
       758        181          A        HIS        L-FRAG_0           3.490        f2f
       759         12          A        TYR        L-FRAG_0           3.890        f2f
       759        181          A        HIS        L-FRAG_0           4.200        f2f
       760         12          A        TYR        L-FRAG_0           4.350        f2f
       760         25          A        TYR        L-FRAG_4           5.450        e2f
       760        181          A        HIS        L-FRAG_0           3.960        f2f
       761        181          A        HIS        L-FRAG_0           3.650        f2f
       762         12          A        TYR        L-FRAG_0           3.820        f2f
       762         25          A        TYR        L-FRAG_2           4.710        e2f
       762        181          A        HIS        L-FRAG_0           4.140        f2f
       763         12          A        TYR        L-FRAG_0           4.000        f2f
       764         12          A        TYR        L-FRAG_0           4.150        f2f
       764        181          A        HIS        L-FRAG_0           3.860        f2f
       765         12          A        TYR        L-FRAG_0           3.680        f2f
       765         25          A        TYR        L-FRAG_2           4.720        e2f
       766         12          A        TYR        L-FRAG_0           3.760        f2f
       766        181          A        HIS        L-FRAG_0           4.040        f2f
       767         25          A        TYR        L-FRAG_2           4.480        e2f
       767        181          A        HIS        L-FRAG_0           4.000        f2f
       768         12          A        TYR        L-FRAG_0           4.110        f2f
       768        181          A        HIS        L-FRAG_0           3.630        f2f
       769         25          A        TYR        L-FRAG_2           4.870        e2f
       769        181          A        HIS        L-FRAG_0           3.820        f2f
       770         12          A        TYR        L-FRAG_0           3.520        f2f
       771         12          A        TYR        L-FRAG_0           3.520        f2f
       771         25          A        TYR        L-FRAG_2           4.780        e2f
       772         12          A        TYR        L-FRAG_0           3.850        f2f
       773         12          A        TYR        L-FRAG_0           3.790        f2f
       773         25          A        TYR        L-FRAG_2           4.610        e2f
       774        181          A        HIS        L-FRAG_0           4.100        f2f
       775         25          A        TYR        L-FRAG_2           4.910        e2f
       775        181          A        HIS        L-FRAG_0           4.300        f2f
       776         25          A        TYR        L-FRAG_2           4.760        e2f
       776        181          A        HIS        L-FRAG_0           4.110        f2f
       777        181          A        HIS        L-FRAG_0           4.300        f2f
       778         12          A        TYR        L-FRAG_0           3.360        f2f
       779         12          A        TYR        L-FRAG_0           3.690        f2f
       780         12          A        TYR        L-FRAG_0           3.800        f2f
       781        181          A        HIS        L-FRAG_0           3.710        f2f
       782         12          A        TYR        L-FRAG_0           3.940        f2f
       782         25          A        TYR        L-FRAG_2           4.690        e2f
       782        181          A        HIS        L-FRAG_0           3.800        f2f
       783        181          A        HIS        L-FRAG_0           3.940        f2f
       784         12          A        TYR        L-FRAG_0           3.750        f2f
       785         12          A        TYR        L-FRAG_0           3.560        f2f
       786         12          A        TYR        L-FRAG_0           3.680        f2f
       786         25          A        TYR        L-FRAG_2           4.040        f2f
       787        181          A        HIS        L-FRAG_0           3.490        f2f
       788         12          A        TYR        L-FRAG_0           3.820        f2f
       788         25          A        TYR        L-FRAG_2           4.610        e2f
       788        181          A        HIS        L-FRAG_0           3.890        f2f
       789         12          A        TYR        L-FRAG_0           3.960        f2f
       789        181          A        HIS        L-FRAG_0           4.370        f2f
       790        181          A        HIS        L-FRAG_0           3.860        f2f
       791         25          A        TYR        L-FRAG_2           4.870        e2f
       791        181          A        HIS        L-FRAG_0           4.020        f2f
       792         25          A        TYR        L-FRAG_2           4.820        e2f
       793        181          A        HIS        L-FRAG_0           4.000        f2f
       794         12          A        TYR        L-FRAG_0           4.220        f2f
       794         25          A        TYR        L-FRAG_2           4.610        e2f
       794        181          A        HIS        L-FRAG_0           3.850        f2f
       795         12          A        TYR        L-FRAG_0           4.030        f2f
       795        181          A        HIS        L-FRAG_0           3.780        f2f
       796        181          A        HIS        L-FRAG_0           3.540        f2f
       797        181          A        HIS        L-FRAG_0           3.740        f2f
       798         12          A        TYR        L-FRAG_0           3.480        f2f
       798        181          A        HIS        L-FRAG_0           4.290        f2f
       799        181          A        HIS        L-FRAG_0           3.830        f2f
       800         12          A        TYR        L-FRAG_0           4.050        f2f
       800        181          A        HIS        L-FRAG_0           3.980        f2f
       801        181          A        HIS        L-FRAG_0           4.370        f2f
       802         12          A        TYR        L-FRAG_0           4.050        f2f
       802        181          A        HIS        L-FRAG_0           4.220        f2f
       803        181          A        HIS        L-FRAG_0           4.030        f2f
       804         12          A        TYR        L-FRAG_0           3.540        f2f
       805         12          A        TYR        L-FRAG_0           4.110        f2f
       805         25          A        TYR        L-FRAG_2           5.020        e2f
       805        181          A        HIS        L-FRAG_0           3.560        f2f
       806         12          A        TYR        L-FRAG_0           3.740        f2f
       807         25          A        TYR        L-FRAG_2           4.720        e2f
       807        181          A        HIS        L-FRAG_0           3.820        f2f
       808         12          A        TYR        L-FRAG_0           4.220        f2f
       808         25          A        TYR        L-FRAG_2           5.200        e2f
       808        181          A        HIS        L-FRAG_0           3.680        f2f
       809        181          A        HIS        L-FRAG_0           3.740        f2f
       810         12          A        TYR        L-FRAG_0           3.830        f2f
       810        181          A        HIS        L-FRAG_0           3.860        f2f
       811         12          A        TYR        L-FRAG_0           3.890        f2f
       811        181          A        HIS        L-FRAG_0           4.130        f2f
       812        181          A        HIS        L-FRAG_0           3.390        f2f
       813         12          A        TYR        L-FRAG_0           3.570        f2f
       813        181          A        HIS        L-FRAG_0           4.090        f2f
       814         12          A        TYR        L-FRAG_0           3.870        f2f
       814         25          A        TYR        L-FRAG_2           4.410        e2f
       814        181          A        HIS        L-FRAG_0           3.710        f2f
       815         12          A        TYR        L-FRAG_0           3.990        f2f
       815        181          A        HIS        L-FRAG_0           3.810        f2f
       816        181          A        HIS        L-FRAG_0           3.590        f2f
       817        181          A        HIS        L-FRAG_0           3.550        f2f
       818         12          A        TYR        L-FRAG_0           3.770        f2f
       818         25          A        TYR        L-FRAG_2           4.720        e2f
       818        181          A        HIS        L-FRAG_0           4.010        f2f
       819         25          A        TYR        L-FRAG_2           4.830        e2f
       819        181          A        HIS        L-FRAG_0           3.780        f2f
       820         12          A        TYR        L-FRAG_0           3.730        f2f
       820        181          A        HIS        L-FRAG_0           3.770        f2f
       821         25          A        TYR        L-FRAG_2           4.740        e2f
       821        181          A        HIS        L-FRAG_0           3.760        f2f
       822         12          A        TYR        L-FRAG_0           3.560        f2f
       822        181          A        HIS        L-FRAG_0           3.990        f2f
       823         12          A        TYR        L-FRAG_0           3.760        f2f
       823        181          A        HIS        L-FRAG_0           3.770        f2f
       824         12          A        TYR        L-FRAG_0           3.440        f2f
       825         25          A        TYR        L-FRAG_2           4.550        e2f
       825        181          A        HIS        L-FRAG_0           3.800        f2f
       826         12          A        TYR        L-FRAG_0           3.850        f2f
       826         25          A        TYR        L-FRAG_2           4.600        e2f
       826        181          A        HIS        L-FRAG_0           4.200        f2f
       827         12          A        TYR        L-FRAG_0           3.930        f2f
       827         25          A        TYR        L-FRAG_2           5.100        e2f
       828         12          A        TYR        L-FRAG_0           3.750        f2f
       828         25          A        TYR        L-FRAG_2           4.620        e2f
       828        181          A        HIS        L-FRAG_0           4.400        f2f
       829         12          A        TYR        L-FRAG_0           4.030        f2f
       829        181          A        HIS        L-FRAG_0           3.820        f2f
       830        181          A        HIS        L-FRAG_0           3.820        f2f
       831         12          A        TYR        L-FRAG_0           4.070        f2f
       831         25          A        TYR        L-FRAG_2           4.630        e2f
       831        181          A        HIS        L-FRAG_0           3.640        f2f
       832         12          A        TYR        L-FRAG_0           3.710        f2f
       833         12          A        TYR        L-FRAG_0           3.640        f2f
       834        181          A        HIS        L-FRAG_0           3.820        f2f
       835         12          A        TYR        L-FRAG_0           3.540        f2f
       836         12          A        TYR        L-FRAG_0           3.680        f2f
       836         25          A        TYR        L-FRAG_2           5.060        e2f
       837         12          A        TYR        L-FRAG_0           4.020        f2f
       837         25          A        TYR        L-FRAG_2           5.110        e2f
       837        181          A        HIS        L-FRAG_0           3.990        f2f
       838         12          A        TYR        L-FRAG_0           4.040        f2f
       838         25          A        TYR        L-FRAG_2           4.780        e2f
       838        181          A        HIS        L-FRAG_0           3.760        f2f
       839         12          A        TYR        L-FRAG_0           3.660        f2f
       839         25          A        TYR        L-FRAG_2           4.760        e2f
       839        181          A        HIS        L-FRAG_0           3.710        f2f
       840        181          A        HIS        L-FRAG_0           3.610        f2f
       841         12          A        TYR        L-FRAG_0           3.490        f2f
       841         25          A        TYR        L-FRAG_2           4.770        e2f
       842         12          A        TYR        L-FRAG_0           3.890        f2f
       842         25          A        TYR        L-FRAG_2           4.690        e2f
       842        181          A        HIS        L-FRAG_0           4.080        f2f
       843         12          A        TYR        L-FRAG_0           3.520        f2f
       844         12          A        TYR        L-FRAG_0           3.530        f2f
       845         12          A        TYR        L-FRAG_0           3.830        f2f
       845         25          A        TYR        L-FRAG_2           4.700        e2f
       846         12          A        TYR        L-FRAG_0           3.660        f2f
       846         25          A        TYR        L-FRAG_2           4.770        e2f
       847         12          A        TYR        L-FRAG_0           3.450        f2f
       847         25          A        TYR        L-FRAG_2           4.980        e2f
       848         12          A        TYR        L-FRAG_0           3.620        f2f
       848         25          A        TYR        L-FRAG_2           5.300        e2f
       849         12          A        TYR        L-FRAG_0           3.550        f2f
       849         25          A        TYR        L-FRAG_2           4.980        e2f
       849        261          A        HIS        L-FRAG_0           5.440        e2f
       850         12          A        TYR        L-FRAG_0           3.890        f2f
       850        181          A        HIS        L-FRAG_0           4.370        f2f
       851         12          A        TYR        L-FRAG_0           3.730        f2f
       852         12          A        TYR        L-FRAG_0           3.680        f2f
       852         25          A        TYR        L-FRAG_2           5.470        e2f
       853         12          A        TYR        L-FRAG_0           3.590        f2f
       853        181          A        HIS        L-FRAG_0           4.290        f2f
       854         12          A        TYR        L-FRAG_0           3.340        f2f
       854         25          A        TYR        L-FRAG_2           4.630        e2f
       855         12          A        TYR        L-FRAG_0           3.940        f2f
       855         25          A        TYR        L-FRAG_2           4.810        e2f
       855        181          A        HIS        L-FRAG_0           4.340        f2f
       856         12          A        TYR        L-FRAG_0           3.800        f2f
       856         25          A        TYR        L-FRAG_2           4.630        e2f
       857         12          A        TYR        L-FRAG_0           3.490        f2f
       858         12          A        TYR        L-FRAG_0           3.510        f2f
       858         25          A        TYR        L-FRAG_2           4.870        e2f
       859         25          A        TYR        L-FRAG_2           4.730        e2f
       859        181          A        HIS        L-FRAG_0           4.070        f2f
       860         12          A        TYR        L-FRAG_0           3.680        f2f
       860         25          A        TYR        L-FRAG_2           4.470        e2f
       860        181          A        HIS        L-FRAG_0           4.340        f2f
       861         12          A        TYR        L-FRAG_0           3.550        f2f
       861        181          A        HIS        L-FRAG_0           4.370        f2f
       862         12          A        TYR        L-FRAG_0           3.540        f2f
       862         25          A        TYR        L-FRAG_2           4.690        e2f
       863         12          A        TYR        L-FRAG_0           3.730        f2f
       864         25          A        TYR        L-FRAG_2           4.590        e2f
       864        181          A        HIS        L-FRAG_0           3.770        f2f
       865         12          A        TYR        L-FRAG_0           3.750        f2f
       866         12          A        TYR        L-FRAG_0           3.630        f2f
       866         25          A        TYR        L-FRAG_2           4.740        e2f
       866        181          A        HIS        L-FRAG_0           4.300        f2f
       867         12          A        TYR        L-FRAG_0           3.540        f2f
       867         25          A        TYR        L-FRAG_2           4.710        e2f
       867        181          A        HIS        L-FRAG_0           4.370        f2f
       868         12          A        TYR        L-FRAG_0           3.560        f2f
       868         25          A        TYR        L-FRAG_2           4.860        e2f
       869         12          A        TYR        L-FRAG_0           4.120        f2f
       869        181          A        HIS        L-FRAG_0           3.950        f2f
       870         12          A        TYR        L-FRAG_0           3.590        f2f
       870         25          A        TYR        L-FRAG_2           4.980        e2f
       871         12          A        TYR        L-FRAG_0           3.920        f2f
       871        181          A        HIS        L-FRAG_0           3.840        f2f
       872         12          A        TYR        L-FRAG_0           3.780        f2f
       873         12          A        TYR        L-FRAG_0           3.640        f2f
       874         12          A        TYR        L-FRAG_0           3.550        f2f
       875         12          A        TYR        L-FRAG_0           3.510        f2f
       876         12          A        TYR        L-FRAG_0           3.780        f2f
       877         12          A        TYR        L-FRAG_0           3.530        f2f
       877         25          A        TYR        L-FRAG_2           4.880        e2f
       878         12          A        TYR        L-FRAG_0           4.110        f2f
       878         25          A        TYR        L-FRAG_2           5.070        e2f
       879         12          A        TYR        L-FRAG_0           3.570        f2f
       879         25          A        TYR        L-FRAG_2           4.670        e2f
       879        181          A        HIS        L-FRAG_0           4.290        f2f
       880         12          A        TYR        L-FRAG_0           3.850        f2f
       880         25          A        TYR        L-FRAG_2           4.950        e2f
       880        181          A        HIS        L-FRAG_0           4.150        f2f
       881         12          A        TYR        L-FRAG_0           3.770        f2f
       882        181          A        HIS        L-FRAG_0           3.760        f2f
       883         12          A        TYR        L-FRAG_0           3.910        f2f
       883         25          A        TYR        L-FRAG_2           4.850        e2f
       883        181          A        HIS        L-FRAG_0           4.030        f2f
       884         25          A        TYR        L-FRAG_2           4.810        e2f
       884        181          A        HIS        L-FRAG_0           3.480        f2f
       885         12          A        TYR        L-FRAG_0           3.610        f2f
       885         25          A        TYR        L-FRAG_2           5.050        e2f
       886        181          A        HIS        L-FRAG_0           3.470        f2f
       887        181          A        HIS        L-FRAG_0           3.700        f2f
       888         12          A        TYR        L-FRAG_0           3.920        f2f
       889         12          A        TYR        L-FRAG_0           3.630        f2f
       890         12          A        TYR        L-FRAG_0           3.920        f2f
       890        181          A        HIS        L-FRAG_0           3.630        f2f
       891         12          A        TYR        L-FRAG_0           3.780        f2f
       891         25          A        TYR        L-FRAG_2           4.630        e2f
       892         12          A        TYR        L-FRAG_0           3.510        f2f
       893         12          A        TYR        L-FRAG_0           3.850        f2f
       893        181          A        HIS        L-FRAG_0           3.960        f2f
       894         12          A        TYR        L-FRAG_0           3.680        f2f
       894        181          A        HIS        L-FRAG_0           4.170        f2f
       895         12          A        TYR        L-FRAG_0           3.740        f2f
       895         25          A        TYR        L-FRAG_2           4.830        e2f
       895        181          A        HIS        L-FRAG_0           3.890        f2f
       896         12          A        TYR        L-FRAG_0           3.690        f2f
       896         25          A        TYR        L-FRAG_2           4.730        e2f
       896        181          A        HIS        L-FRAG_0           4.080        f2f
       897         12          A        TYR        L-FRAG_0           3.540        f2f
       897        181          A        HIS        L-FRAG_0           4.200        f2f
       898         12          A        TYR        L-FRAG_0           3.830        f2f
       898         25          A        TYR        L-FRAG_2           4.700        e2f
       898        181          A        HIS        L-FRAG_0           4.180        f2f
       899         25          A        TYR        L-FRAG_2           4.860        e2f
       899        181          A        HIS        L-FRAG_0           3.740        f2f
       900         12          A        TYR        L-FRAG_0           3.660        f2f
       900        181          A        HIS        L-FRAG_0           4.130        f2f
       901         12          A        TYR        L-FRAG_0           3.510        f2f
       902         25          A        TYR        L-FRAG_2           4.750        e2f
       902        181          A        HIS        L-FRAG_0           3.620        f2f
       903        181          A        HIS        L-FRAG_0           3.930        f2f
       904        181          A        HIS        L-FRAG_0           3.690        f2f
       905         12          A        TYR        L-FRAG_0           3.800        f2f
       906         12          A        TYR        L-FRAG_0           3.660        f2f
       906         25          A        TYR        L-FRAG_2           4.900        e2f
       906        181          A        HIS        L-FRAG_0           4.350        f2f
       907         12          A        TYR        L-FRAG_0           3.450        f2f
       907         25          A        TYR        L-FRAG_2           4.870        e2f
       908         12          A        TYR        L-FRAG_0           3.590        f2f
       909         12          A        TYR        L-FRAG_0           3.790        f2f
       910         12          A        TYR        L-FRAG_0           3.680        f2f
       910         25          A        TYR        L-FRAG_2           4.690        e2f
       911         12          A        TYR        L-FRAG_0           3.720        f2f
       911        181          A        HIS        L-FRAG_0           3.880        f2f
       912         12          A        TYR        L-FRAG_0           3.700        f2f
       912         25          A        TYR        L-FRAG_2           4.670        e2f
       913         12          A        TYR        L-FRAG_0           3.770        f2f
       913         25          A        TYR        L-FRAG_2           4.940        e2f
       913        181          A        HIS        L-FRAG_0           4.170        f2f
       914         12          A        TYR        L-FRAG_0           4.140        f2f
       915         12          A        TYR        L-FRAG_0           3.980        f2f
       915        181          A        HIS        L-FRAG_0           4.220        f2f
       916         12          A        TYR        L-FRAG_0           3.470        f2f
       916         25          A        TYR        L-FRAG_2           5.060        e2f
       917        181          A        HIS        L-FRAG_0           4.090        f2f
       918         12          A        TYR        L-FRAG_0           3.580        f2f
       919         12          A        TYR        L-FRAG_0           3.670        f2f
       919        181          A        HIS        L-FRAG_0           4.120        f2f
       920         12          A        TYR        L-FRAG_0           3.680        f2f
       921         12          A        TYR        L-FRAG_0           3.510        f2f
       921        181          A        HIS        L-FRAG_0           4.310        f2f
       922         12          A        TYR        L-FRAG_0           3.890        f2f
       923         12          A        TYR        L-FRAG_0           3.700        f2f
       924         12          A        TYR        L-FRAG_0           3.460        f2f
       924         25          A        TYR        L-FRAG_2           4.440        e2f
       925         12          A        TYR        L-FRAG_0           3.690        f2f
       925        181          A        HIS        L-FRAG_0           4.210        f2f
       926         12          A        TYR        L-FRAG_0           3.740        f2f
       926         25          A        TYR        L-FRAG_2           5.380        e2f
       926        181          A        HIS        L-FRAG_0           3.810        f2f
       927         12          A        TYR        L-FRAG_0           4.090        f2f
       927         25          A        TYR        L-FRAG_2           5.000        e2f
       927        181          A        HIS        L-FRAG_0           4.160        f2f
       928        181          A        HIS        L-FRAG_0           4.150        f2f
       929         12          A        TYR        L-FRAG_0           3.790        f2f
       929         25          A        TYR        L-FRAG_2           4.690        e2f
       929        181          A        HIS        L-FRAG_0           3.890        f2f
       930         12          A        TYR        L-FRAG_0           3.840        f2f
       930        181          A        HIS        L-FRAG_0           4.070        f2f
       931         12          A        TYR        L-FRAG_0           3.510        f2f
       932         12          A        TYR        L-FRAG_0           3.600        f2f
       932        181          A        HIS        L-FRAG_0           3.900        f2f
       933         12          A        TYR        L-FRAG_0           3.530        f2f
       933         25          A        TYR        L-FRAG_2           4.670        e2f
       934         12          A        TYR        L-FRAG_0           3.570        f2f
       934         25          A        TYR        L-FRAG_2           5.000        e2f
       935         12          A        TYR        L-FRAG_0           3.680        f2f
       935         25          A        TYR        L-FRAG_2           4.970        e2f
       936         12          A        TYR        L-FRAG_0           3.650        f2f
       937         12          A        TYR        L-FRAG_0           4.000        f2f
       937         25          A        TYR        L-FRAG_2           5.080        e2f
       937        181          A        HIS        L-FRAG_0           4.080        f2f
       938         12          A        TYR        L-FRAG_0           3.500        f2f
       938        181          A        HIS        L-FRAG_0           4.030        f2f
       939         25          A        TYR        L-FRAG_2           4.520        e2f
       939        181          A        HIS        L-FRAG_0           3.880        f2f
       940         12          A        TYR        L-FRAG_0           3.890        f2f
       940        181          A        HIS        L-FRAG_0           4.210        f2f
       941         12          A        TYR        L-FRAG_0           3.690        f2f
       941         25          A        TYR        L-FRAG_2           4.840        e2f
       942         25          A        TYR        L-FRAG_2           4.840        e2f
       942        181          A        HIS        L-FRAG_0           4.290        f2f
       943        181          A        HIS        L-FRAG_0           3.640        f2f
       944         12          A        TYR        L-FRAG_0           3.870        f2f
       944         25          A        TYR        L-FRAG_2           4.800        e2f
       945        181          A        HIS        L-FRAG_0           3.580        f2f
       946         25          A        TYR        L-FRAG_2           4.760        e2f
       946        181          A        HIS        L-FRAG_0           3.950        f2f
       947         25          A        TYR        L-FRAG_2           4.960        e2f
       947        181          A        HIS        L-FRAG_0           3.850        f2f
       948         12          A        TYR        L-FRAG_0           3.610        f2f
       948         25          A        TYR        L-FRAG_2           4.900        e2f
       949         12          A        TYR        L-FRAG_0           3.930        f2f
       950         12          A        TYR        L-FRAG_0           3.640        f2f
       950         25          A        TYR        L-FRAG_2           5.130        e2f
       950        181          A        HIS        L-FRAG_0           4.080        f2f
       951         12          A        TYR        L-FRAG_0           3.700        f2f
       952         12          A        TYR        L-FRAG_0           3.540        f2f
       952         25          A        TYR        L-FRAG_2           5.230        e2f
       952        181          A        HIS        L-FRAG_0           4.280        f2f
       953         12          A        TYR        L-FRAG_0           3.390        f2f
       953         25          A        TYR        L-FRAG_2           5.030        e2f
       954         12          A        TYR        L-FRAG_0           3.450        f2f
       955         12          A        TYR        L-FRAG_0           3.860        f2f
       955         25          A        TYR        L-FRAG_2           4.840        e2f
       956         12          A        TYR        L-FRAG_0           3.440        f2f
       956        181          A        HIS        L-FRAG_0           4.130        f2f
       957         12          A        TYR        L-FRAG_0           3.710        f2f
       958         12          A        TYR        L-FRAG_0           3.650        f2f
       958         25          A        TYR        L-FRAG_2           4.910        e2f
       958        181          A        HIS        L-FRAG_0           4.040        f2f
       959        181          A        HIS        L-FRAG_0           3.440        f2f
       960         12          A        TYR        L-FRAG_0           3.780        f2f
       960         25          A        TYR        L-FRAG_2           4.640        e2f
       961         12          A        TYR        L-FRAG_0           3.910        f2f
       961         25          A        TYR        L-FRAG_2           4.850        e2f
       962         12          A        TYR        L-FRAG_0           3.910        f2f
       962         25          A        TYR        L-FRAG_2           4.680        e2f
       963         12          A        TYR        L-FRAG_0           4.050        f2f
       963         25          A        TYR        L-FRAG_2           5.050        e2f
       963        181          A        HIS        L-FRAG_0           4.220        f2f
       964         12          A        TYR        L-FRAG_0           4.190        f2f
       964         25          A        TYR        L-FRAG_2           4.960        e2f
       964        181          A        HIS        L-FRAG_0           4.120        f2f
       965         12          A        TYR        L-FRAG_0           3.760        f2f
       965         25          A        TYR        L-FRAG_2           4.640        e2f
       966         12          A        TYR        L-FRAG_0           3.300        f2f
       966         25          A        TYR        L-FRAG_2           4.820        e2f
       967         12          A        TYR        L-FRAG_0           3.910        f2f
       967         25          A        TYR        L-FRAG_2           4.610        e2f
       967        181          A        HIS        L-FRAG_0           4.130        f2f
       968         12          A        TYR        L-FRAG_0           4.020        f2f
       968        181          A        HIS        L-FRAG_0           4.200        f2f
       969         12          A        TYR        L-FRAG_0           3.810        f2f
       970         12          A        TYR        L-FRAG_0           3.990        f2f
       970         25          A        TYR        L-FRAG_2           4.910        e2f
       970        181          A        HIS        L-FRAG_0           3.720        f2f
       971         12          A        TYR        L-FRAG_0           3.710        f2f
       971        181          A        HIS        L-FRAG_0           4.320        f2f
       972        181          A        HIS        L-FRAG_0           3.920        f2f
       973         12          A        TYR        L-FRAG_0           3.700        f2f
       974         12          A        TYR        L-FRAG_0           3.440        f2f
       974         25          A        TYR        L-FRAG_2           4.790        e2f
       975         12          A        TYR        L-FRAG_0           3.560        f2f
       976         25          A        TYR        L-FRAG_2           4.630        e2f
       976        181          A        HIS        L-FRAG_0           3.940        f2f
       977         12          A        TYR        L-FRAG_0           3.590        f2f
       978         12          A        TYR        L-FRAG_0           3.820        f2f
       979         12          A        TYR        L-FRAG_0           4.010        f2f
       979         25          A        TYR        L-FRAG_2           4.730        e2f
       979        181          A        HIS        L-FRAG_0           4.300        f2f
       979        261          A        HIS        L-FRAG_0           5.410        e2f
       980        181          A        HIS        L-FRAG_0           3.420        f2f
       981         12          A        TYR        L-FRAG_0           3.580        f2f
       981         25          A        TYR        L-FRAG_2           4.860        e2f
       981        181          A        HIS        L-FRAG_0           4.090        f2f
       982         12          A        TYR        L-FRAG_0           3.360        f2f
       982         25          A        TYR        L-FRAG_2           4.920        e2f
       982        181          A        HIS        L-FRAG_0           4.000        f2f
       983         12          A        TYR        L-FRAG_0           3.700        f2f
       984         12          A        TYR        L-FRAG_0           3.800        f2f
       984        181          A        HIS        L-FRAG_0           4.330        f2f
       985         12          A        TYR        L-FRAG_0           3.520        f2f
       986         12          A        TYR        L-FRAG_0           3.690        f2f
       987         12          A        TYR        L-FRAG_0           4.090        f2f
       987        181          A        HIS        L-FRAG_0           4.250        f2f
       988         12          A        TYR        L-FRAG_0           3.880        f2f
       989        181          A        HIS        L-FRAG_0           3.740        f2f
       990        181          A        HIS        L-FRAG_0           3.910        f2f
       991         12          A        TYR        L-FRAG_0           3.680        f2f
       991         25          A        TYR        L-FRAG_2           5.040        e2f
       991        181          A        HIS        L-FRAG_0           3.790        f2f
       992         12          A        TYR        L-FRAG_0           3.560        f2f
       992         25          A        TYR        L-FRAG_2           4.760        e2f
       992        181          A        HIS        L-FRAG_0           4.100        f2f
       993         12          A        TYR        L-FRAG_0           3.550        f2f
       994         12          A        TYR        L-FRAG_0           3.510        f2f
       994         25          A        TYR        L-FRAG_2           4.820        e2f
       995         12          A        TYR        L-FRAG_0           3.790        f2f
       995         25          A        TYR        L-FRAG_2           4.980        e2f
       996         12          A        TYR        L-FRAG_0           3.860        f2f
       996        181          A        HIS        L-FRAG_0           4.260        f2f
       997         12          A        TYR        L-FRAG_0           3.770        f2f
       997        181          A        HIS        L-FRAG_0           3.910        f2f
       998         12          A        TYR        L-FRAG_0           3.590        f2f
       998         25          A        TYR        L-FRAG_2           4.590        e2f
       998        181          A        HIS        L-FRAG_0           3.860        f2f
       999         25          A        TYR        L-FRAG_2           4.560        e2f
       999        181          A        HIS        L-FRAG_0           3.600        f2f
      1000         25          A        TYR        L-FRAG_2           4.660        e2f
      1000        181          A        HIS        L-FRAG_0           3.800        f2f
      1001         12          A        TYR        L-FRAG_0           3.900        f2f
      1001        181          A        HIS        L-FRAG_0           3.750        f2f
      1002         12          A        TYR        L-FRAG_0           3.690        f2f
      1002        181          A        HIS        L-FRAG_0           3.900        f2f
      1003         12          A        TYR        L-FRAG_0           3.850        f2f
      1003        181          A        HIS        L-FRAG_0           4.390        f2f
      1004        181          A        HIS        L-FRAG_0           3.570        f2f
      1005         12          A        TYR        L-FRAG_0           3.300        f2f
      1006         12          A        TYR        L-FRAG_0           3.410        f2f
      1006         25          A        TYR        L-FRAG_2           4.840        e2f
      1007         12          A        TYR        L-FRAG_0           3.800        f2f
      1008         12          A        TYR        L-FRAG_0           3.830        f2f
      1008         25          A        TYR        L-FRAG_2           4.680        e2f
      1009         12          A        TYR        L-FRAG_0           3.660        f2f
      1010        181          A        HIS        L-FRAG_0           3.780        f2f
      1011         12          A        TYR        L-FRAG_0           3.960        f2f
      1011        181          A        HIS        L-FRAG_0           4.190        f2f
      1012         12          A        TYR        L-FRAG_0           3.670        f2f
      1012         25          A        TYR        L-FRAG_2           5.170        e2f
      1013         12          A        TYR        L-FRAG_0           3.550        f2f
      1014         12          A        TYR        L-FRAG_0           3.810        f2f
      1014         25          A        TYR        L-FRAG_2           4.530        e2f
      1014        181          A        HIS        L-FRAG_0           4.400        f2f
      1015         12          A        TYR        L-FRAG_0           3.790        f2f
      1016         12          A        TYR        L-FRAG_0           3.540        f2f
      1016         25          A        TYR        L-FRAG_2           5.100        e2f
      1017         12          A        TYR        L-FRAG_0           3.500        f2f
      1017         25          A        TYR        L-FRAG_2           4.800        e2f
      1018         12          A        TYR        L-FRAG_0           3.460        f2f
      1019         12          A        TYR        L-FRAG_0           3.570        f2f
      1020         12          A        TYR        L-FRAG_0           3.830        f2f
      1020         25          A        TYR        L-FRAG_2           5.010        e2f
      1021         12          A        TYR        L-FRAG_0           3.680        f2f
      1021         25          A        TYR        L-FRAG_2           4.670        e2f
      1022         12          A        TYR        L-FRAG_0           3.520        f2f
      1022        181          A        HIS        L-FRAG_0           4.280        f2f
      1023         12          A        TYR        L-FRAG_0           3.740        f2f
      1023         25          A        TYR        L-FRAG_2           5.210        e2f
      1023        181          A        HIS        L-FRAG_0           3.980        f2f
      1024         12          A        TYR        L-FRAG_0           3.590        f2f
      1025         12          A        TYR        L-FRAG_0           3.850        f2f
      1025        181          A        HIS        L-FRAG_0           3.920        f2f
      1026         12          A        TYR        L-FRAG_0           3.750        f2f
      1027         12          A        TYR        L-FRAG_0           3.390        f2f
      1027         25          A        TYR        L-FRAG_2           5.020        e2f
      1028         12          A        TYR        L-FRAG_0           3.960        f2f
      1028        181          A        HIS        L-FRAG_0           3.660        f2f
      1029        181          A        HIS        L-FRAG_0           4.190        f2f
      1031         12          A        TYR        L-FRAG_0           3.700        f2f
      1031         25          A        TYR        L-FRAG_2           4.760        e2f
      1032         12          A        TYR        L-FRAG_0           3.510        f2f
      1033         12          A        TYR        L-FRAG_0           4.130        f2f
      1033        181          A        HIS        L-FRAG_0           3.890        f2f
      1034         12          A        TYR        L-FRAG_0           3.830        f2f
      1034         25          A        TYR        L-FRAG_2           5.280        e2f
      1034        181          A        HIS        L-FRAG_0           3.900        f2f
      1035        181          A        HIS        L-FRAG_0           4.040        f2f
      1036         12          A        TYR        L-FRAG_0           3.760        f2f
      1037         12          A        TYR        L-FRAG_0           4.190        f2f
      1037         25          A        TYR        L-FRAG_2           4.700        e2f
      1037        181          A        HIS        L-FRAG_0           3.650        f2f
      1038         12          A        TYR        L-FRAG_0           3.750        f2f
      1038        181          A        HIS        L-FRAG_0           4.200        f2f
      1039         12          A        TYR        L-FRAG_0           3.380        f2f
      1040        181          A        HIS        L-FRAG_0           3.820        f2f
      1041         12          A        TYR        L-FRAG_0           3.730        f2f
      1041         25          A        TYR        L-FRAG_2           5.020        e2f
      1041        181          A        HIS        L-FRAG_0           4.120        f2f
      1042         12          A        TYR        L-FRAG_0           3.720        f2f
      1042        181          A        HIS        L-FRAG_0           3.990        f2f
      1043         12          A        TYR        L-FRAG_0           3.530        f2f
      1044         12          A        TYR        L-FRAG_0           3.640        f2f
      1044        181          A        HIS        L-FRAG_0           3.960        f2f
      1045         12          A        TYR        L-FRAG_0           3.900        f2f
      1046         12          A        TYR        L-FRAG_0           3.500        f2f
      1047         12          A        TYR        L-FRAG_0           3.590        f2f
      1048         25          A        TYR        L-FRAG_2           5.020        e2f
      1049         12          A        TYR        L-FRAG_0           3.620        f2f
      1049         25          A        TYR        L-FRAG_2           4.490        e2f
      1050         12          A        TYR        L-FRAG_0           3.620        f2f
      1051         12          A        TYR        L-FRAG_0           3.680        f2f
      1052         12          A        TYR        L-FRAG_0           3.870        f2f
      1052         25          A        TYR        L-FRAG_2           4.900        e2f
      1052        181          A        HIS        L-FRAG_0           4.090        f2f
      1053        181          A        HIS        L-FRAG_0           3.620        f2f
      1054         12          A        TYR        L-FRAG_0           3.740        f2f
      1055         12          A        TYR        L-FRAG_0           3.830        f2f
      1056        181          A        HIS        L-FRAG_0           3.740        f2f
      1057         12          A        TYR        L-FRAG_0           3.760        f2f
      1057        181          A        HIS        L-FRAG_0           4.080        f2f
      1058         12          A        TYR        L-FRAG_0           3.580        f2f
      1058         25          A        TYR        L-FRAG_2           5.490        e2f
      1059         12          A        TYR        L-FRAG_0           3.600        f2f
      1060         12          A        TYR        L-FRAG_0           3.530        f2f
      1061         12          A        TYR        L-FRAG_0           3.870        f2f
      1061        261          A        HIS        L-FRAG_0           5.420        e2f
      1062         12          A        TYR        L-FRAG_0           3.540        f2f
      1062         25          A        TYR        L-FRAG_2           5.360        e2f
      1062        181          A        HIS        L-FRAG_0           4.370        f2f
      1063         12          A        TYR        L-FRAG_0           3.390        f2f
      1064         12          A        TYR        L-FRAG_0           3.600        f2f
      1065         12          A        TYR        L-FRAG_0           3.720        f2f
      1066         12          A        TYR        L-FRAG_0           3.590        f2f
      1067         12          A        TYR        L-FRAG_0           3.520        f2f
      1068         12          A        TYR        L-FRAG_0           3.700        f2f
      1069         12          A        TYR        L-FRAG_0           3.430        f2f
      1070         12          A        TYR        L-FRAG_0           3.430        f2f
      1071         12          A        TYR        L-FRAG_0           3.400        f2f
      1072         12          A        TYR        L-FRAG_0           3.680        f2f
      1073         12          A        TYR        L-FRAG_0           4.060        f2f
      1074         12          A        TYR        L-FRAG_0           4.180        f2f
      1075         12          A        TYR        L-FRAG_0           4.310        f2f
      1075         25          A        TYR        L-FRAG_2           4.970        e2f
      1075        181          A        HIS        L-FRAG_0           4.030        f2f
      1076        181          A        HIS        L-FRAG_0           3.890        f2f
      1077         12          A        TYR        L-FRAG_0           3.610        f2f
      1078         12          A        TYR        L-FRAG_0           3.980        f2f
      1078        181          A        HIS        L-FRAG_0           3.940        f2f
      1079         12          A        TYR        L-FRAG_0           3.600        f2f
      1079        181          A        HIS        L-FRAG_0           4.310        f2f
      1080         12          A        TYR        L-FRAG_0           3.820        f2f
      1081         12          A        TYR        L-FRAG_0           3.980        f2f
      1082         12          A        TYR        L-FRAG_0           3.940        f2f
      1082        181          A        HIS        L-FRAG_0           4.090        f2f
      1083         12          A        TYR        L-FRAG_0           3.610        f2f
      1084         12          A        TYR        L-FRAG_0           3.830        f2f
      1084        181          A        HIS        L-FRAG_0           4.310        f2f
      1085        181          A        HIS        L-FRAG_0           3.500        f2f
      1086         12          A        TYR        L-FRAG_0           3.780        f2f
      1087         12          A        TYR        L-FRAG_0           3.610        f2f
      1088         12          A        TYR        L-FRAG_0           3.510        f2f
      1089         12          A        TYR        L-FRAG_0           3.830        f2f
      1090         12          A        TYR        L-FRAG_0           3.630        f2f
      1091         12          A        TYR        L-FRAG_0           3.450        f2f
      1091        261          A        HIS        L-FRAG_0           5.460        e2f
      1092         12          A        TYR        L-FRAG_0           3.690        f2f
      1093         12          A        TYR        L-FRAG_0           3.600        f2f
      1094         12          A        TYR        L-FRAG_0           4.010        f2f
      1094        181          A        HIS        L-FRAG_0           4.220        f2f
      1095         12          A        TYR        L-FRAG_0           3.650        f2f
      1095         25          A        TYR        L-FRAG_2           5.020        e2f
      1095        181          A        HIS        L-FRAG_0           4.350        f2f
      1096         12          A        TYR        L-FRAG_0           3.650        f2f
      1097        181          A        HIS        L-FRAG_0           3.950        f2f
      1098         12          A        TYR        L-FRAG_0           3.900        f2f
      1099         12          A        TYR        L-FRAG_0           4.040        f2f
      1100        181          A        HIS        L-FRAG_0           3.690        f2f
      1101         12          A        TYR        L-FRAG_0           3.800        f2f
      1101        181          A        HIS        L-FRAG_0           4.380        f2f
      1102         12          A        TYR        L-FRAG_0           3.760        f2f
      1103         12          A        TYR        L-FRAG_0           4.020        f2f
      1104         12          A        TYR        L-FRAG_0           4.110        f2f
      1105         12          A        TYR        L-FRAG_0           4.350        f2f
      1105        181          A        HIS        L-FRAG_0           3.970        f2f
      1106         12          A        TYR        L-FRAG_0           4.180        f2f
      1106        181          A        HIS        L-FRAG_0           4.200        f2f
      1107         12          A        TYR        L-FRAG_0           3.730        f2f
      1108         12          A        TYR        L-FRAG_0           3.950        f2f
      1109         12          A        TYR        L-FRAG_0           3.690        f2f
      1110        181          A        HIS        L-FRAG_0           3.950        f2f
      1111         12          A        TYR        L-FRAG_0           3.730        f2f
      1112         12          A        TYR        L-FRAG_0           4.000        f2f
      1113         12          A        TYR        L-FRAG_0           4.120        f2f
      1113        181          A        HIS        L-FRAG_0           4.310        f2f
      1114         12          A        TYR        L-FRAG_0           3.410        f2f
      1115         12          A        TYR        L-FRAG_0           3.690        f2f
      1116         12          A        TYR        L-FRAG_0           3.390        f2f
      1117         25          A        TYR        L-FRAG_2           5.230        e2f
      1117        181          A        HIS        L-FRAG_0           4.340        f2f
      1118         12          A        TYR        L-FRAG_0           3.630        f2f
      1119         12          A        TYR        L-FRAG_0           3.600        f2f
      1119         25          A        TYR        L-FRAG_2           5.460        e2f
      1120        181          A        HIS        L-FRAG_0           3.940        f2f
      1121        181          A        HIS        L-FRAG_0           4.020        f2f
      1122        181          A        HIS        L-FRAG_0           4.370        f2f
      1123         12          A        TYR        L-FRAG_0           3.570        f2f
      1124         12          A        TYR        L-FRAG_0           3.950        f2f
      1124         25          A        TYR        L-FRAG_2           4.750        e2f
      1125         12          A        TYR        L-FRAG_0           4.100        f2f
      1125         25          A        TYR        L-FRAG_2           5.010        e2f
      1125        181          A        HIS        L-FRAG_0           4.070        f2f
      1126         12          A        TYR        L-FRAG_0           3.440        f2f
      1127         12          A        TYR        L-FRAG_0           3.560        f2f
      1127         25          A        TYR        L-FRAG_2           4.960        e2f
      1128         12          A        TYR        L-FRAG_0           3.580        f2f
      1128         25          A        TYR        L-FRAG_2           4.910        e2f
      1129         12          A        TYR        L-FRAG_0           3.440        f2f
      1130         12          A        TYR        L-FRAG_0           3.870        f2f
      1130        181          A        HIS        L-FRAG_0           3.950        f2f
      1131        181          A        HIS        L-FRAG_0           4.050        f2f
      1132         12          A        TYR        L-FRAG_0           3.760        f2f
      1132        181          A        HIS        L-FRAG_0           3.970        f2f
      1133         12          A        TYR        L-FRAG_0           3.840        f2f
      1133        181          A        HIS        L-FRAG_0           4.240        f2f
      1134        181          A        HIS        L-FRAG_0           3.790        f2f
      1135        181          A        HIS        L-FRAG_0           3.890        f2f
      1136         12          A        TYR        L-FRAG_0           3.490        f2f
      1137         25          A        TYR        L-FRAG_2           5.340        e2f
      1137        181          A        HIS        L-FRAG_0           4.250        f2f
      1138        181          A        HIS        L-FRAG_0           4.330        f2f
      1139         25          A        TYR        L-FRAG_2           5.480        e2f
      1139        181          A        HIS        L-FRAG_0           4.320        f2f
      1140         12          A        TYR        L-FRAG_0           4.160        f2f
      1140         25          A        TYR        L-FRAG_2           5.050        e2f
      1141         25          A        TYR        L-FRAG_2           4.990        e2f
      1141        181          A        HIS        L-FRAG_0           3.600        f2f
      1142         25          A        TYR        L-FRAG_2           4.850        e2f
      1142        181          A        HIS        L-FRAG_0           4.180        f2f
      1143         12          A        TYR        L-FRAG_0           3.840        f2f
      1144         12          A        TYR        L-FRAG_0           3.570        f2f
      1144         25          A        TYR        L-FRAG_2           5.340        e2f
      1145        181          A        HIS        L-FRAG_0           3.880        f2f
      1146         25          A        TYR        L-FRAG_2           5.220        e2f
      1146        181          A        HIS        L-FRAG_0           4.230        f2f
      1147         12          A        TYR        L-FRAG_0           3.610        f2f
      1147         25          A        TYR        L-FRAG_2           5.020        e2f
      1148         12          A        TYR        L-FRAG_0           3.540        f2f
      1149        181          A        HIS        L-FRAG_0           3.840        f2f
      1150         12          A        TYR        L-FRAG_0           3.510        f2f
      1151         12          A        TYR        L-FRAG_0           3.980        f2f
      1151        181          A        HIS        L-FRAG_0           3.890        f2f
      1152         12          A        TYR        L-FRAG_0           3.650        f2f
      1152        181          A        HIS        L-FRAG_0           4.360        f2f
      1153         12          A        TYR        L-FRAG_0           3.830        f2f
      1154         12          A        TYR        L-FRAG_0           3.800        f2f
      1155         12          A        TYR        L-FRAG_0           3.930        f2f
      1156         25          A        TYR        L-FRAG_2           5.390        e2f
      1156        181          A        HIS        L-FRAG_0           4.230        f2f
      1157         12          A        TYR        L-FRAG_0           3.890        f2f
      1157         25          A        TYR        L-FRAG_2           5.260        e2f
      1157        181          A        HIS        L-FRAG_0           4.070        f2f
      1158         12          A        TYR        L-FRAG_0           3.550        f2f
      1158         25          A        TYR        L-FRAG_2           4.800        e2f
      1159         12          A        TYR        L-FRAG_0           3.850        f2f
      1160         12          A        TYR        L-FRAG_0           3.310        f2f
      1161         12          A        TYR        L-FRAG_0           3.780        f2f
      1162         12          A        TYR        L-FRAG_0           3.550        f2f
      1162         25          A        TYR        L-FRAG_2           4.740        e2f
      1163         12          A        TYR        L-FRAG_0           3.430        f2f
      1164         12          A        TYR        L-FRAG_0           3.190        f2f
      1165        181          A        HIS        L-FRAG_0           3.850        f2f
      1166        181          A        HIS        L-FRAG_0           3.850        f2f
      1167         25          A        TYR        L-FRAG_2           5.230        e2f
      1167        181          A        HIS        L-FRAG_0           3.810        f2f
      1168        181          A        HIS        L-FRAG_0           3.780        f2f
      1169         12          A        TYR        L-FRAG_0           3.630        f2f
      1170         12          A        TYR        L-FRAG_0           3.790        f2f
      1170         25          A        TYR        L-FRAG_2           5.400        e2f
      1171        181          A        HIS        L-FRAG_0           3.580        f2f
      1172         12          A        TYR        L-FRAG_0           4.050        f2f
      1172         25          A        TYR        L-FRAG_2           5.320        e2f
      1173         12          A        TYR        L-FRAG_0           4.030        f2f
      1173         25          A        TYR        L-FRAG_2           5.100        e2f
      1174         25          A        TYR        L-FRAG_2           5.020        e2f
      1174        181          A        HIS        L-FRAG_0           3.580        f2f
      1175         12          A        TYR        L-FRAG_0           3.600        f2f
      1176        181          A        HIS        L-FRAG_0           3.720        f2f
      1177         12          A        TYR        L-FRAG_0           3.520        f2f
      1178         12          A        TYR        L-FRAG_0           3.990        f2f
      1178         25          A        TYR        L-FRAG_2           5.270        e2f
      1179         25          A        TYR        L-FRAG_2           5.040        e2f
      1179        181          A        HIS        L-FRAG_0           4.030        f2f
      1180        181          A        HIS        L-FRAG_0           4.250        f2f
      1181         12          A        TYR        L-FRAG_0           3.520        f2f
      1181         25          A        TYR        L-FRAG_2           5.490        e2f
      1182         12          A        TYR        L-FRAG_0           3.610        f2f
      1182         25          A        TYR        L-FRAG_2           5.150        e2f
      1183         12          A        TYR        L-FRAG_0           3.670        f2f
      1183         25          A        TYR        L-FRAG_2           5.020        e2f
      1184         12          A        TYR        L-FRAG_0           4.200        f2f
      1184         25          A        TYR        L-FRAG_2           5.150        e2f
      1185         12          A        TYR        L-FRAG_0           3.820        f2f
      1185         25          A        TYR        L-FRAG_2           5.360        e2f
      1185        181          A        HIS        L-FRAG_0           4.000        f2f
      1186         25          A        TYR        L-FRAG_2           4.730        e2f
      1186        181          A        HIS        L-FRAG_0           3.670        f2f
      1187         12          A        TYR        L-FRAG_0           3.690        f2f
      1188         12          A        TYR        L-FRAG_0           3.890        f2f
      1188         25          A        TYR        L-FRAG_2           5.120        e2f
      1188        181          A        HIS        L-FRAG_0           3.610        f2f
      1189        181          A        HIS        L-FRAG_0           3.450        f2f
      1190         12          A        TYR        L-FRAG_0           3.510        f2f
      1191         25          A        TYR        L-FRAG_2           5.060        e2f
      1191        181          A        HIS        L-FRAG_0           3.590        f2f
      1192         12          A        TYR        L-FRAG_0           3.650        f2f
      1192         25          A        TYR        L-FRAG_2           5.270        e2f
      1193         12          A        TYR        L-FRAG_0           3.570        f2f
      1193         25          A        TYR        L-FRAG_2           5.200        e2f
      1194         12          A        TYR        L-FRAG_0           3.590        f2f
      1194         25          A        TYR        L-FRAG_2           5.060        e2f
      1195         12          A        TYR        L-FRAG_0           3.840        f2f
      1195        181          A        HIS        L-FRAG_0           4.140        f2f
      1196         12          A        TYR        L-FRAG_0           3.800        f2f
      1197         12          A        TYR        L-FRAG_0           3.570        f2f
      1198         12          A        TYR        L-FRAG_0           3.770        f2f
      1198         25          A        TYR        L-FRAG_2           4.660        e2f
      1198        181          A        HIS        L-FRAG_0           4.270        f2f
      1199         12          A        TYR        L-FRAG_0           3.600        f2f
      1199         25          A        TYR        L-FRAG_2           5.350        e2f
      1200         12          A        TYR        L-FRAG_0           3.860        f2f
      1201         12          A        TYR        L-FRAG_0           3.670        f2f
      1201         25          A        TYR        L-FRAG_2           4.870        e2f
      1202        181          A        HIS        L-FRAG_0           4.100        f2f
      1203         12          A        TYR        L-FRAG_0           3.690        f2f
      1203         25          A        TYR        L-FRAG_2           4.690        e2f
      1204         12          A        TYR        L-FRAG_0           3.740        f2f
      1205         12          A        TYR        L-FRAG_0           3.790        f2f
      1205         25          A        TYR        L-FRAG_2           5.260        e2f
      1205        181          A        HIS        L-FRAG_0           3.960        f2f
      1206         12          A        TYR        L-FRAG_0           3.620        f2f
      1207         12          A        TYR        L-FRAG_0           3.570        f2f
      1207        181          A        HIS        L-FRAG_0           3.970        f2f
      1208         12          A        TYR        L-FRAG_0           3.520        f2f
      1209         12          A        TYR        L-FRAG_0           4.170        f2f
      1210         12          A        TYR        L-FRAG_0           3.590        f2f
      1211         12          A        TYR        L-FRAG_0           3.910        f2f
      1212         12          A        TYR        L-FRAG_0           4.280        f2f
      1212        181          A        HIS        L-FRAG_0           4.210        f2f
      1213         12          A        TYR        L-FRAG_0           3.540        f2f
      1214         25          A        TYR        L-FRAG_2           4.990        e2f
      1214        181          A        HIS        L-FRAG_0           3.700        f2f
      1215         12          A        TYR        L-FRAG_0           4.000        f2f
      1215         25          A        TYR        L-FRAG_2           4.790        e2f
      1215        181          A        HIS        L-FRAG_0           4.290        f2f
      1216         12          A        TYR        L-FRAG_0           4.000        f2f
      1216         25          A        TYR        L-FRAG_2           5.210        e2f
      1216        181          A        HIS        L-FRAG_0           4.180        f2f
      1217         25          A        TYR        L-FRAG_2           5.100        e2f
      1217        181          A        HIS        L-FRAG_0           3.650        f2f
      1218         12          A        TYR        L-FRAG_0           3.940        f2f
      1219         25          A        TYR        L-FRAG_2           4.630        e2f
      1219        181          A        HIS        L-FRAG_0           3.400        f2f
      1220         12          A        TYR        L-FRAG_0           3.840        f2f
      1221         12          A        TYR        L-FRAG_0           3.490        f2f
      1221         25          A        TYR        L-FRAG_2           5.190        e2f
      1222         12          A        TYR        L-FRAG_0           3.620        f2f
      1223         12          A        TYR        L-FRAG_0           4.000        f2f
      1223         25          A        TYR        L-FRAG_2           5.210        e2f
      1225         25          A        TYR        L-FRAG_2           5.390        e2f
      1225        181          A        HIS        L-FRAG_0           3.830        f2f
      1226         12          A        TYR        L-FRAG_0           3.580        f2f
      1227         12          A        TYR        L-FRAG_0           4.310        f2f
      1227        181          A        HIS        L-FRAG_0           4.300        f2f
      1228         12          A        TYR        L-FRAG_0           3.510        f2f
      1229         25          A        TYR        L-FRAG_2           5.110        e2f
      1229        181          A        HIS        L-FRAG_0           4.030        f2f
      1230         12          A        TYR        L-FRAG_0           3.880        f2f
      1231        181          A        HIS        L-FRAG_0           3.990        f2f
      1232         12          A        TYR        L-FRAG_0           3.830        f2f
      1233         12          A        TYR        L-FRAG_0           4.040        f2f
      1233         25          A        TYR        L-FRAG_2           5.140        e2f
      1234         12          A        TYR        L-FRAG_0           3.630        f2f
      1235         12          A        TYR        L-FRAG_0           3.590        f2f
      1237         12          A        TYR        L-FRAG_0           4.230        f2f
      1237         25          A        TYR        L-FRAG_2           4.990        e2f
      1237        181          A        HIS        L-FRAG_0           3.860        f2f
      1238         25          A        TYR        L-FRAG_2           5.040        e2f
      1238        181          A        HIS        L-FRAG_0           3.980        f2f
      1239         12          A        TYR        L-FRAG_0           4.390        f2f
      1239         25          A        TYR        L-FRAG_2           5.160        e2f
      1240         12          A        TYR        L-FRAG_0           3.650        f2f
      1240         25          A        TYR        L-FRAG_2           5.390        e2f
      1241        181          A        HIS        L-FRAG_0           3.610        f2f
      1243         12          A        TYR        L-FRAG_0           3.600        f2f
      1243         25          A        TYR        L-FRAG_2           4.780        e2f
      1244        181          A        HIS        L-FRAG_0           4.090        f2f
      1245        181          A        HIS        L-FRAG_0           3.940        f2f
      1246         12          A        TYR        L-FRAG_0           3.470        f2f
      1246         25          A        TYR        L-FRAG_2           4.700        e2f
      1247         25          A        TYR        L-FRAG_2           4.750        e2f
      1247        181          A        HIS        L-FRAG_0           3.370        f2f
      1248        181          A        HIS        L-FRAG_0           3.760        f2f
      1249         12          A        TYR        L-FRAG_0           3.870        f2f
      1249        181          A        HIS        L-FRAG_0           4.320        f2f
      1250         12          A        TYR        L-FRAG_0           3.610        f2f
      1251         12          A        TYR        L-FRAG_0           3.820        f2f
      1251        181          A        HIS        L-FRAG_0           4.290        f2f
      1252         25          A        TYR        L-FRAG_2           5.240        e2f
      1252        181          A        HIS        L-FRAG_0           3.840        f2f
      1253         12          A        TYR        L-FRAG_0           4.080        f2f
      1254         12          A        TYR        L-FRAG_0           3.730        f2f
      1254         25          A        TYR        L-FRAG_2           4.650        e2f
      1254        181          A        HIS        L-FRAG_0           4.320        f2f
      1255         12          A        TYR        L-FRAG_0           4.150        f2f
      1255        181          A        HIS        L-FRAG_0           4.010        f2f
      1256         12          A        TYR        L-FRAG_0           4.100        f2f
      1257         12          A        TYR        L-FRAG_0           3.630        f2f
      1257         25          A        TYR        L-FRAG_2           5.010        e2f
      1258         12          A        TYR        L-FRAG_0           4.240        f2f
      1258        181          A        HIS        L-FRAG_0           4.160        f2f
      1259         12          A        TYR        L-FRAG_0           3.500        f2f
      1259         25          A        TYR        L-FRAG_2           5.020        e2f
      1260         12          A        TYR        L-FRAG_0           3.730        f2f
      1261         12          A        TYR        L-FRAG_0           4.010        f2f
      1262         12          A        TYR        L-FRAG_0           3.960        f2f
      1262         25          A        TYR        L-FRAG_2           4.900        e2f
      1263        181          A        HIS        L-FRAG_0           4.070        f2f
      1264         12          A        TYR        L-FRAG_0           3.940        f2f
      1264        181          A        HIS        L-FRAG_0           4.130        f2f
      1266         25          A        TYR        L-FRAG_2           5.070        e2f
      1266        181          A        HIS        L-FRAG_0           3.660        f2f
      1267         12          A        TYR        L-FRAG_0           3.890        f2f
      1268         12          A        TYR        L-FRAG_0           3.780        f2f
      1269         12          A        TYR        L-FRAG_0           3.710        f2f
      1269         25          A        TYR        L-FRAG_2           4.910        e2f
      1270         12          A        TYR        L-FRAG_0           3.890        f2f
      1271         12          A        TYR        L-FRAG_0           3.830        f2f
      1271         25          A        TYR        L-FRAG_2           5.320        e2f
      1272         12          A        TYR        L-FRAG_0           3.930        f2f
      1272         25          A        TYR        L-FRAG_2           5.080        e2f
      1273        181          A        HIS        L-FRAG_0           3.800        f2f
      1274        181          A        HIS        L-FRAG_0           4.180        f2f
      1275         12          A        TYR        L-FRAG_0           3.630        f2f
      1276        181          A        HIS        L-FRAG_0           3.800        f2f
      1277         12          A        TYR        L-FRAG_0           3.570        f2f
      1278         12          A        TYR        L-FRAG_0           4.140        f2f
      1278        181          A        HIS        L-FRAG_0           3.850        f2f
      1279         12          A        TYR        L-FRAG_0           3.630        f2f
      1279        181          A        HIS        L-FRAG_0           4.390        f2f
      1280         12          A        TYR        L-FRAG_0           3.710        f2f
      1281         12          A        TYR        L-FRAG_0           3.890        f2f
      1282         12          A        TYR        L-FRAG_0           4.120        f2f
      1283         12          A        TYR        L-FRAG_0           3.350        f2f
      1284         12          A        TYR        L-FRAG_0           3.830        f2f
      1285        181          A        HIS        L-FRAG_0           3.530        f2f
      1286         12          A        TYR        L-FRAG_0           4.060        f2f
      1286        181          A        HIS        L-FRAG_0           3.790        f2f
      1287         12          A        TYR        L-FRAG_0           3.660        f2f
      1287         25          A        TYR        L-FRAG_2           4.990        e2f
      1288         12          A        TYR        L-FRAG_0           3.510        f2f
      1288         25          A        TYR        L-FRAG_2           5.000        e2f
      1289         12          A        TYR        L-FRAG_0           3.740        f2f
      1289         25          A        TYR        L-FRAG_2           4.870        e2f
      1289         25          A        TYR        L-FRAG_4           5.440        e2f
      1290         25          A        TYR        L-FRAG_4           5.420        e2f
      1290        181          A        HIS        L-FRAG_0           4.370        f2f
      1291         12          A        TYR        L-FRAG_0           3.670        f2f
      1292         12          A        TYR        L-FRAG_0           3.840        f2f
      1292         25          A        TYR        L-FRAG_2           5.370        e2f
      1292        181          A        HIS        L-FRAG_0           4.000        f2f
      1293         25          A        TYR        L-FRAG_2           5.160        e2f
      1294         25          A        TYR        L-FRAG_2           5.260        e2f
      1294        181          A        HIS        L-FRAG_0           4.150        f2f
      1295         12          A        TYR        L-FRAG_0           3.630        f2f
      1296         12          A        TYR        L-FRAG_0           3.850        f2f
      1297         25          A        TYR        L-FRAG_2           4.730        e2f
      1297        181          A        HIS        L-FRAG_0           3.970        f2f
      1298         25          A        TYR        L-FRAG_2           5.400        e2f
      1298        181          A        HIS        L-FRAG_0           4.220        f2f
      1299         12          A        TYR        L-FRAG_0           3.740        f2f
      1299         25          A        TYR        L-FRAG_2           5.100        e2f
      1300         12          A        TYR        L-FRAG_0           3.630        f2f
      1300         25          A        TYR        L-FRAG_2           4.970        e2f
      1301         12          A        TYR        L-FRAG_0           3.560        f2f
      1302         12          A        TYR        L-FRAG_0           3.470        f2f
      1302         25          A        TYR        L-FRAG_2           4.870        e2f
      1303         12          A        TYR        L-FRAG_0           3.680        f2f
      1304        181          A        HIS        L-FRAG_0           3.930        f2f
      1305         12          A        TYR        L-FRAG_0           3.620        f2f
      1306        181          A        HIS        L-FRAG_0           4.250        f2f
      1307        181          A        HIS        L-FRAG_0           4.330        f2f
      1308        181          A        HIS        L-FRAG_0           3.630        f2f
      1309         12          A        TYR        L-FRAG_0           3.840        f2f
      1309         25          A        TYR        L-FRAG_2           4.920        e2f
      1310        181          A        HIS        L-FRAG_0           3.990        f2f
      1311         12          A        TYR        L-FRAG_0           3.580        f2f
      1312        181          A        HIS        L-FRAG_0           4.090        f2f
      1313        181          A        HIS        L-FRAG_0           3.990        f2f
      1314         12          A        TYR        L-FRAG_0           4.090        f2f
      1315        181          A        HIS        L-FRAG_0           4.190        f2f
      1316         25          A        TYR        L-FRAG_2           4.890        e2f
      1317         12          A        TYR        L-FRAG_0           3.660        f2f
      1317         25          A        TYR        L-FRAG_2           5.210        e2f
      1318         12          A        TYR        L-FRAG_0           3.820        f2f
      1319        181          A        HIS        L-FRAG_0           3.690        f2f
      1320         12          A        TYR        L-FRAG_0           4.080        f2f
      1321         12          A        TYR        L-FRAG_0           3.620        f2f
      1321         25          A        TYR        L-FRAG_2           4.760        e2f
      1322         12          A        TYR        L-FRAG_0           3.450        f2f
      1323         12          A        TYR        L-FRAG_0           3.280        f2f
      1323         25          A        TYR        L-FRAG_2           5.350        e2f
      1324         25          A        TYR        L-FRAG_2           5.140        e2f
      1324        181          A        HIS        L-FRAG_0           3.880        f2f
      1325         12          A        TYR        L-FRAG_0           3.990        f2f
      1325         25          A        TYR        L-FRAG_2           4.620        e2f
      1325        181          A        HIS        L-FRAG_0           4.130        f2f
      1326         12          A        TYR        L-FRAG_0           3.710        f2f
      1326         25          A        TYR        L-FRAG_2           5.180        e2f
      1327         12          A        TYR        L-FRAG_0           3.790        f2f
      1327         25          A        TYR        L-FRAG_2           4.960        e2f
      1327         25          A        TYR        L-FRAG_4           5.100        e2f
      1327        181          A        HIS        L-FRAG_0           4.100        f2f
      1328         12          A        TYR        L-FRAG_0           3.880        f2f
      1328        181          A        HIS        L-FRAG_0           4.350        f2f
      1329         12          A        TYR        L-FRAG_0           3.660        f2f
      1329         25          A        TYR        L-FRAG_2           5.470        e2f
      1329        181          A        HIS        L-FRAG_0           4.340        f2f
      1330         12          A        TYR        L-FRAG_0           3.800        f2f
      1330         25          A        TYR        L-FRAG_2           5.160        e2f
      1331         12          A        TYR        L-FRAG_0           3.860        f2f
      1331         25          A        TYR        L-FRAG_2           4.630        e2f
      1331        181          A        HIS        L-FRAG_0           4.340        f2f
      1332        181          A        HIS        L-FRAG_0           4.050        f2f
      1333         25          A        TYR        L-FRAG_2           4.920        e2f
      1333         25          A        TYR        L-FRAG_4           4.960        e2f
      1333        181          A        HIS        L-FRAG_0           3.590        f2f
      1334         25          A        TYR        L-FRAG_4           5.420        e2f
      1334        181          A        HIS        L-FRAG_0           3.670        f2f
      1335         12          A        TYR        L-FRAG_0           3.670        f2f
      1336        181          A        HIS        L-FRAG_0           3.850        f2f
      1337         12          A        TYR        L-FRAG_0           3.600        f2f
      1337         25          A        TYR        L-FRAG_2           4.800        e2f
      1337        181          A        HIS        L-FRAG_0           4.240        f2f
      1338         12          A        TYR        L-FRAG_0           3.540        f2f
      1338         25          A        TYR        L-FRAG_2           4.940        e2f
      1339         12          A        TYR        L-FRAG_0           4.130        f2f
      1339         25          A        TYR        L-FRAG_2           4.350        f2f
      1340         12          A        TYR        L-FRAG_0           3.930        f2f
      1341         12          A        TYR        L-FRAG_0           3.520        f2f
      1342         12          A        TYR        L-FRAG_0           4.170        f2f
      1342        181          A        HIS        L-FRAG_0           4.000        f2f
      1343         12          A        TYR        L-FRAG_0           3.390        f2f
      1343         25          A        TYR        L-FRAG_4           5.200        e2f
      1344         25          A        TYR        L-FRAG_2           5.090        e2f
      1344        181          A        HIS        L-FRAG_0           3.420        f2f
      1345         12          A        TYR        L-FRAG_0           4.280        f2f
      1345        181          A        HIS        L-FRAG_0           4.010        f2f
      1346        181          A        HIS        L-FRAG_0           3.600        f2f
      1347         12          A        TYR        L-FRAG_0           3.820        f2f
      1347        181          A        HIS        L-FRAG_0           4.380        f2f
      1348         12          A        TYR        L-FRAG_0           3.790        f2f
      1349         25          A        TYR        L-FRAG_2           4.990        e2f
      1349         25          A        TYR        L-FRAG_4           5.430        e2f
      1349        181          A        HIS        L-FRAG_0           3.790        f2f
      1350         12          A        TYR        L-FRAG_0           3.950        f2f
      1350         25          A        TYR        L-FRAG_2           5.140        e2f
      1350         25          A        TYR        L-FRAG_4           5.080        e2f
      1350        181          A        HIS        L-FRAG_0           4.010        f2f
      1351         12          A        TYR        L-FRAG_0           3.720        f2f
      1352        181          A        HIS        L-FRAG_0           3.850        f2f
      1353         12          A        TYR        L-FRAG_0           3.640        f2f
      1353         25          A        TYR        L-FRAG_2           4.610        e2f
      1354         12          A        TYR        L-FRAG_0           3.750        f2f
      1354         25          A        TYR        L-FRAG_2           4.590        e2f
      1355         25          A        TYR        L-FRAG_2           5.160        e2f
      1355        181          A        HIS        L-FRAG_0           3.580        f2f
      1356         12          A        TYR        L-FRAG_0           3.760        f2f
      1357         12          A        TYR        L-FRAG_0           3.590        f2f
      1357         25          A        TYR        L-FRAG_2           4.650        e2f
      1358         12          A        TYR        L-FRAG_0           4.010        f2f
      1359         12          A        TYR        L-FRAG_0           3.400        f2f
      1360         12          A        TYR        L-FRAG_0           3.880        f2f
      1361         12          A        TYR        L-FRAG_0           3.960        f2f
      1361        181          A        HIS        L-FRAG_0           4.020        f2f
      1362         12          A        TYR        L-FRAG_0           3.780        f2f
      1363         12          A        TYR        L-FRAG_0           3.640        f2f
      1364         12          A        TYR        L-FRAG_0           3.860        f2f
      1365         12          A        TYR        L-FRAG_0           4.860        e2f
      1365         25          A        TYR        L-FRAG_2           5.010        e2f
      1365        181          A        HIS        L-FRAG_0           3.560        f2f
      1366         25          A        TYR        L-FRAG_2           5.110        e2f
      1366        181          A        HIS        L-FRAG_0           3.810        f2f
      1367        181          A        HIS        L-FRAG_0           3.760        f2f
      1368         12          A        TYR        L-FRAG_0           3.590        f2f
      1369        181          A        HIS        L-FRAG_0           4.350        f2f
      1370         12          A        TYR        L-FRAG_0           3.470        f2f
      1371        181          A        HIS        L-FRAG_0           3.590        f2f
      1372         12          A        TYR        L-FRAG_0           3.500        f2f
      1374        181          A        HIS        L-FRAG_0           3.530        f2f
      1375         12          A        TYR        L-FRAG_0           3.960        f2f
      1376         12          A        TYR        L-FRAG_0           3.480        f2f
      1376         25          A        TYR        L-FRAG_2           4.500        e2f
      1377        181          A        HIS        L-FRAG_0           4.080        f2f
      1378        181          A        HIS        L-FRAG_0           3.930        f2f
      1379         12          A        TYR        L-FRAG_0           3.440        f2f
      1379         25          A        TYR        L-FRAG_2           4.750        e2f
      1380         12          A        TYR        L-FRAG_0           4.080        f2f
      1380        181          A        HIS        L-FRAG_0           3.980        f2f
      1381         12          A        TYR        L-FRAG_0           3.560        f2f
      1381         25          A        TYR        L-FRAG_2           4.650        e2f
      1382         12          A        TYR        L-FRAG_0           3.690        f2f
      1383         12          A        TYR        L-FRAG_0           3.400        f2f
      1383         25          A        TYR        L-FRAG_2           5.130        e2f
      1384         12          A        TYR        L-FRAG_0           3.670        f2f
      1385         12          A        TYR        L-FRAG_0           4.060        f2f
      1385        181          A        HIS        L-FRAG_0           3.630        f2f
      1386         12          A        TYR        L-FRAG_0           3.760        f2f
      1386         25          A        TYR        L-FRAG_2           5.320        e2f
      1387         12          A        TYR        L-FRAG_0           3.880        f2f
      1387         25          A        TYR        L-FRAG_2           4.860        e2f
      1387        181          A        HIS        L-FRAG_0           3.830        f2f
      1388         12          A        TYR        L-FRAG_0           3.580        f2f
      1389         12          A        TYR        L-FRAG_0           3.760        f2f
      1389         25          A        TYR        L-FRAG_2           5.220        e2f
      1390         12          A        TYR        L-FRAG_0           3.770        f2f
      1390        181          A        HIS        L-FRAG_0           4.290        f2f
      1391         12          A        TYR        L-FRAG_0           3.580        f2f
      1392         12          A        TYR        L-FRAG_0           3.550        f2f
      1392         25          A        TYR        L-FRAG_2           5.310        e2f
      1392        181          A        HIS        L-FRAG_0           4.200        f2f
      1393         12          A        TYR        L-FRAG_0           3.770        f2f
      1393         25          A        TYR        L-FRAG_2           5.230        e2f
      1394         12          A        TYR        L-FRAG_0           4.090        f2f
      1394         25          A        TYR        L-FRAG_2           4.800        e2f
      1395         12          A        TYR        L-FRAG_0           3.840        f2f
      1395        181          A        HIS        L-FRAG_0           3.990        f2f
      1396        181          A        HIS        L-FRAG_0           3.660        f2f
      1397         12          A        TYR        L-FRAG_0           3.750        f2f
      1398         12          A        TYR        L-FRAG_0           3.750        f2f
      1399         12          A        TYR        L-FRAG_0           3.660        f2f
      1399         25          A        TYR        L-FRAG_2           4.780        e2f
      1399        181          A        HIS        L-FRAG_0           3.810        f2f
      1400         12          A        TYR        L-FRAG_0           3.520        f2f
      1400         25          A        TYR        L-FRAG_2           5.000        e2f
      1401         12          A        TYR        L-FRAG_0           3.700        f2f
      1402         12          A        TYR        L-FRAG_0           3.520        f2f
      1403         12          A        TYR        L-FRAG_0           3.680        f2f
      1404        181          A        HIS        L-FRAG_0           3.850        f2f
      1405         12          A        TYR        L-FRAG_0           3.630        f2f
      1406         25          A        TYR        L-FRAG_2           5.430        e2f
      1406        181          A        HIS        L-FRAG_0           3.870        f2f
      1407         12          A        TYR        L-FRAG_0           3.820        f2f
      1408         12          A        TYR        L-FRAG_0           4.090        f2f
      1408         25          A        TYR        L-FRAG_2           5.150        e2f
      1408        181          A        HIS        L-FRAG_0           4.030        f2f
      1409         12          A        TYR        L-FRAG_0           3.640        f2f
      1410         12          A        TYR        L-FRAG_0           3.620        f2f
      1411         12          A        TYR        L-FRAG_0           3.500        f2f
      1412         12          A        TYR        L-FRAG_0           3.870        f2f
      1412         25          A        TYR        L-FRAG_2           4.120        f2f
      1412        181          A        HIS        L-FRAG_0           3.620        f2f
      1413         12          A        TYR        L-FRAG_0           3.570        f2f
      1413         25          A        TYR        L-FRAG_2           5.070        e2f
      1414         12          A        TYR        L-FRAG_0           4.200        f2f
      1414        181          A        HIS        L-FRAG_0           3.770        f2f
      1415        181          A        HIS        L-FRAG_0           3.530        f2f
      1416         12          A        TYR        L-FRAG_0           3.520        f2f
      1417         25          A        TYR        L-FRAG_2           4.920        e2f
      1417        181          A        HIS        L-FRAG_0           3.510        f2f
      1418         12          A        TYR        L-FRAG_0           3.840        f2f
      1419         12          A        TYR        L-FRAG_0           4.090        f2f
      1419         25          A        TYR        L-FRAG_2           4.780        e2f
      1420         12          A        TYR        L-FRAG_0           3.910        f2f
      1420         25          A        TYR        L-FRAG_2           4.580        e2f
      1420        181          A        HIS        L-FRAG_0           3.830        f2f
      1421         12          A        TYR        L-FRAG_0           3.830        f2f
      1421         25          A        TYR        L-FRAG_2           5.360        e2f
      1422         12          A        TYR        L-FRAG_0           3.550        f2f
      1422         25          A        TYR        L-FRAG_2           4.710        e2f
      1423         12          A        TYR        L-FRAG_0           3.500        f2f
      1423         25          A        TYR        L-FRAG_2           5.170        e2f
      1424         12          A        TYR        L-FRAG_0           3.590        f2f
      1424         25          A        TYR        L-FRAG_2           4.650        e2f
      1424        181          A        HIS        L-FRAG_0           3.870        f2f
      1425         12          A        TYR        L-FRAG_0           3.690        f2f
      1426         12          A        TYR        L-FRAG_0           3.590        f2f
      1426         25          A        TYR        L-FRAG_2           4.900        e2f
      1427         12          A        TYR        L-FRAG_0           3.890        f2f
      1427         25          A        TYR        L-FRAG_2           4.670        e2f
      1427        181          A        HIS        L-FRAG_0           4.180        f2f
      1428         12          A        TYR        L-FRAG_0           3.770        f2f
      1428         25          A        TYR        L-FRAG_2           5.010        e2f
      1429         12          A        TYR        L-FRAG_0           3.690        f2f
      1429         25          A        TYR        L-FRAG_2           4.680        e2f
      1430         12          A        TYR        L-FRAG_0           4.220        f2f
      1430         25          A        TYR        L-FRAG_2           4.880        e2f
      1430        181          A        HIS        L-FRAG_0           3.950        f2f
      1431         12          A        TYR        L-FRAG_0           3.880        f2f
      1431         25          A        TYR        L-FRAG_2           5.000        e2f
      1431        181          A        HIS        L-FRAG_0           4.640        e2f
      1432         12          A        TYR        L-FRAG_0           3.720        f2f
      1432         25          A        TYR        L-FRAG_2           5.200        e2f
      1433         12          A        TYR        L-FRAG_0           3.520        f2f
      1433         25          A        TYR        L-FRAG_2           4.600        e2f
      1434         12          A        TYR        L-FRAG_0           3.600        f2f
      1435         12          A        TYR        L-FRAG_0           3.670        f2f
      1435         25          A        TYR        L-FRAG_2           4.130        f2f
      1436         12          A        TYR        L-FRAG_0           3.940        f2f
      1437         12          A        TYR        L-FRAG_0           3.630        f2f
      1437         25          A        TYR        L-FRAG_2           4.870        e2f
      1438         12          A        TYR        L-FRAG_0           3.870        f2f
      1438        181          A        HIS        L-FRAG_0           4.060        f2f
      1439         12          A        TYR        L-FRAG_0           3.380        f2f
      1440         12          A        TYR        L-FRAG_0           3.940        f2f
      1440         25          A        TYR        L-FRAG_2           4.650        e2f
      1440        181          A        HIS        L-FRAG_0           4.200        f2f
      1441         12          A        TYR        L-FRAG_0           3.500        f2f
      1441         25          A        TYR        L-FRAG_2           4.220        f2f
      1442         12          A        TYR        L-FRAG_0           3.880        f2f
      1442         25          A        TYR        L-FRAG_2           4.860        e2f
      1443         12          A        TYR        L-FRAG_0           3.630        f2f
      1444         12          A        TYR        L-FRAG_0           3.710        f2f
      1445         12          A        TYR        L-FRAG_0           3.560        f2f
      1446         12          A        TYR        L-FRAG_0           3.780        f2f
      1447         12          A        TYR        L-FRAG_0           3.430        f2f
      1448         12          A        TYR        L-FRAG_0           3.730        f2f
      1449         12          A        TYR        L-FRAG_0           3.950        f2f
      1449        181          A        HIS        L-FRAG_0           4.250        f2f
      1450         12          A        TYR        L-FRAG_0           3.670        f2f
      1450        181          A        HIS        L-FRAG_0           4.320        f2f
      1451         12          A        TYR        L-FRAG_0           3.900        f2f
      1451        181          A        HIS        L-FRAG_0           4.070        f2f
      1452         12          A        TYR        L-FRAG_0           3.860        f2f
      1453         12          A        TYR        L-FRAG_0           3.550        f2f
      1453         25          A        TYR        L-FRAG_2           5.150        e2f
      1453        181          A        HIS        L-FRAG_0           4.190        f2f
      1454         12          A        TYR        L-FRAG_0           3.710        f2f
      1454        181          A        HIS        L-FRAG_0           4.220        f2f
      1455         12          A        TYR        L-FRAG_0           3.610        f2f
      1456         12          A        TYR        L-FRAG_0           3.580        f2f
      1457         12          A        TYR        L-FRAG_0           3.810        f2f
      1457         25          A        TYR        L-FRAG_2           4.810        e2f
      1457        181          A        HIS        L-FRAG_0           4.050        f2f
      1458         12          A        TYR        L-FRAG_0           3.660        f2f
      1459         12          A        TYR        L-FRAG_0           3.700        f2f
      1459         25          A        TYR        L-FRAG_2           4.860        e2f
      1460         25          A        TYR        L-FRAG_2           4.970        e2f
      1461         12          A        TYR        L-FRAG_0           3.910        f2f
      1462         12          A        TYR        L-FRAG_0           3.410        f2f
      1462        181          A        HIS        L-FRAG_0           4.350        f2f
      1463         12          A        TYR        L-FRAG_0           3.470        f2f
      1464         12          A        TYR        L-FRAG_0           3.500        f2f
      1465         12          A        TYR        L-FRAG_0           3.530        f2f
      1466         12          A        TYR        L-FRAG_0           3.660        f2f
      1466        181          A        HIS        L-FRAG_0           3.940        f2f
      1467         12          A        TYR        L-FRAG_0           3.740        f2f
      1468         12          A        TYR        L-FRAG_0           3.450        f2f
      1468         25          A        TYR        L-FRAG_2           5.000        e2f
      1469         12          A        TYR        L-FRAG_0           3.680        f2f
      1469         25          A        TYR        L-FRAG_2           4.910        e2f
      1470         12          A        TYR        L-FRAG_0           3.340        f2f
      1471         12          A        TYR        L-FRAG_0           3.570        f2f
      1471         25          A        TYR        L-FRAG_2           4.940        e2f
      1472         12          A        TYR        L-FRAG_0           3.510        f2f
      1473         12          A        TYR        L-FRAG_0           3.770        f2f
      1474         12          A        TYR        L-FRAG_0           3.600        f2f
      1474        181          A        HIS        L-FRAG_0           4.690        e2f
      1475         12          A        TYR        L-FRAG_0           3.640        f2f
      1476         12          A        TYR        L-FRAG_0           3.570        f2f
      1476        181          A        HIS        L-FRAG_0           4.600        e2f
      1477         12          A        TYR        L-FRAG_0           3.580        f2f
      1478         12          A        TYR        L-FRAG_0           3.330        f2f
      1479         12          A        TYR        L-FRAG_0           3.490        f2f
      1480         12          A        TYR        L-FRAG_0           3.580        f2f
      1481         12          A        TYR        L-FRAG_0           3.720        f2f
      1481        181          A        HIS        L-FRAG_0           4.130        f2f
      1482         12          A        TYR        L-FRAG_0           3.420        f2f
      1482         25          A        TYR        L-FRAG_2           5.370        e2f
      1483         12          A        TYR        L-FRAG_0           3.560        f2f
      1484         12          A        TYR        L-FRAG_0           3.570        f2f
      1484         25          A        TYR        L-FRAG_2           4.650        e2f
      1484        181          A        HIS        L-FRAG_0           4.400        f2f
      1485         12          A        TYR        L-FRAG_0           3.350        f2f
      1485         25          A        TYR        L-FRAG_2           4.850        e2f
      1486         12          A        TYR        L-FRAG_0           3.630        f2f
      1486         25          A        TYR        L-FRAG_2           5.300        e2f
      1487         12          A        TYR        L-FRAG_0           3.210        f2f
      1487         25          A        TYR        L-FRAG_2           5.020        e2f
      1488         12          A        TYR        L-FRAG_0           3.480        f2f
      1488        181          A        HIS        L-FRAG_0           4.850        e2f
      1489         12          A        TYR        L-FRAG_0           4.040        f2f
      1489        181          A        HIS        L-FRAG_0           4.100        f2f
      1490         12          A        TYR        L-FRAG_0           3.460        f2f
      1491         12          A        TYR        L-FRAG_0           3.560        f2f
      1492         12          A        TYR        L-FRAG_0           3.500        f2f
      1492         25          A        TYR        L-FRAG_2           4.990        e2f
      1492        181          A        HIS        L-FRAG_0           5.240        e2f
      1493         12          A        TYR        L-FRAG_0           3.760        f2f
      1493        181          A        HIS        L-FRAG_0           3.960        f2f
      1494         12          A        TYR        L-FRAG_0           3.530        f2f
      1495         12          A        TYR        L-FRAG_0           3.730        f2f
      1496         12          A        TYR        L-FRAG_0           3.950        f2f
      1496        181          A        HIS        L-FRAG_0           4.200        f2f
      1497         12          A        TYR        L-FRAG_0           3.860        f2f
      1498         12          A        TYR        L-FRAG_0           3.900        f2f
      1499         12          A        TYR        L-FRAG_0           3.630        f2f
      1499         25          A        TYR        L-FRAG_2           4.760        e2f
      1500         12          A        TYR        L-FRAG_0           3.410        f2f
      1500         25          A        TYR        L-FRAG_2           5.110        e2f
      1501         12          A        TYR        L-FRAG_0           3.500        f2f
      1501         25          A        TYR        L-FRAG_2           4.590        e2f
      1502         12          A        TYR        L-FRAG_0           3.750        f2f
      1503         12          A        TYR        L-FRAG_0           3.420        f2f
      1503         25          A        TYR        L-FRAG_2           4.630        e2f
      1504         12          A        TYR        L-FRAG_0           3.680        f2f
      1505         12          A        TYR        L-FRAG_0           3.730        f2f
      1506         12          A        TYR        L-FRAG_0           3.460        f2f
      1507         25          A        TYR        L-FRAG_2           4.800        e2f
      1507        181          A        HIS        L-FRAG_0           4.220        f2f
      1508         12          A        TYR        L-FRAG_0           3.880        f2f
      1508         25          A        TYR        L-FRAG_2           4.750        e2f
      1508        181          A        HIS        L-FRAG_0           4.000        f2f
      1509         12          A        TYR        L-FRAG_0           3.310        f2f
      1510         12          A        TYR        L-FRAG_0           3.530        f2f
      1510         25          A        TYR        L-FRAG_2           4.860        e2f
      1511         12          A        TYR        L-FRAG_0           3.390        f2f
      1511         25          A        TYR        L-FRAG_2           4.960        e2f
      1512         12          A        TYR        L-FRAG_0           3.590        f2f
      1512         25          A        TYR        L-FRAG_2           4.990        e2f
      1513         12          A        TYR        L-FRAG_0           3.580        f2f
      1513         25          A        TYR        L-FRAG_2           5.140        e2f
      1513        181          A        HIS        L-FRAG_0           4.340        f2f
      1514         12          A        TYR        L-FRAG_0           3.780        f2f
      1515         12          A        TYR        L-FRAG_0           3.460        f2f
      1515        181          A        HIS        L-FRAG_0           4.200        f2f
      1516         12          A        TYR        L-FRAG_0           3.590        f2f
      1516         25          A        TYR        L-FRAG_2           5.070        e2f
      1516        181          A        HIS        L-FRAG_0           4.310        f2f
      1517         12          A        TYR        L-FRAG_0           3.520        f2f
      1518         12          A        TYR        L-FRAG_0           3.750        f2f
      1519         12          A        TYR        L-FRAG_0           3.350        f2f
      1520         12          A        TYR        L-FRAG_0           3.730        f2f
      1521         12          A        TYR        L-FRAG_0           3.510        f2f
      1522         12          A        TYR        L-FRAG_0           4.010        f2f
      1523         12          A        TYR        L-FRAG_0           4.080        f2f
      1524         12          A        TYR        L-FRAG_0           3.390        f2f
      1525         12          A        TYR        L-FRAG_0           3.630        f2f
      1526         12          A        TYR        L-FRAG_0           3.560        f2f
      1527         12          A        TYR        L-FRAG_0           3.630        f2f
      1527         25          A        TYR        L-FRAG_4           5.230        e2f
      1528         12          A        TYR        L-FRAG_0           4.210        f2f
      1528        181          A        HIS        L-FRAG_0           3.920        f2f
      1529         12          A        TYR        L-FRAG_0           3.770        f2f
      1530         12          A        TYR        L-FRAG_0           3.780        f2f
      1531         12          A        TYR        L-FRAG_0           3.530        f2f
      1532         12          A        TYR        L-FRAG_0           4.750        e2f
      1532         25          A        TYR        L-FRAG_4           5.500        e2f
      1532        181          A        HIS        L-FRAG_0           3.960        f2f
      1533         12          A        TYR        L-FRAG_0           3.720        f2f
      1534         12          A        TYR        L-FRAG_0           3.880        f2f
      1534        181          A        HIS        L-FRAG_0           3.850        f2f
      1535         12          A        TYR        L-FRAG_0           3.770        f2f
      1535        181          A        HIS        L-FRAG_0           3.870        f2f
      1536         12          A        TYR        L-FRAG_0           4.210        f2f
      1536        181          A        HIS        L-FRAG_0           3.800        f2f
      1537         12          A        TYR        L-FRAG_0           3.730        f2f
      1538        181          A        HIS        L-FRAG_0           3.930        f2f
      1539        181          A        HIS        L-FRAG_0           3.750        f2f
      1540        181          A        HIS        L-FRAG_0           3.560        f2f
      1541         12          A        TYR        L-FRAG_0           3.680        f2f
      1541        181          A        HIS        L-FRAG_0           4.040        f2f
      1542         12          A        TYR        L-FRAG_0           3.650        f2f
      1543         12          A        TYR        L-FRAG_0           3.490        f2f
      1544         12          A        TYR        L-FRAG_0           3.550        f2f
      1545         12          A        TYR        L-FRAG_0           3.510        f2f
      1546         12          A        TYR        L-FRAG_0           3.420        f2f
      1546         25          A        TYR        L-FRAG_4           5.370        e2f
      1547         12          A        TYR        L-FRAG_0           3.660        f2f
      1547         25          A        TYR        L-FRAG_2           4.900        e2f
      1548         12          A        TYR        L-FRAG_0           3.750        f2f
      1548        181          A        HIS        L-FRAG_0           4.150        f2f
      1549         25          A        TYR        L-FRAG_4           5.480        e2f
      1549        181          A        HIS        L-FRAG_0           3.930        f2f
      1550         12          A        TYR        L-FRAG_0           3.570        f2f
      1550        181          A        HIS        L-FRAG_0           4.250        f2f
      1551         12          A        TYR        L-FRAG_0           3.920        f2f
      1552        181          A        HIS        L-FRAG_0           4.120        f2f
      1553         12          A        TYR        L-FRAG_0           3.990        f2f
      1554        181          A        HIS        L-FRAG_0           3.630        f2f
      1555         12          A        TYR        L-FRAG_0           3.840        f2f
      1555         25          A        TYR        L-FRAG_4           5.330        e2f
      1555        181          A        HIS        L-FRAG_0           3.770        f2f
      1556         12          A        TYR        L-FRAG_0           3.440        f2f
      1557         12          A        TYR        L-FRAG_0           4.080        f2f
      1558         12          A        TYR        L-FRAG_0           3.580        f2f
      1559         12          A        TYR        L-FRAG_0           3.510        f2f
      1559        181          A        HIS        L-FRAG_0           4.040        f2f
      1560         12          A        TYR        L-FRAG_0           3.410        f2f
      1560         25          A        TYR        L-FRAG_2           5.100        e2f
      1561         12          A        TYR        L-FRAG_0           3.400        f2f
      1561         25          A        TYR        L-FRAG_2           5.310        e2f
      1562         12          A        TYR        L-FRAG_0           3.700        f2f
      1563         12          A        TYR        L-FRAG_0           3.690        f2f
      1563        181          A        HIS        L-FRAG_0           4.170        f2f
      1564         12          A        TYR        L-FRAG_0           3.900        f2f
      1564         25          A        TYR        L-FRAG_2           5.210        e2f
      1564        181          A        HIS        L-FRAG_0           3.640        f2f
      1565        181          A        HIS        L-FRAG_0           4.000        f2f
      1566         12          A        TYR        L-FRAG_0           4.000        f2f
      1566         25          A        TYR        L-FRAG_2           5.110        e2f
      1566        181          A        HIS        L-FRAG_0           3.860        f2f
      1567         25          A        TYR        L-FRAG_2           4.660        e2f
      1568         12          A        TYR        L-FRAG_0           3.740        f2f
      1568         25          A        TYR        L-FRAG_2           4.910        e2f
      1569         12          A        TYR        L-FRAG_0           3.690        f2f
      1569         25          A        TYR        L-FRAG_2           4.820        e2f
      1570         12          A        TYR        L-FRAG_0           4.030        f2f
      1570         25          A        TYR        L-FRAG_2           4.760        e2f
      1570        181          A        HIS        L-FRAG_0           4.210        f2f
      1571         12          A        TYR        L-FRAG_0           3.610        f2f
      1572         12          A        TYR        L-FRAG_0           3.680        f2f
      1573         12          A        TYR        L-FRAG_0           3.790        f2f
      1573         25          A        TYR        L-FRAG_2           4.840        e2f
      1574         12          A        TYR        L-FRAG_0           3.540        f2f
      1574         25          A        TYR        L-FRAG_2           4.860        e2f
      1575         12          A        TYR        L-FRAG_0           3.610        f2f
      1576         12          A        TYR        L-FRAG_0           4.050        f2f
      1576         25          A        TYR        L-FRAG_2           5.100        e2f
      1577         12          A        TYR        L-FRAG_0           3.550        f2f
      1578         12          A        TYR        L-FRAG_0           3.520        f2f
      1579         12          A        TYR        L-FRAG_0           3.470        f2f
      1580         12          A        TYR        L-FRAG_0           3.870        f2f
      1581         12          A        TYR        L-FRAG_0           3.540        f2f
      1582         12          A        TYR        L-FRAG_0           3.740        f2f
      1582         25          A        TYR        L-FRAG_2           5.000        e2f
      1583         12          A        TYR        L-FRAG_0           3.790        f2f
      1584         12          A        TYR        L-FRAG_0           3.590        f2f
      1585         12          A        TYR        L-FRAG_0           3.460        f2f
      1586         12          A        TYR        L-FRAG_0           3.580        f2f
      1587        181          A        HIS        L-FRAG_0           4.200        f2f
      1588         12          A        TYR        L-FRAG_0           3.750        f2f
      1589         25          A        TYR        L-FRAG_2           5.200        e2f
      1589        181          A        HIS        L-FRAG_0           3.360        f2f
      1590         12          A        TYR        L-FRAG_0           3.620        f2f
      1591         12          A        TYR        L-FRAG_0           3.710        f2f
      1592        181          A        HIS        L-FRAG_0           3.680        f2f
      1593         12          A        TYR        L-FRAG_0           3.630        f2f
      1594         12          A        TYR        L-FRAG_0           3.910        f2f
      1595        181          A        HIS        L-FRAG_0           3.770        f2f
      1596        181          A        HIS        L-FRAG_0           3.770        f2f
      1597         12          A        TYR        L-FRAG_0           4.180        f2f
      1597        181          A        HIS        L-FRAG_0           3.740        f2f
      1598         12          A        TYR        L-FRAG_0           3.320        f2f
      1599         12          A        TYR        L-FRAG_0           3.510        f2f
      1600         12          A        TYR        L-FRAG_0           3.770        f2f
      1600         25          A        TYR        L-FRAG_2           4.720        e2f
      1600        181          A        HIS        L-FRAG_0           4.310        f2f
      1601         12          A        TYR        L-FRAG_0           3.950        f2f
      1602         12          A        TYR        L-FRAG_0           3.770        f2f
      1602         25          A        TYR        L-FRAG_2           4.620        e2f
      1602        181          A        HIS        L-FRAG_0           4.030        f2f
      1603         12          A        TYR        L-FRAG_0           3.690        f2f
      1604         12          A        TYR        L-FRAG_0           3.720        f2f
      1604        181          A        HIS        L-FRAG_0           4.230        f2f
      1605         12          A        TYR        L-FRAG_0           3.830        f2f
      1606         12          A        TYR        L-FRAG_0           3.490        f2f
      1607         12          A        TYR        L-FRAG_0           3.450        f2f
      1608         12          A        TYR        L-FRAG_0           3.420        f2f
      1609         25          A        TYR        L-FRAG_4           5.360        e2f
      1609        181          A        HIS        L-FRAG_0           3.640        f2f
      1610         12          A        TYR        L-FRAG_0           3.590        f2f
      1611         12          A        TYR        L-FRAG_0           3.710        f2f
      1612         12          A        TYR        L-FRAG_0           3.440        f2f
      1612         25          A        TYR        L-FRAG_2           4.690        e2f
      1613         12          A        TYR        L-FRAG_0           3.940        f2f
      1614         12          A        TYR        L-FRAG_0           3.450        f2f
      1614         25          A        TYR        L-FRAG_2           5.170        e2f
      1615         12          A        TYR        L-FRAG_0           4.010        f2f
      1615         25          A        TYR        L-FRAG_2           4.400        f2f
      1616         12          A        TYR        L-FRAG_0           3.540        f2f
      1617         12          A        TYR        L-FRAG_0           3.410        f2f
      1618         12          A        TYR        L-FRAG_0           3.790        f2f
      1619         12          A        TYR        L-FRAG_0           3.560        f2f
      1620         12          A        TYR        L-FRAG_0           3.580        f2f
      1620        181          A        HIS        L-FRAG_0           4.260        f2f
      1621         25          A        TYR        L-FRAG_2           4.570        e2f
      1621        181          A        HIS        L-FRAG_0           3.530        f2f
      1622         12          A        TYR        L-FRAG_0           3.770        f2f
      1623         12          A        TYR        L-FRAG_0           3.460        f2f
      1623         25          A        TYR        L-FRAG_2           5.010        e2f
      1624         12          A        TYR        L-FRAG_0           3.650        f2f
      1624         25          A        TYR        L-FRAG_2           4.910        e2f
      1624        181          A        HIS        L-FRAG_0           3.700        f2f
      1625         12          A        TYR        L-FRAG_0           3.980        f2f
      1625        181          A        HIS        L-FRAG_0           3.700        f2f
      1626         12          A        TYR        L-FRAG_0           3.540        f2f
      1626         25          A        TYR        L-FRAG_2           5.260        e2f
      1627         12          A        TYR        L-FRAG_0           3.500        f2f
      1628         12          A        TYR        L-FRAG_0           3.770        f2f
      1629         12          A        TYR        L-FRAG_0           3.720        f2f
      1630         12          A        TYR        L-FRAG_0           3.490        f2f
      1631         12          A        TYR        L-FRAG_0           3.380        f2f
      1632         12          A        TYR        L-FRAG_0           3.670        f2f
      1632         25          A        TYR        L-FRAG_2           4.940        e2f
      1633         12          A        TYR        L-FRAG_0           3.850        f2f
      1633         25          A        TYR        L-FRAG_2           4.740        e2f
      1634         12          A        TYR        L-FRAG_0           3.580        f2f
      1634        181          A        HIS        L-FRAG_0           3.700        f2f
      1635         12          A        TYR        L-FRAG_0           3.310        f2f
      1636         12          A        TYR        L-FRAG_0           3.560        f2f
      1636        181          A        HIS        L-FRAG_0           3.830        f2f
      1637         12          A        TYR        L-FRAG_0           3.730        f2f
      1637        181          A        HIS        L-FRAG_0           3.930        f2f
      1638         12          A        TYR        L-FRAG_0           3.410        f2f
      1639         12          A        TYR        L-FRAG_0           3.910        f2f
      1640         12          A        TYR        L-FRAG_0           3.580        f2f
      1640        181          A        HIS        L-FRAG_0           4.050        f2f
      1641        181          A        HIS        L-FRAG_0           3.650        f2f
      1642         12          A        TYR        L-FRAG_0           3.430        f2f
      1642        181          A        HIS        L-FRAG_0           4.230        f2f
      1643         12          A        TYR        L-FRAG_0           3.880        f2f
      1643        181          A        HIS        L-FRAG_0           3.750        f2f
      1644         12          A        TYR        L-FRAG_0           3.620        f2f
      1645         25          A        TYR        L-FRAG_2           5.040        e2f
      1645        181          A        HIS        L-FRAG_0           3.810        f2f
      1646         12          A        TYR        L-FRAG_0           3.550        f2f
      1647         12          A        TYR        L-FRAG_0           3.730        f2f
      1648         12          A        TYR        L-FRAG_0           3.720        f2f
      1648        181          A        HIS        L-FRAG_0           4.300        f2f
      1649         12          A        TYR        L-FRAG_0           3.680        f2f
      1650         12          A        TYR        L-FRAG_0           3.410        f2f
      1650         25          A        TYR        L-FRAG_2           4.380        f2f
      1651         12          A        TYR        L-FRAG_0           3.840        f2f
      1652         12          A        TYR        L-FRAG_0           3.470        f2f
      1653         12          A        TYR        L-FRAG_0           3.620        f2f
      1653         25          A        TYR        L-FRAG_4           5.310        e2f
      1654         12          A        TYR        L-FRAG_0           3.600        f2f
      1654         25          A        TYR        L-FRAG_2           4.390        f2f
      1654        181          A        HIS        L-FRAG_0           3.920        f2f
      1655         12          A        TYR        L-FRAG_0           3.700        f2f
      1656         12          A        TYR        L-FRAG_0           4.080        f2f
      1656         25          A        TYR        L-FRAG_2           5.090        e2f
      1656        181          A        HIS        L-FRAG_0           4.250        f2f
      1657         12          A        TYR        L-FRAG_0           3.560        f2f
      1658         12          A        TYR        L-FRAG_0           3.410        f2f
      1658         25          A        TYR        L-FRAG_2           4.570        e2f
      1659         12          A        TYR        L-FRAG_0           3.540        f2f
      1660         12          A        TYR        L-FRAG_0           3.820        f2f
      1660        181          A        HIS        L-FRAG_0           4.170        f2f
      1661         12          A        TYR        L-FRAG_0           3.930        f2f
      1662         12          A        TYR        L-FRAG_0           3.510        f2f
      1663         12          A        TYR        L-FRAG_0           3.610        f2f
      1663        181          A        HIS        L-FRAG_0           4.330        f2f
      1664         12          A        TYR        L-FRAG_0           3.450        f2f
      1665         12          A        TYR        L-FRAG_0           3.410        f2f
      1665         25          A        TYR        L-FRAG_2           4.170        f2f
      1666         12          A        TYR        L-FRAG_0           3.600        f2f
      1666         25          A        TYR        L-FRAG_2           5.020        e2f
      1667         12          A        TYR        L-FRAG_0           3.370        f2f
      1667         25          A        TYR        L-FRAG_2           5.210        e2f
      1667        181          A        HIS        L-FRAG_0           3.950        f2f
      1668         12          A        TYR        L-FRAG_0           3.910        f2f
      1668         25          A        TYR        L-FRAG_2           4.880        e2f
      1668        181          A        HIS        L-FRAG_0           4.160        f2f
      1669         12          A        TYR        L-FRAG_0           3.680        f2f
      1669         25          A        TYR        L-FRAG_2           4.980        e2f
      1669        181          A        HIS        L-FRAG_0           4.300        f2f
      1670         12          A        TYR        L-FRAG_0           3.730        f2f
      1670        181          A        HIS        L-FRAG_0           3.820        f2f
      1671         12          A        TYR        L-FRAG_0           3.420        f2f
      1672         12          A        TYR        L-FRAG_0           3.650        f2f
      1672         25          A        TYR        L-FRAG_2           5.310        e2f
      1673         12          A        TYR        L-FRAG_0           3.700        f2f
      1673        181          A        HIS        L-FRAG_0           4.210        f2f
      1674         12          A        TYR        L-FRAG_0           3.810        f2f
      1675         12          A        TYR        L-FRAG_0           3.760        f2f
      1676         12          A        TYR        L-FRAG_0           3.640        f2f
      1677         12          A        TYR        L-FRAG_0           3.580        f2f
      1677         25          A        TYR        L-FRAG_2           5.230        e2f
      1678         12          A        TYR        L-FRAG_0           3.910        f2f
      1678        181          A        HIS        L-FRAG_0           3.930        f2f
      1679         12          A        TYR        L-FRAG_0           3.530        f2f
      1680         12          A        TYR        L-FRAG_0           3.710        f2f
      1681         12          A        TYR        L-FRAG_0           3.660        f2f
      1681        181          A        HIS        L-FRAG_0           3.980        f2f
      1682         12          A        TYR        L-FRAG_0           3.530        f2f
      1683         12          A        TYR        L-FRAG_0           3.630        f2f
      1683         25          A        TYR        L-FRAG_2           5.300        e2f
      1685         12          A        TYR        L-FRAG_0           3.530        f2f
      1686         12          A        TYR        L-FRAG_0           3.560        f2f
      1687         12          A        TYR        L-FRAG_0           3.570        f2f
      1688         12          A        TYR        L-FRAG_0           3.570        f2f
      1689         12          A        TYR        L-FRAG_0           3.830        f2f
      1689         25          A        TYR        L-FRAG_2           5.120        e2f
      1690         12          A        TYR        L-FRAG_0           3.490        f2f
      1690         25          A        TYR        L-FRAG_2           5.060        e2f
      1691         12          A        TYR        L-FRAG_0           3.560        f2f
      1691        181          A        HIS        L-FRAG_0           4.380        f2f
      1692         12          A        TYR        L-FRAG_0           3.530        f2f
      1693         12          A        TYR        L-FRAG_0           3.650        f2f
      1693         25          A        TYR        L-FRAG_2           4.270        f2f
      1694         12          A        TYR        L-FRAG_0           3.620        f2f
      1695         12          A        TYR        L-FRAG_0           3.660        f2f
      1696         12          A        TYR        L-FRAG_0           3.460        f2f
      1696        181          A        HIS        L-FRAG_0           4.110        f2f
      1697         12          A        TYR        L-FRAG_0           3.340        f2f
      1698         12          A        TYR        L-FRAG_0           3.420        f2f
      1699         12          A        TYR        L-FRAG_0           3.610        f2f
      1699         25          A        TYR        L-FRAG_2           4.980        e2f
      1700         12          A        TYR        L-FRAG_0           3.530        f2f
      1700        181          A        HIS        L-FRAG_0           4.010        f2f
      1701         12          A        TYR        L-FRAG_0           3.610        f2f
      1702         12          A        TYR        L-FRAG_0           3.530        f2f
      1703         12          A        TYR        L-FRAG_0           3.650        f2f
      1703         25          A        TYR        L-FRAG_2           4.890        e2f
      1703        181          A        HIS        L-FRAG_0           4.300        f2f
      1704         12          A        TYR        L-FRAG_0           3.580        f2f
      1704        181          A        HIS        L-FRAG_0           4.030        f2f
      1705         12          A        TYR        L-FRAG_0           3.790        f2f
      1706         12          A        TYR        L-FRAG_0           4.310        f2f
      1707         12          A        TYR        L-FRAG_0           3.720        f2f
      1707         25          A        TYR        L-FRAG_2           4.790        e2f
      1707        181          A        HIS        L-FRAG_0           3.550        f2f
      1708         12          A        TYR        L-FRAG_0           3.470        f2f
      1708         25          A        TYR        L-FRAG_2           4.760        e2f
      1709         12          A        TYR        L-FRAG_0           3.460        f2f
      1710         12          A        TYR        L-FRAG_0           3.900        f2f
      1710        181          A        HIS        L-FRAG_0           3.960        f2f
      1711         12          A        TYR        L-FRAG_0           3.650        f2f
      1711        181          A        HIS        L-FRAG_0           4.030        f2f
      1712         12          A        TYR        L-FRAG_0           3.440        f2f
      1713         12          A        TYR        L-FRAG_0           4.010        f2f
      1713        181          A        HIS        L-FRAG_0           3.850        f2f
      1714         12          A        TYR        L-FRAG_0           3.640        f2f
      1714         25          A        TYR        L-FRAG_2           4.360        f2f
      1715         12          A        TYR        L-FRAG_0           3.440        f2f
      1716         12          A        TYR        L-FRAG_0           3.750        f2f
      1717         12          A        TYR        L-FRAG_0           3.810        f2f
      1717        181          A        HIS        L-FRAG_0           3.870        f2f
      1718         12          A        TYR        L-FRAG_0           4.110        f2f
      1718         25          A        TYR        L-FRAG_2           4.840        e2f
      1719         12          A        TYR        L-FRAG_0           3.570        f2f
      1719         25          A        TYR        L-FRAG_2           4.940        e2f
      1720         12          A        TYR        L-FRAG_0           3.710        f2f
      1720        181          A        HIS        L-FRAG_0           3.750        f2f
      1721         12          A        TYR        L-FRAG_0           3.550        f2f
      1721         25          A        TYR        L-FRAG_2           4.760        e2f
      1721        181          A        HIS        L-FRAG_0           3.980        f2f
      1722         12          A        TYR        L-FRAG_0           3.620        f2f
      1723         12          A        TYR        L-FRAG_0           3.510        f2f
      1724         12          A        TYR        L-FRAG_0           3.680        f2f
      1724        181          A        HIS        L-FRAG_0           3.980        f2f
      1725         12          A        TYR        L-FRAG_0           3.400        f2f
      1726         12          A        TYR        L-FRAG_0           3.440        f2f
      1727         12          A        TYR        L-FRAG_0           3.690        f2f
      1728         12          A        TYR        L-FRAG_0           3.760        f2f
      1728         25          A        TYR        L-FRAG_2           4.900        e2f
      1728        181          A        HIS        L-FRAG_0           3.890        f2f
      1729         12          A        TYR        L-FRAG_0           4.310        f2f
      1729         25          A        TYR        L-FRAG_2           4.630        e2f
      1729        181          A        HIS        L-FRAG_0           3.810        f2f
      1730         12          A        TYR        L-FRAG_0           3.630        f2f
      1730         25          A        TYR        L-FRAG_2           4.780        e2f
      1731         12          A        TYR        L-FRAG_0           3.630        f2f
      1731         25          A        TYR        L-FRAG_2           5.250        e2f
      1732         12          A        TYR        L-FRAG_0           3.590        f2f
      1732         25          A        TYR        L-FRAG_4           5.490        e2f
      1733         12          A        TYR        L-FRAG_0           3.540        f2f
      1734         12          A        TYR        L-FRAG_0           3.760        f2f
      1734         25          A        TYR        L-FRAG_2           5.050        e2f
      1734         25          A        TYR        L-FRAG_4           5.040        e2f
      1734        181          A        HIS        L-FRAG_0           3.920        f2f
      1735         12          A        TYR        L-FRAG_0           3.850        f2f
      1735         25          A        TYR        L-FRAG_2           4.930        e2f
      1735         25          A        TYR        L-FRAG_4           5.480        e2f
      1735        181          A        HIS        L-FRAG_0           4.040        f2f
      1736         25          A        TYR        L-FRAG_4           5.360        e2f
      1736        181          A        HIS        L-FRAG_0           3.640        f2f
      1737         12          A        TYR        L-FRAG_0           4.030        f2f
      1737        181          A        HIS        L-FRAG_0           3.930        f2f
      1738         25          A        TYR        L-FRAG_4           5.030        e2f
      1738        181          A        HIS        L-FRAG_0           3.850        f2f
      1739         12          A        TYR        L-FRAG_0           3.700        f2f
      1740         12          A        TYR        L-FRAG_0           3.460        f2f
      1741         12          A        TYR        L-FRAG_0           3.660        f2f
      1742         12          A        TYR        L-FRAG_0           3.770        f2f
      1742         25          A        TYR        L-FRAG_4           5.100        e2f
      1743         12          A        TYR        L-FRAG_0           3.640        f2f
      1743         25          A        TYR        L-FRAG_2           5.070        e2f
      1743         25          A        TYR        L-FRAG_4           5.440        e2f
      1743        181          A        HIS        L-FRAG_0           4.100        f2f
      1744         25          A        TYR        L-FRAG_2           5.290        e2f
      1744        181          A        HIS        L-FRAG_0           3.680        f2f
      1745         25          A        TYR        L-FRAG_2           5.160        e2f
      1745         25          A        TYR        L-FRAG_4           5.410        e2f
      1745        181          A        HIS        L-FRAG_0           3.610        f2f
      1746         12          A        TYR        L-FRAG_0           3.600        f2f
      1747         12          A        TYR        L-FRAG_0           3.700        f2f
      1747         25          A        TYR        L-FRAG_2           5.090        e2f
      1748         12          A        TYR        L-FRAG_0           3.560        f2f
      1749         12          A        TYR        L-FRAG_0           3.490        f2f
      1749         25          A        TYR        L-FRAG_2           5.120        e2f
      1750         12          A        TYR        L-FRAG_0           4.110        f2f
      1750         25          A        TYR        L-FRAG_2           4.900        e2f
      1750        181          A        HIS        L-FRAG_0           4.140        f2f
      1751         12          A        TYR        L-FRAG_0           3.660        f2f
      1751         25          A        TYR        L-FRAG_2           5.130        e2f
      1752         12          A        TYR        L-FRAG_0           3.320        f2f
      1752         25          A        TYR        L-FRAG_2           5.170        e2f
      1753         12          A        TYR        L-FRAG_0           3.510        f2f
      1753         25          A        TYR        L-FRAG_2           4.880        e2f
      1753         25          A        TYR        L-FRAG_4           5.230        e2f
      1754         12          A        TYR        L-FRAG_0           3.620        f2f
      1754         25          A        TYR        L-FRAG_4           5.440        e2f
      1755         12          A        TYR        L-FRAG_0           3.480        f2f
      1755         25          A        TYR        L-FRAG_2           5.090        e2f
      1755         25          A        TYR        L-FRAG_4           4.860        e2f
      1756         12          A        TYR        L-FRAG_0           3.580        f2f
      1756         25          A        TYR        L-FRAG_2           5.240        e2f
      1756         25          A        TYR        L-FRAG_4           5.290        e2f
      1756        181          A        HIS        L-FRAG_0           4.350        f2f
      1757         12          A        TYR        L-FRAG_0           3.920        f2f
      1757         25          A        TYR        L-FRAG_2           4.670        e2f
      1757         25          A        TYR        L-FRAG_4           5.060        e2f
      1758         12          A        TYR        L-FRAG_0           3.950        f2f
      1758         25          A        TYR        L-FRAG_4           5.230        e2f
      1758        181          A        HIS        L-FRAG_0           3.940        f2f
      1759         12          A        TYR        L-FRAG_0           4.130        f2f
      1759         25          A        TYR        L-FRAG_4           5.300        e2f
      1760         12          A        TYR        L-FRAG_0           3.370        f2f
      1760         25          A        TYR        L-FRAG_2           5.130        e2f
      1761         12          A        TYR        L-FRAG_0           3.450        f2f
      1761         25          A        TYR        L-FRAG_2           5.220        e2f
      1761         25          A        TYR        L-FRAG_4           5.490        e2f
      1762         12          A        TYR        L-FRAG_0           3.720        f2f
      1762         25          A        TYR        L-FRAG_2           4.420        e2f
      1763         12          A        TYR        L-FRAG_0           3.710        f2f
      1764         12          A        TYR        L-FRAG_0           4.070        f2f
      1764        181          A        HIS        L-FRAG_0           3.960        f2f
      1765         25          A        TYR        L-FRAG_2           5.240        e2f
      1765         25          A        TYR        L-FRAG_4           5.470        e2f
      1765        181          A        HIS        L-FRAG_0           3.730        f2f
      1766         12          A        TYR        L-FRAG_0           4.160        f2f
      1766         25          A        TYR        L-FRAG_4           5.220        e2f
      1766        181          A        HIS        L-FRAG_0           4.190        f2f
      1767         12          A        TYR        L-FRAG_0           3.950        f2f
      1767         25          A        TYR        L-FRAG_2           5.160        e2f
      1767         25          A        TYR        L-FRAG_4           5.500        e2f
      1767        181          A        HIS        L-FRAG_0           4.150        f2f
      1768         12          A        TYR        L-FRAG_0           3.460        f2f
      1768         25          A        TYR        L-FRAG_2           5.420        e2f
      1769         12          A        TYR        L-FRAG_0           3.550        f2f
      1769         25          A        TYR        L-FRAG_4           5.190        e2f
      1770         12          A        TYR        L-FRAG_0           3.790        f2f
      1770         25          A        TYR        L-FRAG_2           5.350        e2f
      1770         25          A        TYR        L-FRAG_4           5.300        e2f
      1770        181          A        HIS        L-FRAG_0           4.030        f2f
      1771         12          A        TYR        L-FRAG_0           3.780        f2f
      1771        181          A        HIS        L-FRAG_0           3.900        f2f
      1772         12          A        TYR        L-FRAG_0           3.970        f2f
      1772         25          A        TYR        L-FRAG_2           4.990        e2f
      1772         25          A        TYR        L-FRAG_4           5.420        e2f
      1772        181          A        HIS        L-FRAG_0           3.770        f2f
      1773         12          A        TYR        L-FRAG_0           3.640        f2f
      1773        181          A        HIS        L-FRAG_0           4.010        f2f
      1774         12          A        TYR        L-FRAG_0           3.540        f2f
      1774         25          A        TYR        L-FRAG_2           5.350        e2f
      1774        181          A        HIS        L-FRAG_0           4.100        f2f
      1775         12          A        TYR        L-FRAG_0           3.890        f2f
      1775         25          A        TYR        L-FRAG_4           5.070        e2f
      1775        181          A        HIS        L-FRAG_0           3.880        f2f
      1776         25          A        TYR        L-FRAG_2           5.290        e2f
      1776        181          A        HIS        L-FRAG_0           3.780        f2f
      1777         12          A        TYR        L-FRAG_0           3.610        f2f
      1777         25          A        TYR        L-FRAG_2           5.120        e2f
      1777         25          A        TYR        L-FRAG_4           5.100        e2f
      1777        181          A        HIS        L-FRAG_0           4.180        f2f
      1778         12          A        TYR        L-FRAG_0           3.800        f2f
      1778         25          A        TYR        L-FRAG_2           4.980        e2f
      1778        181          A        HIS        L-FRAG_0           3.920        f2f
      1779         12          A        TYR        L-FRAG_0           3.630        f2f
      1779         25          A        TYR        L-FRAG_2           5.220        e2f
      1780         12          A        TYR        L-FRAG_0           3.830        f2f
      1780         25          A        TYR        L-FRAG_2           4.880        e2f
      1780        181          A        HIS        L-FRAG_0           4.310        f2f
      1781         12          A        TYR        L-FRAG_0           3.850        f2f
      1781         25          A        TYR        L-FRAG_4           5.350        e2f
      1781        181          A        HIS        L-FRAG_0           4.020        f2f
      1782         12          A        TYR        L-FRAG_0           4.030        f2f
      1782         25          A        TYR        L-FRAG_4           5.210        e2f
      1782        181          A        HIS        L-FRAG_0           3.760        f2f
      1783         12          A        TYR        L-FRAG_0           3.690        f2f
      1783        181          A        HIS        L-FRAG_0           3.900        f2f
      1784         12          A        TYR        L-FRAG_0           3.910        f2f
      1784         25          A        TYR        L-FRAG_2           5.350        e2f
      1784         25          A        TYR        L-FRAG_4           4.890        e2f
      1784        181          A        HIS        L-FRAG_0           3.470        f2f
      1785         12          A        TYR        L-FRAG_0           3.500        f2f
      1786         12          A        TYR        L-FRAG_0           4.100        f2f
      1786         25          A        TYR        L-FRAG_2           5.350        e2f
      1786         25          A        TYR        L-FRAG_4           5.040        e2f
      1786        181          A        HIS        L-FRAG_0           3.600        f2f
      1787         12          A        TYR        L-FRAG_0           4.090        f2f
      1787         25          A        TYR        L-FRAG_4           5.460        e2f
      1788         25          A        TYR        L-FRAG_4           5.280        e2f
      1788        181          A        HIS        L-FRAG_0           3.800        f2f
      1789         12          A        TYR        L-FRAG_0           3.820        f2f
      1789         25          A        TYR        L-FRAG_2           5.430        e2f
      1789         25          A        TYR        L-FRAG_4           5.040        e2f
      1789        181          A        HIS        L-FRAG_0           4.130        f2f
      1790         12          A        TYR        L-FRAG_0           3.570        f2f
      1790         25          A        TYR        L-FRAG_2           4.960        e2f
      1790         25          A        TYR        L-FRAG_4           5.310        e2f
      1791         12          A        TYR        L-FRAG_0           3.460        f2f
      1791         25          A        TYR        L-FRAG_4           5.330        e2f
      1792         12          A        TYR        L-FRAG_0           4.010        f2f
      1792         25          A        TYR        L-FRAG_2           4.970        e2f
      1793        181          A        HIS        L-FRAG_0           4.210        f2f
      1794         25          A        TYR        L-FRAG_2           5.490        e2f
      1794        181          A        HIS        L-FRAG_0           3.980        f2f
      1795         12          A        TYR        L-FRAG_0           3.600        f2f
      1795         25          A        TYR        L-FRAG_2           5.100        e2f
      1796         25          A        TYR        L-FRAG_4           5.350        e2f
      1796        181          A        HIS        L-FRAG_0           3.760        f2f
      1797         12          A        TYR        L-FRAG_0           3.720        f2f
      1797         25          A        TYR        L-FRAG_2           5.400        e2f
      1797        181          A        HIS        L-FRAG_0           3.540        f2f
      1798         12          A        TYR        L-FRAG_0           3.730        f2f
      1799         12          A        TYR        L-FRAG_0           3.430        f2f
      1799         25          A        TYR        L-FRAG_2           5.300        e2f
      1799         25          A        TYR        L-FRAG_4           5.330        e2f
      1800         12          A        TYR        L-FRAG_0           3.550        f2f
      1800         25          A        TYR        L-FRAG_2           5.440        e2f
      1800         25          A        TYR        L-FRAG_4           5.340        e2f
      1800        181          A        HIS        L-FRAG_0           4.190        f2f
      1801         12          A        TYR        L-FRAG_0           3.660        f2f
      1801        181          A        HIS        L-FRAG_0           3.820        f2f
      1802         12          A        TYR        L-FRAG_0           3.930        f2f
      1802        181          A        HIS        L-FRAG_0           4.060        f2f
      1803         12          A        TYR        L-FRAG_0           3.540        f2f
      1803         25          A        TYR        L-FRAG_2           5.470        e2f
      1803        181          A        HIS        L-FRAG_0           3.900        f2f
      1804         25          A        TYR        L-FRAG_4           5.330        e2f
      1804        181          A        HIS        L-FRAG_0           3.460        f2f
      1805         12          A        TYR        L-FRAG_0           3.610        f2f
      1806         12          A        TYR        L-FRAG_0           3.960        f2f
      1807         12          A        TYR        L-FRAG_0           4.070        f2f
      1807         25          A        TYR        L-FRAG_2           4.690        e2f
      1807         25          A        TYR        L-FRAG_4           5.400        e2f
      1807        181          A        HIS        L-FRAG_0           3.630        f2f
      1808         12          A        TYR        L-FRAG_0           3.810        f2f
      1808        181          A        HIS        L-FRAG_0           4.170        f2f
      1809         12          A        TYR        L-FRAG_0           3.350        f2f
      1810         12          A        TYR        L-FRAG_0           3.420        f2f
      1810         25          A        TYR        L-FRAG_2           5.000        e2f
      1810         25          A        TYR        L-FRAG_4           5.480        e2f
      1811         25          A        TYR        L-FRAG_2           4.900        e2f
      1811         25          A        TYR        L-FRAG_4           5.360        e2f
      1811        181          A        HIS        L-FRAG_0           3.910        f2f
      1812         12          A        TYR        L-FRAG_0           4.140        f2f
      1812         25          A        TYR        L-FRAG_2           5.400        e2f
      1813        181          A        HIS        L-FRAG_0           3.590        f2f
      1814         12          A        TYR        L-FRAG_0           3.770        f2f
      1814         25          A        TYR        L-FRAG_2           5.330        e2f
      1815         12          A        TYR        L-FRAG_0           3.530        f2f
      1815         25          A        TYR        L-FRAG_2           5.320        e2f
      1815        181          A        HIS        L-FRAG_0           3.960        f2f
      1816         25          A        TYR        L-FRAG_2           5.050        e2f
      1816         25          A        TYR        L-FRAG_4           5.150        e2f
      1816        181          A        HIS        L-FRAG_0           3.690        f2f
      1817         12          A        TYR        L-FRAG_0           4.070        f2f
      1817         25          A        TYR        L-FRAG_4           5.500        e2f
      1817        181          A        HIS        L-FRAG_0           3.780        f2f
      1818        181          A        HIS        L-FRAG_0           3.500        f2f
      1819         12          A        TYR        L-FRAG_0           3.600        f2f
      1820         12          A        TYR        L-FRAG_0           3.530        f2f
      1820         25          A        TYR        L-FRAG_2           5.290        e2f
      1821         12          A        TYR        L-FRAG_0           4.220        f2f
      1821        181          A        HIS        L-FRAG_0           3.790        f2f
      1822         25          A        TYR        L-FRAG_4           4.980        e2f
      1822        181          A        HIS        L-FRAG_0           3.640        f2f
      1823         12          A        TYR        L-FRAG_0           3.510        f2f
      1823         25          A        TYR        L-FRAG_4           5.160        e2f
      1823        181          A        HIS        L-FRAG_0           4.090        f2f
      1824         12          A        TYR        L-FRAG_0           3.630        f2f
      1824         25          A        TYR        L-FRAG_4           5.010        e2f
      1824        181          A        HIS        L-FRAG_0           4.250        f2f
      1825         12          A        TYR        L-FRAG_0           3.460        f2f
      1825         25          A        TYR        L-FRAG_4           5.490        e2f
      1825        181          A        HIS        L-FRAG_0           3.930        f2f
      1826         12          A        TYR        L-FRAG_0           3.780        f2f
      1826         25          A        TYR        L-FRAG_4           5.420        e2f
      1827         12          A        TYR        L-FRAG_0           3.720        f2f
      1828         12          A        TYR        L-FRAG_0           3.860        f2f
      1829         25          A        TYR        L-FRAG_4           5.380        e2f
      1829        181          A        HIS        L-FRAG_0           3.770        f2f
      1830         12          A        TYR        L-FRAG_0           3.660        f2f
      1830         25          A        TYR        L-FRAG_2           5.460        e2f
      1830         25          A        TYR        L-FRAG_4           4.800        e2f
      1831         12          A        TYR        L-FRAG_0           3.720        f2f
      1831         25          A        TYR        L-FRAG_4           5.140        e2f
      1832         12          A        TYR        L-FRAG_0           3.630        f2f
      1832         25          A        TYR        L-FRAG_2           5.310        e2f
      1832         25          A        TYR        L-FRAG_4           4.550        e2f
      1833         12          A        TYR        L-FRAG_0           3.690        f2f
      1833         25          A        TYR        L-FRAG_4           5.160        e2f
      1834         12          A        TYR        L-FRAG_0           3.560        f2f
      1834         25          A        TYR        L-FRAG_2           5.140        e2f
      1834        181          A        HIS        L-FRAG_0           4.060        f2f
      1835         12          A        TYR        L-FRAG_0           3.900        f2f
      1835         25          A        TYR        L-FRAG_2           5.160        e2f
      1835        181          A        HIS        L-FRAG_0           3.760        f2f
      1836         12          A        TYR        L-FRAG_0           3.690        f2f
      1836         25          A        TYR        L-FRAG_2           5.260        e2f
      1836        181          A        HIS        L-FRAG_0           3.810        f2f
      1837         12          A        TYR        L-FRAG_0           4.240        f2f
      1837        181          A        HIS        L-FRAG_0           3.830        f2f
      1838         12          A        TYR        L-FRAG_0           3.780        f2f
      1838        181          A        HIS        L-FRAG_0           3.820        f2f
      1839         12          A        TYR        L-FRAG_0           3.670        f2f
      1839         25          A        TYR        L-FRAG_4           5.250        e2f
      1839        181          A        HIS        L-FRAG_0           3.760        f2f
      1840         12          A        TYR        L-FRAG_0           3.630        f2f
      1840         25          A        TYR        L-FRAG_4           5.110        e2f
      1841         12          A        TYR        L-FRAG_0           4.230        f2f
      1841        181          A        HIS        L-FRAG_0           3.910        f2f
      1842         12          A        TYR        L-FRAG_0           3.940        f2f
      1842         25          A        TYR        L-FRAG_4           5.290        e2f
      1842        181          A        HIS        L-FRAG_0           4.210        f2f
      1843         12          A        TYR        L-FRAG_0           3.980        f2f
      1843         25          A        TYR        L-FRAG_4           5.350        e2f
      1843        181          A        HIS        L-FRAG_0           3.840        f2f
      1844         12          A        TYR        L-FRAG_0           3.730        f2f
      1845         12          A        TYR        L-FRAG_0           3.840        f2f
      1845         25          A        TYR        L-FRAG_2           5.500        e2f
      1845         25          A        TYR        L-FRAG_4           5.320        e2f
      1845        181          A        HIS        L-FRAG_0           4.000        f2f
      1846         12          A        TYR        L-FRAG_0           3.470        f2f
      1846         25          A        TYR        L-FRAG_4           5.100        e2f
      1846         25          A        TYR        L-FRAG_2           5.280        e2f
      1846        181          A        HIS        L-FRAG_0           4.110        f2f
      1847         12          A        TYR        L-FRAG_0           3.620        f2f
      1848         12          A        TYR        L-FRAG_0           4.080        f2f
      1848        181          A        HIS        L-FRAG_0           3.560        f2f
      1849         25          A        TYR        L-FRAG_4           5.400        e2f
      1849        181          A        HIS        L-FRAG_0           3.760        f2f
      1850         12          A        TYR        L-FRAG_0           3.960        f2f
      1850         25          A        TYR        L-FRAG_4           5.120        e2f
      1850        181          A        HIS        L-FRAG_0           3.960        f2f
      1851         12          A        TYR        L-FRAG_0           3.860        f2f
      1851         25          A        TYR        L-FRAG_4           5.290        e2f
      1851        181          A        HIS        L-FRAG_0           4.250        f2f
      1852         12          A        TYR        L-FRAG_0           3.630        f2f
      1852         25          A        TYR        L-FRAG_4           5.330        e2f
      1853         12          A        TYR        L-FRAG_0           3.670        f2f
      1853         25          A        TYR        L-FRAG_4           5.000        e2f
      1854         25          A        TYR        L-FRAG_2           5.050        e2f
      1854         25          A        TYR        L-FRAG_4           5.180        e2f
      1854        181          A        HIS        L-FRAG_0           3.850        f2f
      1855         12          A        TYR        L-FRAG_0           3.890        f2f
      1855         25          A        TYR        L-FRAG_4           5.090        e2f
      1855        181          A        HIS        L-FRAG_0           4.100        f2f
      1856         12          A        TYR        L-FRAG_0           4.040        f2f
      1856         25          A        TYR        L-FRAG_4           5.100        e2f
      1856        181          A        HIS        L-FRAG_0           4.130        f2f
      1857         12          A        TYR        L-FRAG_0           3.590        f2f
      1858         25          A        TYR        L-FRAG_2           5.250        e2f
      1858         25          A        TYR        L-FRAG_4           4.830        e2f
      1858        181          A        HIS        L-FRAG_0           3.830        f2f
      1859         12          A        TYR        L-FRAG_0           3.920        f2f
      1859         25          A        TYR        L-FRAG_2           5.450        e2f
      1859         25          A        TYR        L-FRAG_4           4.950        e2f
      1859        181          A        HIS        L-FRAG_0           3.980        f2f
      1860         12          A        TYR        L-FRAG_0           3.540        f2f
      1860         25          A        TYR        L-FRAG_4           5.240        e2f
      1860        181          A        HIS        L-FRAG_0           3.710        f2f
      1861         12          A        TYR        L-FRAG_0           3.490        f2f
      1861         25          A        TYR        L-FRAG_4           5.320        e2f
      1862         25          A        TYR        L-FRAG_4           5.370        e2f
      1862         25          A        TYR        L-FRAG_2           5.420        e2f
      1862        181          A        HIS        L-FRAG_0           3.520        f2f
      1863         25          A        TYR        L-FRAG_2           5.450        e2f
      1863         25          A        TYR        L-FRAG_4           5.150        e2f
      1863        181          A        HIS        L-FRAG_0           3.660        f2f
      1864         12          A        TYR        L-FRAG_0           4.360        f2f
      1864         25          A        TYR        L-FRAG_2           5.370        e2f
      1864        181          A        HIS        L-FRAG_0           3.680        f2f
      1865         12          A        TYR        L-FRAG_0           3.740        f2f
      1865         25          A        TYR        L-FRAG_2           5.000        e2f
      1865        181          A        HIS        L-FRAG_0           4.100        f2f
      1866         25          A        TYR        L-FRAG_4           5.090        e2f
      1867         12          A        TYR        L-FRAG_0           3.480        f2f
      1867         25          A        TYR        L-FRAG_2           4.970        e2f
      1868         12          A        TYR        L-FRAG_0           3.740        f2f
      1868         25          A        TYR        L-FRAG_2           5.350        e2f
      1868         25          A        TYR        L-FRAG_4           5.350        e2f
      1868        181          A        HIS        L-FRAG_0           3.890        f2f
      1869         12          A        TYR        L-FRAG_0           4.290        f2f
      1869         25          A        TYR        L-FRAG_2           5.180        e2f
      1869        181          A        HIS        L-FRAG_0           4.120        f2f
      1870         12          A        TYR        L-FRAG_0           3.650        f2f
      1870        181          A        HIS        L-FRAG_0           4.120        f2f
      1871         12          A        TYR        L-FRAG_0           3.910        f2f
      1871         25          A        TYR        L-FRAG_4           5.210        e2f
      1872         12          A        TYR        L-FRAG_0           3.520        f2f
      1872         25          A        TYR        L-FRAG_2           5.470        e2f
      1873         12          A        TYR        L-FRAG_0           3.780        f2f
      1873        181          A        HIS        L-FRAG_0           3.970        f2f
      1874         12          A        TYR        L-FRAG_0           3.780        f2f
      1874         25          A        TYR        L-FRAG_2           5.380        e2f
      1874        181          A        HIS        L-FRAG_0           3.890        f2f
      1875         12          A        TYR        L-FRAG_0           3.740        f2f
      1875         25          A        TYR        L-FRAG_4           5.240        e2f
      1875         25          A        TYR        L-FRAG_2           5.400        e2f
      1875        181          A        HIS        L-FRAG_0           3.610        f2f
      1876        181          A        HIS        L-FRAG_0           4.000        f2f
      1877         12          A        TYR        L-FRAG_0           3.570        f2f
      1877         25          A        TYR        L-FRAG_4           5.320        e2f
      1877        181          A        HIS        L-FRAG_0           3.780        f2f
      1878         12          A        TYR        L-FRAG_0           4.150        f2f
      1878         25          A        TYR        L-FRAG_4           5.350        e2f
      1878        181          A        HIS        L-FRAG_0           3.760        f2f
      1879         12          A        TYR        L-FRAG_0           4.210        f2f
      1879        181          A        HIS        L-FRAG_0           4.240        f2f
      1880         12          A        TYR        L-FRAG_0           4.280        f2f
      1880        181          A        HIS        L-FRAG_0           3.610        f2f
      1881         12          A        TYR        L-FRAG_0           4.050        f2f
      1881         25          A        TYR        L-FRAG_2           5.270        e2f
      1881        181          A        HIS        L-FRAG_0           3.860        f2f
      1882         12          A        TYR        L-FRAG_0           3.930        f2f
      1882         25          A        TYR        L-FRAG_2           5.480        e2f
      1882        181          A        HIS        L-FRAG_0           3.720        f2f
      1883        181          A        HIS        L-FRAG_0           3.460        f2f
      1884         12          A        TYR        L-FRAG_0           4.130        f2f
      1884        181          A        HIS        L-FRAG_0           3.970        f2f
      1885         12          A        TYR        L-FRAG_0           3.810        f2f
      1885        181          A        HIS        L-FRAG_0           4.010        f2f
      1886         12          A        TYR        L-FRAG_0           4.230        f2f
      1886         25          A        TYR        L-FRAG_2           5.430        e2f
      1886         25          A        TYR        L-FRAG_4           5.410        e2f
      1886        181          A        HIS        L-FRAG_0           3.600        f2f
      1887         12          A        TYR        L-FRAG_0           4.380        f2f
      1887        181          A        HIS        L-FRAG_0           3.420        f2f
      1888         12          A        TYR        L-FRAG_0           4.090        f2f
      1888        181          A        HIS        L-FRAG_0           3.940        f2f
      1889         25          A        TYR        L-FRAG_4           5.380        e2f
      1889        181          A        HIS        L-FRAG_0           4.180        f2f
      1890         12          A        TYR        L-FRAG_0           3.640        f2f
      1890        181          A        HIS        L-FRAG_0           3.680        f2f
      1891        181          A        HIS        L-FRAG_0           3.780        f2f
      1892         25          A        TYR        L-FRAG_4           4.960        e2f
      1892        181          A        HIS        L-FRAG_0           3.490        f2f
      1893         12          A        TYR        L-FRAG_0           3.800        f2f
      1893         25          A        TYR        L-FRAG_4           5.060        e2f
      1894         12          A        TYR        L-FRAG_0           3.700        f2f
      1894         25          A        TYR        L-FRAG_4           5.440        e2f
      1895         25          A        TYR        L-FRAG_4           5.300        e2f
      1895        181          A        HIS        L-FRAG_0           3.920        f2f
      1896         12          A        TYR        L-FRAG_0           3.830        f2f
      1896         25          A        TYR        L-FRAG_4           5.380        e2f
      1896        181          A        HIS        L-FRAG_0           3.850        f2f
      1897         12          A        TYR        L-FRAG_0           3.670        f2f
      1897         25          A        TYR        L-FRAG_4           5.440        e2f
      1898         12          A        TYR        L-FRAG_0           3.840        f2f
      1898         25          A        TYR        L-FRAG_4           5.460        e2f
      1899         12          A        TYR        L-FRAG_0           4.070        f2f
      1899         25          A        TYR        L-FRAG_4           5.470        e2f
      1899        181          A        HIS        L-FRAG_0           4.140        f2f
      1900         12          A        TYR        L-FRAG_0           4.360        f2f
      1900         25          A        TYR        L-FRAG_4           5.290        e2f
      1901         25          A        TYR        L-FRAG_4           5.160        e2f
      1901        181          A        HIS        L-FRAG_0           3.800        f2f
      1902         12          A        TYR        L-FRAG_0           3.720        f2f
      1903         12          A        TYR        L-FRAG_0           4.160        f2f
      1903         25          A        TYR        L-FRAG_4           5.380        e2f
      1904         25          A        TYR        L-FRAG_4           4.920        e2f
      1904        181          A        HIS        L-FRAG_0           3.820        f2f
      1905        181          A        HIS        L-FRAG_0           3.340        f2f
      1906         25          A        TYR        L-FRAG_4           5.160        e2f
      1907         12          A        TYR        L-FRAG_0           4.000        f2f
      1908         12          A        TYR        L-FRAG_0           3.960        f2f
      1908        181          A        HIS        L-FRAG_0           4.260        f2f
      1909         12          A        TYR        L-FRAG_0           4.000        f2f
      1909        181          A        HIS        L-FRAG_0           3.750        f2f
      1910        181          A        HIS        L-FRAG_0           3.810        f2f
      1911         12          A        TYR        L-FRAG_0           3.500        f2f
      1912         12          A        TYR        L-FRAG_0           4.330        f2f
      1912        181          A        HIS        L-FRAG_0           3.690        f2f
      1913         12          A        TYR        L-FRAG_0           4.250        f2f
      1913         25          A        TYR        L-FRAG_4           5.250        e2f
      1913        181          A        HIS        L-FRAG_0           4.040        f2f
      1914         25          A        TYR        L-FRAG_4           5.500        e2f
      1914        181          A        HIS        L-FRAG_0           3.970        f2f
      1915         12          A        TYR        L-FRAG_0           4.140        f2f
      1915         25          A        TYR        L-FRAG_4           5.240        e2f
      1915        181          A        HIS        L-FRAG_0           3.660        f2f
      1916        181          A        HIS        L-FRAG_0           3.640        f2f
      1917         12          A        TYR        L-FRAG_0           3.990        f2f
      1917         25          A        TYR        L-FRAG_4           5.290        e2f
      1918         12          A        TYR        L-FRAG_0           4.060        f2f
      1918         25          A        TYR        L-FRAG_4           5.330        e2f
      1918        181          A        HIS        L-FRAG_0           3.770        f2f
      1919         12          A        TYR        L-FRAG_0           3.910        f2f
      1920         12          A        TYR        L-FRAG_0           3.550        f2f
      1920         25          A        TYR        L-FRAG_4           5.480        e2f
      1921         12          A        TYR        L-FRAG_0           3.670        f2f
      1922         12          A        TYR        L-FRAG_0           3.980        f2f
      1922        181          A        HIS        L-FRAG_0           3.900        f2f
      1923         12          A        TYR        L-FRAG_0           4.320        f2f
      1923         25          A        TYR        L-FRAG_4           5.380        e2f
      1923        181          A        HIS        L-FRAG_0           3.840        f2f
      1924         12          A        TYR        L-FRAG_0           3.840        f2f
      1924        181          A        HIS        L-FRAG_0           3.520        f2f
      1925         12          A        TYR        L-FRAG_0           4.020        f2f
      1925        181          A        HIS        L-FRAG_0           4.370        f2f
      1926         12          A        TYR        L-FRAG_0           3.470        f2f
      1927         12          A        TYR        L-FRAG_0           4.200        f2f
      1927        181          A        HIS        L-FRAG_0           4.080        f2f
      1928         12          A        TYR        L-FRAG_0           3.960        f2f
      1928        181          A        HIS        L-FRAG_0           4.130        f2f
      1929         12          A        TYR        L-FRAG_0           3.840        f2f
      1930         12          A        TYR        L-FRAG_0           3.760        f2f
      1931         12          A        TYR        L-FRAG_0           3.590        f2f
      1931        181          A        HIS        L-FRAG_0           3.970        f2f
      1932         12          A        TYR        L-FRAG_0           3.730        f2f
      1933         12          A        TYR        L-FRAG_0           3.550        f2f
      1934         12          A        TYR        L-FRAG_0           3.530        f2f
      1934        181          A        HIS        L-FRAG_0           4.010        f2f
      1935         12          A        TYR        L-FRAG_0           3.830        f2f
      1935         25          A        TYR        L-FRAG_4           5.120        e2f
      1935        181          A        HIS        L-FRAG_0           4.230        f2f
      1936         12          A        TYR        L-FRAG_0           3.680        f2f
      1937         12          A        TYR        L-FRAG_0           4.080        f2f
      1938         12          A        TYR        L-FRAG_0           3.500        f2f
      1939         12          A        TYR        L-FRAG_0           3.470        f2f
      1940         12          A        TYR        L-FRAG_0           3.710        f2f
      1940         25          A        TYR        L-FRAG_4           5.240        e2f
      1941         12          A        TYR        L-FRAG_0           3.950        f2f
      1941        181          A        HIS        L-FRAG_0           4.240        f2f
      1942         12          A        TYR        L-FRAG_0           3.610        f2f
      1943         12          A        TYR        L-FRAG_0           3.910        f2f
      1944         12          A        TYR        L-FRAG_0           3.410        f2f
      1944         25          A        TYR        L-FRAG_4           5.220        e2f
      1945         25          A        TYR        L-FRAG_2           5.460        e2f
      1945        181          A        HIS        L-FRAG_0           3.840        f2f
      1947         12          A        TYR        L-FRAG_0           3.540        f2f
      1947         25          A        TYR        L-FRAG_2           5.190        e2f
      1948         12          A        TYR        L-FRAG_0           3.680        f2f
      1948        181          A        HIS        L-FRAG_0           4.030        f2f
      1949        181          A        HIS        L-FRAG_0           3.960        f2f
      1950        181          A        HIS        L-FRAG_0           3.910        f2f
      1951         12          A        TYR        L-FRAG_0           3.750        f2f
      1951         25          A        TYR        L-FRAG_4           5.360        e2f
      1952         25          A        TYR        L-FRAG_4           5.170        e2f
      1952        181          A        HIS        L-FRAG_0           3.770        f2f
      1953         12          A        TYR        L-FRAG_0           3.550        f2f
      1953         25          A        TYR        L-FRAG_2           5.460        e2f
      1953         25          A        TYR        L-FRAG_4           5.220        e2f
      1953        181          A        HIS        L-FRAG_0           3.700        f2f
      1954        181          A        HIS        L-FRAG_0           3.760        f2f
      1955         12          A        TYR        L-FRAG_0           3.730        f2f
      1956         12          A        TYR        L-FRAG_0           3.610        f2f
      1956         25          A        TYR        L-FRAG_4           5.440        e2f
      1957         12          A        TYR        L-FRAG_0           4.010        f2f
      1957        181          A        HIS        L-FRAG_0           4.110        f2f
      1958         12          A        TYR        L-FRAG_0           3.680        f2f
      1958        181          A        HIS        L-FRAG_0           4.260        f2f
      1959         12          A        TYR        L-FRAG_0           3.520        f2f
      1959         25          A        TYR        L-FRAG_2           5.130        e2f
      1960         12          A        TYR        L-FRAG_0           3.750        f2f
      1960        181          A        HIS        L-FRAG_0           4.160        f2f
      1961         12          A        TYR        L-FRAG_0           3.810        f2f
      1961        181          A        HIS        L-FRAG_0           3.800        f2f
      1962         25          A        TYR        L-FRAG_2           4.820        e2f
      1962        181          A        HIS        L-FRAG_0           3.490        f2f
      1963         12          A        TYR        L-FRAG_0           3.770        f2f
      1963         25          A        TYR        L-FRAG_2           4.640        e2f
      1963        181          A        HIS        L-FRAG_0           4.220        f2f
      1964         12          A        TYR        L-FRAG_0           3.440        f2f
      1964         25          A        TYR        L-FRAG_2           5.380        e2f
      1965         12          A        TYR        L-FRAG_0           3.740        f2f
      1965        181          A        HIS        L-FRAG_0           4.060        f2f
      1966         12          A        TYR        L-FRAG_0           4.060        f2f
      1966        181          A        HIS        L-FRAG_0           4.330        f2f
      1967         12          A        TYR        L-FRAG_0           3.390        f2f
      1967        181          A        HIS        L-FRAG_0           4.350        f2f
      1968         12          A        TYR        L-FRAG_0           3.480        f2f
      1968         25          A        TYR        L-FRAG_2           5.280        e2f
      1969         12          A        TYR        L-FRAG_0           3.890        f2f
      1969         25          A        TYR        L-FRAG_2           5.400        e2f
      1969        181          A        HIS        L-FRAG_0           3.840        f2f
      1970         12          A        TYR        L-FRAG_0           3.550        f2f
      1970         25          A        TYR        L-FRAG_2           5.270        e2f
      1971         12          A        TYR        L-FRAG_0           3.740        f2f
      1971        257          A        PHE        L-FRAG_0           5.410        e2f
      1972         12          A        TYR        L-FRAG_0           3.430        f2f
      1972        181          A        HIS        L-FRAG_0           4.220        f2f
      1973         12          A        TYR        L-FRAG_0           3.740        f2f
      1973        257          A        PHE        L-FRAG_0           5.460        e2f
      1974         12          A        TYR        L-FRAG_0           3.800        f2f
      1974         25          A        TYR        L-FRAG_2           5.010        e2f
      1974        181          A        HIS        L-FRAG_0           4.290        f2f
      1975         12          A        TYR        L-FRAG_0           3.880        f2f
      1975        181          A        HIS        L-FRAG_0           3.790        f2f
      1976         12          A        TYR        L-FRAG_0           3.580        f2f
      1976        181          A        HIS        L-FRAG_0           4.160        f2f
      1977         12          A        TYR        L-FRAG_0           3.680        f2f
      1977        181          A        HIS        L-FRAG_0           3.950        f2f
      1978         12          A        TYR        L-FRAG_0           3.870        f2f
      1978        181          A        HIS        L-FRAG_0           3.810        f2f
      1979         12          A        TYR        L-FRAG_0           3.950        f2f
      1979        181          A        HIS        L-FRAG_0           3.880        f2f
      1980         12          A        TYR        L-FRAG_0           3.430        f2f
      1980         25          A        TYR        L-FRAG_2           5.140        e2f
      1981         12          A        TYR        L-FRAG_0           3.540        f2f
      1982         12          A        TYR        L-FRAG_0           3.790        f2f
      1982        181          A        HIS        L-FRAG_0           4.130        f2f
      1983         12          A        TYR        L-FRAG_0           3.390        f2f
      1983         25          A        TYR        L-FRAG_2           4.870        e2f
      1984         12          A        TYR        L-FRAG_0           3.580        f2f
      1985         12          A        TYR        L-FRAG_0           3.780        f2f
      1985        181          A        HIS        L-FRAG_0           4.030        f2f
      1986         12          A        TYR        L-FRAG_0           3.690        f2f
      1986        181          A        HIS        L-FRAG_0           4.210        f2f
      1987         12          A        TYR        L-FRAG_0           3.650        f2f
      1988         12          A        TYR        L-FRAG_0           3.590        f2f
      1989         12          A        TYR        L-FRAG_0           3.530        f2f
      1990         12          A        TYR        L-FRAG_0           3.730        f2f
      1990        181          A        HIS        L-FRAG_0           4.160        f2f
      1991         12          A        TYR        L-FRAG_0           3.910        f2f
      1991        181          A        HIS        L-FRAG_0           4.160        f2f
      1992         12          A        TYR        L-FRAG_0           3.570        f2f
      1992         25          A        TYR        L-FRAG_2           4.920        e2f
      1993         12          A        TYR        L-FRAG_0           4.070        f2f
      1993        181          A        HIS        L-FRAG_0           4.140        f2f
      1994         12          A        TYR        L-FRAG_0           3.680        f2f
      1995         12          A        TYR        L-FRAG_0           3.870        f2f
      1995        181          A        HIS        L-FRAG_0           4.040        f2f
      1996         12          A        TYR        L-FRAG_0           3.580        f2f
      1997         12          A        TYR        L-FRAG_0           4.220        f2f
      1998         12          A        TYR        L-FRAG_0           4.010        f2f
      1998         25          A        TYR        L-FRAG_4           5.400        e2f
      1998        181          A        HIS        L-FRAG_0           3.840        f2f
      1999         12          A        TYR        L-FRAG_0           3.680        f2f
      2000         12          A        TYR        L-FRAG_0           3.450        f2f
