# Supplementary material for: SHP-1 agonist SC-43 limits methicillin-resistant Staphylococcus aureus infection through inhibition of heme biosynthesis
Source: EMBO Mol Med. 2026 Apr 10;18(5):1990–2005. doi: 10.1038/s44321-026-00418-4 (PMC13179323; doi:10.1038/s44321-026-00418-4)
Supplement: Supplementary file 10 — Source data Fig. 5 [file 44321_2026_418_MOESM10_ESM.zip › Figure 5/Data-Figure 5B and 5C/Contacts_WaterBridge.dat]

  # Frame#   Residue#      Chain    ResName   AtomName  LigandFragment      LigandAtom 
         5         30          A        HIS        NE2        L-FRAG_4           N4838 
        18         24          A        TYR         OH        L-FRAG_1           O4842 
        19         32          A        LYS        HZ3        L-FRAG_4           N4838 
        21        225          A        THR        OG1        L-FRAG_4           N4838 
        22         25          A        TYR         OH        L-FRAG_1           O4842 
        22        261          A        HIS        NE2        L-FRAG_1           O4842 
        24         25          A        TYR         HH        L-FRAG_1           O4842 
        28         30          A        HIS        NE2        L-FRAG_4           N4838 
        28         28          A        ILE          O        L-FRAG_4           N4838 
        29        224          A        ASN          O        L-FRAG_4           N4838 
        30         12          A        TYR         OH        L-FRAG_1           O4842 
        31         29          A        ARG         HE        L-FRAG_4           N4838 
        33        226          A        GLY          H        L-FRAG_4           N4838 
        34        224          A        ASN          O        L-FRAG_4           N4838 
        35         29          A        ARG         HE        L-FRAG_4           N4838 
        36        224          A        ASN          H        L-FRAG_4           N4838 
        36        225          A        THR          H        L-FRAG_4           N4838 
        38        221          A        SER         OG        L-FRAG_1           O4842 
        39        221          A        SER         OG        L-FRAG_1           O4842 
        44         28          A        ILE          O        L-FRAG_4           N4838 
        44         30          A        HIS        NE2        L-FRAG_4           N4838 
        45        181          A        HIS        NE2        L-FRAG_1           O4842 
        48        221          A        SER         OG        L-FRAG_1           O4842 
        50        221          A        SER         OG        L-FRAG_1           O4842 
        51         24          A        TYR         OH        L-FRAG_1           O4842 
        52        221          A        SER         OG        L-FRAG_1           O4842 
        53        181          A        HIS        NE2        L-FRAG_1           O4842 
        53         12          A        TYR         OH        L-FRAG_1           O4842 
        54        221          A        SER         OG        L-FRAG_1           O4842 
        54         12          A        TYR         OH        L-FRAG_1           O4842 
        59        224          A        ASN          O        L-FRAG_4           N4838 
        60         45          A        ARG       HH12        L-FRAG_2           H4847 
        60        263          A        GLU        OE2        L-FRAG_2           H4847 
        60         32          A        LYS        HZ2        L-FRAG_4           N4838 
        60        181          A        HIS        NE2        L-FRAG_1           O4842 
        61         24          A        TYR         OH        L-FRAG_0           H4846 
        61         24          A        TYR         OH        L-FRAG_2           H4847 
        62        263          A        GLU        OE1        L-FRAG_2           H4847 
        66         24          A        TYR         OH        L-FRAG_1           O4842 
        66         29          A        ARG       HH12        L-FRAG_4           N4838 
        66         38          A        GLU        OE2        L-FRAG_4           N4838 
        69         29          A        ARG         HE        L-FRAG_4           N4838 
        70         29          A        ARG       HH11        L-FRAG_4           N4838 
        72         29          A        ARG       HH21        L-FRAG_3           O4832 
        74         29          A        ARG       HH22        L-FRAG_3           O4832 
        74         38          A        GLU        OE2        L-FRAG_3           O4832 
        77        224          A        ASN          O        L-FRAG_4           N4838 
        78         12          A        TYR         OH        L-FRAG_1           O4842 
        80         29          A        ARG       HH21        L-FRAG_3           O4832 
        81         29          A        ARG       HH21        L-FRAG_3           O4832 
        81        225          A        THR          H        L-FRAG_4           N4838 
        83        229          A        TRP        HE1        L-FRAG_4           N4838 
        83        225          A        THR        OG1        L-FRAG_4           N4838 
        84         29          A        ARG       HH21        L-FRAG_3           O4832 
        84        224          A        ASN          H        L-FRAG_4           N4838 
        85        225          A        THR        HG1        L-FRAG_4           N4838 
        87         29          A        ARG       HH21        L-FRAG_3           O4832 
        88        224          A        ASN          H        L-FRAG_4           N4838 
        88        225          A        THR        HG1        L-FRAG_4           N4838 
        89         29          A        ARG       HH21        L-FRAG_3           O4832 
        90        224          A        ASN          H        L-FRAG_4           N4838 
        90        225          A        THR          H        L-FRAG_4           N4838 
        90         29          A        ARG       HH21        L-FRAG_3           O4832 
        91        229          A        TRP        HE1        L-FRAG_4           N4838 
        92         29          A        ARG       HH21        L-FRAG_3           O4832 
        95         29          A        ARG       HH21        L-FRAG_3           O4832 
        98         29          A        ARG       HH21        L-FRAG_3           O4832 
        99         29          A        ARG       HH21        L-FRAG_3           O4832 
       102         24          A        TYR         OH        L-FRAG_0           H4846 
       102         29          A        ARG       HH21        L-FRAG_3           O4832 
       103         28          A        ILE          O        L-FRAG_4           N4838 
       103         29          A        ARG       HH21        L-FRAG_3           O4832 
       104        224          A        ASN          O        L-FRAG_4           N4838 
       105        224          A        ASN          O        L-FRAG_4           N4838 
       105        226          A        GLY          H        L-FRAG_4           N4838 
       107         29          A        ARG       HH11        L-FRAG_4           N4838 
       108        181          A        HIS        NE2        L-FRAG_1           O4842 
       112         29          A        ARG         HE        L-FRAG_4           N4838 
       113        224          A        ASN          O        L-FRAG_4           N4838 
       116        181          A        HIS        NE2        L-FRAG_1           O4842 
       116        224          A        ASN          O        L-FRAG_4           N4838 
       118         29          A        ARG         HE        L-FRAG_4           N4838 
       121         29          A        ARG         HE        L-FRAG_4           N4838 
       124        224          A        ASN          O        L-FRAG_4           N4838 
       129         29          A        ARG       HH11        L-FRAG_4           N4838 
       131        181          A        HIS        NE2        L-FRAG_2           H4847 
       131        221          A        SER         OG        L-FRAG_2           H4847 
       138         29          A        ARG         HE        L-FRAG_4           N4838 
       139        224          A        ASN          O        L-FRAG_4           N4838 
       140         12          A        TYR         OH        L-FRAG_1           O4842 
       140         29          A        ARG         HE        L-FRAG_4           N4838 
       142        224          A        ASN          O        L-FRAG_4           N4838 
       145        224          A        ASN          O        L-FRAG_4           N4838 
       148         29          A        ARG         HE        L-FRAG_4           N4838 
       150        181          A        HIS        NE2        L-FRAG_1           O4842 
       153        224          A        ASN          O        L-FRAG_4           N4838 
       155        226          A        GLY          H        L-FRAG_4           N4838 
       162         29          A        ARG          O        L-FRAG_4           N4838 
       167        224          A        ASN          O        L-FRAG_4           N4838 
       171        224          A        ASN          O        L-FRAG_4           N4838 
       173         29          A        ARG       HH21        L-FRAG_3           O4832 
       173         25          A        TYR          O        L-FRAG_3           O4832 
       174        224          A        ASN          O        L-FRAG_4           N4838 
       174         29          A        ARG       HH21        L-FRAG_3           O4832 
       174         25          A        TYR          O        L-FRAG_3           O4832 
       176        181          A        HIS        NE2        L-FRAG_2           H4847 
       176        221          A        SER         OG        L-FRAG_2           H4847 
       176         32          A        LYS        HZ1        L-FRAG_4           N4838 
       177        226          A        GLY          H        L-FRAG_4           N4838 
       178         29          A        ARG       HH21        L-FRAG_3           O4832 
       179         29          A        ARG       HH21        L-FRAG_3           O4832 
       179         25          A        TYR          O        L-FRAG_3           O4832 
       180         29          A        ARG       HH21        L-FRAG_3           O4832 
       180         25          A        TYR          O        L-FRAG_3           O4832 
       181        226          A        GLY          H        L-FRAG_4           N4838 
       184         29          A        ARG       HH21        L-FRAG_3           O4832 
       184         25          A        TYR          O        L-FRAG_3           O4832 
       198         29          A        ARG         HE        L-FRAG_4           N4838 
       201        224          A        ASN          O        L-FRAG_4           N4838 
       210        224          A        ASN          O        L-FRAG_4           N4838 
       214        224          A        ASN          O        L-FRAG_4           N4838 
       215         29          A        ARG       HH11        L-FRAG_4           N4838 
       220         29          A        ARG       HH11        L-FRAG_4           N4838 
       225         12          A        TYR         OH        L-FRAG_1           O4842 
       232         29          A        ARG         HE        L-FRAG_4           N4838 
       232         29          A        ARG       HH11        L-FRAG_4           N4838 
       239        224          A        ASN          O        L-FRAG_4           N4838 
       255        224          A        ASN          O        L-FRAG_4           N4838 
       265        226          A        GLY          H        L-FRAG_4           N4838 
       268         29          A        ARG          O        L-FRAG_4           N4838 
       268         12          A        TYR         OH        L-FRAG_1           O4842 
       275        224          A        ASN          O        L-FRAG_4           N4838 
       276         24          A        TYR         OH        L-FRAG_0           H4846 
       277         24          A        TYR         OH        L-FRAG_0           H4846 
       278        226          A        GLY          H        L-FRAG_4           N4838 
       281         30          A        HIS        NE2        L-FRAG_4           N4838 
       282         29          A        ARG       HH21        L-FRAG_3           O4832 
       285         25          A        TYR          O        L-FRAG_3           O4832 
       286        263          A        GLU        OE1        L-FRAG_2           H4847 
       287        263          A        GLU        OE1        L-FRAG_2           H4847 
       287         29          A        ARG       HH21        L-FRAG_3           O4832 
       288        263          A        GLU        OE1        L-FRAG_2           H4847 
       289        263          A        GLU        OE1        L-FRAG_0           H4846 
       289        263          A        GLU        OE1        L-FRAG_2           H4847 
       290        263          A        GLU        OE1        L-FRAG_2           H4847 
       291        263          A        GLU        OE1        L-FRAG_2           H4847 
       293        263          A        GLU        OE1        L-FRAG_2           H4847 
       296        263          A        GLU        OE1        L-FRAG_2           H4847 
       297        263          A        GLU        OE1        L-FRAG_2           H4847 
       302        263          A        GLU        OE1        L-FRAG_2           H4847 
       303        224          A        ASN          O        L-FRAG_4           N4838 
       307        224          A        ASN          O        L-FRAG_4           N4838 
       309        263          A        GLU        OE1        L-FRAG_2           H4847 
       313        263          A        GLU        OE1        L-FRAG_2           H4847 
       318         25          A        TYR         OH        L-FRAG_2           H4847 
       318        263          A        GLU        OE1        L-FRAG_2           H4847 
       320         12          A        TYR         OH        L-FRAG_1           O4842 
       320         25          A        TYR          O        L-FRAG_3           O4832 
       324        224          A        ASN          O        L-FRAG_4           N4838 
       326        263          A        GLU        OE1        L-FRAG_2           H4847 
       331        221          A        SER         OG        L-FRAG_2           H4847 
       331        181          A        HIS        NE2        L-FRAG_2           H4847 
       331        224          A        ASN          O        L-FRAG_4           N4838 
       332        226          A        GLY          H        L-FRAG_4           N4838 
       333         29          A        ARG       HH11        L-FRAG_4           N4838 
       333        224          A        ASN          O        L-FRAG_4           N4838 
       334        263          A        GLU        OE1        L-FRAG_2           H4847 
       334        221          A        SER         OG        L-FRAG_2           H4847 
       334        181          A        HIS        NE2        L-FRAG_2           H4847 
       334         32          A        LYS        HZ3        L-FRAG_4           N4838 
       335        224          A        ASN          O        L-FRAG_4           N4838 
       337         29          A        ARG         HE        L-FRAG_4           N4838 
       346         12          A        TYR         OH        L-FRAG_1           O4842 
       347        263          A        GLU        OE1        L-FRAG_2           H4847 
       348        263          A        GLU        OE1        L-FRAG_2           H4847 
       349        263          A        GLU        OE1        L-FRAG_2           H4847 
       350        263          A        GLU        OE1        L-FRAG_2           H4847 
       352        263          A        GLU        OE1        L-FRAG_2           H4847 
       353        263          A        GLU        OE1        L-FRAG_2           H4847 
       355        263          A        GLU        OE1        L-FRAG_0           H4846 
       355        221          A        SER         OG        L-FRAG_2           H4847 
       355        181          A        HIS        NE2        L-FRAG_2           H4847 
       357        224          A        ASN          O        L-FRAG_4           N4838 
       358        263          A        GLU        OE1        L-FRAG_0           H4846 
       358        263          A        GLU        OE1        L-FRAG_2           H4847 
       358        221          A        SER         OG        L-FRAG_0           H4846 
       358        181          A        HIS        NE2        L-FRAG_0           H4846 
       358        221          A        SER         OG        L-FRAG_2           H4847 
       358        181          A        HIS        NE2        L-FRAG_2           H4847 
       361        263          A        GLU        OE1        L-FRAG_0           H4846 
       361        263          A        GLU        OE1        L-FRAG_2           H4847 
       362        263          A        GLU        OE1        L-FRAG_0           H4846 
       362        263          A        GLU        OE1        L-FRAG_2           H4847 
       363        263          A        GLU        OE1        L-FRAG_2           H4847 
       363         29          A        ARG       HH21        L-FRAG_3           O4832 
       364        263          A        GLU        OE2        L-FRAG_0           H4846 
       364        263          A        GLU        OE2        L-FRAG_2           H4847 
       365        263          A        GLU        OE2        L-FRAG_0           H4846 
       365        263          A        GLU        OE2        L-FRAG_2           H4847 
       366        263          A        GLU        OE2        L-FRAG_0           H4846 
       366        221          A        SER         OG        L-FRAG_0           H4846 
       366        263          A        GLU        OE2        L-FRAG_2           H4847 
       366        221          A        SER         OG        L-FRAG_2           H4847 
       366        224          A        ASN        OD1        L-FRAG_4           N4838 
       367        181          A        HIS        NE2        L-FRAG_2           H4847 
       367        221          A        SER         OG        L-FRAG_2           H4847 
       367        263          A        GLU        OE2        L-FRAG_2           H4847 
       367         29          A        ARG         HE        L-FRAG_4           N4838 
       369        226          A        GLY          H        L-FRAG_4           N4838 
       371        263          A        GLU        OE2        L-FRAG_2           H4847 
       372        263          A        GLU        OE2        L-FRAG_0           H4846 
       372        263          A        GLU        OE2        L-FRAG_2           H4847 
       372         29          A        ARG       HH21        L-FRAG_3           O4832 
       376        263          A        GLU        OE2        L-FRAG_0           H4846 
       376        263          A        GLU        OE2        L-FRAG_2           H4847 
       377        221          A        SER         OG        L-FRAG_0           H4846 
       378        263          A        GLU        OE2        L-FRAG_2           H4847 
       379        263          A        GLU        OE1        L-FRAG_0           H4846 
       379        263          A        GLU        OE1        L-FRAG_2           H4847 
       380        221          A        SER         OG        L-FRAG_2           H4847 
       380         29          A        ARG       HH11        L-FRAG_4           N4838 
       381        263          A        GLU        OE2        L-FRAG_0           H4846 
       381        226          A        GLY          H        L-FRAG_4           N4838 
       381         29          A        ARG       HH21        L-FRAG_3           O4832 
       382        263          A        GLU        OE2        L-FRAG_0           H4846 
       383        263          A        GLU        OE2        L-FRAG_0           H4846 
       383        181          A        HIS        NE2        L-FRAG_2           H4847 
       383        221          A        SER         OG        L-FRAG_2           H4847 
       383        224          A        ASN          O        L-FRAG_4           N4838 
       385        263          A        GLU        OE2        L-FRAG_2           H4847 
       385        226          A        GLY          H        L-FRAG_4           N4838 
       387        263          A        GLU        OE2        L-FRAG_2           H4847 
       389        263          A        GLU        OE2        L-FRAG_0           H4846 
       390        263          A        GLU        OE2        L-FRAG_2           H4847 
       390        224          A        ASN          O        L-FRAG_4           N4838 
       391         29          A        ARG         HE        L-FRAG_4           N4838 
       392        263          A        GLU        OE1        L-FRAG_2           H4847 
       392        181          A        HIS        NE2        L-FRAG_2           H4847 
       392        224          A        ASN       HD21        L-FRAG_1           O4842 
       392         29          A        ARG       HH21        L-FRAG_3           O4832 
       395        263          A        GLU        OE2        L-FRAG_0           H4846 
       395        263          A        GLU        OE2        L-FRAG_2           H4847 
       398        181          A        HIS        NE2        L-FRAG_2           H4847 
       398        221          A        SER         OG        L-FRAG_2           H4847 
       400        181          A        HIS        NE2        L-FRAG_0           H4846 
       400        263          A        GLU        OE1        L-FRAG_0           H4846 
       400        181          A        HIS        NE2        L-FRAG_2           H4847 
       400        263          A        GLU        OE1        L-FRAG_2           H4847 
       400        226          A        GLY          H        L-FRAG_4           N4838 
       401        221          A        SER         OG        L-FRAG_0           H4846 
       401        181          A        HIS        NE2        L-FRAG_0           H4846 
       401        226          A        GLY          H        L-FRAG_4           N4838 
       402         29          A        ARG       HH11        L-FRAG_4           N4838 
       404        226          A        GLY          H        L-FRAG_4           N4838 
       405        263          A        GLU        OE1        L-FRAG_0           H4846 
       405        224          A        ASN          O        L-FRAG_4           N4838 
       406        221          A        SER         OG        L-FRAG_0           H4846 
       406        181          A        HIS        NE2        L-FRAG_0           H4846 
       406        221          A        SER         OG        L-FRAG_2           H4847 
       406        181          A        HIS        NE2        L-FRAG_2           H4847 
       407        263          A        GLU        OE1        L-FRAG_0           H4846 
       407        263          A        GLU        OE1        L-FRAG_2           H4847 
       409        181          A        HIS        NE2        L-FRAG_0           H4846 
       409        221          A        SER         OG        L-FRAG_0           H4846 
       410        181          A        HIS        NE2        L-FRAG_2           H4847 
       410        221          A        SER         OG        L-FRAG_2           H4847 
       410         24          A        TYR         OH        L-FRAG_1           O4842 
       410         29          A        ARG         HE        L-FRAG_4           N4838 
       412        263          A        GLU        OE2        L-FRAG_2           H4847 
       412        224          A        ASN          O        L-FRAG_4           N4838 
       412         29          A        ARG       HH21        L-FRAG_3           O4832 
       413        263          A        GLU        OE1        L-FRAG_0           H4846 
       416        226          A        GLY          H        L-FRAG_4           N4838 
       417        263          A        GLU        OE2        L-FRAG_0           H4846 
       417        263          A        GLU        OE2        L-FRAG_2           H4847 
       418        263          A        GLU        OE2        L-FRAG_0           H4846 
       418         12          A        TYR         OH        L-FRAG_1           O4842 
       420        263          A        GLU        OE2        L-FRAG_0           H4846 
       420        263          A        GLU        OE2        L-FRAG_2           H4847 
       420        224          A        ASN          O        L-FRAG_4           N4838 
       422         32          A        LYS        HZ2        L-FRAG_4           N4838 
       423        224          A        ASN       HD21        L-FRAG_1           O4842 
       423         12          A        TYR         OH        L-FRAG_1           O4842 
       424        226          A        GLY          H        L-FRAG_4           N4838 
       425        224          A        ASN       HD21        L-FRAG_1           O4842 
       426        226          A        GLY          H        L-FRAG_4           N4838 
       427         29          A        ARG       HH21        L-FRAG_3           O4832 
       427        224          A        ASN          O        L-FRAG_4           N4838 
       428        221          A        SER         OG        L-FRAG_2           H4847 
       429         29          A        ARG       HH21        L-FRAG_3           O4832 
       430        226          A        GLY          H        L-FRAG_4           N4838 
       431        224          A        ASN       HD21        L-FRAG_1           O4842 
       432        221          A        SER         OG        L-FRAG_0           H4846 
       432        181          A        HIS        NE2        L-FRAG_0           H4846 
       432         29          A        ARG       HH11        L-FRAG_4           N4838 
       433        181          A        HIS        NE2        L-FRAG_0           H4846 
       433        221          A        SER         OG        L-FRAG_0           H4846 
       434        263          A        GLU        OE1        L-FRAG_2           H4847 
       434        224          A        ASN          O        L-FRAG_4           N4838 
       435        263          A        GLU        OE2        L-FRAG_2           H4847 
       436        263          A        GLU        OE1        L-FRAG_0           H4846 
       436        224          A        ASN          O        L-FRAG_4           N4838 
       438        181          A        HIS        NE2        L-FRAG_2           H4847 
       438        221          A        SER         OG        L-FRAG_2           H4847 
       439        263          A        GLU        OE1        L-FRAG_0           H4846 
       442        263          A        GLU        OE1        L-FRAG_2           H4847 
       443        263          A        GLU        OE1        L-FRAG_0           H4846 
       443        263          A        GLU        OE1        L-FRAG_2           H4847 
       444        263          A        GLU        OE1        L-FRAG_0           H4846 
       444        263          A        GLU        OE1        L-FRAG_2           H4847 
       446         29          A        ARG       HH21        L-FRAG_3           O4832 
       447        263          A        GLU        OE1        L-FRAG_2           H4847 
       447        226          A        GLY          H        L-FRAG_4           N4838 
       448        263          A        GLU        OE1        L-FRAG_2           H4847 
       451        181          A        HIS        NE2        L-FRAG_2           H4847 
       451        221          A        SER         OG        L-FRAG_2           H4847 
       451        226          A        GLY          H        L-FRAG_4           N4838 
       453        226          A        GLY          H        L-FRAG_4           N4838 
       457        226          A        GLY          H        L-FRAG_4           N4838 
       458        221          A        SER         OG        L-FRAG_2           H4847 
       458        263          A        GLU        OE1        L-FRAG_2           H4847 
       459        224          A        ASN          O        L-FRAG_4           N4838 
       461        263          A        GLU        OE1        L-FRAG_2           H4847 
       467         29          A        ARG          O        L-FRAG_4           N4838 
       471        226          A        GLY          H        L-FRAG_4           N4838 
       473        221          A        SER         OG        L-FRAG_2           H4847 
       473        181          A        HIS        NE2        L-FRAG_2           H4847 
       473         29          A        ARG       HH11        L-FRAG_4           N4838 
       476        263          A        GLU        OE1        L-FRAG_2           H4847 
       477        224          A        ASN          O        L-FRAG_4           N4838 
       479        226          A        GLY          H        L-FRAG_4           N4838 
       480        221          A        SER         OG        L-FRAG_2           H4847 
       480        181          A        HIS        NE2        L-FRAG_2           H4847 
       481        263          A        GLU        OE1        L-FRAG_0           H4846 
       481        263          A        GLU        OE1        L-FRAG_2           H4847 
       482        263          A        GLU        OE1        L-FRAG_2           H4847 
       482        226          A        GLY          H        L-FRAG_4           N4838 
       483        221          A        SER         OG        L-FRAG_2           H4847 
       483        181          A        HIS        NE2        L-FRAG_2           H4847 
       490        224          A        ASN          O        L-FRAG_4           N4838 
       491        224          A        ASN          O        L-FRAG_4           N4838 
       493         29          A        ARG       HH11        L-FRAG_4           N4838 
       495        263          A        GLU        OE1        L-FRAG_2           H4847 
       499        224          A        ASN          O        L-FRAG_4           N4838 
       506        224          A        ASN        OD1        L-FRAG_4           N4838 
       510        181          A        HIS        NE2        L-FRAG_2           H4847 
       510        221          A        SER         OG        L-FRAG_2           H4847 
       511        263          A        GLU        OE1        L-FRAG_2           H4847 
       512        263          A        GLU        OE1        L-FRAG_0           H4846 
       512        263          A        GLU        OE1        L-FRAG_2           H4847 
       513        263          A        GLU        OE1        L-FRAG_2           H4847 
       514        263          A        GLU        OE1        L-FRAG_2           H4847 
       514        221          A        SER         OG        L-FRAG_2           H4847 
       514        181          A        HIS        NE2        L-FRAG_2           H4847 
       515        263          A        GLU        OE1        L-FRAG_2           H4847 
       515        224          A        ASN          O        L-FRAG_4           N4838 
       515        226          A        GLY          H        L-FRAG_4           N4838 
       516        263          A        GLU        OE1        L-FRAG_0           H4846 
       517        263          A        GLU        OE1        L-FRAG_2           H4847 
       518        263          A        GLU        OE1        L-FRAG_0           H4846 
       518         29          A        ARG         HE        L-FRAG_4           N4838 
       520        263          A        GLU        OE1        L-FRAG_0           H4846 
       520        263          A        GLU        OE1        L-FRAG_2           H4847 
       521        181          A        HIS        NE2        L-FRAG_2           H4847 
       522        181          A        HIS        NE2        L-FRAG_0           H4846 
       522        221          A        SER         OG        L-FRAG_0           H4846 
       522        181          A        HIS        NE2        L-FRAG_2           H4847 
       522        221          A        SER         OG        L-FRAG_2           H4847 
       525        224          A        ASN          O        L-FRAG_4           N4838 
       527        263          A        GLU        OE1        L-FRAG_2           H4847 
       527        221          A        SER         OG        L-FRAG_2           H4847 
       537         12          A        TYR         OH        L-FRAG_1           O4842 
       547        224          A        ASN        OD1        L-FRAG_4           N4838 
       548        224          A        ASN          O        L-FRAG_4           N4838 
       548        221          A        SER         OG        L-FRAG_1           O4842 
       548        181          A        HIS        NE2        L-FRAG_1           O4842 
       551         30          A        HIS        HD1        L-FRAG_4           N4838 
       555         29          A        ARG          O        L-FRAG_4           N4838 
       558         30          A        HIS        HD1        L-FRAG_4           N4838 
       562        181          A        HIS        NE2        L-FRAG_1           O4842 
       565         29          A        ARG       HH11        L-FRAG_4           N4838 
       570         29          A        ARG       HH21        L-FRAG_3           O4832 
       570         38          A        GLU        OE1        L-FRAG_3           O4832 
       571         29          A        ARG       HH21        L-FRAG_3           O4832 
       573         38          A        GLU        OE2        L-FRAG_4           N4838 
       574         35          A        SER          H        L-FRAG_4           N4838 
       575         35          A        SER          H        L-FRAG_4           N4838 
       577         35          A        SER          H        L-FRAG_4           N4838 
       578         35          A        SER         HG        L-FRAG_4           N4838 
       578         29          A        ARG       HH11        L-FRAG_4           N4838 
       579         35          A        SER          H        L-FRAG_4           N4838 
       579        224          A        ASN       HD21        L-FRAG_1           O4842 
       580         35          A        SER          H        L-FRAG_4           N4838 
       580        224          A        ASN       HD21        L-FRAG_1           O4842 
       582        224          A        ASN       HD21        L-FRAG_1           O4842 
       583        181          A        HIS        NE2        L-FRAG_1           O4842 
       583         29          A        ARG         HE        L-FRAG_4           N4838 
       584         35          A        SER          H        L-FRAG_4           N4838 
       584        224          A        ASN       HD21        L-FRAG_1           O4842 
       585        224          A        ASN       HD21        L-FRAG_1           O4842 
       585         35          A        SER          H        L-FRAG_4           N4838 
       586        224          A        ASN       HD21        L-FRAG_1           O4842 
       586         35          A        SER          H        L-FRAG_4           N4838 
       587         35          A        SER          H        L-FRAG_4           N4838 
       588        224          A        ASN       HD21        L-FRAG_1           O4842 
       589         35          A        SER         HG        L-FRAG_4           N4838 
       590         35          A        SER          H        L-FRAG_4           N4838 
       591         35          A        SER         HG        L-FRAG_4           N4838 
       591        224          A        ASN       HD21        L-FRAG_1           O4842 
       593         38          A        GLU        OE1        L-FRAG_4           N4838 
       593        224          A        ASN       HD21        L-FRAG_1           O4842 
       598         35          A        SER          H        L-FRAG_4           N4838 
       599         35          A        SER          H        L-FRAG_4           N4838 
       600         38          A        GLU        OE1        L-FRAG_4           N4838 
       600         35          A        SER          H        L-FRAG_4           N4838 
       601         35          A        SER          H        L-FRAG_4           N4838 
       603         35          A        SER          H        L-FRAG_4           N4838 
       604         35          A        SER          H        L-FRAG_4           N4838 
       604         38          A        GLU        OE2        L-FRAG_4           N4838 
       606         35          A        SER          H        L-FRAG_4           N4838 
       607         35          A        SER          H        L-FRAG_4           N4838 
       608        181          A        HIS        NE2        L-FRAG_1           O4842 
       609         35          A        SER          H        L-FRAG_4           N4838 
       610         35          A        SER          H        L-FRAG_4           N4838 
       612         38          A        GLU        OE2        L-FRAG_4           N4838 
       613         35          A        SER          H        L-FRAG_4           N4838 
       614         35          A        SER          H        L-FRAG_4           N4838 
       615        223          A        GLY          O        L-FRAG_4           N4838 
       616         35          A        SER          H        L-FRAG_4           N4838 
       618         35          A        SER          H        L-FRAG_4           N4838 
       620         35          A        SER          H        L-FRAG_4           N4838 
       622         38          A        GLU        OE2        L-FRAG_4           N4838 
       623         35          A        SER          H        L-FRAG_4           N4838 
       626         35          A        SER          H        L-FRAG_4           N4838 
       627         35          A        SER         HG        L-FRAG_4           N4838 
       628         35          A        SER          H        L-FRAG_4           N4838 
       629         35          A        SER          H        L-FRAG_4           N4838 
       629        224          A        ASN       HD21        L-FRAG_1           O4842 
       630         35          A        SER         HG        L-FRAG_4           N4838 
       630        224          A        ASN       HD21        L-FRAG_1           O4842 
       630         38          A        GLU        OE2        L-FRAG_4           N4838 
       631         35          A        SER          H        L-FRAG_4           N4838 
       631        224          A        ASN       HD21        L-FRAG_1           O4842 
       633         35          A        SER          H        L-FRAG_4           N4838 
       635         35          A        SER          H        L-FRAG_4           N4838 
       637         38          A        GLU        OE2        L-FRAG_4           N4838 
       638        224          A        ASN       HD21        L-FRAG_1           O4842 
       638         35          A        SER         OG        L-FRAG_4           N4838 
       639         35          A        SER          H        L-FRAG_4           N4838 
       639        224          A        ASN       HD21        L-FRAG_1           O4842 
       640         35          A        SER          H        L-FRAG_4           N4838 
       641         38          A        GLU        OE2        L-FRAG_4           N4838 
       642        224          A        ASN       HD21        L-FRAG_3           O4832 
       642         38          A        GLU        OE2        L-FRAG_4           N4838 
       643         35          A        SER          H        L-FRAG_4           N4838 
       645         35          A        SER          H        L-FRAG_4           N4838 
       645        224          A        ASN       HD21        L-FRAG_1           O4842 
       646         35          A        SER          H        L-FRAG_4           N4838 
       647         35          A        SER         HG        L-FRAG_4           N4838 
       648         35          A        SER          H        L-FRAG_4           N4838 
       649         35          A        SER         HG        L-FRAG_4           N4838 
       651         38          A        GLU        OE1        L-FRAG_4           N4838 
       651         35          A        SER          H        L-FRAG_4           N4838 
       651        224          A        ASN       HD21        L-FRAG_1           O4842 
       653         35          A        SER          H        L-FRAG_4           N4838 
       655         35          A        SER          H        L-FRAG_4           N4838 
       656         35          A        SER          H        L-FRAG_4           N4838 
       658         35          A        SER         HG        L-FRAG_4           N4838 
       659         29          A        ARG       HH11        L-FRAG_4           N4838 
       660         35          A        SER          H        L-FRAG_4           N4838 
       661         35          A        SER          H        L-FRAG_4           N4838 
       662         35          A        SER          H        L-FRAG_4           N4838 
       663         35          A        SER          H        L-FRAG_4           N4838 
       664         35          A        SER          H        L-FRAG_4           N4838 
       665         35          A        SER          H        L-FRAG_4           N4838 
       667         35          A        SER          H        L-FRAG_4           N4838 
       668         35          A        SER         HG        L-FRAG_4           N4838 
       670         35          A        SER         HG        L-FRAG_4           N4838 
       671         35          A        SER          H        L-FRAG_4           N4838 
       672         35          A        SER          H        L-FRAG_4           N4838 
       673         35          A        SER          H        L-FRAG_4           N4838 
       675         35          A        SER          H        L-FRAG_4           N4838 
       680         35          A        SER          H        L-FRAG_4           N4838 
       682         35          A        SER         HG        L-FRAG_4           N4838 
       684         38          A        GLU        OE2        L-FRAG_4           N4838 
       684         35          A        SER          H        L-FRAG_4           N4838 
       684         29          A        ARG       HH11        L-FRAG_4           N4838 
       684        224          A        ASN          O        L-FRAG_4           N4838 
       685         38          A        GLU        OE2        L-FRAG_4           N4838 
       686         35          A        SER          H        L-FRAG_4           N4838 
       688         35          A        SER          H        L-FRAG_4           N4838 
       689         35          A        SER         HG        L-FRAG_4           N4838 
       690         29          A        ARG       HH12        L-FRAG_4           N4838 
       690        224          A        ASN       HD22        L-FRAG_4           N4838 
       691         35          A        SER         HG        L-FRAG_4           N4838 
       692         35          A        SER          H        L-FRAG_4           N4838 
       694         35          A        SER          H        L-FRAG_4           N4838 
       696         35          A        SER          H        L-FRAG_4           N4838 
       697         35          A        SER          H        L-FRAG_4           N4838 
       702         35          A        SER          H        L-FRAG_4           N4838 
       703         35          A        SER          H        L-FRAG_4           N4838 
       704         35          A        SER          H        L-FRAG_4           N4838 
       705         35          A        SER         OG        L-FRAG_4           N4838 
       706         35          A        SER          H        L-FRAG_4           N4838 
       707         38          A        GLU        OE2        L-FRAG_4           N4838 
       712         35          A        SER         OG        L-FRAG_4           N4838 
       715         35          A        SER          H        L-FRAG_4           N4838 
       718         35          A        SER          H        L-FRAG_4           N4838 
       719         35          A        SER          H        L-FRAG_4           N4838 
       720         35          A        SER          H        L-FRAG_4           N4838 
       721         35          A        SER          H        L-FRAG_4           N4838 
       722         35          A        SER          H        L-FRAG_4           N4838 
       722         38          A        GLU        OE2        L-FRAG_4           N4838 
       723         35          A        SER          H        L-FRAG_4           N4838 
       724         35          A        SER          H        L-FRAG_4           N4838 
       724         38          A        GLU        OE2        L-FRAG_4           N4838 
       725         35          A        SER          H        L-FRAG_4           N4838 
       726         35          A        SER          H        L-FRAG_4           N4838 
       727         38          A        GLU        OE1        L-FRAG_4           N4838 
       729         35          A        SER          H        L-FRAG_4           N4838 
       730         38          A        GLU        OE1        L-FRAG_4           N4838 
       730         29          A        ARG       HH11        L-FRAG_4           N4838 
       731         35          A        SER          H        L-FRAG_4           N4838 
       732         35          A        SER          H        L-FRAG_4           N4838 
       733         38          A        GLU        OE1        L-FRAG_4           N4838 
       734         35          A        SER         HG        L-FRAG_4           N4838 
       735         35          A        SER          H        L-FRAG_4           N4838 
       735         38          A        GLU        OE1        L-FRAG_4           N4838 
       736         38          A        GLU        OE1        L-FRAG_4           N4838 
       737         38          A        GLU        OE1        L-FRAG_4           N4838 
       738         35          A        SER          H        L-FRAG_4           N4838 
       739         35          A        SER          H        L-FRAG_4           N4838 
       740        224          A        ASN        OD1        L-FRAG_4           N4838 
       740         35          A        SER          H        L-FRAG_4           N4838 
       741         35          A        SER         HG        L-FRAG_4           N4838 
       742         35          A        SER          H        L-FRAG_4           N4838 
       742         38          A        GLU        OE1        L-FRAG_4           N4838 
       743         35          A        SER          H        L-FRAG_4           N4838 
       744         35          A        SER         HG        L-FRAG_4           N4838 
       745         35          A        SER         HG        L-FRAG_4           N4838 
       745         38          A        GLU        OE1        L-FRAG_4           N4838 
       745         35          A        SER          H        L-FRAG_4           N4838 
       747         35          A        SER          H        L-FRAG_4           N4838 
       749         35          A        SER          H        L-FRAG_4           N4838 
       751         35          A        SER          H        L-FRAG_4           N4838 
       752         38          A        GLU        OE1        L-FRAG_4           N4838 
       754         35          A        SER          H        L-FRAG_4           N4838 
       755         35          A        SER          H        L-FRAG_4           N4838 
       761        224          A        ASN       HD21        L-FRAG_1           O4842 
       763         35          A        SER          H        L-FRAG_4           N4838 
       764         35          A        SER          H        L-FRAG_4           N4838 
       765        224          A        ASN       HD21        L-FRAG_1           O4842 
       766         35          A        SER          H        L-FRAG_4           N4838 
       768        224          A        ASN       HD21        L-FRAG_1           O4842 
       768         35          A        SER          H        L-FRAG_4           N4838 
       769        224          A        ASN       HD21        L-FRAG_1           O4842 
       769         35          A        SER          H        L-FRAG_4           N4838 
       769        181          A        HIS        NE2        L-FRAG_1           O4842 
       770         35          A        SER          H        L-FRAG_4           N4838 
       771        224          A        ASN       HD21        L-FRAG_1           O4842 
       771         35          A        SER         HG        L-FRAG_4           N4838 
       772         35          A        SER          H        L-FRAG_4           N4838 
       774         35          A        SER          H        L-FRAG_4           N4838 
       774        224          A        ASN       HD21        L-FRAG_1           O4842 
       775        224          A        ASN       HD21        L-FRAG_1           O4842 
       776        181          A        HIS        NE2        L-FRAG_1           O4842 
       776         38          A        GLU        OE1        L-FRAG_4           N4838 
       777         35          A        SER          H        L-FRAG_4           N4838 
       778         35          A        SER          H        L-FRAG_4           N4838 
       779         35          A        SER          H        L-FRAG_4           N4838 
       779        224          A        ASN       HD21        L-FRAG_1           O4842 
       780         35          A        SER          H        L-FRAG_4           N4838 
       781        225          A        THR          O        L-FRAG_4           N4838 
       783        223          A        GLY          O        L-FRAG_4           N4838 
       783        224          A        ASN       HD21        L-FRAG_1           O4842 
       785        224          A        ASN       HD21        L-FRAG_1           O4842 
       786         35          A        SER          H        L-FRAG_4           N4838 
       787        224          A        ASN       HD21        L-FRAG_1           O4842 
       787         29          A        ARG       HH11        L-FRAG_4           N4838 
       787         35          A        SER          H        L-FRAG_4           N4838 
       788        224          A        ASN       HD21        L-FRAG_1           O4842 
       788         35          A        SER          H        L-FRAG_4           N4838 
       789         35          A        SER         HG        L-FRAG_4           N4838 
       789        181          A        HIS        NE2        L-FRAG_1           O4842 
       790         35          A        SER         HG        L-FRAG_4           N4838 
       792         29          A        ARG       HH11        L-FRAG_4           N4838 
       792         38          A        GLU        OE2        L-FRAG_4           N4838 
       793         35          A        SER          H        L-FRAG_4           N4838 
       794         35          A        SER         HG        L-FRAG_4           N4838 
       795        224          A        ASN       HD21        L-FRAG_1           O4842 
       797         35          A        SER          H        L-FRAG_4           N4838 
       798        181          A        HIS        NE2        L-FRAG_1           O4842 
       799         38          A        GLU        OE2        L-FRAG_4           N4838 
       800         35          A        SER          H        L-FRAG_4           N4838 
       800        224          A        ASN       HD21        L-FRAG_1           O4842 
       801         35          A        SER          H        L-FRAG_4           N4838 
       801        224          A        ASN       HD21        L-FRAG_1           O4842 
       804         35          A        SER          H        L-FRAG_4           N4838 
       804        224          A        ASN       HD21        L-FRAG_1           O4842 
       805         35          A        SER          H        L-FRAG_4           N4838 
       805         29          A        ARG       HH11        L-FRAG_4           N4838 
       806         35          A        SER          H        L-FRAG_4           N4838 
       806        224          A        ASN       HD21        L-FRAG_1           O4842 
       807         38          A        GLU        OE2        L-FRAG_4           N4838 
       808         38          A        GLU        OE1        L-FRAG_4           N4838 
       808         35          A        SER          H        L-FRAG_4           N4838 
       810        224          A        ASN       HD21        L-FRAG_1           O4842 
       810         12          A        TYR         HH        L-FRAG_1           O4842 
       811         35          A        SER          H        L-FRAG_4           N4838 
       811         38          A        GLU        OE2        L-FRAG_4           N4838 
       812         38          A        GLU        OE2        L-FRAG_4           N4838 
       812         29          A        ARG       HH11        L-FRAG_4           N4838 
       813         35          A        SER          H        L-FRAG_4           N4838 
       814         35          A        SER          H        L-FRAG_4           N4838 
       816         38          A        GLU        OE2        L-FRAG_4           N4838 
       816         35          A        SER          H        L-FRAG_4           N4838 
       817         35          A        SER          H        L-FRAG_4           N4838 
       818        224          A        ASN       HD21        L-FRAG_1           O4842 
       819         35          A        SER          H        L-FRAG_4           N4838 
       820        224          A        ASN       HD21        L-FRAG_1           O4842 
       820         38          A        GLU        OE2        L-FRAG_4           N4838 
       821        224          A        ASN       HD21        L-FRAG_1           O4842 
       821         35          A        SER          H        L-FRAG_4           N4838 
       822         35          A        SER          H        L-FRAG_4           N4838 
       824        224          A        ASN       HD21        L-FRAG_1           O4842 
       824         35          A        SER          H        L-FRAG_4           N4838 
       825         35          A        SER          H        L-FRAG_4           N4838 
       826         35          A        SER          H        L-FRAG_4           N4838 
       827         38          A        GLU        OE1        L-FRAG_4           N4838 
       828         35          A        SER         HG        L-FRAG_4           N4838 
       829         35          A        SER          H        L-FRAG_4           N4838 
       830         35          A        SER          H        L-FRAG_4           N4838 
       831         35          A        SER          H        L-FRAG_4           N4838 
       832        224          A        ASN       HD21        L-FRAG_1           O4842 
       834        224          A        ASN       HD21        L-FRAG_1           O4842 
       834         29          A        ARG       HH11        L-FRAG_4           N4838 
       835         35          A        SER          H        L-FRAG_4           N4838 
       836        224          A        ASN       HD21        L-FRAG_1           O4842 
       836         35          A        SER          H        L-FRAG_4           N4838 
       837         35          A        SER          H        L-FRAG_4           N4838 
       838        224          A        ASN       HD21        L-FRAG_1           O4842 
       839         35          A        SER         HG        L-FRAG_4           N4838 
       840         38          A        GLU        OE1        L-FRAG_4           N4838 
       840         35          A        SER          H        L-FRAG_4           N4838 
       841         29          A        ARG       HH11        L-FRAG_4           N4838 
       843         35          A        SER          H        L-FRAG_4           N4838 
       843        224          A        ASN       HD21        L-FRAG_1           O4842 
       844        222          A        GLU        OE2        L-FRAG_4           N4838 
       844        224          A        ASN       HD21        L-FRAG_1           O4842 
       845         35          A        SER          H        L-FRAG_4           N4838 
       845         38          A        GLU        OE1        L-FRAG_4           N4838 
       845        224          A        ASN       HD21        L-FRAG_1           O4842 
       846        224          A        ASN       HD21        L-FRAG_1           O4842 
       847        222          A        GLU        OE1        L-FRAG_4           N4838 
       847        223          A        GLY          O        L-FRAG_4           N4838 
       849        224          A        ASN       HD21        L-FRAG_1           O4842 
       852        224          A        ASN       HD21        L-FRAG_1           O4842 
       852        223          A        GLY          O        L-FRAG_4           N4838 
       852        222          A        GLU        OE1        L-FRAG_4           N4838 
       853         24          A        TYR         OH        L-FRAG_0           H4846 
       853        224          A        ASN       HD21        L-FRAG_1           O4842 
       853        181          A        HIS        NE2        L-FRAG_1           O4842 
       855         35          A        SER          H        L-FRAG_4           N4838 
       856         35          A        SER          H        L-FRAG_4           N4838 
       857         35          A        SER          H        L-FRAG_4           N4838 
       857        224          A        ASN       HD21        L-FRAG_1           O4842 
       857         38          A        GLU        OE2        L-FRAG_4           N4838 
       858         35          A        SER          H        L-FRAG_4           N4838 
       860        224          A        ASN       HD21        L-FRAG_1           O4842 
       860         35          A        SER          H        L-FRAG_4           N4838 
       861         38          A        GLU        OE2        L-FRAG_4           N4838 
       861         35          A        SER          H        L-FRAG_4           N4838 
       862        224          A        ASN       HD21        L-FRAG_1           O4842 
       862         35          A        SER         HG        L-FRAG_4           N4838 
       863         38          A        GLU        OE2        L-FRAG_4           N4838 
       864         35          A        SER          H        L-FRAG_4           N4838 
       865         35          A        SER          H        L-FRAG_4           N4838 
       866         35          A        SER          H        L-FRAG_4           N4838 
       866        224          A        ASN       HD21        L-FRAG_1           O4842 
       867        224          A        ASN       HD21        L-FRAG_1           O4842 
       869         38          A        GLU        OE2        L-FRAG_4           N4838 
       869         35          A        SER         HG        L-FRAG_4           N4838 
       871        224          A        ASN       HD21        L-FRAG_1           O4842 
       871         35          A        SER          H        L-FRAG_4           N4838 
       873         35          A        SER         OG        L-FRAG_4           N4838 
       875        224          A        ASN       HD21        L-FRAG_1           O4842 
       875         35          A        SER          H        L-FRAG_4           N4838 
       875         38          A        GLU        OE2        L-FRAG_4           N4838 
       877         35          A        SER          H        L-FRAG_4           N4838 
       879         35          A        SER          H        L-FRAG_4           N4838 
       880         38          A        GLU        OE1        L-FRAG_4           N4838 
       881        224          A        ASN       HD21        L-FRAG_1           O4842 
       882         38          A        GLU        OE2        L-FRAG_4           N4838 
       885        224          A        ASN       HD21        L-FRAG_1           O4842 
       886         38          A        GLU        OE2        L-FRAG_4           N4838 
       886         29          A        ARG       HH11        L-FRAG_4           N4838 
       887         35          A        SER          H        L-FRAG_4           N4838 
       889        224          A        ASN       HD21        L-FRAG_1           O4842 
       889         35          A        SER          H        L-FRAG_4           N4838 
       890         38          A        GLU        OE2        L-FRAG_4           N4838 
       890         35          A        SER          H        L-FRAG_4           N4838 
       892        224          A        ASN       HD21        L-FRAG_1           O4842 
       892         35          A        SER          H        L-FRAG_4           N4838 
       893         35          A        SER          H        L-FRAG_4           N4838 
       894         35          A        SER          H        L-FRAG_4           N4838 
       895        224          A        ASN       HD21        L-FRAG_1           O4842 
       898         35          A        SER          H        L-FRAG_4           N4838 
       901        224          A        ASN       HD21        L-FRAG_1           O4842 
       901         35          A        SER         HG        L-FRAG_4           N4838 
       902        224          A        ASN       HD21        L-FRAG_1           O4842 
       903         35          A        SER          H        L-FRAG_4           N4838 
       904        224          A        ASN       HD21        L-FRAG_1           O4842 
       905        224          A        ASN       HD21        L-FRAG_1           O4842 
       905         35          A        SER         HG        L-FRAG_4           N4838 
       906         35          A        SER          H        L-FRAG_4           N4838 
       907         38          A        GLU        OE2        L-FRAG_4           N4838 
       907        224          A        ASN       HD21        L-FRAG_1           O4842 
       909        224          A        ASN       HD21        L-FRAG_1           O4842 
       910         35          A        SER          H        L-FRAG_4           N4838 
       913         35          A        SER          H        L-FRAG_4           N4838 
       914        224          A        ASN       HD21        L-FRAG_1           O4842 
       915        224          A        ASN       HD21        L-FRAG_1           O4842 
       915         35          A        SER          H        L-FRAG_4           N4838 
       916         35          A        SER          H        L-FRAG_4           N4838 
       917         35          A        SER          H        L-FRAG_4           N4838 
       919         38          A        GLU        OE1        L-FRAG_4           N4838 
       919         35          A        SER          H        L-FRAG_4           N4838 
       920        224          A        ASN       HD21        L-FRAG_1           O4842 
       920         35          A        SER          H        L-FRAG_4           N4838 
       921        224          A        ASN       HD21        L-FRAG_1           O4842 
       923        224          A        ASN       HD21        L-FRAG_1           O4842 
       923         35          A        SER          H        L-FRAG_4           N4838 
       924         35          A        SER         HG        L-FRAG_4           N4838 
       924         38          A        GLU        OE1        L-FRAG_4           N4838 
       924         35          A        SER          H        L-FRAG_4           N4838 
       925         35          A        SER          H        L-FRAG_4           N4838 
       926        224          A        ASN       HD21        L-FRAG_1           O4842 
       926         35          A        SER         HG        L-FRAG_4           N4838 
       927        224          A        ASN       HD21        L-FRAG_1           O4842 
       928         38          A        GLU        OE1        L-FRAG_4           N4838 
       929         35          A        SER          H        L-FRAG_4           N4838 
       929        224          A        ASN       HD21        L-FRAG_1           O4842 
       931        224          A        ASN       HD21        L-FRAG_1           O4842 
       932         38          A        GLU        OE2        L-FRAG_4           N4838 
       932        224          A        ASN       HD21        L-FRAG_1           O4842 
       932         35          A        SER          H        L-FRAG_4           N4838 
       934         35          A        SER          H        L-FRAG_4           N4838 
       935         35          A        SER          H        L-FRAG_4           N4838 
       935        181          A        HIS        NE2        L-FRAG_1           O4842 
       937         35          A        SER          H        L-FRAG_4           N4838 
       937        224          A        ASN       HD21        L-FRAG_1           O4842 
       937         29          A        ARG       HH11        L-FRAG_4           N4838 
       938         38          A        GLU        OE2        L-FRAG_4           N4838 
       938         29          A        ARG       HH11        L-FRAG_4           N4838 
       938        224          A        ASN       HD21        L-FRAG_1           O4842 
       939         35          A        SER          H        L-FRAG_4           N4838 
       943         35          A        SER          H        L-FRAG_4           N4838 
       944        224          A        ASN       HD21        L-FRAG_1           O4842 
       944         38          A        GLU        OE2        L-FRAG_4           N4838 
       946         35          A        SER          H        L-FRAG_4           N4838 
       946        224          A        ASN       HD21        L-FRAG_1           O4842 
       948        224          A        ASN       HD21        L-FRAG_1           O4842 
       949         35          A        SER          H        L-FRAG_4           N4838 
       950         35          A        SER          H        L-FRAG_4           N4838 
       950        224          A        ASN       HD21        L-FRAG_1           O4842 
       951         35          A        SER          H        L-FRAG_4           N4838 
       952         38          A        GLU        OE2        L-FRAG_4           N4838 
       952         35          A        SER          H        L-FRAG_4           N4838 
       953         35          A        SER          H        L-FRAG_4           N4838 
       953         29          A        ARG       HH11        L-FRAG_4           N4838 
       954         35          A        SER          H        L-FRAG_4           N4838 
       955         35          A        SER          H        L-FRAG_4           N4838 
       956         35          A        SER          H        L-FRAG_4           N4838 
       956        224          A        ASN       HD21        L-FRAG_1           O4842 
       957         35          A        SER          H        L-FRAG_4           N4838 
       957        224          A        ASN       HD21        L-FRAG_1           O4842 
       958        224          A        ASN       HD21        L-FRAG_1           O4842 
       959         35          A        SER         HG        L-FRAG_4           N4838 
       960         35          A        SER         HG        L-FRAG_4           N4838 
       960        224          A        ASN       HD21        L-FRAG_1           O4842 
       961         35          A        SER          H        L-FRAG_4           N4838 
       962         35          A        SER          H        L-FRAG_4           N4838 
       962         38          A        GLU        OE2        L-FRAG_4           N4838 
       963         35          A        SER         HG        L-FRAG_4           N4838 
       963        224          A        ASN       HD21        L-FRAG_1           O4842 
       964         35          A        SER          H        L-FRAG_4           N4838 
       964        224          A        ASN       HD21        L-FRAG_1           O4842 
       966         35          A        SER          H        L-FRAG_4           N4838 
       967         35          A        SER         HG        L-FRAG_4           N4838 
       969         35          A        SER          H        L-FRAG_4           N4838 
       969        224          A        ASN       HD21        L-FRAG_1           O4842 
       970         35          A        SER          H        L-FRAG_4           N4838 
       971         35          A        SER          H        L-FRAG_4           N4838 
       972         38          A        GLU        OE2        L-FRAG_4           N4838 
       974         35          A        SER          H        L-FRAG_4           N4838 
       974        224          A        ASN       HD21        L-FRAG_1           O4842 
       975         35          A        SER          H        L-FRAG_4           N4838 
       976         35          A        SER          H        L-FRAG_4           N4838 
       976         38          A        GLU        OE2        L-FRAG_4           N4838 
       977        224          A        ASN       HD21        L-FRAG_1           O4842 
       977         35          A        SER          H        L-FRAG_4           N4838 
       978         35          A        SER          H        L-FRAG_4           N4838 
       978        224          A        ASN       HD21        L-FRAG_1           O4842 
       980         38          A        GLU        OE1        L-FRAG_4           N4838 
       981        224          A        ASN       HD21        L-FRAG_1           O4842 
       983         35          A        SER          H        L-FRAG_4           N4838 
       984        224          A        ASN       HD21        L-FRAG_1           O4842 
       985         35          A        SER          H        L-FRAG_4           N4838 
       986        224          A        ASN       HD21        L-FRAG_1           O4842 
       986         35          A        SER          H        L-FRAG_4           N4838 
       987        224          A        ASN       HD21        L-FRAG_1           O4842 
       987         35          A        SER          H        L-FRAG_4           N4838 
       988        224          A        ASN       HD21        L-FRAG_1           O4842 
       988         35          A        SER         HG        L-FRAG_4           N4838 
       989         38          A        GLU        OE1        L-FRAG_4           N4838 
       991         35          A        SER          H        L-FRAG_4           N4838 
       992         35          A        SER          H        L-FRAG_4           N4838 
       992        224          A        ASN       HD21        L-FRAG_1           O4842 
       994         35          A        SER         HG        L-FRAG_4           N4838 
       994        224          A        ASN       HD21        L-FRAG_1           O4842 
       995        181          A        HIS        NE2        L-FRAG_1           O4842 
       996         35          A        SER          H        L-FRAG_4           N4838 
       997         35          A        SER          H        L-FRAG_4           N4838 
       997         38          A        GLU        OE1        L-FRAG_4           N4838 
       997        224          A        ASN       HD21        L-FRAG_1           O4842 
       999         35          A        SER         OG        L-FRAG_4           N4838 
      1001         35          A        SER          H        L-FRAG_4           N4838 
      1002         29          A        ARG       HH11        L-FRAG_4           N4838 
      1002         35          A        SER          H        L-FRAG_4           N4838 
      1003         35          A        SER          H        L-FRAG_4           N4838 
      1004         35          A        SER          H        L-FRAG_4           N4838 
      1005         35          A        SER          H        L-FRAG_4           N4838 
      1006         35          A        SER          H        L-FRAG_4           N4838 
      1006         38          A        GLU        OE1        L-FRAG_4           N4838 
      1007         38          A        GLU        OE1        L-FRAG_4           N4838 
      1007        224          A        ASN       HD21        L-FRAG_1           O4842 
      1008        224          A        ASN       HD21        L-FRAG_1           O4842 
      1009        224          A        ASN       HD21        L-FRAG_1           O4842 
      1010         38          A        GLU        OE1        L-FRAG_4           N4838 
      1011         35          A        SER          H        L-FRAG_4           N4838 
      1012         38          A        GLU        OE2        L-FRAG_4           N4838 
      1013         35          A        SER          H        L-FRAG_4           N4838 
      1013        224          A        ASN        OD1        L-FRAG_1           O4842 
      1013         38          A        GLU        OE2        L-FRAG_4           N4838 
      1014         35          A        SER          H        L-FRAG_4           N4838 
      1015         35          A        SER          H        L-FRAG_4           N4838 
      1016         38          A        GLU        OE2        L-FRAG_4           N4838 
      1017         35          A        SER          H        L-FRAG_4           N4838 
      1017        224          A        ASN       HD21        L-FRAG_1           O4842 
      1018         35          A        SER          H        L-FRAG_4           N4838 
      1019         38          A        GLU        OE2        L-FRAG_4           N4838 
      1020        224          A        ASN       HD21        L-FRAG_1           O4842 
      1021        223          A        GLY          O        L-FRAG_4           N4838 
      1021        181          A        HIS        NE2        L-FRAG_1           O4842 
      1022        222          A        GLU        OE1        L-FRAG_4           N4838 
      1022         12          A        TYR         HH        L-FRAG_1           O4842 
      1023        225          A        THR          O        L-FRAG_4           N4838 
      1023         12          A        TYR         HH        L-FRAG_1           O4842 
      1024        224          A        ASN       HD21        L-FRAG_1           O4842 
      1026        223          A        GLY          O        L-FRAG_4           N4838 
      1026        225          A        THR          O        L-FRAG_4           N4838 
      1026        222          A        GLU        OE2        L-FRAG_4           N4838 
      1027        224          A        ASN       HD21        L-FRAG_1           O4842 
      1029        225          A        THR          O        L-FRAG_4           N4838 
      1029        224          A        ASN       HD21        L-FRAG_1           O4842 
      1030        181          A        HIS        NE2        L-FRAG_1           O4842 
      1031        224          A        ASN       HD21        L-FRAG_1           O4842 
      1032         29          A        ARG         HE        L-FRAG_3           O4832 
      1033        224          A        ASN       HD21        L-FRAG_1           O4842 
      1035        223          A        GLY          O        L-FRAG_4           N4838 
      1037        222          A        GLU        OE2        L-FRAG_4           N4838 
      1037        223          A        GLY          O        L-FRAG_4           N4838 
      1037        224          A        ASN       HD21        L-FRAG_1           O4842 
      1040        222          A        GLU        OE1        L-FRAG_4           N4838 
      1042        224          A        ASN       HD21        L-FRAG_1           O4842 
      1042        222          A        GLU        OE2        L-FRAG_4           N4838 
      1045        222          A        GLU        OE1        L-FRAG_4           N4838 
      1046         29          A        ARG         HE        L-FRAG_3           O4832 
      1046        224          A        ASN       HD21        L-FRAG_1           O4842 
      1049        224          A        ASN       HD21        L-FRAG_1           O4842 
      1050        224          A        ASN       HD21        L-FRAG_1           O4842 
      1050        222          A        GLU        OE2        L-FRAG_4           N4838 
      1050        224          A        ASN          O        L-FRAG_4           N4838 
      1052        224          A        ASN       HD21        L-FRAG_1           O4842 
      1052        225          A        THR          O        L-FRAG_4           N4838 
      1052        223          A        GLY          O        L-FRAG_4           N4838 
      1053        222          A        GLU        OE1        L-FRAG_4           N4838 
      1053         29          A        ARG         HE        L-FRAG_3           O4832 
      1054        224          A        ASN       HD21        L-FRAG_1           O4842 
      1054        223          A        GLY          O        L-FRAG_4           N4838 
      1054        225          A        THR          O        L-FRAG_4           N4838 
      1057        224          A        ASN       HD21        L-FRAG_1           O4842 
      1058        224          A        ASN       HD21        L-FRAG_1           O4842 
      1059        224          A        ASN       HD21        L-FRAG_1           O4842 
      1060        224          A        ASN       HD21        L-FRAG_1           O4842 
      1062        224          A        ASN        OD1        L-FRAG_4           N4838 
      1062         29          A        ARG         HE        L-FRAG_3           O4832 
      1063        225          A        THR          O        L-FRAG_4           N4838 
      1063        224          A        ASN       HD21        L-FRAG_1           O4842 
      1064        222          A        GLU          O        L-FRAG_3           O4832 
      1067        224          A        ASN       HD21        L-FRAG_1           O4842 
      1068        224          A        ASN          O        L-FRAG_4           N4838 
      1068        224          A        ASN       HD21        L-FRAG_1           O4842 
      1070        222          A        GLU        OE1        L-FRAG_4           N4838 
      1070         29          A        ARG         HE        L-FRAG_3           O4832 
      1071        224          A        ASN       HD21        L-FRAG_1           O4842 
      1072        223          A        GLY          O        L-FRAG_4           N4838 
      1072        222          A        GLU        OE1        L-FRAG_4           N4838 
      1072        224          A        ASN       HD21        L-FRAG_1           O4842 
      1073        223          A        GLY          O        L-FRAG_4           N4838 
      1074        225          A        THR          O        L-FRAG_4           N4838 
      1075        224          A        ASN       HD21        L-FRAG_1           O4842 
      1076        222          A        GLU        OE2        L-FRAG_4           N4838 
      1078        224          A        ASN       HD21        L-FRAG_1           O4842 
      1079        224          A        ASN       HD21        L-FRAG_1           O4842 
      1081        224          A        ASN        OD1        L-FRAG_4           N4838 
      1082        224          A        ASN       HD21        L-FRAG_1           O4842 
      1084        223          A        GLY          O        L-FRAG_4           N4838 
      1084        225          A        THR          O        L-FRAG_4           N4838 
      1084        224          A        ASN       HD21        L-FRAG_1           O4842 
      1086        224          A        ASN       HD21        L-FRAG_1           O4842 
      1086         29          A        ARG       HH22        L-FRAG_4           N4838 
      1087        222          A        GLU        OE2        L-FRAG_4           N4838 
      1087        224          A        ASN       HD21        L-FRAG_1           O4842 
      1087         29          A        ARG         HE        L-FRAG_3           O4832 
      1088        224          A        ASN       HD21        L-FRAG_1           O4842 
      1089        224          A        ASN       HD21        L-FRAG_1           O4842 
      1090        224          A        ASN       HD21        L-FRAG_1           O4842 
      1092        223          A        GLY          O        L-FRAG_4           N4838 
      1092        225          A        THR          O        L-FRAG_4           N4838 
      1095        224          A        ASN       HD21        L-FRAG_1           O4842 
      1095        223          A        GLY          O        L-FRAG_4           N4838 
      1098        225          A        THR          O        L-FRAG_4           N4838 
      1098        224          A        ASN       HD21        L-FRAG_1           O4842 
      1099         29          A        ARG         HE        L-FRAG_3           O4832 
      1099        224          A        ASN       HD21        L-FRAG_1           O4842 
      1100        224          A        ASN       HD21        L-FRAG_1           O4842 
      1101        225          A        THR          O        L-FRAG_4           N4838 
      1101        223          A        GLY          O        L-FRAG_4           N4838 
      1101        224          A        ASN       HD21        L-FRAG_1           O4842 
      1102        222          A        GLU        OE1        L-FRAG_4           N4838 
      1102        224          A        ASN       HD21        L-FRAG_1           O4842 
      1103         29          A        ARG         HE        L-FRAG_3           O4832 
      1103        223          A        GLY          O        L-FRAG_4           N4838 
      1103        222          A        GLU        OE2        L-FRAG_4           N4838 
      1105        224          A        ASN       HD21        L-FRAG_1           O4842 
      1107        222          A        GLU        OE1        L-FRAG_4           N4838 
      1109         29          A        ARG         HE        L-FRAG_3           O4832 
      1110        224          A        ASN          O        L-FRAG_4           N4838 
      1110         29          A        ARG         HE        L-FRAG_3           O4832 
      1111        224          A        ASN          H        L-FRAG_1           O4842 
      1112         29          A        ARG         HE        L-FRAG_3           O4832 
      1112        222          A        GLU        OE1        L-FRAG_4           N4838 
      1113         29          A        ARG         HE        L-FRAG_3           O4832 
      1113        222          A        GLU        OE2        L-FRAG_4           N4838 
      1113        222          A        GLU        OE2        L-FRAG_4           N4838 
      1115        222          A        GLU        OE2        L-FRAG_4           N4838 
      1117         29          A        ARG       HH12        L-FRAG_4           N4838 
      1120         29          A        ARG         HE        L-FRAG_3           O4832 
      1121        224          A        ASN       HD21        L-FRAG_1           O4842 
      1123        224          A        ASN       HD21        L-FRAG_1           O4842 
      1124        224          A        ASN       HD21        L-FRAG_1           O4842 
      1125        225          A        THR          O        L-FRAG_4           N4838 
      1125        223          A        GLY          O        L-FRAG_4           N4838 
      1126        181          A        HIS        NE2        L-FRAG_1           O4842 
      1127        223          A        GLY          O        L-FRAG_4           N4838 
      1128        224          A        ASN       HD21        L-FRAG_1           O4842 
      1128        225          A        THR          O        L-FRAG_4           N4838 
      1128        223          A        GLY          O        L-FRAG_4           N4838 
      1129        225          A        THR          O        L-FRAG_4           N4838 
      1140        181          A        HIS        NE2        L-FRAG_1           O4842 
      1140         29          A        ARG         HE        L-FRAG_3           O4832 
      1147         29          A        ARG         HE        L-FRAG_3           O4832 
      1149        223          A        GLY          O        L-FRAG_4           N4838 
      1151        224          A        ASN       HD21        L-FRAG_1           O4842 
      1151        225          A        THR          O        L-FRAG_4           N4838 
      1152        224          A        ASN       HD21        L-FRAG_1           O4842 
      1152        222          A        GLU        OE2        L-FRAG_4           N4838 
      1155        224          A        ASN       HD21        L-FRAG_1           O4842 
      1156        224          A        ASN       HD21        L-FRAG_1           O4842 
      1158        224          A        ASN       HD21        L-FRAG_1           O4842 
      1160        225          A        THR          O        L-FRAG_4           N4838 
      1162        223          A        GLY          O        L-FRAG_4           N4838 
      1162        224          A        ASN          O        L-FRAG_4           N4838 
      1162         29          A        ARG         HE        L-FRAG_3           O4832 
      1164        224          A        ASN       HD21        L-FRAG_1           O4842 
      1165        224          A        ASN       HD21        L-FRAG_1           O4842 
      1168        223          A        GLY          O        L-FRAG_4           N4838 
      1169        224          A        ASN       HD21        L-FRAG_1           O4842 
      1171        224          A        ASN       HD21        L-FRAG_1           O4842 
      1174        224          A        ASN       HD21        L-FRAG_1           O4842 
      1174         29          A        ARG         HE        L-FRAG_3           O4832 
      1174        224          A        ASN          O        L-FRAG_4           N4838 
      1175        224          A        ASN       HD21        L-FRAG_1           O4842 
      1177        224          A        ASN       HD21        L-FRAG_1           O4842 
      1180        224          A        ASN       HD21        L-FRAG_1           O4842 
      1181        222          A        GLU        OE2        L-FRAG_4           N4838 
      1182        224          A        ASN       HD21        L-FRAG_1           O4842 
      1183        224          A        ASN       HD21        L-FRAG_1           O4842 
      1184        224          A        ASN       HD21        L-FRAG_1           O4842 
      1186        223          A        GLY          O        L-FRAG_4           N4838 
      1187        224          A        ASN       HD21        L-FRAG_1           O4842 
      1188         29          A        ARG         HE        L-FRAG_3           O4832 
      1188        224          A        ASN       HD21        L-FRAG_1           O4842 
      1195        223          A        GLY          O        L-FRAG_4           N4838 
      1195         28          A        ILE          O        L-FRAG_3           O4832 
      1196        181          A        HIS        NE2        L-FRAG_1           O4842 
      1196        181          A        HIS        NE2        L-FRAG_1           O4842 
      1201        224          A        ASN        OD1        L-FRAG_4           N4838 
      1201         29          A        ARG         HE        L-FRAG_3           O4832 
      1201        222          A        GLU        OE1        L-FRAG_4           N4838 
      1202         29          A        ARG         HE        L-FRAG_3           O4832 
      1203        223          A        GLY          O        L-FRAG_4           N4838 
      1205        222          A        GLU        OE2        L-FRAG_4           N4838 
      1208        224          A        ASN       HD21        L-FRAG_1           O4842 
      1209         38          A        GLU        OE2        L-FRAG_4           N4838 
      1209        224          A        ASN       HD21        L-FRAG_1           O4842 
      1210        224          A        ASN       HD21        L-FRAG_1           O4842 
      1211        224          A        ASN       HD21        L-FRAG_1           O4842 
      1212         29          A        ARG       HH12        L-FRAG_4           N4838 
      1212        224          A        ASN       HD21        L-FRAG_3           O4832 
      1213        224          A        ASN       HD21        L-FRAG_1           O4842 
      1215        181          A        HIS        NE2        L-FRAG_1           O4842 
      1217        224          A        ASN       HD21        L-FRAG_1           O4842 
      1219         29          A        ARG         HE        L-FRAG_3           O4832 
      1219        224          A        ASN       HD21        L-FRAG_1           O4842 
      1220        224          A        ASN       HD21        L-FRAG_1           O4842 
      1221         29          A        ARG         HE        L-FRAG_3           O4832 
      1222        224          A        ASN       HD21        L-FRAG_1           O4842 
      1222        222          A        GLU        OE1        L-FRAG_4           N4838 
      1224        222          A        GLU        OE1        L-FRAG_4           N4838 
      1226        222          A        GLU        OE2        L-FRAG_4           N4838 
      1226        225          A        THR          O        L-FRAG_4           N4838 
      1228        224          A        ASN       HD21        L-FRAG_1           O4842 
      1229        223          A        GLY          O        L-FRAG_4           N4838 
      1235        224          A        ASN       HD21        L-FRAG_1           O4842 
      1236        224          A        ASN       HD21        L-FRAG_1           O4842 
      1237        181          A        HIS        NE2        L-FRAG_1           O4842 
      1237        223          A        GLY          O        L-FRAG_4           N4838 
      1237        222          A        GLU        OE2        L-FRAG_4           N4838 
      1238        224          A        ASN       HD21        L-FRAG_1           O4842 
      1240        224          A        ASN       HD21        L-FRAG_1           O4842 
      1241        224          A        ASN          O        L-FRAG_4           N4838 
      1242         29          A        ARG         HE        L-FRAG_3           O4832 
      1242         29          A        ARG       HH22        L-FRAG_4           N4838 
      1243        223          A        GLY          O        L-FRAG_4           N4838 
      1243        225          A        THR          O        L-FRAG_4           N4838 
      1244        224          A        ASN       HD21        L-FRAG_1           O4842 
      1246         29          A        ARG         HE        L-FRAG_3           O4832 
      1248        224          A        ASN       HD21        L-FRAG_1           O4842 
      1248        222          A        GLU        OE2        L-FRAG_4           N4838 
      1248        223          A        GLY          O        L-FRAG_4           N4838 
      1250        223          A        GLY          O        L-FRAG_4           N4838 
      1250        224          A        ASN          O        L-FRAG_4           N4838 
      1251        223          A        GLY          O        L-FRAG_4           N4838 
      1253        224          A        ASN       HD21        L-FRAG_1           O4842 
      1255        224          A        ASN       HD21        L-FRAG_1           O4842 
      1256         38          A        GLU        OE2        L-FRAG_4           N4838 
      1257        225          A        THR          O        L-FRAG_4           N4838 
      1257        223          A        GLY          O        L-FRAG_4           N4838 
      1257        224          A        ASN       HD21        L-FRAG_1           O4842 
      1258        225          A        THR          O        L-FRAG_4           N4838 
      1259        224          A        ASN       HD21        L-FRAG_1           O4842 
      1261        225          A        THR          O        L-FRAG_4           N4838 
      1261        224          A        ASN          O        L-FRAG_4           N4838 
      1261        223          A        GLY          O        L-FRAG_4           N4838 
      1262        223          A        GLY          O        L-FRAG_4           N4838 
      1262        222          A        GLU        OE2        L-FRAG_4           N4838 
      1262         29          A        ARG       HH12        L-FRAG_4           N4838 
      1262        224          A        ASN       HD21        L-FRAG_1           O4842 
      1263        224          A        ASN       HD21        L-FRAG_1           O4842 
      1264        224          A        ASN       HD21        L-FRAG_1           O4842 
      1266         29          A        ARG       HH22        L-FRAG_4           N4838 
      1266        223          A        GLY          O        L-FRAG_4           N4838 
      1267        224          A        ASN       HD21        L-FRAG_1           O4842 
      1273         29          A        ARG       HH12        L-FRAG_4           N4838 
      1276        224          A        ASN       HD21        L-FRAG_1           O4842 
      1276         35          A        SER          H        L-FRAG_4           N4838 
      1277         35          A        SER          H        L-FRAG_4           N4838 
      1278         35          A        SER          H        L-FRAG_4           N4838 
      1279         35          A        SER          H        L-FRAG_4           N4838 
      1280         35          A        SER          H        L-FRAG_4           N4838 
      1282         35          A        SER          H        L-FRAG_4           N4838 
      1283         35          A        SER          H        L-FRAG_4           N4838 
      1284         35          A        SER          H        L-FRAG_4           N4838 
      1284         38          A        GLU        OE2        L-FRAG_4           N4838 
      1286         35          A        SER          H        L-FRAG_4           N4838 
      1287         38          A        GLU        OE2        L-FRAG_4           N4838 
      1292        181          A        HIS        NE2        L-FRAG_1           O4842 
      1297         38          A        GLU        OE1        L-FRAG_4           N4838 
      1297         35          A        SER          H        L-FRAG_4           N4838 
      1299         35          A        SER          H        L-FRAG_4           N4838 
      1300         35          A        SER          H        L-FRAG_4           N4838 
      1301        224          A        ASN       HD21        L-FRAG_1           O4842 
      1302        224          A        ASN       HD21        L-FRAG_1           O4842 
      1302         35          A        SER          H        L-FRAG_4           N4838 
      1303        224          A        ASN       HD21        L-FRAG_1           O4842 
      1304         35          A        SER          H        L-FRAG_4           N4838 
      1304        224          A        ASN       HD21        L-FRAG_1           O4842 
      1305         35          A        SER          H        L-FRAG_4           N4838 
      1305        224          A        ASN       HD21        L-FRAG_1           O4842 
      1306        224          A        ASN       HD21        L-FRAG_1           O4842 
      1306         35          A        SER          H        L-FRAG_4           N4838 
      1307         38          A        GLU        OE1        L-FRAG_4           N4838 
      1309         35          A        SER          H        L-FRAG_4           N4838 
      1310         12          A        TYR         OH        L-FRAG_1           O4842 
      1310         38          A        GLU        OE2        L-FRAG_4           N4838 
      1310         35          A        SER          H        L-FRAG_4           N4838 
      1311         35          A        SER          H        L-FRAG_4           N4838 
      1312         35          A        SER          H        L-FRAG_4           N4838 
      1313         35          A        SER          H        L-FRAG_4           N4838 
      1314         35          A        SER          H        L-FRAG_4           N4838 
      1317         35          A        SER          H        L-FRAG_4           N4838 
      1318         35          A        SER          H        L-FRAG_4           N4838 
      1318        224          A        ASN       HD21        L-FRAG_1           O4842 
      1319         38          A        GLU        OE1        L-FRAG_4           N4838 
      1319        224          A        ASN       HD21        L-FRAG_1           O4842 
      1321        181          A        HIS        NE2        L-FRAG_1           O4842 
      1321        224          A        ASN       HD21        L-FRAG_1           O4842 
      1323        224          A        ASN       HD21        L-FRAG_1           O4842 
      1324        181          A        HIS        NE2        L-FRAG_1           O4842 
      1324         38          A        GLU        OE1        L-FRAG_4           N4838 
      1325         38          A        GLU        OE2        L-FRAG_4           N4838 
      1328         38          A        GLU        OE1        L-FRAG_4           N4838 
      1328        181          A        HIS        NE2        L-FRAG_1           O4842 
      1330         29          A        ARG       HH11        L-FRAG_4           N4838 
      1330         38          A        GLU        OE1        L-FRAG_4           N4838 
      1336        224          A        ASN       HD21        L-FRAG_1           O4842 
      1337         38          A        GLU        OE1        L-FRAG_4           N4838 
      1338         35          A        SER          H        L-FRAG_4           N4838 
      1340         38          A        GLU        OE1        L-FRAG_4           N4838 
      1340        224          A        ASN       HD21        L-FRAG_1           O4842 
      1343        224          A        ASN       HD21        L-FRAG_1           O4842 
      1343         29          A        ARG       HH22        L-FRAG_3           O4832 
      1344        222          A        GLU          O        L-FRAG_3           O4832 
      1344         29          A        ARG       HH22        L-FRAG_3           O4832 
      1344        223          A        GLY          O        L-FRAG_3           O4832 
      1345        224          A        ASN       HD21        L-FRAG_3           O4832 
      1346        224          A        ASN       HD21        L-FRAG_1           O4842 
      1353        224          A        ASN       HD21        L-FRAG_1           O4842 
      1353         29          A        ARG       HH11        L-FRAG_4           N4838 
      1355         38          A        GLU        OE1        L-FRAG_4           N4838 
      1356        224          A        ASN       HD21        L-FRAG_1           O4842 
      1356         38          A        GLU        OE1        L-FRAG_4           N4838 
      1360         38          A        GLU        OE1        L-FRAG_4           N4838 
      1361        224          A        ASN       HD21        L-FRAG_1           O4842 
      1362        224          A        ASN       HD21        L-FRAG_1           O4842 
      1363         35          A        SER          H        L-FRAG_4           N4838 
      1365         38          A        GLU        OE1        L-FRAG_4           N4838 
      1366        222          A        GLU          O        L-FRAG_3           O4832 
      1368        224          A        ASN       HD21        L-FRAG_1           O4842 
      1369        181          A        HIS        NE2        L-FRAG_1           O4842 
      1369        224          A        ASN       HD21        L-FRAG_1           O4842 
      1370        224          A        ASN       HD21        L-FRAG_1           O4842 
      1371         29          A        ARG       HH12        L-FRAG_4           N4838 
      1372         35          A        SER          H        L-FRAG_4           N4838 
      1375        224          A        ASN       HD21        L-FRAG_1           O4842 
      1375         35          A        SER          H        L-FRAG_4           N4838 
      1376         38          A        GLU        OE1        L-FRAG_4           N4838 
      1378         35          A        SER          H        L-FRAG_4           N4838 
      1381         38          A        GLU        OE1        L-FRAG_4           N4838 
      1384        224          A        ASN       HD21        L-FRAG_1           O4842 
      1387        224          A        ASN       HD21        L-FRAG_1           O4842 
      1388         38          A        GLU        OE1        L-FRAG_4           N4838 
      1389         12          A        TYR         OH        L-FRAG_1           O4842 
      1392         38          A        GLU        OE1        L-FRAG_4           N4838 
      1393         35          A        SER          H        L-FRAG_4           N4838 
      1394        224          A        ASN       HD21        L-FRAG_1           O4842 
      1395        224          A        ASN       HD21        L-FRAG_1           O4842 
      1395         38          A        GLU        OE1        L-FRAG_4           N4838 
      1395         12          A        TYR         HH        L-FRAG_1           O4842 
      1397        224          A        ASN       HD21        L-FRAG_1           O4842 
      1398        224          A        ASN        OD1        L-FRAG_3           O4832 
      1399         38          A        GLU        OE1        L-FRAG_4           N4838 
      1399        222          A        GLU          O        L-FRAG_3           O4832 
      1401        224          A        ASN       HD21        L-FRAG_1           O4842 
      1403         29          A        ARG       HH11        L-FRAG_4           N4838 
      1404         35          A        SER          H        L-FRAG_4           N4838 
      1405         38          A        GLU        OE1        L-FRAG_4           N4838 
      1406        224          A        ASN       HD21        L-FRAG_1           O4842 
      1410         29          A        ARG       HH11        L-FRAG_4           N4838 
      1411        224          A        ASN       HD21        L-FRAG_1           O4842 
      1412        224          A        ASN       HD21        L-FRAG_1           O4842 
      1414         38          A        GLU        OE1        L-FRAG_4           N4838 
      1416         38          A        GLU        OE2        L-FRAG_4           N4838 
      1416        224          A        ASN       HD21        L-FRAG_1           O4842 
      1417         35          A        SER          H        L-FRAG_4           N4838 
      1418         35          A        SER          H        L-FRAG_4           N4838 
      1419        224          A        ASN       HD21        L-FRAG_1           O4842 
      1420        224          A        ASN       HD21        L-FRAG_1           O4842 
      1421        224          A        ASN       HD21        L-FRAG_1           O4842 
      1422         35          A        SER          H        L-FRAG_4           N4838 
      1422        224          A        ASN       HD21        L-FRAG_1           O4842 
      1423         35          A        SER          H        L-FRAG_4           N4838 
      1423        224          A        ASN       HD21        L-FRAG_1           O4842 
      1424        224          A        ASN       HD21        L-FRAG_1           O4842 
      1425        224          A        ASN       HD21        L-FRAG_1           O4842 
      1425         38          A        GLU        OE1        L-FRAG_4           N4838 
      1426        224          A        ASN       HD21        L-FRAG_1           O4842 
      1426         35          A        SER          H        L-FRAG_4           N4838 
      1427        224          A        ASN       HD21        L-FRAG_1           O4842 
      1428        224          A        ASN       HD21        L-FRAG_1           O4842 
      1428         38          A        GLU        OE2        L-FRAG_4           N4838 
      1431         35          A        SER          H        L-FRAG_4           N4838 
      1433        224          A        ASN       HD21        L-FRAG_1           O4842 
      1433         35          A        SER          H        L-FRAG_4           N4838 
      1434         35          A        SER          H        L-FRAG_4           N4838 
      1435         35          A        SER          H        L-FRAG_4           N4838 
      1436         35          A        SER          H        L-FRAG_4           N4838 
      1437         29          A        ARG       HH12        L-FRAG_4           N4838 
      1439         35          A        SER          H        L-FRAG_4           N4838 
      1441         35          A        SER          H        L-FRAG_4           N4838 
      1441        224          A        ASN       HD21        L-FRAG_1           O4842 
      1443         35          A        SER          H        L-FRAG_4           N4838 
      1446         29          A        ARG       HH12        L-FRAG_4           N4838 
      1447         35          A        SER          H        L-FRAG_4           N4838 
      1449         38          A        GLU        OE1        L-FRAG_4           N4838 
      1450         38          A        GLU        OE2        L-FRAG_4           N4838 
      1453        224          A        ASN       HD21        L-FRAG_1           O4842 
      1454         35          A        SER          H        L-FRAG_4           N4838 
      1455         35          A        SER          H        L-FRAG_4           N4838 
      1455        224          A        ASN       HD21        L-FRAG_1           O4842 
      1455         38          A        GLU        OE2        L-FRAG_4           N4838 
      1456         35          A        SER          H        L-FRAG_4           N4838 
      1456        224          A        ASN       HD21        L-FRAG_1           O4842 
      1458        224          A        ASN       HD21        L-FRAG_1           O4842 
      1459        224          A        ASN        OD1        L-FRAG_1           O4842 
      1460         12          A        TYR         OH        L-FRAG_1           O4842 
      1462         29          A        ARG       HH12        L-FRAG_4           N4838 
      1462        224          A        ASN       HD21        L-FRAG_1           O4842 
      1463        224          A        ASN       HD21        L-FRAG_1           O4842 
      1465        224          A        ASN       HD21        L-FRAG_1           O4842 
      1466        224          A        ASN       HD21        L-FRAG_1           O4842 
      1466         35          A        SER          H        L-FRAG_4           N4838 
      1467        224          A        ASN       HD21        L-FRAG_1           O4842 
      1467         35          A        SER          H        L-FRAG_4           N4838 
      1468        224          A        ASN       HD21        L-FRAG_1           O4842 
      1469        224          A        ASN       HD21        L-FRAG_1           O4842 
      1469         35          A        SER          H        L-FRAG_4           N4838 
      1470        224          A        ASN       HD21        L-FRAG_1           O4842 
      1471         35          A        SER          H        L-FRAG_4           N4838 
      1471        224          A        ASN       HD21        L-FRAG_1           O4842 
      1473        224          A        ASN       HD21        L-FRAG_1           O4842 
      1473         35          A        SER          H        L-FRAG_4           N4838 
      1474        224          A        ASN       HD21        L-FRAG_1           O4842 
      1475         38          A        GLU        OE1        L-FRAG_4           N4838 
      1476         38          A        GLU        OE2        L-FRAG_4           N4838 
      1476        224          A        ASN       HD21        L-FRAG_1           O4842 
      1477        224          A        ASN       HD21        L-FRAG_1           O4842 
      1477         35          A        SER          H        L-FRAG_4           N4838 
      1478         35          A        SER          H        L-FRAG_4           N4838 
      1479         35          A        SER          H        L-FRAG_4           N4838 
      1479        224          A        ASN       HD21        L-FRAG_1           O4842 
      1480        224          A        ASN       HD21        L-FRAG_1           O4842 
      1481         35          A        SER          H        L-FRAG_4           N4838 
      1481         38          A        GLU        OE1        L-FRAG_4           N4838 
      1481        224          A        ASN       HD21        L-FRAG_1           O4842 
      1483         38          A        GLU        OE1        L-FRAG_4           N4838 
      1484         24          A        TYR         OH        L-FRAG_0           H4846 
      1484        224          A        ASN       HD21        L-FRAG_1           O4842 
      1485         24          A        TYR         OH        L-FRAG_2           H4847 
      1487        224          A        ASN       HD21        L-FRAG_1           O4842 
      1488         35          A        SER         OG        L-FRAG_4           N4838 
      1491         35          A        SER          H        L-FRAG_4           N4838 
      1492        224          A        ASN       HD21        L-FRAG_1           O4842 
      1492         35          A        SER          H        L-FRAG_4           N4838 
      1494         38          A        GLU        OE2        L-FRAG_4           N4838 
      1495        224          A        ASN       HD21        L-FRAG_1           O4842 
      1495         35          A        SER          H        L-FRAG_4           N4838 
      1496        224          A        ASN       HD21        L-FRAG_1           O4842 
      1498        224          A        ASN       HD21        L-FRAG_1           O4842 
      1499        224          A        ASN       HD21        L-FRAG_1           O4842 
      1500         35          A        SER          H        L-FRAG_4           N4838 
      1501         35          A        SER          H        L-FRAG_4           N4838 
      1502         38          A        GLU        OE2        L-FRAG_4           N4838 
      1503        224          A        ASN       HD21        L-FRAG_1           O4842 
      1504         35          A        SER          H        L-FRAG_4           N4838 
      1505        224          A        ASN       HD21        L-FRAG_1           O4842 
      1506         29          A        ARG       HH12        L-FRAG_4           N4838 
      1508        224          A        ASN       HD21        L-FRAG_1           O4842 
      1509         38          A        GLU        OE2        L-FRAG_4           N4838 
      1509         29          A        ARG       HH22        L-FRAG_4           N4838 
      1509         35          A        SER          H        L-FRAG_4           N4838 
      1510        224          A        ASN       HD21        L-FRAG_1           O4842 
      1511        224          A        ASN       HD21        L-FRAG_1           O4842 
      1511         35          A        SER          H        L-FRAG_4           N4838 
      1512        224          A        ASN       HD21        L-FRAG_1           O4842 
      1512         35          A        SER          H        L-FRAG_4           N4838 
      1513         35          A        SER          H        L-FRAG_4           N4838 
      1514        224          A        ASN       HD21        L-FRAG_1           O4842 
      1516        224          A        ASN       HD21        L-FRAG_1           O4842 
      1516         35          A        SER          H        L-FRAG_4           N4838 
      1517         35          A        SER          H        L-FRAG_4           N4838 
      1518         38          A        GLU        OE2        L-FRAG_4           N4838 
      1519         38          A        GLU        OE1        L-FRAG_4           N4838 
      1520        224          A        ASN       HD21        L-FRAG_1           O4842 
      1520         35          A        SER          H        L-FRAG_4           N4838 
      1521        224          A        ASN       HD21        L-FRAG_1           O4842 
      1522         38          A        GLU        OE2        L-FRAG_4           N4838 
      1522        224          A        ASN       HD21        L-FRAG_1           O4842 
      1524         35          A        SER          H        L-FRAG_4           N4838 
      1524        224          A        ASN       HD21        L-FRAG_1           O4842 
      1526         38          A        GLU        OE1        L-FRAG_4           N4838 
      1527        224          A        ASN       HD21        L-FRAG_1           O4842 
      1529        224          A        ASN       HD21        L-FRAG_1           O4842 
      1529         29          A        ARG       HH12        L-FRAG_4           N4838 
      1531        224          A        ASN       HD21        L-FRAG_1           O4842 
      1532        224          A        ASN       HD21        L-FRAG_1           O4842 
      1533        224          A        ASN       HD21        L-FRAG_1           O4842 
      1534         29          A        ARG       HH12        L-FRAG_4           N4838 
      1534        224          A        ASN       HD21        L-FRAG_1           O4842 
      1534         38          A        GLU        OE1        L-FRAG_4           N4838 
      1535        224          A        ASN       HD21        L-FRAG_1           O4842 
      1536         38          A        GLU        OE1        L-FRAG_4           N4838 
      1537        224          A        ASN       HD21        L-FRAG_1           O4842 
      1537         35          A        SER          H        L-FRAG_4           N4838 
      1538        224          A        ASN       HD21        L-FRAG_1           O4842 
      1538         29          A        ARG       HH12        L-FRAG_4           N4838 
      1539        224          A        ASN       HD21        L-FRAG_1           O4842 
      1539         35          A        SER          H        L-FRAG_4           N4838 
      1543         35          A        SER          H        L-FRAG_4           N4838 
      1544        224          A        ASN        OD1        L-FRAG_1           O4842 
      1544         38          A        GLU        OE2        L-FRAG_4           N4838 
      1546         29          A        ARG       HH11        L-FRAG_4           N4838 
      1547         35          A        SER          H        L-FRAG_4           N4838 
      1549        224          A        ASN       HD21        L-FRAG_1           O4842 
      1550        224          A        ASN       HD21        L-FRAG_1           O4842 
      1551         29          A        ARG       HH11        L-FRAG_4           N4838 
      1551         35          A        SER         OG        L-FRAG_4           N4838 
      1554         35          A        SER          H        L-FRAG_4           N4838 
      1555         35          A        SER          H        L-FRAG_4           N4838 
      1556         38          A        GLU        OE1        L-FRAG_4           N4838 
      1556        224          A        ASN       HD21        L-FRAG_1           O4842 
      1556         38          A        GLU        OE1        L-FRAG_4           N4838 
      1557         41          A        ASP        OD1        L-FRAG_4           N4838 
      1557         38          A        GLU        OE1        L-FRAG_4           N4838 
      1557         29          A        ARG       HH12        L-FRAG_4           N4838 
      1558         35          A        SER          H        L-FRAG_4           N4838 
      1559        224          A        ASN       HD21        L-FRAG_1           O4842 
      1560        224          A        ASN       HD21        L-FRAG_1           O4842 
      1561        267          A        ASP        OD2        L-FRAG_2           H4847 
      1561        224          A        ASN       HD21        L-FRAG_1           O4842 
      1562         35          A        SER          H        L-FRAG_4           N4838 
      1563         24          A        TYR         OH        L-FRAG_2           H4847 
      1563        263          A        GLU        OE1        L-FRAG_2           H4847 
      1563        224          A        ASN       HD21        L-FRAG_1           O4842 
      1564        263          A        GLU        OE1        L-FRAG_2           H4847 
      1565        224          A        ASN       HD21        L-FRAG_1           O4842 
      1565         35          A        SER          H        L-FRAG_4           N4838 
      1566        224          A        ASN       HD21        L-FRAG_1           O4842 
      1566         38          A        GLU        OE2        L-FRAG_4           N4838 
      1567        224          A        ASN       HD21        L-FRAG_1           O4842 
      1568        224          A        ASN       HD21        L-FRAG_1           O4842 
      1568         38          A        GLU        OE1        L-FRAG_4           N4838 
      1569         38          A        GLU        OE1        L-FRAG_4           N4838 
      1570         29          A        ARG       HH12        L-FRAG_4           N4838 
      1572         35          A        SER          H        L-FRAG_4           N4838 
      1575         38          A        GLU        OE2        L-FRAG_4           N4838 
      1575         29          A        ARG       HH11        L-FRAG_4           N4838 
      1575         35          A        SER          H        L-FRAG_4           N4838 
      1575        224          A        ASN       HD21        L-FRAG_1           O4842 
      1576        224          A        ASN       HD21        L-FRAG_1           O4842 
      1577         35          A        SER          H        L-FRAG_4           N4838 
      1577        224          A        ASN       HD21        L-FRAG_1           O4842 
      1578        224          A        ASN       HD21        L-FRAG_1           O4842 
      1579         35          A        SER          H        L-FRAG_4           N4838 
      1580        224          A        ASN       HD21        L-FRAG_1           O4842 
      1581         29          A        ARG       HH12        L-FRAG_4           N4838 
      1583         35          A        SER          H        L-FRAG_4           N4838 
      1584        224          A        ASN       HD21        L-FRAG_1           O4842 
      1584         29          A        ARG       HH12        L-FRAG_4           N4838 
      1585         29          A        ARG       HH12        L-FRAG_4           N4838 
      1585         38          A        GLU        OE1        L-FRAG_4           N4838 
      1587        222          A        GLU          O        L-FRAG_3           O4832 
      1588        224          A        ASN       HD21        L-FRAG_1           O4842 
      1589        224          A        ASN       HD21        L-FRAG_1           O4842 
      1589         29          A        ARG       HH12        L-FRAG_4           N4838 
      1590        224          A        ASN       HD21        L-FRAG_1           O4842 
      1591         38          A        GLU        OE1        L-FRAG_4           N4838 
      1591        224          A        ASN       HD21        L-FRAG_1           O4842 
      1591         35          A        SER          H        L-FRAG_4           N4838 
      1592         38          A        GLU        OE1        L-FRAG_4           N4838 
      1596        224          A        ASN       HD21        L-FRAG_1           O4842 
      1598         35          A        SER          H        L-FRAG_4           N4838 
      1598        224          A        ASN       HD21        L-FRAG_1           O4842 
      1599         38          A        GLU        OE2        L-FRAG_4           N4838 
      1601         35          A        SER          H        L-FRAG_4           N4838 
      1601         29          A        ARG       HH12        L-FRAG_4           N4838 
      1602         38          A        GLU        OE2        L-FRAG_4           N4838 
      1607         35          A        SER          H        L-FRAG_4           N4838 
      1608         38          A        GLU        OE2        L-FRAG_4           N4838 
      1611         38          A        GLU        OE2        L-FRAG_4           N4838 
      1615         29          A        ARG       HH11        L-FRAG_4           N4838 
      1618         29          A        ARG       HH12        L-FRAG_4           N4838 
      1627         35          A        SER          H        L-FRAG_4           N4838 
      1628         38          A        GLU        OE1        L-FRAG_4           N4838 
      1631         35          A        SER          H        L-FRAG_4           N4838 
      1632         35          A        SER          H        L-FRAG_4           N4838 
      1633         38          A        GLU        OE2        L-FRAG_4           N4838 
      1634         38          A        GLU          O        L-FRAG_4           N4838 
      1635         35          A        SER          H        L-FRAG_4           N4838 
      1636         35          A        SER          H        L-FRAG_4           N4838 
      1638         29          A        ARG       HH12        L-FRAG_4           N4838 
      1640         38          A        GLU        OE2        L-FRAG_4           N4838 
      1641         38          A        GLU        OE2        L-FRAG_4           N4838 
      1642         38          A        GLU        OE2        L-FRAG_4           N4838 
      1644         38          A        GLU        OE2        L-FRAG_4           N4838 
      1646         38          A        GLU        OE1        L-FRAG_4           N4838 
      1647         38          A        GLU        OE2        L-FRAG_4           N4838 
      1651         38          A        GLU        OE2        L-FRAG_4           N4838 
      1653         45          A        ARG       HH12        L-FRAG_3           O4832 
      1653        222          A        GLU          O        L-FRAG_3           O4832 
      1655         38          A        GLU        OE1        L-FRAG_4           N4838 
      1657         38          A        GLU        OE2        L-FRAG_4           N4838 
      1658         29          A        ARG         HE        L-FRAG_4           N4838 
      1658         29          A        ARG       HH11        L-FRAG_4           N4838 
      1661        181          A        HIS        NE2        L-FRAG_2           H4847 
      1661        267          A        ASP        OD2        L-FRAG_2           H4847 
      1661         29          A        ARG       HH12        L-FRAG_4           N4838 
      1662         38          A        GLU        OE1        L-FRAG_4           N4838 
      1663         38          A        GLU        OE1        L-FRAG_4           N4838 
      1664         38          A        GLU        OE2        L-FRAG_4           N4838 
      1666         29          A        ARG       HH12        L-FRAG_4           N4838 
      1666         35          A        SER         OG        L-FRAG_4           N4838 
      1669         35          A        SER          H        L-FRAG_4           N4838 
      1670         35          A        SER          H        L-FRAG_4           N4838 
      1671         38          A        GLU        OE1        L-FRAG_4           N4838 
      1671         38          A        GLU        OE1        L-FRAG_4           N4838 
      1676         38          A        GLU        OE1        L-FRAG_4           N4838 
      1677         38          A        GLU        OE2        L-FRAG_4           N4838 
      1679         38          A        GLU        OE2        L-FRAG_4           N4838 
      1680         38          A        GLU          O        L-FRAG_4           N4838 
      1681         38          A        GLU        OE2        L-FRAG_4           N4838 
      1682         38          A        GLU        OE2        L-FRAG_4           N4838 
      1685         12          A        TYR         HH        L-FRAG_1           O4842 
      1686         29          A        ARG       HH21        L-FRAG_3           O4832 
      1686        224          A        ASN          O        L-FRAG_3           O4832 
      1688         38          A        GLU        OE2        L-FRAG_4           N4838 
      1692         38          A        GLU        OE1        L-FRAG_4           N4838 
      1693         41          A        ASP        OD1        L-FRAG_4           N4838 
      1693         38          A        GLU        OE2        L-FRAG_4           N4838 
      1699         38          A        GLU        OE1        L-FRAG_4           N4838 
      1700         38          A        GLU        OE1        L-FRAG_4           N4838 
      1703         38          A        GLU        OE1        L-FRAG_4           N4838 
      1704         29          A        ARG       HH12        L-FRAG_4           N4838 
      1705         38          A        GLU        OE1        L-FRAG_4           N4838 
      1708         38          A        GLU        OE1        L-FRAG_4           N4838 
      1709         38          A        GLU        OE1        L-FRAG_4           N4838 
      1714         29          A        ARG       HH11        L-FRAG_4           N4838 
      1716         38          A        GLU        OE2        L-FRAG_4           N4838 
      1717         29          A        ARG         HE        L-FRAG_4           N4838 
      1718         38          A        GLU        OE1        L-FRAG_4           N4838 
      1719         24          A        TYR         OH        L-FRAG_0           H4846 
      1720         24          A        TYR         OH        L-FRAG_2           H4847 
      1720         38          A        GLU        OE2        L-FRAG_4           N4838 
      1721         41          A        ASP        OD2        L-FRAG_4           N4838 
      1721         38          A        GLU          O        L-FRAG_4           N4838 
      1725         38          A        GLU        OE1        L-FRAG_4           N4838 
      1726         38          A        GLU        OE1        L-FRAG_4           N4838 
      1729        224          A        ASN       HD22        L-FRAG_1           O4842 
      1730         35          A        SER          H        L-FRAG_4           N4838 
      1731         45          A        ARG       HH12        L-FRAG_3           O4832 
      1731        223          A        GLY          O        L-FRAG_3           O4832 
      1734        224          A        ASN       HD22        L-FRAG_1           O4842 
      1737         29          A        ARG         HE        L-FRAG_4           N4838 
      1737         38          A        GLU        OE2        L-FRAG_4           N4838 
      1739        224          A        ASN       HD22        L-FRAG_1           O4842 
      1739         12          A        TYR         OH        L-FRAG_1           O4842 
      1740         12          A        TYR         OH        L-FRAG_1           O4842 
      1741        224          A        ASN        OD1        L-FRAG_1           O4842 
      1743         45          A        ARG       HH12        L-FRAG_3           O4832 
      1743         29          A        ARG       HH11        L-FRAG_4           N4838 
      1743         38          A        GLU        OE1        L-FRAG_4           N4838 
      1746        224          A        ASN       HD22        L-FRAG_1           O4842 
      1747        181          A        HIS        NE2        L-FRAG_1           O4842 
      1747         35          A        SER          H        L-FRAG_4           N4838 
      1747         38          A        GLU        OE1        L-FRAG_4           N4838 
      1748        224          A        ASN       HD22        L-FRAG_1           O4842 
      1749        224          A        ASN        OD1        L-FRAG_1           O4842 
      1750        224          A        ASN       HD22        L-FRAG_1           O4842 
      1751        224          A        ASN        OD1        L-FRAG_1           O4842 
      1752        181          A        HIS        NE2        L-FRAG_1           O4842 
      1753        224          A        ASN       HD22        L-FRAG_1           O4842 
      1755        224          A        ASN        OD1        L-FRAG_1           O4842 
      1756        223          A        GLY          O        L-FRAG_3           O4832 
      1757         45          A        ARG       HH22        L-FRAG_3           O4832 
      1757        223          A        GLY          O        L-FRAG_3           O4832 
      1757         12          A        TYR         HH        L-FRAG_1           O4842 
      1758        224          A        ASN        OD1        L-FRAG_1           O4842 
      1759         12          A        TYR         OH        L-FRAG_1           O4842 
      1760        224          A        ASN       HD22        L-FRAG_1           O4842 
      1762        224          A        ASN        OD1        L-FRAG_3           O4832 
      1762        224          A        ASN       HD22        L-FRAG_1           O4842 
      1762         38          A        GLU        OE1        L-FRAG_4           N4838 
      1764        224          A        ASN        OD1        L-FRAG_1           O4842 
      1765        181          A        HIS        NE2        L-FRAG_1           O4842 
      1765         12          A        TYR         HH        L-FRAG_1           O4842 
      1765        224          A        ASN        OD1        L-FRAG_1           O4842 
      1766        224          A        ASN        OD1        L-FRAG_1           O4842 
      1767        224          A        ASN       HD22        L-FRAG_1           O4842 
      1767        181          A        HIS        NE2        L-FRAG_1           O4842 
      1768        224          A        ASN       HD22        L-FRAG_1           O4842 
      1769         12          A        TYR         HH        L-FRAG_1           O4842 
      1769        224          A        ASN        OD1        L-FRAG_1           O4842 
      1770         12          A        TYR         OH        L-FRAG_1           O4842 
      1771        221          A        SER         HG        L-FRAG_3           O4832 
      1771        224          A        ASN       HD22        L-FRAG_1           O4842 
      1772        224          A        ASN        OD1        L-FRAG_1           O4842 
      1773        224          A        ASN        OD1        L-FRAG_1           O4842 
      1774         45          A        ARG       HH12        L-FRAG_3           O4832 
      1774        222          A        GLU          O        L-FRAG_3           O4832 
      1774        224          A        ASN        OD1        L-FRAG_1           O4842 
      1775        224          A        ASN       HD22        L-FRAG_1           O4842 
      1776         38          A        GLU        OE1        L-FRAG_4           N4838 
      1777         38          A        GLU        OE1        L-FRAG_4           N4838 
      1778         12          A        TYR         OH        L-FRAG_1           O4842 
      1779        224          A        ASN       HD22        L-FRAG_1           O4842 
      1780        224          A        ASN        OD1        L-FRAG_1           O4842 
      1781        224          A        ASN        OD1        L-FRAG_1           O4842 
      1782         38          A        GLU        OE1        L-FRAG_4           N4838 
      1782        224          A        ASN        OD1        L-FRAG_1           O4842 
      1783        224          A        ASN        OD1        L-FRAG_1           O4842 
      1784         45          A        ARG       HH12        L-FRAG_3           O4832 
      1786         12          A        TYR         HH        L-FRAG_1           O4842 
      1786        224          A        ASN        OD1        L-FRAG_1           O4842 
      1787         32          A        LYS          O        L-FRAG_4           N4838 
      1787         12          A        TYR         HH        L-FRAG_1           O4842 
      1788         29          A        ARG         HE        L-FRAG_4           N4838 
      1788         38          A        GLU        OE1        L-FRAG_4           N4838 
      1788         12          A        TYR         OH        L-FRAG_1           O4842 
      1788        224          A        ASN        OD1        L-FRAG_1           O4842 
      1789         32          A        LYS          O        L-FRAG_4           N4838 
      1789         12          A        TYR         HH        L-FRAG_1           O4842 
      1790        221          A        SER         OG        L-FRAG_3           O4832 
      1790         38          A        GLU        OE1        L-FRAG_4           N4838 
      1790        224          A        ASN       HD22        L-FRAG_1           O4842 
      1790        181          A        HIS        NE2        L-FRAG_1           O4842 
      1792         12          A        TYR         OH        L-FRAG_1           O4842 
      1793         32          A        LYS          O        L-FRAG_4           N4838 
      1793        224          A        ASN        OD1        L-FRAG_1           O4842 
      1794        224          A        ASN       HD22        L-FRAG_1           O4842 
      1795        181          A        HIS        NE2        L-FRAG_1           O4842 
      1796        224          A        ASN        OD1        L-FRAG_1           O4842 
      1797        224          A        ASN        OD1        L-FRAG_1           O4842 
      1798        224          A        ASN        OD1        L-FRAG_1           O4842 
      1798         45          A        ARG       HH12        L-FRAG_3           O4832 
      1799        224          A        ASN        OD1        L-FRAG_1           O4842 
      1800         45          A        ARG       HH12        L-FRAG_3           O4832 
      1800        222          A        GLU          O        L-FRAG_3           O4832 
      1800        224          A        ASN        OD1        L-FRAG_1           O4842 
      1801        224          A        ASN        OD1        L-FRAG_1           O4842 
      1802         12          A        TYR         HH        L-FRAG_1           O4842 
      1803        224          A        ASN        OD1        L-FRAG_1           O4842 
      1804        224          A        ASN        OD1        L-FRAG_1           O4842 
      1805        224          A        ASN       HD22        L-FRAG_1           O4842 
      1806         12          A        TYR         HH        L-FRAG_1           O4842 
      1806        224          A        ASN        OD1        L-FRAG_1           O4842 
      1807        224          A        ASN        OD1        L-FRAG_1           O4842 
      1808         12          A        TYR         OH        L-FRAG_1           O4842 
      1809        224          A        ASN        OD1        L-FRAG_1           O4842 
      1810        224          A        ASN        OD1        L-FRAG_1           O4842 
      1811        224          A        ASN        OD1        L-FRAG_1           O4842 
      1812         12          A        TYR         HH        L-FRAG_1           O4842 
      1812        224          A        ASN        OD1        L-FRAG_1           O4842 
      1813        224          A        ASN        OD1        L-FRAG_3           O4832 
      1813        221          A        SER         OG        L-FRAG_3           O4832 
      1813        224          A        ASN        OD1        L-FRAG_1           O4842 
      1814        224          A        ASN        OD1        L-FRAG_1           O4842 
      1815        224          A        ASN        OD1        L-FRAG_1           O4842 
      1816        224          A        ASN        OD1        L-FRAG_1           O4842 
      1817         12          A        TYR         HH        L-FRAG_1           O4842 
      1817        224          A        ASN        OD1        L-FRAG_1           O4842 
      1818        224          A        ASN        OD1        L-FRAG_3           O4832 
      1819        224          A        ASN        OD1        L-FRAG_1           O4842 
      1820         12          A        TYR         OH        L-FRAG_1           O4842 
      1820         29          A        ARG       HH11        L-FRAG_4           N4838 
      1820         38          A        GLU        OE2        L-FRAG_4           N4838 
      1821        224          A        ASN        OD1        L-FRAG_1           O4842 
      1822        224          A        ASN        OD1        L-FRAG_1           O4842 
      1823        224          A        ASN        OD1        L-FRAG_1           O4842 
      1824        224          A        ASN        OD1        L-FRAG_1           O4842 
      1825        224          A        ASN        OD1        L-FRAG_1           O4842 
      1826        224          A        ASN        OD1        L-FRAG_1           O4842 
      1827        224          A        ASN        OD1        L-FRAG_1           O4842 
      1828         12          A        TYR         HH        L-FRAG_1           O4842 
      1828        224          A        ASN        OD1        L-FRAG_1           O4842 
      1830        224          A        ASN        OD1        L-FRAG_1           O4842 
      1831        224          A        ASN       HD22        L-FRAG_1           O4842 
      1831         12          A        TYR         OH        L-FRAG_1           O4842 
      1832         12          A        TYR         HH        L-FRAG_1           O4842 
      1832        224          A        ASN        OD1        L-FRAG_1           O4842 
      1833         45          A        ARG       HH12        L-FRAG_3           O4832 
      1833         12          A        TYR         HH        L-FRAG_1           O4842 
      1833        224          A        ASN        OD1        L-FRAG_1           O4842 
      1834        224          A        ASN        OD1        L-FRAG_1           O4842 
      1835        224          A        ASN        OD1        L-FRAG_1           O4842 
      1836        224          A        ASN        OD1        L-FRAG_1           O4842 
      1837        224          A        ASN       HD22        L-FRAG_1           O4842 
      1838         12          A        TYR         OH        L-FRAG_1           O4842 
      1839        224          A        ASN        OD1        L-FRAG_1           O4842 
      1841         12          A        TYR         HH        L-FRAG_1           O4842 
      1841        224          A        ASN        OD1        L-FRAG_1           O4842 
      1842         29          A        ARG         HE        L-FRAG_4           N4838 
      1842         38          A        GLU        OE2        L-FRAG_4           N4838 
      1842        224          A        ASN        OD1        L-FRAG_1           O4842 
      1844        224          A        ASN        OD1        L-FRAG_1           O4842 
      1845        224          A        ASN        OD1        L-FRAG_1           O4842 
      1846        224          A        ASN        OD1        L-FRAG_1           O4842 
      1847        224          A        ASN        OD1        L-FRAG_1           O4842 
      1848        224          A        ASN        OD1        L-FRAG_1           O4842 
      1849        224          A        ASN        OD1        L-FRAG_1           O4842 
      1850        224          A        ASN        OD1        L-FRAG_1           O4842 
      1851        224          A        ASN        OD1        L-FRAG_1           O4842 
      1852        224          A        ASN        OD1        L-FRAG_1           O4842 
      1852         45          A        ARG       HH12        L-FRAG_3           O4832 
      1852        223          A        GLY          O        L-FRAG_3           O4832 
      1852        222          A        GLU          O        L-FRAG_3           O4832 
      1853        224          A        ASN        OD1        L-FRAG_1           O4842 
      1853        181          A        HIS        NE2        L-FRAG_1           O4842 
      1854        224          A        ASN        OD1        L-FRAG_1           O4842 
      1855        224          A        ASN        OD1        L-FRAG_1           O4842 
      1856        224          A        ASN        OD1        L-FRAG_1           O4842 
      1857        224          A        ASN        OD1        L-FRAG_1           O4842 
      1858        224          A        ASN        OD1        L-FRAG_1           O4842 
      1859        224          A        ASN        OD1        L-FRAG_1           O4842 
      1860        224          A        ASN        OD1        L-FRAG_1           O4842 
      1861        224          A        ASN        OD1        L-FRAG_1           O4842 
      1862        224          A        ASN        OD1        L-FRAG_1           O4842 
      1863        224          A        ASN        OD1        L-FRAG_1           O4842 
      1864        224          A        ASN        OD1        L-FRAG_1           O4842 
      1865        224          A        ASN        OD1        L-FRAG_1           O4842 
      1865         35          A        SER          H        L-FRAG_4           N4838 
      1866        224          A        ASN        OD1        L-FRAG_1           O4842 
      1867        224          A        ASN        OD1        L-FRAG_1           O4842 
      1867         38          A        GLU        OE1        L-FRAG_4           N4838 
      1868        224          A        ASN        OD1        L-FRAG_1           O4842 
      1869        224          A        ASN        OD1        L-FRAG_1           O4842 
      1870        224          A        ASN       HD22        L-FRAG_1           O4842 
      1871        224          A        ASN       HD22        L-FRAG_1           O4842 
      1871         45          A        ARG       HH12        L-FRAG_3           O4832 
      1872        224          A        ASN        OD1        L-FRAG_1           O4842 
      1872         35          A        SER          H        L-FRAG_4           N4838 
      1873         12          A        TYR         HH        L-FRAG_1           O4842 
      1873        224          A        ASN        OD1        L-FRAG_1           O4842 
      1874        224          A        ASN        OD1        L-FRAG_1           O4842 
      1876         12          A        TYR         HH        L-FRAG_1           O4842 
      1876        224          A        ASN        OD1        L-FRAG_1           O4842 
      1878         12          A        TYR         HH        L-FRAG_1           O4842 
      1879         45          A        ARG       HH12        L-FRAG_3           O4832 
      1879         12          A        TYR         HH        L-FRAG_1           O4842 
      1880         45          A        ARG       HH12        L-FRAG_3           O4832 
      1880         12          A        TYR         HH        L-FRAG_1           O4842 
      1880        224          A        ASN        OD1        L-FRAG_1           O4842 
      1881         35          A        SER          H        L-FRAG_4           N4838 
      1881         38          A        GLU        OE1        L-FRAG_4           N4838 
      1881         12          A        TYR         HH        L-FRAG_1           O4842 
      1882         35          A        SER          H        L-FRAG_4           N4838 
      1882         12          A        TYR         HH        L-FRAG_1           O4842 
      1883         12          A        TYR         HH        L-FRAG_1           O4842 
      1883        224          A        ASN        OD1        L-FRAG_1           O4842 
      1884        224          A        ASN        OD1        L-FRAG_1           O4842 
      1885        224          A        ASN        OD1        L-FRAG_1           O4842 
      1885         35          A        SER          H        L-FRAG_4           N4838 
      1886        224          A        ASN        OD1        L-FRAG_1           O4842 
      1886         29          A        ARG         HE        L-FRAG_4           N4838 
      1887         12          A        TYR         OH        L-FRAG_1           O4842 
      1887        224          A        ASN        OD1        L-FRAG_1           O4842 
      1888        224          A        ASN        OD1        L-FRAG_1           O4842 
      1889        224          A        ASN        OD1        L-FRAG_1           O4842 
      1890        224          A        ASN        OD1        L-FRAG_1           O4842 
      1891         29          A        ARG       HH11        L-FRAG_4           N4838 
      1892         12          A        TYR         HH        L-FRAG_1           O4842 
      1893         12          A        TYR         HH        L-FRAG_1           O4842 
      1894         12          A        TYR         HH        L-FRAG_1           O4842 
      1895         12          A        TYR         HH        L-FRAG_1           O4842 
      1895        224          A        ASN        OD1        L-FRAG_1           O4842 
      1895         38          A        GLU        OE2        L-FRAG_4           N4838 
      1896         29          A        ARG         HE        L-FRAG_4           N4838 
      1896         38          A        GLU        OE1        L-FRAG_4           N4838 
      1897         12          A        TYR         HH        L-FRAG_1           O4842 
      1897         29          A        ARG         HE        L-FRAG_4           N4838 
      1897         38          A        GLU        OE1        L-FRAG_4           N4838 
      1898         12          A        TYR         HH        L-FRAG_1           O4842 
      1898        224          A        ASN        OD1        L-FRAG_1           O4842 
      1899         12          A        TYR         HH        L-FRAG_1           O4842 
      1900         45          A        ARG       HH12        L-FRAG_3           O4832 
      1900         12          A        TYR         OH        L-FRAG_1           O4842 
      1901         12          A        TYR         HH        L-FRAG_1           O4842 
      1901        224          A        ASN        OD1        L-FRAG_1           O4842 
      1902         45          A        ARG       HH12        L-FRAG_3           O4832 
      1902        222          A        GLU          O        L-FRAG_3           O4832 
      1902         12          A        TYR         HH        L-FRAG_1           O4842 
      1903        224          A        ASN        OD1        L-FRAG_1           O4842 
      1903         12          A        TYR         HH        L-FRAG_1           O4842 
      1904         12          A        TYR         HH        L-FRAG_1           O4842 
      1905        224          A        ASN        OD1        L-FRAG_1           O4842 
      1905         12          A        TYR         HH        L-FRAG_1           O4842 
      1905         45          A        ARG       HH12        L-FRAG_3           O4832 
      1905        222          A        GLU          O        L-FRAG_3           O4832 
      1906        224          A        ASN       HD22        L-FRAG_1           O4842 
      1906         12          A        TYR         HH        L-FRAG_1           O4842 
      1907        224          A        ASN       HD22        L-FRAG_1           O4842 
      1908         12          A        TYR         HH        L-FRAG_1           O4842 
      1909         12          A        TYR         HH        L-FRAG_1           O4842 
      1910         12          A        TYR         HH        L-FRAG_1           O4842 
      1911         12          A        TYR         HH        L-FRAG_1           O4842 
      1912         12          A        TYR         HH        L-FRAG_1           O4842 
      1913         12          A        TYR         HH        L-FRAG_1           O4842 
      1914         12          A        TYR         HH        L-FRAG_1           O4842 
      1915         12          A        TYR         HH        L-FRAG_1           O4842 
      1916         12          A        TYR         HH        L-FRAG_1           O4842 
      1917        224          A        ASN        OD1        L-FRAG_1           O4842 
      1918         12          A        TYR         HH        L-FRAG_1           O4842 
      1919         12          A        TYR         HH        L-FRAG_1           O4842 
      1920         12          A        TYR         HH        L-FRAG_1           O4842 
      1921         12          A        TYR         HH        L-FRAG_1           O4842 
      1922         12          A        TYR         HH        L-FRAG_1           O4842 
      1924         12          A        TYR         HH        L-FRAG_1           O4842 
      1925         12          A        TYR         HH        L-FRAG_1           O4842 
      1926         12          A        TYR         HH        L-FRAG_1           O4842 
      1927         12          A        TYR         HH        L-FRAG_1           O4842 
      1928         38          A        GLU        OE2        L-FRAG_4           N4838 
      1928         12          A        TYR         HH        L-FRAG_1           O4842 
      1929        224          A        ASN        OD1        L-FRAG_1           O4842 
      1929         45          A        ARG       HH12        L-FRAG_3           O4832 
      1930        224          A        ASN        OD1        L-FRAG_1           O4842 
      1931         12          A        TYR         HH        L-FRAG_1           O4842 
      1931        224          A        ASN        OD1        L-FRAG_1           O4842 
      1932         12          A        TYR         HH        L-FRAG_1           O4842 
      1932        224          A        ASN        OD1        L-FRAG_1           O4842 
      1933         12          A        TYR         HH        L-FRAG_1           O4842 
      1934         12          A        TYR         OH        L-FRAG_1           O4842 
      1935         12          A        TYR         OH        L-FRAG_1           O4842 
      1936        224          A        ASN        OD1        L-FRAG_1           O4842 
      1937         12          A        TYR         HH        L-FRAG_1           O4842 
      1938         12          A        TYR         HH        L-FRAG_1           O4842 
      1939        224          A        ASN        OD1        L-FRAG_1           O4842 
      1940         12          A        TYR         HH        L-FRAG_1           O4842 
      1940        224          A        ASN        OD1        L-FRAG_1           O4842 
      1941         12          A        TYR         HH        L-FRAG_1           O4842 
      1941        224          A        ASN        OD1        L-FRAG_1           O4842 
      1942         12          A        TYR         HH        L-FRAG_1           O4842 
      1943         12          A        TYR         HH        L-FRAG_1           O4842 
      1943        224          A        ASN        OD1        L-FRAG_1           O4842 
      1944        224          A        ASN        OD1        L-FRAG_1           O4842 
      1945        224          A        ASN        OD1        L-FRAG_1           O4842 
      1946         29          A        ARG         HE        L-FRAG_4           N4838 
      1946         12          A        TYR         OH        L-FRAG_1           O4842 
      1949         12          A        TYR         OH        L-FRAG_1           O4842 
      1950         24          A        TYR         OH        L-FRAG_1           O4842 
      1950         12          A        TYR         OH        L-FRAG_1           O4842 
      1951         12          A        TYR         OH        L-FRAG_1           O4842 
      1952         45          A        ARG       HH12        L-FRAG_3           O4832 
      1952        224          A        ASN        OD1        L-FRAG_1           O4842 
      1953        224          A        ASN        OD1        L-FRAG_1           O4842 
      1953         12          A        TYR         OH        L-FRAG_1           O4842 
      1954        224          A        ASN        OD1        L-FRAG_1           O4842 
      1955        224          A        ASN        OD1        L-FRAG_1           O4842 
      1959         38          A        GLU        OE2        L-FRAG_4           N4838 
      1960        224          A        ASN        OD1        L-FRAG_1           O4842 
      1961         38          A        GLU        OE1        L-FRAG_4           N4838 
      1962        224          A        ASN        OD1        L-FRAG_1           O4842 
      1962         38          A        GLU        OE1        L-FRAG_4           N4838 
      1963        224          A        ASN        OD1        L-FRAG_1           O4842 
      1963         38          A        GLU        OE1        L-FRAG_4           N4838 
      1964        224          A        ASN        OD1        L-FRAG_1           O4842 
      1964         38          A        GLU        OE1        L-FRAG_4           N4838 
      1964        224          A        ASN          O        L-FRAG_3           O4832 
      1965        224          A        ASN        OD1        L-FRAG_1           O4842 
      1966         29          A        ARG       HH11        L-FRAG_4           N4838 
      1966         38          A        GLU        OE1        L-FRAG_4           N4838 
      1966        224          A        ASN        OD1        L-FRAG_1           O4842 
      1968        224          A        ASN        OD1        L-FRAG_1           O4842 
      1968         38          A        GLU        OE1        L-FRAG_4           N4838 
      1969        224          A        ASN        OD1        L-FRAG_1           O4842 
      1969         38          A        GLU        OE1        L-FRAG_4           N4838 
      1970        224          A        ASN        OD1        L-FRAG_1           O4842 
      1970         38          A        GLU        OE1        L-FRAG_4           N4838 
      1971         38          A        GLU        OE1        L-FRAG_4           N4838 
      1971        224          A        ASN        OD1        L-FRAG_1           O4842 
      1972         38          A        GLU        OE1        L-FRAG_4           N4838 
      1972        224          A        ASN        OD1        L-FRAG_1           O4842 
      1973        224          A        ASN        OD1        L-FRAG_1           O4842 
      1974        224          A        ASN        OD1        L-FRAG_1           O4842 
      1975        224          A        ASN        OD1        L-FRAG_1           O4842 
      1976         29          A        ARG       HH11        L-FRAG_4           N4838 
      1977        224          A        ASN        OD1        L-FRAG_1           O4842 
      1978        224          A        ASN        OD1        L-FRAG_1           O4842 
      1979        224          A        ASN        OD1        L-FRAG_1           O4842 
      1979         38          A        GLU        OE1        L-FRAG_4           N4838 
      1980        224          A        ASN        OD1        L-FRAG_1           O4842 
      1980        224          A        ASN          O        L-FRAG_3           O4832 
      1980         38          A        GLU        OE1        L-FRAG_4           N4838 
      1981        224          A        ASN        OD1        L-FRAG_1           O4842 
      1982        224          A        ASN        OD1        L-FRAG_1           O4842 
      1983        224          A        ASN        OD1        L-FRAG_1           O4842 
      1983         38          A        GLU        OE1        L-FRAG_4           N4838 
      1985        224          A        ASN        OD1        L-FRAG_1           O4842 
      1985         38          A        GLU        OE1        L-FRAG_4           N4838 
      1987        224          A        ASN        OD1        L-FRAG_1           O4842 
      1988        224          A        ASN        OD1        L-FRAG_1           O4842 
      1988         35          A        SER          H        L-FRAG_4           N4838 
      1989         38          A        GLU        OE2        L-FRAG_4           N4838 
      1990         35          A        SER          H        L-FRAG_4           N4838 
      1990        224          A        ASN        OD1        L-FRAG_1           O4842 
      1990        224          A        ASN        OD1        L-FRAG_3           O4832 
      1991        224          A        ASN        OD1        L-FRAG_1           O4842 
      1991         38          A        GLU        OE2        L-FRAG_4           N4838 
      1992        224          A        ASN        OD1        L-FRAG_1           O4842 
      1993        224          A        ASN        OD1        L-FRAG_1           O4842 
      1994        224          A        ASN        OD1        L-FRAG_1           O4842 
      1995        224          A        ASN        OD1        L-FRAG_1           O4842 
      1995         29          A        ARG       HH12        L-FRAG_4           N4838 
      1995         38          A        GLU        OE2        L-FRAG_4           N4838 
      1996        224          A        ASN        OD1        L-FRAG_1           O4842 
      1997         38          A        GLU        OE2        L-FRAG_4           N4838 
      1997        224          A        ASN        OD1        L-FRAG_1           O4842 
      1998        224          A        ASN        OD1        L-FRAG_1           O4842 
      1999        224          A        ASN        OD1        L-FRAG_1           O4842 
      2000         38          A        GLU        OE1        L-FRAG_4           N4838 
      2000        224          A        ASN        OD1        L-FRAG_1           O4842 
