# Supplementary material for: SHP-1 agonist SC-43 limits methicillin-resistant Staphylococcus aureus infection through inhibition of heme biosynthesis
Source: EMBO Mol Med. 2026 Apr 10;18(5):1990–2005. doi: 10.1038/s44321-026-00418-4 (PMC13179323; doi:10.1038/s44321-026-00418-4)
Supplement: Supplementary file 10 — Source data Fig. 5 [file 44321_2026_418_MOESM10_ESM.zip › Figure 5/Data-Figure 5B and 5C/Contacts_Hydrophobic.dat]

  # Frame#   Residue#      Chain    ResName  LigandFragment 
         0        229          A        TRP        L-FRAG_4 
         2        257          A        PHE        L-FRAG_0 
         2         28          A        ILE        L-FRAG_4 
         3         28          A        ILE        L-FRAG_4 
         3        119          A        PHE        L-FRAG_4 
         4         28          A        ILE        L-FRAG_4 
         4        229          A        TRP        L-FRAG_4 
         5        257          A        PHE        L-FRAG_0 
         6         28          A        ILE        L-FRAG_4 
         7         28          A        ILE        L-FRAG_4 
         8         28          A        ILE        L-FRAG_4 
         8        229          A        TRP        L-FRAG_4 
         9         28          A        ILE        L-FRAG_4 
        10         28          A        ILE        L-FRAG_4 
        11         28          A        ILE        L-FRAG_4 
        13        257          A        PHE        L-FRAG_0 
        13         28          A        ILE        L-FRAG_4 
        14        229          A        TRP        L-FRAG_4 
        15        229          A        TRP        L-FRAG_4 
        16         28          A        ILE        L-FRAG_4 
        17         28          A        ILE        L-FRAG_4 
        18         28          A        ILE        L-FRAG_4 
        19         28          A        ILE        L-FRAG_4 
        20         12          A        TYR        L-FRAG_0 
        20         28          A        ILE        L-FRAG_4 
        21         28          A        ILE        L-FRAG_4 
        22         28          A        ILE        L-FRAG_4 
        24         28          A        ILE        L-FRAG_4 
        25         28          A        ILE        L-FRAG_4 
        26         28          A        ILE        L-FRAG_4 
        27         28          A        ILE        L-FRAG_4 
        28         28          A        ILE        L-FRAG_4 
        29         28          A        ILE        L-FRAG_4 
        30         28          A        ILE        L-FRAG_4 
        31         42          A        LEU        L-FRAG_2 
        31         28          A        ILE        L-FRAG_4 
        32         28          A        ILE        L-FRAG_4 
        34         25          A        TYR        L-FRAG_2 
        35        257          A        PHE        L-FRAG_0 
        35         28          A        ILE        L-FRAG_4 
        36         42          A        LEU        L-FRAG_2 
        36         28          A        ILE        L-FRAG_4 
        37         25          A        TYR        L-FRAG_2 
        37         28          A        ILE        L-FRAG_4 
        39         28          A        ILE        L-FRAG_4 
        40         25          A        TYR        L-FRAG_4 
        40         28          A        ILE        L-FRAG_4 
        41         28          A        ILE        L-FRAG_4 
        42         28          A        ILE        L-FRAG_4 
        43         25          A        TYR        L-FRAG_2 
        43         28          A        ILE        L-FRAG_4 
        44        257          A        PHE        L-FRAG_0 
        44         42          A        LEU        L-FRAG_2 
        44         28          A        ILE        L-FRAG_4 
        45        257          A        PHE        L-FRAG_0 
        45         28          A        ILE        L-FRAG_4 
        46         12          A        TYR        L-FRAG_0 
        46         28          A        ILE        L-FRAG_4 
        47         42          A        LEU        L-FRAG_2 
        48         42          A        LEU        L-FRAG_2 
        48         42          A        LEU        L-FRAG_4 
        50         28          A        ILE        L-FRAG_4 
        51         42          A        LEU        L-FRAG_2 
        53         28          A        ILE        L-FRAG_4 
        54         42          A        LEU        L-FRAG_2 
        55         28          A        ILE        L-FRAG_4 
        56         28          A        ILE        L-FRAG_4 
        59         42          A        LEU        L-FRAG_2 
        59         28          A        ILE        L-FRAG_4 
        60         25          A        TYR        L-FRAG_2 
        60         28          A        ILE        L-FRAG_2 
        62         25          A        TYR        L-FRAG_2 
        63        119          A        PHE        L-FRAG_0 
        65         28          A        ILE        L-FRAG_4 
        66         25          A        TYR        L-FRAG_2 
        66         42          A        LEU        L-FRAG_2 
        67         28          A        ILE        L-FRAG_4 
        68         12          A        TYR        L-FRAG_0 
        68         28          A        ILE        L-FRAG_4 
        69         28          A        ILE        L-FRAG_4 
        70         12          A        TYR        L-FRAG_0 
        70         28          A        ILE        L-FRAG_4 
        72         28          A        ILE        L-FRAG_4 
        73         12          A        TYR        L-FRAG_0 
        73         42          A        LEU        L-FRAG_2 
        74        119          A        PHE        L-FRAG_0 
        74         28          A        ILE        L-FRAG_4 
        75         28          A        ILE        L-FRAG_2 
        75         42          A        LEU        L-FRAG_2 
        76         42          A        LEU        L-FRAG_2 
        78         25          A        TYR        L-FRAG_2 
        79         28          A        ILE        L-FRAG_4 
        80         28          A        ILE        L-FRAG_4 
        81         42          A        LEU        L-FRAG_2 
        83         28          A        ILE        L-FRAG_4 
        85         42          A        LEU        L-FRAG_2 
        85         28          A        ILE        L-FRAG_4 
        86         12          A        TYR        L-FRAG_0 
        86         25          A        TYR        L-FRAG_2 
        86         28          A        ILE        L-FRAG_4 
        87         28          A        ILE        L-FRAG_4 
        88         12          A        TYR        L-FRAG_0 
        88         42          A        LEU        L-FRAG_2 
        88         28          A        ILE        L-FRAG_4 
        89         28          A        ILE        L-FRAG_4 
        90         42          A        LEU        L-FRAG_2 
        90         28          A        ILE        L-FRAG_4 
        91         28          A        ILE        L-FRAG_4 
        92         42          A        LEU        L-FRAG_2 
        92         28          A        ILE        L-FRAG_4 
        93         28          A        ILE        L-FRAG_4 
        95         28          A        ILE        L-FRAG_4 
        96         28          A        ILE        L-FRAG_2 
        97         12          A        TYR        L-FRAG_0 
        98         42          A        LEU        L-FRAG_2 
        98         28          A        ILE        L-FRAG_4 
       103         28          A        ILE        L-FRAG_4 
       104         28          A        ILE        L-FRAG_4 
       105         42          A        LEU        L-FRAG_2 
       106         42          A        LEU        L-FRAG_2 
       107         28          A        ILE        L-FRAG_4 
       110         42          A        LEU        L-FRAG_2 
       110         28          A        ILE        L-FRAG_4 
       113         28          A        ILE        L-FRAG_4 
       114         28          A        ILE        L-FRAG_4 
       115         42          A        LEU        L-FRAG_2 
       117         42          A        LEU        L-FRAG_2 
       118         42          A        LEU        L-FRAG_2 
       119         12          A        TYR        L-FRAG_0 
       119        119          A        PHE        L-FRAG_0 
       119         42          A        LEU        L-FRAG_2 
       120        257          A        PHE        L-FRAG_0 
       120         28          A        ILE        L-FRAG_4 
       121         25          A        TYR        L-FRAG_2 
       121         42          A        LEU        L-FRAG_2 
       123        119          A        PHE        L-FRAG_0 
       124         25          A        TYR        L-FRAG_2 
       124         42          A        LEU        L-FRAG_2 
       124         28          A        ILE        L-FRAG_4 
       127         25          A        TYR        L-FRAG_2 
       128         12          A        TYR        L-FRAG_0 
       128         25          A        TYR        L-FRAG_2 
       130        119          A        PHE        L-FRAG_0 
       132         28          A        ILE        L-FRAG_4 
       134         12          A        TYR        L-FRAG_0 
       134         42          A        LEU        L-FRAG_2 
       134         28          A        ILE        L-FRAG_4 
       137         12          A        TYR        L-FRAG_0 
       139         42          A        LEU        L-FRAG_2 
       139         28          A        ILE        L-FRAG_4 
       141         25          A        TYR        L-FRAG_2 
       141         28          A        ILE        L-FRAG_4 
       143        119          A        PHE        L-FRAG_0 
       144         25          A        TYR        L-FRAG_2 
       144         42          A        LEU        L-FRAG_2 
       144         28          A        ILE        L-FRAG_4 
       147         12          A        TYR        L-FRAG_0 
       147         25          A        TYR        L-FRAG_2 
       147         42          A        LEU        L-FRAG_2 
       148         25          A        TYR        L-FRAG_2 
       148         28          A        ILE        L-FRAG_4 
       149         28          A        ILE        L-FRAG_4 
       150         42          A        LEU        L-FRAG_2 
       151         25          A        TYR        L-FRAG_2 
       152         28          A        ILE        L-FRAG_4 
       153        119          A        PHE        L-FRAG_0 
       153         25          A        TYR        L-FRAG_2 
       153         42          A        LEU        L-FRAG_2 
       155         28          A        ILE        L-FRAG_4 
       157         42          A        LEU        L-FRAG_2 
       158         42          A        LEU        L-FRAG_2 
       158         28          A        ILE        L-FRAG_4 
       159         12          A        TYR        L-FRAG_0 
       159        119          A        PHE        L-FRAG_0 
       161         25          A        TYR        L-FRAG_2 
       161         42          A        LEU        L-FRAG_2 
       161         28          A        ILE        L-FRAG_4 
       162         42          A        LEU        L-FRAG_2 
       163         12          A        TYR        L-FRAG_0 
       163         42          A        LEU        L-FRAG_2 
       163         28          A        ILE        L-FRAG_4 
       164         42          A        LEU        L-FRAG_2 
       164         28          A        ILE        L-FRAG_4 
       166        119          A        PHE        L-FRAG_0 
       166         28          A        ILE        L-FRAG_4 
       169         25          A        TYR        L-FRAG_2 
       169         28          A        ILE        L-FRAG_4 
       172         25          A        TYR        L-FRAG_2 
       174         42          A        LEU        L-FRAG_2 
       175         42          A        LEU        L-FRAG_2 
       176         42          A        LEU        L-FRAG_2 
       177         42          A        LEU        L-FRAG_2 
       178        119          A        PHE        L-FRAG_0 
       179         42          A        LEU        L-FRAG_2 
       180        119          A        PHE        L-FRAG_0 
       180         42          A        LEU        L-FRAG_2 
       183         42          A        LEU        L-FRAG_2 
       185         25          A        TYR        L-FRAG_2 
       185         42          A        LEU        L-FRAG_2 
       187         28          A        ILE        L-FRAG_4 
       188         28          A        ILE        L-FRAG_4 
       190         42          A        LEU        L-FRAG_2 
       192         28          A        ILE        L-FRAG_4 
       194         42          A        LEU        L-FRAG_2 
       194         28          A        ILE        L-FRAG_4 
       195         28          A        ILE        L-FRAG_4 
       196        119          A        PHE        L-FRAG_0 
       199         28          A        ILE        L-FRAG_4 
       202         42          A        LEU        L-FRAG_2 
       204        119          A        PHE        L-FRAG_0 
       204         28          A        ILE        L-FRAG_4 
       205         42          A        LEU        L-FRAG_2 
       206         42          A        LEU        L-FRAG_2 
       207         25          A        TYR        L-FRAG_2 
       208         42          A        LEU        L-FRAG_2 
       208         28          A        ILE        L-FRAG_4 
       209         25          A        TYR        L-FRAG_2 
       209         42          A        LEU        L-FRAG_2 
       210         12          A        TYR        L-FRAG_0 
       211         25          A        TYR        L-FRAG_2 
       211         28          A        ILE        L-FRAG_4 
       213         25          A        TYR        L-FRAG_2 
       213         42          A        LEU        L-FRAG_2 
       214         42          A        LEU        L-FRAG_2 
       215         28          A        ILE        L-FRAG_2 
       217         12          A        TYR        L-FRAG_0 
       218         42          A        LEU        L-FRAG_2 
       218         28          A        ILE        L-FRAG_4 
       219         28          A        ILE        L-FRAG_4 
       221         42          A        LEU        L-FRAG_2 
       222         42          A        LEU        L-FRAG_2 
       225         28          A        ILE        L-FRAG_4 
       226        119          A        PHE        L-FRAG_0 
       227         42          A        LEU        L-FRAG_2 
       227         28          A        ILE        L-FRAG_4 
       228         28          A        ILE        L-FRAG_4 
       229         12          A        TYR        L-FRAG_0 
       229         42          A        LEU        L-FRAG_2 
       229         28          A        ILE        L-FRAG_4 
       230         25          A        TYR        L-FRAG_2 
       230         28          A        ILE        L-FRAG_4 
       231         42          A        LEU        L-FRAG_2 
       231         28          A        ILE        L-FRAG_4 
       232         42          A        LEU        L-FRAG_2 
       233         42          A        LEU        L-FRAG_2 
       233         28          A        ILE        L-FRAG_4 
       234         42          A        LEU        L-FRAG_2 
       236         28          A        ILE        L-FRAG_4 
       237         42          A        LEU        L-FRAG_2 
       237         28          A        ILE        L-FRAG_4 
       240         28          A        ILE        L-FRAG_4 
       241         28          A        ILE        L-FRAG_4 
       242         25          A        TYR        L-FRAG_2 
       242         42          A        LEU        L-FRAG_2 
       242         28          A        ILE        L-FRAG_4 
       243         42          A        LEU        L-FRAG_2 
       243         28          A        ILE        L-FRAG_4 
       244         28          A        ILE        L-FRAG_4 
       245         42          A        LEU        L-FRAG_2 
       245         28          A        ILE        L-FRAG_4 
       246         28          A        ILE        L-FRAG_4 
       247         25          A        TYR        L-FRAG_2 
       248         12          A        TYR        L-FRAG_0 
       248         25          A        TYR        L-FRAG_2 
       248         28          A        ILE        L-FRAG_4 
       249         25          A        TYR        L-FRAG_2 
       251         28          A        ILE        L-FRAG_2 
       251         28          A        ILE        L-FRAG_4 
       252         25          A        TYR        L-FRAG_2 
       252         28          A        ILE        L-FRAG_4 
       253         25          A        TYR        L-FRAG_2 
       253         28          A        ILE        L-FRAG_4 
       254         28          A        ILE        L-FRAG_4 
       255         25          A        TYR        L-FRAG_2 
       255         28          A        ILE        L-FRAG_4 
       256         25          A        TYR        L-FRAG_2 
       256         28          A        ILE        L-FRAG_2 
       256         28          A        ILE        L-FRAG_4 
       258         25          A        TYR        L-FRAG_2 
       258         42          A        LEU        L-FRAG_2 
       259         25          A        TYR        L-FRAG_2 
       259         42          A        LEU        L-FRAG_2 
       259         28          A        ILE        L-FRAG_4 
       260         25          A        TYR        L-FRAG_2 
       261         12          A        TYR        L-FRAG_0 
       261         42          A        LEU        L-FRAG_2 
       261         28          A        ILE        L-FRAG_4 
       262         25          A        TYR        L-FRAG_2 
       262         28          A        ILE        L-FRAG_4 
       263         25          A        TYR        L-FRAG_2 
       265         42          A        LEU        L-FRAG_2 
       265         28          A        ILE        L-FRAG_4 
       266         12          A        TYR        L-FRAG_0 
       266         28          A        ILE        L-FRAG_4 
       267         42          A        LEU        L-FRAG_2 
       268         28          A        ILE        L-FRAG_4 
       270         28          A        ILE        L-FRAG_4 
       271         25          A        TYR        L-FRAG_2 
       275         25          A        TYR        L-FRAG_2 
       278         42          A        LEU        L-FRAG_2 
       279         28          A        ILE        L-FRAG_4 
       280         28          A        ILE        L-FRAG_4 
       282        119          A        PHE        L-FRAG_0 
       283         28          A        ILE        L-FRAG_4 
       285         28          A        ILE        L-FRAG_4 
       286         42          A        LEU        L-FRAG_2 
       297         28          A        ILE        L-FRAG_4 
       299         25          A        TYR        L-FRAG_2 
       302         25          A        TYR        L-FRAG_2 
       302         28          A        ILE        L-FRAG_4 
       304        119          A        PHE        L-FRAG_0 
       305         25          A        TYR        L-FRAG_2 
       305         28          A        ILE        L-FRAG_4 
       306        119          A        PHE        L-FRAG_0 
       306         42          A        LEU        L-FRAG_2 
       309        119          A        PHE        L-FRAG_0 
       313        119          A        PHE        L-FRAG_0 
       313         28          A        ILE        L-FRAG_2 
       314         42          A        LEU        L-FRAG_2 
       316         42          A        LEU        L-FRAG_2 
       317         28          A        ILE        L-FRAG_4 
       319        119          A        PHE        L-FRAG_0 
       321         28          A        ILE        L-FRAG_4 
       323         28          A        ILE        L-FRAG_4 
       324         28          A        ILE        L-FRAG_4 
       325         28          A        ILE        L-FRAG_4 
       327         28          A        ILE        L-FRAG_4 
       328         25          A        TYR        L-FRAG_2 
       328         28          A        ILE        L-FRAG_2 
       329         28          A        ILE        L-FRAG_4 
       338         28          A        ILE        L-FRAG_4 
       339         28          A        ILE        L-FRAG_4 
       340         28          A        ILE        L-FRAG_4 
       344         12          A        TYR        L-FRAG_0 
       345         12          A        TYR        L-FRAG_0 
       347         42          A        LEU        L-FRAG_2 
       348         28          A        ILE        L-FRAG_4 
       349         25          A        TYR        L-FRAG_2 
       351         12          A        TYR        L-FRAG_0 
       352        119          A        PHE        L-FRAG_0 
       354         25          A        TYR        L-FRAG_2 
       355         28          A        ILE        L-FRAG_4 
       358         28          A        ILE        L-FRAG_2 
       358         28          A        ILE        L-FRAG_4 
       361         25          A        TYR        L-FRAG_2 
       361         28          A        ILE        L-FRAG_2 
       362         28          A        ILE        L-FRAG_4 
       366         28          A        ILE        L-FRAG_4 
       368         28          A        ILE        L-FRAG_4 
       370         42          A        LEU        L-FRAG_2 
       372        119          A        PHE        L-FRAG_0 
       378         25          A        TYR        L-FRAG_2 
       378         28          A        ILE        L-FRAG_2 
       379         28          A        ILE        L-FRAG_2 
       382         28          A        ILE        L-FRAG_4 
       384        119          A        PHE        L-FRAG_0 
       385         25          A        TYR        L-FRAG_2 
       386        119          A        PHE        L-FRAG_0 
       387         28          A        ILE        L-FRAG_4 
       392         12          A        TYR        L-FRAG_0 
       392         28          A        ILE        L-FRAG_2 
       394         42          A        LEU        L-FRAG_2 
       395        119          A        PHE        L-FRAG_0 
       399         28          A        ILE        L-FRAG_4 
       402         12          A        TYR        L-FRAG_0 
       402         25          A        TYR        L-FRAG_2 
       405        119          A        PHE        L-FRAG_0 
       405         28          A        ILE        L-FRAG_2 
       407         42          A        LEU        L-FRAG_2 
       408        119          A        PHE        L-FRAG_0 
       408         28          A        ILE        L-FRAG_2 
       410         42          A        LEU        L-FRAG_2 
       411         12          A        TYR        L-FRAG_0 
       411         28          A        ILE        L-FRAG_2 
       417         42          A        LEU        L-FRAG_2 
       418         28          A        ILE        L-FRAG_4 
       420         42          A        LEU        L-FRAG_2 
       420         28          A        ILE        L-FRAG_4 
       421         25          A        TYR        L-FRAG_2 
       424         42          A        LEU        L-FRAG_2 
       427         28          A        ILE        L-FRAG_4 
       428         42          A        LEU        L-FRAG_2 
       430         12          A        TYR        L-FRAG_0 
       433         28          A        ILE        L-FRAG_2 
       437        119          A        PHE        L-FRAG_0 
       438         42          A        LEU        L-FRAG_2 
       439         42          A        LEU        L-FRAG_2 
       440         42          A        LEU        L-FRAG_2 
       440         28          A        ILE        L-FRAG_4 
       442         25          A        TYR        L-FRAG_2 
       442         42          A        LEU        L-FRAG_2 
       443         42          A        LEU        L-FRAG_2 
       447         42          A        LEU        L-FRAG_2 
       450         42          A        LEU        L-FRAG_2 
       453         42          A        LEU        L-FRAG_2 
       455         25          A        TYR        L-FRAG_2 
       455         42          A        LEU        L-FRAG_2 
       457         12          A        TYR        L-FRAG_0 
       457         28          A        ILE        L-FRAG_4 
       459         25          A        TYR        L-FRAG_2 
       461         42          A        LEU        L-FRAG_2 
       464         28          A        ILE        L-FRAG_4 
       465         42          A        LEU        L-FRAG_2 
       466         12          A        TYR        L-FRAG_0 
       466         28          A        ILE        L-FRAG_4 
       467         28          A        ILE        L-FRAG_4 
       469         25          A        TYR        L-FRAG_2 
       469         28          A        ILE        L-FRAG_4 
       477         28          A        ILE        L-FRAG_4 
       478         28          A        ILE        L-FRAG_4 
       484         28          A        ILE        L-FRAG_4 
       485         28          A        ILE        L-FRAG_4 
       491         42          A        LEU        L-FRAG_2 
       493         42          A        LEU        L-FRAG_2 
       493         28          A        ILE        L-FRAG_4 
       496         42          A        LEU        L-FRAG_2 
       497         42          A        LEU        L-FRAG_2 
       497         28          A        ILE        L-FRAG_4 
       498         28          A        ILE        L-FRAG_4 
       501         42          A        LEU        L-FRAG_2 
       504        119          A        PHE        L-FRAG_0 
       506         12          A        TYR        L-FRAG_0 
       506         42          A        LEU        L-FRAG_2 
       507         25          A        TYR        L-FRAG_2 
       508         28          A        ILE        L-FRAG_4 
       510         25          A        TYR        L-FRAG_2 
       511        119          A        PHE        L-FRAG_0 
       511         28          A        ILE        L-FRAG_4 
       512         28          A        ILE        L-FRAG_2 
       514         28          A        ILE        L-FRAG_4 
       515         12          A        TYR        L-FRAG_0 
       519         28          A        ILE        L-FRAG_2 
       520         25          A        TYR        L-FRAG_2 
       522        119          A        PHE        L-FRAG_0 
       523        119          A        PHE        L-FRAG_0 
       525         28          A        ILE        L-FRAG_4 
       526        119          A        PHE        L-FRAG_0 
       527        119          A        PHE        L-FRAG_0 
       528         28          A        ILE        L-FRAG_4 
       531         28          A        ILE        L-FRAG_4 
       532         12          A        TYR        L-FRAG_0 
       532        119          A        PHE        L-FRAG_0 
       532         28          A        ILE        L-FRAG_4 
       533         42          A        LEU        L-FRAG_2 
       534         42          A        LEU        L-FRAG_2 
       535         25          A        TYR        L-FRAG_2 
       536         25          A        TYR        L-FRAG_2 
       536         28          A        ILE        L-FRAG_2 
       536         42          A        LEU        L-FRAG_2 
       537         28          A        ILE        L-FRAG_4 
       538         28          A        ILE        L-FRAG_4 
       539         12          A        TYR        L-FRAG_0 
       539         28          A        ILE        L-FRAG_4 
       540         25          A        TYR        L-FRAG_2 
       540         28          A        ILE        L-FRAG_4 
       544         25          A        TYR        L-FRAG_2 
       544         42          A        LEU        L-FRAG_2 
       546         12          A        TYR        L-FRAG_0 
       547         12          A        TYR        L-FRAG_0 
       547         25          A        TYR        L-FRAG_2 
       548         25          A        TYR        L-FRAG_2 
       549         25          A        TYR        L-FRAG_2 
       549         28          A        ILE        L-FRAG_2 
       549         42          A        LEU        L-FRAG_2 
       551         12          A        TYR        L-FRAG_0 
       551         28          A        ILE        L-FRAG_4 
       552         12          A        TYR        L-FRAG_0 
       552         28          A        ILE        L-FRAG_4 
       553         42          A        LEU        L-FRAG_2 
       554         25          A        TYR        L-FRAG_2 
       554         42          A        LEU        L-FRAG_2 
       554         28          A        ILE        L-FRAG_4 
       556         42          A        LEU        L-FRAG_2 
       556         28          A        ILE        L-FRAG_4 
       558         25          A        TYR        L-FRAG_2 
       562         28          A        ILE        L-FRAG_4 
       569         28          A        ILE        L-FRAG_4 
       570        119          A        PHE        L-FRAG_0 
       570         28          A        ILE        L-FRAG_4 
       571         28          A        ILE        L-FRAG_4 
       572         34          A        PRO        L-FRAG_4 
       573         42          A        LEU        L-FRAG_2 
       576         12          A        TYR        L-FRAG_0 
       578         25          A        TYR        L-FRAG_2 
       578         25          A        TYR        L-FRAG_4 
       581         12          A        TYR        L-FRAG_0 
       582         34          A        PRO        L-FRAG_4 
       583         25          A        TYR        L-FRAG_2 
       584        119          A        PHE        L-FRAG_0 
       584         25          A        TYR        L-FRAG_2 
       586         25          A        TYR        L-FRAG_2 
       587         25          A        TYR        L-FRAG_2 
       587         42          A        LEU        L-FRAG_2 
       591         12          A        TYR        L-FRAG_0 
       592         25          A        TYR        L-FRAG_2 
       596         25          A        TYR        L-FRAG_2 
       597         25          A        TYR        L-FRAG_2 
       599         12          A        TYR        L-FRAG_0 
       599         25          A        TYR        L-FRAG_2 
       600         12          A        TYR        L-FRAG_0 
       600        119          A        PHE        L-FRAG_0 
       600         25          A        TYR        L-FRAG_2 
       601         25          A        TYR        L-FRAG_2 
       603         25          A        TYR        L-FRAG_2 
       604        119          A        PHE        L-FRAG_0 
       604         25          A        TYR        L-FRAG_2 
       606        119          A        PHE        L-FRAG_0 
       607         25          A        TYR        L-FRAG_2 
       608         12          A        TYR        L-FRAG_0 
       610         25          A        TYR        L-FRAG_2 
       611         25          A        TYR        L-FRAG_2 
       611         42          A        LEU        L-FRAG_2 
       614         12          A        TYR        L-FRAG_0 
       615         12          A        TYR        L-FRAG_0 
       615         25          A        TYR        L-FRAG_2 
       615         42          A        LEU        L-FRAG_2 
       616         12          A        TYR        L-FRAG_0 
       619         12          A        TYR        L-FRAG_0 
       619         25          A        TYR        L-FRAG_2 
       620        257          A        PHE        L-FRAG_0 
       621         12          A        TYR        L-FRAG_0 
       622         25          A        TYR        L-FRAG_2 
       622         42          A        LEU        L-FRAG_2 
       623         12          A        TYR        L-FRAG_0 
       625         12          A        TYR        L-FRAG_0 
       626         12          A        TYR        L-FRAG_0 
       626         25          A        TYR        L-FRAG_2 
       627         12          A        TYR        L-FRAG_0 
       627         12          A        TYR        L-FRAG_1 
       628         12          A        TYR        L-FRAG_0 
       629         12          A        TYR        L-FRAG_0 
       631         12          A        TYR        L-FRAG_0 
       633         12          A        TYR        L-FRAG_0 
       634        119          A        PHE        L-FRAG_0 
       635         12          A        TYR        L-FRAG_0 
       638         12          A        TYR        L-FRAG_0 
       640         25          A        TYR        L-FRAG_2 
       641        119          A        PHE        L-FRAG_0 
       641         42          A        LEU        L-FRAG_2 
       642         25          A        TYR        L-FRAG_2 
       643        119          A        PHE        L-FRAG_0 
       644         12          A        TYR        L-FRAG_0 
       644         25          A        TYR        L-FRAG_2 
       646         12          A        TYR        L-FRAG_0 
       646         25          A        TYR        L-FRAG_2 
       647        119          A        PHE        L-FRAG_0 
       647         25          A        TYR        L-FRAG_2 
       650         25          A        TYR        L-FRAG_2 
       652         25          A        TYR        L-FRAG_2 
       654        119          A        PHE        L-FRAG_0 
       654         25          A        TYR        L-FRAG_2 
       654         34          A        PRO        L-FRAG_4 
       655         12          A        TYR        L-FRAG_0 
       657         25          A        TYR        L-FRAG_2 
       657         42          A        LEU        L-FRAG_2 
       658         25          A        TYR        L-FRAG_2 
       659         25          A        TYR        L-FRAG_2 
       662         25          A        TYR        L-FRAG_2 
       663        119          A        PHE        L-FRAG_0 
       666         25          A        TYR        L-FRAG_2 
       667         25          A        TYR        L-FRAG_2 
       668        119          A        PHE        L-FRAG_0 
       668         25          A        TYR        L-FRAG_2 
       668         28          A        ILE        L-FRAG_2 
       670         25          A        TYR        L-FRAG_2 
       671        119          A        PHE        L-FRAG_0 
       671         34          A        PRO        L-FRAG_4 
       672        119          A        PHE        L-FRAG_0 
       673         12          A        TYR        L-FRAG_0 
       673         25          A        TYR        L-FRAG_2 
       675        119          A        PHE        L-FRAG_0 
       675         25          A        TYR        L-FRAG_2 
       676         25          A        TYR        L-FRAG_2 
       677         25          A        TYR        L-FRAG_2 
       678         25          A        TYR        L-FRAG_2 
       679        119          A        PHE        L-FRAG_0 
       679         25          A        TYR        L-FRAG_2 
       680        119          A        PHE        L-FRAG_0 
       680         25          A        TYR        L-FRAG_2 
       681         12          A        TYR        L-FRAG_0 
       681         25          A        TYR        L-FRAG_2 
       682         25          A        TYR        L-FRAG_2 
       682         42          A        LEU        L-FRAG_4 
       684         12          A        TYR        L-FRAG_0 
       684         25          A        TYR        L-FRAG_2 
       685        119          A        PHE        L-FRAG_0 
       685         25          A        TYR        L-FRAG_2 
       687         25          A        TYR        L-FRAG_2 
       690         25          A        TYR        L-FRAG_2 
       691         25          A        TYR        L-FRAG_2 
       691         42          A        LEU        L-FRAG_2 
       692         12          A        TYR        L-FRAG_0 
       692         25          A        TYR        L-FRAG_2 
       692         42          A        LEU        L-FRAG_4 
       693         25          A        TYR        L-FRAG_2 
       694         25          A        TYR        L-FRAG_2 
       694         42          A        LEU        L-FRAG_2 
       695         25          A        TYR        L-FRAG_2 
       696         25          A        TYR        L-FRAG_2 
       697         25          A        TYR        L-FRAG_2 
       698         12          A        TYR        L-FRAG_0 
       698         25          A        TYR        L-FRAG_2 
       699         12          A        TYR        L-FRAG_0 
       700         34          A        PRO        L-FRAG_4 
       701         25          A        TYR        L-FRAG_2 
       703         25          A        TYR        L-FRAG_2 
       704         25          A        TYR        L-FRAG_2 
       704         34          A        PRO        L-FRAG_4 
       705         25          A        TYR        L-FRAG_2 
       706         25          A        TYR        L-FRAG_2 
       709        119          A        PHE        L-FRAG_0 
       710         25          A        TYR        L-FRAG_2 
       713        119          A        PHE        L-FRAG_0 
       717         25          A        TYR        L-FRAG_2 
       718         42          A        LEU        L-FRAG_2 
       719         42          A        LEU        L-FRAG_2 
       720        119          A        PHE        L-FRAG_0 
       720         25          A        TYR        L-FRAG_2 
       721         25          A        TYR        L-FRAG_2 
       722         42          A        LEU        L-FRAG_2 
       723        119          A        PHE        L-FRAG_0 
       725        119          A        PHE        L-FRAG_0 
       727         25          A        TYR        L-FRAG_2 
       729         12          A        TYR        L-FRAG_0 
       730         25          A        TYR        L-FRAG_2 
       731         25          A        TYR        L-FRAG_2 
       732         25          A        TYR        L-FRAG_2 
       733         25          A        TYR        L-FRAG_2 
       735         25          A        TYR        L-FRAG_4 
       736         12          A        TYR        L-FRAG_0 
       737         25          A        TYR        L-FRAG_2 
       738         25          A        TYR        L-FRAG_2 
       739        119          A        PHE        L-FRAG_0 
       740        119          A        PHE        L-FRAG_0 
       741         25          A        TYR        L-FRAG_2 
       741         42          A        LEU        L-FRAG_2 
       742         12          A        TYR        L-FRAG_0 
       747        119          A        PHE        L-FRAG_0 
       749         25          A        TYR        L-FRAG_2 
       750         12          A        TYR        L-FRAG_0 
       752         25          A        TYR        L-FRAG_2 
       753         12          A        TYR        L-FRAG_0 
       754         12          A        TYR        L-FRAG_0 
       755         12          A        TYR        L-FRAG_0 
       758         12          A        TYR        L-FRAG_0 
       758         25          A        TYR        L-FRAG_4 
       759         25          A        TYR        L-FRAG_2 
       759         42          A        LEU        L-FRAG_2 
       761         25          A        TYR        L-FRAG_2 
       762        262          A        LEU        L-FRAG_2 
       763         25          A        TYR        L-FRAG_2 
       763         25          A        TYR        L-FRAG_4 
       763         42          A        LEU        L-FRAG_4 
       765         42          A        LEU        L-FRAG_2 
       766        119          A        PHE        L-FRAG_0 
       766         25          A        TYR        L-FRAG_2 
       766         42          A        LEU        L-FRAG_2 
       767         12          A        TYR        L-FRAG_0 
       770         25          A        TYR        L-FRAG_2 
       770         42          A        LEU        L-FRAG_2 
       772         25          A        TYR        L-FRAG_2 
       774         12          A        TYR        L-FRAG_0 
       774         25          A        TYR        L-FRAG_2 
       775         12          A        TYR        L-FRAG_0 
       777         12          A        TYR        L-FRAG_0 
       777         25          A        TYR        L-FRAG_2 
       778         25          A        TYR        L-FRAG_2 
       779         25          A        TYR        L-FRAG_2 
       780        119          A        PHE        L-FRAG_0 
       780         25          A        TYR        L-FRAG_2 
       780         42          A        LEU        L-FRAG_4 
       781         12          A        TYR        L-FRAG_0 
       781         25          A        TYR        L-FRAG_2 
       783         42          A        LEU        L-FRAG_2 
       784         25          A        TYR        L-FRAG_2 
       785         25          A        TYR        L-FRAG_2 
       786        119          A        PHE        L-FRAG_0 
       786         42          A        LEU        L-FRAG_2 
       786         42          A        LEU        L-FRAG_4 
       787         12          A        TYR        L-FRAG_0 
       787         25          A        TYR        L-FRAG_2 
       789         25          A        TYR        L-FRAG_2 
       790         12          A        TYR        L-FRAG_0 
       790         25          A        TYR        L-FRAG_2 
       791         12          A        TYR        L-FRAG_0 
       792         12          A        TYR        L-FRAG_0 
       793         12          A        TYR        L-FRAG_0 
       793         25          A        TYR        L-FRAG_2 
       795        119          A        PHE        L-FRAG_0 
       795         25          A        TYR        L-FRAG_2 
       796         12          A        TYR        L-FRAG_0 
       796         25          A        TYR        L-FRAG_2 
       797         12          A        TYR        L-FRAG_0 
       797         25          A        TYR        L-FRAG_2 
       798         25          A        TYR        L-FRAG_2 
       799         12          A        TYR        L-FRAG_0 
       799         25          A        TYR        L-FRAG_2 
       799         28          A        ILE        L-FRAG_2 
       800         25          A        TYR        L-FRAG_2 
       801         12          A        TYR        L-FRAG_0 
       802         25          A        TYR        L-FRAG_2 
       803         12          A        TYR        L-FRAG_0 
       803         25          A        TYR        L-FRAG_2 
       803         34          A        PRO        L-FRAG_4 
       804         42          A        LEU        L-FRAG_2 
       806         25          A        TYR        L-FRAG_2 
       809         12          A        TYR        L-FRAG_0 
       811         25          A        TYR        L-FRAG_2 
       813         25          A        TYR        L-FRAG_2 
       813         34          A        PRO        L-FRAG_4 
       815         25          A        TYR        L-FRAG_2 
       816         12          A        TYR        L-FRAG_0 
       816         25          A        TYR        L-FRAG_2 
       817         12          A        TYR        L-FRAG_0 
       817         25          A        TYR        L-FRAG_2 
       819         12          A        TYR        L-FRAG_0 
       820         25          A        TYR        L-FRAG_2 
       821         12          A        TYR        L-FRAG_0 
       821         42          A        LEU        L-FRAG_2 
       824         25          A        TYR        L-FRAG_2 
       824         28          A        ILE        L-FRAG_2 
       825         12          A        TYR        L-FRAG_0 
       830         12          A        TYR        L-FRAG_0 
       830         25          A        TYR        L-FRAG_2 
       831         28          A        ILE        L-FRAG_2 
       834         12          A        TYR        L-FRAG_0 
       834         25          A        TYR        L-FRAG_2 
       840         12          A        TYR        L-FRAG_0 
       844         25          A        TYR        L-FRAG_2 
       844         42          A        LEU        L-FRAG_2 
       845        119          A        PHE        L-FRAG_0 
       845         34          A        PRO        L-FRAG_4 
       850         25          A        TYR        L-FRAG_2 
       850         28          A        ILE        L-FRAG_2 
       851         25          A        TYR        L-FRAG_2 
       851         28          A        ILE        L-FRAG_2 
       852         28          A        ILE        L-FRAG_2 
       853         25          A        TYR        L-FRAG_2 
       854         42          A        LEU        L-FRAG_2 
       857         25          A        TYR        L-FRAG_2 
       857         42          A        LEU        L-FRAG_2 
       859         12          A        TYR        L-FRAG_0 
       861         25          A        TYR        L-FRAG_2 
       863         25          A        TYR        L-FRAG_2 
       863         34          A        PRO        L-FRAG_4 
       864         12          A        TYR        L-FRAG_0 
       865         25          A        TYR        L-FRAG_2 
       865         42          A        LEU        L-FRAG_2 
       869         25          A        TYR        L-FRAG_2 
       869         42          A        LEU        L-FRAG_2 
       871         25          A        TYR        L-FRAG_2 
       872         25          A        TYR        L-FRAG_2 
       873         42          A        LEU        L-FRAG_2 
       875         25          A        TYR        L-FRAG_2 
       876         25          A        TYR        L-FRAG_2 
       880         42          A        LEU        L-FRAG_2 
       881        119          A        PHE        L-FRAG_0 
       881         25          A        TYR        L-FRAG_2 
       882         12          A        TYR        L-FRAG_0 
       882         25          A        TYR        L-FRAG_2 
       884         12          A        TYR        L-FRAG_0 
       885         25          A        TYR        L-FRAG_4 
       886         12          A        TYR        L-FRAG_0 
       886         25          A        TYR        L-FRAG_2 
       887         25          A        TYR        L-FRAG_2 
       888         25          A        TYR        L-FRAG_2 
       889         25          A        TYR        L-FRAG_2 
       890         25          A        TYR        L-FRAG_2 
       897         25          A        TYR        L-FRAG_2 
       899         12          A        TYR        L-FRAG_0 
       900         25          A        TYR        L-FRAG_2 
       901         25          A        TYR        L-FRAG_2 
       903         12          A        TYR        L-FRAG_0 
       903         25          A        TYR        L-FRAG_2 
       904         12          A        TYR        L-FRAG_0 
       904         25          A        TYR        L-FRAG_2 
       905         25          A        TYR        L-FRAG_2 
       905         34          A        PRO        L-FRAG_4 
       908         25          A        TYR        L-FRAG_2 
       909         34          A        PRO        L-FRAG_4 
       911         25          A        TYR        L-FRAG_2 
       913        119          A        PHE        L-FRAG_0 
       914         25          A        TYR        L-FRAG_2 
       915         25          A        TYR        L-FRAG_2 
       917         25          A        TYR        L-FRAG_2 
       918         25          A        TYR        L-FRAG_2 
       919         25          A        TYR        L-FRAG_2 
       920         25          A        TYR        L-FRAG_2 
       921         25          A        TYR        L-FRAG_2 
       922         25          A        TYR        L-FRAG_2 
       923         25          A        TYR        L-FRAG_2 
       928         12          A        TYR        L-FRAG_0 
       928         25          A        TYR        L-FRAG_2 
       930         34          A        PRO        L-FRAG_4 
       931         25          A        TYR        L-FRAG_2 
       931         42          A        LEU        L-FRAG_2 
       932         25          A        TYR        L-FRAG_2 
       936         25          A        TYR        L-FRAG_2 
       938         25          A        TYR        L-FRAG_2 
       938         34          A        PRO        L-FRAG_4 
       939         12          A        TYR        L-FRAG_0 
       940         25          A        TYR        L-FRAG_2 
       942        119          A        PHE        L-FRAG_0 
       943         25          A        TYR        L-FRAG_2 
       945         12          A        TYR        L-FRAG_0 
       945         25          A        TYR        L-FRAG_2 
       946         12          A        TYR        L-FRAG_0 
       946        257          A        PHE        L-FRAG_0 
       947         12          A        TYR        L-FRAG_0 
       947        119          A        PHE        L-FRAG_0 
       949         25          A        TYR        L-FRAG_2 
       950        119          A        PHE        L-FRAG_0 
       954         25          A        TYR        L-FRAG_2 
       956        119          A        PHE        L-FRAG_0 
       956         25          A        TYR        L-FRAG_2 
       957         42          A        LEU        L-FRAG_2 
       959         12          A        TYR        L-FRAG_0 
       959         25          A        TYR        L-FRAG_2 
       960         34          A        PRO        L-FRAG_4 
       967        119          A        PHE        L-FRAG_0 
       968         25          A        TYR        L-FRAG_2 
       968         42          A        LEU        L-FRAG_2 
       970        119          A        PHE        L-FRAG_0 
       972         12          A        TYR        L-FRAG_0 
       972         42          A        LEU        L-FRAG_2 
       973         25          A        TYR        L-FRAG_2 
       973         28          A        ILE        L-FRAG_2 
       973         42          A        LEU        L-FRAG_2 
       975         25          A        TYR        L-FRAG_2 
       976        257          A        PHE        L-FRAG_0 
       977         42          A        LEU        L-FRAG_2 
       980         12          A        TYR        L-FRAG_0 
       980         25          A        TYR        L-FRAG_2 
       984         25          A        TYR        L-FRAG_2 
       984         42          A        LEU        L-FRAG_2 
       985         25          A        TYR        L-FRAG_2 
       986         25          A        TYR        L-FRAG_2 
       987         25          A        TYR        L-FRAG_2 
       989         12          A        TYR        L-FRAG_0 
       990         25          A        TYR        L-FRAG_2 
       993         25          A        TYR        L-FRAG_2 
       997         25          A        TYR        L-FRAG_2 
      1000         12          A        TYR        L-FRAG_0 
      1001         25          A        TYR        L-FRAG_2 
      1002         25          A        TYR        L-FRAG_2 
      1003         25          A        TYR        L-FRAG_2 
      1004         12          A        TYR        L-FRAG_0 
      1004         25          A        TYR        L-FRAG_2 
      1005         25          A        TYR        L-FRAG_2 
      1007         25          A        TYR        L-FRAG_2 
      1007         42          A        LEU        L-FRAG_2 
      1009         25          A        TYR        L-FRAG_2 
      1010         12          A        TYR        L-FRAG_0 
      1010         25          A        TYR        L-FRAG_2 
      1011         25          A        TYR        L-FRAG_2 
      1013         25          A        TYR        L-FRAG_2 
      1015         25          A        TYR        L-FRAG_2 
      1016         42          A        LEU        L-FRAG_2 
      1017         42          A        LEU        L-FRAG_2 
      1018         25          A        TYR        L-FRAG_2 
      1018         42          A        LEU        L-FRAG_4 
      1022        119          A        PHE        L-FRAG_0 
      1022         25          A        TYR        L-FRAG_2 
      1024         25          A        TYR        L-FRAG_2 
      1025         25          A        TYR        L-FRAG_2 
      1026         25          A        TYR        L-FRAG_2 
      1027         28          A        ILE        L-FRAG_2 
      1028        119          A        PHE        L-FRAG_0 
      1029         12          A        TYR        L-FRAG_0 
      1029         25          A        TYR        L-FRAG_2 
      1029         28          A        ILE        L-FRAG_2 
      1030         12          A        TYR        L-FRAG_0 
      1030         25          A        TYR        L-FRAG_2 
      1031        119          A        PHE        L-FRAG_0 
      1032         25          A        TYR        L-FRAG_2 
      1033         25          A        TYR        L-FRAG_2 
      1033         28          A        ILE        L-FRAG_2 
      1035         12          A        TYR        L-FRAG_0 
      1035         25          A        TYR        L-FRAG_2 
      1036        119          A        PHE        L-FRAG_0 
      1036         25          A        TYR        L-FRAG_2 
      1037         28          A        ILE        L-FRAG_2 
      1038         25          A        TYR        L-FRAG_2 
      1039         25          A        TYR        L-FRAG_2 
      1040         12          A        TYR        L-FRAG_0 
      1040         25          A        TYR        L-FRAG_2 
      1040         28          A        ILE        L-FRAG_2 
      1042         25          A        TYR        L-FRAG_2 
      1043         28          A        ILE        L-FRAG_2 
      1044         42          A        LEU        L-FRAG_2 
      1045         25          A        TYR        L-FRAG_2 
      1045         28          A        ILE        L-FRAG_2 
      1046         25          A        TYR        L-FRAG_2 
      1046         42          A        LEU        L-FRAG_2 
      1047         25          A        TYR        L-FRAG_2 
      1048         12          A        TYR        L-FRAG_0 
      1050         25          A        TYR        L-FRAG_2 
      1051         25          A        TYR        L-FRAG_2 
      1052         42          A        LEU        L-FRAG_2 
      1053         12          A        TYR        L-FRAG_0 
      1056         25          A        TYR        L-FRAG_2 
      1056         28          A        ILE        L-FRAG_2 
      1057         42          A        LEU        L-FRAG_2 
      1059         25          A        TYR        L-FRAG_2 
      1059         28          A        ILE        L-FRAG_2 
      1061         28          A        ILE        L-FRAG_2 
      1062         42          A        LEU        L-FRAG_2 
      1063         25          A        TYR        L-FRAG_2 
      1064         28          A        ILE        L-FRAG_2 
      1065         25          A        TYR        L-FRAG_2 
      1066        119          A        PHE        L-FRAG_0 
      1066         25          A        TYR        L-FRAG_2 
      1066         28          A        ILE        L-FRAG_2 
      1067        119          A        PHE        L-FRAG_0 
      1067         42          A        LEU        L-FRAG_2 
      1069         25          A        TYR        L-FRAG_2 
      1070         25          A        TYR        L-FRAG_2 
      1071         25          A        TYR        L-FRAG_2 
      1071         28          A        ILE        L-FRAG_2 
      1072         25          A        TYR        L-FRAG_2 
      1073         28          A        ILE        L-FRAG_2 
      1074        119          A        PHE        L-FRAG_0 
      1074         25          A        TYR        L-FRAG_2 
      1076         12          A        TYR        L-FRAG_0 
      1076        119          A        PHE        L-FRAG_0 
      1076         25          A        TYR        L-FRAG_2 
      1077         25          A        TYR        L-FRAG_2 
      1077         28          A        ILE        L-FRAG_2 
      1078         25          A        TYR        L-FRAG_2 
      1079         25          A        TYR        L-FRAG_2 
      1080         25          A        TYR        L-FRAG_2 
      1081         25          A        TYR        L-FRAG_2 
      1082         25          A        TYR        L-FRAG_2 
      1083         25          A        TYR        L-FRAG_2 
      1083         42          A        LEU        L-FRAG_2 
      1084         25          A        TYR        L-FRAG_2 
      1084         28          A        ILE        L-FRAG_2 
      1085         12          A        TYR        L-FRAG_0 
      1085         25          A        TYR        L-FRAG_2 
      1085         42          A        LEU        L-FRAG_2 
      1087         25          A        TYR        L-FRAG_2 
      1088        119          A        PHE        L-FRAG_0 
      1088         25          A        TYR        L-FRAG_2 
      1088         28          A        ILE        L-FRAG_2 
      1088         42          A        LEU        L-FRAG_2 
      1089         25          A        TYR        L-FRAG_2 
      1089         28          A        ILE        L-FRAG_2 
      1089         42          A        LEU        L-FRAG_2 
      1091        257          A        PHE        L-FRAG_0 
      1091         25          A        TYR        L-FRAG_2 
      1091         28          A        ILE        L-FRAG_2 
      1092         25          A        TYR        L-FRAG_2 
      1092         28          A        ILE        L-FRAG_2 
      1093         25          A        TYR        L-FRAG_2 
      1093         28          A        ILE        L-FRAG_2 
      1094         25          A        TYR        L-FRAG_2 
      1096         25          A        TYR        L-FRAG_2 
      1097         12          A        TYR        L-FRAG_0 
      1097         25          A        TYR        L-FRAG_2 
      1098         25          A        TYR        L-FRAG_2 
      1099         25          A        TYR        L-FRAG_2 
      1100         12          A        TYR        L-FRAG_0 
      1101         25          A        TYR        L-FRAG_2 
      1101         28          A        ILE        L-FRAG_2 
      1102         42          A        LEU        L-FRAG_2 
      1104         25          A        TYR        L-FRAG_2 
      1105         25          A        TYR        L-FRAG_2 
      1106         25          A        TYR        L-FRAG_2 
      1107         25          A        TYR        L-FRAG_2 
      1108         25          A        TYR        L-FRAG_2 
      1109        119          A        PHE        L-FRAG_0 
      1109         25          A        TYR        L-FRAG_2 
      1110         12          A        TYR        L-FRAG_0 
      1110         25          A        TYR        L-FRAG_2 
      1111         25          A        TYR        L-FRAG_2 
      1112         25          A        TYR        L-FRAG_2 
      1113         25          A        TYR        L-FRAG_2 
      1114         25          A        TYR        L-FRAG_2 
      1115         25          A        TYR        L-FRAG_2 
      1117         12          A        TYR        L-FRAG_0 
      1118        119          A        PHE        L-FRAG_0 
      1120         12          A        TYR        L-FRAG_0 
      1121         25          A        TYR        L-FRAG_2 
      1122         25          A        TYR        L-FRAG_2 
      1123        119          A        PHE        L-FRAG_0 
      1126         25          A        TYR        L-FRAG_2 
      1126         28          A        ILE        L-FRAG_2 
      1129         25          A        TYR        L-FRAG_2 
      1130         25          A        TYR        L-FRAG_2 
      1131         12          A        TYR        L-FRAG_0 
      1131         25          A        TYR        L-FRAG_2 
      1132         28          A        ILE        L-FRAG_2 
      1133         25          A        TYR        L-FRAG_2 
      1134         12          A        TYR        L-FRAG_0 
      1134         25          A        TYR        L-FRAG_2 
      1135         12          A        TYR        L-FRAG_0 
      1135         25          A        TYR        L-FRAG_2 
      1136         25          A        TYR        L-FRAG_2 
      1138         12          A        TYR        L-FRAG_0 
      1140        119          A        PHE        L-FRAG_0 
      1142         12          A        TYR        L-FRAG_0 
      1143         25          A        TYR        L-FRAG_2 
      1145         12          A        TYR        L-FRAG_0 
      1146        119          A        PHE        L-FRAG_0 
      1148        119          A        PHE        L-FRAG_0 
      1148         25          A        TYR        L-FRAG_2 
      1149        119          A        PHE        L-FRAG_0 
      1149         25          A        TYR        L-FRAG_2 
      1150         25          A        TYR        L-FRAG_2 
      1151         25          A        TYR        L-FRAG_2 
      1152         25          A        TYR        L-FRAG_2 
      1153         25          A        TYR        L-FRAG_2 
      1153         42          A        LEU        L-FRAG_2 
      1155         25          A        TYR        L-FRAG_2 
      1155         28          A        ILE        L-FRAG_2 
      1159         25          A        TYR        L-FRAG_2 
      1160         25          A        TYR        L-FRAG_2 
      1161         25          A        TYR        L-FRAG_2 
      1161         28          A        ILE        L-FRAG_2 
      1163         25          A        TYR        L-FRAG_2 
      1164        119          A        PHE        L-FRAG_0 
      1164         28          A        ILE        L-FRAG_2 
      1165        257          A        PHE        L-FRAG_0 
      1165         28          A        ILE        L-FRAG_2 
      1166         12          A        TYR        L-FRAG_0 
      1166         25          A        TYR        L-FRAG_2 
      1167         12          A        TYR        L-FRAG_0 
      1167         28          A        ILE        L-FRAG_2 
      1169         25          A        TYR        L-FRAG_2 
      1170         28          A        ILE        L-FRAG_2 
      1171         12          A        TYR        L-FRAG_0 
      1172        119          A        PHE        L-FRAG_0 
      1172         28          A        ILE        L-FRAG_2 
      1174         12          A        TYR        L-FRAG_0 
      1174         28          A        ILE        L-FRAG_2 
      1175         25          A        TYR        L-FRAG_2 
      1175         28          A        ILE        L-FRAG_2 
      1176        257          A        PHE        L-FRAG_0 
      1177         28          A        ILE        L-FRAG_2 
      1179         12          A        TYR        L-FRAG_0 
      1179         28          A        ILE        L-FRAG_2 
      1180         12          A        TYR        L-FRAG_0 
      1182         28          A        ILE        L-FRAG_2 
      1183         28          A        ILE        L-FRAG_2 
      1184         28          A        ILE        L-FRAG_2 
      1185         28          A        ILE        L-FRAG_2 
      1186         12          A        TYR        L-FRAG_0 
      1187         25          A        TYR        L-FRAG_2 
      1187         28          A        ILE        L-FRAG_2 
      1189         12          A        TYR        L-FRAG_0 
      1189         25          A        TYR        L-FRAG_2 
      1190         25          A        TYR        L-FRAG_2 
      1193        119          A        PHE        L-FRAG_0 
      1195        119          A        PHE        L-FRAG_0 
      1195         25          A        TYR        L-FRAG_2 
      1195         42          A        LEU        L-FRAG_2 
      1196        119          A        PHE        L-FRAG_0 
      1196         25          A        TYR        L-FRAG_2 
      1202         12          A        TYR        L-FRAG_0 
      1202         25          A        TYR        L-FRAG_2 
      1203        119          A        PHE        L-FRAG_0 
      1204         25          A        TYR        L-FRAG_2 
      1206        119          A        PHE        L-FRAG_0 
      1207         25          A        TYR        L-FRAG_2 
      1208         25          A        TYR        L-FRAG_2 
      1209        119          A        PHE        L-FRAG_0 
      1209         25          A        TYR        L-FRAG_2 
      1209         28          A        ILE        L-FRAG_2 
      1210         25          A        TYR        L-FRAG_2 
      1211         28          A        ILE        L-FRAG_2 
      1212         25          A        TYR        L-FRAG_2 
      1213         28          A        ILE        L-FRAG_2 
      1214         12          A        TYR        L-FRAG_0 
      1214         28          A        ILE        L-FRAG_2 
      1217         12          A        TYR        L-FRAG_0 
      1219         12          A        TYR        L-FRAG_0 
      1220         25          A        TYR        L-FRAG_2 
      1221        119          A        PHE        L-FRAG_0 
      1221         28          A        ILE        L-FRAG_2 
      1222         25          A        TYR        L-FRAG_2 
      1224         28          A        ILE        L-FRAG_2 
      1225         12          A        TYR        L-FRAG_0 
      1225         28          A        ILE        L-FRAG_2 
      1226        119          A        PHE        L-FRAG_0 
      1226         25          A        TYR        L-FRAG_2 
      1227        119          A        PHE        L-FRAG_0 
      1228        119          A        PHE        L-FRAG_0 
      1228         25          A        TYR        L-FRAG_2 
      1229         12          A        TYR        L-FRAG_0 
      1230         25          A        TYR        L-FRAG_2 
      1231         12          A        TYR        L-FRAG_1 
      1231         25          A        TYR        L-FRAG_2 
      1232        119          A        PHE        L-FRAG_0 
      1234        119          A        PHE        L-FRAG_0 
      1234         25          A        TYR        L-FRAG_2 
      1234         28          A        ILE        L-FRAG_2 
      1235         25          A        TYR        L-FRAG_2 
      1236         12          A        TYR        L-FRAG_0 
      1236         25          A        TYR        L-FRAG_2 
      1238         12          A        TYR        L-FRAG_0 
      1238         28          A        ILE        L-FRAG_2 
      1240        119          A        PHE        L-FRAG_0 
      1241         12          A        TYR        L-FRAG_0 
      1241         25          A        TYR        L-FRAG_2 
      1242         12          A        TYR        L-FRAG_0 
      1242         25          A        TYR        L-FRAG_2 
      1244         12          A        TYR        L-FRAG_0 
      1244         25          A        TYR        L-FRAG_2 
      1245         25          A        TYR        L-FRAG_2 
      1248         12          A        TYR        L-FRAG_0 
      1248         25          A        TYR        L-FRAG_2 
      1249         25          A        TYR        L-FRAG_2 
      1250         25          A        TYR        L-FRAG_2 
      1251         25          A        TYR        L-FRAG_2 
      1252         12          A        TYR        L-FRAG_0 
      1253         25          A        TYR        L-FRAG_2 
      1256         25          A        TYR        L-FRAG_2 
      1260         25          A        TYR        L-FRAG_2 
      1260         28          A        ILE        L-FRAG_2 
      1262         28          A        ILE        L-FRAG_2 
      1263         12          A        TYR        L-FRAG_0 
      1264         25          A        TYR        L-FRAG_2 
      1265         12          A        TYR        L-FRAG_0 
      1267         42          A        LEU        L-FRAG_2 
      1268         25          A        TYR        L-FRAG_2 
      1268         28          A        ILE        L-FRAG_2 
      1269        119          A        PHE        L-FRAG_0 
      1269         42          A        LEU        L-FRAG_2 
      1271        119          A        PHE        L-FRAG_0 
      1273         25          A        TYR        L-FRAG_2 
      1274         25          A        TYR        L-FRAG_2 
      1275         42          A        LEU        L-FRAG_2 
      1276         12          A        TYR        L-FRAG_0 
      1276         25          A        TYR        L-FRAG_2 
      1277        119          A        PHE        L-FRAG_0 
      1277         42          A        LEU        L-FRAG_2 
      1279        119          A        PHE        L-FRAG_0 
      1279         25          A        TYR        L-FRAG_2 
      1281         25          A        TYR        L-FRAG_2 
      1282         25          A        TYR        L-FRAG_2 
      1283        119          A        PHE        L-FRAG_0 
      1283         25          A        TYR        L-FRAG_2 
      1284         25          A        TYR        L-FRAG_2 
      1284         42          A        LEU        L-FRAG_2 
      1284         42          A        LEU        L-FRAG_4 
      1285         12          A        TYR        L-FRAG_0 
      1286        119          A        PHE        L-FRAG_0 
      1287         42          A        LEU        L-FRAG_2 
      1288        119          A        PHE        L-FRAG_0 
      1290         12          A        TYR        L-FRAG_0 
      1290         25          A        TYR        L-FRAG_2 
      1291        119          A        PHE        L-FRAG_0 
      1291         42          A        LEU        L-FRAG_4 
      1292         42          A        LEU        L-FRAG_4 
      1295         25          A        TYR        L-FRAG_2 
      1296        119          A        PHE        L-FRAG_0 
      1296         42          A        LEU        L-FRAG_2 
      1297         12          A        TYR        L-FRAG_0 
      1297         42          A        LEU        L-FRAG_4 
      1298         12          A        TYR        L-FRAG_0 
      1298         25          A        TYR        L-FRAG_4 
      1301         25          A        TYR        L-FRAG_2 
      1301         28          A        ILE        L-FRAG_4 
      1301         42          A        LEU        L-FRAG_4 
      1302         42          A        LEU        L-FRAG_4 
      1303        119          A        PHE        L-FRAG_0 
      1303         25          A        TYR        L-FRAG_2 
      1303         42          A        LEU        L-FRAG_4 
      1304         12          A        TYR        L-FRAG_0 
      1305         25          A        TYR        L-FRAG_2 
      1305         42          A        LEU        L-FRAG_2 
      1306         12          A        TYR        L-FRAG_0 
      1306         25          A        TYR        L-FRAG_2 
      1306         42          A        LEU        L-FRAG_2 
      1306         42          A        LEU        L-FRAG_4 
      1307         12          A        TYR        L-FRAG_0 
      1307         25          A        TYR        L-FRAG_4 
      1307         42          A        LEU        L-FRAG_4 
      1308         12          A        TYR        L-FRAG_0 
      1308        119          A        PHE        L-FRAG_0 
      1308         25          A        TYR        L-FRAG_2 
      1309         42          A        LEU        L-FRAG_2 
      1311         25          A        TYR        L-FRAG_2 
      1312         12          A        TYR        L-FRAG_0 
      1312         25          A        TYR        L-FRAG_2 
      1312         42          A        LEU        L-FRAG_2 
      1313         25          A        TYR        L-FRAG_2 
      1314         42          A        LEU        L-FRAG_2 
      1314         42          A        LEU        L-FRAG_4 
      1315         12          A        TYR        L-FRAG_0 
      1315         25          A        TYR        L-FRAG_2 
      1315         42          A        LEU        L-FRAG_4 
      1316         12          A        TYR        L-FRAG_0 
      1317         42          A        LEU        L-FRAG_4 
      1318         25          A        TYR        L-FRAG_2 
      1318         42          A        LEU        L-FRAG_4 
      1319         12          A        TYR        L-FRAG_0 
      1319         42          A        LEU        L-FRAG_2 
      1320         25          A        TYR        L-FRAG_2 
      1322        119          A        PHE        L-FRAG_0 
      1322         25          A        TYR        L-FRAG_2 
      1324         12          A        TYR        L-FRAG_0 
      1324         42          A        LEU        L-FRAG_2 
      1325         42          A        LEU        L-FRAG_2 
      1326        262          A        LEU        L-FRAG_2 
      1326         25          A        TYR        L-FRAG_4 
      1328         25          A        TYR        L-FRAG_2 
      1328         42          A        LEU        L-FRAG_2 
      1328         25          A        TYR        L-FRAG_4 
      1331         42          A        LEU        L-FRAG_4 
      1332         12          A        TYR        L-FRAG_0 
      1332         25          A        TYR        L-FRAG_2 
      1333         12          A        TYR        L-FRAG_0 
      1334         25          A        TYR        L-FRAG_2 
      1335        119          A        PHE        L-FRAG_0 
      1335         25          A        TYR        L-FRAG_2 
      1335         25          A        TYR        L-FRAG_4 
      1335         28          A        ILE        L-FRAG_4 
      1336         12          A        TYR        L-FRAG_1 
      1336         25          A        TYR        L-FRAG_2 
      1340        119          A        PHE        L-FRAG_0 
      1340         25          A        TYR        L-FRAG_2 
      1340         42          A        LEU        L-FRAG_2 
      1340         42          A        LEU        L-FRAG_4 
      1341         25          A        TYR        L-FRAG_2 
      1343         25          A        TYR        L-FRAG_2 
      1344         12          A        TYR        L-FRAG_0 
      1344         42          A        LEU        L-FRAG_2 
      1344         42          A        LEU        L-FRAG_4 
      1345         25          A        TYR        L-FRAG_4 
      1346         12          A        TYR        L-FRAG_0 
      1346         42          A        LEU        L-FRAG_2 
      1347        119          A        PHE        L-FRAG_0 
      1348         25          A        TYR        L-FRAG_2 
      1349         12          A        TYR        L-FRAG_0 
      1350        119          A        PHE        L-FRAG_0 
      1350         42          A        LEU        L-FRAG_4 
      1351         25          A        TYR        L-FRAG_2 
      1352        257          A        PHE        L-FRAG_0 
      1353         42          A        LEU        L-FRAG_2 
      1356         25          A        TYR        L-FRAG_2 
      1356         42          A        LEU        L-FRAG_2 
      1357         42          A        LEU        L-FRAG_2 
      1357         25          A        TYR        L-FRAG_4 
      1357         42          A        LEU        L-FRAG_4 
      1358         25          A        TYR        L-FRAG_2 
      1359         42          A        LEU        L-FRAG_4 
      1360         25          A        TYR        L-FRAG_2 
      1360         42          A        LEU        L-FRAG_2 
      1361         12          A        TYR        L-FRAG_1 
      1361         25          A        TYR        L-FRAG_2 
      1361         42          A        LEU        L-FRAG_2 
      1362         25          A        TYR        L-FRAG_2 
      1363         25          A        TYR        L-FRAG_2 
      1364         25          A        TYR        L-FRAG_2 
      1365        119          A        PHE        L-FRAG_0 
      1365         28          A        ILE        L-FRAG_4 
      1367         12          A        TYR        L-FRAG_0 
      1367         25          A        TYR        L-FRAG_2 
      1368         25          A        TYR        L-FRAG_2 
      1368         42          A        LEU        L-FRAG_2 
      1369         12          A        TYR        L-FRAG_0 
      1369         25          A        TYR        L-FRAG_2 
      1369         42          A        LEU        L-FRAG_2 
      1369         42          A        LEU        L-FRAG_4 
      1371         25          A        TYR        L-FRAG_2 
      1372         25          A        TYR        L-FRAG_2 
      1373         12          A        TYR        L-FRAG_0 
      1373         25          A        TYR        L-FRAG_2 
      1374         25          A        TYR        L-FRAG_2 
      1374         42          A        LEU        L-FRAG_2 
      1374         42          A        LEU        L-FRAG_4 
      1375         25          A        TYR        L-FRAG_2 
      1375         42          A        LEU        L-FRAG_4 
      1377         12          A        TYR        L-FRAG_0 
      1377         25          A        TYR        L-FRAG_2 
      1378         12          A        TYR        L-FRAG_0 
      1378         25          A        TYR        L-FRAG_2 
      1378         42          A        LEU        L-FRAG_2 
      1379         42          A        LEU        L-FRAG_2 
      1380         25          A        TYR        L-FRAG_2 
      1380         42          A        LEU        L-FRAG_2 
      1381         25          A        TYR        L-FRAG_4 
      1382        119          A        PHE        L-FRAG_0 
      1382         25          A        TYR        L-FRAG_2 
      1382         42          A        LEU        L-FRAG_2 
      1382         42          A        LEU        L-FRAG_4 
      1383         42          A        LEU        L-FRAG_2 
      1383         42          A        LEU        L-FRAG_4 
      1384         25          A        TYR        L-FRAG_2 
      1385         25          A        TYR        L-FRAG_2 
      1386         42          A        LEU        L-FRAG_2 
      1386         25          A        TYR        L-FRAG_4 
      1386         42          A        LEU        L-FRAG_4 
      1387         42          A        LEU        L-FRAG_4 
      1390         25          A        TYR        L-FRAG_2 
      1390         42          A        LEU        L-FRAG_2 
      1391         25          A        TYR        L-FRAG_2 
      1391         42          A        LEU        L-FRAG_4 
      1393        119          A        PHE        L-FRAG_0 
      1394         42          A        LEU        L-FRAG_2 
      1395         42          A        LEU        L-FRAG_2 
      1396         12          A        TYR        L-FRAG_0 
      1396         25          A        TYR        L-FRAG_2 
      1396         25          A        TYR        L-FRAG_4 
      1398         25          A        TYR        L-FRAG_2 
      1400        119          A        PHE        L-FRAG_0 
      1401         25          A        TYR        L-FRAG_2 
      1401         25          A        TYR        L-FRAG_4 
      1402         25          A        TYR        L-FRAG_2 
      1403        119          A        PHE        L-FRAG_0 
      1404         12          A        TYR        L-FRAG_0 
      1405        119          A        PHE        L-FRAG_0 
      1405         25          A        TYR        L-FRAG_4 
      1406         42          A        LEU        L-FRAG_4 
      1407         25          A        TYR        L-FRAG_2 
      1409         25          A        TYR        L-FRAG_2 
      1410         25          A        TYR        L-FRAG_2 
      1410         42          A        LEU        L-FRAG_2 
      1412         42          A        LEU        L-FRAG_2 
      1413         42          A        LEU        L-FRAG_2 
      1414         42          A        LEU        L-FRAG_2 
      1415         25          A        TYR        L-FRAG_2 
      1415         42          A        LEU        L-FRAG_4 
      1416         25          A        TYR        L-FRAG_2 
      1417         42          A        LEU        L-FRAG_2 
      1418         25          A        TYR        L-FRAG_2 
      1418         42          A        LEU        L-FRAG_2 
      1419         42          A        LEU        L-FRAG_4 
      1420        119          A        PHE        L-FRAG_0 
      1422         34          A        PRO        L-FRAG_4 
      1423         42          A        LEU        L-FRAG_2 
      1424         42          A        LEU        L-FRAG_2 
      1424         42          A        LEU        L-FRAG_4 
      1425         25          A        TYR        L-FRAG_2 
      1425         42          A        LEU        L-FRAG_4 
      1426         42          A        LEU        L-FRAG_2 
      1427         42          A        LEU        L-FRAG_2 
      1429         42          A        LEU        L-FRAG_2 
      1430         42          A        LEU        L-FRAG_2 
      1433         34          A        PRO        L-FRAG_4 
      1434         25          A        TYR        L-FRAG_2 
      1434         42          A        LEU        L-FRAG_4 
      1436         25          A        TYR        L-FRAG_2 
      1436         42          A        LEU        L-FRAG_2 
      1436         42          A        LEU        L-FRAG_4 
      1438         25          A        TYR        L-FRAG_2 
      1438         42          A        LEU        L-FRAG_2 
      1438         42          A        LEU        L-FRAG_4 
      1439         25          A        TYR        L-FRAG_2 
      1439         42          A        LEU        L-FRAG_4 
      1440        119          A        PHE        L-FRAG_0 
      1441        119          A        PHE        L-FRAG_0 
      1442        119          A        PHE        L-FRAG_0 
      1442         42          A        LEU        L-FRAG_4 
      1443         25          A        TYR        L-FRAG_2 
      1444         25          A        TYR        L-FRAG_2 
      1445         42          A        LEU        L-FRAG_4 
      1448         25          A        TYR        L-FRAG_2 
      1448         42          A        LEU        L-FRAG_2 
      1448         42          A        LEU        L-FRAG_4 
      1449         25          A        TYR        L-FRAG_2 
      1450        119          A        PHE        L-FRAG_0 
      1450         25          A        TYR        L-FRAG_2 
      1453         42          A        LEU        L-FRAG_2 
      1456         25          A        TYR        L-FRAG_2 
      1458        119          A        PHE        L-FRAG_0 
      1458         25          A        TYR        L-FRAG_2 
      1458         42          A        LEU        L-FRAG_4 
      1460         12          A        TYR        L-FRAG_0 
      1460         42          A        LEU        L-FRAG_2 
      1460         34          A        PRO        L-FRAG_4 
      1462         42          A        LEU        L-FRAG_2 
      1463         25          A        TYR        L-FRAG_2 
      1463         42          A        LEU        L-FRAG_2 
      1464         25          A        TYR        L-FRAG_2 
      1465         25          A        TYR        L-FRAG_2 
      1465         34          A        PRO        L-FRAG_4 
      1466         25          A        TYR        L-FRAG_2 
      1466         28          A        ILE        L-FRAG_2 
      1467         25          A        TYR        L-FRAG_2 
      1467         42          A        LEU        L-FRAG_2 
      1468        119          A        PHE        L-FRAG_0 
      1468         28          A        ILE        L-FRAG_2 
      1469         42          A        LEU        L-FRAG_2 
      1469         42          A        LEU        L-FRAG_4 
      1470         25          A        TYR        L-FRAG_2 
      1470         42          A        LEU        L-FRAG_2 
      1471         42          A        LEU        L-FRAG_2 
      1472         25          A        TYR        L-FRAG_2 
      1473         25          A        TYR        L-FRAG_2 
      1475         25          A        TYR        L-FRAG_2 
      1477         25          A        TYR        L-FRAG_2 
      1477         42          A        LEU        L-FRAG_4 
      1478         25          A        TYR        L-FRAG_2 
      1478         42          A        LEU        L-FRAG_2 
      1479         25          A        TYR        L-FRAG_2 
      1479         42          A        LEU        L-FRAG_4 
      1480        119          A        PHE        L-FRAG_0 
      1480         25          A        TYR        L-FRAG_2 
      1480         42          A        LEU        L-FRAG_2 
      1481         42          A        LEU        L-FRAG_2 
      1483         42          A        LEU        L-FRAG_4 
      1484         42          A        LEU        L-FRAG_2 
      1486         42          A        LEU        L-FRAG_2 
      1489         25          A        TYR        L-FRAG_2 
      1490         42          A        LEU        L-FRAG_4 
      1492         42          A        LEU        L-FRAG_2 
      1493         25          A        TYR        L-FRAG_2 
      1494         25          A        TYR        L-FRAG_2 
      1495         25          A        TYR        L-FRAG_2 
      1495         42          A        LEU        L-FRAG_2 
      1496         42          A        LEU        L-FRAG_4 
      1498         42          A        LEU        L-FRAG_2 
      1499         42          A        LEU        L-FRAG_2 
      1500        119          A        PHE        L-FRAG_0 
      1500         42          A        LEU        L-FRAG_2 
      1501        119          A        PHE        L-FRAG_0 
      1501         42          A        LEU        L-FRAG_2 
      1502         25          A        TYR        L-FRAG_2 
      1502         42          A        LEU        L-FRAG_2 
      1503         42          A        LEU        L-FRAG_2 
      1504         42          A        LEU        L-FRAG_2 
      1505         42          A        LEU        L-FRAG_2 
      1506         25          A        TYR        L-FRAG_2 
      1506         42          A        LEU        L-FRAG_2 
      1507         12          A        TYR        L-FRAG_0 
      1508        119          A        PHE        L-FRAG_0 
      1509         25          A        TYR        L-FRAG_2 
      1509         42          A        LEU        L-FRAG_2 
      1510         42          A        LEU        L-FRAG_2 
      1511         42          A        LEU        L-FRAG_2 
      1513         42          A        LEU        L-FRAG_2 
      1515         25          A        TYR        L-FRAG_2 
      1515         42          A        LEU        L-FRAG_2 
      1516         42          A        LEU        L-FRAG_2 
      1517        119          A        PHE        L-FRAG_0 
      1517         25          A        TYR        L-FRAG_2 
      1518        119          A        PHE        L-FRAG_0 
      1518         25          A        TYR        L-FRAG_2 
      1518         42          A        LEU        L-FRAG_2 
      1519         42          A        LEU        L-FRAG_4 
      1520         25          A        TYR        L-FRAG_2 
      1520         28          A        ILE        L-FRAG_2 
      1520         42          A        LEU        L-FRAG_2 
      1521        119          A        PHE        L-FRAG_0 
      1521         42          A        LEU        L-FRAG_2 
      1521         42          A        LEU        L-FRAG_4 
      1522         25          A        TYR        L-FRAG_2 
      1522         42          A        LEU        L-FRAG_2 
      1522         42          A        LEU        L-FRAG_4 
      1523         25          A        TYR        L-FRAG_2 
      1524         25          A        TYR        L-FRAG_2 
      1526         25          A        TYR        L-FRAG_2 
      1526         42          A        LEU        L-FRAG_2 
      1527         25          A        TYR        L-FRAG_2 
      1527         42          A        LEU        L-FRAG_4 
      1528         25          A        TYR        L-FRAG_2 
      1529         25          A        TYR        L-FRAG_2 
      1529         42          A        LEU        L-FRAG_4 
      1530         25          A        TYR        L-FRAG_2 
      1530         42          A        LEU        L-FRAG_4 
      1531        119          A        PHE        L-FRAG_0 
      1531         42          A        LEU        L-FRAG_2 
      1532         25          A        TYR        L-FRAG_2 
      1533         42          A        LEU        L-FRAG_4 
      1534         42          A        LEU        L-FRAG_2 
      1535         42          A        LEU        L-FRAG_2 
      1536         25          A        TYR        L-FRAG_2 
      1537         25          A        TYR        L-FRAG_2 
      1538         25          A        TYR        L-FRAG_2 
      1538         42          A        LEU        L-FRAG_2 
      1539         12          A        TYR        L-FRAG_0 
      1539         25          A        TYR        L-FRAG_2 
      1539         42          A        LEU        L-FRAG_2 
      1540         25          A        TYR        L-FRAG_2 
      1540         42          A        LEU        L-FRAG_2 
      1541         25          A        TYR        L-FRAG_2 
      1543         25          A        TYR        L-FRAG_2 
      1544         25          A        TYR        L-FRAG_2 
      1545         25          A        TYR        L-FRAG_2 
      1545         42          A        LEU        L-FRAG_4 
      1547         42          A        LEU        L-FRAG_2 
      1549         12          A        TYR        L-FRAG_0 
      1549        119          A        PHE        L-FRAG_0 
      1549         42          A        LEU        L-FRAG_4 
      1550         25          A        TYR        L-FRAG_2 
      1551         25          A        TYR        L-FRAG_2 
      1551         25          A        TYR        L-FRAG_4 
      1551         42          A        LEU        L-FRAG_4 
      1552         12          A        TYR        L-FRAG_0 
      1552         25          A        TYR        L-FRAG_2 
      1553         25          A        TYR        L-FRAG_2 
      1554         12          A        TYR        L-FRAG_0 
      1555         25          A        TYR        L-FRAG_2 
      1555         42          A        LEU        L-FRAG_4 
      1556        119          A        PHE        L-FRAG_0 
      1556         25          A        TYR        L-FRAG_2 
      1557         25          A        TYR        L-FRAG_2 
      1557         42          A        LEU        L-FRAG_2 
      1558         25          A        TYR        L-FRAG_2 
      1558         42          A        LEU        L-FRAG_2 
      1559        119          A        PHE        L-FRAG_0 
      1560         42          A        LEU        L-FRAG_2 
      1563        119          A        PHE        L-FRAG_0 
      1564         28          A        ILE        L-FRAG_2 
      1565         25          A        TYR        L-FRAG_2 
      1565         42          A        LEU        L-FRAG_2 
      1566         42          A        LEU        L-FRAG_2 
      1567         12          A        TYR        L-FRAG_0 
      1567         42          A        LEU        L-FRAG_4 
      1568         42          A        LEU        L-FRAG_2 
      1569         42          A        LEU        L-FRAG_4 
      1571         25          A        TYR        L-FRAG_2 
      1571         42          A        LEU        L-FRAG_2 
      1572         25          A        TYR        L-FRAG_2 
      1575         42          A        LEU        L-FRAG_2 
      1575         42          A        LEU        L-FRAG_4 
      1576         28          A        ILE        L-FRAG_2 
      1577         25          A        TYR        L-FRAG_2 
      1577         42          A        LEU        L-FRAG_2 
      1578         42          A        LEU        L-FRAG_2 
      1579         42          A        LEU        L-FRAG_2 
      1582        119          A        PHE        L-FRAG_0 
      1583         25          A        TYR        L-FRAG_2 
      1584         25          A        TYR        L-FRAG_2 
      1586         25          A        TYR        L-FRAG_4 
      1586         42          A        LEU        L-FRAG_4 
      1587         12          A        TYR        L-FRAG_0 
      1587         25          A        TYR        L-FRAG_2 
      1587         42          A        LEU        L-FRAG_4 
      1588         25          A        TYR        L-FRAG_2 
      1589         12          A        TYR        L-FRAG_0 
      1589         28          A        ILE        L-FRAG_2 
      1590         42          A        LEU        L-FRAG_4 
      1591         25          A        TYR        L-FRAG_2 
      1591         42          A        LEU        L-FRAG_4 
      1592         12          A        TYR        L-FRAG_0 
      1592         25          A        TYR        L-FRAG_2 
      1592         42          A        LEU        L-FRAG_4 
      1593         25          A        TYR        L-FRAG_2 
      1594         25          A        TYR        L-FRAG_2 
      1595         12          A        TYR        L-FRAG_0 
      1595         25          A        TYR        L-FRAG_2 
      1595         42          A        LEU        L-FRAG_4 
      1598         25          A        TYR        L-FRAG_2 
      1598         42          A        LEU        L-FRAG_2 
      1599         42          A        LEU        L-FRAG_2 
      1599         28          A        ILE        L-FRAG_4 
      1600         42          A        LEU        L-FRAG_2 
      1601         25          A        TYR        L-FRAG_2 
      1601         42          A        LEU        L-FRAG_2 
      1603         25          A        TYR        L-FRAG_2 
      1603         42          A        LEU        L-FRAG_2 
      1604         25          A        TYR        L-FRAG_2 
      1604         42          A        LEU        L-FRAG_2 
      1604         42          A        LEU        L-FRAG_4 
      1605         25          A        TYR        L-FRAG_2 
      1606         25          A        TYR        L-FRAG_2 
      1606         42          A        LEU        L-FRAG_2 
      1607         25          A        TYR        L-FRAG_2 
      1607         42          A        LEU        L-FRAG_2 
      1608         25          A        TYR        L-FRAG_2 
      1608         42          A        LEU        L-FRAG_4 
      1609         12          A        TYR        L-FRAG_0 
      1609         25          A        TYR        L-FRAG_2 
      1609         42          A        LEU        L-FRAG_2 
      1610         25          A        TYR        L-FRAG_2 
      1611         25          A        TYR        L-FRAG_2 
      1614         42          A        LEU        L-FRAG_4 
      1616         25          A        TYR        L-FRAG_2 
      1617         25          A        TYR        L-FRAG_2 
      1618         25          A        TYR        L-FRAG_2 
      1619         42          A        LEU        L-FRAG_2 
      1620         25          A        TYR        L-FRAG_2 
      1620         42          A        LEU        L-FRAG_4 
      1621         12          A        TYR        L-FRAG_0 
      1622         42          A        LEU        L-FRAG_4 
      1623         28          A        ILE        L-FRAG_2 
      1624         42          A        LEU        L-FRAG_2 
      1625         25          A        TYR        L-FRAG_2 
      1626         42          A        LEU        L-FRAG_2 
      1627         25          A        TYR        L-FRAG_2 
      1628         25          A        TYR        L-FRAG_2 
      1628         42          A        LEU        L-FRAG_4 
      1629         42          A        LEU        L-FRAG_2 
      1631         25          A        TYR        L-FRAG_2 
      1631         42          A        LEU        L-FRAG_2 
      1632         42          A        LEU        L-FRAG_2 
      1632         25          A        TYR        L-FRAG_4 
      1633         42          A        LEU        L-FRAG_4 
      1635        119          A        PHE        L-FRAG_0 
      1635         42          A        LEU        L-FRAG_4 
      1636        119          A        PHE        L-FRAG_0 
      1637         25          A        TYR        L-FRAG_2 
      1637         42          A        LEU        L-FRAG_4 
      1639         42          A        LEU        L-FRAG_4 
      1640         42          A        LEU        L-FRAG_4 
      1641         12          A        TYR        L-FRAG_0 
      1641         25          A        TYR        L-FRAG_2 
      1641         42          A        LEU        L-FRAG_4 
      1642         25          A        TYR        L-FRAG_2 
      1642         42          A        LEU        L-FRAG_4 
      1644         25          A        TYR        L-FRAG_2 
      1645         12          A        TYR        L-FRAG_0 
      1645         42          A        LEU        L-FRAG_2 
      1646         25          A        TYR        L-FRAG_2 
      1646         42          A        LEU        L-FRAG_4 
      1647         42          A        LEU        L-FRAG_2 
      1648         42          A        LEU        L-FRAG_2 
      1648         42          A        LEU        L-FRAG_4 
      1649         25          A        TYR        L-FRAG_2 
      1649         25          A        TYR        L-FRAG_4 
      1651         25          A        TYR        L-FRAG_2 
      1652         25          A        TYR        L-FRAG_2 
      1652         42          A        LEU        L-FRAG_2 
      1652         25          A        TYR        L-FRAG_4 
      1655         42          A        LEU        L-FRAG_4 
      1657         25          A        TYR        L-FRAG_2 
      1657         42          A        LEU        L-FRAG_2 
      1658         42          A        LEU        L-FRAG_2 
      1658         25          A        TYR        L-FRAG_4 
      1659         25          A        TYR        L-FRAG_2 
      1660         25          A        TYR        L-FRAG_2 
      1660         42          A        LEU        L-FRAG_2 
      1661         25          A        TYR        L-FRAG_2 
      1662         25          A        TYR        L-FRAG_2 
      1663         25          A        TYR        L-FRAG_2 
      1666         42          A        LEU        L-FRAG_4 
      1668         42          A        LEU        L-FRAG_2 
      1670         25          A        TYR        L-FRAG_2 
      1671         25          A        TYR        L-FRAG_2 
      1673         25          A        TYR        L-FRAG_2 
      1673         42          A        LEU        L-FRAG_2 
      1674         25          A        TYR        L-FRAG_2 
      1675         25          A        TYR        L-FRAG_2 
      1676         25          A        TYR        L-FRAG_2 
      1676         42          A        LEU        L-FRAG_4 
      1677         42          A        LEU        L-FRAG_4 
      1680         25          A        TYR        L-FRAG_2 
      1682         42          A        LEU        L-FRAG_4 
      1683         25          A        TYR        L-FRAG_4 
      1683         42          A        LEU        L-FRAG_4 
      1684         12          A        TYR        L-FRAG_0 
      1684         42          A        LEU        L-FRAG_2 
      1685         42          A        LEU        L-FRAG_4 
      1686        119          A        PHE        L-FRAG_0 
      1686         25          A        TYR        L-FRAG_2 
      1688         25          A        TYR        L-FRAG_2 
      1689         42          A        LEU        L-FRAG_4 
      1690         42          A        LEU        L-FRAG_2 
      1691         42          A        LEU        L-FRAG_2 
      1694         25          A        TYR        L-FRAG_2 
      1695         25          A        TYR        L-FRAG_2 
      1696         25          A        TYR        L-FRAG_2 
      1696         42          A        LEU        L-FRAG_2 
      1696         42          A        LEU        L-FRAG_4 
      1698         25          A        TYR        L-FRAG_2 
      1699         42          A        LEU        L-FRAG_4 
      1702         42          A        LEU        L-FRAG_4 
      1704         25          A        TYR        L-FRAG_2 
      1704         42          A        LEU        L-FRAG_4 
      1705         25          A        TYR        L-FRAG_2 
      1706         25          A        TYR        L-FRAG_2 
      1707         42          A        LEU        L-FRAG_2 
      1707         42          A        LEU        L-FRAG_4 
      1708        119          A        PHE        L-FRAG_0 
      1709         42          A        LEU        L-FRAG_4 
      1710         25          A        TYR        L-FRAG_2 
      1710         42          A        LEU        L-FRAG_4 
      1711         25          A        TYR        L-FRAG_2 
      1712         25          A        TYR        L-FRAG_2 
      1712         42          A        LEU        L-FRAG_2 
      1713        119          A        PHE        L-FRAG_0 
      1714         42          A        LEU        L-FRAG_2 
      1715         25          A        TYR        L-FRAG_2 
      1715         42          A        LEU        L-FRAG_4 
      1716         25          A        TYR        L-FRAG_2 
      1718         42          A        LEU        L-FRAG_2 
      1721        119          A        PHE        L-FRAG_0 
      1722         25          A        TYR        L-FRAG_2 
      1722         42          A        LEU        L-FRAG_4 
      1723         25          A        TYR        L-FRAG_2 
      1724         42          A        LEU        L-FRAG_2 
      1725         42          A        LEU        L-FRAG_2 
      1725         42          A        LEU        L-FRAG_4 
      1726         25          A        TYR        L-FRAG_2 
      1727         25          A        TYR        L-FRAG_2 
      1727         42          A        LEU        L-FRAG_4 
      1728         42          A        LEU        L-FRAG_2 
      1730         42          A        LEU        L-FRAG_4 
      1731         42          A        LEU        L-FRAG_4 
      1733         42          A        LEU        L-FRAG_4 
      1734         12          A        TYR        L-FRAG_1 
      1734         42          A        LEU        L-FRAG_2 
      1734         28          A        ILE        L-FRAG_4 
      1735         42          A        LEU        L-FRAG_2 
      1735         42          A        LEU        L-FRAG_4 
      1736         12          A        TYR        L-FRAG_0 
      1736         42          A        LEU        L-FRAG_4 
      1738         12          A        TYR        L-FRAG_0 
      1738         42          A        LEU        L-FRAG_4 
      1739         28          A        ILE        L-FRAG_4 
      1740         42          A        LEU        L-FRAG_2 
      1744         12          A        TYR        L-FRAG_0 
      1745         12          A        TYR        L-FRAG_0 
      1747         42          A        LEU        L-FRAG_2 
      1748         42          A        LEU        L-FRAG_2 
      1748         28          A        ILE        L-FRAG_4 
      1749         42          A        LEU        L-FRAG_2 
      1750         42          A        LEU        L-FRAG_4 
      1752        119          A        PHE        L-FRAG_0 
      1753         42          A        LEU        L-FRAG_4 
      1754         42          A        LEU        L-FRAG_2 
      1756         42          A        LEU        L-FRAG_2 
      1756         42          A        LEU        L-FRAG_4 
      1757         42          A        LEU        L-FRAG_4 
      1759         42          A        LEU        L-FRAG_2 
      1760         42          A        LEU        L-FRAG_2 
      1761        119          A        PHE        L-FRAG_0 
      1762         42          A        LEU        L-FRAG_2 
      1763         25          A        TYR        L-FRAG_2 
      1763         42          A        LEU        L-FRAG_2 
      1765         12          A        TYR        L-FRAG_0 
      1766        119          A        PHE        L-FRAG_0 
      1766         42          A        LEU        L-FRAG_2 
      1766         42          A        LEU        L-FRAG_4 
      1768        119          A        PHE        L-FRAG_0 
      1768         42          A        LEU        L-FRAG_2 
      1769         42          A        LEU        L-FRAG_2 
      1770        119          A        PHE        L-FRAG_0 
      1775         42          A        LEU        L-FRAG_4 
      1776         12          A        TYR        L-FRAG_0 
      1777         42          A        LEU        L-FRAG_4 
      1778        119          A        PHE        L-FRAG_0 
      1778         42          A        LEU        L-FRAG_4 
      1779         42          A        LEU        L-FRAG_2 
      1779         42          A        LEU        L-FRAG_4 
      1780         42          A        LEU        L-FRAG_2 
      1781         42          A        LEU        L-FRAG_4 
      1783        119          A        PHE        L-FRAG_0 
      1783         42          A        LEU        L-FRAG_2 
      1784         42          A        LEU        L-FRAG_4 
      1786         42          A        LEU        L-FRAG_2 
      1786         42          A        LEU        L-FRAG_4 
      1791         25          A        TYR        L-FRAG_2 
      1792         25          A        TYR        L-FRAG_4 
      1793         12          A        TYR        L-FRAG_0 
      1794         12          A        TYR        L-FRAG_0 
      1794         25          A        TYR        L-FRAG_4 
      1796         12          A        TYR        L-FRAG_0 
      1797         25          A        TYR        L-FRAG_4 
      1797         42          A        LEU        L-FRAG_4 
      1800         42          A        LEU        L-FRAG_2 
      1801         42          A        LEU        L-FRAG_2 
      1802         42          A        LEU        L-FRAG_4 
      1803         42          A        LEU        L-FRAG_4 
      1804         12          A        TYR        L-FRAG_0 
      1808        119          A        PHE        L-FRAG_0 
      1811         12          A        TYR        L-FRAG_0 
      1811         42          A        LEU        L-FRAG_4 
      1813         12          A        TYR        L-FRAG_0 
      1813         42          A        LEU        L-FRAG_4 
      1814         42          A        LEU        L-FRAG_2 
      1815         42          A        LEU        L-FRAG_4 
      1816         12          A        TYR        L-FRAG_0 
      1817         28          A        ILE        L-FRAG_4 
      1818         12          A        TYR        L-FRAG_0 
      1819         25          A        TYR        L-FRAG_2 
      1821         25          A        TYR        L-FRAG_4 
      1822         12          A        TYR        L-FRAG_0 
      1822        257          A        PHE        L-FRAG_0 
      1823        262          A        LEU        L-FRAG_2 
      1823         28          A        ILE        L-FRAG_4 
      1824        119          A        PHE        L-FRAG_0 
      1824         28          A        ILE        L-FRAG_4 
      1824         42          A        LEU        L-FRAG_4 
      1827         25          A        TYR        L-FRAG_4 
      1827         42          A        LEU        L-FRAG_4 
      1828         25          A        TYR        L-FRAG_4 
      1829         12          A        TYR        L-FRAG_0 
      1829        119          A        PHE        L-FRAG_0 
      1829         42          A        LEU        L-FRAG_4 
      1830         42          A        LEU        L-FRAG_4 
      1831        119          A        PHE        L-FRAG_0 
      1833         42          A        LEU        L-FRAG_2 
      1834         42          A        LEU        L-FRAG_2 
      1835         42          A        LEU        L-FRAG_2 
      1839         25          A        TYR        L-FRAG_2 
      1845         28          A        ILE        L-FRAG_4 
      1846        119          A        PHE        L-FRAG_0 
      1846         42          A        LEU        L-FRAG_2 
      1847         25          A        TYR        L-FRAG_4 
      1848         42          A        LEU        L-FRAG_4 
      1849         12          A        TYR        L-FRAG_0 
      1851        262          A        LEU        L-FRAG_2 
      1854         12          A        TYR        L-FRAG_0 
      1854         12          A        TYR        L-FRAG_1 
      1858         12          A        TYR        L-FRAG_0 
      1860         42          A        LEU        L-FRAG_2 
      1861        119          A        PHE        L-FRAG_0 
      1862         12          A        TYR        L-FRAG_0 
      1863         12          A        TYR        L-FRAG_0 
      1864        119          A        PHE        L-FRAG_0 
      1864         25          A        TYR        L-FRAG_4 
      1865         42          A        LEU        L-FRAG_2 
      1866         12          A        TYR        L-FRAG_0 
      1867         42          A        LEU        L-FRAG_2 
      1869         42          A        LEU        L-FRAG_2 
      1873         12          A        TYR        L-FRAG_1 
      1873         42          A        LEU        L-FRAG_4 
      1875         42          A        LEU        L-FRAG_2 
      1876         12          A        TYR        L-FRAG_0 
      1879         25          A        TYR        L-FRAG_4 
      1880        119          A        PHE        L-FRAG_0 
      1880        262          A        LEU        L-FRAG_2 
      1880         25          A        TYR        L-FRAG_4 
      1881         42          A        LEU        L-FRAG_4 
      1883        262          A        LEU        L-FRAG_2 
      1885         42          A        LEU        L-FRAG_2 
      1886        257          A        PHE        L-FRAG_0 
      1886         42          A        LEU        L-FRAG_2 
      1887         42          A        LEU        L-FRAG_2 
      1887        262          A        LEU        L-FRAG_2 
      1887         42          A        LEU        L-FRAG_4 
      1888         42          A        LEU        L-FRAG_2 
      1889        119          A        PHE        L-FRAG_0 
      1889         42          A        LEU        L-FRAG_2 
      1889         42          A        LEU        L-FRAG_4 
      1893         42          A        LEU        L-FRAG_4 
      1894         42          A        LEU        L-FRAG_2 
      1895         12          A        TYR        L-FRAG_0 
      1899         42          A        LEU        L-FRAG_2 
      1900         42          A        LEU        L-FRAG_4 
      1904         12          A        TYR        L-FRAG_0 
      1908        119          A        PHE        L-FRAG_0 
      1908         42          A        LEU        L-FRAG_2 
      1908         42          A        LEU        L-FRAG_4 
      1910         42          A        LEU        L-FRAG_4 
      1911         42          A        LEU        L-FRAG_4 
      1912         42          A        LEU        L-FRAG_2 
      1913         42          A        LEU        L-FRAG_2 
      1914         12          A        TYR        L-FRAG_0 
      1915         42          A        LEU        L-FRAG_2 
      1915        262          A        LEU        L-FRAG_2 
      1916         42          A        LEU        L-FRAG_2 
      1919         42          A        LEU        L-FRAG_2 
      1920        119          A        PHE        L-FRAG_0 
      1922         42          A        LEU        L-FRAG_2 
      1923        257          A        PHE        L-FRAG_0 
      1923         42          A        LEU        L-FRAG_4 
      1927         42          A        LEU        L-FRAG_2 
      1931        119          A        PHE        L-FRAG_0 
      1932         42          A        LEU        L-FRAG_4 
      1938         42          A        LEU        L-FRAG_4 
      1942         42          A        LEU        L-FRAG_2 
      1943         42          A        LEU        L-FRAG_2 
      1943         42          A        LEU        L-FRAG_4 
      1945        257          A        PHE        L-FRAG_0 
      1945         42          A        LEU        L-FRAG_2 
      1946        257          A        PHE        L-FRAG_0 
      1947         42          A        LEU        L-FRAG_2 
      1947         42          A        LEU        L-FRAG_4 
      1949         12          A        TYR        L-FRAG_0 
      1949         42          A        LEU        L-FRAG_4 
      1950         12          A        TYR        L-FRAG_0 
      1952         12          A        TYR        L-FRAG_0 
      1953        119          A        PHE        L-FRAG_0 
      1954         12          A        TYR        L-FRAG_0 
      1954         42          A        LEU        L-FRAG_4 
      1955         42          A        LEU        L-FRAG_2 
      1957         42          A        LEU        L-FRAG_2 
      1960        257          A        PHE        L-FRAG_0 
      1962         28          A        ILE        L-FRAG_2 
      1966        257          A        PHE        L-FRAG_0 
      1967         42          A        LEU        L-FRAG_2 
      1970         42          A        LEU        L-FRAG_4 
      1971         25          A        TYR        L-FRAG_2 
      1972         25          A        TYR        L-FRAG_2 
      1972         42          A        LEU        L-FRAG_4 
      1973         42          A        LEU        L-FRAG_4 
      1974         42          A        LEU        L-FRAG_2 
      1975         25          A        TYR        L-FRAG_2 
      1975         42          A        LEU        L-FRAG_2 
      1976        119          A        PHE        L-FRAG_0 
      1976         25          A        TYR        L-FRAG_2 
      1979         25          A        TYR        L-FRAG_2 
      1981         25          A        TYR        L-FRAG_2 
      1985         25          A        TYR        L-FRAG_2 
      1986         25          A        TYR        L-FRAG_2 
      1986         42          A        LEU        L-FRAG_2 
      1987        257          A        PHE        L-FRAG_0 
      1987         42          A        LEU        L-FRAG_4 
      1988        119          A        PHE        L-FRAG_0 
      1988         42          A        LEU        L-FRAG_4 
      1990         25          A        TYR        L-FRAG_2 
      1990         42          A        LEU        L-FRAG_2 
      1991         25          A        TYR        L-FRAG_2 
      1993         42          A        LEU        L-FRAG_2 
      1995        257          A        PHE        L-FRAG_0 
      1996         25          A        TYR        L-FRAG_2 
      1997         25          A        TYR        L-FRAG_2 
      1998         25          A        TYR        L-FRAG_2 
      1998         42          A        LEU        L-FRAG_4 
      2000         42          A        LEU        L-FRAG_2 
