# Supplementary material for: SHP-1 agonist SC-43 limits methicillin-resistant Staphylococcus aureus infection through inhibition of heme biosynthesis
Source: EMBO Mol Med. 2026 Apr 10;18(5):1990–2005. doi: 10.1038/s44321-026-00418-4 (PMC13179323; doi:10.1038/s44321-026-00418-4)
Supplement: Supplementary file 10 — Source data Fig. 5 [file 44321_2026_418_MOESM10_ESM.zip › Figure 5/Data-Figure 5B and 5C/Contacts_HBond.dat]

  # Frame#   Residue#      Chain    ResName   AtomName  LigandFragment  LigandAtomName 
         0        263          A        GLU        OE1        L-FRAG_0           H4846 
         0        263          A        GLU        OE2        L-FRAG_2           H4847 
         1        263          A        GLU        OE2        L-FRAG_2           H4847 
         1         12          A        TYR         HH        L-FRAG_1           O4842 
         2        263          A        GLU        OE2        L-FRAG_2           H4847 
         2         12          A        TYR         HH        L-FRAG_1           O4842 
         3        263          A        GLU        OE2        L-FRAG_2           H4847 
         3         12          A        TYR         HH        L-FRAG_1           O4842 
         4        263          A        GLU        OE2        L-FRAG_2           H4847 
         4         12          A        TYR         HH        L-FRAG_1           O4842 
         5        263          A        GLU        OE2        L-FRAG_2           H4847 
         5         12          A        TYR         HH        L-FRAG_1           O4842 
         6        263          A        GLU        OE1        L-FRAG_0           H4846 
         6        263          A        GLU        OE2        L-FRAG_2           H4847 
         6         12          A        TYR         HH        L-FRAG_1           O4842 
         7        263          A        GLU        OE1        L-FRAG_0           H4846 
         7        263          A        GLU        OE2        L-FRAG_2           H4847 
         7         12          A        TYR         HH        L-FRAG_1           O4842 
         8        263          A        GLU        OE1        L-FRAG_0           H4846 
         8        263          A        GLU        OE2        L-FRAG_2           H4847 
         8         12          A        TYR         HH        L-FRAG_1           O4842 
         9        263          A        GLU        OE2        L-FRAG_2           H4847 
         9         12          A        TYR         HH        L-FRAG_1           O4842 
        10        263          A        GLU        OE2        L-FRAG_2           H4847 
        10         12          A        TYR         HH        L-FRAG_1           O4842 
        11        263          A        GLU        OE1        L-FRAG_0           H4846 
        11        263          A        GLU        OE2        L-FRAG_2           H4847 
        11         12          A        TYR         HH        L-FRAG_1           O4842 
        12        263          A        GLU        OE2        L-FRAG_2           H4847 
        12         12          A        TYR         HH        L-FRAG_1           O4842 
        13        263          A        GLU        OE1        L-FRAG_0           H4846 
        13         12          A        TYR         HH        L-FRAG_1           O4842 
        14        263          A        GLU        OE1        L-FRAG_0           H4846 
        14        263          A        GLU        OE2        L-FRAG_2           H4847 
        14         12          A        TYR         HH        L-FRAG_1           O4842 
        15        263          A        GLU        OE2        L-FRAG_2           H4847 
        15         12          A        TYR         HH        L-FRAG_1           O4842 
        16        263          A        GLU        OE1        L-FRAG_0           H4846 
        16        263          A        GLU        OE2        L-FRAG_2           H4847 
        16         12          A        TYR         HH        L-FRAG_1           O4842 
        17        263          A        GLU        OE1        L-FRAG_0           H4846 
        17         12          A        TYR         HH        L-FRAG_1           O4842 
        18        263          A        GLU        OE2        L-FRAG_2           H4847 
        18         12          A        TYR         HH        L-FRAG_1           O4842 
        19        263          A        GLU        OE2        L-FRAG_2           H4847 
        19         12          A        TYR         HH        L-FRAG_1           O4842 
        20        263          A        GLU        OE2        L-FRAG_2           H4847 
        20         12          A        TYR         HH        L-FRAG_1           O4842 
        20        225          A        THR        HG1        L-FRAG_4           N4838 
        21        263          A        GLU        OE2        L-FRAG_2           H4847 
        21         12          A        TYR         HH        L-FRAG_1           O4842 
        22        263          A        GLU        OE1        L-FRAG_0           H4846 
        22        263          A        GLU        OE2        L-FRAG_2           H4847 
        23        263          A        GLU        OE2        L-FRAG_2           H4847 
        23         12          A        TYR         HH        L-FRAG_1           O4842 
        24        263          A        GLU        OE1        L-FRAG_0           H4846 
        24         12          A        TYR         HH        L-FRAG_1           O4842 
        25        263          A        GLU        OE2        L-FRAG_2           H4847 
        26        263          A        GLU        OE1        L-FRAG_0           H4846 
        26        263          A        GLU        OE1        L-FRAG_2           H4847 
        26         12          A        TYR         HH        L-FRAG_1           O4842 
        27        263          A        GLU        OE2        L-FRAG_2           H4847 
        27         12          A        TYR         HH        L-FRAG_1           O4842 
        28        263          A        GLU        OE1        L-FRAG_0           H4846 
        28         12          A        TYR         HH        L-FRAG_1           O4842 
        29        263          A        GLU        OE2        L-FRAG_2           H4847 
        29         12          A        TYR         HH        L-FRAG_1           O4842 
        30        263          A        GLU        OE1        L-FRAG_0           H4846 
        30        263          A        GLU        OE1        L-FRAG_2           H4847 
        31        263          A        GLU        OE2        L-FRAG_0           H4846 
        31        263          A        GLU        OE2        L-FRAG_2           H4847 
        31         12          A        TYR         HH        L-FRAG_1           O4842 
        32        263          A        GLU        OE2        L-FRAG_2           H4847 
        32         12          A        TYR         HH        L-FRAG_1           O4842 
        33        263          A        GLU        OE2        L-FRAG_2           H4847 
        33         12          A        TYR         HH        L-FRAG_1           O4842 
        34        263          A        GLU        OE2        L-FRAG_2           H4847 
        34         12          A        TYR         HH        L-FRAG_1           O4842 
        35        263          A        GLU        OE2        L-FRAG_0           H4846 
        35        263          A        GLU        OE2        L-FRAG_2           H4847 
        35         12          A        TYR         HH        L-FRAG_1           O4842 
        36        263          A        GLU        OE2        L-FRAG_0           H4846 
        36        263          A        GLU        OE2        L-FRAG_2           H4847 
        36         12          A        TYR         HH        L-FRAG_1           O4842 
        36        224          A        ASN          H        L-FRAG_4           N4838 
        37        263          A        GLU        OE2        L-FRAG_2           H4847 
        37         12          A        TYR         HH        L-FRAG_1           O4842 
        38        263          A        GLU        OE2        L-FRAG_2           H4847 
        39        263          A        GLU        OE1        L-FRAG_0           H4846 
        39        263          A        GLU        OE2        L-FRAG_2           H4847 
        39        224          A        ASN       HD21        L-FRAG_4           N4838 
        40        263          A        GLU        OE1        L-FRAG_0           H4846 
        40         12          A        TYR         HH        L-FRAG_1           O4842 
        41        263          A        GLU        OE1        L-FRAG_0           H4846 
        41         12          A        TYR         HH        L-FRAG_1           O4842 
        42        263          A        GLU        OE2        L-FRAG_2           H4847 
        42         12          A        TYR         HH        L-FRAG_1           O4842 
        43        263          A        GLU        OE2        L-FRAG_0           H4846 
        43        263          A        GLU        OE2        L-FRAG_2           H4847 
        43         12          A        TYR         HH        L-FRAG_1           O4842 
        44        263          A        GLU        OE1        L-FRAG_0           H4846 
        44        263          A        GLU        OE1        L-FRAG_2           H4847 
        44         12          A        TYR         HH        L-FRAG_1           O4842 
        45        263          A        GLU        OE1        L-FRAG_0           H4846 
        45         12          A        TYR         HH        L-FRAG_1           O4842 
        46        263          A        GLU        OE2        L-FRAG_2           H4847 
        46         12          A        TYR         HH        L-FRAG_1           O4842 
        47        263          A        GLU        OE2        L-FRAG_2           H4847 
        47         12          A        TYR         HH        L-FRAG_1           O4842 
        48        263          A        GLU        OE1        L-FRAG_0           H4846 
        48         12          A        TYR         HH        L-FRAG_1           O4842 
        49        263          A        GLU        OE2        L-FRAG_2           H4847 
        49         12          A        TYR         HH        L-FRAG_1           O4842 
        49        224          A        ASN       HD22        L-FRAG_4           N4838 
        50        263          A        GLU        OE1        L-FRAG_0           H4846 
        50        263          A        GLU        OE2        L-FRAG_2           H4847 
        50         12          A        TYR         HH        L-FRAG_1           O4842 
        51        263          A        GLU        OE2        L-FRAG_2           H4847 
        51         12          A        TYR         HH        L-FRAG_1           O4842 
        52        263          A        GLU        OE2        L-FRAG_0           H4846 
        52        263          A        GLU        OE2        L-FRAG_2           H4847 
        52         12          A        TYR         HH        L-FRAG_1           O4842 
        53        263          A        GLU        OE2        L-FRAG_2           H4847 
        53         12          A        TYR         HH        L-FRAG_1           O4842 
        54        263          A        GLU        OE2        L-FRAG_2           H4847 
        54        224          A        ASN       HD21        L-FRAG_4           N4838 
        55        263          A        GLU        OE2        L-FRAG_0           H4846 
        55        263          A        GLU        OE2        L-FRAG_2           H4847 
        55         12          A        TYR         HH        L-FRAG_1           O4842 
        55        224          A        ASN       HD21        L-FRAG_4           N4838 
        56        263          A        GLU        OE2        L-FRAG_0           H4846 
        56        263          A        GLU        OE2        L-FRAG_2           H4847 
        56         12          A        TYR         HH        L-FRAG_1           O4842 
        57        263          A        GLU        OE2        L-FRAG_0           H4846 
        57        263          A        GLU        OE2        L-FRAG_2           H4847 
        57         12          A        TYR         HH        L-FRAG_1           O4842 
        58        263          A        GLU        OE2        L-FRAG_0           H4846 
        58        263          A        GLU        OE2        L-FRAG_2           H4847 
        58         12          A        TYR         HH        L-FRAG_1           O4842 
        59        263          A        GLU        OE2        L-FRAG_2           H4847 
        59         12          A        TYR         HH        L-FRAG_1           O4842 
        60         12          A        TYR         HH        L-FRAG_1           O4842 
        61         12          A        TYR         HH        L-FRAG_1           O4842 
        62        263          A        GLU        OE1        L-FRAG_0           H4846 
        62         12          A        TYR         HH        L-FRAG_1           O4842 
        63        263          A        GLU        OE2        L-FRAG_0           H4846 
        63        263          A        GLU        OE2        L-FRAG_2           H4847 
        63         12          A        TYR         HH        L-FRAG_1           O4842 
        64        263          A        GLU        OE2        L-FRAG_0           H4846 
        64        263          A        GLU        OE2        L-FRAG_2           H4847 
        64         12          A        TYR         HH        L-FRAG_1           O4842 
        65        263          A        GLU        OE2        L-FRAG_2           H4847 
        65         12          A        TYR         HH        L-FRAG_1           O4842 
        66        263          A        GLU        OE2        L-FRAG_0           H4846 
        66        263          A        GLU        OE2        L-FRAG_2           H4847 
        66         12          A        TYR         HH        L-FRAG_1           O4842 
        67        263          A        GLU        OE2        L-FRAG_2           H4847 
        67         12          A        TYR         HH        L-FRAG_1           O4842 
        68        263          A        GLU        OE2        L-FRAG_2           H4847 
        68         12          A        TYR         HH        L-FRAG_1           O4842 
        69        263          A        GLU        OE2        L-FRAG_2           H4847 
        69         12          A        TYR         HH        L-FRAG_1           O4842 
        70        263          A        GLU        OE2        L-FRAG_2           H4847 
        70         12          A        TYR         HH        L-FRAG_1           O4842 
        71        263          A        GLU        OE2        L-FRAG_2           H4847 
        71         12          A        TYR         HH        L-FRAG_1           O4842 
        71        224          A        ASN          H        L-FRAG_4           N4838 
        72        263          A        GLU        OE2        L-FRAG_2           H4847 
        72         12          A        TYR         HH        L-FRAG_1           O4842 
        73        263          A        GLU        OE2        L-FRAG_2           H4847 
        73         12          A        TYR         HH        L-FRAG_1           O4842 
        73        224          A        ASN          H        L-FRAG_4           N4838 
        73        225          A        THR        HG1        L-FRAG_4           N4838 
        74        263          A        GLU        OE2        L-FRAG_2           H4847 
        74         12          A        TYR         HH        L-FRAG_1           O4842 
        74        224          A        ASN          H        L-FRAG_4           N4838 
        75        263          A        GLU        OE2        L-FRAG_2           H4847 
        75         12          A        TYR         HH        L-FRAG_1           O4842 
        75        224          A        ASN          H        L-FRAG_4           N4838 
        76        263          A        GLU        OE2        L-FRAG_2           H4847 
        76         12          A        TYR         HH        L-FRAG_1           O4842 
        77        263          A        GLU        OE2        L-FRAG_0           H4846 
        77        263          A        GLU        OE2        L-FRAG_2           H4847 
        77         12          A        TYR         HH        L-FRAG_1           O4842 
        78        263          A        GLU        OE2        L-FRAG_0           H4846 
        78        263          A        GLU        OE2        L-FRAG_2           H4847 
        78         12          A        TYR         HH        L-FRAG_1           O4842 
        79        263          A        GLU        OE2        L-FRAG_2           H4847 
        79         12          A        TYR         HH        L-FRAG_1           O4842 
        80         12          A        TYR         HH        L-FRAG_1           O4842 
        80        224          A        ASN          H        L-FRAG_4           N4838 
        81        263          A        GLU        OE1        L-FRAG_0           H4846 
        81        263          A        GLU        OE1        L-FRAG_2           H4847 
        81         12          A        TYR         HH        L-FRAG_1           O4842 
        81        224          A        ASN          H        L-FRAG_4           N4838 
        81        225          A        THR          H        L-FRAG_4           N4838 
        82        263          A        GLU        OE1        L-FRAG_0           H4846 
        82        263          A        GLU        OE1        L-FRAG_2           H4847 
        82         12          A        TYR         HH        L-FRAG_1           O4842 
        83        263          A        GLU        OE1        L-FRAG_2           H4847 
        83         12          A        TYR         HH        L-FRAG_1           O4842 
        84        263          A        GLU        OE1        L-FRAG_2           H4847 
        84         12          A        TYR         HH        L-FRAG_1           O4842 
        85        263          A        GLU        OE1        L-FRAG_0           H4846 
        85        263          A        GLU        OE1        L-FRAG_2           H4847 
        85         12          A        TYR         HH        L-FRAG_1           O4842 
        86        263          A        GLU        OE1        L-FRAG_2           H4847 
        86         12          A        TYR         HH        L-FRAG_1           O4842 
        86        224          A        ASN          H        L-FRAG_4           N4838 
        87        263          A        GLU        OE1        L-FRAG_2           H4847 
        87         12          A        TYR         HH        L-FRAG_1           O4842 
        88        263          A        GLU        OE1        L-FRAG_2           H4847 
        88         12          A        TYR         HH        L-FRAG_1           O4842 
        89        263          A        GLU        OE2        L-FRAG_0           H4846 
        89         12          A        TYR         HH        L-FRAG_1           O4842 
        89        225          A        THR        HG1        L-FRAG_4           N4838 
        90        263          A        GLU        OE2        L-FRAG_0           H4846 
        90         12          A        TYR         HH        L-FRAG_1           O4842 
        91        263          A        GLU        OE1        L-FRAG_0           H4846 
        91        263          A        GLU        OE1        L-FRAG_2           H4847 
        91         12          A        TYR         HH        L-FRAG_1           O4842 
        91        225          A        THR        HG1        L-FRAG_4           N4838 
        92        263          A        GLU        OE2        L-FRAG_0           H4846 
        92        263          A        GLU        OE2        L-FRAG_2           H4847 
        92         12          A        TYR         HH        L-FRAG_1           O4842 
        92        225          A        THR        HG1        L-FRAG_4           N4838 
        93         12          A        TYR         HH        L-FRAG_1           O4842 
        94        263          A        GLU        OE1        L-FRAG_0           H4846 
        94        263          A        GLU        OE1        L-FRAG_2           H4847 
        94         12          A        TYR         HH        L-FRAG_1           O4842 
        95        263          A        GLU        OE1        L-FRAG_2           H4847 
        95         12          A        TYR         HH        L-FRAG_1           O4842 
        96        263          A        GLU        OE1        L-FRAG_2           H4847 
        96         12          A        TYR         HH        L-FRAG_1           O4842 
        97        263          A        GLU        OE1        L-FRAG_2           H4847 
        97         12          A        TYR         HH        L-FRAG_1           O4842 
        98        263          A        GLU        OE1        L-FRAG_2           H4847 
        98         12          A        TYR         HH        L-FRAG_1           O4842 
        99        263          A        GLU        OE1        L-FRAG_2           H4847 
        99         12          A        TYR         HH        L-FRAG_1           O4842 
       100        263          A        GLU        OE1        L-FRAG_2           H4847 
       100         12          A        TYR         HH        L-FRAG_1           O4842 
       101        263          A        GLU        OE1        L-FRAG_2           H4847 
       101         12          A        TYR         HH        L-FRAG_1           O4842 
       102        263          A        GLU        OE1        L-FRAG_2           H4847 
       102         12          A        TYR         HH        L-FRAG_1           O4842 
       103        263          A        GLU        OE1        L-FRAG_2           H4847 
       103         12          A        TYR         HH        L-FRAG_1           O4842 
       104        263          A        GLU        OE1        L-FRAG_2           H4847 
       104         12          A        TYR         HH        L-FRAG_1           O4842 
       105        263          A        GLU        OE1        L-FRAG_2           H4847 
       105         12          A        TYR         HH        L-FRAG_1           O4842 
       106        263          A        GLU        OE1        L-FRAG_2           H4847 
       106         12          A        TYR         HH        L-FRAG_1           O4842 
       107        263          A        GLU        OE1        L-FRAG_2           H4847 
       107         12          A        TYR         HH        L-FRAG_1           O4842 
       108        263          A        GLU        OE1        L-FRAG_2           H4847 
       108         12          A        TYR         HH        L-FRAG_1           O4842 
       109        263          A        GLU        OE1        L-FRAG_2           H4847 
       109         12          A        TYR         HH        L-FRAG_1           O4842 
       110        263          A        GLU        OE1        L-FRAG_0           H4846 
       110        263          A        GLU        OE1        L-FRAG_2           H4847 
       110         12          A        TYR         HH        L-FRAG_1           O4842 
       111        263          A        GLU        OE1        L-FRAG_2           H4847 
       111         12          A        TYR         HH        L-FRAG_1           O4842 
       112        263          A        GLU        OE1        L-FRAG_0           H4846 
       112        263          A        GLU        OE1        L-FRAG_2           H4847 
       112         12          A        TYR         HH        L-FRAG_1           O4842 
       113        263          A        GLU        OE1        L-FRAG_2           H4847 
       113         12          A        TYR         HH        L-FRAG_1           O4842 
       114        263          A        GLU        OE1        L-FRAG_0           H4846 
       114        263          A        GLU        OE1        L-FRAG_2           H4847 
       114         12          A        TYR         HH        L-FRAG_1           O4842 
       115        263          A        GLU        OE1        L-FRAG_0           H4846 
       115        263          A        GLU        OE1        L-FRAG_2           H4847 
       115         12          A        TYR         HH        L-FRAG_1           O4842 
       116        263          A        GLU        OE1        L-FRAG_0           H4846 
       116        263          A        GLU        OE1        L-FRAG_2           H4847 
       116         12          A        TYR         HH        L-FRAG_1           O4842 
       117        263          A        GLU        OE1        L-FRAG_0           H4846 
       117        263          A        GLU        OE1        L-FRAG_2           H4847 
       117         12          A        TYR         HH        L-FRAG_1           O4842 
       118        263          A        GLU        OE1        L-FRAG_2           H4847 
       118         12          A        TYR         HH        L-FRAG_1           O4842 
       119        263          A        GLU        OE1        L-FRAG_2           H4847 
       119         12          A        TYR         HH        L-FRAG_1           O4842 
       120        263          A        GLU        OE1        L-FRAG_2           H4847 
       120         12          A        TYR         HH        L-FRAG_1           O4842 
       121        263          A        GLU        OE1        L-FRAG_2           H4847 
       121         12          A        TYR         HH        L-FRAG_1           O4842 
       122        263          A        GLU        OE1        L-FRAG_0           H4846 
       122        263          A        GLU        OE1        L-FRAG_2           H4847 
       122         12          A        TYR         HH        L-FRAG_1           O4842 
       123        263          A        GLU        OE1        L-FRAG_0           H4846 
       123        263          A        GLU        OE1        L-FRAG_2           H4847 
       123         12          A        TYR         HH        L-FRAG_1           O4842 
       124        263          A        GLU        OE1        L-FRAG_2           H4847 
       124         12          A        TYR         HH        L-FRAG_1           O4842 
       125        263          A        GLU        OE1        L-FRAG_2           H4847 
       125         12          A        TYR         HH        L-FRAG_1           O4842 
       126        263          A        GLU        OE1        L-FRAG_2           H4847 
       126         12          A        TYR         HH        L-FRAG_1           O4842 
       127        263          A        GLU        OE1        L-FRAG_2           H4847 
       127         12          A        TYR         HH        L-FRAG_1           O4842 
       128        263          A        GLU        OE1        L-FRAG_2           H4847 
       128         12          A        TYR         HH        L-FRAG_1           O4842 
       129        263          A        GLU        OE1        L-FRAG_2           H4847 
       129         12          A        TYR         HH        L-FRAG_1           O4842 
       130        263          A        GLU        OE1        L-FRAG_0           H4846 
       130        263          A        GLU        OE1        L-FRAG_2           H4847 
       130         12          A        TYR         HH        L-FRAG_1           O4842 
       131        263          A        GLU        OE1        L-FRAG_0           H4846 
       131        263          A        GLU        OE1        L-FRAG_2           H4847 
       131         12          A        TYR         HH        L-FRAG_1           O4842 
       132        263          A        GLU        OE1        L-FRAG_0           H4846 
       132        263          A        GLU        OE1        L-FRAG_2           H4847 
       132         12          A        TYR         HH        L-FRAG_1           O4842 
       133        263          A        GLU        OE1        L-FRAG_2           H4847 
       133         12          A        TYR         HH        L-FRAG_1           O4842 
       134        263          A        GLU        OE1        L-FRAG_2           H4847 
       134         12          A        TYR         HH        L-FRAG_1           O4842 
       135        263          A        GLU        OE1        L-FRAG_0           H4846 
       135        263          A        GLU        OE1        L-FRAG_2           H4847 
       135         12          A        TYR         HH        L-FRAG_1           O4842 
       136        263          A        GLU        OE1        L-FRAG_2           H4847 
       136         12          A        TYR         HH        L-FRAG_1           O4842 
       137        263          A        GLU        OE1        L-FRAG_2           H4847 
       137         12          A        TYR         HH        L-FRAG_1           O4842 
       138        263          A        GLU        OE1        L-FRAG_0           H4846 
       138        263          A        GLU        OE1        L-FRAG_2           H4847 
       138         12          A        TYR         HH        L-FRAG_1           O4842 
       139        263          A        GLU        OE1        L-FRAG_0           H4846 
       139        263          A        GLU        OE1        L-FRAG_2           H4847 
       139         12          A        TYR         HH        L-FRAG_1           O4842 
       140        263          A        GLU        OE1        L-FRAG_0           H4846 
       140        263          A        GLU        OE1        L-FRAG_2           H4847 
       140         12          A        TYR         HH        L-FRAG_1           O4842 
       141        263          A        GLU        OE1        L-FRAG_2           H4847 
       141         12          A        TYR         HH        L-FRAG_1           O4842 
       142        263          A        GLU        OE1        L-FRAG_2           H4847 
       142         12          A        TYR         HH        L-FRAG_1           O4842 
       143        263          A        GLU        OE1        L-FRAG_2           H4847 
       143         12          A        TYR         HH        L-FRAG_1           O4842 
       144        263          A        GLU        OE1        L-FRAG_0           H4846 
       144        263          A        GLU        OE1        L-FRAG_2           H4847 
       144         12          A        TYR         HH        L-FRAG_1           O4842 
       145        263          A        GLU        OE1        L-FRAG_2           H4847 
       145         12          A        TYR         HH        L-FRAG_1           O4842 
       146        263          A        GLU        OE1        L-FRAG_0           H4846 
       146        263          A        GLU        OE1        L-FRAG_2           H4847 
       146         12          A        TYR         HH        L-FRAG_1           O4842 
       147        263          A        GLU        OE1        L-FRAG_2           H4847 
       147         12          A        TYR         HH        L-FRAG_1           O4842 
       148        263          A        GLU        OE1        L-FRAG_0           H4846 
       148        263          A        GLU        OE1        L-FRAG_2           H4847 
       148         12          A        TYR         HH        L-FRAG_1           O4842 
       149        263          A        GLU        OE1        L-FRAG_2           H4847 
       149         12          A        TYR         HH        L-FRAG_1           O4842 
       150        263          A        GLU        OE1        L-FRAG_0           H4846 
       150        263          A        GLU        OE1        L-FRAG_2           H4847 
       150         12          A        TYR         HH        L-FRAG_1           O4842 
       151        263          A        GLU        OE1        L-FRAG_0           H4846 
       151        263          A        GLU        OE1        L-FRAG_2           H4847 
       151         12          A        TYR         HH        L-FRAG_1           O4842 
       152        263          A        GLU        OE1        L-FRAG_2           H4847 
       152         12          A        TYR         HH        L-FRAG_1           O4842 
       153        263          A        GLU        OE1        L-FRAG_2           H4847 
       153         12          A        TYR         HH        L-FRAG_1           O4842 
       154        263          A        GLU        OE1        L-FRAG_0           H4846 
       154        263          A        GLU        OE1        L-FRAG_2           H4847 
       154         12          A        TYR         HH        L-FRAG_1           O4842 
       154         29          A        ARG         HE        L-FRAG_4           N4838 
       155        263          A        GLU        OE1        L-FRAG_0           H4846 
       155        263          A        GLU        OE1        L-FRAG_2           H4847 
       155         12          A        TYR         HH        L-FRAG_1           O4842 
       156        263          A        GLU        OE1        L-FRAG_0           H4846 
       156        263          A        GLU        OE1        L-FRAG_2           H4847 
       156         12          A        TYR         HH        L-FRAG_1           O4842 
       157        263          A        GLU        OE1        L-FRAG_2           H4847 
       157         12          A        TYR         HH        L-FRAG_1           O4842 
       158        263          A        GLU        OE1        L-FRAG_0           H4846 
       158        263          A        GLU        OE1        L-FRAG_2           H4847 
       158         12          A        TYR         HH        L-FRAG_1           O4842 
       159        263          A        GLU        OE1        L-FRAG_0           H4846 
       159        263          A        GLU        OE1        L-FRAG_2           H4847 
       159         12          A        TYR         HH        L-FRAG_1           O4842 
       160        263          A        GLU        OE1        L-FRAG_2           H4847 
       160         12          A        TYR         HH        L-FRAG_1           O4842 
       161        263          A        GLU        OE1        L-FRAG_2           H4847 
       161         12          A        TYR         HH        L-FRAG_1           O4842 
       162        263          A        GLU        OE1        L-FRAG_0           H4846 
       162        263          A        GLU        OE1        L-FRAG_2           H4847 
       162         12          A        TYR         HH        L-FRAG_1           O4842 
       163        263          A        GLU        OE1        L-FRAG_2           H4847 
       163         12          A        TYR         HH        L-FRAG_1           O4842 
       164        263          A        GLU        OE1        L-FRAG_0           H4846 
       164        263          A        GLU        OE1        L-FRAG_2           H4847 
       164         12          A        TYR         HH        L-FRAG_1           O4842 
       165        263          A        GLU        OE1        L-FRAG_0           H4846 
       165        263          A        GLU        OE1        L-FRAG_2           H4847 
       165         12          A        TYR         HH        L-FRAG_1           O4842 
       166        263          A        GLU        OE1        L-FRAG_0           H4846 
       166        263          A        GLU        OE1        L-FRAG_2           H4847 
       166         12          A        TYR         HH        L-FRAG_1           O4842 
       167        263          A        GLU        OE1        L-FRAG_0           H4846 
       167        263          A        GLU        OE1        L-FRAG_2           H4847 
       167         12          A        TYR         HH        L-FRAG_1           O4842 
       168        263          A        GLU        OE1        L-FRAG_2           H4847 
       168         12          A        TYR         HH        L-FRAG_1           O4842 
       169        263          A        GLU        OE1        L-FRAG_2           H4847 
       169         12          A        TYR         HH        L-FRAG_1           O4842 
       170        263          A        GLU        OE1        L-FRAG_0           H4846 
       170        263          A        GLU        OE1        L-FRAG_2           H4847 
       170         12          A        TYR         HH        L-FRAG_1           O4842 
       171        263          A        GLU        OE1        L-FRAG_2           H4847 
       171         12          A        TYR         HH        L-FRAG_1           O4842 
       172         12          A        TYR         HH        L-FRAG_1           O4842 
       173        263          A        GLU        OE1        L-FRAG_0           H4846 
       173        263          A        GLU        OE1        L-FRAG_2           H4847 
       173         12          A        TYR         HH        L-FRAG_1           O4842 
       174        263          A        GLU        OE1        L-FRAG_2           H4847 
       174         12          A        TYR         HH        L-FRAG_1           O4842 
       175        263          A        GLU        OE1        L-FRAG_0           H4846 
       175        263          A        GLU        OE1        L-FRAG_2           H4847 
       175         12          A        TYR         HH        L-FRAG_1           O4842 
       176        263          A        GLU        OE1        L-FRAG_2           H4847 
       176         12          A        TYR         HH        L-FRAG_1           O4842 
       177        263          A        GLU        OE1        L-FRAG_0           H4846 
       177        263          A        GLU        OE1        L-FRAG_2           H4847 
       177         12          A        TYR         HH        L-FRAG_1           O4842 
       178        263          A        GLU        OE1        L-FRAG_0           H4846 
       178        263          A        GLU        OE1        L-FRAG_2           H4847 
       178         12          A        TYR         HH        L-FRAG_1           O4842 
       179        263          A        GLU        OE1        L-FRAG_0           H4846 
       179        263          A        GLU        OE1        L-FRAG_2           H4847 
       179         12          A        TYR         HH        L-FRAG_1           O4842 
       180        263          A        GLU        OE1        L-FRAG_0           H4846 
       180        263          A        GLU        OE1        L-FRAG_2           H4847 
       180         12          A        TYR         HH        L-FRAG_1           O4842 
       181        263          A        GLU        OE1        L-FRAG_0           H4846 
       181        263          A        GLU        OE1        L-FRAG_2           H4847 
       181         12          A        TYR         HH        L-FRAG_1           O4842 
       182        263          A        GLU        OE1        L-FRAG_0           H4846 
       182        263          A        GLU        OE1        L-FRAG_2           H4847 
       182         12          A        TYR         HH        L-FRAG_1           O4842 
       183        263          A        GLU        OE1        L-FRAG_0           H4846 
       183        263          A        GLU        OE1        L-FRAG_2           H4847 
       183         12          A        TYR         HH        L-FRAG_1           O4842 
       184        263          A        GLU        OE1        L-FRAG_2           H4847 
       184         12          A        TYR         HH        L-FRAG_1           O4842 
       185        263          A        GLU        OE1        L-FRAG_0           H4846 
       185        263          A        GLU        OE1        L-FRAG_2           H4847 
       185         12          A        TYR         HH        L-FRAG_1           O4842 
       186        263          A        GLU        OE1        L-FRAG_2           H4847 
       186         12          A        TYR         HH        L-FRAG_1           O4842 
       187        263          A        GLU        OE1        L-FRAG_2           H4847 
       187         12          A        TYR         HH        L-FRAG_1           O4842 
       188        263          A        GLU        OE1        L-FRAG_0           H4846 
       188        263          A        GLU        OE1        L-FRAG_2           H4847 
       188         12          A        TYR         HH        L-FRAG_1           O4842 
       189        263          A        GLU        OE1        L-FRAG_0           H4846 
       189        263          A        GLU        OE1        L-FRAG_2           H4847 
       189         12          A        TYR         HH        L-FRAG_1           O4842 
       190        263          A        GLU        OE1        L-FRAG_2           H4847 
       190         12          A        TYR         HH        L-FRAG_1           O4842 
       191        263          A        GLU        OE1        L-FRAG_2           H4847 
       191         12          A        TYR         HH        L-FRAG_1           O4842 
       192        263          A        GLU        OE1        L-FRAG_0           H4846 
       192        263          A        GLU        OE1        L-FRAG_2           H4847 
       192         12          A        TYR         HH        L-FRAG_1           O4842 
       193        263          A        GLU        OE1        L-FRAG_0           H4846 
       193         12          A        TYR         HH        L-FRAG_1           O4842 
       194        263          A        GLU        OE1        L-FRAG_2           H4847 
       194         12          A        TYR         HH        L-FRAG_1           O4842 
       195        263          A        GLU        OE1        L-FRAG_2           H4847 
       195         12          A        TYR         HH        L-FRAG_1           O4842 
       196        263          A        GLU        OE1        L-FRAG_2           H4847 
       196         12          A        TYR         HH        L-FRAG_1           O4842 
       197        263          A        GLU        OE1        L-FRAG_2           H4847 
       197         12          A        TYR         HH        L-FRAG_1           O4842 
       198        263          A        GLU        OE1        L-FRAG_0           H4846 
       198        263          A        GLU        OE1        L-FRAG_2           H4847 
       198         12          A        TYR         HH        L-FRAG_1           O4842 
       199        263          A        GLU        OE1        L-FRAG_0           H4846 
       199        263          A        GLU        OE1        L-FRAG_2           H4847 
       199         12          A        TYR         HH        L-FRAG_1           O4842 
       200        263          A        GLU        OE1        L-FRAG_2           H4847 
       200         12          A        TYR         HH        L-FRAG_1           O4842 
       201        263          A        GLU        OE1        L-FRAG_2           H4847 
       201         12          A        TYR         HH        L-FRAG_1           O4842 
       202        263          A        GLU        OE1        L-FRAG_0           H4846 
       202         12          A        TYR         HH        L-FRAG_1           O4842 
       203        263          A        GLU        OE1        L-FRAG_2           H4847 
       203         12          A        TYR         HH        L-FRAG_1           O4842 
       204        263          A        GLU        OE1        L-FRAG_0           H4846 
       204        263          A        GLU        OE1        L-FRAG_2           H4847 
       204         12          A        TYR         HH        L-FRAG_1           O4842 
       205        263          A        GLU        OE1        L-FRAG_2           H4847 
       205         12          A        TYR         HH        L-FRAG_1           O4842 
       206        263          A        GLU        OE1        L-FRAG_2           H4847 
       206         12          A        TYR         HH        L-FRAG_1           O4842 
       207        263          A        GLU        OE1        L-FRAG_0           H4846 
       207        263          A        GLU        OE1        L-FRAG_2           H4847 
       207         12          A        TYR         HH        L-FRAG_1           O4842 
       208        263          A        GLU        OE1        L-FRAG_0           H4846 
       208        263          A        GLU        OE1        L-FRAG_2           H4847 
       208         12          A        TYR         HH        L-FRAG_1           O4842 
       209        263          A        GLU        OE1        L-FRAG_0           H4846 
       209        263          A        GLU        OE1        L-FRAG_2           H4847 
       209         12          A        TYR         HH        L-FRAG_1           O4842 
       210        263          A        GLU        OE1        L-FRAG_2           H4847 
       210         12          A        TYR         HH        L-FRAG_1           O4842 
       211        263          A        GLU        OE1        L-FRAG_0           H4846 
       211        263          A        GLU        OE1        L-FRAG_2           H4847 
       211         12          A        TYR         HH        L-FRAG_1           O4842 
       212        263          A        GLU        OE1        L-FRAG_2           H4847 
       212         12          A        TYR         HH        L-FRAG_1           O4842 
       213        263          A        GLU        OE1        L-FRAG_0           H4846 
       213        263          A        GLU        OE1        L-FRAG_2           H4847 
       213         12          A        TYR         HH        L-FRAG_1           O4842 
       214        263          A        GLU        OE1        L-FRAG_2           H4847 
       214         12          A        TYR         HH        L-FRAG_1           O4842 
       215        263          A        GLU        OE1        L-FRAG_2           H4847 
       215         12          A        TYR         HH        L-FRAG_1           O4842 
       216        263          A        GLU        OE1        L-FRAG_2           H4847 
       216         12          A        TYR         HH        L-FRAG_1           O4842 
       217        263          A        GLU        OE1        L-FRAG_2           H4847 
       217         12          A        TYR         HH        L-FRAG_1           O4842 
       218        263          A        GLU        OE1        L-FRAG_0           H4846 
       218        263          A        GLU        OE1        L-FRAG_2           H4847 
       218         12          A        TYR         HH        L-FRAG_1           O4842 
       219        263          A        GLU        OE1        L-FRAG_0           H4846 
       219        263          A        GLU        OE1        L-FRAG_2           H4847 
       219         12          A        TYR         HH        L-FRAG_1           O4842 
       220        263          A        GLU        OE1        L-FRAG_0           H4846 
       220        263          A        GLU        OE1        L-FRAG_2           H4847 
       220         12          A        TYR         HH        L-FRAG_1           O4842 
       221        263          A        GLU        OE1        L-FRAG_0           H4846 
       221        263          A        GLU        OE1        L-FRAG_2           H4847 
       221         12          A        TYR         HH        L-FRAG_1           O4842 
       222        263          A        GLU        OE1        L-FRAG_0           H4846 
       222        263          A        GLU        OE1        L-FRAG_2           H4847 
       222         12          A        TYR         HH        L-FRAG_1           O4842 
       223        263          A        GLU        OE1        L-FRAG_0           H4846 
       223        263          A        GLU        OE1        L-FRAG_2           H4847 
       223         12          A        TYR         HH        L-FRAG_1           O4842 
       224        263          A        GLU        OE1        L-FRAG_0           H4846 
       224        263          A        GLU        OE1        L-FRAG_2           H4847 
       224         12          A        TYR         HH        L-FRAG_1           O4842 
       225        263          A        GLU        OE1        L-FRAG_2           H4847 
       225         12          A        TYR         HH        L-FRAG_1           O4842 
       226        263          A        GLU        OE1        L-FRAG_0           H4846 
       226        263          A        GLU        OE1        L-FRAG_2           H4847 
       226         12          A        TYR         HH        L-FRAG_1           O4842 
       227        263          A        GLU        OE1        L-FRAG_2           H4847 
       227         12          A        TYR         HH        L-FRAG_1           O4842 
       228        263          A        GLU        OE1        L-FRAG_2           H4847 
       228         12          A        TYR         HH        L-FRAG_1           O4842 
       229        263          A        GLU        OE1        L-FRAG_2           H4847 
       229         12          A        TYR         HH        L-FRAG_1           O4842 
       230        263          A        GLU        OE1        L-FRAG_2           H4847 
       230         12          A        TYR         HH        L-FRAG_1           O4842 
       231        263          A        GLU        OE1        L-FRAG_2           H4847 
       231         12          A        TYR         HH        L-FRAG_1           O4842 
       232        263          A        GLU        OE1        L-FRAG_2           H4847 
       232         12          A        TYR         HH        L-FRAG_1           O4842 
       233        263          A        GLU        OE1        L-FRAG_2           H4847 
       233         12          A        TYR         HH        L-FRAG_1           O4842 
       234        263          A        GLU        OE1        L-FRAG_0           H4846 
       234        263          A        GLU        OE1        L-FRAG_2           H4847 
       234         12          A        TYR         HH        L-FRAG_1           O4842 
       235        263          A        GLU        OE1        L-FRAG_0           H4846 
       235        263          A        GLU        OE1        L-FRAG_2           H4847 
       235         12          A        TYR         HH        L-FRAG_1           O4842 
       236        263          A        GLU        OE1        L-FRAG_2           H4847 
       236         12          A        TYR         HH        L-FRAG_1           O4842 
       237        263          A        GLU        OE1        L-FRAG_2           H4847 
       237         12          A        TYR         HH        L-FRAG_1           O4842 
       238        263          A        GLU        OE1        L-FRAG_0           H4846 
       238        263          A        GLU        OE1        L-FRAG_2           H4847 
       238         12          A        TYR         HH        L-FRAG_1           O4842 
       239        263          A        GLU        OE1        L-FRAG_0           H4846 
       239        263          A        GLU        OE1        L-FRAG_2           H4847 
       239         12          A        TYR         HH        L-FRAG_1           O4842 
       240        263          A        GLU        OE1        L-FRAG_0           H4846 
       240        263          A        GLU        OE1        L-FRAG_2           H4847 
       240         12          A        TYR         HH        L-FRAG_1           O4842 
       241        263          A        GLU        OE1        L-FRAG_0           H4846 
       241        263          A        GLU        OE1        L-FRAG_2           H4847 
       241         12          A        TYR         HH        L-FRAG_1           O4842 
       242        263          A        GLU        OE2        L-FRAG_0           H4846 
       242         12          A        TYR         HH        L-FRAG_1           O4842 
       243        263          A        GLU        OE1        L-FRAG_2           H4847 
       243         12          A        TYR         HH        L-FRAG_1           O4842 
       244        263          A        GLU        OE1        L-FRAG_0           H4846 
       244        263          A        GLU        OE1        L-FRAG_2           H4847 
       244         12          A        TYR         HH        L-FRAG_1           O4842 
       245        263          A        GLU        OE1        L-FRAG_0           H4846 
       245        263          A        GLU        OE1        L-FRAG_2           H4847 
       245         12          A        TYR         HH        L-FRAG_1           O4842 
       246        263          A        GLU        OE1        L-FRAG_0           H4846 
       246        263          A        GLU        OE1        L-FRAG_2           H4847 
       246         12          A        TYR         HH        L-FRAG_1           O4842 
       247        263          A        GLU        OE1        L-FRAG_0           H4846 
       247        263          A        GLU        OE1        L-FRAG_2           H4847 
       247         12          A        TYR         HH        L-FRAG_1           O4842 
       248        263          A        GLU        OE1        L-FRAG_0           H4846 
       248        263          A        GLU        OE1        L-FRAG_2           H4847 
       248         12          A        TYR         HH        L-FRAG_1           O4842 
       249        263          A        GLU        OE1        L-FRAG_0           H4846 
       249        263          A        GLU        OE1        L-FRAG_2           H4847 
       249         12          A        TYR         HH        L-FRAG_1           O4842 
       250        263          A        GLU        OE1        L-FRAG_0           H4846 
       250        263          A        GLU        OE1        L-FRAG_2           H4847 
       250         12          A        TYR         HH        L-FRAG_1           O4842 
       251        263          A        GLU        OE1        L-FRAG_0           H4846 
       251        263          A        GLU        OE1        L-FRAG_2           H4847 
       251         12          A        TYR         HH        L-FRAG_1           O4842 
       252        263          A        GLU        OE1        L-FRAG_0           H4846 
       252        263          A        GLU        OE1        L-FRAG_2           H4847 
       252         12          A        TYR         HH        L-FRAG_1           O4842 
       253        263          A        GLU        OE1        L-FRAG_0           H4846 
       253        263          A        GLU        OE1        L-FRAG_2           H4847 
       253         12          A        TYR         HH        L-FRAG_1           O4842 
       254        263          A        GLU        OE1        L-FRAG_0           H4846 
       254        263          A        GLU        OE1        L-FRAG_2           H4847 
       254         12          A        TYR         HH        L-FRAG_1           O4842 
       255        263          A        GLU        OE1        L-FRAG_0           H4846 
       255        263          A        GLU        OE1        L-FRAG_2           H4847 
       255         12          A        TYR         HH        L-FRAG_1           O4842 
       256        263          A        GLU        OE1        L-FRAG_0           H4846 
       256        263          A        GLU        OE1        L-FRAG_2           H4847 
       256         12          A        TYR         HH        L-FRAG_1           O4842 
       257        263          A        GLU        OE1        L-FRAG_0           H4846 
       257        263          A        GLU        OE1        L-FRAG_2           H4847 
       257         12          A        TYR         HH        L-FRAG_1           O4842 
       258        263          A        GLU        OE1        L-FRAG_0           H4846 
       258        263          A        GLU        OE1        L-FRAG_2           H4847 
       258         12          A        TYR         HH        L-FRAG_1           O4842 
       259        263          A        GLU        OE1        L-FRAG_0           H4846 
       259        263          A        GLU        OE1        L-FRAG_2           H4847 
       259         12          A        TYR         HH        L-FRAG_1           O4842 
       260        263          A        GLU        OE1        L-FRAG_0           H4846 
       260        263          A        GLU        OE1        L-FRAG_2           H4847 
       260         12          A        TYR         HH        L-FRAG_1           O4842 
       261        263          A        GLU        OE1        L-FRAG_0           H4846 
       261        263          A        GLU        OE1        L-FRAG_2           H4847 
       261         12          A        TYR         HH        L-FRAG_1           O4842 
       262        263          A        GLU        OE1        L-FRAG_0           H4846 
       262        263          A        GLU        OE1        L-FRAG_2           H4847 
       262         12          A        TYR         HH        L-FRAG_1           O4842 
       263        263          A        GLU        OE1        L-FRAG_0           H4846 
       263        263          A        GLU        OE1        L-FRAG_2           H4847 
       263         12          A        TYR         HH        L-FRAG_1           O4842 
       264        263          A        GLU        OE1        L-FRAG_0           H4846 
       264        263          A        GLU        OE1        L-FRAG_2           H4847 
       264         12          A        TYR         HH        L-FRAG_1           O4842 
       265        263          A        GLU        OE1        L-FRAG_0           H4846 
       265        263          A        GLU        OE1        L-FRAG_2           H4847 
       265         12          A        TYR         HH        L-FRAG_1           O4842 
       266        263          A        GLU        OE1        L-FRAG_0           H4846 
       266        263          A        GLU        OE1        L-FRAG_2           H4847 
       266         12          A        TYR         HH        L-FRAG_1           O4842 
       267        263          A        GLU        OE1        L-FRAG_0           H4846 
       267         12          A        TYR         HH        L-FRAG_1           O4842 
       268        263          A        GLU        OE1        L-FRAG_0           H4846 
       268        263          A        GLU        OE1        L-FRAG_2           H4847 
       269        263          A        GLU        OE1        L-FRAG_0           H4846 
       269        263          A        GLU        OE1        L-FRAG_2           H4847 
       269         12          A        TYR         HH        L-FRAG_1           O4842 
       270        263          A        GLU        OE1        L-FRAG_0           H4846 
       270         12          A        TYR         HH        L-FRAG_1           O4842 
       271        263          A        GLU        OE1        L-FRAG_0           H4846 
       271        263          A        GLU        OE1        L-FRAG_2           H4847 
       271         12          A        TYR         HH        L-FRAG_1           O4842 
       272        263          A        GLU        OE1        L-FRAG_0           H4846 
       272        263          A        GLU        OE1        L-FRAG_2           H4847 
       272         12          A        TYR         HH        L-FRAG_1           O4842 
       273        263          A        GLU        OE1        L-FRAG_2           H4847 
       273         12          A        TYR         HH        L-FRAG_1           O4842 
       274        263          A        GLU        OE1        L-FRAG_2           H4847 
       274         12          A        TYR         HH        L-FRAG_1           O4842 
       275        263          A        GLU        OE1        L-FRAG_0           H4846 
       275        263          A        GLU        OE1        L-FRAG_2           H4847 
       275         12          A        TYR         HH        L-FRAG_1           O4842 
       276        263          A        GLU        OE1        L-FRAG_2           H4847 
       276         12          A        TYR         HH        L-FRAG_1           O4842 
       277        263          A        GLU        OE1        L-FRAG_2           H4847 
       277         12          A        TYR         HH        L-FRAG_1           O4842 
       278        263          A        GLU        OE1        L-FRAG_2           H4847 
       278         12          A        TYR         HH        L-FRAG_1           O4842 
       279        263          A        GLU        OE1        L-FRAG_2           H4847 
       279         12          A        TYR         HH        L-FRAG_1           O4842 
       280        263          A        GLU        OE1        L-FRAG_0           H4846 
       280        263          A        GLU        OE1        L-FRAG_2           H4847 
       280         12          A        TYR         HH        L-FRAG_1           O4842 
       281        263          A        GLU        OE1        L-FRAG_0           H4846 
       281        263          A        GLU        OE1        L-FRAG_2           H4847 
       281         12          A        TYR         HH        L-FRAG_1           O4842 
       282        263          A        GLU        OE1        L-FRAG_0           H4846 
       282        263          A        GLU        OE1        L-FRAG_2           H4847 
       282         12          A        TYR         HH        L-FRAG_1           O4842 
       283        263          A        GLU        OE1        L-FRAG_0           H4846 
       283        263          A        GLU        OE1        L-FRAG_2           H4847 
       283         12          A        TYR         HH        L-FRAG_1           O4842 
       284        263          A        GLU        OE1        L-FRAG_0           H4846 
       284        263          A        GLU        OE1        L-FRAG_2           H4847 
       284         12          A        TYR         HH        L-FRAG_1           O4842 
       285        263          A        GLU        OE1        L-FRAG_0           H4846 
       285        263          A        GLU        OE1        L-FRAG_2           H4847 
       285         12          A        TYR         HH        L-FRAG_1           O4842 
       286         12          A        TYR         HH        L-FRAG_1           O4842 
       287        263          A        GLU        OE1        L-FRAG_0           H4846 
       287         12          A        TYR         HH        L-FRAG_1           O4842 
       288         12          A        TYR         HH        L-FRAG_1           O4842 
       289         12          A        TYR         HH        L-FRAG_1           O4842 
       290         12          A        TYR         HH        L-FRAG_1           O4842 
       291         12          A        TYR         HH        L-FRAG_1           O4842 
       292         12          A        TYR         HH        L-FRAG_1           O4842 
       293        263          A        GLU        OE1        L-FRAG_0           H4846 
       293         12          A        TYR         HH        L-FRAG_1           O4842 
       294        263          A        GLU        OE1        L-FRAG_0           H4846 
       294         12          A        TYR         HH        L-FRAG_1           O4842 
       295        263          A        GLU        OE1        L-FRAG_0           H4846 
       295        263          A        GLU        OE1        L-FRAG_2           H4847 
       295         12          A        TYR         HH        L-FRAG_1           O4842 
       296        263          A        GLU        OE1        L-FRAG_0           H4846 
       296         12          A        TYR         HH        L-FRAG_1           O4842 
       297         12          A        TYR         HH        L-FRAG_1           O4842 
       298        263          A        GLU        OE1        L-FRAG_0           H4846 
       298         12          A        TYR         HH        L-FRAG_1           O4842 
       299        263          A        GLU        OE1        L-FRAG_0           H4846 
       299        263          A        GLU        OE1        L-FRAG_2           H4847 
       299         12          A        TYR         HH        L-FRAG_1           O4842 
       300        263          A        GLU        OE1        L-FRAG_0           H4846 
       300        263          A        GLU        OE1        L-FRAG_2           H4847 
       300         12          A        TYR         HH        L-FRAG_1           O4842 
       301        263          A        GLU        OE1        L-FRAG_0           H4846 
       301         12          A        TYR         HH        L-FRAG_1           O4842 
       302        263          A        GLU        OE1        L-FRAG_0           H4846 
       302         12          A        TYR         HH        L-FRAG_1           O4842 
       303        263          A        GLU        OE1        L-FRAG_0           H4846 
       303         12          A        TYR         HH        L-FRAG_1           O4842 
       304        263          A        GLU        OE1        L-FRAG_0           H4846 
       304         12          A        TYR         HH        L-FRAG_1           O4842 
       305        263          A        GLU        OE1        L-FRAG_0           H4846 
       305        263          A        GLU        OE1        L-FRAG_2           H4847 
       305         12          A        TYR         HH        L-FRAG_1           O4842 
       306        263          A        GLU        OE1        L-FRAG_0           H4846 
       306        263          A        GLU        OE1        L-FRAG_2           H4847 
       306         12          A        TYR         HH        L-FRAG_1           O4842 
       307        263          A        GLU        OE1        L-FRAG_0           H4846 
       307         12          A        TYR         HH        L-FRAG_1           O4842 
       308        263          A        GLU        OE1        L-FRAG_0           H4846 
       308         12          A        TYR         HH        L-FRAG_1           O4842 
       309        263          A        GLU        OE1        L-FRAG_0           H4846 
       309         12          A        TYR         HH        L-FRAG_1           O4842 
       310        263          A        GLU        OE1        L-FRAG_0           H4846 
       310        263          A        GLU        OE1        L-FRAG_2           H4847 
       310         12          A        TYR         HH        L-FRAG_1           O4842 
       311        263          A        GLU        OE1        L-FRAG_0           H4846 
       311         12          A        TYR         HH        L-FRAG_1           O4842 
       312        263          A        GLU        OE1        L-FRAG_0           H4846 
       312         12          A        TYR         HH        L-FRAG_1           O4842 
       313        263          A        GLU        OE1        L-FRAG_0           H4846 
       313         12          A        TYR         HH        L-FRAG_1           O4842 
       314        263          A        GLU        OE1        L-FRAG_0           H4846 
       314         12          A        TYR         HH        L-FRAG_1           O4842 
       315        263          A        GLU        OE1        L-FRAG_0           H4846 
       315         12          A        TYR         HH        L-FRAG_1           O4842 
       316        263          A        GLU        OE1        L-FRAG_0           H4846 
       316        263          A        GLU        OE1        L-FRAG_2           H4847 
       316         12          A        TYR         HH        L-FRAG_1           O4842 
       317        263          A        GLU        OE1        L-FRAG_0           H4846 
       317        263          A        GLU        OE1        L-FRAG_2           H4847 
       317         12          A        TYR         HH        L-FRAG_1           O4842 
       318         12          A        TYR         HH        L-FRAG_1           O4842 
       319        263          A        GLU        OE1        L-FRAG_0           H4846 
       319        263          A        GLU        OE1        L-FRAG_2           H4847 
       319         12          A        TYR         HH        L-FRAG_1           O4842 
       320        263          A        GLU        OE1        L-FRAG_0           H4846 
       320        263          A        GLU        OE1        L-FRAG_2           H4847 
       320         12          A        TYR         HH        L-FRAG_1           O4842 
       321        263          A        GLU        OE1        L-FRAG_0           H4846 
       321        263          A        GLU        OE1        L-FRAG_2           H4847 
       321         12          A        TYR         HH        L-FRAG_1           O4842 
       322        263          A        GLU        OE1        L-FRAG_0           H4846 
       322         12          A        TYR         HH        L-FRAG_1           O4842 
       323        263          A        GLU        OE1        L-FRAG_0           H4846 
       323        263          A        GLU        OE1        L-FRAG_2           H4847 
       323         12          A        TYR         HH        L-FRAG_1           O4842 
       324        263          A        GLU        OE1        L-FRAG_0           H4846 
       324        263          A        GLU        OE1        L-FRAG_2           H4847 
       324         12          A        TYR         HH        L-FRAG_1           O4842 
       325        263          A        GLU        OE1        L-FRAG_0           H4846 
       325         12          A        TYR         HH        L-FRAG_1           O4842 
       326        263          A        GLU        OE1        L-FRAG_0           H4846 
       326         12          A        TYR         HH        L-FRAG_1           O4842 
       327        263          A        GLU        OE1        L-FRAG_0           H4846 
       327        263          A        GLU        OE1        L-FRAG_2           H4847 
       327         12          A        TYR         HH        L-FRAG_1           O4842 
       328        263          A        GLU        OE1        L-FRAG_0           H4846 
       328         12          A        TYR         HH        L-FRAG_1           O4842 
       329        263          A        GLU        OE1        L-FRAG_0           H4846 
       329        263          A        GLU        OE1        L-FRAG_2           H4847 
       329         12          A        TYR         HH        L-FRAG_1           O4842 
       330        263          A        GLU        OE1        L-FRAG_0           H4846 
       330         12          A        TYR         HH        L-FRAG_1           O4842 
       331        263          A        GLU        OE1        L-FRAG_0           H4846 
       331         12          A        TYR         HH        L-FRAG_1           O4842 
       332        263          A        GLU        OE1        L-FRAG_0           H4846 
       332         12          A        TYR         HH        L-FRAG_1           O4842 
       333        263          A        GLU        OE1        L-FRAG_0           H4846 
       333         12          A        TYR         HH        L-FRAG_1           O4842 
       334        263          A        GLU        OE1        L-FRAG_0           H4846 
       334         12          A        TYR         HH        L-FRAG_1           O4842 
       335        263          A        GLU        OE1        L-FRAG_0           H4846 
       335         12          A        TYR         HH        L-FRAG_1           O4842 
       336        263          A        GLU        OE1        L-FRAG_0           H4846 
       336         12          A        TYR         HH        L-FRAG_1           O4842 
       337        263          A        GLU        OE1        L-FRAG_0           H4846 
       337        263          A        GLU        OE1        L-FRAG_2           H4847 
       337         12          A        TYR         HH        L-FRAG_1           O4842 
       338        263          A        GLU        OE1        L-FRAG_0           H4846 
       338         12          A        TYR         HH        L-FRAG_1           O4842 
       339        263          A        GLU        OE1        L-FRAG_0           H4846 
       339        263          A        GLU        OE1        L-FRAG_2           H4847 
       339         12          A        TYR         HH        L-FRAG_1           O4842 
       340        263          A        GLU        OE1        L-FRAG_0           H4846 
       340        263          A        GLU        OE1        L-FRAG_2           H4847 
       340         12          A        TYR         HH        L-FRAG_1           O4842 
       341        263          A        GLU        OE1        L-FRAG_0           H4846 
       341        263          A        GLU        OE1        L-FRAG_2           H4847 
       341         12          A        TYR         HH        L-FRAG_1           O4842 
       342        263          A        GLU        OE1        L-FRAG_0           H4846 
       342        263          A        GLU        OE1        L-FRAG_2           H4847 
       342         12          A        TYR         HH        L-FRAG_1           O4842 
       343        263          A        GLU        OE1        L-FRAG_0           H4846 
       343        263          A        GLU        OE1        L-FRAG_2           H4847 
       343         12          A        TYR         HH        L-FRAG_1           O4842 
       344        263          A        GLU        OE1        L-FRAG_0           H4846 
       344         12          A        TYR         HH        L-FRAG_1           O4842 
       345        263          A        GLU        OE1        L-FRAG_0           H4846 
       345        263          A        GLU        OE1        L-FRAG_2           H4847 
       345         12          A        TYR         HH        L-FRAG_1           O4842 
       346        263          A        GLU        OE1        L-FRAG_0           H4846 
       346         12          A        TYR         HH        L-FRAG_1           O4842 
       347        263          A        GLU        OE1        L-FRAG_0           H4846 
       347         12          A        TYR         HH        L-FRAG_1           O4842 
       348        263          A        GLU        OE1        L-FRAG_0           H4846 
       348         12          A        TYR         HH        L-FRAG_1           O4842 
       349         12          A        TYR         HH        L-FRAG_1           O4842 
       350         12          A        TYR         HH        L-FRAG_1           O4842 
       351        263          A        GLU        OE1        L-FRAG_0           H4846 
       351        263          A        GLU        OE1        L-FRAG_2           H4847 
       351         12          A        TYR         HH        L-FRAG_1           O4842 
       352         12          A        TYR         HH        L-FRAG_1           O4842 
       353        263          A        GLU        OE1        L-FRAG_0           H4846 
       353         12          A        TYR         HH        L-FRAG_1           O4842 
       354         12          A        TYR         HH        L-FRAG_1           O4842 
       355         12          A        TYR         HH        L-FRAG_1           O4842 
       356         12          A        TYR         HH        L-FRAG_1           O4842 
       357         12          A        TYR         HH        L-FRAG_1           O4842 
       358         12          A        TYR         HH        L-FRAG_1           O4842 
       359         12          A        TYR         HH        L-FRAG_1           O4842 
       360         12          A        TYR         HH        L-FRAG_1           O4842 
       361         12          A        TYR         HH        L-FRAG_1           O4842 
       362         12          A        TYR         HH        L-FRAG_1           O4842 
       363         12          A        TYR         HH        L-FRAG_1           O4842 
       364         12          A        TYR         HH        L-FRAG_1           O4842 
       365         12          A        TYR         HH        L-FRAG_1           O4842 
       366         12          A        TYR         HH        L-FRAG_1           O4842 
       367         12          A        TYR         HH        L-FRAG_1           O4842 
       368         12          A        TYR         HH        L-FRAG_1           O4842 
       370         12          A        TYR         HH        L-FRAG_1           O4842 
       371         12          A        TYR         HH        L-FRAG_1           O4842 
       372         12          A        TYR         HH        L-FRAG_1           O4842 
       373         12          A        TYR         HH        L-FRAG_1           O4842 
       374         12          A        TYR         HH        L-FRAG_1           O4842 
       375         12          A        TYR         HH        L-FRAG_1           O4842 
       376         12          A        TYR         HH        L-FRAG_1           O4842 
       377         12          A        TYR         HH        L-FRAG_1           O4842 
       378         12          A        TYR         HH        L-FRAG_1           O4842 
       379         12          A        TYR         HH        L-FRAG_1           O4842 
       380         12          A        TYR         HH        L-FRAG_1           O4842 
       381         12          A        TYR         HH        L-FRAG_1           O4842 
       382         12          A        TYR         HH        L-FRAG_1           O4842 
       383         12          A        TYR         HH        L-FRAG_1           O4842 
       384         12          A        TYR         HH        L-FRAG_1           O4842 
       385        263          A        GLU        OE2        L-FRAG_0           H4846 
       385         12          A        TYR         HH        L-FRAG_1           O4842 
       386        263          A        GLU        OE2        L-FRAG_0           H4846 
       386        263          A        GLU        OE2        L-FRAG_2           H4847 
       386         12          A        TYR         HH        L-FRAG_1           O4842 
       387        263          A        GLU        OE2        L-FRAG_0           H4846 
       387         12          A        TYR         HH        L-FRAG_1           O4842 
       388        263          A        GLU        OE2        L-FRAG_0           H4846 
       388         12          A        TYR         HH        L-FRAG_1           O4842 
       389         12          A        TYR         HH        L-FRAG_1           O4842 
       390         12          A        TYR         HH        L-FRAG_1           O4842 
       391         12          A        TYR         HH        L-FRAG_1           O4842 
       393         12          A        TYR         HH        L-FRAG_1           O4842 
       394         12          A        TYR         HH        L-FRAG_1           O4842 
       395         12          A        TYR         HH        L-FRAG_1           O4842 
       396         12          A        TYR         HH        L-FRAG_1           O4842 
       397         12          A        TYR         HH        L-FRAG_1           O4842 
       398         12          A        TYR         HH        L-FRAG_1           O4842 
       400         12          A        TYR         HH        L-FRAG_1           O4842 
       401         12          A        TYR         HH        L-FRAG_1           O4842 
       402         12          A        TYR         HH        L-FRAG_1           O4842 
       404         12          A        TYR         HH        L-FRAG_1           O4842 
       406         12          A        TYR         HH        L-FRAG_1           O4842 
       407         12          A        TYR         HH        L-FRAG_1           O4842 
       408         12          A        TYR         HH        L-FRAG_1           O4842 
       409         12          A        TYR         HH        L-FRAG_1           O4842 
       410         12          A        TYR         HH        L-FRAG_1           O4842 
       411         12          A        TYR         HH        L-FRAG_1           O4842 
       412         12          A        TYR         HH        L-FRAG_1           O4842 
       413         12          A        TYR         HH        L-FRAG_1           O4842 
       414         12          A        TYR         HH        L-FRAG_1           O4842 
       415         12          A        TYR         HH        L-FRAG_1           O4842 
       416         12          A        TYR         HH        L-FRAG_1           O4842 
       417         12          A        TYR         HH        L-FRAG_1           O4842 
       418         12          A        TYR         HH        L-FRAG_1           O4842 
       419         12          A        TYR         HH        L-FRAG_1           O4842 
       420         12          A        TYR         HH        L-FRAG_1           O4842 
       421         12          A        TYR         HH        L-FRAG_1           O4842 
       422         12          A        TYR         HH        L-FRAG_1           O4842 
       424         12          A        TYR         HH        L-FRAG_1           O4842 
       426         12          A        TYR         HH        L-FRAG_1           O4842 
       427         12          A        TYR         HH        L-FRAG_1           O4842 
       429         12          A        TYR         HH        L-FRAG_1           O4842 
       430         12          A        TYR         HH        L-FRAG_1           O4842 
       431         12          A        TYR         HH        L-FRAG_1           O4842 
       432         12          A        TYR         HH        L-FRAG_1           O4842 
       433         12          A        TYR         HH        L-FRAG_1           O4842 
       435         12          A        TYR         HH        L-FRAG_1           O4842 
       437         12          A        TYR         HH        L-FRAG_1           O4842 
       438         12          A        TYR         HH        L-FRAG_1           O4842 
       439         12          A        TYR         HH        L-FRAG_1           O4842 
       440         12          A        TYR         HH        L-FRAG_1           O4842 
       441         12          A        TYR         HH        L-FRAG_1           O4842 
       442         12          A        TYR         HH        L-FRAG_1           O4842 
       443         12          A        TYR         HH        L-FRAG_1           O4842 
       444         12          A        TYR         HH        L-FRAG_1           O4842 
       445        263          A        GLU        OE1        L-FRAG_0           H4846 
       445        263          A        GLU        OE1        L-FRAG_2           H4847 
       445         12          A        TYR         HH        L-FRAG_1           O4842 
       446        263          A        GLU        OE1        L-FRAG_0           H4846 
       446        263          A        GLU        OE1        L-FRAG_2           H4847 
       446         12          A        TYR         HH        L-FRAG_1           O4842 
       447        263          A        GLU        OE1        L-FRAG_0           H4846 
       447         12          A        TYR         HH        L-FRAG_1           O4842 
       448         12          A        TYR         HH        L-FRAG_1           O4842 
       449        263          A        GLU        OE1        L-FRAG_0           H4846 
       449         12          A        TYR         HH        L-FRAG_1           O4842 
       450        263          A        GLU        OE1        L-FRAG_0           H4846 
       450        263          A        GLU        OE1        L-FRAG_2           H4847 
       450         12          A        TYR         HH        L-FRAG_1           O4842 
       451        263          A        GLU        OE1        L-FRAG_0           H4846 
       451         12          A        TYR         HH        L-FRAG_1           O4842 
       452        263          A        GLU        OE1        L-FRAG_0           H4846 
       452        263          A        GLU        OE1        L-FRAG_2           H4847 
       452         12          A        TYR         HH        L-FRAG_1           O4842 
       453         12          A        TYR         HH        L-FRAG_1           O4842 
       454        263          A        GLU        OE1        L-FRAG_0           H4846 
       454        263          A        GLU        OE1        L-FRAG_2           H4847 
       454         12          A        TYR         HH        L-FRAG_1           O4842 
       455        263          A        GLU        OE1        L-FRAG_0           H4846 
       455        263          A        GLU        OE1        L-FRAG_2           H4847 
       455         12          A        TYR         HH        L-FRAG_1           O4842 
       456        263          A        GLU        OE1        L-FRAG_0           H4846 
       456        263          A        GLU        OE1        L-FRAG_2           H4847 
       456         12          A        TYR         HH        L-FRAG_1           O4842 
       457        263          A        GLU        OE1        L-FRAG_0           H4846 
       457        263          A        GLU        OE1        L-FRAG_2           H4847 
       457         12          A        TYR         HH        L-FRAG_1           O4842 
       458        263          A        GLU        OE1        L-FRAG_0           H4846 
       458         12          A        TYR         HH        L-FRAG_1           O4842 
       459        263          A        GLU        OE1        L-FRAG_0           H4846 
       459         12          A        TYR         HH        L-FRAG_1           O4842 
       460        263          A        GLU        OE1        L-FRAG_0           H4846 
       460        263          A        GLU        OE1        L-FRAG_2           H4847 
       460         12          A        TYR         HH        L-FRAG_1           O4842 
       461        263          A        GLU        OE1        L-FRAG_0           H4846 
       461         12          A        TYR         HH        L-FRAG_1           O4842 
       462        263          A        GLU        OE1        L-FRAG_0           H4846 
       462        263          A        GLU        OE1        L-FRAG_2           H4847 
       462         12          A        TYR         HH        L-FRAG_1           O4842 
       463        263          A        GLU        OE1        L-FRAG_0           H4846 
       463        263          A        GLU        OE1        L-FRAG_2           H4847 
       463         12          A        TYR         HH        L-FRAG_1           O4842 
       464        263          A        GLU        OE1        L-FRAG_0           H4846 
       464         12          A        TYR         HH        L-FRAG_1           O4842 
       465        263          A        GLU        OE1        L-FRAG_0           H4846 
       465        263          A        GLU        OE1        L-FRAG_2           H4847 
       465         12          A        TYR         HH        L-FRAG_1           O4842 
       466        263          A        GLU        OE1        L-FRAG_0           H4846 
       466        263          A        GLU        OE1        L-FRAG_2           H4847 
       466         12          A        TYR         HH        L-FRAG_1           O4842 
       467        263          A        GLU        OE1        L-FRAG_0           H4846 
       467         12          A        TYR         HH        L-FRAG_1           O4842 
       468        263          A        GLU        OE1        L-FRAG_0           H4846 
       468        263          A        GLU        OE1        L-FRAG_2           H4847 
       468         12          A        TYR         HH        L-FRAG_1           O4842 
       469        263          A        GLU        OE1        L-FRAG_0           H4846 
       469        263          A        GLU        OE1        L-FRAG_2           H4847 
       469         12          A        TYR         HH        L-FRAG_1           O4842 
       470        263          A        GLU        OE1        L-FRAG_0           H4846 
       470        263          A        GLU        OE1        L-FRAG_2           H4847 
       470         12          A        TYR         HH        L-FRAG_1           O4842 
       471        263          A        GLU        OE1        L-FRAG_0           H4846 
       471        263          A        GLU        OE1        L-FRAG_2           H4847 
       471         12          A        TYR         HH        L-FRAG_1           O4842 
       472        263          A        GLU        OE1        L-FRAG_0           H4846 
       472        263          A        GLU        OE1        L-FRAG_2           H4847 
       472         12          A        TYR         HH        L-FRAG_1           O4842 
       473        263          A        GLU        OE1        L-FRAG_0           H4846 
       473         12          A        TYR         HH        L-FRAG_1           O4842 
       474        263          A        GLU        OE1        L-FRAG_2           H4847 
       474         12          A        TYR         HH        L-FRAG_1           O4842 
       475        263          A        GLU        OE1        L-FRAG_0           H4846 
       475        263          A        GLU        OE1        L-FRAG_2           H4847 
       475         12          A        TYR         HH        L-FRAG_1           O4842 
       476        263          A        GLU        OE1        L-FRAG_0           H4846 
       476         12          A        TYR         HH        L-FRAG_1           O4842 
       477        263          A        GLU        OE1        L-FRAG_0           H4846 
       477         12          A        TYR         HH        L-FRAG_1           O4842 
       478        263          A        GLU        OE1        L-FRAG_0           H4846 
       478        263          A        GLU        OE1        L-FRAG_2           H4847 
       478         12          A        TYR         HH        L-FRAG_1           O4842 
       479        263          A        GLU        OE1        L-FRAG_0           H4846 
       479        263          A        GLU        OE1        L-FRAG_2           H4847 
       479         12          A        TYR         HH        L-FRAG_1           O4842 
       480        263          A        GLU        OE1        L-FRAG_0           H4846 
       480         12          A        TYR         HH        L-FRAG_1           O4842 
       481         12          A        TYR         HH        L-FRAG_1           O4842 
       482        263          A        GLU        OE1        L-FRAG_0           H4846 
       482         12          A        TYR         HH        L-FRAG_1           O4842 
       483        263          A        GLU        OE1        L-FRAG_0           H4846 
       483         12          A        TYR         HH        L-FRAG_1           O4842 
       484        263          A        GLU        OE1        L-FRAG_0           H4846 
       484        263          A        GLU        OE1        L-FRAG_2           H4847 
       484         12          A        TYR         HH        L-FRAG_1           O4842 
       485        263          A        GLU        OE1        L-FRAG_0           H4846 
       485        263          A        GLU        OE1        L-FRAG_2           H4847 
       485         12          A        TYR         HH        L-FRAG_1           O4842 
       486        263          A        GLU        OE1        L-FRAG_0           H4846 
       486        263          A        GLU        OE1        L-FRAG_2           H4847 
       486         12          A        TYR         HH        L-FRAG_1           O4842 
       487        263          A        GLU        OE1        L-FRAG_0           H4846 
       487        263          A        GLU        OE1        L-FRAG_2           H4847 
       487         12          A        TYR         HH        L-FRAG_1           O4842 
       488        263          A        GLU        OE1        L-FRAG_0           H4846 
       488        263          A        GLU        OE1        L-FRAG_2           H4847 
       488         12          A        TYR         HH        L-FRAG_1           O4842 
       489        263          A        GLU        OE1        L-FRAG_0           H4846 
       489        263          A        GLU        OE1        L-FRAG_2           H4847 
       489         12          A        TYR         HH        L-FRAG_1           O4842 
       490        263          A        GLU        OE1        L-FRAG_0           H4846 
       490        263          A        GLU        OE1        L-FRAG_2           H4847 
       490         12          A        TYR         HH        L-FRAG_1           O4842 
       491        263          A        GLU        OE1        L-FRAG_0           H4846 
       491        263          A        GLU        OE1        L-FRAG_2           H4847 
       491         12          A        TYR         HH        L-FRAG_1           O4842 
       492        263          A        GLU        OE1        L-FRAG_0           H4846 
       492        263          A        GLU        OE1        L-FRAG_2           H4847 
       492         12          A        TYR         HH        L-FRAG_1           O4842 
       493        263          A        GLU        OE1        L-FRAG_0           H4846 
       493        263          A        GLU        OE1        L-FRAG_2           H4847 
       493         12          A        TYR         HH        L-FRAG_1           O4842 
       494        263          A        GLU        OE1        L-FRAG_2           H4847 
       494         12          A        TYR         HH        L-FRAG_1           O4842 
       494        224          A        ASN       HD21        L-FRAG_4           N4838 
       495        263          A        GLU        OE1        L-FRAG_0           H4846 
       495         12          A        TYR         HH        L-FRAG_1           O4842 
       496        263          A        GLU        OE1        L-FRAG_0           H4846 
       496        263          A        GLU        OE1        L-FRAG_2           H4847 
       496         12          A        TYR         HH        L-FRAG_1           O4842 
       497        263          A        GLU        OE1        L-FRAG_0           H4846 
       497        263          A        GLU        OE1        L-FRAG_2           H4847 
       497         12          A        TYR         HH        L-FRAG_1           O4842 
       498        263          A        GLU        OE1        L-FRAG_0           H4846 
       498        263          A        GLU        OE1        L-FRAG_2           H4847 
       498         12          A        TYR         HH        L-FRAG_1           O4842 
       499        263          A        GLU        OE1        L-FRAG_0           H4846 
       499        263          A        GLU        OE1        L-FRAG_2           H4847 
       499         12          A        TYR         HH        L-FRAG_1           O4842 
       500        263          A        GLU        OE1        L-FRAG_0           H4846 
       500        263          A        GLU        OE1        L-FRAG_2           H4847 
       500         12          A        TYR         HH        L-FRAG_1           O4842 
       501        263          A        GLU        OE1        L-FRAG_0           H4846 
       501        263          A        GLU        OE1        L-FRAG_2           H4847 
       501         12          A        TYR         HH        L-FRAG_1           O4842 
       502        263          A        GLU        OE1        L-FRAG_0           H4846 
       502        263          A        GLU        OE1        L-FRAG_2           H4847 
       502         12          A        TYR         HH        L-FRAG_1           O4842 
       503        263          A        GLU        OE1        L-FRAG_0           H4846 
       503        263          A        GLU        OE1        L-FRAG_2           H4847 
       503         12          A        TYR         HH        L-FRAG_1           O4842 
       504        263          A        GLU        OE1        L-FRAG_0           H4846 
       504        263          A        GLU        OE1        L-FRAG_2           H4847 
       504         12          A        TYR         HH        L-FRAG_1           O4842 
       505        263          A        GLU        OE1        L-FRAG_0           H4846 
       505        263          A        GLU        OE1        L-FRAG_2           H4847 
       505         12          A        TYR         HH        L-FRAG_1           O4842 
       506        263          A        GLU        OE1        L-FRAG_0           H4846 
       506        263          A        GLU        OE1        L-FRAG_2           H4847 
       506         12          A        TYR         HH        L-FRAG_1           O4842 
       507        263          A        GLU        OE1        L-FRAG_0           H4846 
       507        263          A        GLU        OE1        L-FRAG_2           H4847 
       507         12          A        TYR         HH        L-FRAG_1           O4842 
       508        263          A        GLU        OE1        L-FRAG_0           H4846 
       508        263          A        GLU        OE1        L-FRAG_2           H4847 
       508         12          A        TYR         HH        L-FRAG_1           O4842 
       509        263          A        GLU        OE1        L-FRAG_0           H4846 
       509        263          A        GLU        OE1        L-FRAG_2           H4847 
       509         12          A        TYR         HH        L-FRAG_1           O4842 
       510        263          A        GLU        OE1        L-FRAG_0           H4846 
       510         12          A        TYR         HH        L-FRAG_1           O4842 
       511        263          A        GLU        OE1        L-FRAG_0           H4846 
       511         12          A        TYR         HH        L-FRAG_1           O4842 
       512         12          A        TYR         HH        L-FRAG_1           O4842 
       513         12          A        TYR         HH        L-FRAG_1           O4842 
       514         12          A        TYR         HH        L-FRAG_1           O4842 
       515         12          A        TYR         HH        L-FRAG_1           O4842 
       516         12          A        TYR         HH        L-FRAG_1           O4842 
       517         12          A        TYR         HH        L-FRAG_1           O4842 
       519        263          A        GLU        OE1        L-FRAG_0           H4846 
       519         12          A        TYR         HH        L-FRAG_1           O4842 
       520         12          A        TYR         HH        L-FRAG_1           O4842 
       521         12          A        TYR         HH        L-FRAG_1           O4842 
       523        263          A        GLU        OE1        L-FRAG_0           H4846 
       523         12          A        TYR         HH        L-FRAG_1           O4842 
       524        263          A        GLU        OE1        L-FRAG_0           H4846 
       524        263          A        GLU        OE1        L-FRAG_2           H4847 
       524         12          A        TYR         HH        L-FRAG_1           O4842 
       525        263          A        GLU        OE1        L-FRAG_2           H4847 
       525         12          A        TYR         HH        L-FRAG_1           O4842 
       526        263          A        GLU        OE1        L-FRAG_0           H4846 
       526        263          A        GLU        OE1        L-FRAG_2           H4847 
       526         12          A        TYR         HH        L-FRAG_1           O4842 
       527        263          A        GLU        OE1        L-FRAG_0           H4846 
       527         12          A        TYR         HH        L-FRAG_1           O4842 
       528        263          A        GLU        OE1        L-FRAG_0           H4846 
       528        263          A        GLU        OE1        L-FRAG_2           H4847 
       528         12          A        TYR         HH        L-FRAG_1           O4842 
       529        263          A        GLU        OE1        L-FRAG_0           H4846 
       529        263          A        GLU        OE1        L-FRAG_2           H4847 
       529         12          A        TYR         HH        L-FRAG_1           O4842 
       530        263          A        GLU        OE1        L-FRAG_0           H4846 
       530        263          A        GLU        OE1        L-FRAG_2           H4847 
       530         12          A        TYR         HH        L-FRAG_1           O4842 
       531        263          A        GLU        OE1        L-FRAG_0           H4846 
       531        263          A        GLU        OE1        L-FRAG_2           H4847 
       531         12          A        TYR         HH        L-FRAG_1           O4842 
       532        263          A        GLU        OE1        L-FRAG_0           H4846 
       532        263          A        GLU        OE1        L-FRAG_2           H4847 
       532         12          A        TYR         HH        L-FRAG_1           O4842 
       533        263          A        GLU        OE1        L-FRAG_0           H4846 
       533        263          A        GLU        OE1        L-FRAG_2           H4847 
       533         12          A        TYR         HH        L-FRAG_1           O4842 
       534        263          A        GLU        OE1        L-FRAG_0           H4846 
       534        263          A        GLU        OE1        L-FRAG_2           H4847 
       534         12          A        TYR         HH        L-FRAG_1           O4842 
       535        263          A        GLU        OE1        L-FRAG_0           H4846 
       535        263          A        GLU        OE1        L-FRAG_2           H4847 
       535         12          A        TYR         HH        L-FRAG_1           O4842 
       536        263          A        GLU        OE1        L-FRAG_2           H4847 
       536         12          A        TYR         HH        L-FRAG_1           O4842 
       536        224          A        ASN       HD21        L-FRAG_4           N4838 
       537        263          A        GLU        OE1        L-FRAG_0           H4846 
       537        263          A        GLU        OE1        L-FRAG_2           H4847 
       538        263          A        GLU        OE1        L-FRAG_0           H4846 
       538        263          A        GLU        OE1        L-FRAG_2           H4847 
       538         12          A        TYR         HH        L-FRAG_1           O4842 
       539        263          A        GLU        OE1        L-FRAG_2           H4847 
       539         12          A        TYR         HH        L-FRAG_1           O4842 
       540        263          A        GLU        OE1        L-FRAG_0           H4846 
       540        263          A        GLU        OE1        L-FRAG_2           H4847 
       540         12          A        TYR         HH        L-FRAG_1           O4842 
       541        263          A        GLU        OE1        L-FRAG_0           H4846 
       541        263          A        GLU        OE1        L-FRAG_2           H4847 
       541         12          A        TYR         HH        L-FRAG_1           O4842 
       542        263          A        GLU        OE1        L-FRAG_0           H4846 
       542        263          A        GLU        OE1        L-FRAG_2           H4847 
       542         12          A        TYR         HH        L-FRAG_1           O4842 
       543        263          A        GLU        OE1        L-FRAG_2           H4847 
       543         12          A        TYR         HH        L-FRAG_1           O4842 
       544        263          A        GLU        OE1        L-FRAG_0           H4846 
       544        263          A        GLU        OE1        L-FRAG_2           H4847 
       544         12          A        TYR         HH        L-FRAG_1           O4842 
       545        263          A        GLU        OE1        L-FRAG_0           H4846 
       545        263          A        GLU        OE1        L-FRAG_2           H4847 
       545         12          A        TYR         HH        L-FRAG_1           O4842 
       546        263          A        GLU        OE1        L-FRAG_0           H4846 
       546        263          A        GLU        OE1        L-FRAG_2           H4847 
       546         12          A        TYR         HH        L-FRAG_1           O4842 
       547        263          A        GLU        OE1        L-FRAG_0           H4846 
       547        263          A        GLU        OE1        L-FRAG_2           H4847 
       547         12          A        TYR         HH        L-FRAG_1           O4842 
       548        263          A        GLU        OE1        L-FRAG_0           H4846 
       548        263          A        GLU        OE1        L-FRAG_2           H4847 
       548         12          A        TYR         HH        L-FRAG_1           O4842 
       549        263          A        GLU        OE1        L-FRAG_0           H4846 
       549        263          A        GLU        OE1        L-FRAG_2           H4847 
       549         12          A        TYR         HH        L-FRAG_1           O4842 
       550        263          A        GLU        OE1        L-FRAG_0           H4846 
       550        263          A        GLU        OE1        L-FRAG_2           H4847 
       550         12          A        TYR         HH        L-FRAG_1           O4842 
       551        263          A        GLU        OE1        L-FRAG_0           H4846 
       551         12          A        TYR         HH        L-FRAG_1           O4842 
       552        263          A        GLU        OE1        L-FRAG_0           H4846 
       552        263          A        GLU        OE1        L-FRAG_2           H4847 
       552         12          A        TYR         HH        L-FRAG_1           O4842 
       553        263          A        GLU        OE1        L-FRAG_0           H4846 
       553        263          A        GLU        OE1        L-FRAG_2           H4847 
       553         12          A        TYR         HH        L-FRAG_1           O4842 
       554        263          A        GLU        OE1        L-FRAG_0           H4846 
       554        263          A        GLU        OE1        L-FRAG_2           H4847 
       554         12          A        TYR         HH        L-FRAG_1           O4842 
       555        263          A        GLU        OE1        L-FRAG_0           H4846 
       555        263          A        GLU        OE1        L-FRAG_2           H4847 
       555         12          A        TYR         HH        L-FRAG_1           O4842 
       556        263          A        GLU        OE1        L-FRAG_0           H4846 
       556        263          A        GLU        OE1        L-FRAG_2           H4847 
       556         12          A        TYR         HH        L-FRAG_1           O4842 
       557        263          A        GLU        OE1        L-FRAG_0           H4846 
       557        263          A        GLU        OE1        L-FRAG_2           H4847 
       557         12          A        TYR         HH        L-FRAG_1           O4842 
       558        263          A        GLU        OE1        L-FRAG_0           H4846 
       558        263          A        GLU        OE1        L-FRAG_2           H4847 
       558         12          A        TYR         HH        L-FRAG_1           O4842 
       559        263          A        GLU        OE1        L-FRAG_0           H4846 
       559        263          A        GLU        OE1        L-FRAG_2           H4847 
       559         12          A        TYR         HH        L-FRAG_1           O4842 
       560        263          A        GLU        OE1        L-FRAG_0           H4846 
       560         12          A        TYR         HH        L-FRAG_1           O4842 
       561        263          A        GLU        OE1        L-FRAG_0           H4846 
       561        263          A        GLU        OE1        L-FRAG_2           H4847 
       561         12          A        TYR         HH        L-FRAG_1           O4842 
       562        263          A        GLU        OE1        L-FRAG_0           H4846 
       562        263          A        GLU        OE1        L-FRAG_2           H4847 
       562         12          A        TYR         HH        L-FRAG_1           O4842 
       563        263          A        GLU        OE1        L-FRAG_0           H4846 
       563        263          A        GLU        OE1        L-FRAG_2           H4847 
       563         12          A        TYR         HH        L-FRAG_1           O4842 
       564        263          A        GLU        OE2        L-FRAG_0           H4846 
       564         12          A        TYR         HH        L-FRAG_1           O4842 
       565        263          A        GLU        OE2        L-FRAG_0           H4846 
       565         12          A        TYR         HH        L-FRAG_1           O4842 
       566        263          A        GLU        OE2        L-FRAG_0           H4846 
       566        263          A        GLU        OE2        L-FRAG_2           H4847 
       566         12          A        TYR         HH        L-FRAG_1           O4842 
       567        263          A        GLU        OE2        L-FRAG_0           H4846 
       567        263          A        GLU        OE2        L-FRAG_2           H4847 
       567         12          A        TYR         HH        L-FRAG_1           O4842 
       568        263          A        GLU        OE1        L-FRAG_2           H4847 
       568         12          A        TYR         HH        L-FRAG_1           O4842 
       569        263          A        GLU        OE1        L-FRAG_2           H4847 
       569         12          A        TYR         HH        L-FRAG_1           O4842 
       570        263          A        GLU        OE2        L-FRAG_0           H4846 
       570        263          A        GLU        OE2        L-FRAG_2           H4847 
       570         12          A        TYR         HH        L-FRAG_1           O4842 
       571        263          A        GLU        OE2        L-FRAG_0           H4846 
       571        263          A        GLU        OE2        L-FRAG_2           H4847 
       571         12          A        TYR         HH        L-FRAG_1           O4842 
       572        263          A        GLU        OE1        L-FRAG_0           H4846 
       572        263          A        GLU        OE1        L-FRAG_2           H4847 
       572         12          A        TYR         HH        L-FRAG_1           O4842 
       573        263          A        GLU        OE1        L-FRAG_2           H4847 
       573         12          A        TYR         HH        L-FRAG_1           O4842 
       574        263          A        GLU        OE2        L-FRAG_0           H4846 
       574         12          A        TYR         HH        L-FRAG_1           O4842 
       575        263          A        GLU        OE2        L-FRAG_0           H4846 
       575         12          A        TYR         HH        L-FRAG_1           O4842 
       576        263          A        GLU        OE2        L-FRAG_0           H4846 
       576         12          A        TYR         HH        L-FRAG_1           O4842 
       577        263          A        GLU        OE2        L-FRAG_0           H4846 
       577        263          A        GLU        OE2        L-FRAG_2           H4847 
       577         12          A        TYR         HH        L-FRAG_1           O4842 
       578        263          A        GLU        OE2        L-FRAG_0           H4846 
       578         12          A        TYR         HH        L-FRAG_1           O4842 
       579        263          A        GLU        OE1        L-FRAG_2           H4847 
       579         12          A        TYR         HH        L-FRAG_1           O4842 
       580        263          A        GLU        OE2        L-FRAG_0           H4846 
       580        263          A        GLU        OE2        L-FRAG_2           H4847 
       580         12          A        TYR         HH        L-FRAG_1           O4842 
       581        263          A        GLU        OE2        L-FRAG_0           H4846 
       581        263          A        GLU        OE1        L-FRAG_2           H4847 
       581         12          A        TYR         HH        L-FRAG_1           O4842 
       582        263          A        GLU        OE1        L-FRAG_2           H4847 
       582         12          A        TYR         HH        L-FRAG_1           O4842 
       583        263          A        GLU        OE2        L-FRAG_0           H4846 
       583        263          A        GLU        OE1        L-FRAG_2           H4847 
       583         12          A        TYR         HH        L-FRAG_1           O4842 
       584        263          A        GLU        OE2        L-FRAG_0           H4846 
       584        263          A        GLU        OE1        L-FRAG_2           H4847 
       584         12          A        TYR         HH        L-FRAG_1           O4842 
       585        263          A        GLU        OE1        L-FRAG_2           H4847 
       585         12          A        TYR         HH        L-FRAG_1           O4842 
       585        224          A        ASN       HD22        L-FRAG_3           O4832 
       586        263          A        GLU        OE2        L-FRAG_0           H4846 
       586        263          A        GLU        OE2        L-FRAG_2           H4847 
       586         12          A        TYR         HH        L-FRAG_1           O4842 
       586        224          A        ASN       HD22        L-FRAG_3           O4832 
       587        263          A        GLU        OE1        L-FRAG_0           H4846 
       587        263          A        GLU        OE1        L-FRAG_2           H4847 
       587         12          A        TYR         HH        L-FRAG_1           O4842 
       588        263          A        GLU        OE1        L-FRAG_2           H4847 
       588         12          A        TYR         HH        L-FRAG_1           O4842 
       589        263          A        GLU        OE2        L-FRAG_0           H4846 
       589         12          A        TYR         HH        L-FRAG_1           O4842 
       589        224          A        ASN       HD22        L-FRAG_3           O4832 
       590        263          A        GLU        OE1        L-FRAG_2           H4847 
       590         12          A        TYR         HH        L-FRAG_1           O4842 
       591        263          A        GLU        OE2        L-FRAG_0           H4846 
       591        263          A        GLU        OE2        L-FRAG_2           H4847 
       591         12          A        TYR         HH        L-FRAG_1           O4842 
       592        263          A        GLU        OE2        L-FRAG_0           H4846 
       592        263          A        GLU        OE1        L-FRAG_2           H4847 
       592         12          A        TYR         HH        L-FRAG_1           O4842 
       593        263          A        GLU        OE2        L-FRAG_0           H4846 
       593        263          A        GLU        OE1        L-FRAG_2           H4847 
       593         12          A        TYR         HH        L-FRAG_1           O4842 
       594        263          A        GLU        OE1        L-FRAG_2           H4847 
       594         12          A        TYR         HH        L-FRAG_1           O4842 
       594        224          A        ASN       HD22        L-FRAG_3           O4832 
       595        263          A        GLU        OE1        L-FRAG_2           H4847 
       595         12          A        TYR         HH        L-FRAG_1           O4842 
       596        263          A        GLU        OE1        L-FRAG_0           H4846 
       596        263          A        GLU        OE1        L-FRAG_2           H4847 
       596         12          A        TYR         HH        L-FRAG_1           O4842 
       597        263          A        GLU        OE1        L-FRAG_2           H4847 
       597         12          A        TYR         HH        L-FRAG_1           O4842 
       598        263          A        GLU        OE1        L-FRAG_0           H4846 
       598        263          A        GLU        OE1        L-FRAG_2           H4847 
       598         12          A        TYR         HH        L-FRAG_1           O4842 
       599        263          A        GLU        OE1        L-FRAG_0           H4846 
       599        263          A        GLU        OE1        L-FRAG_2           H4847 
       599         12          A        TYR         HH        L-FRAG_1           O4842 
       600        263          A        GLU        OE1        L-FRAG_0           H4846 
       600        263          A        GLU        OE1        L-FRAG_2           H4847 
       600         12          A        TYR         HH        L-FRAG_1           O4842 
       601        263          A        GLU        OE1        L-FRAG_0           H4846 
       601        263          A        GLU        OE1        L-FRAG_2           H4847 
       601         12          A        TYR         HH        L-FRAG_1           O4842 
       602        263          A        GLU        OE1        L-FRAG_0           H4846 
       602        263          A        GLU        OE1        L-FRAG_2           H4847 
       602         12          A        TYR         HH        L-FRAG_1           O4842 
       603        263          A        GLU        OE1        L-FRAG_0           H4846 
       603        263          A        GLU        OE1        L-FRAG_2           H4847 
       603         12          A        TYR         HH        L-FRAG_1           O4842 
       604        263          A        GLU        OE1        L-FRAG_0           H4846 
       604        263          A        GLU        OE1        L-FRAG_2           H4847 
       604         12          A        TYR         HH        L-FRAG_1           O4842 
       605        263          A        GLU        OE1        L-FRAG_2           H4847 
       605         12          A        TYR         HH        L-FRAG_1           O4842 
       606        263          A        GLU        OE1        L-FRAG_0           H4846 
       606        263          A        GLU        OE1        L-FRAG_2           H4847 
       606         12          A        TYR         HH        L-FRAG_1           O4842 
       607        263          A        GLU        OE1        L-FRAG_0           H4846 
       607        263          A        GLU        OE1        L-FRAG_2           H4847 
       607         12          A        TYR         HH        L-FRAG_1           O4842 
       608        263          A        GLU        OE1        L-FRAG_0           H4846 
       608        263          A        GLU        OE1        L-FRAG_2           H4847 
       608         12          A        TYR         HH        L-FRAG_1           O4842 
       609        263          A        GLU        OE1        L-FRAG_0           H4846 
       609        263          A        GLU        OE1        L-FRAG_2           H4847 
       609         12          A        TYR         HH        L-FRAG_1           O4842 
       610        263          A        GLU        OE1        L-FRAG_0           H4846 
       610        263          A        GLU        OE1        L-FRAG_2           H4847 
       610         12          A        TYR         HH        L-FRAG_1           O4842 
       611        263          A        GLU        OE1        L-FRAG_0           H4846 
       611        263          A        GLU        OE1        L-FRAG_2           H4847 
       611         12          A        TYR         HH        L-FRAG_1           O4842 
       612        263          A        GLU        OE1        L-FRAG_0           H4846 
       612        263          A        GLU        OE1        L-FRAG_2           H4847 
       612         12          A        TYR         HH        L-FRAG_1           O4842 
       613        263          A        GLU        OE1        L-FRAG_0           H4846 
       613        263          A        GLU        OE1        L-FRAG_2           H4847 
       613         12          A        TYR         HH        L-FRAG_1           O4842 
       614        263          A        GLU        OE1        L-FRAG_0           H4846 
       614        263          A        GLU        OE1        L-FRAG_2           H4847 
       614         12          A        TYR         HH        L-FRAG_1           O4842 
       615        263          A        GLU        OE1        L-FRAG_0           H4846 
       615        263          A        GLU        OE1        L-FRAG_2           H4847 
       615         12          A        TYR         HH        L-FRAG_1           O4842 
       616        263          A        GLU        OE1        L-FRAG_0           H4846 
       616        263          A        GLU        OE1        L-FRAG_2           H4847 
       616         12          A        TYR         HH        L-FRAG_1           O4842 
       617        263          A        GLU        OE1        L-FRAG_0           H4846 
       617        263          A        GLU        OE1        L-FRAG_2           H4847 
       617         12          A        TYR         HH        L-FRAG_1           O4842 
       618        263          A        GLU        OE1        L-FRAG_0           H4846 
       618        263          A        GLU        OE1        L-FRAG_2           H4847 
       618         12          A        TYR         HH        L-FRAG_1           O4842 
       619        263          A        GLU        OE1        L-FRAG_0           H4846 
       619        263          A        GLU        OE1        L-FRAG_2           H4847 
       619         12          A        TYR         HH        L-FRAG_1           O4842 
       620        263          A        GLU        OE1        L-FRAG_0           H4846 
       620        263          A        GLU        OE1        L-FRAG_2           H4847 
       620         12          A        TYR         HH        L-FRAG_1           O4842 
       621        263          A        GLU        OE1        L-FRAG_0           H4846 
       621        263          A        GLU        OE1        L-FRAG_2           H4847 
       621         12          A        TYR         HH        L-FRAG_1           O4842 
       622        263          A        GLU        OE1        L-FRAG_0           H4846 
       622        263          A        GLU        OE1        L-FRAG_2           H4847 
       622         12          A        TYR         HH        L-FRAG_1           O4842 
       623        263          A        GLU        OE1        L-FRAG_0           H4846 
       623        263          A        GLU        OE1        L-FRAG_2           H4847 
       623         12          A        TYR         HH        L-FRAG_1           O4842 
       624        263          A        GLU        OE1        L-FRAG_0           H4846 
       624        263          A        GLU        OE1        L-FRAG_2           H4847 
       624         12          A        TYR         HH        L-FRAG_1           O4842 
       625        263          A        GLU        OE1        L-FRAG_0           H4846 
       625        263          A        GLU        OE1        L-FRAG_2           H4847 
       625         12          A        TYR         HH        L-FRAG_1           O4842 
       626        263          A        GLU        OE1        L-FRAG_0           H4846 
       626        263          A        GLU        OE1        L-FRAG_2           H4847 
       626         12          A        TYR         HH        L-FRAG_1           O4842 
       627        263          A        GLU        OE1        L-FRAG_0           H4846 
       627        263          A        GLU        OE1        L-FRAG_2           H4847 
       628        263          A        GLU        OE1        L-FRAG_0           H4846 
       628        263          A        GLU        OE1        L-FRAG_2           H4847 
       628         12          A        TYR         HH        L-FRAG_1           O4842 
       629        263          A        GLU        OE1        L-FRAG_0           H4846 
       629        263          A        GLU        OE1        L-FRAG_2           H4847 
       629         12          A        TYR         HH        L-FRAG_1           O4842 
       629        224          A        ASN       HD22        L-FRAG_3           O4832 
       630        263          A        GLU        OE1        L-FRAG_0           H4846 
       630        263          A        GLU        OE1        L-FRAG_2           H4847 
       630         12          A        TYR         HH        L-FRAG_1           O4842 
       630        224          A        ASN       HD22        L-FRAG_3           O4832 
       631        263          A        GLU        OE1        L-FRAG_0           H4846 
       631        263          A        GLU        OE1        L-FRAG_2           H4847 
       631         12          A        TYR         HH        L-FRAG_1           O4842 
       631        224          A        ASN       HD22        L-FRAG_3           O4832 
       632        263          A        GLU        OE1        L-FRAG_0           H4846 
       632        263          A        GLU        OE1        L-FRAG_2           H4847 
       632         12          A        TYR         HH        L-FRAG_1           O4842 
       632        224          A        ASN       HD22        L-FRAG_3           O4832 
       633        263          A        GLU        OE1        L-FRAG_0           H4846 
       633        263          A        GLU        OE1        L-FRAG_2           H4847 
       633         12          A        TYR         HH        L-FRAG_1           O4842 
       633        224          A        ASN       HD22        L-FRAG_3           O4832 
       634        263          A        GLU        OE1        L-FRAG_0           H4846 
       634        263          A        GLU        OE1        L-FRAG_2           H4847 
       634         12          A        TYR         HH        L-FRAG_1           O4842 
       635        263          A        GLU        OE1        L-FRAG_0           H4846 
       635        263          A        GLU        OE1        L-FRAG_2           H4847 
       635         12          A        TYR         HH        L-FRAG_1           O4842 
       636        263          A        GLU        OE1        L-FRAG_0           H4846 
       636        263          A        GLU        OE1        L-FRAG_2           H4847 
       636         12          A        TYR         HH        L-FRAG_1           O4842 
       637        263          A        GLU        OE1        L-FRAG_0           H4846 
       637        263          A        GLU        OE1        L-FRAG_2           H4847 
       637         12          A        TYR         HH        L-FRAG_1           O4842 
       637        224          A        ASN       HD22        L-FRAG_3           O4832 
       638        263          A        GLU        OE1        L-FRAG_0           H4846 
       638        263          A        GLU        OE1        L-FRAG_2           H4847 
       638         12          A        TYR         HH        L-FRAG_1           O4842 
       639        263          A        GLU        OE1        L-FRAG_0           H4846 
       639        263          A        GLU        OE1        L-FRAG_2           H4847 
       639         12          A        TYR         HH        L-FRAG_1           O4842 
       640        263          A        GLU        OE1        L-FRAG_0           H4846 
       640        263          A        GLU        OE1        L-FRAG_2           H4847 
       640        224          A        ASN       HD22        L-FRAG_3           O4832 
       641        263          A        GLU        OE1        L-FRAG_2           H4847 
       641         12          A        TYR         HH        L-FRAG_1           O4842 
       642        263          A        GLU        OE1        L-FRAG_0           H4846 
       642        263          A        GLU        OE1        L-FRAG_2           H4847 
       642         12          A        TYR         HH        L-FRAG_1           O4842 
       643        263          A        GLU        OE1        L-FRAG_0           H4846 
       643        263          A        GLU        OE1        L-FRAG_2           H4847 
       643         12          A        TYR         HH        L-FRAG_1           O4842 
       644        263          A        GLU        OE1        L-FRAG_0           H4846 
       644        263          A        GLU        OE1        L-FRAG_2           H4847 
       644         12          A        TYR         HH        L-FRAG_1           O4842 
       644        224          A        ASN       HD22        L-FRAG_3           O4832 
       645        263          A        GLU        OE1        L-FRAG_0           H4846 
       645        263          A        GLU        OE1        L-FRAG_2           H4847 
       645         12          A        TYR         HH        L-FRAG_1           O4842 
       646        263          A        GLU        OE1        L-FRAG_0           H4846 
       646        263          A        GLU        OE1        L-FRAG_2           H4847 
       646         12          A        TYR         HH        L-FRAG_1           O4842 
       647        263          A        GLU        OE1        L-FRAG_0           H4846 
       647        263          A        GLU        OE1        L-FRAG_2           H4847 
       647         12          A        TYR         HH        L-FRAG_1           O4842 
       647        224          A        ASN       HD22        L-FRAG_1           O4842 
       648        263          A        GLU        OE1        L-FRAG_0           H4846 
       648        263          A        GLU        OE1        L-FRAG_2           H4847 
       648         12          A        TYR         HH        L-FRAG_1           O4842 
       649        263          A        GLU        OE1        L-FRAG_0           H4846 
       649        263          A        GLU        OE1        L-FRAG_2           H4847 
       649         12          A        TYR         HH        L-FRAG_1           O4842 
       650        263          A        GLU        OE1        L-FRAG_0           H4846 
       650        263          A        GLU        OE1        L-FRAG_2           H4847 
       650         12          A        TYR         HH        L-FRAG_1           O4842 
       650        224          A        ASN       HD22        L-FRAG_3           O4832 
       651        263          A        GLU        OE1        L-FRAG_0           H4846 
       651        263          A        GLU        OE1        L-FRAG_2           H4847 
       651         12          A        TYR         HH        L-FRAG_1           O4842 
       651        224          A        ASN       HD22        L-FRAG_3           O4832 
       652        263          A        GLU        OE1        L-FRAG_0           H4846 
       652        263          A        GLU        OE1        L-FRAG_2           H4847 
       652         12          A        TYR         HH        L-FRAG_1           O4842 
       653        263          A        GLU        OE1        L-FRAG_0           H4846 
       653        263          A        GLU        OE1        L-FRAG_2           H4847 
       653         12          A        TYR         HH        L-FRAG_1           O4842 
       654        263          A        GLU        OE1        L-FRAG_0           H4846 
       654        263          A        GLU        OE1        L-FRAG_2           H4847 
       654         12          A        TYR         HH        L-FRAG_1           O4842 
       655        263          A        GLU        OE1        L-FRAG_0           H4846 
       655        263          A        GLU        OE1        L-FRAG_2           H4847 
       655         12          A        TYR         HH        L-FRAG_1           O4842 
       656        263          A        GLU        OE1        L-FRAG_0           H4846 
       656        263          A        GLU        OE1        L-FRAG_2           H4847 
       656         12          A        TYR         HH        L-FRAG_1           O4842 
       657        263          A        GLU        OE1        L-FRAG_0           H4846 
       657        263          A        GLU        OE1        L-FRAG_2           H4847 
       657         12          A        TYR         HH        L-FRAG_1           O4842 
       658        263          A        GLU        OE1        L-FRAG_0           H4846 
       658        263          A        GLU        OE1        L-FRAG_2           H4847 
       658         12          A        TYR         HH        L-FRAG_1           O4842 
       659        263          A        GLU        OE1        L-FRAG_0           H4846 
       659        263          A        GLU        OE1        L-FRAG_2           H4847 
       659         12          A        TYR         HH        L-FRAG_1           O4842 
       660        263          A        GLU        OE1        L-FRAG_0           H4846 
       660        263          A        GLU        OE1        L-FRAG_2           H4847 
       660         12          A        TYR         HH        L-FRAG_1           O4842 
       661        263          A        GLU        OE1        L-FRAG_0           H4846 
       661        263          A        GLU        OE1        L-FRAG_2           H4847 
       661         12          A        TYR         HH        L-FRAG_1           O4842 
       662        263          A        GLU        OE1        L-FRAG_0           H4846 
       662        263          A        GLU        OE1        L-FRAG_2           H4847 
       662         12          A        TYR         HH        L-FRAG_1           O4842 
       663        263          A        GLU        OE1        L-FRAG_0           H4846 
       663        263          A        GLU        OE1        L-FRAG_2           H4847 
       663         12          A        TYR         HH        L-FRAG_1           O4842 
       664        263          A        GLU        OE1        L-FRAG_0           H4846 
       664        263          A        GLU        OE1        L-FRAG_2           H4847 
       664         12          A        TYR         HH        L-FRAG_1           O4842 
       665        263          A        GLU        OE1        L-FRAG_0           H4846 
       665        263          A        GLU        OE1        L-FRAG_2           H4847 
       665         12          A        TYR         HH        L-FRAG_1           O4842 
       666        263          A        GLU        OE1        L-FRAG_0           H4846 
       666        263          A        GLU        OE1        L-FRAG_2           H4847 
       666         12          A        TYR         HH        L-FRAG_1           O4842 
       667        263          A        GLU        OE1        L-FRAG_0           H4846 
       667        263          A        GLU        OE1        L-FRAG_2           H4847 
       667         12          A        TYR         HH        L-FRAG_1           O4842 
       668        263          A        GLU        OE1        L-FRAG_0           H4846 
       668        263          A        GLU        OE1        L-FRAG_2           H4847 
       668         12          A        TYR         HH        L-FRAG_1           O4842 
       669        263          A        GLU        OE1        L-FRAG_0           H4846 
       669        263          A        GLU        OE1        L-FRAG_2           H4847 
       669         12          A        TYR         HH        L-FRAG_1           O4842 
       670        263          A        GLU        OE1        L-FRAG_0           H4846 
       670        263          A        GLU        OE2        L-FRAG_2           H4847 
       670         12          A        TYR         HH        L-FRAG_1           O4842 
       671        263          A        GLU        OE2        L-FRAG_0           H4846 
       671         12          A        TYR         HH        L-FRAG_1           O4842 
       672        263          A        GLU        OE2        L-FRAG_0           H4846 
       672         12          A        TYR         HH        L-FRAG_1           O4842 
       673        263          A        GLU        OE1        L-FRAG_0           H4846 
       673        263          A        GLU        OE1        L-FRAG_2           H4847 
       673         12          A        TYR         HH        L-FRAG_1           O4842 
       674        263          A        GLU        OE1        L-FRAG_0           H4846 
       674        263          A        GLU        OE1        L-FRAG_2           H4847 
       674         12          A        TYR         HH        L-FRAG_1           O4842 
       675        263          A        GLU        OE1        L-FRAG_0           H4846 
       675        263          A        GLU        OE1        L-FRAG_2           H4847 
       675         12          A        TYR         HH        L-FRAG_1           O4842 
       676        263          A        GLU        OE1        L-FRAG_0           H4846 
       676        263          A        GLU        OE1        L-FRAG_2           H4847 
       676         12          A        TYR         HH        L-FRAG_1           O4842 
       677        263          A        GLU        OE1        L-FRAG_0           H4846 
       677        263          A        GLU        OE1        L-FRAG_2           H4847 
       677         12          A        TYR         HH        L-FRAG_1           O4842 
       678        263          A        GLU        OE1        L-FRAG_0           H4846 
       678        263          A        GLU        OE1        L-FRAG_2           H4847 
       678         12          A        TYR         HH        L-FRAG_1           O4842 
       678        224          A        ASN       HD21        L-FRAG_4           N4838 
       679        263          A        GLU        OE1        L-FRAG_0           H4846 
       679        263          A        GLU        OE1        L-FRAG_2           H4847 
       679         12          A        TYR         HH        L-FRAG_1           O4842 
       680        263          A        GLU        OE1        L-FRAG_0           H4846 
       680        263          A        GLU        OE1        L-FRAG_2           H4847 
       680         12          A        TYR         HH        L-FRAG_1           O4842 
       681        263          A        GLU        OE1        L-FRAG_0           H4846 
       681        263          A        GLU        OE1        L-FRAG_2           H4847 
       681         12          A        TYR         HH        L-FRAG_1           O4842 
       682        263          A        GLU        OE1        L-FRAG_0           H4846 
       682        263          A        GLU        OE1        L-FRAG_2           H4847 
       682         12          A        TYR         HH        L-FRAG_1           O4842 
       683        263          A        GLU        OE1        L-FRAG_0           H4846 
       683        263          A        GLU        OE1        L-FRAG_2           H4847 
       683         12          A        TYR         HH        L-FRAG_1           O4842 
       684        263          A        GLU        OE1        L-FRAG_0           H4846 
       684        263          A        GLU        OE1        L-FRAG_2           H4847 
       684         12          A        TYR         HH        L-FRAG_1           O4842 
       685        263          A        GLU        OE1        L-FRAG_0           H4846 
       685        263          A        GLU        OE1        L-FRAG_2           H4847 
       685         12          A        TYR         HH        L-FRAG_1           O4842 
       686        263          A        GLU        OE1        L-FRAG_0           H4846 
       686        263          A        GLU        OE1        L-FRAG_2           H4847 
       686         12          A        TYR         HH        L-FRAG_1           O4842 
       687        263          A        GLU        OE1        L-FRAG_0           H4846 
       687        263          A        GLU        OE1        L-FRAG_2           H4847 
       687         12          A        TYR         HH        L-FRAG_1           O4842 
       688        263          A        GLU        OE1        L-FRAG_0           H4846 
       688         12          A        TYR         HH        L-FRAG_1           O4842 
       689        263          A        GLU        OE1        L-FRAG_0           H4846 
       689        263          A        GLU        OE1        L-FRAG_2           H4847 
       689         12          A        TYR         HH        L-FRAG_1           O4842 
       690        263          A        GLU        OE1        L-FRAG_0           H4846 
       690        263          A        GLU        OE1        L-FRAG_2           H4847 
       690         12          A        TYR         HH        L-FRAG_1           O4842 
       691        263          A        GLU        OE1        L-FRAG_0           H4846 
       691        263          A        GLU        OE1        L-FRAG_2           H4847 
       691         12          A        TYR         HH        L-FRAG_1           O4842 
       692        263          A        GLU        OE1        L-FRAG_0           H4846 
       692        263          A        GLU        OE1        L-FRAG_2           H4847 
       692         12          A        TYR         HH        L-FRAG_1           O4842 
       693        263          A        GLU        OE1        L-FRAG_0           H4846 
       693        263          A        GLU        OE1        L-FRAG_2           H4847 
       693         12          A        TYR         HH        L-FRAG_1           O4842 
       694        263          A        GLU        OE1        L-FRAG_0           H4846 
       694        263          A        GLU        OE1        L-FRAG_2           H4847 
       694         12          A        TYR         HH        L-FRAG_1           O4842 
       695        263          A        GLU        OE1        L-FRAG_0           H4846 
       695        263          A        GLU        OE1        L-FRAG_2           H4847 
       695         12          A        TYR         HH        L-FRAG_1           O4842 
       696        263          A        GLU        OE1        L-FRAG_0           H4846 
       696        263          A        GLU        OE1        L-FRAG_2           H4847 
       696         12          A        TYR         HH        L-FRAG_1           O4842 
       697        263          A        GLU        OE1        L-FRAG_0           H4846 
       697        263          A        GLU        OE1        L-FRAG_2           H4847 
       697         12          A        TYR         HH        L-FRAG_1           O4842 
       698        263          A        GLU        OE1        L-FRAG_0           H4846 
       698        263          A        GLU        OE1        L-FRAG_2           H4847 
       699        263          A        GLU        OE1        L-FRAG_0           H4846 
       699        263          A        GLU        OE1        L-FRAG_2           H4847 
       699         12          A        TYR         HH        L-FRAG_1           O4842 
       700        263          A        GLU        OE1        L-FRAG_0           H4846 
       700        263          A        GLU        OE1        L-FRAG_2           H4847 
       700         12          A        TYR         HH        L-FRAG_1           O4842 
       701        263          A        GLU        OE1        L-FRAG_0           H4846 
       701        263          A        GLU        OE1        L-FRAG_2           H4847 
       701         12          A        TYR         HH        L-FRAG_1           O4842 
       702        263          A        GLU        OE1        L-FRAG_0           H4846 
       702        263          A        GLU        OE1        L-FRAG_2           H4847 
       702         12          A        TYR         HH        L-FRAG_1           O4842 
       703        263          A        GLU        OE1        L-FRAG_2           H4847 
       703         12          A        TYR         HH        L-FRAG_1           O4842 
       704        263          A        GLU        OE1        L-FRAG_0           H4846 
       704        263          A        GLU        OE1        L-FRAG_2           H4847 
       704         12          A        TYR         HH        L-FRAG_1           O4842 
       705        263          A        GLU        OE1        L-FRAG_0           H4846 
       705        263          A        GLU        OE1        L-FRAG_2           H4847 
       705         12          A        TYR         HH        L-FRAG_1           O4842 
       706        263          A        GLU        OE1        L-FRAG_0           H4846 
       706        263          A        GLU        OE1        L-FRAG_2           H4847 
       706         12          A        TYR         HH        L-FRAG_1           O4842 
       707        263          A        GLU        OE1        L-FRAG_0           H4846 
       707        263          A        GLU        OE1        L-FRAG_2           H4847 
       707         12          A        TYR         HH        L-FRAG_1           O4842 
       708        263          A        GLU        OE1        L-FRAG_0           H4846 
       708        263          A        GLU        OE1        L-FRAG_2           H4847 
       708         12          A        TYR         HH        L-FRAG_1           O4842 
       709        263          A        GLU        OE1        L-FRAG_0           H4846 
       709        263          A        GLU        OE1        L-FRAG_2           H4847 
       709         12          A        TYR         HH        L-FRAG_1           O4842 
       710        263          A        GLU        OE1        L-FRAG_0           H4846 
       710        263          A        GLU        OE1        L-FRAG_2           H4847 
       710         12          A        TYR         HH        L-FRAG_1           O4842 
       711        263          A        GLU        OE1        L-FRAG_0           H4846 
       711        263          A        GLU        OE1        L-FRAG_2           H4847 
       711         12          A        TYR         HH        L-FRAG_1           O4842 
       712        263          A        GLU        OE1        L-FRAG_0           H4846 
       712        263          A        GLU        OE1        L-FRAG_2           H4847 
       712         12          A        TYR         HH        L-FRAG_1           O4842 
       713        263          A        GLU        OE1        L-FRAG_0           H4846 
       713        263          A        GLU        OE1        L-FRAG_2           H4847 
       713         12          A        TYR         HH        L-FRAG_1           O4842 
       714        263          A        GLU        OE1        L-FRAG_0           H4846 
       714        263          A        GLU        OE1        L-FRAG_2           H4847 
       714         12          A        TYR         HH        L-FRAG_1           O4842 
       715        263          A        GLU        OE1        L-FRAG_0           H4846 
       715        263          A        GLU        OE1        L-FRAG_2           H4847 
       715         12          A        TYR         HH        L-FRAG_1           O4842 
       716        263          A        GLU        OE1        L-FRAG_0           H4846 
       716        263          A        GLU        OE1        L-FRAG_2           H4847 
       716         12          A        TYR         HH        L-FRAG_1           O4842 
       717        263          A        GLU        OE1        L-FRAG_0           H4846 
       717        263          A        GLU        OE1        L-FRAG_2           H4847 
       717         12          A        TYR         HH        L-FRAG_1           O4842 
       718        263          A        GLU        OE1        L-FRAG_0           H4846 
       718        263          A        GLU        OE1        L-FRAG_2           H4847 
       718         12          A        TYR         HH        L-FRAG_1           O4842 
       719        263          A        GLU        OE1        L-FRAG_0           H4846 
       719        263          A        GLU        OE1        L-FRAG_2           H4847 
       719         12          A        TYR         HH        L-FRAG_1           O4842 
       720        263          A        GLU        OE1        L-FRAG_0           H4846 
       720        263          A        GLU        OE1        L-FRAG_2           H4847 
       720         12          A        TYR         HH        L-FRAG_1           O4842 
       721        263          A        GLU        OE1        L-FRAG_0           H4846 
       721        263          A        GLU        OE1        L-FRAG_2           H4847 
       721         12          A        TYR         HH        L-FRAG_1           O4842 
       722        263          A        GLU        OE1        L-FRAG_0           H4846 
       722        263          A        GLU        OE1        L-FRAG_2           H4847 
       722         12          A        TYR         HH        L-FRAG_1           O4842 
       723        263          A        GLU        OE1        L-FRAG_0           H4846 
       723        263          A        GLU        OE1        L-FRAG_2           H4847 
       723         12          A        TYR         HH        L-FRAG_1           O4842 
       724        263          A        GLU        OE1        L-FRAG_0           H4846 
       724        263          A        GLU        OE1        L-FRAG_2           H4847 
       724         12          A        TYR         HH        L-FRAG_1           O4842 
       725        263          A        GLU        OE1        L-FRAG_0           H4846 
       725        263          A        GLU        OE1        L-FRAG_2           H4847 
       725         12          A        TYR         HH        L-FRAG_1           O4842 
       726        263          A        GLU        OE1        L-FRAG_0           H4846 
       726        263          A        GLU        OE1        L-FRAG_2           H4847 
       726         12          A        TYR         HH        L-FRAG_1           O4842 
       727        263          A        GLU        OE1        L-FRAG_0           H4846 
       727        263          A        GLU        OE1        L-FRAG_2           H4847 
       727         12          A        TYR         HH        L-FRAG_1           O4842 
       728        263          A        GLU        OE1        L-FRAG_0           H4846 
       728        263          A        GLU        OE1        L-FRAG_2           H4847 
       729        263          A        GLU        OE1        L-FRAG_0           H4846 
       729        263          A        GLU        OE1        L-FRAG_2           H4847 
       730        263          A        GLU        OE1        L-FRAG_0           H4846 
       730        263          A        GLU        OE1        L-FRAG_2           H4847 
       730         12          A        TYR         HH        L-FRAG_1           O4842 
       731        263          A        GLU        OE1        L-FRAG_0           H4846 
       731        263          A        GLU        OE1        L-FRAG_2           H4847 
       731         12          A        TYR         HH        L-FRAG_1           O4842 
       732        263          A        GLU        OE1        L-FRAG_0           H4846 
       732        263          A        GLU        OE1        L-FRAG_2           H4847 
       732         12          A        TYR         HH        L-FRAG_1           O4842 
       733        263          A        GLU        OE1        L-FRAG_0           H4846 
       733        263          A        GLU        OE1        L-FRAG_2           H4847 
       733         12          A        TYR         HH        L-FRAG_1           O4842 
       734        263          A        GLU        OE1        L-FRAG_0           H4846 
       734        263          A        GLU        OE1        L-FRAG_2           H4847 
       734         12          A        TYR         HH        L-FRAG_1           O4842 
       735        263          A        GLU        OE1        L-FRAG_0           H4846 
       735        263          A        GLU        OE1        L-FRAG_2           H4847 
       735         12          A        TYR         HH        L-FRAG_1           O4842 
       736        263          A        GLU        OE1        L-FRAG_0           H4846 
       736        263          A        GLU        OE1        L-FRAG_2           H4847 
       736        224          A        ASN       HD22        L-FRAG_4           N4838 
       737        263          A        GLU        OE1        L-FRAG_0           H4846 
       737        263          A        GLU        OE1        L-FRAG_2           H4847 
       737         12          A        TYR         HH        L-FRAG_1           O4842 
       738        263          A        GLU        OE1        L-FRAG_0           H4846 
       738        263          A        GLU        OE1        L-FRAG_2           H4847 
       738         12          A        TYR         HH        L-FRAG_1           O4842 
       739        263          A        GLU        OE1        L-FRAG_0           H4846 
       739        263          A        GLU        OE1        L-FRAG_2           H4847 
       739         12          A        TYR         HH        L-FRAG_1           O4842 
       740        263          A        GLU        OE1        L-FRAG_0           H4846 
       740        263          A        GLU        OE1        L-FRAG_2           H4847 
       740         12          A        TYR         HH        L-FRAG_1           O4842 
       741        263          A        GLU        OE1        L-FRAG_0           H4846 
       741        263          A        GLU        OE1        L-FRAG_2           H4847 
       741         12          A        TYR         HH        L-FRAG_1           O4842 
       742        263          A        GLU        OE1        L-FRAG_0           H4846 
       742        263          A        GLU        OE1        L-FRAG_2           H4847 
       742         12          A        TYR         HH        L-FRAG_1           O4842 
       743        263          A        GLU        OE1        L-FRAG_0           H4846 
       743        263          A        GLU        OE1        L-FRAG_2           H4847 
       743         12          A        TYR         HH        L-FRAG_1           O4842 
       744        263          A        GLU        OE1        L-FRAG_0           H4846 
       744        263          A        GLU        OE1        L-FRAG_2           H4847 
       744         12          A        TYR         HH        L-FRAG_1           O4842 
       745        263          A        GLU        OE1        L-FRAG_0           H4846 
       745        263          A        GLU        OE1        L-FRAG_2           H4847 
       745         12          A        TYR         HH        L-FRAG_1           O4842 
       746        263          A        GLU        OE1        L-FRAG_0           H4846 
       746        263          A        GLU        OE1        L-FRAG_2           H4847 
       746         12          A        TYR         HH        L-FRAG_1           O4842 
       747        263          A        GLU        OE1        L-FRAG_0           H4846 
       747        263          A        GLU        OE1        L-FRAG_2           H4847 
       747         12          A        TYR         HH        L-FRAG_1           O4842 
       748        263          A        GLU        OE1        L-FRAG_0           H4846 
       748        263          A        GLU        OE1        L-FRAG_2           H4847 
       748         12          A        TYR         HH        L-FRAG_1           O4842 
       749        263          A        GLU        OE1        L-FRAG_0           H4846 
       749        263          A        GLU        OE1        L-FRAG_2           H4847 
       749         12          A        TYR         HH        L-FRAG_1           O4842 
       750        263          A        GLU        OE1        L-FRAG_0           H4846 
       750        263          A        GLU        OE1        L-FRAG_2           H4847 
       751        263          A        GLU        OE1        L-FRAG_0           H4846 
       751        263          A        GLU        OE1        L-FRAG_2           H4847 
       751         12          A        TYR         HH        L-FRAG_1           O4842 
       752        263          A        GLU        OE1        L-FRAG_0           H4846 
       752        263          A        GLU        OE1        L-FRAG_2           H4847 
       752         12          A        TYR         HH        L-FRAG_1           O4842 
       753        263          A        GLU        OE1        L-FRAG_0           H4846 
       753        263          A        GLU        OE1        L-FRAG_2           H4847 
       753         12          A        TYR         HH        L-FRAG_1           O4842 
       754        263          A        GLU        OE1        L-FRAG_0           H4846 
       754        263          A        GLU        OE1        L-FRAG_2           H4847 
       754         12          A        TYR         HH        L-FRAG_1           O4842 
       755        263          A        GLU        OE1        L-FRAG_0           H4846 
       755        263          A        GLU        OE1        L-FRAG_2           H4847 
       755         12          A        TYR         HH        L-FRAG_1           O4842 
       756        263          A        GLU        OE1        L-FRAG_0           H4846 
       756        263          A        GLU        OE1        L-FRAG_2           H4847 
       756         12          A        TYR         HH        L-FRAG_1           O4842 
       757        263          A        GLU        OE1        L-FRAG_0           H4846 
       757        263          A        GLU        OE1        L-FRAG_2           H4847 
       758        263          A        GLU        OE1        L-FRAG_0           H4846 
       758        263          A        GLU        OE1        L-FRAG_2           H4847 
       758         12          A        TYR         HH        L-FRAG_1           O4842 
       758        224          A        ASN       HD22        L-FRAG_3           O4832 
       759        263          A        GLU        OE1        L-FRAG_0           H4846 
       759        263          A        GLU        OE1        L-FRAG_2           H4847 
       759         12          A        TYR         HH        L-FRAG_1           O4842 
       760        263          A        GLU        OE1        L-FRAG_0           H4846 
       760        263          A        GLU        OE1        L-FRAG_2           H4847 
       760         12          A        TYR         HH        L-FRAG_1           O4842 
       760        224          A        ASN       HD22        L-FRAG_3           O4832 
       761        263          A        GLU        OE1        L-FRAG_0           H4846 
       761        263          A        GLU        OE1        L-FRAG_2           H4847 
       761         12          A        TYR         HH        L-FRAG_1           O4842 
       761        224          A        ASN       HD22        L-FRAG_3           O4832 
       762        263          A        GLU        OE1        L-FRAG_0           H4846 
       762        263          A        GLU        OE1        L-FRAG_2           H4847 
       762         12          A        TYR         HH        L-FRAG_1           O4842 
       763        263          A        GLU        OE1        L-FRAG_0           H4846 
       763        263          A        GLU        OE1        L-FRAG_2           H4847 
       763         12          A        TYR         HH        L-FRAG_1           O4842 
       764        263          A        GLU        OE1        L-FRAG_0           H4846 
       764        263          A        GLU        OE1        L-FRAG_2           H4847 
       764         12          A        TYR         HH        L-FRAG_1           O4842 
       765        263          A        GLU        OE1        L-FRAG_0           H4846 
       765        263          A        GLU        OE1        L-FRAG_2           H4847 
       765         12          A        TYR         HH        L-FRAG_1           O4842 
       765        224          A        ASN       HD22        L-FRAG_3           O4832 
       766        263          A        GLU        OE1        L-FRAG_0           H4846 
       766        263          A        GLU        OE1        L-FRAG_2           H4847 
       766         12          A        TYR         HH        L-FRAG_1           O4842 
       766        224          A        ASN       HD22        L-FRAG_3           O4832 
       767        263          A        GLU        OE1        L-FRAG_0           H4846 
       767        263          A        GLU        OE1        L-FRAG_2           H4847 
       767         12          A        TYR         HH        L-FRAG_1           O4842 
       768        263          A        GLU        OE1        L-FRAG_0           H4846 
       768        263          A        GLU        OE1        L-FRAG_2           H4847 
       768         12          A        TYR         HH        L-FRAG_1           O4842 
       769        263          A        GLU        OE1        L-FRAG_0           H4846 
       769        263          A        GLU        OE1        L-FRAG_2           H4847 
       769         12          A        TYR         HH        L-FRAG_1           O4842 
       770        263          A        GLU        OE1        L-FRAG_0           H4846 
       770        263          A        GLU        OE1        L-FRAG_2           H4847 
       770         12          A        TYR         HH        L-FRAG_1           O4842 
       771        263          A        GLU        OE1        L-FRAG_0           H4846 
       771        263          A        GLU        OE1        L-FRAG_2           H4847 
       771         12          A        TYR         HH        L-FRAG_1           O4842 
       771        224          A        ASN       HD22        L-FRAG_3           O4832 
       772        263          A        GLU        OE1        L-FRAG_0           H4846 
       772        263          A        GLU        OE1        L-FRAG_2           H4847 
       772         12          A        TYR         HH        L-FRAG_1           O4842 
       773        263          A        GLU        OE1        L-FRAG_0           H4846 
       773        263          A        GLU        OE1        L-FRAG_2           H4847 
       773         12          A        TYR         HH        L-FRAG_1           O4842 
       774        263          A        GLU        OE1        L-FRAG_0           H4846 
       774        263          A        GLU        OE1        L-FRAG_2           H4847 
       774         12          A        TYR         HH        L-FRAG_1           O4842 
       775        263          A        GLU        OE1        L-FRAG_0           H4846 
       775        263          A        GLU        OE1        L-FRAG_2           H4847 
       775         12          A        TYR         HH        L-FRAG_1           O4842 
       775        224          A        ASN       HD22        L-FRAG_3           O4832 
       776        263          A        GLU        OE1        L-FRAG_0           H4846 
       776        263          A        GLU        OE1        L-FRAG_2           H4847 
       776         12          A        TYR         HH        L-FRAG_1           O4842 
       777        263          A        GLU        OE1        L-FRAG_0           H4846 
       777        263          A        GLU        OE1        L-FRAG_2           H4847 
       777         12          A        TYR         HH        L-FRAG_1           O4842 
       777        224          A        ASN       HD22        L-FRAG_3           O4832 
       778        263          A        GLU        OE1        L-FRAG_0           H4846 
       778        263          A        GLU        OE1        L-FRAG_2           H4847 
       778         12          A        TYR         HH        L-FRAG_1           O4842 
       779        263          A        GLU        OE1        L-FRAG_0           H4846 
       779        263          A        GLU        OE1        L-FRAG_2           H4847 
       779         12          A        TYR         HH        L-FRAG_1           O4842 
       780        263          A        GLU        OE1        L-FRAG_0           H4846 
       780        263          A        GLU        OE1        L-FRAG_2           H4847 
       780         12          A        TYR         HH        L-FRAG_1           O4842 
       781        263          A        GLU        OE1        L-FRAG_0           H4846 
       781        263          A        GLU        OE1        L-FRAG_2           H4847 
       781         12          A        TYR         HH        L-FRAG_1           O4842 
       782        263          A        GLU        OE1        L-FRAG_0           H4846 
       782        263          A        GLU        OE1        L-FRAG_2           H4847 
       782         12          A        TYR         HH        L-FRAG_1           O4842 
       783        263          A        GLU        OE1        L-FRAG_0           H4846 
       783        263          A        GLU        OE1        L-FRAG_2           H4847 
       783         12          A        TYR         HH        L-FRAG_1           O4842 
       784        263          A        GLU        OE1        L-FRAG_0           H4846 
       784        263          A        GLU        OE1        L-FRAG_2           H4847 
       784        224          A        ASN       HD22        L-FRAG_3           O4832 
       785        263          A        GLU        OE1        L-FRAG_0           H4846 
       785        263          A        GLU        OE1        L-FRAG_2           H4847 
       785         12          A        TYR         HH        L-FRAG_1           O4842 
       786        263          A        GLU        OE1        L-FRAG_0           H4846 
       786        263          A        GLU        OE1        L-FRAG_2           H4847 
       786         12          A        TYR         HH        L-FRAG_1           O4842 
       787        263          A        GLU        OE1        L-FRAG_0           H4846 
       787        263          A        GLU        OE1        L-FRAG_2           H4847 
       787         12          A        TYR         HH        L-FRAG_1           O4842 
       788        263          A        GLU        OE1        L-FRAG_0           H4846 
       788        263          A        GLU        OE1        L-FRAG_2           H4847 
       788         12          A        TYR         HH        L-FRAG_1           O4842 
       789        263          A        GLU        OE1        L-FRAG_0           H4846 
       789        263          A        GLU        OE1        L-FRAG_2           H4847 
       789         12          A        TYR         HH        L-FRAG_1           O4842 
       790        263          A        GLU        OE1        L-FRAG_0           H4846 
       790        263          A        GLU        OE1        L-FRAG_2           H4847 
       790         12          A        TYR         HH        L-FRAG_1           O4842 
       790        224          A        ASN       HD22        L-FRAG_3           O4832 
       791        263          A        GLU        OE1        L-FRAG_0           H4846 
       791        263          A        GLU        OE1        L-FRAG_2           H4847 
       791         12          A        TYR         HH        L-FRAG_1           O4842 
       792        263          A        GLU        OE1        L-FRAG_0           H4846 
       792        263          A        GLU        OE1        L-FRAG_2           H4847 
       792         12          A        TYR         HH        L-FRAG_1           O4842 
       793        263          A        GLU        OE1        L-FRAG_0           H4846 
       793        263          A        GLU        OE1        L-FRAG_2           H4847 
       793         12          A        TYR         HH        L-FRAG_1           O4842 
       794        263          A        GLU        OE1        L-FRAG_0           H4846 
       794        263          A        GLU        OE1        L-FRAG_2           H4847 
       795        263          A        GLU        OE1        L-FRAG_0           H4846 
       795        263          A        GLU        OE1        L-FRAG_2           H4847 
       795         12          A        TYR         HH        L-FRAG_1           O4842 
       796        263          A        GLU        OE1        L-FRAG_0           H4846 
       796        263          A        GLU        OE1        L-FRAG_2           H4847 
       796         12          A        TYR         HH        L-FRAG_1           O4842 
       797        263          A        GLU        OE1        L-FRAG_0           H4846 
       797        263          A        GLU        OE1        L-FRAG_2           H4847 
       797         12          A        TYR         HH        L-FRAG_1           O4842 
       798        263          A        GLU        OE1        L-FRAG_0           H4846 
       798        263          A        GLU        OE1        L-FRAG_2           H4847 
       798        224          A        ASN       HD22        L-FRAG_3           O4832 
       799        263          A        GLU        OE1        L-FRAG_0           H4846 
       799        263          A        GLU        OE1        L-FRAG_2           H4847 
       799         12          A        TYR         HH        L-FRAG_1           O4842 
       799        224          A        ASN       HD22        L-FRAG_3           O4832 
       800        263          A        GLU        OE1        L-FRAG_0           H4846 
       800        263          A        GLU        OE1        L-FRAG_2           H4847 
       800         12          A        TYR         HH        L-FRAG_1           O4842 
       801        263          A        GLU        OE1        L-FRAG_0           H4846 
       801        263          A        GLU        OE1        L-FRAG_2           H4847 
       801         12          A        TYR         HH        L-FRAG_1           O4842 
       801        224          A        ASN       HD22        L-FRAG_3           O4832 
       802        263          A        GLU        OE1        L-FRAG_0           H4846 
       802        263          A        GLU        OE1        L-FRAG_2           H4847 
       802         12          A        TYR         HH        L-FRAG_1           O4842 
       803        263          A        GLU        OE1        L-FRAG_0           H4846 
       803        263          A        GLU        OE1        L-FRAG_2           H4847 
       803         12          A        TYR         HH        L-FRAG_1           O4842 
       804        263          A        GLU        OE1        L-FRAG_0           H4846 
       804        263          A        GLU        OE1        L-FRAG_2           H4847 
       804        224          A        ASN       HD22        L-FRAG_3           O4832 
       805        263          A        GLU        OE1        L-FRAG_0           H4846 
       805        263          A        GLU        OE1        L-FRAG_2           H4847 
       806        263          A        GLU        OE1        L-FRAG_0           H4846 
       806        263          A        GLU        OE1        L-FRAG_2           H4847 
       806         12          A        TYR         HH        L-FRAG_1           O4842 
       806        224          A        ASN       HD22        L-FRAG_3           O4832 
       807        263          A        GLU        OE1        L-FRAG_0           H4846 
       807        263          A        GLU        OE1        L-FRAG_2           H4847 
       807         12          A        TYR         HH        L-FRAG_1           O4842 
       807        224          A        ASN       HD22        L-FRAG_3           O4832 
       808        263          A        GLU        OE1        L-FRAG_0           H4846 
       808        263          A        GLU        OE1        L-FRAG_2           H4847 
       808         12          A        TYR         HH        L-FRAG_1           O4842 
       808        224          A        ASN       HD22        L-FRAG_3           O4832 
       809        263          A        GLU        OE1        L-FRAG_0           H4846 
       809        263          A        GLU        OE1        L-FRAG_2           H4847 
       809         12          A        TYR         HH        L-FRAG_1           O4842 
       809        224          A        ASN       HD22        L-FRAG_3           O4832 
       810        263          A        GLU        OE1        L-FRAG_0           H4846 
       810        263          A        GLU        OE1        L-FRAG_2           H4847 
       810        224          A        ASN       HD22        L-FRAG_3           O4832 
       811        263          A        GLU        OE1        L-FRAG_0           H4846 
       811        263          A        GLU        OE1        L-FRAG_2           H4847 
       811         12          A        TYR         HH        L-FRAG_1           O4842 
       812        263          A        GLU        OE1        L-FRAG_0           H4846 
       812        263          A        GLU        OE1        L-FRAG_2           H4847 
       812         12          A        TYR         HH        L-FRAG_1           O4842 
       813        263          A        GLU        OE1        L-FRAG_0           H4846 
       813        263          A        GLU        OE1        L-FRAG_2           H4847 
       813         12          A        TYR         HH        L-FRAG_1           O4842 
       814        263          A        GLU        OE1        L-FRAG_0           H4846 
       814        263          A        GLU        OE1        L-FRAG_2           H4847 
       814         12          A        TYR         HH        L-FRAG_1           O4842 
       814        224          A        ASN       HD22        L-FRAG_3           O4832 
       815        263          A        GLU        OE1        L-FRAG_0           H4846 
       815        263          A        GLU        OE1        L-FRAG_2           H4847 
       815         12          A        TYR         HH        L-FRAG_1           O4842 
       815        224          A        ASN       HD22        L-FRAG_3           O4832 
       816        263          A        GLU        OE1        L-FRAG_0           H4846 
       816        263          A        GLU        OE1        L-FRAG_2           H4847 
       816         12          A        TYR         HH        L-FRAG_1           O4842 
       816        224          A        ASN       HD22        L-FRAG_3           O4832 
       817        263          A        GLU        OE1        L-FRAG_0           H4846 
       817        263          A        GLU        OE1        L-FRAG_2           H4847 
       818        263          A        GLU        OE1        L-FRAG_0           H4846 
       818        263          A        GLU        OE1        L-FRAG_2           H4847 
       818         12          A        TYR         HH        L-FRAG_1           O4842 
       818        224          A        ASN       HD22        L-FRAG_3           O4832 
       819        263          A        GLU        OE1        L-FRAG_0           H4846 
       819        263          A        GLU        OE1        L-FRAG_2           H4847 
       819         12          A        TYR         HH        L-FRAG_1           O4842 
       820        263          A        GLU        OE1        L-FRAG_0           H4846 
       820        263          A        GLU        OE1        L-FRAG_2           H4847 
       820        224          A        ASN       HD22        L-FRAG_3           O4832 
       821        263          A        GLU        OE1        L-FRAG_0           H4846 
       821        263          A        GLU        OE1        L-FRAG_2           H4847 
       821         12          A        TYR         HH        L-FRAG_1           O4842 
       821        224          A        ASN       HD22        L-FRAG_3           O4832 
       822        263          A        GLU        OE1        L-FRAG_0           H4846 
       822        263          A        GLU        OE1        L-FRAG_2           H4847 
       822         12          A        TYR         HH        L-FRAG_1           O4842 
       822        224          A        ASN       HD22        L-FRAG_3           O4832 
       823        263          A        GLU        OE1        L-FRAG_0           H4846 
       823        263          A        GLU        OE1        L-FRAG_2           H4847 
       823         12          A        TYR         HH        L-FRAG_1           O4842 
       823        224          A        ASN       HD22        L-FRAG_3           O4832 
       824        263          A        GLU        OE1        L-FRAG_0           H4846 
       824        263          A        GLU        OE1        L-FRAG_2           H4847 
       824         12          A        TYR         HH        L-FRAG_1           O4842 
       825        263          A        GLU        OE1        L-FRAG_0           H4846 
       825        263          A        GLU        OE1        L-FRAG_2           H4847 
       825         12          A        TYR         HH        L-FRAG_1           O4842 
       826        263          A        GLU        OE1        L-FRAG_0           H4846 
       826        263          A        GLU        OE1        L-FRAG_2           H4847 
       826         12          A        TYR         HH        L-FRAG_1           O4842 
       826        224          A        ASN       HD22        L-FRAG_3           O4832 
       827        263          A        GLU        OE1        L-FRAG_0           H4846 
       827        263          A        GLU        OE1        L-FRAG_2           H4847 
       827         12          A        TYR         HH        L-FRAG_1           O4842 
       828        263          A        GLU        OE1        L-FRAG_0           H4846 
       828        263          A        GLU        OE1        L-FRAG_2           H4847 
       828         12          A        TYR         HH        L-FRAG_1           O4842 
       829        263          A        GLU        OE1        L-FRAG_0           H4846 
       829        263          A        GLU        OE1        L-FRAG_2           H4847 
       829         12          A        TYR         HH        L-FRAG_1           O4842 
       829        224          A        ASN       HD22        L-FRAG_3           O4832 
       830        263          A        GLU        OE1        L-FRAG_0           H4846 
       830        263          A        GLU        OE1        L-FRAG_2           H4847 
       830         12          A        TYR         HH        L-FRAG_1           O4842 
       830        224          A        ASN       HD22        L-FRAG_3           O4832 
       831        263          A        GLU        OE1        L-FRAG_0           H4846 
       831        263          A        GLU        OE1        L-FRAG_2           H4847 
       831         12          A        TYR         HH        L-FRAG_1           O4842 
       831        224          A        ASN       HD22        L-FRAG_3           O4832 
       832        263          A        GLU        OE1        L-FRAG_0           H4846 
       832        263          A        GLU        OE1        L-FRAG_2           H4847 
       832         12          A        TYR         HH        L-FRAG_1           O4842 
       833        263          A        GLU        OE1        L-FRAG_0           H4846 
       833        263          A        GLU        OE1        L-FRAG_2           H4847 
       834        263          A        GLU        OE1        L-FRAG_0           H4846 
       834        263          A        GLU        OE1        L-FRAG_2           H4847 
       834         12          A        TYR         HH        L-FRAG_1           O4842 
       835        263          A        GLU        OE1        L-FRAG_0           H4846 
       835        263          A        GLU        OE1        L-FRAG_2           H4847 
       835         12          A        TYR         HH        L-FRAG_1           O4842 
       836        263          A        GLU        OE1        L-FRAG_0           H4846 
       836        263          A        GLU        OE1        L-FRAG_2           H4847 
       836         12          A        TYR         HH        L-FRAG_1           O4842 
       836        224          A        ASN       HD22        L-FRAG_3           O4832 
       837        263          A        GLU        OE1        L-FRAG_0           H4846 
       837        263          A        GLU        OE1        L-FRAG_2           H4847 
       837         12          A        TYR         HH        L-FRAG_1           O4842 
       838        263          A        GLU        OE1        L-FRAG_0           H4846 
       838        263          A        GLU        OE1        L-FRAG_2           H4847 
       838         12          A        TYR         HH        L-FRAG_1           O4842 
       838        224          A        ASN       HD22        L-FRAG_3           O4832 
       839        263          A        GLU        OE1        L-FRAG_0           H4846 
       839        263          A        GLU        OE1        L-FRAG_2           H4847 
       839         12          A        TYR         HH        L-FRAG_1           O4842 
       840        263          A        GLU        OE1        L-FRAG_0           H4846 
       840        263          A        GLU        OE1        L-FRAG_2           H4847 
       840         12          A        TYR         HH        L-FRAG_1           O4842 
       840        224          A        ASN       HD22        L-FRAG_3           O4832 
       841        263          A        GLU        OE1        L-FRAG_0           H4846 
       841        263          A        GLU        OE1        L-FRAG_2           H4847 
       841         12          A        TYR         HH        L-FRAG_1           O4842 
       842        263          A        GLU        OE1        L-FRAG_0           H4846 
       842        263          A        GLU        OE1        L-FRAG_2           H4847 
       842         12          A        TYR         HH        L-FRAG_1           O4842 
       843        263          A        GLU        OE1        L-FRAG_0           H4846 
       843        263          A        GLU        OE1        L-FRAG_2           H4847 
       843         12          A        TYR         HH        L-FRAG_1           O4842 
       843        224          A        ASN       HD22        L-FRAG_3           O4832 
       844        263          A        GLU        OE1        L-FRAG_0           H4846 
       844        263          A        GLU        OE1        L-FRAG_2           H4847 
       844         12          A        TYR         HH        L-FRAG_1           O4842 
       845        263          A        GLU        OE1        L-FRAG_0           H4846 
       845        263          A        GLU        OE1        L-FRAG_2           H4847 
       845         12          A        TYR         HH        L-FRAG_1           O4842 
       846        263          A        GLU        OE1        L-FRAG_0           H4846 
       846        263          A        GLU        OE1        L-FRAG_2           H4847 
       846         12          A        TYR         HH        L-FRAG_1           O4842 
       847        263          A        GLU        OE1        L-FRAG_0           H4846 
       847        263          A        GLU        OE1        L-FRAG_2           H4847 
       847         12          A        TYR         HH        L-FRAG_1           O4842 
       848        263          A        GLU        OE1        L-FRAG_0           H4846 
       848        263          A        GLU        OE1        L-FRAG_2           H4847 
       848         12          A        TYR         HH        L-FRAG_1           O4842 
       849        263          A        GLU        OE1        L-FRAG_0           H4846 
       849        263          A        GLU        OE1        L-FRAG_2           H4847 
       849         12          A        TYR         HH        L-FRAG_1           O4842 
       850        263          A        GLU        OE1        L-FRAG_0           H4846 
       850        263          A        GLU        OE1        L-FRAG_2           H4847 
       850         12          A        TYR         HH        L-FRAG_1           O4842 
       851        263          A        GLU        OE1        L-FRAG_0           H4846 
       851        263          A        GLU        OE1        L-FRAG_2           H4847 
       851         12          A        TYR         HH        L-FRAG_1           O4842 
       852        263          A        GLU        OE1        L-FRAG_0           H4846 
       852        263          A        GLU        OE1        L-FRAG_2           H4847 
       852         12          A        TYR         HH        L-FRAG_1           O4842 
       853        263          A        GLU        OE1        L-FRAG_2           H4847 
       854        263          A        GLU        OE1        L-FRAG_0           H4846 
       854        263          A        GLU        OE1        L-FRAG_2           H4847 
       854         12          A        TYR         HH        L-FRAG_1           O4842 
       854        224          A        ASN       HD22        L-FRAG_1           O4842 
       855        263          A        GLU        OE1        L-FRAG_0           H4846 
       855        263          A        GLU        OE1        L-FRAG_2           H4847 
       855         12          A        TYR         HH        L-FRAG_1           O4842 
       856        263          A        GLU        OE1        L-FRAG_0           H4846 
       856        263          A        GLU        OE1        L-FRAG_2           H4847 
       856         12          A        TYR         HH        L-FRAG_1           O4842 
       857        263          A        GLU        OE1        L-FRAG_0           H4846 
       857        263          A        GLU        OE1        L-FRAG_2           H4847 
       857         12          A        TYR         HH        L-FRAG_1           O4842 
       858        263          A        GLU        OE1        L-FRAG_0           H4846 
       858        263          A        GLU        OE1        L-FRAG_2           H4847 
       858         12          A        TYR         HH        L-FRAG_1           O4842 
       858        224          A        ASN       HD22        L-FRAG_3           O4832 
       859        263          A        GLU        OE1        L-FRAG_0           H4846 
       859        263          A        GLU        OE1        L-FRAG_2           H4847 
       859         12          A        TYR         HH        L-FRAG_1           O4842 
       859         35          A        SER          H        L-FRAG_4           N4838 
       860        263          A        GLU        OE1        L-FRAG_0           H4846 
       860        263          A        GLU        OE1        L-FRAG_2           H4847 
       860         12          A        TYR         HH        L-FRAG_1           O4842 
       860        224          A        ASN       HD22        L-FRAG_3           O4832 
       861        263          A        GLU        OE1        L-FRAG_0           H4846 
       861        263          A        GLU        OE1        L-FRAG_2           H4847 
       861         12          A        TYR         HH        L-FRAG_1           O4842 
       861        224          A        ASN       HD22        L-FRAG_3           O4832 
       862        263          A        GLU        OE1        L-FRAG_0           H4846 
       862        263          A        GLU        OE1        L-FRAG_2           H4847 
       862         12          A        TYR         HH        L-FRAG_1           O4842 
       862        224          A        ASN       HD22        L-FRAG_3           O4832 
       863        263          A        GLU        OE1        L-FRAG_0           H4846 
       863        263          A        GLU        OE1        L-FRAG_2           H4847 
       863         12          A        TYR         HH        L-FRAG_1           O4842 
       864        263          A        GLU        OE1        L-FRAG_0           H4846 
       864        263          A        GLU        OE1        L-FRAG_2           H4847 
       864         12          A        TYR         HH        L-FRAG_1           O4842 
       865        263          A        GLU        OE1        L-FRAG_0           H4846 
       865        263          A        GLU        OE1        L-FRAG_2           H4847 
       865         12          A        TYR         HH        L-FRAG_1           O4842 
       865        224          A        ASN       HD22        L-FRAG_3           O4832 
       866        263          A        GLU        OE1        L-FRAG_0           H4846 
       866        263          A        GLU        OE1        L-FRAG_2           H4847 
       866         12          A        TYR         HH        L-FRAG_1           O4842 
       867        263          A        GLU        OE1        L-FRAG_0           H4846 
       867        263          A        GLU        OE1        L-FRAG_2           H4847 
       867         12          A        TYR         HH        L-FRAG_1           O4842 
       867        224          A        ASN       HD22        L-FRAG_3           O4832 
       868        263          A        GLU        OE1        L-FRAG_0           H4846 
       868        263          A        GLU        OE1        L-FRAG_2           H4847 
       868         12          A        TYR         HH        L-FRAG_1           O4842 
       869        263          A        GLU        OE1        L-FRAG_0           H4846 
       869        263          A        GLU        OE1        L-FRAG_2           H4847 
       869        224          A        ASN       HD22        L-FRAG_3           O4832 
       870        263          A        GLU        OE1        L-FRAG_0           H4846 
       870        263          A        GLU        OE1        L-FRAG_2           H4847 
       870         12          A        TYR         HH        L-FRAG_1           O4842 
       870        224          A        ASN       HD22        L-FRAG_3           O4832 
       871        263          A        GLU        OE1        L-FRAG_0           H4846 
       871        263          A        GLU        OE1        L-FRAG_2           H4847 
       871         12          A        TYR         HH        L-FRAG_1           O4842 
       871        224          A        ASN       HD22        L-FRAG_3           O4832 
       872        263          A        GLU        OE1        L-FRAG_0           H4846 
       872        263          A        GLU        OE1        L-FRAG_2           H4847 
       872         12          A        TYR         HH        L-FRAG_1           O4842 
       873        263          A        GLU        OE1        L-FRAG_0           H4846 
       873        263          A        GLU        OE1        L-FRAG_2           H4847 
       873         12          A        TYR         HH        L-FRAG_1           O4842 
       874        263          A        GLU        OE1        L-FRAG_0           H4846 
       874        263          A        GLU        OE1        L-FRAG_2           H4847 
       874         12          A        TYR         HH        L-FRAG_1           O4842 
       874        224          A        ASN       HD22        L-FRAG_3           O4832 
       875        263          A        GLU        OE1        L-FRAG_0           H4846 
       875        263          A        GLU        OE1        L-FRAG_2           H4847 
       875         12          A        TYR         HH        L-FRAG_1           O4842 
       875        224          A        ASN       HD22        L-FRAG_3           O4832 
       876        263          A        GLU        OE1        L-FRAG_0           H4846 
       876        263          A        GLU        OE1        L-FRAG_2           H4847 
       876         12          A        TYR         HH        L-FRAG_1           O4842 
       876        224          A        ASN       HD22        L-FRAG_3           O4832 
       877        263          A        GLU        OE1        L-FRAG_0           H4846 
       877        263          A        GLU        OE1        L-FRAG_2           H4847 
       877         12          A        TYR         HH        L-FRAG_1           O4842 
       877        224          A        ASN       HD22        L-FRAG_3           O4832 
       878        263          A        GLU        OE1        L-FRAG_0           H4846 
       878        263          A        GLU        OE1        L-FRAG_2           H4847 
       878         12          A        TYR         HH        L-FRAG_1           O4842 
       878        224          A        ASN       HD22        L-FRAG_3           O4832 
       879        263          A        GLU        OE1        L-FRAG_0           H4846 
       879        263          A        GLU        OE1        L-FRAG_2           H4847 
       879         12          A        TYR         HH        L-FRAG_1           O4842 
       880        263          A        GLU        OE1        L-FRAG_0           H4846 
       880        263          A        GLU        OE1        L-FRAG_2           H4847 
       880         12          A        TYR         HH        L-FRAG_1           O4842 
       881        263          A        GLU        OE1        L-FRAG_0           H4846 
       881        263          A        GLU        OE1        L-FRAG_2           H4847 
       881         12          A        TYR         HH        L-FRAG_1           O4842 
       882        263          A        GLU        OE1        L-FRAG_0           H4846 
       882        263          A        GLU        OE1        L-FRAG_2           H4847 
       882         12          A        TYR         HH        L-FRAG_1           O4842 
       883        263          A        GLU        OE1        L-FRAG_0           H4846 
       883        263          A        GLU        OE1        L-FRAG_2           H4847 
       883         12          A        TYR         HH        L-FRAG_1           O4842 
       884        263          A        GLU        OE1        L-FRAG_0           H4846 
       884        263          A        GLU        OE1        L-FRAG_2           H4847 
       884         12          A        TYR         HH        L-FRAG_1           O4842 
       885        263          A        GLU        OE1        L-FRAG_0           H4846 
       885        263          A        GLU        OE1        L-FRAG_2           H4847 
       885         12          A        TYR         HH        L-FRAG_1           O4842 
       886        263          A        GLU        OE1        L-FRAG_0           H4846 
       886        263          A        GLU        OE1        L-FRAG_2           H4847 
       886         12          A        TYR         HH        L-FRAG_1           O4842 
       887        263          A        GLU        OE1        L-FRAG_0           H4846 
       887        263          A        GLU        OE1        L-FRAG_2           H4847 
       887         12          A        TYR         HH        L-FRAG_1           O4842 
       887        224          A        ASN       HD22        L-FRAG_3           O4832 
       888        263          A        GLU        OE1        L-FRAG_0           H4846 
       888        263          A        GLU        OE1        L-FRAG_2           H4847 
       888         12          A        TYR         HH        L-FRAG_1           O4842 
       888        224          A        ASN       HD22        L-FRAG_3           O4832 
       889        263          A        GLU        OE1        L-FRAG_0           H4846 
       889        263          A        GLU        OE1        L-FRAG_2           H4847 
       889         12          A        TYR         HH        L-FRAG_1           O4842 
       890        263          A        GLU        OE1        L-FRAG_0           H4846 
       890        263          A        GLU        OE1        L-FRAG_2           H4847 
       890         12          A        TYR         HH        L-FRAG_1           O4842 
       891        263          A        GLU        OE1        L-FRAG_0           H4846 
       891        263          A        GLU        OE1        L-FRAG_2           H4847 
       891         12          A        TYR         HH        L-FRAG_1           O4842 
       892        263          A        GLU        OE1        L-FRAG_0           H4846 
       892        263          A        GLU        OE1        L-FRAG_2           H4847 
       892         12          A        TYR         HH        L-FRAG_1           O4842 
       892        224          A        ASN       HD22        L-FRAG_3           O4832 
       893        263          A        GLU        OE1        L-FRAG_0           H4846 
       893        263          A        GLU        OE1        L-FRAG_2           H4847 
       893         12          A        TYR         HH        L-FRAG_1           O4842 
       893        224          A        ASN       HD22        L-FRAG_3           O4832 
       894        263          A        GLU        OE1        L-FRAG_0           H4846 
       894        263          A        GLU        OE1        L-FRAG_2           H4847 
       894         12          A        TYR         HH        L-FRAG_1           O4842 
       894        224          A        ASN       HD21        L-FRAG_3           O4832 
       895        263          A        GLU        OE1        L-FRAG_0           H4846 
       895        263          A        GLU        OE1        L-FRAG_2           H4847 
       895         12          A        TYR         HH        L-FRAG_1           O4842 
       895        224          A        ASN       HD22        L-FRAG_3           O4832 
       896        263          A        GLU        OE1        L-FRAG_0           H4846 
       896        263          A        GLU        OE1        L-FRAG_2           H4847 
       896         12          A        TYR         HH        L-FRAG_1           O4842 
       896        224          A        ASN       HD22        L-FRAG_3           O4832 
       897        263          A        GLU        OE1        L-FRAG_0           H4846 
       897        263          A        GLU        OE1        L-FRAG_2           H4847 
       897         12          A        TYR         HH        L-FRAG_1           O4842 
       897        224          A        ASN       HD22        L-FRAG_3           O4832 
       898        263          A        GLU        OE1        L-FRAG_0           H4846 
       898        263          A        GLU        OE1        L-FRAG_2           H4847 
       898         12          A        TYR         HH        L-FRAG_1           O4842 
       898        224          A        ASN       HD22        L-FRAG_3           O4832 
       899        263          A        GLU        OE1        L-FRAG_0           H4846 
       899        263          A        GLU        OE1        L-FRAG_2           H4847 
       899         12          A        TYR         HH        L-FRAG_1           O4842 
       900        263          A        GLU        OE1        L-FRAG_0           H4846 
       900        263          A        GLU        OE1        L-FRAG_2           H4847 
       900         12          A        TYR         HH        L-FRAG_1           O4842 
       901        263          A        GLU        OE1        L-FRAG_0           H4846 
       901        263          A        GLU        OE1        L-FRAG_2           H4847 
       901         12          A        TYR         HH        L-FRAG_1           O4842 
       902        263          A        GLU        OE1        L-FRAG_0           H4846 
       902        263          A        GLU        OE1        L-FRAG_2           H4847 
       902         12          A        TYR         HH        L-FRAG_1           O4842 
       903        263          A        GLU        OE1        L-FRAG_0           H4846 
       903        263          A        GLU        OE1        L-FRAG_2           H4847 
       903         12          A        TYR         HH        L-FRAG_1           O4842 
       904        263          A        GLU        OE1        L-FRAG_0           H4846 
       904        263          A        GLU        OE1        L-FRAG_2           H4847 
       904         12          A        TYR         HH        L-FRAG_1           O4842 
       905        263          A        GLU        OE1        L-FRAG_0           H4846 
       905        263          A        GLU        OE1        L-FRAG_2           H4847 
       905         12          A        TYR         HH        L-FRAG_1           O4842 
       906        263          A        GLU        OE1        L-FRAG_0           H4846 
       906        263          A        GLU        OE1        L-FRAG_2           H4847 
       906         12          A        TYR         HH        L-FRAG_1           O4842 
       907        263          A        GLU        OE1        L-FRAG_0           H4846 
       907        263          A        GLU        OE1        L-FRAG_2           H4847 
       907         12          A        TYR         HH        L-FRAG_1           O4842 
       908        263          A        GLU        OE1        L-FRAG_0           H4846 
       908        263          A        GLU        OE1        L-FRAG_2           H4847 
       908         12          A        TYR         HH        L-FRAG_1           O4842 
       909        263          A        GLU        OE1        L-FRAG_0           H4846 
       909        263          A        GLU        OE1        L-FRAG_2           H4847 
       909         12          A        TYR         HH        L-FRAG_1           O4842 
       910        263          A        GLU        OE1        L-FRAG_0           H4846 
       910        263          A        GLU        OE1        L-FRAG_2           H4847 
       910         12          A        TYR         HH        L-FRAG_1           O4842 
       911        263          A        GLU        OE1        L-FRAG_0           H4846 
       911        263          A        GLU        OE1        L-FRAG_2           H4847 
       911         12          A        TYR         HH        L-FRAG_1           O4842 
       911        224          A        ASN       HD22        L-FRAG_3           O4832 
       912        263          A        GLU        OE1        L-FRAG_0           H4846 
       912        263          A        GLU        OE1        L-FRAG_2           H4847 
       912         12          A        TYR         HH        L-FRAG_1           O4842 
       913        263          A        GLU        OE1        L-FRAG_0           H4846 
       913        263          A        GLU        OE1        L-FRAG_2           H4847 
       913         12          A        TYR         HH        L-FRAG_1           O4842 
       914        263          A        GLU        OE1        L-FRAG_0           H4846 
       914        263          A        GLU        OE1        L-FRAG_2           H4847 
       915        263          A        GLU        OE1        L-FRAG_0           H4846 
       915        263          A        GLU        OE1        L-FRAG_2           H4847 
       915         12          A        TYR         HH        L-FRAG_1           O4842 
       916        263          A        GLU        OE1        L-FRAG_0           H4846 
       916        263          A        GLU        OE1        L-FRAG_2           H4847 
       916         12          A        TYR         HH        L-FRAG_1           O4842 
       916        224          A        ASN       HD22        L-FRAG_3           O4832 
       917        263          A        GLU        OE1        L-FRAG_0           H4846 
       917        263          A        GLU        OE1        L-FRAG_2           H4847 
       917         12          A        TYR         HH        L-FRAG_1           O4842 
       918        263          A        GLU        OE1        L-FRAG_0           H4846 
       918        263          A        GLU        OE1        L-FRAG_2           H4847 
       918         12          A        TYR         HH        L-FRAG_1           O4842 
       918        224          A        ASN       HD22        L-FRAG_3           O4832 
       919        263          A        GLU        OE1        L-FRAG_0           H4846 
       919        263          A        GLU        OE1        L-FRAG_2           H4847 
       919         12          A        TYR         HH        L-FRAG_1           O4842 
       920        263          A        GLU        OE1        L-FRAG_0           H4846 
       920        263          A        GLU        OE1        L-FRAG_2           H4847 
       920         12          A        TYR         HH        L-FRAG_1           O4842 
       921        263          A        GLU        OE1        L-FRAG_0           H4846 
       921        263          A        GLU        OE1        L-FRAG_2           H4847 
       921         12          A        TYR         HH        L-FRAG_1           O4842 
       922        263          A        GLU        OE1        L-FRAG_0           H4846 
       922        263          A        GLU        OE1        L-FRAG_2           H4847 
       922         12          A        TYR         HH        L-FRAG_1           O4842 
       923        263          A        GLU        OE1        L-FRAG_0           H4846 
       923        263          A        GLU        OE1        L-FRAG_2           H4847 
       923         12          A        TYR         HH        L-FRAG_1           O4842 
       924        263          A        GLU        OE1        L-FRAG_0           H4846 
       924        263          A        GLU        OE1        L-FRAG_2           H4847 
       924         12          A        TYR         HH        L-FRAG_1           O4842 
       924        224          A        ASN       HD22        L-FRAG_3           O4832 
       925        263          A        GLU        OE1        L-FRAG_0           H4846 
       925        263          A        GLU        OE1        L-FRAG_2           H4847 
       925         12          A        TYR         HH        L-FRAG_1           O4842 
       926        263          A        GLU        OE1        L-FRAG_0           H4846 
       926        263          A        GLU        OE1        L-FRAG_2           H4847 
       926         12          A        TYR         HH        L-FRAG_1           O4842 
       927        263          A        GLU        OE2        L-FRAG_0           H4846 
       927        263          A        GLU        OE2        L-FRAG_2           H4847 
       927         12          A        TYR         HH        L-FRAG_1           O4842 
       927        224          A        ASN       HD22        L-FRAG_3           O4832 
       928        263          A        GLU        OE2        L-FRAG_0           H4846 
       928        263          A        GLU        OE2        L-FRAG_2           H4847 
       928         12          A        TYR         HH        L-FRAG_1           O4842 
       929        263          A        GLU        OE2        L-FRAG_0           H4846 
       929        263          A        GLU        OE2        L-FRAG_2           H4847 
       929         12          A        TYR         HH        L-FRAG_1           O4842 
       930        263          A        GLU        OE2        L-FRAG_0           H4846 
       930        263          A        GLU        OE2        L-FRAG_2           H4847 
       930         12          A        TYR         HH        L-FRAG_1           O4842 
       930         35          A        SER          H        L-FRAG_4           N4838 
       930        224          A        ASN       HD22        L-FRAG_3           O4832 
       931        263          A        GLU        OE2        L-FRAG_0           H4846 
       931        263          A        GLU        OE2        L-FRAG_2           H4847 
       931         12          A        TYR         HH        L-FRAG_1           O4842 
       932        263          A        GLU        OE2        L-FRAG_0           H4846 
       932        263          A        GLU        OE2        L-FRAG_2           H4847 
       932         12          A        TYR         HH        L-FRAG_1           O4842 
       932        224          A        ASN       HD22        L-FRAG_3           O4832 
       933        263          A        GLU        OE2        L-FRAG_0           H4846 
       933        263          A        GLU        OE2        L-FRAG_2           H4847 
       933         12          A        TYR         HH        L-FRAG_1           O4842 
       933        224          A        ASN       HD22        L-FRAG_3           O4832 
       934        263          A        GLU        OE2        L-FRAG_0           H4846 
       934        263          A        GLU        OE2        L-FRAG_2           H4847 
       934         12          A        TYR         HH        L-FRAG_1           O4842 
       934        224          A        ASN       HD22        L-FRAG_3           O4832 
       935        263          A        GLU        OE2        L-FRAG_0           H4846 
       935        263          A        GLU        OE2        L-FRAG_2           H4847 
       935         12          A        TYR         HH        L-FRAG_1           O4842 
       936        263          A        GLU        OE2        L-FRAG_0           H4846 
       936        263          A        GLU        OE2        L-FRAG_2           H4847 
       936         12          A        TYR         HH        L-FRAG_1           O4842 
       936        224          A        ASN       HD22        L-FRAG_3           O4832 
       937        263          A        GLU        OE2        L-FRAG_0           H4846 
       937        263          A        GLU        OE2        L-FRAG_2           H4847 
       937         12          A        TYR         HH        L-FRAG_1           O4842 
       938        263          A        GLU        OE2        L-FRAG_0           H4846 
       938        263          A        GLU        OE2        L-FRAG_2           H4847 
       938         12          A        TYR         HH        L-FRAG_1           O4842 
       939        263          A        GLU        OE2        L-FRAG_0           H4846 
       939        263          A        GLU        OE2        L-FRAG_2           H4847 
       939         12          A        TYR         HH        L-FRAG_1           O4842 
       940        263          A        GLU        OE2        L-FRAG_0           H4846 
       940        263          A        GLU        OE2        L-FRAG_2           H4847 
       940         12          A        TYR         HH        L-FRAG_1           O4842 
       941        263          A        GLU        OE2        L-FRAG_0           H4846 
       941        263          A        GLU        OE2        L-FRAG_2           H4847 
       941         12          A        TYR         HH        L-FRAG_1           O4842 
       942        263          A        GLU        OE2        L-FRAG_0           H4846 
       942        263          A        GLU        OE2        L-FRAG_2           H4847 
       942         12          A        TYR         HH        L-FRAG_1           O4842 
       943        263          A        GLU        OE2        L-FRAG_0           H4846 
       943        263          A        GLU        OE2        L-FRAG_2           H4847 
       943         12          A        TYR         HH        L-FRAG_1           O4842 
       943        224          A        ASN       HD22        L-FRAG_3           O4832 
       944        263          A        GLU        OE2        L-FRAG_0           H4846 
       944        263          A        GLU        OE2        L-FRAG_2           H4847 
       944         12          A        TYR         HH        L-FRAG_1           O4842 
       945        263          A        GLU        OE2        L-FRAG_0           H4846 
       945        263          A        GLU        OE2        L-FRAG_2           H4847 
       945         12          A        TYR         HH        L-FRAG_1           O4842 
       946        263          A        GLU        OE2        L-FRAG_0           H4846 
       946        263          A        GLU        OE2        L-FRAG_2           H4847 
       946         12          A        TYR         HH        L-FRAG_1           O4842 
       946        224          A        ASN       HD22        L-FRAG_3           O4832 
       947        263          A        GLU        OE2        L-FRAG_0           H4846 
       947        263          A        GLU        OE2        L-FRAG_2           H4847 
       947         12          A        TYR         HH        L-FRAG_1           O4842 
       947        224          A        ASN       HD22        L-FRAG_3           O4832 
       948        263          A        GLU        OE2        L-FRAG_0           H4846 
       948        263          A        GLU        OE2        L-FRAG_2           H4847 
       948         12          A        TYR         HH        L-FRAG_1           O4842 
       948        224          A        ASN       HD22        L-FRAG_3           O4832 
       949        263          A        GLU        OE2        L-FRAG_0           H4846 
       949        263          A        GLU        OE2        L-FRAG_2           H4847 
       949         12          A        TYR         HH        L-FRAG_1           O4842 
       950        263          A        GLU        OE2        L-FRAG_0           H4846 
       950        263          A        GLU        OE2        L-FRAG_2           H4847 
       950         12          A        TYR         HH        L-FRAG_1           O4842 
       951        263          A        GLU        OE2        L-FRAG_0           H4846 
       951        263          A        GLU        OE2        L-FRAG_2           H4847 
       951         12          A        TYR         HH        L-FRAG_1           O4842 
       951        224          A        ASN       HD22        L-FRAG_3           O4832 
       952        263          A        GLU        OE2        L-FRAG_0           H4846 
       952        263          A        GLU        OE2        L-FRAG_2           H4847 
       952         12          A        TYR         HH        L-FRAG_1           O4842 
       952        224          A        ASN       HD22        L-FRAG_3           O4832 
       953        263          A        GLU        OE2        L-FRAG_0           H4846 
       953        263          A        GLU        OE2        L-FRAG_2           H4847 
       953         12          A        TYR         HH        L-FRAG_1           O4842 
       953        224          A        ASN       HD22        L-FRAG_3           O4832 
       954        263          A        GLU        OE2        L-FRAG_0           H4846 
       954        263          A        GLU        OE2        L-FRAG_2           H4847 
       954         12          A        TYR         HH        L-FRAG_1           O4842 
       955        263          A        GLU        OE2        L-FRAG_0           H4846 
       955        263          A        GLU        OE2        L-FRAG_2           H4847 
       955         12          A        TYR         HH        L-FRAG_1           O4842 
       955        224          A        ASN       HD22        L-FRAG_3           O4832 
       956        263          A        GLU        OE2        L-FRAG_0           H4846 
       956        263          A        GLU        OE2        L-FRAG_2           H4847 
       956         12          A        TYR         HH        L-FRAG_1           O4842 
       957        263          A        GLU        OE2        L-FRAG_0           H4846 
       957        263          A        GLU        OE2        L-FRAG_2           H4847 
       957         12          A        TYR         HH        L-FRAG_1           O4842 
       958        263          A        GLU        OE2        L-FRAG_0           H4846 
       958        263          A        GLU        OE2        L-FRAG_2           H4847 
       958         12          A        TYR         HH        L-FRAG_1           O4842 
       958        224          A        ASN       HD22        L-FRAG_3           O4832 
       959        263          A        GLU        OE2        L-FRAG_0           H4846 
       959        263          A        GLU        OE2        L-FRAG_2           H4847 
       959         12          A        TYR         HH        L-FRAG_1           O4842 
       959        224          A        ASN       HD22        L-FRAG_3           O4832 
       960        263          A        GLU        OE2        L-FRAG_0           H4846 
       960        263          A        GLU        OE2        L-FRAG_2           H4847 
       960         12          A        TYR         HH        L-FRAG_1           O4842 
       961        263          A        GLU        OE2        L-FRAG_0           H4846 
       961        263          A        GLU        OE2        L-FRAG_2           H4847 
       961        224          A        ASN       HD22        L-FRAG_3           O4832 
       962        263          A        GLU        OE2        L-FRAG_0           H4846 
       962        263          A        GLU        OE2        L-FRAG_2           H4847 
       962         12          A        TYR         HH        L-FRAG_1           O4842 
       963        263          A        GLU        OE2        L-FRAG_0           H4846 
       963        263          A        GLU        OE2        L-FRAG_2           H4847 
       963         12          A        TYR         HH        L-FRAG_1           O4842 
       963        224          A        ASN       HD22        L-FRAG_3           O4832 
       964        263          A        GLU        OE2        L-FRAG_0           H4846 
       964        263          A        GLU        OE2        L-FRAG_2           H4847 
       964         12          A        TYR         HH        L-FRAG_1           O4842 
       965        263          A        GLU        OE2        L-FRAG_0           H4846 
       965        263          A        GLU        OE2        L-FRAG_2           H4847 
       965         12          A        TYR         HH        L-FRAG_1           O4842 
       966        263          A        GLU        OE2        L-FRAG_0           H4846 
       966        263          A        GLU        OE2        L-FRAG_2           H4847 
       966         12          A        TYR         HH        L-FRAG_1           O4842 
       966        224          A        ASN       HD22        L-FRAG_3           O4832 
       967        263          A        GLU        OE2        L-FRAG_0           H4846 
       967        263          A        GLU        OE2        L-FRAG_2           H4847 
       967         12          A        TYR         HH        L-FRAG_1           O4842 
       968        263          A        GLU        OE2        L-FRAG_0           H4846 
       968        263          A        GLU        OE2        L-FRAG_2           H4847 
       968         12          A        TYR         HH        L-FRAG_1           O4842 
       969        263          A        GLU        OE2        L-FRAG_0           H4846 
       969        263          A        GLU        OE2        L-FRAG_2           H4847 
       969         12          A        TYR         HH        L-FRAG_1           O4842 
       969        224          A        ASN       HD22        L-FRAG_3           O4832 
       970        263          A        GLU        OE2        L-FRAG_0           H4846 
       970        263          A        GLU        OE2        L-FRAG_2           H4847 
       970         12          A        TYR         HH        L-FRAG_1           O4842 
       970        224          A        ASN       HD22        L-FRAG_3           O4832 
       971        263          A        GLU        OE2        L-FRAG_0           H4846 
       971        263          A        GLU        OE2        L-FRAG_2           H4847 
       971         12          A        TYR         HH        L-FRAG_1           O4842 
       971        224          A        ASN       HD22        L-FRAG_3           O4832 
       972        263          A        GLU        OE2        L-FRAG_0           H4846 
       972        263          A        GLU        OE2        L-FRAG_2           H4847 
       972         12          A        TYR         HH        L-FRAG_1           O4842 
       972        224          A        ASN       HD22        L-FRAG_3           O4832 
       973        263          A        GLU        OE2        L-FRAG_0           H4846 
       973        263          A        GLU        OE2        L-FRAG_2           H4847 
       973         12          A        TYR         HH        L-FRAG_1           O4842 
       974        263          A        GLU        OE2        L-FRAG_0           H4846 
       974        263          A        GLU        OE2        L-FRAG_2           H4847 
       974         12          A        TYR         HH        L-FRAG_1           O4842 
       974        224          A        ASN       HD22        L-FRAG_3           O4832 
       975        263          A        GLU        OE2        L-FRAG_0           H4846 
       975        263          A        GLU        OE2        L-FRAG_2           H4847 
       975         12          A        TYR         HH        L-FRAG_1           O4842 
       975        224          A        ASN       HD22        L-FRAG_3           O4832 
       976        263          A        GLU        OE2        L-FRAG_0           H4846 
       976        263          A        GLU        OE2        L-FRAG_2           H4847 
       976         12          A        TYR         HH        L-FRAG_1           O4842 
       977        263          A        GLU        OE2        L-FRAG_0           H4846 
       977        263          A        GLU        OE2        L-FRAG_2           H4847 
       977         12          A        TYR         HH        L-FRAG_1           O4842 
       977        224          A        ASN       HD22        L-FRAG_3           O4832 
       978        263          A        GLU        OE2        L-FRAG_0           H4846 
       978        263          A        GLU        OE2        L-FRAG_2           H4847 
       978         12          A        TYR         HH        L-FRAG_1           O4842 
       979        263          A        GLU        OE2        L-FRAG_0           H4846 
       979        263          A        GLU        OE2        L-FRAG_2           H4847 
       979         12          A        TYR         HH        L-FRAG_1           O4842 
       980        263          A        GLU        OE2        L-FRAG_0           H4846 
       980        263          A        GLU        OE2        L-FRAG_2           H4847 
       980         12          A        TYR         HH        L-FRAG_1           O4842 
       981        263          A        GLU        OE2        L-FRAG_0           H4846 
       981        263          A        GLU        OE2        L-FRAG_2           H4847 
       981         12          A        TYR         HH        L-FRAG_1           O4842 
       981        224          A        ASN       HD22        L-FRAG_3           O4832 
       982        263          A        GLU        OE2        L-FRAG_0           H4846 
       982        263          A        GLU        OE2        L-FRAG_2           H4847 
       982         12          A        TYR         HH        L-FRAG_1           O4842 
       982        224          A        ASN       HD22        L-FRAG_3           O4832 
       983        263          A        GLU        OE2        L-FRAG_0           H4846 
       983        263          A        GLU        OE2        L-FRAG_2           H4847 
       983         12          A        TYR         HH        L-FRAG_1           O4842 
       984        263          A        GLU        OE2        L-FRAG_0           H4846 
       984        263          A        GLU        OE2        L-FRAG_2           H4847 
       984         12          A        TYR         HH        L-FRAG_1           O4842 
       985        263          A        GLU        OE2        L-FRAG_0           H4846 
       985        263          A        GLU        OE2        L-FRAG_2           H4847 
       985         12          A        TYR         HH        L-FRAG_1           O4842 
       985        224          A        ASN       HD22        L-FRAG_3           O4832 
       986        263          A        GLU        OE2        L-FRAG_0           H4846 
       986        263          A        GLU        OE2        L-FRAG_2           H4847 
       986         12          A        TYR         HH        L-FRAG_1           O4842 
       987        263          A        GLU        OE2        L-FRAG_0           H4846 
       987        263          A        GLU        OE2        L-FRAG_2           H4847 
       987         12          A        TYR         HH        L-FRAG_1           O4842 
       987        224          A        ASN       HD22        L-FRAG_3           O4832 
       988        263          A        GLU        OE2        L-FRAG_0           H4846 
       988        263          A        GLU        OE2        L-FRAG_2           H4847 
       988         12          A        TYR         HH        L-FRAG_1           O4842 
       989        263          A        GLU        OE2        L-FRAG_0           H4846 
       989        263          A        GLU        OE2        L-FRAG_2           H4847 
       989         12          A        TYR         HH        L-FRAG_1           O4842 
       989        224          A        ASN       HD22        L-FRAG_3           O4832 
       990        263          A        GLU        OE2        L-FRAG_0           H4846 
       990        263          A        GLU        OE2        L-FRAG_2           H4847 
       990         12          A        TYR         HH        L-FRAG_1           O4842 
       990        224          A        ASN       HD22        L-FRAG_3           O4832 
       991        263          A        GLU        OE2        L-FRAG_0           H4846 
       991        263          A        GLU        OE2        L-FRAG_2           H4847 
       991         12          A        TYR         HH        L-FRAG_1           O4842 
       992        263          A        GLU        OE2        L-FRAG_0           H4846 
       992        263          A        GLU        OE2        L-FRAG_2           H4847 
       992         12          A        TYR         HH        L-FRAG_1           O4842 
       992        224          A        ASN       HD22        L-FRAG_3           O4832 
       993        263          A        GLU        OE2        L-FRAG_0           H4846 
       993        263          A        GLU        OE2        L-FRAG_2           H4847 
       993         12          A        TYR         HH        L-FRAG_1           O4842 
       994        263          A        GLU        OE2        L-FRAG_0           H4846 
       994        263          A        GLU        OE2        L-FRAG_2           H4847 
       994         12          A        TYR         HH        L-FRAG_1           O4842 
       994        224          A        ASN       HD22        L-FRAG_3           O4832 
       995        263          A        GLU        OE2        L-FRAG_0           H4846 
       995        263          A        GLU        OE2        L-FRAG_2           H4847 
       995        224          A        ASN       HD22        L-FRAG_3           O4832 
       996        263          A        GLU        OE2        L-FRAG_0           H4846 
       996        263          A        GLU        OE2        L-FRAG_2           H4847 
       996         12          A        TYR         HH        L-FRAG_1           O4842 
       997        263          A        GLU        OE2        L-FRAG_2           H4847 
       997         12          A        TYR         HH        L-FRAG_1           O4842 
       997        224          A        ASN       HD22        L-FRAG_3           O4832 
       998        263          A        GLU        OE2        L-FRAG_0           H4846 
       998        263          A        GLU        OE2        L-FRAG_2           H4847 
       998         12          A        TYR         HH        L-FRAG_1           O4842 
       999        263          A        GLU        OE2        L-FRAG_0           H4846 
       999        263          A        GLU        OE2        L-FRAG_2           H4847 
       999         12          A        TYR         HH        L-FRAG_1           O4842 
      1000        263          A        GLU        OE2        L-FRAG_0           H4846 
      1000        263          A        GLU        OE2        L-FRAG_2           H4847 
      1000         12          A        TYR         HH        L-FRAG_1           O4842 
      1001        263          A        GLU        OE2        L-FRAG_0           H4846 
      1001        263          A        GLU        OE2        L-FRAG_2           H4847 
      1001         12          A        TYR         HH        L-FRAG_1           O4842 
      1001        224          A        ASN       HD22        L-FRAG_3           O4832 
      1002        263          A        GLU        OE2        L-FRAG_0           H4846 
      1002        263          A        GLU        OE2        L-FRAG_2           H4847 
      1002         12          A        TYR         HH        L-FRAG_1           O4842 
      1002        224          A        ASN       HD22        L-FRAG_3           O4832 
      1003        263          A        GLU        OE2        L-FRAG_0           H4846 
      1003        263          A        GLU        OE2        L-FRAG_2           H4847 
      1003         12          A        TYR         HH        L-FRAG_1           O4842 
      1003        224          A        ASN       HD22        L-FRAG_3           O4832 
      1004        263          A        GLU        OE2        L-FRAG_0           H4846 
      1004        263          A        GLU        OE2        L-FRAG_2           H4847 
      1004         12          A        TYR         HH        L-FRAG_1           O4842 
      1004        224          A        ASN       HD22        L-FRAG_3           O4832 
      1005        263          A        GLU        OE2        L-FRAG_0           H4846 
      1005        263          A        GLU        OE2        L-FRAG_2           H4847 
      1005         12          A        TYR         HH        L-FRAG_1           O4842 
      1005        224          A        ASN       HD22        L-FRAG_3           O4832 
      1006        263          A        GLU        OE2        L-FRAG_0           H4846 
      1006        263          A        GLU        OE2        L-FRAG_2           H4847 
      1006         12          A        TYR         HH        L-FRAG_1           O4842 
      1007        263          A        GLU        OE2        L-FRAG_0           H4846 
      1007        263          A        GLU        OE2        L-FRAG_2           H4847 
      1007         12          A        TYR         HH        L-FRAG_1           O4842 
      1008        263          A        GLU        OE2        L-FRAG_0           H4846 
      1008        263          A        GLU        OE2        L-FRAG_2           H4847 
      1008         12          A        TYR         HH        L-FRAG_1           O4842 
      1009        263          A        GLU        OE2        L-FRAG_0           H4846 
      1009        263          A        GLU        OE2        L-FRAG_2           H4847 
      1009         12          A        TYR         HH        L-FRAG_1           O4842 
      1010        263          A        GLU        OE2        L-FRAG_0           H4846 
      1010        263          A        GLU        OE2        L-FRAG_2           H4847 
      1010         12          A        TYR         HH        L-FRAG_1           O4842 
      1010        224          A        ASN       HD22        L-FRAG_3           O4832 
      1011        263          A        GLU        OE2        L-FRAG_0           H4846 
      1011        263          A        GLU        OE2        L-FRAG_2           H4847 
      1011         12          A        TYR         HH        L-FRAG_1           O4842 
      1012        263          A        GLU        OE2        L-FRAG_2           H4847 
      1012         12          A        TYR         HH        L-FRAG_1           O4842 
      1013        263          A        GLU        OE2        L-FRAG_0           H4846 
      1013        263          A        GLU        OE2        L-FRAG_2           H4847 
      1013         12          A        TYR         HH        L-FRAG_1           O4842 
      1013         29          A        ARG       HH11        L-FRAG_4           N4838 
      1014        263          A        GLU        OE2        L-FRAG_0           H4846 
      1014        263          A        GLU        OE2        L-FRAG_2           H4847 
      1014         12          A        TYR         HH        L-FRAG_1           O4842 
      1014        224          A        ASN       HD22        L-FRAG_3           O4832 
      1015        263          A        GLU        OE2        L-FRAG_0           H4846 
      1015        263          A        GLU        OE2        L-FRAG_2           H4847 
      1015         12          A        TYR         HH        L-FRAG_1           O4842 
      1016        263          A        GLU        OE2        L-FRAG_0           H4846 
      1016        263          A        GLU        OE2        L-FRAG_2           H4847 
      1016         12          A        TYR         HH        L-FRAG_1           O4842 
      1016        224          A        ASN       HD22        L-FRAG_3           O4832 
      1017        263          A        GLU        OE2        L-FRAG_0           H4846 
      1017        263          A        GLU        OE2        L-FRAG_2           H4847 
      1017         12          A        TYR         HH        L-FRAG_1           O4842 
      1018        263          A        GLU        OE2        L-FRAG_0           H4846 
      1018        263          A        GLU        OE2        L-FRAG_2           H4847 
      1018         12          A        TYR         HH        L-FRAG_1           O4842 
      1018        224          A        ASN       HD22        L-FRAG_3           O4832 
      1019        263          A        GLU        OE2        L-FRAG_0           H4846 
      1019        263          A        GLU        OE2        L-FRAG_2           H4847 
      1019         12          A        TYR         HH        L-FRAG_1           O4842 
      1019        224          A        ASN       HD22        L-FRAG_3           O4832 
      1020        263          A        GLU        OE2        L-FRAG_0           H4846 
      1020        263          A        GLU        OE2        L-FRAG_2           H4847 
      1020         12          A        TYR         HH        L-FRAG_1           O4842 
      1020        224          A        ASN       HD22        L-FRAG_3           O4832 
      1021        263          A        GLU        OE2        L-FRAG_0           H4846 
      1021        263          A        GLU        OE2        L-FRAG_2           H4847 
      1022        263          A        GLU        OE2        L-FRAG_0           H4846 
      1022        263          A        GLU        OE2        L-FRAG_2           H4847 
      1023        263          A        GLU        OE2        L-FRAG_0           H4846 
      1023        263          A        GLU        OE2        L-FRAG_2           H4847 
      1024        263          A        GLU        OE2        L-FRAG_0           H4846 
      1024        263          A        GLU        OE2        L-FRAG_2           H4847 
      1024         12          A        TYR         HH        L-FRAG_1           O4842 
      1025        263          A        GLU        OE2        L-FRAG_0           H4846 
      1025        263          A        GLU        OE2        L-FRAG_2           H4847 
      1025         12          A        TYR         HH        L-FRAG_1           O4842 
      1026        263          A        GLU        OE2        L-FRAG_0           H4846 
      1026        263          A        GLU        OE2        L-FRAG_2           H4847 
      1026         12          A        TYR         HH        L-FRAG_1           O4842 
      1027        263          A        GLU        OE2        L-FRAG_0           H4846 
      1027        263          A        GLU        OE2        L-FRAG_2           H4847 
      1027         12          A        TYR         HH        L-FRAG_1           O4842 
      1028        263          A        GLU        OE2        L-FRAG_0           H4846 
      1028        263          A        GLU        OE2        L-FRAG_2           H4847 
      1028         12          A        TYR         HH        L-FRAG_1           O4842 
      1029        263          A        GLU        OE2        L-FRAG_0           H4846 
      1029        263          A        GLU        OE2        L-FRAG_2           H4847 
      1029         12          A        TYR         HH        L-FRAG_1           O4842 
      1030        263          A        GLU        OE2        L-FRAG_0           H4846 
      1030        263          A        GLU        OE2        L-FRAG_2           H4847 
      1030         12          A        TYR         HH        L-FRAG_1           O4842 
      1031        263          A        GLU        OE2        L-FRAG_0           H4846 
      1031        263          A        GLU        OE2        L-FRAG_2           H4847 
      1031         12          A        TYR         HH        L-FRAG_1           O4842 
      1032        263          A        GLU        OE2        L-FRAG_0           H4846 
      1032        263          A        GLU        OE2        L-FRAG_2           H4847 
      1032         12          A        TYR         HH        L-FRAG_1           O4842 
      1033        263          A        GLU        OE2        L-FRAG_0           H4846 
      1033        263          A        GLU        OE2        L-FRAG_2           H4847 
      1033         12          A        TYR         HH        L-FRAG_1           O4842 
      1034        263          A        GLU        OE2        L-FRAG_0           H4846 
      1034        263          A        GLU        OE2        L-FRAG_2           H4847 
      1034         12          A        TYR         HH        L-FRAG_1           O4842 
      1035        263          A        GLU        OE2        L-FRAG_0           H4846 
      1035        263          A        GLU        OE2        L-FRAG_2           H4847 
      1035         12          A        TYR         HH        L-FRAG_1           O4842 
      1036        263          A        GLU        OE2        L-FRAG_0           H4846 
      1036        263          A        GLU        OE2        L-FRAG_2           H4847 
      1036         12          A        TYR         HH        L-FRAG_1           O4842 
      1037        263          A        GLU        OE2        L-FRAG_0           H4846 
      1037        263          A        GLU        OE2        L-FRAG_2           H4847 
      1037         12          A        TYR         HH        L-FRAG_1           O4842 
      1038        263          A        GLU        OE2        L-FRAG_0           H4846 
      1038        263          A        GLU        OE2        L-FRAG_2           H4847 
      1039        263          A        GLU        OE2        L-FRAG_0           H4846 
      1039        263          A        GLU        OE2        L-FRAG_2           H4847 
      1039         12          A        TYR         HH        L-FRAG_1           O4842 
      1040        263          A        GLU        OE2        L-FRAG_0           H4846 
      1040        263          A        GLU        OE2        L-FRAG_2           H4847 
      1040         12          A        TYR         HH        L-FRAG_1           O4842 
      1041        263          A        GLU        OE2        L-FRAG_0           H4846 
      1041        263          A        GLU        OE2        L-FRAG_2           H4847 
      1041         12          A        TYR         HH        L-FRAG_1           O4842 
      1042        263          A        GLU        OE2        L-FRAG_0           H4846 
      1042        263          A        GLU        OE2        L-FRAG_2           H4847 
      1042         12          A        TYR         HH        L-FRAG_1           O4842 
      1043        263          A        GLU        OE2        L-FRAG_0           H4846 
      1043        263          A        GLU        OE2        L-FRAG_2           H4847 
      1043         12          A        TYR         HH        L-FRAG_1           O4842 
      1044        263          A        GLU        OE2        L-FRAG_0           H4846 
      1044        263          A        GLU        OE2        L-FRAG_2           H4847 
      1044         12          A        TYR         HH        L-FRAG_1           O4842 
      1045        263          A        GLU        OE2        L-FRAG_0           H4846 
      1045        263          A        GLU        OE2        L-FRAG_2           H4847 
      1045         12          A        TYR         HH        L-FRAG_1           O4842 
      1046        263          A        GLU        OE2        L-FRAG_0           H4846 
      1046        263          A        GLU        OE2        L-FRAG_2           H4847 
      1046         12          A        TYR         HH        L-FRAG_1           O4842 
      1046        224          A        ASN       HD22        L-FRAG_3           O4832 
      1047        263          A        GLU        OE2        L-FRAG_0           H4846 
      1047        263          A        GLU        OE2        L-FRAG_2           H4847 
      1047         12          A        TYR         HH        L-FRAG_1           O4842 
      1048        263          A        GLU        OE2        L-FRAG_0           H4846 
      1048        263          A        GLU        OE2        L-FRAG_2           H4847 
      1048         12          A        TYR         HH        L-FRAG_1           O4842 
      1049        263          A        GLU        OE2        L-FRAG_0           H4846 
      1049        263          A        GLU        OE2        L-FRAG_2           H4847 
      1049         12          A        TYR         HH        L-FRAG_1           O4842 
      1050        263          A        GLU        OE2        L-FRAG_0           H4846 
      1050        263          A        GLU        OE2        L-FRAG_2           H4847 
      1050         12          A        TYR         HH        L-FRAG_1           O4842 
      1051        263          A        GLU        OE2        L-FRAG_0           H4846 
      1051        263          A        GLU        OE2        L-FRAG_2           H4847 
      1051         12          A        TYR         HH        L-FRAG_1           O4842 
      1052        263          A        GLU        OE2        L-FRAG_0           H4846 
      1052        263          A        GLU        OE2        L-FRAG_2           H4847 
      1052         12          A        TYR         HH        L-FRAG_1           O4842 
      1053        263          A        GLU        OE2        L-FRAG_0           H4846 
      1053        263          A        GLU        OE2        L-FRAG_2           H4847 
      1053         12          A        TYR         HH        L-FRAG_1           O4842 
      1054        263          A        GLU        OE2        L-FRAG_0           H4846 
      1054        263          A        GLU        OE2        L-FRAG_2           H4847 
      1054         12          A        TYR         HH        L-FRAG_1           O4842 
      1055        263          A        GLU        OE2        L-FRAG_0           H4846 
      1055        263          A        GLU        OE2        L-FRAG_2           H4847 
      1055         12          A        TYR         HH        L-FRAG_1           O4842 
      1056        263          A        GLU        OE2        L-FRAG_0           H4846 
      1056        263          A        GLU        OE2        L-FRAG_2           H4847 
      1056         12          A        TYR         HH        L-FRAG_1           O4842 
      1057        263          A        GLU        OE2        L-FRAG_0           H4846 
      1057        263          A        GLU        OE2        L-FRAG_2           H4847 
      1057         12          A        TYR         HH        L-FRAG_1           O4842 
      1058        263          A        GLU        OE2        L-FRAG_0           H4846 
      1058        263          A        GLU        OE2        L-FRAG_2           H4847 
      1058         12          A        TYR         HH        L-FRAG_1           O4842 
      1059        263          A        GLU        OE2        L-FRAG_0           H4846 
      1059        263          A        GLU        OE2        L-FRAG_2           H4847 
      1059         12          A        TYR         HH        L-FRAG_1           O4842 
      1060        263          A        GLU        OE2        L-FRAG_2           H4847 
      1060         12          A        TYR         HH        L-FRAG_1           O4842 
      1061        263          A        GLU        OE2        L-FRAG_0           H4846 
      1061        263          A        GLU        OE2        L-FRAG_2           H4847 
      1061         12          A        TYR         HH        L-FRAG_1           O4842 
      1062        263          A        GLU        OE2        L-FRAG_0           H4846 
      1062        263          A        GLU        OE2        L-FRAG_2           H4847 
      1062         12          A        TYR         HH        L-FRAG_1           O4842 
      1063        263          A        GLU        OE2        L-FRAG_0           H4846 
      1063        263          A        GLU        OE2        L-FRAG_2           H4847 
      1063         12          A        TYR         HH        L-FRAG_1           O4842 
      1064        263          A        GLU        OE2        L-FRAG_0           H4846 
      1064        263          A        GLU        OE2        L-FRAG_2           H4847 
      1064         12          A        TYR         HH        L-FRAG_1           O4842 
      1065        263          A        GLU        OE2        L-FRAG_0           H4846 
      1065        263          A        GLU        OE2        L-FRAG_2           H4847 
      1065         12          A        TYR         HH        L-FRAG_1           O4842 
      1066        263          A        GLU        OE2        L-FRAG_2           H4847 
      1066         12          A        TYR         HH        L-FRAG_1           O4842 
      1067        263          A        GLU        OE2        L-FRAG_0           H4846 
      1067        263          A        GLU        OE2        L-FRAG_2           H4847 
      1067         12          A        TYR         HH        L-FRAG_1           O4842 
      1068        263          A        GLU        OE2        L-FRAG_2           H4847 
      1068         12          A        TYR         HH        L-FRAG_1           O4842 
      1069        263          A        GLU        OE2        L-FRAG_0           H4846 
      1069        263          A        GLU        OE2        L-FRAG_2           H4847 
      1069         12          A        TYR         HH        L-FRAG_1           O4842 
      1069        224          A        ASN       HD21        L-FRAG_3           O4832 
      1070        263          A        GLU        OE2        L-FRAG_0           H4846 
      1070        263          A        GLU        OE2        L-FRAG_2           H4847 
      1070         12          A        TYR         HH        L-FRAG_1           O4842 
      1071        263          A        GLU        OE2        L-FRAG_0           H4846 
      1071        263          A        GLU        OE2        L-FRAG_2           H4847 
      1071         12          A        TYR         HH        L-FRAG_1           O4842 
      1072        263          A        GLU        OE2        L-FRAG_0           H4846 
      1072        263          A        GLU        OE2        L-FRAG_2           H4847 
      1072         12          A        TYR         HH        L-FRAG_1           O4842 
      1073        263          A        GLU        OE2        L-FRAG_0           H4846 
      1073        263          A        GLU        OE2        L-FRAG_2           H4847 
      1073         12          A        TYR         HH        L-FRAG_1           O4842 
      1074        263          A        GLU        OE2        L-FRAG_0           H4846 
      1074        263          A        GLU        OE2        L-FRAG_2           H4847 
      1074         12          A        TYR         HH        L-FRAG_1           O4842 
      1075        263          A        GLU        OE2        L-FRAG_0           H4846 
      1075        263          A        GLU        OE2        L-FRAG_2           H4847 
      1075         12          A        TYR         HH        L-FRAG_1           O4842 
      1076        263          A        GLU        OE2        L-FRAG_0           H4846 
      1076        263          A        GLU        OE2        L-FRAG_2           H4847 
      1076         12          A        TYR         HH        L-FRAG_1           O4842 
      1077        263          A        GLU        OE2        L-FRAG_0           H4846 
      1077        263          A        GLU        OE2        L-FRAG_2           H4847 
      1077         12          A        TYR         HH        L-FRAG_1           O4842 
      1078        263          A        GLU        OE2        L-FRAG_0           H4846 
      1078        263          A        GLU        OE2        L-FRAG_2           H4847 
      1078         12          A        TYR         HH        L-FRAG_1           O4842 
      1079        263          A        GLU        OE2        L-FRAG_2           H4847 
      1079         12          A        TYR         HH        L-FRAG_1           O4842 
      1080        263          A        GLU        OE2        L-FRAG_0           H4846 
      1080        263          A        GLU        OE2        L-FRAG_2           H4847 
      1080         12          A        TYR         HH        L-FRAG_1           O4842 
      1081        263          A        GLU        OE2        L-FRAG_0           H4846 
      1081        263          A        GLU        OE2        L-FRAG_2           H4847 
      1081         12          A        TYR         HH        L-FRAG_1           O4842 
      1082        263          A        GLU        OE2        L-FRAG_0           H4846 
      1082        263          A        GLU        OE2        L-FRAG_2           H4847 
      1082         12          A        TYR         HH        L-FRAG_1           O4842 
      1083        263          A        GLU        OE2        L-FRAG_2           H4847 
      1083         12          A        TYR         HH        L-FRAG_1           O4842 
      1084        263          A        GLU        OE1        L-FRAG_0           H4846 
      1084        263          A        GLU        OE1        L-FRAG_2           H4847 
      1084         12          A        TYR         HH        L-FRAG_1           O4842 
      1085        263          A        GLU        OE1        L-FRAG_0           H4846 
      1085         12          A        TYR         HH        L-FRAG_1           O4842 
      1086        263          A        GLU        OE1        L-FRAG_0           H4846 
      1086         12          A        TYR         HH        L-FRAG_1           O4842 
      1087        263          A        GLU        OE2        L-FRAG_0           H4846 
      1087        263          A        GLU        OE2        L-FRAG_2           H4847 
      1087         12          A        TYR         HH        L-FRAG_1           O4842 
      1088        263          A        GLU        OE2        L-FRAG_0           H4846 
      1088        263          A        GLU        OE2        L-FRAG_2           H4847 
      1088         12          A        TYR         HH        L-FRAG_1           O4842 
      1089        263          A        GLU        OE2        L-FRAG_2           H4847 
      1089         12          A        TYR         HH        L-FRAG_1           O4842 
      1090        263          A        GLU        OE2        L-FRAG_0           H4846 
      1090        263          A        GLU        OE2        L-FRAG_2           H4847 
      1090         12          A        TYR         HH        L-FRAG_1           O4842 
      1091        263          A        GLU        OE2        L-FRAG_2           H4847 
      1091         12          A        TYR         HH        L-FRAG_1           O4842 
      1092        263          A        GLU        OE2        L-FRAG_0           H4846 
      1092        263          A        GLU        OE2        L-FRAG_2           H4847 
      1092         12          A        TYR         HH        L-FRAG_1           O4842 
      1093        263          A        GLU        OE2        L-FRAG_0           H4846 
      1093        263          A        GLU        OE2        L-FRAG_2           H4847 
      1093         12          A        TYR         HH        L-FRAG_1           O4842 
      1094        263          A        GLU        OE2        L-FRAG_0           H4846 
      1094        263          A        GLU        OE2        L-FRAG_2           H4847 
      1094         12          A        TYR         HH        L-FRAG_1           O4842 
      1095        263          A        GLU        OE2        L-FRAG_0           H4846 
      1095        263          A        GLU        OE2        L-FRAG_2           H4847 
      1095         12          A        TYR         HH        L-FRAG_1           O4842 
      1096        263          A        GLU        OE2        L-FRAG_0           H4846 
      1096        263          A        GLU        OE2        L-FRAG_2           H4847 
      1096         12          A        TYR         HH        L-FRAG_1           O4842 
      1097        263          A        GLU        OE2        L-FRAG_0           H4846 
      1097        263          A        GLU        OE2        L-FRAG_2           H4847 
      1097         12          A        TYR         HH        L-FRAG_1           O4842 
      1098        263          A        GLU        OE2        L-FRAG_0           H4846 
      1098        263          A        GLU        OE2        L-FRAG_2           H4847 
      1098         12          A        TYR         HH        L-FRAG_1           O4842 
      1099        263          A        GLU        OE2        L-FRAG_0           H4846 
      1099        263          A        GLU        OE2        L-FRAG_2           H4847 
      1099         12          A        TYR         HH        L-FRAG_1           O4842 
      1100        263          A        GLU        OE2        L-FRAG_0           H4846 
      1100        263          A        GLU        OE2        L-FRAG_2           H4847 
      1100         12          A        TYR         HH        L-FRAG_1           O4842 
      1101        263          A        GLU        OE2        L-FRAG_0           H4846 
      1101        263          A        GLU        OE2        L-FRAG_2           H4847 
      1101         12          A        TYR         HH        L-FRAG_1           O4842 
      1102        263          A        GLU        OE2        L-FRAG_0           H4846 
      1102        263          A        GLU        OE2        L-FRAG_2           H4847 
      1102         12          A        TYR         HH        L-FRAG_1           O4842 
      1103        263          A        GLU        OE2        L-FRAG_0           H4846 
      1103        263          A        GLU        OE2        L-FRAG_2           H4847 
      1103         12          A        TYR         HH        L-FRAG_1           O4842 
      1103        224          A        ASN       HD22        L-FRAG_3           O4832 
      1104        263          A        GLU        OE2        L-FRAG_0           H4846 
      1104        263          A        GLU        OE2        L-FRAG_2           H4847 
      1104         12          A        TYR         HH        L-FRAG_1           O4842 
      1105        263          A        GLU        OE2        L-FRAG_0           H4846 
      1105        263          A        GLU        OE2        L-FRAG_2           H4847 
      1105         12          A        TYR         HH        L-FRAG_1           O4842 
      1106        263          A        GLU        OE2        L-FRAG_0           H4846 
      1106        263          A        GLU        OE2        L-FRAG_2           H4847 
      1106         12          A        TYR         HH        L-FRAG_1           O4842 
      1107        263          A        GLU        OE2        L-FRAG_0           H4846 
      1107        263          A        GLU        OE2        L-FRAG_2           H4847 
      1107         12          A        TYR         HH        L-FRAG_1           O4842 
      1108        263          A        GLU        OE2        L-FRAG_0           H4846 
      1108        263          A        GLU        OE2        L-FRAG_2           H4847 
      1108         12          A        TYR         HH        L-FRAG_1           O4842 
      1109        263          A        GLU        OE2        L-FRAG_0           H4846 
      1109        263          A        GLU        OE2        L-FRAG_2           H4847 
      1109         12          A        TYR         HH        L-FRAG_1           O4842 
      1110        263          A        GLU        OE2        L-FRAG_0           H4846 
      1110        263          A        GLU        OE2        L-FRAG_2           H4847 
      1110         12          A        TYR         HH        L-FRAG_1           O4842 
      1111        263          A        GLU        OE2        L-FRAG_0           H4846 
      1111        263          A        GLU        OE2        L-FRAG_2           H4847 
      1111         12          A        TYR         HH        L-FRAG_1           O4842 
      1112        263          A        GLU        OE2        L-FRAG_0           H4846 
      1112        263          A        GLU        OE2        L-FRAG_2           H4847 
      1112         12          A        TYR         HH        L-FRAG_1           O4842 
      1113        263          A        GLU        OE2        L-FRAG_0           H4846 
      1113        263          A        GLU        OE2        L-FRAG_2           H4847 
      1113         12          A        TYR         HH        L-FRAG_1           O4842 
      1114        263          A        GLU        OE2        L-FRAG_0           H4846 
      1114        263          A        GLU        OE2        L-FRAG_2           H4847 
      1114         12          A        TYR         HH        L-FRAG_1           O4842 
      1115        263          A        GLU        OE2        L-FRAG_0           H4846 
      1115        263          A        GLU        OE2        L-FRAG_2           H4847 
      1115         12          A        TYR         HH        L-FRAG_1           O4842 
      1116        263          A        GLU        OE2        L-FRAG_0           H4846 
      1116        263          A        GLU        OE2        L-FRAG_2           H4847 
      1116         12          A        TYR         HH        L-FRAG_1           O4842 
      1117        263          A        GLU        OE2        L-FRAG_0           H4846 
      1117        263          A        GLU        OE2        L-FRAG_2           H4847 
      1118        263          A        GLU        OE2        L-FRAG_0           H4846 
      1118        263          A        GLU        OE2        L-FRAG_2           H4847 
      1118         12          A        TYR         HH        L-FRAG_1           O4842 
      1119        263          A        GLU        OE2        L-FRAG_0           H4846 
      1119        263          A        GLU        OE2        L-FRAG_2           H4847 
      1119         12          A        TYR         HH        L-FRAG_1           O4842 
      1120        263          A        GLU        OE2        L-FRAG_0           H4846 
      1120        263          A        GLU        OE2        L-FRAG_2           H4847 
      1120         12          A        TYR         HH        L-FRAG_1           O4842 
      1121        263          A        GLU        OE2        L-FRAG_0           H4846 
      1121        263          A        GLU        OE2        L-FRAG_2           H4847 
      1121         12          A        TYR         HH        L-FRAG_1           O4842 
      1122        263          A        GLU        OE2        L-FRAG_0           H4846 
      1122        263          A        GLU        OE2        L-FRAG_2           H4847 
      1122         12          A        TYR         HH        L-FRAG_1           O4842 
      1123        263          A        GLU        OE2        L-FRAG_0           H4846 
      1123        263          A        GLU        OE2        L-FRAG_2           H4847 
      1123         12          A        TYR         HH        L-FRAG_1           O4842 
      1124        263          A        GLU        OE2        L-FRAG_0           H4846 
      1124        263          A        GLU        OE2        L-FRAG_2           H4847 
      1124         12          A        TYR         HH        L-FRAG_1           O4842 
      1125        263          A        GLU        OE2        L-FRAG_0           H4846 
      1125        263          A        GLU        OE2        L-FRAG_2           H4847 
      1125         12          A        TYR         HH        L-FRAG_1           O4842 
      1126        263          A        GLU        OE2        L-FRAG_0           H4846 
      1126        263          A        GLU        OE2        L-FRAG_2           H4847 
      1126         12          A        TYR         HH        L-FRAG_1           O4842 
      1127        263          A        GLU        OE2        L-FRAG_0           H4846 
      1127        263          A        GLU        OE2        L-FRAG_2           H4847 
      1127         12          A        TYR         HH        L-FRAG_1           O4842 
      1128        263          A        GLU        OE2        L-FRAG_0           H4846 
      1128        263          A        GLU        OE2        L-FRAG_2           H4847 
      1128         12          A        TYR         HH        L-FRAG_1           O4842 
      1129        263          A        GLU        OE2        L-FRAG_0           H4846 
      1129        263          A        GLU        OE2        L-FRAG_2           H4847 
      1129         12          A        TYR         HH        L-FRAG_1           O4842 
      1130        263          A        GLU        OE2        L-FRAG_0           H4846 
      1130        263          A        GLU        OE2        L-FRAG_2           H4847 
      1130         12          A        TYR         HH        L-FRAG_1           O4842 
      1131        263          A        GLU        OE2        L-FRAG_0           H4846 
      1131        263          A        GLU        OE2        L-FRAG_2           H4847 
      1131         12          A        TYR         HH        L-FRAG_1           O4842 
      1132        263          A        GLU        OE2        L-FRAG_0           H4846 
      1132        263          A        GLU        OE2        L-FRAG_2           H4847 
      1132         12          A        TYR         HH        L-FRAG_1           O4842 
      1133        263          A        GLU        OE2        L-FRAG_0           H4846 
      1133        263          A        GLU        OE2        L-FRAG_2           H4847 
      1133         12          A        TYR         HH        L-FRAG_1           O4842 
      1134        263          A        GLU        OE2        L-FRAG_0           H4846 
      1134        263          A        GLU        OE2        L-FRAG_2           H4847 
      1134         12          A        TYR         HH        L-FRAG_1           O4842 
      1135        263          A        GLU        OE2        L-FRAG_0           H4846 
      1135        263          A        GLU        OE2        L-FRAG_2           H4847 
      1135         12          A        TYR         HH        L-FRAG_1           O4842 
      1136        263          A        GLU        OE2        L-FRAG_0           H4846 
      1136        263          A        GLU        OE2        L-FRAG_2           H4847 
      1136         12          A        TYR         HH        L-FRAG_1           O4842 
      1137        263          A        GLU        OE2        L-FRAG_0           H4846 
      1137        263          A        GLU        OE2        L-FRAG_2           H4847 
      1137         12          A        TYR         HH        L-FRAG_1           O4842 
      1138        263          A        GLU        OE2        L-FRAG_0           H4846 
      1138        263          A        GLU        OE2        L-FRAG_2           H4847 
      1138         12          A        TYR         HH        L-FRAG_1           O4842 
      1139        263          A        GLU        OE2        L-FRAG_0           H4846 
      1139        263          A        GLU        OE2        L-FRAG_2           H4847 
      1140        263          A        GLU        OE2        L-FRAG_0           H4846 
      1140        263          A        GLU        OE2        L-FRAG_2           H4847 
      1140         12          A        TYR         HH        L-FRAG_1           O4842 
      1141        263          A        GLU        OE2        L-FRAG_0           H4846 
      1141        263          A        GLU        OE2        L-FRAG_2           H4847 
      1141         12          A        TYR         HH        L-FRAG_1           O4842 
      1142        263          A        GLU        OE2        L-FRAG_0           H4846 
      1142        263          A        GLU        OE2        L-FRAG_2           H4847 
      1142         12          A        TYR         HH        L-FRAG_1           O4842 
      1143        263          A        GLU        OE2        L-FRAG_0           H4846 
      1143        263          A        GLU        OE2        L-FRAG_2           H4847 
      1143         12          A        TYR         HH        L-FRAG_1           O4842 
      1144        263          A        GLU        OE2        L-FRAG_0           H4846 
      1144        263          A        GLU        OE2        L-FRAG_2           H4847 
      1144         12          A        TYR         HH        L-FRAG_1           O4842 
      1145        263          A        GLU        OE2        L-FRAG_0           H4846 
      1145        263          A        GLU        OE2        L-FRAG_2           H4847 
      1146        263          A        GLU        OE2        L-FRAG_0           H4846 
      1146        263          A        GLU        OE2        L-FRAG_2           H4847 
      1146         12          A        TYR         HH        L-FRAG_1           O4842 
      1147        263          A        GLU        OE2        L-FRAG_0           H4846 
      1147        263          A        GLU        OE2        L-FRAG_2           H4847 
      1147         12          A        TYR         HH        L-FRAG_1           O4842 
      1148        263          A        GLU        OE2        L-FRAG_0           H4846 
      1148        263          A        GLU        OE2        L-FRAG_2           H4847 
      1148         12          A        TYR         HH        L-FRAG_1           O4842 
      1149        263          A        GLU        OE2        L-FRAG_0           H4846 
      1149        263          A        GLU        OE2        L-FRAG_2           H4847 
      1150        263          A        GLU        OE2        L-FRAG_0           H4846 
      1150        263          A        GLU        OE2        L-FRAG_2           H4847 
      1150         12          A        TYR         HH        L-FRAG_1           O4842 
      1151        263          A        GLU        OE2        L-FRAG_0           H4846 
      1151        263          A        GLU        OE2        L-FRAG_2           H4847 
      1151         12          A        TYR         HH        L-FRAG_1           O4842 
      1152        263          A        GLU        OE2        L-FRAG_0           H4846 
      1152        263          A        GLU        OE2        L-FRAG_2           H4847 
      1152         12          A        TYR         HH        L-FRAG_1           O4842 
      1153        263          A        GLU        OE2        L-FRAG_0           H4846 
      1153        263          A        GLU        OE2        L-FRAG_2           H4847 
      1153         12          A        TYR         HH        L-FRAG_1           O4842 
      1153        224          A        ASN       HD22        L-FRAG_3           O4832 
      1154        263          A        GLU        OE2        L-FRAG_0           H4846 
      1154        263          A        GLU        OE2        L-FRAG_2           H4847 
      1154         12          A        TYR         HH        L-FRAG_1           O4842 
      1155        263          A        GLU        OE2        L-FRAG_0           H4846 
      1155        263          A        GLU        OE2        L-FRAG_2           H4847 
      1155         12          A        TYR         HH        L-FRAG_1           O4842 
      1156        263          A        GLU        OE2        L-FRAG_0           H4846 
      1156        263          A        GLU        OE2        L-FRAG_2           H4847 
      1156         12          A        TYR         HH        L-FRAG_1           O4842 
      1157        263          A        GLU        OE2        L-FRAG_0           H4846 
      1157        263          A        GLU        OE2        L-FRAG_2           H4847 
      1157         12          A        TYR         HH        L-FRAG_1           O4842 
      1158        263          A        GLU        OE2        L-FRAG_0           H4846 
      1158        263          A        GLU        OE2        L-FRAG_2           H4847 
      1159        263          A        GLU        OE2        L-FRAG_0           H4846 
      1159        263          A        GLU        OE2        L-FRAG_2           H4847 
      1159         12          A        TYR         HH        L-FRAG_1           O4842 
      1160        263          A        GLU        OE2        L-FRAG_0           H4846 
      1160        263          A        GLU        OE2        L-FRAG_2           H4847 
      1160         12          A        TYR         HH        L-FRAG_1           O4842 
      1161        263          A        GLU        OE2        L-FRAG_0           H4846 
      1161        263          A        GLU        OE2        L-FRAG_2           H4847 
      1161         12          A        TYR         HH        L-FRAG_1           O4842 
      1162        263          A        GLU        OE2        L-FRAG_0           H4846 
      1162        263          A        GLU        OE2        L-FRAG_2           H4847 
      1162         12          A        TYR         HH        L-FRAG_1           O4842 
      1163        263          A        GLU        OE2        L-FRAG_0           H4846 
      1163        263          A        GLU        OE2        L-FRAG_2           H4847 
      1163         12          A        TYR         HH        L-FRAG_1           O4842 
      1164        263          A        GLU        OE2        L-FRAG_0           H4846 
      1164        263          A        GLU        OE2        L-FRAG_2           H4847 
      1164         12          A        TYR         HH        L-FRAG_1           O4842 
      1165        263          A        GLU        OE2        L-FRAG_0           H4846 
      1165        263          A        GLU        OE2        L-FRAG_2           H4847 
      1165         12          A        TYR         HH        L-FRAG_1           O4842 
      1166        263          A        GLU        OE2        L-FRAG_0           H4846 
      1166        263          A        GLU        OE2        L-FRAG_2           H4847 
      1166         12          A        TYR         HH        L-FRAG_1           O4842 
      1167        263          A        GLU        OE2        L-FRAG_0           H4846 
      1167        263          A        GLU        OE2        L-FRAG_2           H4847 
      1167         12          A        TYR         HH        L-FRAG_1           O4842 
      1168        263          A        GLU        OE2        L-FRAG_0           H4846 
      1168        263          A        GLU        OE2        L-FRAG_2           H4847 
      1168         12          A        TYR         HH        L-FRAG_1           O4842 
      1169        263          A        GLU        OE2        L-FRAG_0           H4846 
      1169        263          A        GLU        OE2        L-FRAG_2           H4847 
      1169         12          A        TYR         HH        L-FRAG_1           O4842 
      1170        263          A        GLU        OE1        L-FRAG_0           H4846 
      1170        263          A        GLU        OE1        L-FRAG_2           H4847 
      1170         12          A        TYR         HH        L-FRAG_1           O4842 
      1171        263          A        GLU        OE1        L-FRAG_0           H4846 
      1171        263          A        GLU        OE1        L-FRAG_2           H4847 
      1171         12          A        TYR         HH        L-FRAG_1           O4842 
      1172        263          A        GLU        OE1        L-FRAG_0           H4846 
      1172        263          A        GLU        OE1        L-FRAG_2           H4847 
      1172         12          A        TYR         HH        L-FRAG_1           O4842 
      1173        263          A        GLU        OE1        L-FRAG_0           H4846 
      1173        263          A        GLU        OE1        L-FRAG_2           H4847 
      1173         12          A        TYR         HH        L-FRAG_1           O4842 
      1174        263          A        GLU        OE1        L-FRAG_0           H4846 
      1174        263          A        GLU        OE1        L-FRAG_2           H4847 
      1174         12          A        TYR         HH        L-FRAG_1           O4842 
      1175        263          A        GLU        OE1        L-FRAG_0           H4846 
      1175        263          A        GLU        OE1        L-FRAG_2           H4847 
      1175         12          A        TYR         HH        L-FRAG_1           O4842 
      1176        263          A        GLU        OE1        L-FRAG_0           H4846 
      1176        263          A        GLU        OE1        L-FRAG_2           H4847 
      1176         12          A        TYR         HH        L-FRAG_1           O4842 
      1177        263          A        GLU        OE1        L-FRAG_0           H4846 
      1177        263          A        GLU        OE1        L-FRAG_2           H4847 
      1177         12          A        TYR         HH        L-FRAG_1           O4842 
      1178        263          A        GLU        OE1        L-FRAG_0           H4846 
      1178        263          A        GLU        OE1        L-FRAG_2           H4847 
      1178         12          A        TYR         HH        L-FRAG_1           O4842 
      1179        263          A        GLU        OE1        L-FRAG_0           H4846 
      1179        263          A        GLU        OE1        L-FRAG_2           H4847 
      1179         12          A        TYR         HH        L-FRAG_1           O4842 
      1180        263          A        GLU        OE1        L-FRAG_0           H4846 
      1180        263          A        GLU        OE1        L-FRAG_2           H4847 
      1180         12          A        TYR         HH        L-FRAG_1           O4842 
      1181        263          A        GLU        OE1        L-FRAG_0           H4846 
      1181        263          A        GLU        OE1        L-FRAG_2           H4847 
      1181         12          A        TYR         HH        L-FRAG_1           O4842 
      1181        224          A        ASN       HD21        L-FRAG_3           O4832 
      1182        263          A        GLU        OE1        L-FRAG_0           H4846 
      1182        263          A        GLU        OE1        L-FRAG_2           H4847 
      1182         12          A        TYR         HH        L-FRAG_1           O4842 
      1183        263          A        GLU        OE1        L-FRAG_0           H4846 
      1183        263          A        GLU        OE1        L-FRAG_2           H4847 
      1183         12          A        TYR         HH        L-FRAG_1           O4842 
      1184        263          A        GLU        OE1        L-FRAG_0           H4846 
      1184        263          A        GLU        OE1        L-FRAG_2           H4847 
      1184         12          A        TYR         HH        L-FRAG_1           O4842 
      1185        263          A        GLU        OE1        L-FRAG_0           H4846 
      1185        263          A        GLU        OE1        L-FRAG_2           H4847 
      1185         12          A        TYR         HH        L-FRAG_1           O4842 
      1186        263          A        GLU        OE1        L-FRAG_0           H4846 
      1186        263          A        GLU        OE1        L-FRAG_2           H4847 
      1186         12          A        TYR         HH        L-FRAG_1           O4842 
      1187        263          A        GLU        OE1        L-FRAG_0           H4846 
      1187        263          A        GLU        OE1        L-FRAG_2           H4847 
      1187         12          A        TYR         HH        L-FRAG_1           O4842 
      1188        263          A        GLU        OE1        L-FRAG_0           H4846 
      1188        263          A        GLU        OE1        L-FRAG_2           H4847 
      1188         12          A        TYR         HH        L-FRAG_1           O4842 
      1189        263          A        GLU        OE1        L-FRAG_0           H4846 
      1189        263          A        GLU        OE1        L-FRAG_2           H4847 
      1189         12          A        TYR         HH        L-FRAG_1           O4842 
      1190        263          A        GLU        OE1        L-FRAG_0           H4846 
      1190        263          A        GLU        OE1        L-FRAG_2           H4847 
      1190         12          A        TYR         HH        L-FRAG_1           O4842 
      1191        263          A        GLU        OE1        L-FRAG_0           H4846 
      1191        263          A        GLU        OE1        L-FRAG_2           H4847 
      1191         12          A        TYR         HH        L-FRAG_1           O4842 
      1192        263          A        GLU        OE1        L-FRAG_0           H4846 
      1192        263          A        GLU        OE1        L-FRAG_2           H4847 
      1192         12          A        TYR         HH        L-FRAG_1           O4842 
      1193        263          A        GLU        OE1        L-FRAG_0           H4846 
      1193        263          A        GLU        OE1        L-FRAG_2           H4847 
      1193         12          A        TYR         HH        L-FRAG_1           O4842 
      1194        263          A        GLU        OE1        L-FRAG_0           H4846 
      1194        263          A        GLU        OE1        L-FRAG_2           H4847 
      1194         12          A        TYR         HH        L-FRAG_1           O4842 
      1195        263          A        GLU        OE1        L-FRAG_0           H4846 
      1195        263          A        GLU        OE1        L-FRAG_2           H4847 
      1195         12          A        TYR         HH        L-FRAG_1           O4842 
      1196        263          A        GLU        OE1        L-FRAG_0           H4846 
      1196        263          A        GLU        OE1        L-FRAG_2           H4847 
      1197        263          A        GLU        OE1        L-FRAG_0           H4846 
      1197        263          A        GLU        OE1        L-FRAG_2           H4847 
      1197         12          A        TYR         HH        L-FRAG_1           O4842 
      1198        263          A        GLU        OE1        L-FRAG_0           H4846 
      1198        263          A        GLU        OE1        L-FRAG_2           H4847 
      1198         12          A        TYR         HH        L-FRAG_1           O4842 
      1199        263          A        GLU        OE1        L-FRAG_2           H4847 
      1199         12          A        TYR         HH        L-FRAG_1           O4842 
      1200        263          A        GLU        OE1        L-FRAG_0           H4846 
      1200        263          A        GLU        OE1        L-FRAG_2           H4847 
      1200         12          A        TYR         HH        L-FRAG_1           O4842 
      1201        263          A        GLU        OE1        L-FRAG_0           H4846 
      1201        263          A        GLU        OE1        L-FRAG_2           H4847 
      1201         12          A        TYR         HH        L-FRAG_1           O4842 
      1202        263          A        GLU        OE1        L-FRAG_0           H4846 
      1202        263          A        GLU        OE1        L-FRAG_2           H4847 
      1202         12          A        TYR         HH        L-FRAG_1           O4842 
      1203        263          A        GLU        OE1        L-FRAG_0           H4846 
      1203        263          A        GLU        OE1        L-FRAG_2           H4847 
      1203         12          A        TYR         HH        L-FRAG_1           O4842 
      1204        263          A        GLU        OE1        L-FRAG_0           H4846 
      1204        263          A        GLU        OE1        L-FRAG_2           H4847 
      1204         12          A        TYR         HH        L-FRAG_1           O4842 
      1205        263          A        GLU        OE1        L-FRAG_0           H4846 
      1205        263          A        GLU        OE1        L-FRAG_2           H4847 
      1205         12          A        TYR         HH        L-FRAG_1           O4842 
      1206        263          A        GLU        OE1        L-FRAG_2           H4847 
      1206         12          A        TYR         HH        L-FRAG_1           O4842 
      1207        263          A        GLU        OE1        L-FRAG_0           H4846 
      1207        263          A        GLU        OE1        L-FRAG_2           H4847 
      1207         12          A        TYR         HH        L-FRAG_1           O4842 
      1208        263          A        GLU        OE1        L-FRAG_0           H4846 
      1208        263          A        GLU        OE1        L-FRAG_2           H4847 
      1208         12          A        TYR         HH        L-FRAG_1           O4842 
      1209        263          A        GLU        OE1        L-FRAG_0           H4846 
      1209        263          A        GLU        OE1        L-FRAG_2           H4847 
      1209         12          A        TYR         HH        L-FRAG_1           O4842 
      1210        263          A        GLU        OE1        L-FRAG_0           H4846 
      1210        263          A        GLU        OE1        L-FRAG_2           H4847 
      1210         12          A        TYR         HH        L-FRAG_1           O4842 
      1211        263          A        GLU        OE1        L-FRAG_0           H4846 
      1211        263          A        GLU        OE1        L-FRAG_2           H4847 
      1211         12          A        TYR         HH        L-FRAG_1           O4842 
      1212        263          A        GLU        OE1        L-FRAG_0           H4846 
      1212        263          A        GLU        OE1        L-FRAG_2           H4847 
      1212         12          A        TYR         HH        L-FRAG_1           O4842 
      1213        263          A        GLU        OE1        L-FRAG_0           H4846 
      1213        263          A        GLU        OE1        L-FRAG_2           H4847 
      1213         12          A        TYR         HH        L-FRAG_1           O4842 
      1214        263          A        GLU        OE1        L-FRAG_0           H4846 
      1214        263          A        GLU        OE1        L-FRAG_2           H4847 
      1214         12          A        TYR         HH        L-FRAG_1           O4842 
      1215        263          A        GLU        OE1        L-FRAG_0           H4846 
      1215        263          A        GLU        OE1        L-FRAG_2           H4847 
      1215         12          A        TYR         HH        L-FRAG_1           O4842 
      1216        263          A        GLU        OE1        L-FRAG_0           H4846 
      1216        263          A        GLU        OE1        L-FRAG_2           H4847 
      1216         12          A        TYR         HH        L-FRAG_1           O4842 
      1217        263          A        GLU        OE1        L-FRAG_0           H4846 
      1217        263          A        GLU        OE1        L-FRAG_2           H4847 
      1217         12          A        TYR         HH        L-FRAG_1           O4842 
      1218        263          A        GLU        OE1        L-FRAG_2           H4847 
      1218         12          A        TYR         HH        L-FRAG_1           O4842 
      1219        263          A        GLU        OE1        L-FRAG_0           H4846 
      1219        263          A        GLU        OE1        L-FRAG_2           H4847 
      1219         12          A        TYR         HH        L-FRAG_1           O4842 
      1220        263          A        GLU        OE1        L-FRAG_0           H4846 
      1220        263          A        GLU        OE1        L-FRAG_2           H4847 
      1220         12          A        TYR         HH        L-FRAG_1           O4842 
      1221        263          A        GLU        OE1        L-FRAG_0           H4846 
      1221        263          A        GLU        OE1        L-FRAG_2           H4847 
      1221         12          A        TYR         HH        L-FRAG_1           O4842 
      1221        224          A        ASN       HD21        L-FRAG_3           O4832 
      1222        263          A        GLU        OE1        L-FRAG_0           H4846 
      1222        263          A        GLU        OE1        L-FRAG_2           H4847 
      1222         12          A        TYR         HH        L-FRAG_1           O4842 
      1223        263          A        GLU        OE1        L-FRAG_0           H4846 
      1223        263          A        GLU        OE1        L-FRAG_2           H4847 
      1223         12          A        TYR         HH        L-FRAG_1           O4842 
      1224        263          A        GLU        OE1        L-FRAG_0           H4846 
      1224        263          A        GLU        OE1        L-FRAG_2           H4847 
      1224         12          A        TYR         HH        L-FRAG_1           O4842 
      1225        263          A        GLU        OE1        L-FRAG_0           H4846 
      1225        263          A        GLU        OE1        L-FRAG_2           H4847 
      1225         12          A        TYR         HH        L-FRAG_1           O4842 
      1226        263          A        GLU        OE1        L-FRAG_0           H4846 
      1226        263          A        GLU        OE1        L-FRAG_2           H4847 
      1226         12          A        TYR         HH        L-FRAG_1           O4842 
      1227        263          A        GLU        OE1        L-FRAG_0           H4846 
      1227        263          A        GLU        OE1        L-FRAG_2           H4847 
      1227         12          A        TYR         HH        L-FRAG_1           O4842 
      1228        263          A        GLU        OE1        L-FRAG_0           H4846 
      1228        263          A        GLU        OE1        L-FRAG_2           H4847 
      1228         12          A        TYR         HH        L-FRAG_1           O4842 
      1229        263          A        GLU        OE1        L-FRAG_0           H4846 
      1229        263          A        GLU        OE1        L-FRAG_2           H4847 
      1229         12          A        TYR         HH        L-FRAG_1           O4842 
      1230        263          A        GLU        OE1        L-FRAG_0           H4846 
      1230        263          A        GLU        OE1        L-FRAG_2           H4847 
      1230         12          A        TYR         HH        L-FRAG_1           O4842 
      1231        263          A        GLU        OE1        L-FRAG_0           H4846 
      1231        263          A        GLU        OE1        L-FRAG_2           H4847 
      1232        263          A        GLU        OE1        L-FRAG_0           H4846 
      1232        263          A        GLU        OE1        L-FRAG_2           H4847 
      1232         12          A        TYR         HH        L-FRAG_1           O4842 
      1233        263          A        GLU        OE1        L-FRAG_0           H4846 
      1233        263          A        GLU        OE1        L-FRAG_2           H4847 
      1233         12          A        TYR         HH        L-FRAG_1           O4842 
      1234        263          A        GLU        OE1        L-FRAG_0           H4846 
      1234        263          A        GLU        OE1        L-FRAG_2           H4847 
      1234         12          A        TYR         HH        L-FRAG_1           O4842 
      1235        263          A        GLU        OE1        L-FRAG_0           H4846 
      1235        263          A        GLU        OE1        L-FRAG_2           H4847 
      1235         12          A        TYR         HH        L-FRAG_1           O4842 
      1236        263          A        GLU        OE1        L-FRAG_0           H4846 
      1236        263          A        GLU        OE1        L-FRAG_2           H4847 
      1236         12          A        TYR         HH        L-FRAG_1           O4842 
      1237        263          A        GLU        OE1        L-FRAG_0           H4846 
      1237        263          A        GLU        OE1        L-FRAG_2           H4847 
      1237         12          A        TYR         HH        L-FRAG_1           O4842 
      1238        263          A        GLU        OE1        L-FRAG_0           H4846 
      1238        263          A        GLU        OE1        L-FRAG_2           H4847 
      1238         12          A        TYR         HH        L-FRAG_1           O4842 
      1239        263          A        GLU        OE1        L-FRAG_2           H4847 
      1239         12          A        TYR         HH        L-FRAG_1           O4842 
      1240        263          A        GLU        OE1        L-FRAG_0           H4846 
      1240        263          A        GLU        OE1        L-FRAG_2           H4847 
      1240         12          A        TYR         HH        L-FRAG_1           O4842 
      1240        224          A        ASN       HD22        L-FRAG_3           O4832 
      1241        263          A        GLU        OE1        L-FRAG_0           H4846 
      1241        263          A        GLU        OE1        L-FRAG_2           H4847 
      1241         12          A        TYR         HH        L-FRAG_1           O4842 
      1242        263          A        GLU        OE1        L-FRAG_0           H4846 
      1242        263          A        GLU        OE1        L-FRAG_2           H4847 
      1242         12          A        TYR         HH        L-FRAG_1           O4842 
      1243        263          A        GLU        OE1        L-FRAG_0           H4846 
      1243        263          A        GLU        OE1        L-FRAG_2           H4847 
      1243         12          A        TYR         HH        L-FRAG_1           O4842 
      1244        263          A        GLU        OE1        L-FRAG_0           H4846 
      1244        263          A        GLU        OE1        L-FRAG_2           H4847 
      1244         12          A        TYR         HH        L-FRAG_1           O4842 
      1245        263          A        GLU        OE1        L-FRAG_0           H4846 
      1245        263          A        GLU        OE1        L-FRAG_2           H4847 
      1245         12          A        TYR         HH        L-FRAG_1           O4842 
      1246        263          A        GLU        OE1        L-FRAG_0           H4846 
      1246        263          A        GLU        OE1        L-FRAG_2           H4847 
      1246         12          A        TYR         HH        L-FRAG_1           O4842 
      1247        263          A        GLU        OE1        L-FRAG_0           H4846 
      1247        263          A        GLU        OE1        L-FRAG_2           H4847 
      1247         12          A        TYR         HH        L-FRAG_1           O4842 
      1248        263          A        GLU        OE1        L-FRAG_0           H4846 
      1248        263          A        GLU        OE1        L-FRAG_2           H4847 
      1248         12          A        TYR         HH        L-FRAG_1           O4842 
      1249        263          A        GLU        OE1        L-FRAG_0           H4846 
      1249        263          A        GLU        OE1        L-FRAG_2           H4847 
      1249         12          A        TYR         HH        L-FRAG_1           O4842 
      1250        263          A        GLU        OE1        L-FRAG_0           H4846 
      1250        263          A        GLU        OE1        L-FRAG_2           H4847 
      1250         12          A        TYR         HH        L-FRAG_1           O4842 
      1251        263          A        GLU        OE1        L-FRAG_0           H4846 
      1251        263          A        GLU        OE1        L-FRAG_2           H4847 
      1251         12          A        TYR         HH        L-FRAG_1           O4842 
      1252        263          A        GLU        OE1        L-FRAG_0           H4846 
      1252        263          A        GLU        OE1        L-FRAG_2           H4847 
      1252         12          A        TYR         HH        L-FRAG_1           O4842 
      1253        263          A        GLU        OE1        L-FRAG_0           H4846 
      1253        263          A        GLU        OE1        L-FRAG_2           H4847 
      1253         12          A        TYR         HH        L-FRAG_1           O4842 
      1254        263          A        GLU        OE1        L-FRAG_0           H4846 
      1254        263          A        GLU        OE1        L-FRAG_2           H4847 
      1254         12          A        TYR         HH        L-FRAG_1           O4842 
      1255        263          A        GLU        OE1        L-FRAG_0           H4846 
      1255        263          A        GLU        OE1        L-FRAG_2           H4847 
      1255         12          A        TYR         HH        L-FRAG_1           O4842 
      1256        263          A        GLU        OE1        L-FRAG_0           H4846 
      1256        263          A        GLU        OE1        L-FRAG_2           H4847 
      1256         12          A        TYR         HH        L-FRAG_1           O4842 
      1257        263          A        GLU        OE1        L-FRAG_0           H4846 
      1257        263          A        GLU        OE1        L-FRAG_2           H4847 
      1257         12          A        TYR         HH        L-FRAG_1           O4842 
      1258        263          A        GLU        OE1        L-FRAG_0           H4846 
      1258        263          A        GLU        OE1        L-FRAG_2           H4847 
      1258         12          A        TYR         HH        L-FRAG_1           O4842 
      1259        263          A        GLU        OE1        L-FRAG_0           H4846 
      1259        263          A        GLU        OE1        L-FRAG_2           H4847 
      1259         12          A        TYR         HH        L-FRAG_1           O4842 
      1260        263          A        GLU        OE1        L-FRAG_0           H4846 
      1260        263          A        GLU        OE1        L-FRAG_2           H4847 
      1260         12          A        TYR         HH        L-FRAG_1           O4842 
      1261        263          A        GLU        OE1        L-FRAG_0           H4846 
      1261        263          A        GLU        OE1        L-FRAG_2           H4847 
      1261         12          A        TYR         HH        L-FRAG_1           O4842 
      1262        263          A        GLU        OE1        L-FRAG_0           H4846 
      1262        263          A        GLU        OE1        L-FRAG_2           H4847 
      1262         12          A        TYR         HH        L-FRAG_1           O4842 
      1263        263          A        GLU        OE1        L-FRAG_0           H4846 
      1263        263          A        GLU        OE1        L-FRAG_2           H4847 
      1263         12          A        TYR         HH        L-FRAG_1           O4842 
      1264        263          A        GLU        OE1        L-FRAG_0           H4846 
      1264        263          A        GLU        OE1        L-FRAG_2           H4847 
      1264         12          A        TYR         HH        L-FRAG_1           O4842 
      1265        263          A        GLU        OE1        L-FRAG_0           H4846 
      1265        263          A        GLU        OE1        L-FRAG_2           H4847 
      1265         12          A        TYR         HH        L-FRAG_1           O4842 
      1266        263          A        GLU        OE1        L-FRAG_0           H4846 
      1266        263          A        GLU        OE1        L-FRAG_2           H4847 
      1267        263          A        GLU        OE1        L-FRAG_0           H4846 
      1267        263          A        GLU        OE1        L-FRAG_2           H4847 
      1267         12          A        TYR         HH        L-FRAG_1           O4842 
      1268        263          A        GLU        OE1        L-FRAG_0           H4846 
      1268        263          A        GLU        OE1        L-FRAG_2           H4847 
      1268         12          A        TYR         HH        L-FRAG_1           O4842 
      1269        263          A        GLU        OE1        L-FRAG_0           H4846 
      1269        263          A        GLU        OE1        L-FRAG_2           H4847 
      1269         12          A        TYR         HH        L-FRAG_1           O4842 
      1270        263          A        GLU        OE1        L-FRAG_0           H4846 
      1270        263          A        GLU        OE1        L-FRAG_2           H4847 
      1270         12          A        TYR         HH        L-FRAG_1           O4842 
      1271        263          A        GLU        OE1        L-FRAG_0           H4846 
      1271        263          A        GLU        OE1        L-FRAG_2           H4847 
      1271         12          A        TYR         HH        L-FRAG_1           O4842 
      1272        263          A        GLU        OE1        L-FRAG_0           H4846 
      1272        263          A        GLU        OE1        L-FRAG_2           H4847 
      1272         12          A        TYR         HH        L-FRAG_1           O4842 
      1273        263          A        GLU        OE1        L-FRAG_0           H4846 
      1273        263          A        GLU        OE1        L-FRAG_2           H4847 
      1273         12          A        TYR         HH        L-FRAG_1           O4842 
      1274        263          A        GLU        OE1        L-FRAG_0           H4846 
      1274        263          A        GLU        OE1        L-FRAG_2           H4847 
      1274         12          A        TYR         HH        L-FRAG_1           O4842 
      1275        263          A        GLU        OE1        L-FRAG_0           H4846 
      1275        263          A        GLU        OE1        L-FRAG_2           H4847 
      1275         12          A        TYR         HH        L-FRAG_1           O4842 
      1276        263          A        GLU        OE1        L-FRAG_0           H4846 
      1276        263          A        GLU        OE1        L-FRAG_2           H4847 
      1276         12          A        TYR         HH        L-FRAG_1           O4842 
      1277        263          A        GLU        OE1        L-FRAG_0           H4846 
      1277        263          A        GLU        OE1        L-FRAG_2           H4847 
      1277         12          A        TYR         HH        L-FRAG_1           O4842 
      1278        263          A        GLU        OE1        L-FRAG_0           H4846 
      1278        263          A        GLU        OE1        L-FRAG_2           H4847 
      1278         12          A        TYR         HH        L-FRAG_1           O4842 
      1279        263          A        GLU        OE1        L-FRAG_0           H4846 
      1279        263          A        GLU        OE1        L-FRAG_2           H4847 
      1279         12          A        TYR         HH        L-FRAG_1           O4842 
      1280        263          A        GLU        OE1        L-FRAG_0           H4846 
      1280        263          A        GLU        OE1        L-FRAG_2           H4847 
      1280         12          A        TYR         HH        L-FRAG_1           O4842 
      1280        224          A        ASN       HD22        L-FRAG_3           O4832 
      1281        263          A        GLU        OE1        L-FRAG_0           H4846 
      1281        263          A        GLU        OE1        L-FRAG_2           H4847 
      1281         12          A        TYR         HH        L-FRAG_1           O4842 
      1282        263          A        GLU        OE1        L-FRAG_0           H4846 
      1282        263          A        GLU        OE1        L-FRAG_2           H4847 
      1282         12          A        TYR         HH        L-FRAG_1           O4842 
      1283        263          A        GLU        OE1        L-FRAG_0           H4846 
      1283        263          A        GLU        OE1        L-FRAG_2           H4847 
      1283         12          A        TYR         HH        L-FRAG_1           O4842 
      1284        263          A        GLU        OE1        L-FRAG_0           H4846 
      1284        263          A        GLU        OE1        L-FRAG_2           H4847 
      1284         12          A        TYR         HH        L-FRAG_1           O4842 
      1284        224          A        ASN       HD22        L-FRAG_3           O4832 
      1285        263          A        GLU        OE1        L-FRAG_0           H4846 
      1285        263          A        GLU        OE1        L-FRAG_2           H4847 
      1285         12          A        TYR         HH        L-FRAG_1           O4842 
      1285        224          A        ASN       HD22        L-FRAG_3           O4832 
      1286        263          A        GLU        OE1        L-FRAG_0           H4846 
      1286        263          A        GLU        OE1        L-FRAG_2           H4847 
      1286         12          A        TYR         HH        L-FRAG_1           O4842 
      1287        263          A        GLU        OE1        L-FRAG_0           H4846 
      1287        263          A        GLU        OE1        L-FRAG_2           H4847 
      1287         12          A        TYR         HH        L-FRAG_1           O4842 
      1288        263          A        GLU        OE1        L-FRAG_0           H4846 
      1288        263          A        GLU        OE1        L-FRAG_2           H4847 
      1288         12          A        TYR         HH        L-FRAG_1           O4842 
      1289        263          A        GLU        OE1        L-FRAG_0           H4846 
      1289        263          A        GLU        OE1        L-FRAG_2           H4847 
      1289         12          A        TYR         HH        L-FRAG_1           O4842 
      1290        263          A        GLU        OE1        L-FRAG_0           H4846 
      1290        263          A        GLU        OE1        L-FRAG_2           H4847 
      1290         12          A        TYR         HH        L-FRAG_1           O4842 
      1291        263          A        GLU        OE1        L-FRAG_0           H4846 
      1291        263          A        GLU        OE1        L-FRAG_2           H4847 
      1291         12          A        TYR         HH        L-FRAG_1           O4842 
      1292        263          A        GLU        OE1        L-FRAG_0           H4846 
      1292        263          A        GLU        OE1        L-FRAG_2           H4847 
      1293        263          A        GLU        OE1        L-FRAG_0           H4846 
      1293        263          A        GLU        OE1        L-FRAG_2           H4847 
      1293         12          A        TYR         HH        L-FRAG_1           O4842 
      1294        263          A        GLU        OE1        L-FRAG_0           H4846 
      1294        263          A        GLU        OE1        L-FRAG_2           H4847 
      1295        263          A        GLU        OE1        L-FRAG_0           H4846 
      1295        263          A        GLU        OE1        L-FRAG_2           H4847 
      1295         12          A        TYR         HH        L-FRAG_1           O4842 
      1296        263          A        GLU        OE1        L-FRAG_0           H4846 
      1296        263          A        GLU        OE1        L-FRAG_2           H4847 
      1296         12          A        TYR         HH        L-FRAG_1           O4842 
      1297        263          A        GLU        OE1        L-FRAG_0           H4846 
      1297        263          A        GLU        OE1        L-FRAG_2           H4847 
      1297         12          A        TYR         HH        L-FRAG_1           O4842 
      1298        263          A        GLU        OE1        L-FRAG_0           H4846 
      1298        263          A        GLU        OE1        L-FRAG_2           H4847 
      1298         12          A        TYR         HH        L-FRAG_1           O4842 
      1299        263          A        GLU        OE1        L-FRAG_0           H4846 
      1299        263          A        GLU        OE1        L-FRAG_2           H4847 
      1299         12          A        TYR         HH        L-FRAG_1           O4842 
      1300        263          A        GLU        OE1        L-FRAG_0           H4846 
      1300        263          A        GLU        OE1        L-FRAG_2           H4847 
      1300         12          A        TYR         HH        L-FRAG_1           O4842 
      1301        263          A        GLU        OE1        L-FRAG_0           H4846 
      1301        263          A        GLU        OE1        L-FRAG_2           H4847 
      1301         12          A        TYR         HH        L-FRAG_1           O4842 
      1301        224          A        ASN       HD22        L-FRAG_3           O4832 
      1302        263          A        GLU        OE1        L-FRAG_0           H4846 
      1302        263          A        GLU        OE1        L-FRAG_2           H4847 
      1302         12          A        TYR         HH        L-FRAG_1           O4842 
      1302        224          A        ASN       HD22        L-FRAG_3           O4832 
      1303        263          A        GLU        OE1        L-FRAG_0           H4846 
      1303        263          A        GLU        OE1        L-FRAG_2           H4847 
      1303         12          A        TYR         HH        L-FRAG_1           O4842 
      1303        224          A        ASN       HD22        L-FRAG_3           O4832 
      1304        263          A        GLU        OE1        L-FRAG_0           H4846 
      1304        263          A        GLU        OE1        L-FRAG_2           H4847 
      1305        263          A        GLU        OE1        L-FRAG_0           H4846 
      1305        263          A        GLU        OE1        L-FRAG_2           H4847 
      1305         12          A        TYR         HH        L-FRAG_1           O4842 
      1306        263          A        GLU        OE1        L-FRAG_0           H4846 
      1306        263          A        GLU        OE1        L-FRAG_2           H4847 
      1306         12          A        TYR         HH        L-FRAG_1           O4842 
      1307        263          A        GLU        OE1        L-FRAG_0           H4846 
      1307        263          A        GLU        OE1        L-FRAG_2           H4847 
      1307         12          A        TYR         HH        L-FRAG_1           O4842 
      1308        263          A        GLU        OE1        L-FRAG_0           H4846 
      1308        263          A        GLU        OE1        L-FRAG_2           H4847 
      1308         12          A        TYR         HH        L-FRAG_1           O4842 
      1308        224          A        ASN       HD22        L-FRAG_3           O4832 
      1309        263          A        GLU        OE1        L-FRAG_0           H4846 
      1309        263          A        GLU        OE1        L-FRAG_2           H4847 
      1309         12          A        TYR         HH        L-FRAG_1           O4842 
      1310        263          A        GLU        OE1        L-FRAG_0           H4846 
      1310        263          A        GLU        OE1        L-FRAG_2           H4847 
      1310        224          A        ASN       HD22        L-FRAG_3           O4832 
      1311        263          A        GLU        OE1        L-FRAG_0           H4846 
      1311        263          A        GLU        OE1        L-FRAG_2           H4847 
      1311         12          A        TYR         HH        L-FRAG_1           O4842 
      1312        263          A        GLU        OE1        L-FRAG_0           H4846 
      1312        263          A        GLU        OE1        L-FRAG_2           H4847 
      1312         12          A        TYR         HH        L-FRAG_1           O4842 
      1313        263          A        GLU        OE1        L-FRAG_0           H4846 
      1313        263          A        GLU        OE1        L-FRAG_2           H4847 
      1314        263          A        GLU        OE1        L-FRAG_2           H4847 
      1314         12          A        TYR         HH        L-FRAG_1           O4842 
      1315        263          A        GLU        OE1        L-FRAG_0           H4846 
      1315        263          A        GLU        OE1        L-FRAG_2           H4847 
      1315         12          A        TYR         HH        L-FRAG_1           O4842 
      1315        224          A        ASN       HD22        L-FRAG_3           O4832 
      1316        263          A        GLU        OE1        L-FRAG_0           H4846 
      1316        263          A        GLU        OE1        L-FRAG_2           H4847 
      1316         12          A        TYR         HH        L-FRAG_1           O4842 
      1316        224          A        ASN       HD22        L-FRAG_3           O4832 
      1317        263          A        GLU        OE1        L-FRAG_0           H4846 
      1317        263          A        GLU        OE1        L-FRAG_2           H4847 
      1317         12          A        TYR         HH        L-FRAG_1           O4842 
      1318        263          A        GLU        OE1        L-FRAG_0           H4846 
      1318        263          A        GLU        OE1        L-FRAG_2           H4847 
      1318         12          A        TYR         HH        L-FRAG_1           O4842 
      1319        263          A        GLU        OE1        L-FRAG_0           H4846 
      1319        263          A        GLU        OE1        L-FRAG_2           H4847 
      1319         12          A        TYR         HH        L-FRAG_1           O4842 
      1320        263          A        GLU        OE1        L-FRAG_0           H4846 
      1320        263          A        GLU        OE1        L-FRAG_2           H4847 
      1320         12          A        TYR         HH        L-FRAG_1           O4842 
      1321        263          A        GLU        OE1        L-FRAG_0           H4846 
      1321        263          A        GLU        OE1        L-FRAG_2           H4847 
      1321        224          A        ASN       HD22        L-FRAG_3           O4832 
      1322        263          A        GLU        OE1        L-FRAG_0           H4846 
      1322        263          A        GLU        OE1        L-FRAG_2           H4847 
      1322         12          A        TYR         HH        L-FRAG_1           O4842 
      1322        224          A        ASN       HD22        L-FRAG_3           O4832 
      1323        263          A        GLU        OE1        L-FRAG_0           H4846 
      1323        263          A        GLU        OE1        L-FRAG_2           H4847 
      1323         12          A        TYR         HH        L-FRAG_1           O4842 
      1324        263          A        GLU        OE1        L-FRAG_0           H4846 
      1324        263          A        GLU        OE1        L-FRAG_2           H4847 
      1325        263          A        GLU        OE1        L-FRAG_0           H4846 
      1325        263          A        GLU        OE1        L-FRAG_2           H4847 
      1325         12          A        TYR         HH        L-FRAG_1           O4842 
      1326        263          A        GLU        OE1        L-FRAG_0           H4846 
      1326        263          A        GLU        OE1        L-FRAG_2           H4847 
      1326         12          A        TYR         HH        L-FRAG_1           O4842 
      1327        263          A        GLU        OE1        L-FRAG_0           H4846 
      1327        263          A        GLU        OE1        L-FRAG_2           H4847 
      1327         12          A        TYR         HH        L-FRAG_1           O4842 
      1328        263          A        GLU        OE1        L-FRAG_0           H4846 
      1328        263          A        GLU        OE1        L-FRAG_2           H4847 
      1329        263          A        GLU        OE1        L-FRAG_0           H4846 
      1329        263          A        GLU        OE1        L-FRAG_2           H4847 
      1330        263          A        GLU        OE1        L-FRAG_0           H4846 
      1330        263          A        GLU        OE1        L-FRAG_2           H4847 
      1330         12          A        TYR         HH        L-FRAG_1           O4842 
      1331        263          A        GLU        OE1        L-FRAG_0           H4846 
      1331        263          A        GLU        OE1        L-FRAG_2           H4847 
      1331         12          A        TYR         HH        L-FRAG_1           O4842 
      1332        263          A        GLU        OE1        L-FRAG_0           H4846 
      1332        263          A        GLU        OE1        L-FRAG_2           H4847 
      1332         12          A        TYR         HH        L-FRAG_1           O4842 
      1333        263          A        GLU        OE1        L-FRAG_0           H4846 
      1333        263          A        GLU        OE1        L-FRAG_2           H4847 
      1333         12          A        TYR         HH        L-FRAG_1           O4842 
      1334        263          A        GLU        OE1        L-FRAG_0           H4846 
      1334        263          A        GLU        OE1        L-FRAG_2           H4847 
      1334         12          A        TYR         HH        L-FRAG_1           O4842 
      1335        263          A        GLU        OE1        L-FRAG_0           H4846 
      1335        263          A        GLU        OE1        L-FRAG_2           H4847 
      1335         12          A        TYR         HH        L-FRAG_1           O4842 
      1335        224          A        ASN       HD22        L-FRAG_3           O4832 
      1336        263          A        GLU        OE1        L-FRAG_0           H4846 
      1336        263          A        GLU        OE1        L-FRAG_2           H4847 
      1336        224          A        ASN       HD22        L-FRAG_3           O4832 
      1337        263          A        GLU        OE1        L-FRAG_0           H4846 
      1337        263          A        GLU        OE1        L-FRAG_2           H4847 
      1337         12          A        TYR         HH        L-FRAG_1           O4842 
      1337        224          A        ASN       HD22        L-FRAG_3           O4832 
      1338        263          A        GLU        OE1        L-FRAG_0           H4846 
      1338        263          A        GLU        OE1        L-FRAG_2           H4847 
      1338         12          A        TYR         HH        L-FRAG_1           O4842 
      1338        224          A        ASN       HD22        L-FRAG_3           O4832 
      1339        263          A        GLU        OE1        L-FRAG_0           H4846 
      1339        263          A        GLU        OE1        L-FRAG_2           H4847 
      1339         12          A        TYR         HH        L-FRAG_1           O4842 
      1339        224          A        ASN       HD22        L-FRAG_3           O4832 
      1340        263          A        GLU        OE1        L-FRAG_0           H4846 
      1340        263          A        GLU        OE1        L-FRAG_2           H4847 
      1340         12          A        TYR         HH        L-FRAG_1           O4842 
      1340        224          A        ASN       HD22        L-FRAG_3           O4832 
      1341        263          A        GLU        OE1        L-FRAG_0           H4846 
      1341        263          A        GLU        OE1        L-FRAG_2           H4847 
      1341         12          A        TYR         HH        L-FRAG_1           O4842 
      1342        263          A        GLU        OE1        L-FRAG_0           H4846 
      1342        263          A        GLU        OE1        L-FRAG_2           H4847 
      1342         12          A        TYR         HH        L-FRAG_1           O4842 
      1343        263          A        GLU        OE1        L-FRAG_0           H4846 
      1343        263          A        GLU        OE1        L-FRAG_2           H4847 
      1343         12          A        TYR         HH        L-FRAG_1           O4842 
      1344        263          A        GLU        OE1        L-FRAG_0           H4846 
      1344        263          A        GLU        OE1        L-FRAG_2           H4847 
      1344         12          A        TYR         HH        L-FRAG_1           O4842 
      1345        263          A        GLU        OE1        L-FRAG_0           H4846 
      1345        263          A        GLU        OE1        L-FRAG_2           H4847 
      1345         12          A        TYR         HH        L-FRAG_1           O4842 
      1346        263          A        GLU        OE1        L-FRAG_0           H4846 
      1346        263          A        GLU        OE1        L-FRAG_2           H4847 
      1346         12          A        TYR         HH        L-FRAG_1           O4842 
      1346        224          A        ASN       HD22        L-FRAG_3           O4832 
      1347        263          A        GLU        OE1        L-FRAG_0           H4846 
      1347        263          A        GLU        OE1        L-FRAG_2           H4847 
      1347         12          A        TYR         HH        L-FRAG_1           O4842 
      1347        224          A        ASN       HD22        L-FRAG_3           O4832 
      1348        263          A        GLU        OE1        L-FRAG_0           H4846 
      1348        263          A        GLU        OE1        L-FRAG_2           H4847 
      1348         12          A        TYR         HH        L-FRAG_1           O4842 
      1349        263          A        GLU        OE1        L-FRAG_0           H4846 
      1349        263          A        GLU        OE1        L-FRAG_2           H4847 
      1349         12          A        TYR         HH        L-FRAG_1           O4842 
      1350        263          A        GLU        OE1        L-FRAG_0           H4846 
      1350        263          A        GLU        OE1        L-FRAG_2           H4847 
      1350         12          A        TYR         HH        L-FRAG_1           O4842 
      1351        263          A        GLU        OE1        L-FRAG_0           H4846 
      1351        263          A        GLU        OE1        L-FRAG_2           H4847 
      1351         12          A        TYR         HH        L-FRAG_1           O4842 
      1352        263          A        GLU        OE1        L-FRAG_0           H4846 
      1352        263          A        GLU        OE1        L-FRAG_2           H4847 
      1352         12          A        TYR         HH        L-FRAG_1           O4842 
      1352        224          A        ASN       HD22        L-FRAG_3           O4832 
      1353        263          A        GLU        OE1        L-FRAG_2           H4847 
      1353         12          A        TYR         HH        L-FRAG_1           O4842 
      1353        224          A        ASN       HD22        L-FRAG_3           O4832 
      1354        263          A        GLU        OE1        L-FRAG_0           H4846 
      1354        263          A        GLU        OE1        L-FRAG_2           H4847 
      1354         12          A        TYR         HH        L-FRAG_1           O4842 
      1354        224          A        ASN       HD22        L-FRAG_3           O4832 
      1355        263          A        GLU        OE1        L-FRAG_0           H4846 
      1355        263          A        GLU        OE1        L-FRAG_2           H4847 
      1355         12          A        TYR         HH        L-FRAG_1           O4842 
      1355        224          A        ASN       HD22        L-FRAG_3           O4832 
      1356        263          A        GLU        OE1        L-FRAG_2           H4847 
      1356         12          A        TYR         HH        L-FRAG_1           O4842 
      1357        263          A        GLU        OE1        L-FRAG_0           H4846 
      1357        263          A        GLU        OE1        L-FRAG_2           H4847 
      1357        224          A        ASN       HD22        L-FRAG_3           O4832 
      1358        263          A        GLU        OE1        L-FRAG_0           H4846 
      1358        263          A        GLU        OE1        L-FRAG_2           H4847 
      1358         12          A        TYR         HH        L-FRAG_1           O4842 
      1359        263          A        GLU        OE1        L-FRAG_0           H4846 
      1359        263          A        GLU        OE1        L-FRAG_2           H4847 
      1359         12          A        TYR         HH        L-FRAG_1           O4842 
      1359        224          A        ASN       HD22        L-FRAG_3           O4832 
      1360        263          A        GLU        OE1        L-FRAG_0           H4846 
      1360        263          A        GLU        OE1        L-FRAG_2           H4847 
      1360         12          A        TYR         HH        L-FRAG_1           O4842 
      1361        263          A        GLU        OE1        L-FRAG_2           H4847 
      1362        263          A        GLU        OE1        L-FRAG_0           H4846 
      1362        263          A        GLU        OE1        L-FRAG_2           H4847 
      1362         12          A        TYR         HH        L-FRAG_1           O4842 
      1362        224          A        ASN       HD22        L-FRAG_3           O4832 
      1363        263          A        GLU        OE1        L-FRAG_0           H4846 
      1363        263          A        GLU        OE1        L-FRAG_2           H4847 
      1363         12          A        TYR         HH        L-FRAG_1           O4842 
      1363        224          A        ASN       HD22        L-FRAG_3           O4832 
      1364        263          A        GLU        OE1        L-FRAG_0           H4846 
      1364        263          A        GLU        OE1        L-FRAG_2           H4847 
      1364         12          A        TYR         HH        L-FRAG_1           O4842 
      1365        263          A        GLU        OE1        L-FRAG_0           H4846 
      1365        263          A        GLU        OE1        L-FRAG_2           H4847 
      1365         12          A        TYR         HH        L-FRAG_1           O4842 
      1366        263          A        GLU        OE1        L-FRAG_0           H4846 
      1366        263          A        GLU        OE1        L-FRAG_2           H4847 
      1366         12          A        TYR         HH        L-FRAG_1           O4842 
      1367        263          A        GLU        OE1        L-FRAG_0           H4846 
      1367        263          A        GLU        OE1        L-FRAG_2           H4847 
      1367         12          A        TYR         HH        L-FRAG_1           O4842 
      1368        263          A        GLU        OE1        L-FRAG_0           H4846 
      1368        263          A        GLU        OE1        L-FRAG_2           H4847 
      1368         12          A        TYR         HH        L-FRAG_1           O4842 
      1368        224          A        ASN       HD22        L-FRAG_3           O4832 
      1369        263          A        GLU        OE1        L-FRAG_0           H4846 
      1369        263          A        GLU        OE1        L-FRAG_2           H4847 
      1369         12          A        TYR         HH        L-FRAG_1           O4842 
      1370        263          A        GLU        OE1        L-FRAG_0           H4846 
      1370        263          A        GLU        OE1        L-FRAG_2           H4847 
      1370         12          A        TYR         HH        L-FRAG_1           O4842 
      1370        224          A        ASN       HD22        L-FRAG_3           O4832 
      1371        263          A        GLU        OE1        L-FRAG_0           H4846 
      1371        263          A        GLU        OE1        L-FRAG_2           H4847 
      1371         12          A        TYR         HH        L-FRAG_1           O4842 
      1372        263          A        GLU        OE1        L-FRAG_0           H4846 
      1372        263          A        GLU        OE1        L-FRAG_2           H4847 
      1372         12          A        TYR         HH        L-FRAG_1           O4842 
      1373        263          A        GLU        OE1        L-FRAG_0           H4846 
      1373        263          A        GLU        OE1        L-FRAG_2           H4847 
      1373         12          A        TYR         HH        L-FRAG_1           O4842 
      1374        263          A        GLU        OE1        L-FRAG_0           H4846 
      1374        263          A        GLU        OE1        L-FRAG_2           H4847 
      1374         12          A        TYR         HH        L-FRAG_1           O4842 
      1374        224          A        ASN       HD22        L-FRAG_3           O4832 
      1375        263          A        GLU        OE1        L-FRAG_0           H4846 
      1375        263          A        GLU        OE1        L-FRAG_2           H4847 
      1375         12          A        TYR         HH        L-FRAG_1           O4842 
      1375        224          A        ASN       HD22        L-FRAG_3           O4832 
      1376        263          A        GLU        OE1        L-FRAG_2           H4847 
      1376         12          A        TYR         HH        L-FRAG_1           O4842 
      1376        224          A        ASN       HD22        L-FRAG_1           O4842 
      1377        263          A        GLU        OE1        L-FRAG_0           H4846 
      1377        263          A        GLU        OE1        L-FRAG_2           H4847 
      1377         12          A        TYR         HH        L-FRAG_1           O4842 
      1377        224          A        ASN       HD22        L-FRAG_1           O4842 
      1378        263          A        GLU        OE1        L-FRAG_0           H4846 
      1378        263          A        GLU        OE1        L-FRAG_2           H4847 
      1378         12          A        TYR         HH        L-FRAG_1           O4842 
      1378        224          A        ASN       HD22        L-FRAG_1           O4842 
      1379        263          A        GLU        OE1        L-FRAG_2           H4847 
      1379         12          A        TYR         HH        L-FRAG_1           O4842 
      1379        224          A        ASN       HD22        L-FRAG_1           O4842 
      1380        263          A        GLU        OE1        L-FRAG_0           H4846 
      1380        263          A        GLU        OE1        L-FRAG_2           H4847 
      1380         12          A        TYR         HH        L-FRAG_1           O4842 
      1380        224          A        ASN       HD22        L-FRAG_3           O4832 
      1381        263          A        GLU        OE1        L-FRAG_0           H4846 
      1381        263          A        GLU        OE1        L-FRAG_2           H4847 
      1381         12          A        TYR         HH        L-FRAG_1           O4842 
      1381        224          A        ASN       HD22        L-FRAG_3           O4832 
      1382        263          A        GLU        OE1        L-FRAG_0           H4846 
      1382        263          A        GLU        OE1        L-FRAG_2           H4847 
      1382         12          A        TYR         HH        L-FRAG_1           O4842 
      1382        224          A        ASN       HD22        L-FRAG_3           O4832 
      1383        263          A        GLU        OE1        L-FRAG_0           H4846 
      1383        263          A        GLU        OE1        L-FRAG_2           H4847 
      1383         12          A        TYR         HH        L-FRAG_1           O4842 
      1383        224          A        ASN       HD22        L-FRAG_3           O4832 
      1384        263          A        GLU        OE1        L-FRAG_0           H4846 
      1384        263          A        GLU        OE1        L-FRAG_2           H4847 
      1384         12          A        TYR         HH        L-FRAG_1           O4842 
      1384        224          A        ASN       HD22        L-FRAG_3           O4832 
      1385        263          A        GLU        OE1        L-FRAG_0           H4846 
      1385        263          A        GLU        OE1        L-FRAG_2           H4847 
      1385         12          A        TYR         HH        L-FRAG_1           O4842 
      1386        263          A        GLU        OE1        L-FRAG_0           H4846 
      1386        263          A        GLU        OE1        L-FRAG_2           H4847 
      1386         12          A        TYR         HH        L-FRAG_1           O4842 
      1387        263          A        GLU        OE1        L-FRAG_0           H4846 
      1387        263          A        GLU        OE1        L-FRAG_2           H4847 
      1387         12          A        TYR         HH        L-FRAG_1           O4842 
      1388        263          A        GLU        OE1        L-FRAG_0           H4846 
      1388        263          A        GLU        OE1        L-FRAG_2           H4847 
      1388         12          A        TYR         HH        L-FRAG_1           O4842 
      1388        224          A        ASN       HD22        L-FRAG_3           O4832 
      1389        263          A        GLU        OE1        L-FRAG_0           H4846 
      1389        263          A        GLU        OE1        L-FRAG_2           H4847 
      1390        263          A        GLU        OE1        L-FRAG_0           H4846 
      1390        263          A        GLU        OE1        L-FRAG_2           H4847 
      1390         12          A        TYR         HH        L-FRAG_1           O4842 
      1390        224          A        ASN       HD22        L-FRAG_3           O4832 
      1391        263          A        GLU        OE1        L-FRAG_0           H4846 
      1391        263          A        GLU        OE1        L-FRAG_2           H4847 
      1391         12          A        TYR         HH        L-FRAG_1           O4842 
      1391        224          A        ASN       HD22        L-FRAG_3           O4832 
      1392        263          A        GLU        OE1        L-FRAG_0           H4846 
      1392        263          A        GLU        OE1        L-FRAG_2           H4847 
      1392         12          A        TYR         HH        L-FRAG_1           O4842 
      1393        263          A        GLU        OE1        L-FRAG_0           H4846 
      1393        263          A        GLU        OE1        L-FRAG_2           H4847 
      1393         12          A        TYR         HH        L-FRAG_1           O4842 
      1394        263          A        GLU        OE1        L-FRAG_0           H4846 
      1394        263          A        GLU        OE1        L-FRAG_2           H4847 
      1394         12          A        TYR         HH        L-FRAG_1           O4842 
      1395        263          A        GLU        OE1        L-FRAG_0           H4846 
      1395        263          A        GLU        OE1        L-FRAG_2           H4847 
      1395        224          A        ASN       HD22        L-FRAG_3           O4832 
      1396        263          A        GLU        OE1        L-FRAG_0           H4846 
      1396        263          A        GLU        OE1        L-FRAG_2           H4847 
      1396         12          A        TYR         HH        L-FRAG_1           O4842 
      1397        263          A        GLU        OE1        L-FRAG_0           H4846 
      1397        263          A        GLU        OE1        L-FRAG_2           H4847 
      1397         12          A        TYR         HH        L-FRAG_1           O4842 
      1398        263          A        GLU        OE1        L-FRAG_0           H4846 
      1398        263          A        GLU        OE1        L-FRAG_2           H4847 
      1398         12          A        TYR         HH        L-FRAG_1           O4842 
      1399        263          A        GLU        OE1        L-FRAG_0           H4846 
      1399        263          A        GLU        OE1        L-FRAG_2           H4847 
      1399         12          A        TYR         HH        L-FRAG_1           O4842 
      1400        263          A        GLU        OE1        L-FRAG_0           H4846 
      1400        263          A        GLU        OE1        L-FRAG_2           H4847 
      1400         12          A        TYR         HH        L-FRAG_1           O4842 
      1400        224          A        ASN       HD22        L-FRAG_3           O4832 
      1401        263          A        GLU        OE1        L-FRAG_0           H4846 
      1401        263          A        GLU        OE1        L-FRAG_2           H4847 
      1401         12          A        TYR         HH        L-FRAG_1           O4842 
      1401        224          A        ASN       HD22        L-FRAG_3           O4832 
      1402        263          A        GLU        OE1        L-FRAG_0           H4846 
      1402        263          A        GLU        OE1        L-FRAG_2           H4847 
      1402         12          A        TYR         HH        L-FRAG_1           O4842 
      1402        224          A        ASN       HD22        L-FRAG_3           O4832 
      1403        263          A        GLU        OE1        L-FRAG_0           H4846 
      1403        263          A        GLU        OE1        L-FRAG_2           H4847 
      1403         12          A        TYR         HH        L-FRAG_1           O4842 
      1403        224          A        ASN       HD22        L-FRAG_3           O4832 
      1404        263          A        GLU        OE1        L-FRAG_0           H4846 
      1404        263          A        GLU        OE1        L-FRAG_2           H4847 
      1404         12          A        TYR         HH        L-FRAG_1           O4842 
      1405        263          A        GLU        OE1        L-FRAG_0           H4846 
      1405        263          A        GLU        OE1        L-FRAG_2           H4847 
      1405         12          A        TYR         HH        L-FRAG_1           O4842 
      1405        224          A        ASN       HD22        L-FRAG_3           O4832 
      1406        263          A        GLU        OE1        L-FRAG_0           H4846 
      1406        263          A        GLU        OE1        L-FRAG_2           H4847 
      1406         12          A        TYR         HH        L-FRAG_1           O4842 
      1406        224          A        ASN       HD22        L-FRAG_3           O4832 
      1407        263          A        GLU        OE1        L-FRAG_0           H4846 
      1407        263          A        GLU        OE1        L-FRAG_2           H4847 
      1407         12          A        TYR         HH        L-FRAG_1           O4842 
      1407        224          A        ASN       HD22        L-FRAG_3           O4832 
      1408        263          A        GLU        OE1        L-FRAG_0           H4846 
      1408        263          A        GLU        OE1        L-FRAG_2           H4847 
      1408         12          A        TYR         HH        L-FRAG_1           O4842 
      1409        263          A        GLU        OE1        L-FRAG_0           H4846 
      1409        263          A        GLU        OE1        L-FRAG_2           H4847 
      1409         12          A        TYR         HH        L-FRAG_1           O4842 
      1410        263          A        GLU        OE1        L-FRAG_0           H4846 
      1410        263          A        GLU        OE1        L-FRAG_2           H4847 
      1410         12          A        TYR         HH        L-FRAG_1           O4842 
      1410        224          A        ASN       HD22        L-FRAG_3           O4832 
      1411        263          A        GLU        OE1        L-FRAG_0           H4846 
      1411        263          A        GLU        OE1        L-FRAG_2           H4847 
      1411         12          A        TYR         HH        L-FRAG_1           O4842 
      1411        224          A        ASN       HD22        L-FRAG_3           O4832 
      1412        263          A        GLU        OE1        L-FRAG_0           H4846 
      1412        263          A        GLU        OE1        L-FRAG_2           H4847 
      1412         12          A        TYR         HH        L-FRAG_1           O4842 
      1413        263          A        GLU        OE1        L-FRAG_0           H4846 
      1413        263          A        GLU        OE1        L-FRAG_2           H4847 
      1413         12          A        TYR         HH        L-FRAG_1           O4842 
      1414        263          A        GLU        OE1        L-FRAG_0           H4846 
      1414        263          A        GLU        OE1        L-FRAG_2           H4847 
      1414         12          A        TYR         HH        L-FRAG_1           O4842 
      1415        263          A        GLU        OE1        L-FRAG_0           H4846 
      1415        263          A        GLU        OE1        L-FRAG_2           H4847 
      1415         12          A        TYR         HH        L-FRAG_1           O4842 
      1416        263          A        GLU        OE1        L-FRAG_0           H4846 
      1416        263          A        GLU        OE1        L-FRAG_2           H4847 
      1416         12          A        TYR         HH        L-FRAG_1           O4842 
      1416        224          A        ASN       HD22        L-FRAG_3           O4832 
      1417        263          A        GLU        OE1        L-FRAG_0           H4846 
      1417        263          A        GLU        OE1        L-FRAG_2           H4847 
      1417         12          A        TYR         HH        L-FRAG_1           O4842 
      1418        263          A        GLU        OE1        L-FRAG_0           H4846 
      1418        263          A        GLU        OE1        L-FRAG_2           H4847 
      1418         12          A        TYR         HH        L-FRAG_1           O4842 
      1419        263          A        GLU        OE2        L-FRAG_0           H4846 
      1419        263          A        GLU        OE2        L-FRAG_2           H4847 
      1419         12          A        TYR         HH        L-FRAG_1           O4842 
      1419        224          A        ASN       HD22        L-FRAG_3           O4832 
      1420        263          A        GLU        OE2        L-FRAG_2           H4847 
      1420         12          A        TYR         HH        L-FRAG_1           O4842 
      1421        263          A        GLU        OE2        L-FRAG_0           H4846 
      1421        263          A        GLU        OE2        L-FRAG_2           H4847 
      1421         12          A        TYR         HH        L-FRAG_1           O4842 
      1422        263          A        GLU        OE2        L-FRAG_0           H4846 
      1422        263          A        GLU        OE2        L-FRAG_2           H4847 
      1422         12          A        TYR         HH        L-FRAG_1           O4842 
      1423        263          A        GLU        OE2        L-FRAG_0           H4846 
      1423        263          A        GLU        OE2        L-FRAG_2           H4847 
      1423         12          A        TYR         HH        L-FRAG_1           O4842 
      1424        263          A        GLU        OE2        L-FRAG_0           H4846 
      1424        263          A        GLU        OE2        L-FRAG_2           H4847 
      1424         12          A        TYR         HH        L-FRAG_1           O4842 
      1425        263          A        GLU        OE2        L-FRAG_0           H4846 
      1425        263          A        GLU        OE2        L-FRAG_2           H4847 
      1425         12          A        TYR         HH        L-FRAG_1           O4842 
      1426        263          A        GLU        OE1        L-FRAG_0           H4846 
      1426        263          A        GLU        OE1        L-FRAG_2           H4847 
      1426         12          A        TYR         HH        L-FRAG_1           O4842 
      1427        263          A        GLU        OE1        L-FRAG_0           H4846 
      1427        263          A        GLU        OE1        L-FRAG_2           H4847 
      1427         12          A        TYR         HH        L-FRAG_1           O4842 
      1428        263          A        GLU        OE1        L-FRAG_0           H4846 
      1428        263          A        GLU        OE1        L-FRAG_2           H4847 
      1428         12          A        TYR         HH        L-FRAG_1           O4842 
      1428        224          A        ASN       HD22        L-FRAG_3           O4832 
      1429        263          A        GLU        OE1        L-FRAG_0           H4846 
      1429        263          A        GLU        OE1        L-FRAG_2           H4847 
      1429         12          A        TYR         HH        L-FRAG_1           O4842 
      1429        224          A        ASN       HD22        L-FRAG_3           O4832 
      1430        263          A        GLU        OE2        L-FRAG_0           H4846 
      1430         12          A        TYR         HH        L-FRAG_1           O4842 
      1430        224          A        ASN       HD22        L-FRAG_3           O4832 
      1431        263          A        GLU        OE2        L-FRAG_0           H4846 
      1431         12          A        TYR         HH        L-FRAG_1           O4842 
      1432        263          A        GLU        OE1        L-FRAG_0           H4846 
      1432         12          A        TYR         HH        L-FRAG_1           O4842 
      1433        263          A        GLU        OE1        L-FRAG_0           H4846 
      1433        263          A        GLU        OE1        L-FRAG_2           H4847 
      1434        263          A        GLU        OE1        L-FRAG_0           H4846 
      1434        263          A        GLU        OE1        L-FRAG_2           H4847 
      1434         12          A        TYR         HH        L-FRAG_1           O4842 
      1435        263          A        GLU        OE1        L-FRAG_0           H4846 
      1435        263          A        GLU        OE1        L-FRAG_2           H4847 
      1435         12          A        TYR         HH        L-FRAG_1           O4842 
      1435        224          A        ASN       HD22        L-FRAG_3           O4832 
      1436        263          A        GLU        OE1        L-FRAG_0           H4846 
      1436        263          A        GLU        OE1        L-FRAG_2           H4847 
      1436         12          A        TYR         HH        L-FRAG_1           O4842 
      1437        263          A        GLU        OE1        L-FRAG_0           H4846 
      1437        263          A        GLU        OE1        L-FRAG_2           H4847 
      1437         12          A        TYR         HH        L-FRAG_1           O4842 
      1438        263          A        GLU        OE1        L-FRAG_0           H4846 
      1438        263          A        GLU        OE1        L-FRAG_2           H4847 
      1438         12          A        TYR         HH        L-FRAG_1           O4842 
      1438        224          A        ASN       HD22        L-FRAG_3           O4832 
      1439        263          A        GLU        OE1        L-FRAG_0           H4846 
      1439        263          A        GLU        OE1        L-FRAG_2           H4847 
      1439         12          A        TYR         HH        L-FRAG_1           O4842 
      1439        224          A        ASN       HD22        L-FRAG_3           O4832 
      1440        263          A        GLU        OE1        L-FRAG_0           H4846 
      1440        263          A        GLU        OE1        L-FRAG_2           H4847 
      1440         12          A        TYR         HH        L-FRAG_1           O4842 
      1440        224          A        ASN       HD22        L-FRAG_3           O4832 
      1441        263          A        GLU        OE1        L-FRAG_0           H4846 
      1441        263          A        GLU        OE1        L-FRAG_2           H4847 
      1441         12          A        TYR         HH        L-FRAG_1           O4842 
      1441        224          A        ASN       HD22        L-FRAG_3           O4832 
      1442        263          A        GLU        OE1        L-FRAG_0           H4846 
      1442        263          A        GLU        OE1        L-FRAG_2           H4847 
      1442         12          A        TYR         HH        L-FRAG_1           O4842 
      1443        263          A        GLU        OE1        L-FRAG_0           H4846 
      1443        263          A        GLU        OE1        L-FRAG_2           H4847 
      1443         12          A        TYR         HH        L-FRAG_1           O4842 
      1443        224          A        ASN       HD22        L-FRAG_3           O4832 
      1444        263          A        GLU        OE1        L-FRAG_0           H4846 
      1444        263          A        GLU        OE1        L-FRAG_2           H4847 
      1444         12          A        TYR         HH        L-FRAG_1           O4842 
      1444        224          A        ASN       HD22        L-FRAG_3           O4832 
      1445        263          A        GLU        OE1        L-FRAG_0           H4846 
      1445        263          A        GLU        OE1        L-FRAG_2           H4847 
      1445         12          A        TYR         HH        L-FRAG_1           O4842 
      1446        263          A        GLU        OE1        L-FRAG_0           H4846 
      1446        263          A        GLU        OE1        L-FRAG_2           H4847 
      1446         12          A        TYR         HH        L-FRAG_1           O4842 
      1446        224          A        ASN       HD22        L-FRAG_3           O4832 
      1447        263          A        GLU        OE1        L-FRAG_0           H4846 
      1447        263          A        GLU        OE1        L-FRAG_2           H4847 
      1447         12          A        TYR         HH        L-FRAG_1           O4842 
      1447        224          A        ASN       HD22        L-FRAG_3           O4832 
      1448        263          A        GLU        OE1        L-FRAG_0           H4846 
      1448        263          A        GLU        OE1        L-FRAG_2           H4847 
      1448         12          A        TYR         HH        L-FRAG_1           O4842 
      1449        263          A        GLU        OE1        L-FRAG_0           H4846 
      1449        263          A        GLU        OE1        L-FRAG_2           H4847 
      1449         12          A        TYR         HH        L-FRAG_1           O4842 
      1450        263          A        GLU        OE1        L-FRAG_0           H4846 
      1450        263          A        GLU        OE1        L-FRAG_2           H4847 
      1450         12          A        TYR         HH        L-FRAG_1           O4842 
      1451        263          A        GLU        OE1        L-FRAG_0           H4846 
      1451        263          A        GLU        OE1        L-FRAG_2           H4847 
      1451         12          A        TYR         HH        L-FRAG_1           O4842 
      1451         35          A        SER          H        L-FRAG_4           N4838 
      1452        263          A        GLU        OE1        L-FRAG_0           H4846 
      1452        263          A        GLU        OE1        L-FRAG_2           H4847 
      1452         12          A        TYR         HH        L-FRAG_1           O4842 
      1453        263          A        GLU        OE1        L-FRAG_0           H4846 
      1453        263          A        GLU        OE1        L-FRAG_2           H4847 
      1453         12          A        TYR         HH        L-FRAG_1           O4842 
      1453        224          A        ASN       HD22        L-FRAG_3           O4832 
      1454        263          A        GLU        OE2        L-FRAG_0           H4846 
      1454        263          A        GLU        OE2        L-FRAG_2           H4847 
      1454         12          A        TYR         HH        L-FRAG_1           O4842 
      1455        263          A        GLU        OE2        L-FRAG_0           H4846 
      1455        263          A        GLU        OE2        L-FRAG_2           H4847 
      1455         12          A        TYR         HH        L-FRAG_1           O4842 
      1456        263          A        GLU        OE2        L-FRAG_2           H4847 
      1456         12          A        TYR         HH        L-FRAG_1           O4842 
      1457        263          A        GLU        OE2        L-FRAG_0           H4846 
      1457        263          A        GLU        OE2        L-FRAG_2           H4847 
      1457         12          A        TYR         HH        L-FRAG_1           O4842 
      1458        263          A        GLU        OE2        L-FRAG_0           H4846 
      1458        263          A        GLU        OE2        L-FRAG_2           H4847 
      1458         12          A        TYR         HH        L-FRAG_1           O4842 
      1459        263          A        GLU        OE1        L-FRAG_0           H4846 
      1459        263          A        GLU        OE1        L-FRAG_2           H4847 
      1459         12          A        TYR         HH        L-FRAG_1           O4842 
      1459        224          A        ASN       HD22        L-FRAG_1           O4842 
      1460        263          A        GLU        OE1        L-FRAG_0           H4846 
      1460        263          A        GLU        OE1        L-FRAG_2           H4847 
      1461        263          A        GLU        OE1        L-FRAG_0           H4846 
      1461        263          A        GLU        OE1        L-FRAG_2           H4847 
      1461         12          A        TYR         HH        L-FRAG_1           O4842 
      1462        263          A        GLU        OE1        L-FRAG_2           H4847 
      1462         12          A        TYR         HH        L-FRAG_1           O4842 
      1463        263          A        GLU        OE1        L-FRAG_0           H4846 
      1463        263          A        GLU        OE1        L-FRAG_2           H4847 
      1463         12          A        TYR         HH        L-FRAG_1           O4842 
      1464        263          A        GLU        OE1        L-FRAG_0           H4846 
      1464        263          A        GLU        OE1        L-FRAG_2           H4847 
      1464         12          A        TYR         HH        L-FRAG_1           O4842 
      1465        263          A        GLU        OE1        L-FRAG_0           H4846 
      1465        263          A        GLU        OE1        L-FRAG_2           H4847 
      1465         12          A        TYR         HH        L-FRAG_1           O4842 
      1466        263          A        GLU        OE1        L-FRAG_0           H4846 
      1466        263          A        GLU        OE1        L-FRAG_2           H4847 
      1466         12          A        TYR         HH        L-FRAG_1           O4842 
      1467        263          A        GLU        OE1        L-FRAG_0           H4846 
      1467        263          A        GLU        OE1        L-FRAG_2           H4847 
      1467         12          A        TYR         HH        L-FRAG_1           O4842 
      1468        263          A        GLU        OE1        L-FRAG_0           H4846 
      1468        263          A        GLU        OE1        L-FRAG_2           H4847 
      1468         12          A        TYR         HH        L-FRAG_1           O4842 
      1469        263          A        GLU        OE1        L-FRAG_0           H4846 
      1469        263          A        GLU        OE1        L-FRAG_2           H4847 
      1469         12          A        TYR         HH        L-FRAG_1           O4842 
      1470        263          A        GLU        OE1        L-FRAG_0           H4846 
      1470        263          A        GLU        OE1        L-FRAG_2           H4847 
      1470         12          A        TYR         HH        L-FRAG_1           O4842 
      1471        263          A        GLU        OE1        L-FRAG_0           H4846 
      1471        263          A        GLU        OE1        L-FRAG_2           H4847 
      1471         12          A        TYR         HH        L-FRAG_1           O4842 
      1472        263          A        GLU        OE1        L-FRAG_0           H4846 
      1472        263          A        GLU        OE1        L-FRAG_2           H4847 
      1472         12          A        TYR         HH        L-FRAG_1           O4842 
      1472        224          A        ASN       HD22        L-FRAG_3           O4832 
      1473        263          A        GLU        OE1        L-FRAG_0           H4846 
      1473        263          A        GLU        OE1        L-FRAG_2           H4847 
      1473         12          A        TYR         HH        L-FRAG_1           O4842 
      1473        224          A        ASN       HD22        L-FRAG_3           O4832 
      1474        263          A        GLU        OE1        L-FRAG_0           H4846 
      1474        263          A        GLU        OE1        L-FRAG_2           H4847 
      1474         12          A        TYR         HH        L-FRAG_1           O4842 
      1475        263          A        GLU        OE1        L-FRAG_0           H4846 
      1475        263          A        GLU        OE1        L-FRAG_2           H4847 
      1475         12          A        TYR         HH        L-FRAG_1           O4842 
      1476        263          A        GLU        OE1        L-FRAG_0           H4846 
      1476        263          A        GLU        OE1        L-FRAG_2           H4847 
      1476         12          A        TYR         HH        L-FRAG_1           O4842 
      1477        263          A        GLU        OE1        L-FRAG_0           H4846 
      1477        263          A        GLU        OE1        L-FRAG_2           H4847 
      1477         12          A        TYR         HH        L-FRAG_1           O4842 
      1478        263          A        GLU        OE1        L-FRAG_0           H4846 
      1478        263          A        GLU        OE1        L-FRAG_2           H4847 
      1478         12          A        TYR         HH        L-FRAG_1           O4842 
      1478        224          A        ASN       HD22        L-FRAG_3           O4832 
      1479        263          A        GLU        OE1        L-FRAG_0           H4846 
      1479        263          A        GLU        OE1        L-FRAG_2           H4847 
      1479         12          A        TYR         HH        L-FRAG_1           O4842 
      1480        263          A        GLU        OE1        L-FRAG_0           H4846 
      1480        263          A        GLU        OE1        L-FRAG_2           H4847 
      1480         12          A        TYR         HH        L-FRAG_1           O4842 
      1481        263          A        GLU        OE1        L-FRAG_0           H4846 
      1481        263          A        GLU        OE1        L-FRAG_2           H4847 
      1481         12          A        TYR         HH        L-FRAG_1           O4842 
      1481        224          A        ASN       HD22        L-FRAG_3           O4832 
      1482         12          A        TYR         HH        L-FRAG_1           O4842 
      1483         12          A        TYR         HH        L-FRAG_1           O4842 
      1484         12          A        TYR         HH        L-FRAG_1           O4842 
      1484        224          A        ASN       HD22        L-FRAG_3           O4832 
      1485         12          A        TYR         HH        L-FRAG_1           O4842 
      1485        224          A        ASN       HD22        L-FRAG_3           O4832 
      1486        263          A        GLU        OE2        L-FRAG_0           H4846 
      1486         12          A        TYR         HH        L-FRAG_1           O4842 
      1487        263          A        GLU        OE2        L-FRAG_0           H4846 
      1487         12          A        TYR         HH        L-FRAG_1           O4842 
      1488        263          A        GLU        OE2        L-FRAG_2           H4847 
      1488         12          A        TYR         HH        L-FRAG_1           O4842 
      1489        263          A        GLU        OE2        L-FRAG_0           H4846 
      1489        263          A        GLU        OE2        L-FRAG_2           H4847 
      1489         12          A        TYR         HH        L-FRAG_1           O4842 
      1490        263          A        GLU        OE2        L-FRAG_0           H4846 
      1490        263          A        GLU        OE2        L-FRAG_2           H4847 
      1490         12          A        TYR         HH        L-FRAG_1           O4842 
      1490        224          A        ASN       HD22        L-FRAG_3           O4832 
      1491        263          A        GLU        OE2        L-FRAG_0           H4846 
      1491        263          A        GLU        OE2        L-FRAG_2           H4847 
      1491         12          A        TYR         HH        L-FRAG_1           O4842 
      1491        224          A        ASN       HD22        L-FRAG_3           O4832 
      1492        263          A        GLU        OE2        L-FRAG_0           H4846 
      1492        263          A        GLU        OE2        L-FRAG_2           H4847 
      1492         12          A        TYR         HH        L-FRAG_1           O4842 
      1493        263          A        GLU        OE2        L-FRAG_0           H4846 
      1493        263          A        GLU        OE2        L-FRAG_2           H4847 
      1493         12          A        TYR         HH        L-FRAG_1           O4842 
      1494        263          A        GLU        OE2        L-FRAG_0           H4846 
      1494        263          A        GLU        OE2        L-FRAG_2           H4847 
      1494         12          A        TYR         HH        L-FRAG_1           O4842 
      1495        263          A        GLU        OE2        L-FRAG_0           H4846 
      1495        263          A        GLU        OE2        L-FRAG_2           H4847 
      1495         12          A        TYR         HH        L-FRAG_1           O4842 
      1496        263          A        GLU        OE2        L-FRAG_0           H4846 
      1496        263          A        GLU        OE2        L-FRAG_2           H4847 
      1496         12          A        TYR         HH        L-FRAG_1           O4842 
      1496        224          A        ASN       HD22        L-FRAG_3           O4832 
      1497        263          A        GLU        OE2        L-FRAG_0           H4846 
      1497        263          A        GLU        OE2        L-FRAG_2           H4847 
      1497         12          A        TYR         HH        L-FRAG_1           O4842 
      1498        263          A        GLU        OE2        L-FRAG_0           H4846 
      1498        263          A        GLU        OE2        L-FRAG_2           H4847 
      1498         12          A        TYR         HH        L-FRAG_1           O4842 
      1498        224          A        ASN       HD22        L-FRAG_3           O4832 
      1499        263          A        GLU        OE2        L-FRAG_0           H4846 
      1499        263          A        GLU        OE2        L-FRAG_2           H4847 
      1499         12          A        TYR         HH        L-FRAG_1           O4842 
      1500        263          A        GLU        OE2        L-FRAG_2           H4847 
      1500         12          A        TYR         HH        L-FRAG_1           O4842 
      1501        263          A        GLU        OE2        L-FRAG_0           H4846 
      1501        263          A        GLU        OE2        L-FRAG_2           H4847 
      1501         12          A        TYR         HH        L-FRAG_1           O4842 
      1501        224          A        ASN       HD22        L-FRAG_3           O4832 
      1502        263          A        GLU        OE1        L-FRAG_0           H4846 
      1502        263          A        GLU        OE1        L-FRAG_2           H4847 
      1502         12          A        TYR         HH        L-FRAG_1           O4842 
      1503        263          A        GLU        OE1        L-FRAG_0           H4846 
      1503        263          A        GLU        OE1        L-FRAG_2           H4847 
      1503         12          A        TYR         HH        L-FRAG_1           O4842 
      1503        224          A        ASN       HD22        L-FRAG_3           O4832 
      1504        263          A        GLU        OE1        L-FRAG_0           H4846 
      1504        263          A        GLU        OE1        L-FRAG_2           H4847 
      1504         12          A        TYR         HH        L-FRAG_1           O4842 
      1504        224          A        ASN       HD22        L-FRAG_3           O4832 
      1505        263          A        GLU        OE1        L-FRAG_0           H4846 
      1505        263          A        GLU        OE1        L-FRAG_2           H4847 
      1505         12          A        TYR         HH        L-FRAG_1           O4842 
      1506        263          A        GLU        OE1        L-FRAG_0           H4846 
      1506        263          A        GLU        OE1        L-FRAG_2           H4847 
      1506         12          A        TYR         HH        L-FRAG_1           O4842 
      1507        263          A        GLU        OE1        L-FRAG_0           H4846 
      1507        263          A        GLU        OE1        L-FRAG_2           H4847 
      1507         12          A        TYR         HH        L-FRAG_1           O4842 
      1507        224          A        ASN       HD22        L-FRAG_3           O4832 
      1508        263          A        GLU        OE1        L-FRAG_0           H4846 
      1508        263          A        GLU        OE1        L-FRAG_2           H4847 
      1508         12          A        TYR         HH        L-FRAG_1           O4842 
      1509        263          A        GLU        OE1        L-FRAG_0           H4846 
      1509        263          A        GLU        OE1        L-FRAG_2           H4847 
      1509         12          A        TYR         HH        L-FRAG_1           O4842 
      1510        263          A        GLU        OE1        L-FRAG_0           H4846 
      1510        263          A        GLU        OE1        L-FRAG_2           H4847 
      1510         12          A        TYR         HH        L-FRAG_1           O4842 
      1511        263          A        GLU        OE1        L-FRAG_0           H4846 
      1511        263          A        GLU        OE1        L-FRAG_2           H4847 
      1511         12          A        TYR         HH        L-FRAG_1           O4842 
      1512        263          A        GLU        OE1        L-FRAG_0           H4846 
      1512        263          A        GLU        OE1        L-FRAG_2           H4847 
      1512         12          A        TYR         HH        L-FRAG_1           O4842 
      1513        263          A        GLU        OE1        L-FRAG_0           H4846 
      1513        263          A        GLU        OE1        L-FRAG_2           H4847 
      1513         12          A        TYR         HH        L-FRAG_1           O4842 
      1514        263          A        GLU        OE1        L-FRAG_0           H4846 
      1514        263          A        GLU        OE1        L-FRAG_2           H4847 
      1514         12          A        TYR         HH        L-FRAG_1           O4842 
      1515        263          A        GLU        OE1        L-FRAG_0           H4846 
      1515        263          A        GLU        OE1        L-FRAG_2           H4847 
      1515         12          A        TYR         HH        L-FRAG_1           O4842 
      1516        263          A        GLU        OE1        L-FRAG_0           H4846 
      1516        263          A        GLU        OE1        L-FRAG_2           H4847 
      1516         12          A        TYR         HH        L-FRAG_1           O4842 
      1517        263          A        GLU        OE1        L-FRAG_0           H4846 
      1517        263          A        GLU        OE1        L-FRAG_2           H4847 
      1517         12          A        TYR         HH        L-FRAG_1           O4842 
      1518        263          A        GLU        OE1        L-FRAG_2           H4847 
      1518         12          A        TYR         HH        L-FRAG_1           O4842 
      1519        263          A        GLU        OE1        L-FRAG_2           H4847 
      1519         12          A        TYR         HH        L-FRAG_1           O4842 
      1520        263          A        GLU        OE1        L-FRAG_2           H4847 
      1520         12          A        TYR         HH        L-FRAG_1           O4842 
      1521        263          A        GLU        OE1        L-FRAG_0           H4846 
      1521        263          A        GLU        OE1        L-FRAG_2           H4847 
      1521         12          A        TYR         HH        L-FRAG_1           O4842 
      1522        263          A        GLU        OE1        L-FRAG_0           H4846 
      1522        263          A        GLU        OE1        L-FRAG_2           H4847 
      1522         12          A        TYR         HH        L-FRAG_1           O4842 
      1523        263          A        GLU        OE1        L-FRAG_0           H4846 
      1523        263          A        GLU        OE1        L-FRAG_2           H4847 
      1523         12          A        TYR         HH        L-FRAG_1           O4842 
      1524        263          A        GLU        OE1        L-FRAG_0           H4846 
      1524        263          A        GLU        OE1        L-FRAG_2           H4847 
      1524         12          A        TYR         HH        L-FRAG_1           O4842 
      1525        263          A        GLU        OE1        L-FRAG_0           H4846 
      1525        263          A        GLU        OE1        L-FRAG_2           H4847 
      1525         12          A        TYR         HH        L-FRAG_1           O4842 
      1526        263          A        GLU        OE1        L-FRAG_0           H4846 
      1526        263          A        GLU        OE1        L-FRAG_2           H4847 
      1526         12          A        TYR         HH        L-FRAG_1           O4842 
      1527        263          A        GLU        OE1        L-FRAG_0           H4846 
      1527        263          A        GLU        OE1        L-FRAG_2           H4847 
      1527         12          A        TYR         HH        L-FRAG_1           O4842 
      1528        263          A        GLU        OE1        L-FRAG_0           H4846 
      1528        263          A        GLU        OE1        L-FRAG_2           H4847 
      1528         12          A        TYR         HH        L-FRAG_1           O4842 
      1529        263          A        GLU        OE1        L-FRAG_0           H4846 
      1529        263          A        GLU        OE1        L-FRAG_2           H4847 
      1529         12          A        TYR         HH        L-FRAG_1           O4842 
      1530        263          A        GLU        OE1        L-FRAG_0           H4846 
      1530        263          A        GLU        OE1        L-FRAG_2           H4847 
      1530         12          A        TYR         HH        L-FRAG_1           O4842 
      1531        263          A        GLU        OE1        L-FRAG_0           H4846 
      1531        263          A        GLU        OE1        L-FRAG_2           H4847 
      1531         12          A        TYR         HH        L-FRAG_1           O4842 
      1532        263          A        GLU        OE1        L-FRAG_0           H4846 
      1532        263          A        GLU        OE1        L-FRAG_2           H4847 
      1532         12          A        TYR         HH        L-FRAG_1           O4842 
      1533        263          A        GLU        OE1        L-FRAG_0           H4846 
      1533        263          A        GLU        OE1        L-FRAG_2           H4847 
      1533         12          A        TYR         HH        L-FRAG_1           O4842 
      1534        263          A        GLU        OE1        L-FRAG_0           H4846 
      1534        263          A        GLU        OE1        L-FRAG_2           H4847 
      1534         12          A        TYR         HH        L-FRAG_1           O4842 
      1535        263          A        GLU        OE1        L-FRAG_0           H4846 
      1535        263          A        GLU        OE1        L-FRAG_2           H4847 
      1535         12          A        TYR         HH        L-FRAG_1           O4842 
      1536        263          A        GLU        OE1        L-FRAG_0           H4846 
      1536        263          A        GLU        OE1        L-FRAG_2           H4847 
      1536         12          A        TYR         HH        L-FRAG_1           O4842 
      1537        263          A        GLU        OE1        L-FRAG_0           H4846 
      1537        263          A        GLU        OE1        L-FRAG_2           H4847 
      1537         12          A        TYR         HH        L-FRAG_1           O4842 
      1538        263          A        GLU        OE1        L-FRAG_0           H4846 
      1538        263          A        GLU        OE1        L-FRAG_2           H4847 
      1538         12          A        TYR         HH        L-FRAG_1           O4842 
      1539        263          A        GLU        OE1        L-FRAG_0           H4846 
      1539        263          A        GLU        OE1        L-FRAG_2           H4847 
      1539         12          A        TYR         HH        L-FRAG_1           O4842 
      1539        224          A        ASN       HD22        L-FRAG_3           O4832 
      1540        263          A        GLU        OE1        L-FRAG_0           H4846 
      1540        263          A        GLU        OE1        L-FRAG_2           H4847 
      1540         12          A        TYR         HH        L-FRAG_1           O4842 
      1540        224          A        ASN       HD22        L-FRAG_3           O4832 
      1541        263          A        GLU        OE1        L-FRAG_0           H4846 
      1541        263          A        GLU        OE1        L-FRAG_2           H4847 
      1541         12          A        TYR         HH        L-FRAG_1           O4842 
      1542        263          A        GLU        OE1        L-FRAG_0           H4846 
      1542        263          A        GLU        OE1        L-FRAG_2           H4847 
      1542         12          A        TYR         HH        L-FRAG_1           O4842 
      1543        263          A        GLU        OE1        L-FRAG_0           H4846 
      1543        263          A        GLU        OE1        L-FRAG_2           H4847 
      1543         12          A        TYR         HH        L-FRAG_1           O4842 
      1544        263          A        GLU        OE1        L-FRAG_0           H4846 
      1544        263          A        GLU        OE1        L-FRAG_2           H4847 
      1544         12          A        TYR         HH        L-FRAG_1           O4842 
      1545        263          A        GLU        OE1        L-FRAG_0           H4846 
      1545        263          A        GLU        OE1        L-FRAG_2           H4847 
      1545         12          A        TYR         HH        L-FRAG_1           O4842 
      1546        263          A        GLU        OE1        L-FRAG_0           H4846 
      1546        263          A        GLU        OE1        L-FRAG_2           H4847 
      1546         12          A        TYR         HH        L-FRAG_1           O4842 
      1547        263          A        GLU        OE1        L-FRAG_0           H4846 
      1547        263          A        GLU        OE1        L-FRAG_2           H4847 
      1547         12          A        TYR         HH        L-FRAG_1           O4842 
      1548        263          A        GLU        OE1        L-FRAG_0           H4846 
      1548         12          A        TYR         HH        L-FRAG_1           O4842 
      1549        263          A        GLU        OE1        L-FRAG_0           H4846 
      1549        263          A        GLU        OE1        L-FRAG_2           H4847 
      1549         12          A        TYR         HH        L-FRAG_1           O4842 
      1549        224          A        ASN       HD22        L-FRAG_3           O4832 
      1550        263          A        GLU        OE1        L-FRAG_0           H4846 
      1550        263          A        GLU        OE1        L-FRAG_2           H4847 
      1550         12          A        TYR         HH        L-FRAG_1           O4842 
      1551        263          A        GLU        OE1        L-FRAG_0           H4846 
      1551        263          A        GLU        OE1        L-FRAG_2           H4847 
      1551         12          A        TYR         HH        L-FRAG_1           O4842 
      1551        224          A        ASN       HD22        L-FRAG_3           O4832 
      1552        263          A        GLU        OE1        L-FRAG_0           H4846 
      1552        263          A        GLU        OE1        L-FRAG_2           H4847 
      1552         12          A        TYR         HH        L-FRAG_1           O4842 
      1553        263          A        GLU        OE1        L-FRAG_0           H4846 
      1553        263          A        GLU        OE1        L-FRAG_2           H4847 
      1553         12          A        TYR         HH        L-FRAG_1           O4842 
      1554        263          A        GLU        OE1        L-FRAG_0           H4846 
      1554        263          A        GLU        OE1        L-FRAG_2           H4847 
      1554         12          A        TYR         HH        L-FRAG_1           O4842 
      1554        224          A        ASN       HD22        L-FRAG_3           O4832 
      1555        263          A        GLU        OE1        L-FRAG_0           H4846 
      1555        263          A        GLU        OE1        L-FRAG_2           H4847 
      1555         12          A        TYR         HH        L-FRAG_1           O4842 
      1556        263          A        GLU        OE1        L-FRAG_0           H4846 
      1556        263          A        GLU        OE1        L-FRAG_2           H4847 
      1556         12          A        TYR         HH        L-FRAG_1           O4842 
      1557        263          A        GLU        OE1        L-FRAG_0           H4846 
      1557        263          A        GLU        OE1        L-FRAG_2           H4847 
      1557         12          A        TYR         HH        L-FRAG_1           O4842 
      1558        263          A        GLU        OE1        L-FRAG_0           H4846 
      1558        263          A        GLU        OE1        L-FRAG_2           H4847 
      1558         12          A        TYR         HH        L-FRAG_1           O4842 
      1559        224          A        ASN       HD22        L-FRAG_3           O4832 
      1560         12          A        TYR         HH        L-FRAG_1           O4842 
      1561         12          A        TYR         HH        L-FRAG_1           O4842 
      1562         12          A        TYR         HH        L-FRAG_1           O4842 
      1563         12          A        TYR         HH        L-FRAG_1           O4842 
      1564         12          A        TYR         HH        L-FRAG_1           O4842 
      1565        263          A        GLU        OE2        L-FRAG_2           H4847 
      1565         12          A        TYR         HH        L-FRAG_1           O4842 
      1566        263          A        GLU        OE2        L-FRAG_0           H4846 
      1566        263          A        GLU        OE2        L-FRAG_2           H4847 
      1566         12          A        TYR         HH        L-FRAG_1           O4842 
      1567        263          A        GLU        OE2        L-FRAG_0           H4846 
      1567        263          A        GLU        OE2        L-FRAG_2           H4847 
      1567         12          A        TYR         HH        L-FRAG_1           O4842 
      1568        263          A        GLU        OE2        L-FRAG_0           H4846 
      1568        263          A        GLU        OE2        L-FRAG_2           H4847 
      1568         12          A        TYR         HH        L-FRAG_1           O4842 
      1569        263          A        GLU        OE2        L-FRAG_0           H4846 
      1569        263          A        GLU        OE2        L-FRAG_2           H4847 
      1569         12          A        TYR         HH        L-FRAG_1           O4842 
      1570        263          A        GLU        OE2        L-FRAG_0           H4846 
      1570        263          A        GLU        OE2        L-FRAG_2           H4847 
      1570         12          A        TYR         HH        L-FRAG_1           O4842 
      1571        263          A        GLU        OE2        L-FRAG_2           H4847 
      1571         12          A        TYR         HH        L-FRAG_1           O4842 
      1572        263          A        GLU        OE2        L-FRAG_0           H4846 
      1572        263          A        GLU        OE2        L-FRAG_2           H4847 
      1572         12          A        TYR         HH        L-FRAG_1           O4842 
      1573        263          A        GLU        OE2        L-FRAG_0           H4846 
      1573        263          A        GLU        OE2        L-FRAG_2           H4847 
      1573         12          A        TYR         HH        L-FRAG_1           O4842 
      1574        263          A        GLU        OE2        L-FRAG_0           H4846 
      1574        263          A        GLU        OE2        L-FRAG_2           H4847 
      1574         12          A        TYR         HH        L-FRAG_1           O4842 
      1574        224          A        ASN       HD22        L-FRAG_3           O4832 
      1575        263          A        GLU        OE2        L-FRAG_0           H4846 
      1575        263          A        GLU        OE2        L-FRAG_2           H4847 
      1575         12          A        TYR         HH        L-FRAG_1           O4842 
      1576        263          A        GLU        OE2        L-FRAG_0           H4846 
      1576        263          A        GLU        OE2        L-FRAG_2           H4847 
      1576         12          A        TYR         HH        L-FRAG_1           O4842 
      1577        263          A        GLU        OE2        L-FRAG_0           H4846 
      1577        263          A        GLU        OE2        L-FRAG_2           H4847 
      1577         12          A        TYR         HH        L-FRAG_1           O4842 
      1578        263          A        GLU        OE2        L-FRAG_0           H4846 
      1578        263          A        GLU        OE2        L-FRAG_2           H4847 
      1578         12          A        TYR         HH        L-FRAG_1           O4842 
      1579        263          A        GLU        OE2        L-FRAG_0           H4846 
      1579        263          A        GLU        OE2        L-FRAG_2           H4847 
      1579         12          A        TYR         HH        L-FRAG_1           O4842 
      1580        263          A        GLU        OE2        L-FRAG_0           H4846 
      1580        263          A        GLU        OE2        L-FRAG_2           H4847 
      1580         12          A        TYR         HH        L-FRAG_1           O4842 
      1581        263          A        GLU        OE2        L-FRAG_0           H4846 
      1581        263          A        GLU        OE2        L-FRAG_2           H4847 
      1581         12          A        TYR         HH        L-FRAG_1           O4842 
      1582        263          A        GLU        OE2        L-FRAG_0           H4846 
      1582        263          A        GLU        OE2        L-FRAG_2           H4847 
      1582         12          A        TYR         HH        L-FRAG_1           O4842 
      1583        263          A        GLU        OE2        L-FRAG_0           H4846 
      1583        263          A        GLU        OE2        L-FRAG_2           H4847 
      1583         12          A        TYR         HH        L-FRAG_1           O4842 
      1584        263          A        GLU        OE2        L-FRAG_0           H4846 
      1584        263          A        GLU        OE2        L-FRAG_2           H4847 
      1584         12          A        TYR         HH        L-FRAG_1           O4842 
      1585        263          A        GLU        OE2        L-FRAG_0           H4846 
      1585        263          A        GLU        OE2        L-FRAG_2           H4847 
      1585         12          A        TYR         HH        L-FRAG_1           O4842 
      1586        263          A        GLU        OE2        L-FRAG_0           H4846 
      1586        263          A        GLU        OE2        L-FRAG_2           H4847 
      1586         12          A        TYR         HH        L-FRAG_1           O4842 
      1587        263          A        GLU        OE2        L-FRAG_0           H4846 
      1587        263          A        GLU        OE2        L-FRAG_2           H4847 
      1587         12          A        TYR         HH        L-FRAG_1           O4842 
      1588        263          A        GLU        OE2        L-FRAG_0           H4846 
      1588        263          A        GLU        OE2        L-FRAG_2           H4847 
      1588         12          A        TYR         HH        L-FRAG_1           O4842 
      1589        263          A        GLU        OE2        L-FRAG_0           H4846 
      1589        263          A        GLU        OE2        L-FRAG_2           H4847 
      1589         12          A        TYR         HH        L-FRAG_1           O4842 
      1590        263          A        GLU        OE2        L-FRAG_0           H4846 
      1590        263          A        GLU        OE2        L-FRAG_2           H4847 
      1590         12          A        TYR         HH        L-FRAG_1           O4842 
      1591        263          A        GLU        OE2        L-FRAG_0           H4846 
      1591        263          A        GLU        OE2        L-FRAG_2           H4847 
      1591         12          A        TYR         HH        L-FRAG_1           O4842 
      1592        263          A        GLU        OE2        L-FRAG_0           H4846 
      1592        263          A        GLU        OE2        L-FRAG_2           H4847 
      1592         12          A        TYR         HH        L-FRAG_1           O4842 
      1593        263          A        GLU        OE2        L-FRAG_0           H4846 
      1593        263          A        GLU        OE2        L-FRAG_2           H4847 
      1593         12          A        TYR         HH        L-FRAG_1           O4842 
      1593        224          A        ASN       HD22        L-FRAG_3           O4832 
      1594        263          A        GLU        OE2        L-FRAG_0           H4846 
      1594        263          A        GLU        OE2        L-FRAG_2           H4847 
      1594         12          A        TYR         HH        L-FRAG_1           O4842 
      1594        224          A        ASN       HD22        L-FRAG_3           O4832 
      1595        263          A        GLU        OE2        L-FRAG_0           H4846 
      1595        263          A        GLU        OE2        L-FRAG_2           H4847 
      1595         12          A        TYR         HH        L-FRAG_1           O4842 
      1596        263          A        GLU        OE2        L-FRAG_0           H4846 
      1596        263          A        GLU        OE2        L-FRAG_2           H4847 
      1596         12          A        TYR         HH        L-FRAG_1           O4842 
      1596        224          A        ASN       HD22        L-FRAG_3           O4832 
      1597        263          A        GLU        OE1        L-FRAG_0           H4846 
      1597        263          A        GLU        OE1        L-FRAG_2           H4847 
      1597         12          A        TYR         HH        L-FRAG_1           O4842 
      1597        224          A        ASN       HD22        L-FRAG_3           O4832 
      1598        263          A        GLU        OE2        L-FRAG_0           H4846 
      1598        263          A        GLU        OE2        L-FRAG_2           H4847 
      1598         12          A        TYR         HH        L-FRAG_1           O4842 
      1599        263          A        GLU        OE1        L-FRAG_0           H4846 
      1599        263          A        GLU        OE1        L-FRAG_2           H4847 
      1599         12          A        TYR         HH        L-FRAG_1           O4842 
      1600        263          A        GLU        OE1        L-FRAG_0           H4846 
      1600        263          A        GLU        OE1        L-FRAG_2           H4847 
      1600         12          A        TYR         HH        L-FRAG_1           O4842 
      1601        263          A        GLU        OE1        L-FRAG_0           H4846 
      1601        263          A        GLU        OE1        L-FRAG_2           H4847 
      1601         12          A        TYR         HH        L-FRAG_1           O4842 
      1601        224          A        ASN       HD22        L-FRAG_1           O4842 
      1602        263          A        GLU        OE1        L-FRAG_2           H4847 
      1602         12          A        TYR         HH        L-FRAG_1           O4842 
      1602        224          A        ASN       HD22        L-FRAG_1           O4842 
      1603        263          A        GLU        OE1        L-FRAG_0           H4846 
      1603         12          A        TYR         HH        L-FRAG_1           O4842 
      1603        224          A        ASN       HD22        L-FRAG_1           O4842 
      1604        263          A        GLU        OE1        L-FRAG_0           H4846 
      1604        263          A        GLU        OE1        L-FRAG_2           H4847 
      1604         12          A        TYR         HH        L-FRAG_1           O4842 
      1604        224          A        ASN       HD22        L-FRAG_1           O4842 
      1605        263          A        GLU        OE2        L-FRAG_2           H4847 
      1605         12          A        TYR         HH        L-FRAG_1           O4842 
      1606        263          A        GLU        OE2        L-FRAG_0           H4846 
      1606        263          A        GLU        OE2        L-FRAG_2           H4847 
      1606         12          A        TYR         HH        L-FRAG_1           O4842 
      1606        224          A        ASN       HD22        L-FRAG_1           O4842 
      1607        263          A        GLU        OE2        L-FRAG_0           H4846 
      1607        263          A        GLU        OE2        L-FRAG_2           H4847 
      1607         12          A        TYR         HH        L-FRAG_1           O4842 
      1607        224          A        ASN       HD22        L-FRAG_1           O4842 
      1608        263          A        GLU        OE2        L-FRAG_0           H4846 
      1608         12          A        TYR         HH        L-FRAG_1           O4842 
      1608        224          A        ASN       HD22        L-FRAG_1           O4842 
      1609        263          A        GLU        OE2        L-FRAG_0           H4846 
      1609        263          A        GLU        OE2        L-FRAG_2           H4847 
      1609         12          A        TYR         HH        L-FRAG_1           O4842 
      1609        224          A        ASN       HD22        L-FRAG_1           O4842 
      1610        263          A        GLU        OE2        L-FRAG_0           H4846 
      1610        263          A        GLU        OE2        L-FRAG_2           H4847 
      1610         12          A        TYR         HH        L-FRAG_1           O4842 
      1610        224          A        ASN       HD22        L-FRAG_1           O4842 
      1611        263          A        GLU        OE2        L-FRAG_0           H4846 
      1611        263          A        GLU        OE2        L-FRAG_2           H4847 
      1611         12          A        TYR         HH        L-FRAG_1           O4842 
      1612        263          A        GLU        OE2        L-FRAG_0           H4846 
      1612        263          A        GLU        OE2        L-FRAG_2           H4847 
      1612         12          A        TYR         HH        L-FRAG_1           O4842 
      1612        224          A        ASN       HD22        L-FRAG_1           O4842 
      1613        263          A        GLU        OE2        L-FRAG_0           H4846 
      1613        263          A        GLU        OE2        L-FRAG_2           H4847 
      1613         12          A        TYR         HH        L-FRAG_1           O4842 
      1613        224          A        ASN       HD22        L-FRAG_1           O4842 
      1614        263          A        GLU        OE1        L-FRAG_2           H4847 
      1614         12          A        TYR         HH        L-FRAG_1           O4842 
      1614        224          A        ASN       HD22        L-FRAG_1           O4842 
      1615        263          A        GLU        OE1        L-FRAG_2           H4847 
      1615         12          A        TYR         HH        L-FRAG_1           O4842 
      1615        224          A        ASN       HD22        L-FRAG_1           O4842 
      1616        263          A        GLU        OE1        L-FRAG_0           H4846 
      1616        263          A        GLU        OE1        L-FRAG_2           H4847 
      1616         12          A        TYR         HH        L-FRAG_1           O4842 
      1616        224          A        ASN       HD22        L-FRAG_1           O4842 
      1617        263          A        GLU        OE1        L-FRAG_0           H4846 
      1617        263          A        GLU        OE1        L-FRAG_2           H4847 
      1617         12          A        TYR         HH        L-FRAG_1           O4842 
      1617        224          A        ASN       HD22        L-FRAG_1           O4842 
      1618        263          A        GLU        OE1        L-FRAG_0           H4846 
      1618        263          A        GLU        OE1        L-FRAG_2           H4847 
      1618         12          A        TYR         HH        L-FRAG_1           O4842 
      1618        224          A        ASN       HD22        L-FRAG_1           O4842 
      1619        263          A        GLU        OE1        L-FRAG_0           H4846 
      1619        263          A        GLU        OE1        L-FRAG_2           H4847 
      1619         12          A        TYR         HH        L-FRAG_1           O4842 
      1619        224          A        ASN       HD22        L-FRAG_1           O4842 
      1620        263          A        GLU        OE1        L-FRAG_0           H4846 
      1620        263          A        GLU        OE1        L-FRAG_2           H4847 
      1620         12          A        TYR         HH        L-FRAG_1           O4842 
      1620        224          A        ASN       HD22        L-FRAG_1           O4842 
      1621        263          A        GLU        OE1        L-FRAG_0           H4846 
      1621        263          A        GLU        OE1        L-FRAG_2           H4847 
      1621         12          A        TYR         HH        L-FRAG_1           O4842 
      1621        224          A        ASN       HD22        L-FRAG_1           O4842 
      1622        263          A        GLU        OE1        L-FRAG_0           H4846 
      1622        263          A        GLU        OE1        L-FRAG_2           H4847 
      1622         12          A        TYR         HH        L-FRAG_1           O4842 
      1623        263          A        GLU        OE1        L-FRAG_0           H4846 
      1623        263          A        GLU        OE1        L-FRAG_2           H4847 
      1623         12          A        TYR         HH        L-FRAG_1           O4842 
      1623        224          A        ASN       HD22        L-FRAG_1           O4842 
      1624        263          A        GLU        OE1        L-FRAG_0           H4846 
      1624         12          A        TYR         HH        L-FRAG_1           O4842 
      1624        224          A        ASN       HD22        L-FRAG_1           O4842
[truncated: 102,873 more chars]
