# Supplementary material for: SHP-1 agonist SC-43 limits methicillin-resistant Staphylococcus aureus infection through inhibition of heme biosynthesis
Source: EMBO Mol Med. 2026 Apr 10;18(5):1990–2005. doi: 10.1038/s44321-026-00418-4 (PMC13179323; doi:10.1038/s44321-026-00418-4)
Supplement: Supplementary file 10 — Source data Fig. 5 [file 44321_2026_418_MOESM10_ESM.zip › Figure 5/Data-Figure 5B and 5C/Contacts_Metal.dat]

  # Frame#            Type            Site       MetalSite   Distance
       595       prot-side     A:GLY_223:O       prot-side      2.620 
       595          ligand  L-FRAG_4:N4838          ligand      3.070 
       834       prot-side    A:GLU_38:OE1       prot-side      2.510 
       834       prot-side    A:GLU_38:OE2       prot-side      2.400 
       834          ligand  L-FRAG_4:N4838          ligand      3.230 
       968       prot-side    A:GLU_38:OE2       prot-side      2.510 
       968          ligand  L-FRAG_4:N4838          ligand      2.960 
      1218       prot-side   A:GLU_222:OE2       prot-side      2.640 
      1218          ligand  L-FRAG_4:N4838          ligand      2.670 
      1254       prot-side     A:GLY_223:O       prot-side      2.480 
      1254       prot-side     A:THR_225:O       prot-side      2.390 
      1254          ligand  L-FRAG_4:N4838          ligand      2.750 
      1255       prot-side   A:GLU_222:OE2       prot-side      2.400 
      1255       prot-side     A:GLY_223:O       prot-side      2.650 
      1255       prot-side     A:THR_225:O       prot-side      2.640 
      1255          ligand  L-FRAG_4:N4838          ligand      2.620 
