# Supplementary material for: SHP-1 agonist SC-43 limits methicillin-resistant Staphylococcus aureus infection through inhibition of heme biosynthesis
Source: EMBO Mol Med. 2026 Apr 10;18(5):1990–2005. doi: 10.1038/s44321-026-00418-4 (PMC13179323; doi:10.1038/s44321-026-00418-4)
Supplement: Supplementary file 11 — Source data Fig. 6 [file 44321_2026_418_MOESM11_ESM.zip]

Archive with 306 entries (297 files):
- Figure 6/
- __MACOSX/._Figure 6
- Figure 6/Data-figure 6C.xlsx
- __MACOSX/Figure 6/._Data-figure 6C.xlsx
- Figure 6/Data-Figure 6B/
- __MACOSX/Figure 6/._Data-Figure 6B
- Figure 6/Data-figure 6D.xlsx
- __MACOSX/Figure 6/._Data-figure 6D.xlsx
- Figure 6/Data-Figure 6B/ruler.jpg
- __MACOSX/Figure 6/Data-Figure 6B/._ruler.jpg
- Figure 6/Data-Figure 6B/Day 2/
- __MACOSX/Figure 6/Data-Figure 6B/._Day 2
- Figure 6/Data-Figure 6B/Day 5/
- __MACOSX/Figure 6/Data-Figure 6B/._Day 5
- Figure 6/Data-Figure 6B/Day 4/
- __MACOSX/Figure 6/Data-Figure 6B/._Day 4
- Figure 6/Data-Figure 6B/Day 3/
- __MACOSX/Figure 6/Data-Figure 6B/._Day 3
- Figure 6/Data-Figure 6B/Day 6/
- __MACOSX/Figure 6/Data-Figure 6B/._Day 6
- Figure 6/Data-Figure 6B/Day 1/
- __MACOSX/Figure 6/Data-Figure 6B/._Day 1
- Figure 6/Data-Figure 6B/Notes on the grouping of the mouse experiments.docx
- __MACOSX/Figure 6/Data-Figure 6B/._Notes on the grouping of the mouse experiments.docx
- Figure 6/Data-Figure 6B/Day 7/
- __MACOSX/Figure 6/Data-Figure 6B/._Day 7
- Figure 6/Data-Figure 6B/Day 2/2-1.jpg
- __MACOSX/Figure 6/Data-Figure 6B/Day 2/._2-1.jpg
- Figure 6/Data-Figure 6B/Day 2/4-5.jpg
- __MACOSX/Figure 6/Data-Figure 6B/Day 2/._4-5.jpg
- Figure 6/Data-Figure 6B/Day 2/2-3.jpg
- __MACOSX/Figure 6/Data-Figure 6B/Day 2/._2-3.jpg
- Figure 6/Data-Figure 6B/Day 2/2-2.jpg
- __MACOSX/Figure 6/Data-Figure 6B/Day 2/._2-2.jpg
- Figure 6/Data-Figure 6B/Day 2/4-4.jpg
- __MACOSX/Figure 6/Data-Figure 6B/Day 2/._4-4.jpg
- Figure 6/Data-Figure 6B/Day 2/4-1.jpg
- __MACOSX/Figure 6/Data-Figure 6B/Day 2/._4-1.jpg
- Figure 6/Data-Figure 6B/Day 2/4-3.jpg
- __MACOSX/Figure 6/Data-Figure 6B/Day 2/._4-3.jpg
- Figure 6/Data-Figure 6B/Day 2/2-5.jpg
- __MACOSX/Figure 6/Data-Figure 6B/Day 2/._2-5.jpg
- Figure 6/Data-Figure 6B/Day 2/2-4.jpg
- __MACOSX/Figure 6/Data-Figure 6B/Day 2/._2-4.jpg
- Figure 6/Data-Figure 6B/Day 2/4-2.jpg
- __MACOSX/Figure 6/Data-Figure 6B/Day 2/._4-2.jpg
- Figure 6/Data-Figure 6B/Day 2/3-3.jpg
- __MACOSX/Figure 6/Data-Figure 6B/Day 2/._3-3.jpg
- Figure 6/Data-Figure 6B/Day 2/1-1.jpg
- __MACOSX/Figure 6/Data-Figure 6B/Day 2/._1-1.jpg
- Figure 6/Data-Figure 6B/Day 2/3-2.jpg
- __MACOSX/Figure 6/Data-Figure 6B/Day 2/._3-2.jpg
- Figure 6/Data-Figure 6B/Day 2/1-2.jpg
- __MACOSX/Figure 6/Data-Figure 6B/Day 2/._1-2.jpg
- Figure 6/Data-Figure 6B/Day 2/1-3.jpg
- __MACOSX/Figure 6/Data-Figure 6B/Day 2/._1-3.jpg
- Figure 6/Data-Figure 6B/Day 2/3-1.jpg
- __MACOSX/Figure 6/Data-Figure 6B/Day 2/._3-1.jpg
- Figure 6/Data-Figure 6B/Day 2/3-5.jpg
- __MACOSX/Figure 6/Data-Figure 6B/Day 2/._3-5.jpg
- Figure 6/Data-Figure 6B/Day 2/3-4.jpg
- __MACOSX/Figure 6/Data-Figure 6B/Day 2/._3-4.jpg
- Figure 6/Data-Figure 6B/Day 2/1-4.jpg
- __MACOSX/Figure 6/Data-Figure 6B/Day 2/._1-4.jpg
- Figure 6/Data-Figure 6B/Day 2/1-5.jpg
- __MACOSX/Figure 6/Data-Figure 6B/Day 2/._1-5.jpg
- Figure 6/Data-Figure 6B/Day 5/2-1.jpg
- __MACOSX/Figure 6/Data-Figure 6B/Day 5/._2-1.jpg
- Figure 6/Data-Figure 6B/Day 5/4-5.jpg
- __MACOSX/Figure 6/Data-Figure 6B/Day 5/._4-5.jpg
- Figure 6/Data-Figure 6B/Day 5/2-3.jpg
- __MACOSX/Figure 6/Data-Figure 6B/Day 5/._2-3.jpg
- Figure 6/Data-Figure 6B/Day 5/2-2.jpg
- __MACOSX/Figure 6/Data-Figure 6B/Day 5/._2-2.jpg
- Figure 6/Data-Figure 6B/Day 5/4-4.jpg
- __MACOSX/Figure 6/Data-Figure 6B/Day 5/._4-4.jpg
- Figure 6/Data-Figure 6B/Day 5/4-1.jpg
- __MACOSX/Figure 6/Data-Figure 6B/Day 5/._4-1.jpg
- Figure 6/Data-Figure 6B/Day 5/4-3.jpg
- __MACOSX/Figure 6/Data-Figure 6B/Day 5/._4-3.jpg
- Figure 6/Data-Figure 6B/Day 5/2-5.jpg
- __MACOSX/Figure 6/Data-Figure 6B/Day 5/._2-5.jpg
- Figure 6/Data-Figure 6B/Day 5/2-4.jpg
- __MACOSX/Figure 6/Data-Figure 6B/Day 5/._2-4.jpg
- Figure 6/Data-Figure 6B/Day 5/4-2.jpg
- __MACOSX/Figure 6/Data-Figure 6B/Day 5/._4-2.jpg
- Figure 6/Data-Figure 6B/Day 5/3-3.jpg
- __MACOSX/Figure 6/Data-Figure 6B/Day 5/._3-3.jpg
- Figure 6/Data-Figure 6B/Day 5/1-1.jpg
- __MACOSX/Figure 6/Data-Figure 6B/Day 5/._1-1.jpg
- Figure 6/Data-Figure 6B/Day 5/3-2.jpg
- __MACOSX/Figure 6/Data-Figure 6B/Day 5/._3-2.jpg
- Figure 6/Data-Figure 6B/Day 5/1-2.jpg
- __MACOSX/Figure 6/Data-Figure 6B/Day 5/._1-2.jpg
- Figure 6/Data-Figure 6B/Day 5/1-3.jpg
- __MACOSX/Figure 6/Data-Figure 6B/Day 5/._1-3.jpg
- Figure 6/Data-Figure 6B/Day 5/3-1.jpg
- __MACOSX/Figure 6/Data-Figure 6B/Day 5/._3-1.jpg
- Figure 6/Data-Figure 6B/Day 5/3-5.jpg
- __MACOSX/Figure 6/Data-Figure 6B/Day 5/._3-5.jpg
- Figure 6/Data-Figure 6B/Day 5/3-4.jpg
- __MACOSX/Figure 6/Data-Figure 6B/Day 5/._3-4.jpg
- Figure 6/Data-Figure 6B/Day 5/1-4.jpg
- __MACOSX/Figure 6/Data-Figure 6B/Day 5/._1-4.jpg
- Figure 6/Data-Figure 6B/Day 5/1-5.jpg
- __MACOSX/Figure 6/Data-Figure 6B/Day 5/._1-5.jpg
- Figure 6/Data-Figure 6B/Day 4/2-1.jpg
- __MACOSX/Figure 6/Data-Figure 6B/Day 4/._2-1.jpg
- Figure 6/Data-Figure 6B/Day 4/4-5.jpg
- __MACOSX/Figure 6/Data-Figure 6B/Day 4/._4-5.jpg
- Figure 6/Data-Figure 6B/Day 4/2-3.jpg
- __MACOSX/Figure 6/Data-Figure 6B/Day 4/._2-3.jpg
- Figure 6/Data-Figure 6B/Day 4/2-2.jpg
- __MACOSX/Figure 6/Data-Figure 6B/Day 4/._2-2.jpg
- Figure 6/Data-Figure 6B/Day 4/4-4.jpg
- __MACOSX/Figure 6/Data-Figure 6B/Day 4/._4-4.jpg
- Figure 6/Data-Figure 6B/Day 4/4-1.jpg
- __MACOSX/Figure 6/Data-Figure 6B/Day 4/._4-1.jpg
- Figure 6/Data-Figure 6B/Day 4/4-3.jpg
- __MACOSX/Figure 6/Data-Figure 6B/Day 4/._4-3.jpg
- Figure 6/Data-Figure 6B/Day 4/2-5.jpg
- __MACOSX/Figure 6/Data-Figure 6B/Day 4/._2-5.jpg
- Figure 6/Data-Figure 6B/Day 4/2-4.jpg
- __MACOSX/Figure 6/Data-Figure 6B/Day 4/._2-4.jpg
- Figure 6/Data-Figure 6B/Day 4/4-2.jpg
- __MACOSX/Figure 6/Data-Figure 6B/Day 4/._4-2.jpg
- Figure 6/Data-Figure 6B/Day 4/3-3.jpg
- __MACOSX/Figure 6/Data-Figure 6B/Day 4/._3-3.jpg
- Figure 6/Data-Figure 6B/Day 4/1-1.jpg
- __MACOSX/Figure 6/Data-Figure 6B/Day 4/._1-1.jpg
- Figure 6/Data-Figure 6B/Day 4/3-2.jpg
- __MACOSX/Figure 6/Data-Figure 6B/Day 4/._3-2.jpg
- Figure 6/Data-Figure 6B/Day 4/1-2.jpg
- __MACOSX/Figure 6/Data-Figure 6B/Day 4/._1-2.jpg
- Figure 6/Data-Figure 6B/Day 4/1-3.jpg
- __MACOSX/Figure 6/Data-Figure 6B/Day 4/._1-3.jpg
- Figure 6/Data-Figure 6B/Day 4/3-1.jpg
- __MACOSX/Figure 6/Data-Figure 6B/Day 4/._3-1.jpg
- Figure 6/Data-Figure 6B/Day 4/3-5.jpg
- __MACOSX/Figure 6/Data-Figure 6B/Day 4/._3-5.jpg
- Figure 6/Data-Figure 6B/Day 4/3-4.jpg
- __MACOSX/Figure 6/Data-Figure 6B/Day 4/._3-4.jpg
- Figure 6/Data-Figure 6B/Day 4/1-4.jpg
- __MACOSX/Figure 6/Data-Figure 6B/Day 4/._1-4.jpg
- Figure 6/Data-Figure 6B/Day 4/1-5.jpg
- __MACOSX/Figure 6/Data-Figure 6B/Day 4/._1-5.jpg
- Figure 6/Data-Figure 6B/Day 3/2-1.jpg
- __MACOSX/Figure 6/Data-Figure 6B/Day 3/._2-1.jpg
- Figure 6/Data-Figure 6B/Day 3/4-5.jpg
- __MACOSX/Figure 6/Data-Figure 6B/Day 3/._4-5.jpg
- Figure 6/Data-Figure 6B/Day 3/2-3.jpg
- __MACOSX/Figure 6/Data-Figure 6B/Day 3/._2-3.jpg
- Figure 6/Data-Figure 6B/Day 3/2-2.jpg
- __MACOSX/Figure 6/Data-Figure 6B/Day 3/._2-2.jpg
- Figure 6/Data-Figure 6B/Day 3/4-4.jpg
- __MACOSX/Figure 6/Data-Figure 6B/Day 3/._4-4.jpg
- Figure 6/Data-Figure 6B/Day 3/4-1.jpg
- __MACOSX/Figure 6/Data-Figure 6B/Day 3/._4-1.jpg
- Figure 6/Data-Figure 6B/Day 3/4-3.jpg
- __MACOSX/Figure 6/Data-Figure 6B/Day 3/._4-3.jpg
- Figure 6/Data-Figure 6B/Day 3/2-5.jpg
- __MACOSX/Figure 6/Data-Figure 6B/Day 3/._2-5.jpg
- Figure 6/Data-Figure 6B/Day 3/2-4.jpg
- __MACOSX/Figure 6/Data-Figure 6B/Day 3/._2-4.jpg
- Figure 6/Data-Figure 6B/Day 3/4-2.jpg
- __MACOSX/Figure 6/Data-Figure 6B/Day 3/._4-2.jpg
- Figure 6/Data-Figure 6B/Day 3/3-3.jpg
- __MACOSX/Figure 6/Data-Figure 6B/Day 3/._3-3.jpg
- Figure 6/Data-Figure 6B/Day 3/1-1.jpg
- __MACOSX/Figure 6/Data-Figure 6B/Day 3/._1-1.jpg
- Figure 6/Data-Figure 6B/Day 3/3-2.jpg
- __MACOSX/Figure 6/Data-Figure 6B/Day 3/._3-2.jpg
- Figure 6/Data-Figure 6B/Day 3/1-2.jpg
- __MACOSX/Figure 6/Data-Figure 6B/Day 3/._1-2.jpg
- Figure 6/Data-Figure 6B/Day 3/1-3.jpg
- __MACOSX/Figure 6/Data-Figure 6B/Day 3/._1-3.jpg
- Figure 6/Data-Figure 6B/Day 3/3-1.jpg
- __MACOSX/Figure 6/Data-Figure 6B/Day 3/._3-1.jpg
- Figure 6/Data-Figure 6B/Day 3/3-5.jpg
- __MACOSX/Figure 6/Data-Figure 6B/Day 3/._3-5.jpg
- Figure 6/Data-Figure 6B/Day 3/3-4.jpg
- __MACOSX/Figure 6/Data-Figure 6B/Day 3/._3-4.jpg
- Figure 6/Data-Figure 6B/Day 3/1-4.jpg
- __MACOSX/Figure 6/Data-Figure 6B/Day 3/._1-4.jpg
- Figure 6/Data-Figure 6B/Day 3/1-5.jpg
- __MACOSX/Figure 6/Data-Figure 6B/Day 3/._1-5.jpg
- Figure 6/Data-Figure 6B/Day 6/2-1.jpg
- __MACOSX/Figure 6/Data-Figure 6B/Day 6/._2-1.jpg
- Figure 6/Data-Figure 6B/Day 6/4-5.jpg
- __MACOSX/Figure 6/Data-Figure 6B/Day 6/._4-5.jpg
- Figure 6/Data-Figure 6B/Day 6/2-3.jpg
- __MACOSX/Figure 6/Data-Figure 6B/Day 6/._2-3.jpg
- Figure 6/Data-Figure 6B/Day 6/2-2.jpg
- __MACOSX/Figure 6/Data-Figure 6B/Day 6/._2-2.jpg
- Figure 6/Data-Figure 6B/Day 6/4-4.jpg
- __MACOSX/Figure 6/Data-Figure 6B/Day 6/._4-4.jpg
- Figure 6/Data-Figure 6B/Day 6/4-1.jpg
- __MACOSX/Figure 6/Data-Figure 6B/Day 6/._4-1.jpg
- Figure 6/Data-Figure 6B/Day 6/4-3.jpg
- __MACOSX/Figure 6/Data-Figure 6B/Day 6/._4-3.jpg
- Figure 6/Data-Figure 6B/Day 6/2-5.jpg
- __MACOSX/Figure 6/Data-Figure 6B/Day 6/._2-5.jpg
- Figure 6/Data-Figure 6B/Day 6/2-4.jpg
- __MACOSX/Figure 6/Data-Figure 6B/Day 6/._2-4.jpg
- Figure 6/Data-Figure 6B/Day 6/4-2.jpg
- __MACOSX/Figure 6/Data-Figure 6B/Day 6/._4-2.jpg
- Figure 6/Data-Figure 6B/Day 6/3-3.jpg
- __MACOSX/Figure 6/Data-Figure 6B/Day 6/._3-3.jpg
- Figure 6/Data-Figure 6B/Day 6/1-1.jpg
- __MACOSX/Figure 6/Data-Figure 6B/Day 6/._1-1.jpg
- Figure 6/Data-Figure 6B/Day 6/3-2.jpg
- __MACOSX/Figure 6/Data-Figure 6B/Day 6/._3-2.jpg
- Figure 6/Data-Figure 6B/Day 6/1-2.jpg
- __MACOSX/Figure 6/Data-Figure 6B/Day 6/._1-2.jpg
- Figure 6/Data-Figure 6B/Day 6/1-3.jpg
- __MACOSX/Figure 6/Data-Figure 6B/Day 6/._1-3.jpg
- Figure 6/Data-Figure 6B/Day 6/3-1.jpg
- __MACOSX/Figure 6/Data-Figure 6B/Day 6/._3-1.jpg
- Figure 6/Data-Figure 6B/Day 6/3-5.jpg
- __MACOSX/Figure 6/Data-Figure 6B/Day 6/._3-5.jpg
- Figure 6/Data-Figure 6B/Day 6/3-4.jpg
- __MACOSX/Figure 6/Data-Figure 6B/Day 6/._3-4.jpg
- Figure 6/Data-Figure 6B/Day 6/1-4.jpg
- __MACOSX/Figure 6/Data-Figure 6B/Day 6/._1-4.jpg
- Figure 6/Data-Figure 6B/Day 6/1-5.jpg
- __MACOSX/Figure 6/Data-Figure 6B/Day 6/._1-5.jpg
- Figure 6/Data-Figure 6B/Day 1/2-1.jpg
- __MACOSX/Figure 6/Data-Figure 6B/Day 1/._2-1.jpg
- Figure 6/Data-Figure 6B/Day 1/4-5.jpg
- __MACOSX/Figure 6/Data-Figure 6B/Day 1/._4-5.jpg
- Figure 6/Data-Figure 6B/Day 1/2-3.jpg
- __MACOSX/Figure 6/Data-Figure 6B/Day 1/._2-3.jpg
- Figure 6/Data-Figure 6B/Day 1/2-2.jpg
- __MACOSX/Figure 6/Data-Figure 6B/Day 1/._2-2.jpg
- Figure 6/Data-Figure 6B/Day 1/4-4.jpg
- __MACOSX/Figure 6/Data-Figure 6B/Day 1/._4-4.jpg
- Figure 6/Data-Figure 6B/Day 1/4-1.jpg
- __MACOSX/Figure 6/Data-Figure 6B/Day 1/._4-1.jpg
- Figure 6/Data-Figure 6B/Day 1/4-3.jpg
- __MACOSX/Figure 6/Data-Figure 6B/Day 1/._4-3.jpg
- Figure 6/Data-Figure 6B/Day 1/2-5.jpg
- __MACOSX/Figure 6/Data-Figure 6B/Day 1/._2-5.jpg
- Figure 6/Data-Figure 6B/Day 1/2-4.jpg
- __MACOSX/Figure 6/Data-Figure 6B/Day 1/._2-4.jpg
- Figure 6/Data-Figure 6B/Day 1/4-2.jpg
- __MACOSX/Figure 6/Data-Figure 6B/Day 1/._4-2.jpg
- Figure 6/Data-Figure 6B/Day 1/3-3.jpg
- __MACOSX/Figure 6/Data-Figure 6B/Day 1/._3-3.jpg
- Figure 6/Data-Figure 6B/Day 1/1-1.jpg
- __MACOSX/Figure 6/Data-Figure 6B/Day 1/._1-1.jpg
- Figure 6/Data-Figure 6B/Day 1/3-2.jpg
- __MACOSX/Figure 6/Data-Figure 6B/Day 1/._3-2.jpg
- Figure 6/Data-Figure 6B/Day 1/1-2.jpg
- __MACOSX/Figure 6/Data-Figure 6B/Day 1/._1-2.jpg
- Figure 6/Data-Figure 6B/Day 1/1-3.jpg
- __MACOSX/Figure 6/Data-Figure 6B/Day 1/._1-3.jpg
- Figure 6/Data-Figure 6B/Day 1/3-1.jpg
- __MACOSX/Figure 6/Data-Figure 6B/Day 1/._3-1.jpg
- Figure 6/Data-Figure 6B/Day 1/3-5.jpg
- __MACOSX/Figure 6/Data-Figure 6B/Day 1/._3-5.jpg
- Figure 6/Data-Figure 6B/Day 1/3-4.jpg
- __MACOSX/Figure 6/Data-Figure 6B/Day 1/._3-4.jpg
- Figure 6/Data-Figure 6B/Day 1/1-4.jpg
- __MACOSX/Figure 6/Data-Figure 6B/Day 1/._1-4.jpg
- Figure 6/Data-Figure 6B/Day 1/1-5.jpg
- __MACOSX/Figure 6/Data-Figure 6B/Day 1/._1-5.jpg
- Figure 6/Data-Figure 6B/Day 7/2-1.jpg
- __MACOSX/Figure 6/Data-Figure 6B/Day 7/._2-1.jpg
- Figure 6/Data-Figure 6B/Day 7/4-5.jpg
- __MACOSX/Figure 6/Data-Figure 6B/Day 7/._4-5.jpg
- Figure 6/Data-Figure 6B/Day 7/2-3.jpg
- __MACOSX/Figure 6/Data-Figure 6B/Day 7/._2-3.jpg
- Figure 6/Data-Figure 6B/Day 7/2-2.jpg
- __MACOSX/Figure 6/Data-Figure 6B/Day 7/._2-2.jpg
- Figure 6/Data-Figure 6B/Day 7/4-4.jpg
- __MACOSX/Figure 6/Data-Figure 6B/Day 7/._4-4.jpg
- Figure 6/Data-Figure 6B/Day 7/4-1.jpg
- __MACOSX/Figure 6/Data-Figure 6B/Day 7/._4-1.jpg
- Figure 6/Data-Figure 6B/Day 7/4-3.jpg
- __MACOSX/Figure 6/Data-Figure 6B/Day 7/._4-3.jpg
- Figure 6/Data-Figure 6B/Day 7/2-5.jpg
- __MACOSX/Figure 6/Data-Figure 6B/Day 7/._2-5.jpg
- Figure 6/Data-Figure 6B/Day 7/2-4.jpg
- __MACOSX/Figure 6/Data-Figure 6B/Day 7/._2-4.jpg
- Figure 6/Data-Figure 6B/Day 7/4-2.jpg
- __MACOSX/Figure 6/Data-Figure 6B/Day 7/._4-2.jpg
- Figure 6/Data-Figure 6B/Day 7/3-3.jpg
- __MACOSX/Figure 6/Data-Figure 6B/Day 7/._3-3.jpg
- Figure 6/Data-Figure 6B/Day 7/1-1.jpg
- __MACOSX/Figure 6/Data-Figure 6B/Day 7/._1-1.jpg
- Figure 6/Data-Figure 6B/Day 7/3-2.jpg
- __MACOSX/Figure 6/Data-Figure 6B/Day 7/._3-2.jpg
- Figure 6/Data-Figure 6B/Day 7/1-2.jpg
- __MACOSX/Figure 6/Data-Figure 6B/Day 7/._1-2.jpg
- Figure 6/Data-Figure 6B/Day 7/1-3.jpg
- __MACOSX/Figure 6/Data-Figure 6B/Day 7/._1-3.jpg
- Figure 6/Data-Figure 6B/Day 7/3-1.jpg
- __MACOSX/Figure 6/Data-Figure 6B/Day 7/._3-1.jpg
- Figure 6/Data-Figure 6B/Day 7/3-5.jpg
- __MACOSX/Figure 6/Data-Figure 6B/Day 7/._3-5.jpg
[truncated: 6 more entries]
