# Supplementary material for: SHP-1 agonist SC-43 limits methicillin-resistant Staphylococcus aureus infection through inhibition of heme biosynthesis
Source: EMBO Mol Med. 2026 Apr 10;18(5):1990–2005. doi: 10.1038/s44321-026-00418-4 (PMC13179323; doi:10.1038/s44321-026-00418-4)
Supplement: Supplementary file 11 — Source data Fig. 6 [file 44321_2026_418_MOESM11_ESM.zip › Figure 6/Data-figure 6C.xlsx]

## Sheet: Sheet1
No infection	Control (DMSO)	SC-43	Mupirocin
49.38	60.9	65.54	66.71
34.93	55.67	81.08	65.63
43.7	52.59	71.96	72.5
17.95	52.89	71.28	66.35
46.94	57.51	67.23	54.05
