# Supplementary material for: SHP-1 agonist SC-43 limits methicillin-resistant Staphylococcus aureus infection through inhibition of heme biosynthesis
Source: EMBO Mol Med. 2026 Apr 10;18(5):1990–2005. doi: 10.1038/s44321-026-00418-4 (PMC13179323; doi:10.1038/s44321-026-00418-4)
Supplement: Supplementary file 11 — Source data Fig. 6 [file 44321_2026_418_MOESM11_ESM.zip › Figure 6/Data-figure 6D.xlsx]

## Sheet: Day 1
No infection	Control (DMSO)	SC-43	Mupirocin
6.68124	5.86923	6.77815	6.81954
6.76343	7.04139	6	6.98227
6.89209	7.14613	6.94448	6.86923
5.62325	7.17026	6.69897	6.47712
5.38021	7.07188	6.90309	7.02531

## Sheet: Day 3
No infection	Control (DMSO)	SC-43	Mupirocin
4.90309	4.5563	5.60206	5.20412
6.66276	4.83251	3.81954	5.57978
6.74819	4.14613	3.30103	4.07918
5.44716	5.38021	3.74819	3.77815
7.20412	5.44716	2.30103	3.20412

## Sheet: Day 5
No infection	Control (DMSO)	SC-43	Mupirocin
4.88081	3.30103	2.90309	3.41497
4.92221	3.30103	3	3.68124
5.08279	4.14613	3.30103	3.30103
4	3.80618	2.90309	3.66276
6.716	3.41497	3.07918	3.76343

## Sheet: Day 7
No infection	Control (DMSO)	SC-43	Mupirocin
4.20412	3.80618	0	0
4.10721	3.76343	0	3.41497
3.66276	3.8451	0	3.20412
3.85733	3.47712	0	3.716
3.81954	3.66276	0	3.74819
